# Supplementary material for: Regression applied to legal judgments to predict compensation for immaterial damage
Source: PeerJ Comput Sci. 2023 Mar 23;9:e1225. doi: 10.7717/peerj-cs.1225 (PMC10280496; doi:10.7717/peerj-cs.1225)
Supplement: Supplemental Information 1 [file peerj-cs-09-1225-s001.zip]

Archive with 186 entries (164 files):
- data/
- data/statistical_tests_time.xlsx
- data/statistical_tests_pivot.xlsx
- data/statistical_tests_pivot_r2.xlsx
- data/statistical_tests_full.xlsx
- data/stat_pivot_R2.xlsx
- data/stat_pivot_p-value_R2.xlsx
- data/stat_final_medians_R2.xlsx
- data/stat_pivot_RMSE.xlsx
- data/stat_pivot_p-value_RMSE.xlsx
- data/stat_final_medians_RMSE.xlsx
- data/stat_pivot_simpl_R2.xlsx
- data/stat_pivot_simpl_RMSE.xlsx
- data/regression_attributes_classes.csv
- data/data_4_attributes/
- data/data_4_attributes/processed_dataset_wo_stopwords_wo_stemming.csv
- data/data_4_attributes/processed_dataset_wo_stopwords_w_stemming.csv
- data/data_4_attributes/processed_dataset_w_stopwords_wo_stemming.csv
- data/data_4_attributes/processed_dataset_w_stopwords_w_stemming.csv
- data/paper/
- data/paper/final_results/
- data/paper/final_analysis/
- data/paper/final_analysis/combinations_mae.pdf
- data/paper/final_analysis/full_binary_table.csv
- data/paper/final_analysis/full_binary_table.xlsx
- data/paper/final_analysis/elapsed_time_combinations_2.xlsx
- data/paper/final_analysis/results_regression_wo_fs_tf_w_or1_wo_ng_wo_at_wo_cv_wo_oa_wo_or2_r2_rmse_test.pdf
- data/paper/final_analysis/results_regression_w_fs_before_500_tf_w_or1_w_ng_w_at_w_cv_w_oa_w_or2_r2_rmse_test.pdf
- data/paper/final_analysis/best_pipeline_r2_rmse.pdf
- data/paper/final_analysis/attributes_impact.xlsx
- data/paper/final_analysis/correlation_heatmap.png
- data/paper/final_analysis/correlation_compare.xlsx
- data/paper/final_analysis/results_combinations_time.json
- data/paper/final_analysis/adjustments_impact_time.csv
- data/paper/final_analysis/adjustments_impact_time.xlsx
- data/paper/final_analysis/results_combinations_r2.json
- data/paper/final_analysis/results_combinations_rmse.json
- data/paper/final_analysis/adjustments_impact_r2.csv
- data/paper/final_analysis/adjustments_impact_r2.xlsx
- data/paper/final_analysis/adjustments_impact_rmse.csv
- data/paper/final_analysis/adjustments_impact_rmse.xlsx
- data/paper/final_analysis/combinations_r2.pdf
- data/paper/final_analysis/combinations_rmse.pdf
- data/paper/final_analysis/full_pipeline_r2_rmse.pdf
- data/paper/final_analysis/binary_table.csv
- data/paper/final_analysis/binary_table.xlsx
- data/paper/final_analysis/elapsed_time_combinations.csv
- data/paper/final_analysis/elapsed_time_combinations.xlsx
- data/paper/final_analysis/elapsed_time_combinations.corr.xlsx
- data/paper/running_logs/
- data/paper/running_logs/execution_log.log
- data/statistical_tests.xlsx
- data/Atributos e classes - Sentenças JEC.csv
- data/Atributos e classes - Sentenças JEC.xlsx
- evaluation/
- evaluation/regression_evaluation.py
- evaluation/regression_logs_evaluation.py
- evaluation/__pycache__/
- evaluation/__pycache__/regression_evaluation.cpython-39.pyc
- evaluation/__pycache__/regression_evaluation.cpython-38.pyc
- evaluation/__pycache__/regression_logs_evaluation.cpython-38.pyc
- evaluation/__pycache__/regression_evaluation.cpython-36.pyc
- evaluation/__pycache__/regression_logs_evaluation.cpython-36.pyc
- evaluation/__pycache__/regression_paper_evaluation.cpython-38.pyc
- evaluation/__pycache__/regression_paper_evaluation.cpython-39.pyc
- evaluation/__pycache__/regression_logs_evaluation.cpython-37.pyc
- evaluation/__pycache__/regression_evaluation.cpython-37.pyc
- evaluation/__pycache__/regression_paper_evaluation.cpython-37.pyc
- evaluation/regression_paper_evaluation.py
- graphs/
- graphs/graphs_full_dataset_with_zeros.xlsx
- graphs/graphs.xlsx
- graphs/embeddings.csv
- graphs/tf.csv
- graphs/tf_idf.csv
- model/
- model/embeddings_regression_models.py
- model/vsm_regression_models.py
- model/__pycache__/
- model/__pycache__/vsm_regression_models.cpython-38.pyc
- model/__pycache__/embeddings_regression_models.cpython-38.pyc
- model/__pycache__/embeddings_regression_models.cpython-36.pyc
- model/__pycache__/embeddings_regression_models.cpython-37.pyc
- model/__pycache__/vsm_regression_models.cpython-36.pyc
- model/__pycache__/feature_selections.cpython-38.pyc
- model/__pycache__/feature_selections.cpython-37.pyc
- model/__pycache__/vsm_regression_models.cpython-39.pyc
- model/__pycache__/feature_selections.cpython-39.pyc
- model/__pycache__/vsm_regression_models.cpython-37.pyc
- model/feature_selections.py
- model/xgboost_regressor.py
- pre_processing/
- pre_processing/text_pre_processing.py
- pre_processing/unify_databases.py
- pre_processing/__pycache__/
- pre_processing/__pycache__/unify_databases.cpython-38.pyc
- pre_processing/__pycache__/text_pre_processing.cpython-38.pyc
- pre_processing/__pycache__/text_pre_processing.cpython-36.pyc
- pre_processing/__pycache__/unify_databases.cpython-36.pyc
- pre_processing/__pycache__/unify_databases.cpython-37.pyc
- pre_processing/__pycache__/unify_databases.cpython-39.pyc
- pre_processing/__pycache__/text_pre_processing.cpython-39.pyc
- pre_processing/__pycache__/text_pre_processing.cpython-37.pyc
- pre_processing/remove_process_result.py
- project_tests/
- project_tests/test_log_evaluation.py
- project_tests/test_pre_processing.py
- project_tests/test_representations.py
- project_tests/__pycache__/
- project_tests/__pycache__/test_pre_processing.cpython-38.pyc
- project_tests/__pycache__/test_log_evaluation.cpython-38.pyc
- project_tests/__pycache__/test_representations.cpython-38.pyc
- project_tests/__pycache__/test_log_evaluation.cpython-36.pyc
- project_tests/__pycache__/test_log_evaluation.cpython-37.pyc
- project_tests/__pycache__/test_pre_processing.cpython-36.pyc
- project_tests/__pycache__/test_representations.cpython-36.pyc
- project_tests/__pycache__/test_lda.cpython-37.pyc
- project_tests/__pycache__/test_paper_experiments.cpython-38.pyc
- project_tests/__pycache__/test_paper_experiments.cpython-39.pyc
- project_tests/__pycache__/test_pre_processing.cpython-37.pyc
- project_tests/__pycache__/test_representations.cpython-37.pyc
- project_tests/__pycache__/test_lda.cpython-38.pyc
- project_tests/__pycache__/test_pre_processing.cpython-39.pyc
- project_tests/__pycache__/test_lda.cpython-39.pyc
- project_tests/__pycache__/test_paper_experiments.cpython-37.pyc
- project_tests/test_lda.py
- project_tests/test_paper_experiments.py
- representation/
- representation/bow_tf.py
- representation/bow_tf_idf.py
- representation/bow_tf_idf_embeddings.py
- representation/matrix_embeddings.py
- representation/svd_embeddings.py
- representation/word_embeddings.py
- representation/__pycache__/
- representation/__pycache__/word_embeddings.cpython-38.pyc
- representation/__pycache__/bow_tf_idf.cpython-38.pyc
- representation/__pycache__/bow_tf.cpython-38.pyc
- representation/__pycache__/bow_tf.cpython-36.pyc
- representation/__pycache__/bow_tf_idf.cpython-36.pyc
- representation/__pycache__/word_embeddings.cpython-36.pyc
- representation/__pycache__/word_embeddings.cpython-37.pyc
- representation/__pycache__/bow_tf.cpython-39.pyc
- representation/__pycache__/bow_tf_idf.cpython-37.pyc
- representation/__pycache__/bow_binary.cpython-37.pyc
- representation/__pycache__/bow_mean_embeddings.cpython-37.pyc
- representation/__pycache__/bow_binary.cpython-38.pyc
- representation/__pycache__/bow_mean_embeddings.cpython-38.pyc
- representation/__pycache__/bow_tf_idf.cpython-39.pyc
- representation/__pycache__/bow_mean_embeddings.cpython-39.pyc
- representation/__pycache__/bow_binary.cpython-39.pyc
- representation/__pycache__/bow_tf.cpython-37.pyc
- representation/bow_binary.py
- representation/bow_mean_embeddings.py
- statiscal_tests/
- statiscal_tests/statistical_tests.py
- statiscal_tests/examples.py
- util/
- util/sheets_credentials.json
- util/sheets_api.py
- util/path_constants.py
- util/value_contants.py
- util/aux_function.py
- util/__pycache__/
- util/__pycache__/value_contants.cpython-38.pyc
- util/__pycache__/path_constants.cpython-38.pyc
- util/__pycache__/path_constants.cpython-36.pyc
- util/__pycache__/value_contants.cpython-36.pyc
- util/__pycache__/aux_function.cpython-37.pyc
- util/__pycache__/sheets_api.cpython-37.pyc
- util/__pycache__/path_constants.cpython-39.pyc
- util/__pycache__/sheets_api.cpython-38.pyc
- util/__pycache__/path_constants.cpython-37.pyc
- util/__pycache__/sheets_api.cpython-39.pyc
- util/__pycache__/value_contants.cpython-39.pyc
- util/__pycache__/value_contants.cpython-37.pyc
- visualization/
- visualization/vsm_models_visualization.py
- visualization/__pycache__/
- visualization/__pycache__/vsm_models_visualization.cpython-37.pyc
- execution_log_v2.log
- README.md
- requirements.txt
- run_evaluation.py
- run_tests.py
- screen.log
