# Supplementary material for: Regression applied to legal judgments to predict compensation for immaterial damage
Source: PeerJ Comput Sci. 2023 Mar 23;9:e1225. doi: 10.7717/peerj-cs.1225 (PMC10280496; doi:10.7717/peerj-cs.1225)
Supplement: Supplemental Information 1 [file peerj-cs-09-1225-s001.zip › data/statistical_tests_time.xlsx]

## Sheet: Sheet1
Metric	Attr	Tech	N1	N2	Median 1	Median 2	Stat	p-value
elapsed	Feature Selection	Elapsed Time	48	32	0.795	7.51069	136	0
elapsed	Cross- Validation	Elapsed Time	39	41	6.32361	1.31917	1225	1
elapsed	Outliers Removal (Train)	Elapsed Time	31	49	3.43833	1.91222	862.5	0.8466
elapsed	Addition of AELE	Elapsed Time	39	41	2.27139	2.20417	918	0.874
elapsed	N-Grams Extraction	Elapsed Time	39	41	3.10417	2.20417	839	0.6499
elapsed	Overfitting Avoidance	Elapsed Time	48	32	1.49639	3.56486	560	0.0208
elapsed	Outliers Removal (All)	Elapsed Time	24	56	1.61569	2.95472	582.5	0.175
