# Supplementary material for: Regression applied to legal judgments to predict compensation for immaterial damage
Source: PeerJ Comput Sci. 2023 Mar 23;9:e1225. doi: 10.7717/peerj-cs.1225 (PMC10280496; doi:10.7717/peerj-cs.1225)
Supplement: Supplemental Information 1 [file peerj-cs-09-1225-s001.zip › data/statistical_tests_pivot.xlsx]

## Sheet: Sheet1
	N1							N2							Stat							median1							median2							p-value							z-score
Attr	Addition of AELE	Cross-Validation	Feature Selection	N-Grams Extraction	Outliers Removal (All)	Outliers Removal (Train)	Overfitting Avoidance	Addition of AELE	Cross-Validation	Feature Selection	N-Grams Extraction	Outliers Removal (All)	Outliers Removal (Train)	Overfitting Avoidance	Addition of AELE	Cross-Validation	Feature Selection	N-Grams Extraction	Outliers Removal (All)	Outliers Removal (Train)	Overfitting Avoidance	Addition of AELE	Cross-Validation	Feature Selection	N-Grams Extraction	Outliers Removal (All)	Outliers Removal (Train)	Overfitting Avoidance	Addition of AELE	Cross-Validation	Feature Selection	N-Grams Extraction	Outliers Removal (All)	Outliers Removal (Train)	Overfitting Avoidance	Addition of AELE	Cross-Validation	Feature Selection	N-Grams Extraction	Outliers Removal (All)	Outliers Removal (Train)	Overfitting Avoidance	Addition of AELE	Cross-Validation	Feature Selection	N-Grams Extraction	Outliers Removal (All)	Outliers Removal (Train)	Overfitting Avoidance
Tech
Adaboost	39	39	48	39	24	31	48	41	41	32	41	56	49	32	1188	806	769	1599	772	789	884	0.37869	0.362254	0.390651	0.455729	0.390651	0.362974	0.389473	0.1569	0.37869	0.34773	0.1569	0.351692	0.37869	0.370832	0.0001	0.477	0.498	0	0.1481	0.3873	0.1283	3.7395	0.0626	0.0098	7.6956	1.0499	0.2913	1.1392
Bagging	39	39	48	39	24	31	48	41	41	32	41	56	49	32	976	801	801	1599	858	625	820	0.552413	0.545684	0.613597	0.715051	0.620347	0.503228	0.614959	0.335983	0.552413	0.531206	0.335983	0.509373	0.552413	0.535428	0.0451	0.4962	0.3748	0	0.0257	0.9088	0.3065	1.6989	0.0144	0.3241	7.6956	1.9528	-1.3283	0.5107
Decision Tree	39	39	48	39	24	31	48	41	41	32	41	56	49	32	985	783	816	1599	766	666	979	0.237717	0.224333	0.317001	0.518014	0.353494	0.236682	0.3414	-0.0994241	0.237717	0.212624	-0.0994241	0.23718	0.237717	0.151261	0.0375	0.565	0.3204	0	0.1631	0.8234	0.0194	1.7855	-0.1588	0.4714	7.6956	0.9869	-0.9234	2.0722
Elastic Net	39	39	48	39	24	31	48	41	41	32	41	56	49	32	1199	766	704	1599	728	708	835	0.417727	0.417727	0.43405	0.519556	0.451917	0.406613	0.44932	0.284003	0.406613	0.412714	0.284003	0.407157	0.417727	0.394303	0.0001	0.6283	0.7368	0	0.28	0.6962	0.2568	3.8454	-0.3225	-0.6285	7.6956	0.5879	-0.5086	0.658
Ensemble Voting	39	39	48	39	24	31	48	41	41	32	41	56	49	32	1045	787	810	1599	822	635	799	0.574023	0.556793	0.638365	0.734506	0.637868	0.52617	0.629253	0.384062	0.574023	0.541481	0.384062	0.524097	0.574023	0.558103	0.0092	0.5498	0.3418	0	0.0583	0.8915	0.3823	2.3631	-0.1203	0.4125	7.6956	1.5749	-1.2295	0.3044
Gradient Boosting	39	39	48	39	24	31	48	41	41	32	41	56	49	32	1042	776	821	1599	796	657	718	0.537112	0.494301	0.595865	0.68851	0.580362	0.490029	0.558957	0.322699	0.537112	0.492165	0.322699	0.483564	0.537112	0.51357	0.0099	0.5913	0.3031	0	0.0974	0.8455	0.69	2.3342	-0.2262	0.5205	7.6956	1.3019	-1.0123	-0.491
Neural Network	39	39	48	39	24	31	48	41	41	32	41	56	49	32	1060	809	888	1598	717	660	729	0.44152	0.414228	0.494855	0.602863	0.433212	0.435817	0.424755	0.238978	0.44152	0.425023	0.238978	0.425023	0.413692	0.427874	0.0062	0.4655	0.1203	0	0.3202	0.8383	0.651	2.5074	0.0914	1.1785	7.686	0.4725	-0.9826	-0.383
Random Forest	39	39	48	39	24	31	48	41	41	32	41	56	49	32	969	801	822	1599	847	649	732	0.552178	0.538398	0.611431	0.710491	0.617097	0.502662	0.606219	0.34273	0.552178	0.522956	0.34273	0.507114	0.552178	0.535654	0.0519	0.4962	0.2996	0	0.0335	0.8635	0.64	1.6315	0.0144	0.5303	7.6956	1.8373	-1.0913	-0.3536
Ridge	39	39	48	39	24	31	48	41	41	32	41	56	49	32	991	855	655	1599	757	611	853	0.291505	0.291505	0.295102	0.48022	0.367372	0.240783	0.361886	0.120577	0.276097	0.283801	0.075986	0.243146	0.291505	0.228915	0.033	0.2983	0.8675	0	0.1875	0.9294	0.2033	1.8433	0.5342	-1.1098	7.6956	0.8924	-1.4665	0.8348
SVM (RBF)	39	39	48	39	24	31	48	41	41	32	41	56	49	32	402	740	508	995	525	602	1040	-0.0512794	-0.0411802	-0.0434599	-0.0299256	-0.0435667	-0.0442624	-0.0309654	-0.0299235	-0.0352105	-0.0295363	-0.0413281	-0.0309654	-0.0341141	-0.0484355	0.9999	0.7182	0.9947	0.0303	0.9393	0.9407	0.0038	-3.8261	-0.5727	-2.5534	1.8818	-1.5434	-1.5554	2.6713
XGBoosting	39	39	48	39	24	31	48	41	41	32	41	56	49	32	1047	792	761	1599	816	674	766	0.540921	0.489795	0.589114	0.692563	0.600989	0.463742	0.575426	0.297608	0.540921	0.476768	0.297608	0.465846	0.540921	0.515107	0.0087	0.5307	0.5294	0	0.066	0.8021	0.5098	2.3823	-0.0722	-0.0687	7.6956	1.5119	-0.8444	-0.0196
