# Supplementary material for: Regression applied to legal judgments to predict compensation for immaterial damage
Source: PeerJ Comput Sci. 2023 Mar 23;9:e1225. doi: 10.7717/peerj-cs.1225 (PMC10280496; doi:10.7717/peerj-cs.1225)
Supplement: Supplemental Information 1 [file peerj-cs-09-1225-s001.zip › data/statistical_tests_pivot_r2.xlsx]

## Sheet: Sheet1
	Stat1							Stat2							p-value
Adj								Addition of AELE	Cross-Validation	Feature Selection	N-Grams Extraction	Outliers Removal (All)	Outliers Removal (Train)	Overfitting Avoidance	Addition of AELE	Cross-Validation	Feature Selection	N-Grams Extraction	Outliers Removal (All)	Outliers Removal (Train)	Overfitting Avoidance
Tech
Adaboost	411	793	767	0	572	730	652	1188	806	769	1599	772	789	884	0.0001	0.477	0.498	0	0.1481	0.3873	0.1283
Bagging	623	798	735	0	486	894	716	976	801	801	1599	858	625	820	0.0451	0.4962	0.3748	0	0.0257	0.9088	0.3065
Decision Tree	614	816	720	0	578	853	557	985	783	816	1599	766	666	979	0.0375	0.565	0.3204	0	0.1631	0.8234	0.0194
Elastic Net	400	833	832	0	616	811	701	1199	766	704	1599	728	708	835	0.0001	0.6283	0.7368	0	0.28	0.6962	0.2568
Ensemble Voting	554	812	726	0	522	884	737	1045	787	810	1599	822	635	799	0.0092	0.5498	0.3418	0	0.0583	0.8915	0.3823
Gradient Boosting	557	823	715	0	548	862	818	1042	776	821	1599	796	657	718	0.0099	0.5913	0.3031	0	0.0974	0.8455	0.69
Neural Network	539	790	648	1	627	859	807	1060	809	888	1598	717	660	729	0.0062	0.4655	0.1203	0	0.3202	0.8383	0.651
Random Forest	630	798	714	0	497	870	804	969	801	822	1599	847	649	732	0.0519	0.4962	0.2996	0	0.0335	0.8635	0.64
Ridge	608	744	881	0	587	908	683	991	855	655	1599	757	611	853	0.033	0.2983	0.8675	0	0.1875	0.9294	0.2033
SVM (RBF)	1197	859	1028	604	819	917	496	402	740	508	995	525	602	1040	0.9999	0.7182	0.9947	0.0303	0.9393	0.9407	0.0038
XGBoosting	552	807	775	0	528	845	770	1047	792	761	1599	816	674	766	0.0087	0.5307	0.5294	0	0.066	0.8021	0.5098
Technique	Statistics	Addition of AELE	Cross-Validation	Feature Selection	N-Grams Extraction	Outliers Removal (All)	Outliers Removal (Train)	Overfitting Avoidance
Adaboost	U1	411	793	767	0	572	730	652
	U2	1188	806	769	1599	772	789	884
	p-value	0.0001	0.477	0.498	0	0.1481	0.3873	0.1283
Bagging	U1	623	798	735	0	486	894	716
	U2	976	801	801	1599	858	625	820
	p-value	0.0451	0.4962	0.3748	0	0.0257	0.9088	0.3065
Decision Tree	U1	614	816	720	0	578	853	557
	U2	985	783	816	1599	766	666	979
	p-value	0.0375	0.565	0.3204	0	0.1631	0.8234	0.0194
Elastic Net	U1	400	833	832	0	616	811	701
	U2	1199	766	704	1599	728	708	835
	p-value	0.0001	0.6283	0.7368	0	0.28	0.6962	0.2568
Ensemble Voting	U1	554	812	726	0	522	884	737
	U2	1045	787	810	1599	822	635	799
	p-value	0.0092	0.5498	0.3418	0	0.0583	0.8915	0.3823
Gradient Boosting	U1	557	823	715	0	548	862	818
	U2	1042	776	821	1599	796	657	718
	p-value	0.0099	0.5913	0.3031	0	0.0974	0.8455	0.69
Neural Network	U1	539	790	648	1	627	859	807
	U2	1060	809	888	1598	717	660	729
	p-value	0.0062	0.4655	0.1203	0	0.3202	0.8383	0.651
Random Forest	U1	630	798	714	0	497	870	804
	U2	969	801	822	1599	847	649	732
	p-value	0.0519	0.4962	0.2996	0	0.0335	0.8635	0.64
Ridge	U1	608	744	881	0	587	908	683
	U2	991	855	655	1599	757	611	853
	p-value	0.033	0.2983	0.8675	0	0.1875	0.9294	0.2033
SVM (RBF)	U1	1197	859	1028	604	819	917	496
	U2	402	740	508	995	525	602	1040
	p-value	0.9999	0.7182	0.9947	0.0303	0.9393	0.9407	0.0038
XGBoosting	U1	552	807	775	0	528	845	770
	U2	1047	792	761	1599	816	674	766
	p-value	0.0087	0.5307	0.5294	0	0.066	0.8021	0.5098
