# Supplementary material for: Regression applied to legal judgments to predict compensation for immaterial damage
Source: PeerJ Comput Sci. 2023 Mar 23;9:e1225. doi: 10.7717/peerj-cs.1225 (PMC10280496; doi:10.7717/peerj-cs.1225)
Supplement: Supplemental Information 1 [file peerj-cs-09-1225-s001.zip › data/statistical_tests_full.xlsx]

## Sheet: Sheet1
Metric	Adj	Tech	Stat	p-value
MAE	fs	adaboost	481900	0.4403
MAE	fs	bagging	553602	0
MAE	fs	decision_tree	564623	0
MAE	fs	elastic_net	527776	0.0001
MAE	fs	ensemble_voting_bg_mlp_gd_xgb	575089	0
MAE	fs	gradient_boosting	474903	0.6565
MAE	fs	mlp	590473	0
MAE	fs	random_forest	563133	0
MAE	fs	ridge	426465	1
MAE	fs	svr_poly_rbf	517984	0.0013
MAE	fs	xgboost	502087	0.0404
MAE	or1	adaboost	482608	0.2645
MAE	or1	bagging	415413	1
MAE	or1	decision_tree	432437	0.9996
MAE	or1	elastic_net	440143	0.997
MAE	or1	ensemble_voting_bg_mlp_gd_xgb	412089	1
MAE	or1	gradient_boosting	422754	1
MAE	or1	mlp	422989	1
MAE	or1	random_forest	433970	0.9994
MAE	or1	ridge	397616	1
MAE	or1	svr_poly_rbf	474410	0.5088
MAE	or1	xgboost	424401	1
MAE	ng	adaboost	957255	0
MAE	ng	bagging	999371	0
MAE	ng	decision_tree	999347	0
MAE	ng	elastic_net	992878	0
MAE	ng	ensemble_voting_bg_mlp_gd_xgb	999372	0
MAE	ng	gradient_boosting	999354	0
MAE	ng	mlp	982110	0
MAE	ng	random_forest	999373	0
MAE	ng	ridge	998753	0
MAE	ng	svr_poly_rbf	451281	0.9999
MAE	ng	xgboost	999375	0
MAE	at	adaboost	714453	0
MAE	at	bagging	577722	0
MAE	at	decision_tree	585139	0
MAE	at	elastic_net	700358	0
MAE	at	ensemble_voting_bg_mlp_gd_xgb	626400	0
MAE	at	gradient_boosting	604024	0
MAE	at	mlp	657529	0
MAE	at	random_forest	570226	0
MAE	at	ridge	621056	0
MAE	at	svr_poly_rbf	563027	0
MAE	at	xgboost	608743	0
MAE	cv	adaboost	500154	0.4856
MAE	cv	bagging	502060	0.4271
MAE	cv	decision_tree	504731	0.348
MAE	cv	elastic_net	492158	0.7202
MAE	cv	ensemble_voting_bg_mlp_gd_xgb	500685	0.4692
MAE	cv	gradient_boosting	502566	0.4118
MAE	cv	mlp	499975	0.4911
MAE	cv	random_forest	503119	0.3952
MAE	cv	ridge	511664	0.1768
MAE	cv	svr_poly_rbf	487679	0.8239
MAE	cv	xgboost	502338	0.4187
MAE	oa	adaboost	590048	0
MAE	oa	bagging	482424	0.424
MAE	oa	decision_tree	454911	0.9763
MAE	oa	elastic_net	495437	0.1112
MAE	oa	ensemble_voting_bg_mlp_gd_xgb	508681	0.0117
MAE	oa	gradient_boosting	641488	0
MAE	oa	mlp	439182	0.9994
MAE	oa	random_forest	425305	1
MAE	oa	ridge	529934	0
MAE	oa	svr_poly_rbf	414233	1
MAE	oa	xgboost	555708	0
MAE	or2	adaboost	456143	0.0011
MAE	or2	bagging	477174	0
MAE	or2	decision_tree	465467	0.0001
MAE	or2	elastic_net	458283	0.0006
MAE	or2	ensemble_voting_bg_mlp_gd_xgb	476015	0
MAE	or2	gradient_boosting	468577	0
MAE	or2	mlp	453185	0.0025
MAE	or2	random_forest	471258	0
MAE	or2	ridge	466077	0
MAE	or2	svr_poly_rbf	531832	0
MAE	or2	xgboost	486320	0
R2	fs	adaboost	474755	0.3393
R2	fs	bagging	462819	0.0872
R2	fs	decision_tree	455558	0.0267
R2	fs	elastic_net	510534	0.9921
R2	fs	ensemble_voting_bg_mlp_gd_xgb	463017	0.0898
R2	fs	gradient_boosting	455001	0.0241
R2	fs	mlp	403402	0
R2	fs	random_forest	455398	0.0259
R2	fs	ridge	550306	1
R2	fs	svr_poly_rbf	598077	1
R2	fs	xgboost	479131	0.4726
R2	or1	adaboost	467015	0.271
R2	or1	bagging	515041	0.9993
R2	or1	decision_tree	508970	0.9968
R2	or1	elastic_net	495325	0.9495
R2	or1	ensemble_voting_bg_mlp_gd_xgb	517680	0.9997
R2	or1	gradient_boosting	509307	0.997
R2	or1	mlp	522758	0.9999
R2	or1	random_forest	509561	0.9972
R2	or1	ridge	535394	1
R2	or1	svr_poly_rbf	538683	1
R2	or1	xgboost	507175	0.9951
R2	ng	adaboost	13971	0
R2	ng	bagging	3368	0
R2	ng	decision_tree	10817	0
R2	ng	elastic_net	11226	0
R2	ng	ensemble_voting_bg_mlp_gd_xgb	2027	0
R2	ng	gradient_boosting	6246	0
R2	ng	mlp	19679	0
R2	ng	random_forest	3419	0
R2	ng	ridge	6995	0
R2	ng	svr_poly_rbf	415943	0
R2	ng	xgboost	2577	0
R2	at	adaboost	275652	0
R2	at	bagging	381698	0
R2	at	decision_tree	379144	0
R2	at	elastic_net	292149	0
R2	at	ensemble_voting_bg_mlp_gd_xgb	364756	0
R2	at	gradient_boosting	363378	0
R2	at	mlp	339000	0
R2	at	random_forest	381209	0
R2	at	ridge	397903	0
R2	at	svr_poly_rbf	676676	1
R2	at	xgboost	362319	0
R2	cv	adaboost	498049	0.4495
R2	cv	bagging	505875	0.6842
R2	cv	decision_tree	509230	0.7701
R2	cv	elastic_net	511484	0.8196
R2	cv	ensemble_voting_bg_mlp_gd_xgb	504525	0.6461
R2	cv	gradient_boosting	512967	0.8482
R2	cv	mlp	500736	0.5324
R2	cv	random_forest	504119	0.6343
R2	cv	ridge	496235	0.3946
R2	cv	svr_poly_rbf	593650	1
R2	cv	xgboost	504801	0.654
R2	oa	adaboost	421340	0
R2	oa	bagging	457897	0.0403
R2	oa	decision_tree	395887	0
R2	oa	elastic_net	448572	0.0065
R2	oa	ensemble_voting_bg_mlp_gd_xgb	462025	0.0777
R2	oa	gradient_boosting	488749	0.7554
R2	oa	mlp	496351	0.9019
R2	oa	random_forest	481862	0.5585
R2	oa	ridge	433407	0.0001
R2	oa	svr_poly_rbf	349740	0
R2	oa	xgboost	468168	0.1749
R2	or2	adaboost	373746	0
R2	or2	bagging	357090	0
R2	or2	decision_tree	380297	0.0004
R2	or2	elastic_net	397724	0.0299
R2	or2	ensemble_voting_bg_mlp_gd_xgb	361534	0
R2	or2	gradient_boosting	374609	0.0001
R2	or2	mlp	394648	0.0161
R2	or2	random_forest	358174	0
R2	or2	ridge	384116	0.0012
R2	or2	svr_poly_rbf	474168	1
R2	or2	xgboost	362001	0
RMSE	fs	adaboost	486910	0.2925
RMSE	fs	bagging	496186	0.1004
RMSE	fs	decision_tree	505324	0.0227
RMSE	fs	elastic_net	448618	0.9934
RMSE	fs	ensemble_voting_bg_mlp_gd_xgb	498978	0.0668
RMSE	fs	gradient_boosting	504933	0.0244
RMSE	fs	mlp	557618	0
RMSE	fs	random_forest	502763	0.036
RMSE	fs	ridge	409330	1
RMSE	fs	svr_poly_rbf	416295	1
RMSE	fs	xgboost	484450	0.3625
RMSE	or1	adaboost	456209	0.929
RMSE	or1	bagging	425643	1
RMSE	or1	decision_tree	428022	0.9999
RMSE	or1	elastic_net	434204	0.9994
RMSE	or1	ensemble_voting_bg_mlp_gd_xgb	422424	1
RMSE	or1	gradient_boosting	428902	0.9999
RMSE	or1	mlp	412955	1
RMSE	or1	random_forest	429417	0.9998
RMSE	or1	ridge	401811	1
RMSE	or1	svr_poly_rbf	362568	1
RMSE	or1	xgboost	430926	0.9997
RMSE	ng	adaboost	943020	0
RMSE	ng	bagging	984708	0
RMSE	ng	decision_tree	983065	0
RMSE	ng	elastic_net	954915	0
RMSE	ng	ensemble_voting_bg_mlp_gd_xgb	988527	0
RMSE	ng	gradient_boosting	983655	0
RMSE	ng	mlp	964112	0
RMSE	ng	random_forest	984234	0
RMSE	ng	ridge	989119	0
RMSE	ng	svr_poly_rbf	491781	0.7299
RMSE	ng	xgboost	990325	0
RMSE	at	adaboost	712150	0
RMSE	at	bagging	611267	0
RMSE	at	decision_tree	619133	0
RMSE	at	elastic_net	689270	0
RMSE	at	ensemble_voting_bg_mlp_gd_xgb	625232	0
RMSE	at	gradient_boosting	627861	0
RMSE	at	mlp	659952	0
RMSE	at	random_forest	611368	0
RMSE	at	ridge	597258	0
RMSE	at	svr_poly_rbf	426208	1
RMSE	at	xgboost	628149	0
RMSE	cv	adaboost	496780	0.5891
RMSE	cv	bagging	495303	0.633
RMSE	cv	decision_tree	498636	0.5325
RMSE	cv	elastic_net	485337	0.8669
RMSE	cv	ensemble_voting_bg_mlp_gd_xgb	494713	0.65
RMSE	cv	gradient_boosting	490755	0.7555
RMSE	cv	mlp	502803	0.4047
RMSE	cv	random_forest	496056	0.6108
RMSE	cv	ridge	505343	0.3307
RMSE	cv	svr_poly_rbf	465966	0.9955
RMSE	cv	xgboost	498206	0.5457
RMSE	oa	adaboost	532125	0
RMSE	oa	bagging	505213	0.0231
RMSE	oa	decision_tree	563483	0
RMSE	oa	elastic_net	513832	0.0037
RMSE	oa	ensemble_voting_bg_mlp_gd_xgb	499965	0.0573
RMSE	oa	gradient_boosting	478558	0.5454
RMSE	oa	mlp	466583	0.8555
RMSE	oa	random_forest	483152	0.4016
RMSE	oa	ridge	527746	0.0001
RMSE	oa	svr_poly_rbf	555183	0
RMSE	oa	xgboost	494519	0.1256
RMSE	or2	adaboost	491577	0
RMSE	or2	bagging	498459	0
RMSE	or2	decision_tree	478999	0
RMSE	or2	elastic_net	473600	0
RMSE	or2	ensemble_voting_bg_mlp_gd_xgb	495125	0
RMSE	or2	gradient_boosting	484949	0
RMSE	or2	mlp	469303	0
RMSE	or2	random_forest	499001	0
RMSE	or2	ridge	479847	0
RMSE	or2	svr_poly_rbf	532812	0
RMSE	or2	xgboost	496211	0
