# Supplementary material for: Regression applied to legal judgments to predict compensation for immaterial damage
Source: PeerJ Comput Sci. 2023 Mar 23;9:e1225. doi: 10.7717/peerj-cs.1225 (PMC10280496; doi:10.7717/peerj-cs.1225)
Supplement: Supplemental Information 1 [file peerj-cs-09-1225-s001.zip › data/stat_pivot_R2.xlsx]

## Sheet: Sheet1
Tech	Stat	Addition of AELE	Cross- Validation	Feature Selection	N-Grams Extraction	Outliers Removal (All)	Outliers Removal (Train)	Overfitting Avoidance
Adaboost	N1	39	39	48	39	24	31	48
	N2	41	41	32	41	56	49	32
	Median 1	0.38	0.36	0.39	0.46	0.39	0.36	0.39
	Median 2	0.16	0.38	0.35	0.16	0.35	0.38	0.37
	Stat	1188	806	769	1599	772	789	884
	p-value	0	0.48	0.5	0	0.15	0.39	0.13
Bagging	N1	39	39	48	39	24	31	48
	N2	41	41	32	41	56	49	32
	Median 1	0.55	0.55	0.61	0.72	0.62	0.5	0.61
	Median 2	0.34	0.55	0.53	0.34	0.51	0.55	0.54
	Stat	976	801	801	1599	858	625	820
	p-value	0.05	0.5	0.37	0	0.03	0.91	0.31
Decision Tree	N1	39	39	48	39	24	31	48
	N2	41	41	32	41	56	49	32
	Median 1	0.24	0.22	0.32	0.52	0.35	0.24	0.34
	Median 2	-0.1	0.24	0.21	-0.1	0.24	0.24	0.15
	Stat	985	783	816	1599	766	666	979
	p-value	0.04	0.56	0.32	0	0.16	0.82	0.02
Elastic Net	N1	39	39	48	39	24	31	48
	N2	41	41	32	41	56	49	32
	Median 1	0.42	0.42	0.43	0.52	0.45	0.41	0.45
	Median 2	0.28	0.41	0.41	0.28	0.41	0.42	0.39
	Stat	1199	766	704	1599	728	708	835
	p-value	0	0.63	0.74	0	0.28	0.7	0.26
Ensemble Voting	N1	39	39	48	39	24	31	48
	N2	41	41	32	41	56	49	32
	Median 1	0.57	0.56	0.64	0.73	0.64	0.53	0.63
	Median 2	0.38	0.57	0.54	0.38	0.52	0.57	0.56
	Stat	1045	787	810	1599	822	635	799
	p-value	0.01	0.55	0.34	0	0.06	0.89	0.38
Gradient Boosting	N1	39	39	48	39	24	31	48
	N2	41	41	32	41	56	49	32
	Median 1	0.54	0.49	0.6	0.69	0.58	0.49	0.56
	Median 2	0.32	0.54	0.49	0.32	0.48	0.54	0.51
	Stat	1042	776	821	1599	796	657	718
	p-value	0.01	0.59	0.3	0	0.1	0.85	0.69
Neural Network	N1	39	39	48	39	24	31	48
	N2	41	41	32	41	56	49	32
	Median 1	0.44	0.41	0.49	0.6	0.43	0.44	0.42
	Median 2	0.24	0.44	0.43	0.24	0.43	0.41	0.43
	Stat	1060	809	888	1598	717	660	729
	p-value	0.01	0.47	0.12	0	0.32	0.84	0.65
Random Forest	N1	39	39	48	39	24	31	48
	N2	41	41	32	41	56	49	32
	Median 1	0.55	0.54	0.61	0.71	0.62	0.5	0.61
	Median 2	0.34	0.55	0.52	0.34	0.51	0.55	0.54
	Stat	969	801	822	1599	847	649	732
	p-value	0.05	0.5	0.3	0	0.03	0.86	0.64
Ridge	N1	39	39	48	39	24	31	48
	N2	41	41	32	41	56	49	32
	Median 1	0.29	0.29	0.3	0.48	0.37	0.24	0.36
	Median 2	0.12	0.28	0.28	0.08	0.24	0.29	0.23
	Stat	991	855	655	1599	757	611	853
	p-value	0.03	0.3	0.87	0	0.19	0.93	0.2
SVM (RBF)	N1	39	39	48	39	24	31	48
	N2	41	41	32	41	56	49	32
	Median 1	-0.05	-0.04	-0.04	-0.03	-0.04	-0.04	-0.03
	Median 2	-0.03	-0.04	-0.03	-0.04	-0.03	-0.03	-0.05
	Stat	402	740	508	995	525	602	1040
	p-value	1	0.72	0.99	0.03	0.94	0.94	0
XGBoosting	N1	39	39	48	39	24	31	48
	N2	41	41	32	41	56	49	32
	Median 1	0.54	0.49	0.59	0.69	0.6	0.46	0.58
	Median 2	0.3	0.54	0.48	0.3	0.47	0.54	0.52
	Stat	1047	792	761	1599	816	674	766
	p-value	0.01	0.53	0.53	0	0.07	0.8	0.51
