# Supplementary material for: Regression applied to legal judgments to predict compensation for immaterial damage
Source: PeerJ Comput Sci. 2023 Mar 23;9:e1225. doi: 10.7717/peerj-cs.1225 (PMC10280496; doi:10.7717/peerj-cs.1225)
Supplement: Supplemental Information 1 [file peerj-cs-09-1225-s001.zip › data/stat_pivot_p-value_R2.xlsx]

## Sheet: Sheet1
Tech	Stat	Addition of AELE	Cross- Validation	Feature Selection	N-Grams Extraction	Outliers Removal (All)	Outliers Removal (Train)	Overfitting Avoidance
Adaboost	p-value	0	0.48	0.5	0	0.15	0.39	0.13
Bagging	p-value	0.05	0.5	0.37	0	0.03	0.91	0.31
Decision Tree	p-value	0.04	0.56	0.32	0	0.16	0.82	0.02
Elastic Net	p-value	0	0.63	0.74	0	0.28	0.7	0.26
Ensemble Voting	p-value	0.01	0.55	0.34	0	0.06	0.89	0.38
Gradient Boosting	p-value	0.01	0.59	0.3	0	0.1	0.85	0.69
Neural Network	p-value	0.01	0.47	0.12	0	0.32	0.84	0.65
Random Forest	p-value	0.05	0.5	0.3	0	0.03	0.86	0.64
Ridge	p-value	0.03	0.3	0.87	0	0.19	0.93	0.2
SVM (RBF)	p-value	1	0.72	0.99	0.03	0.94	0.94	0
XGBoosting	p-value	0.01	0.53	0.53	0	0.07	0.8	0.51
