# Supplementary material for: Regression applied to legal judgments to predict compensation for immaterial damage
Source: PeerJ Comput Sci. 2023 Mar 23;9:e1225. doi: 10.7717/peerj-cs.1225 (PMC10280496; doi:10.7717/peerj-cs.1225)
Supplement: Supplemental Information 1 [file peerj-cs-09-1225-s001.zip › data/stat_final_medians_R2.xlsx]

## Sheet: Sheet1
Tech	Addition of AELE	Cross- Validation	Feature Selection	N-Grams Extraction	Outliers Removal (All)	Outliers Removal (Train)	Overfitting Avoidance
Adaboost	0.38 ; 0.16	0.36 ; 0.38	0.39 ; 0.35	0.46 ; 0.16	0.39 ; 0.35	0.36 ; 0.38	0.39 ; 0.37
Bagging	0.55 ; 0.34	0.55 ; 0.55	0.61 ; 0.53	0.72 ; 0.34	0.62 ; 0.51	0.50 ; 0.55	0.61 ; 0.54
Decision Tree	0.24 ; -0.10	0.22 ; 0.24	0.32 ; 0.21	0.52 ; -0.10	0.35 ; 0.24	0.24 ; 0.24	0.34 ; 0.15
Elastic Net	0.42 ; 0.28	0.42 ; 0.41	0.43 ; 0.41	0.52 ; 0.28	0.45 ; 0.41	0.41 ; 0.42	0.45 ; 0.39
Ensemble Voting	0.57 ; 0.38	0.56 ; 0.57	0.64 ; 0.54	0.73 ; 0.38	0.64 ; 0.52	0.53 ; 0.57	0.63 ; 0.56
Gradient Boosting	0.54 ; 0.32	0.49 ; 0.54	0.60 ; 0.49	0.69 ; 0.32	0.58 ; 0.48	0.49 ; 0.54	0.56 ; 0.51
Neural Network	0.44 ; 0.24	0.41 ; 0.44	0.49 ; 0.43	0.60 ; 0.24	0.43 ; 0.43	0.44 ; 0.41	0.42 ; 0.43
Random Forest	0.55 ; 0.34	0.54 ; 0.55	0.61 ; 0.52	0.71 ; 0.34	0.62 ; 0.51	0.50 ; 0.55	0.61 ; 0.54
Ridge	0.29 ; 0.12	0.29 ; 0.28	0.30 ; 0.28	0.48 ; 0.08	0.37 ; 0.24	0.24 ; 0.29	0.36 ; 0.23
SVM (RBF)	-0.05 ; -0.03	-0.04 ; -0.04	-0.04 ; -0.03	-0.03 ; -0.04	-0.04 ; -0.03	-0.04 ; -0.03	-0.03 ; -0.05
XGBoosting	0.54 ; 0.30	0.49 ; 0.54	0.59 ; 0.48	0.69 ; 0.30	0.60 ; 0.47	0.46 ; 0.54	0.58 ; 0.52
