# Supplementary material for: Regression applied to legal judgments to predict compensation for immaterial damage
Source: PeerJ Comput Sci. 2023 Mar 23;9:e1225. doi: 10.7717/peerj-cs.1225 (PMC10280496; doi:10.7717/peerj-cs.1225)
Supplement: Supplemental Information 1 [file peerj-cs-09-1225-s001.zip › data/stat_pivot_p-value_RMSE.xlsx]

## Sheet: Sheet1
Tech	Stat	Addition of AELE	Cross- Validation	Feature Selection	N-Grams Extraction	Outliers Removal (All)	Outliers Removal (Train)	Overfitting Avoidance
Adaboost	p-value	0	0.54	0.51	0	0.09	0.56	0.15
Bagging	p-value	0.06	0.56	0.38	0	0.02	0.91	0.28
Decision Tree	p-value	0.04	0.58	0.32	0	0.07	0.87	0.03
Elastic Net	p-value	0	0.69	0.7	0	0.14	0.8	0.28
Ensemble Voting	p-value	0.01	0.56	0.28	0	0.02	0.93	0.31
Gradient Boosting	p-value	0.01	0.62	0.32	0	0.04	0.9	0.58
Neural Network	p-value	0.01	0.5	0.1	0	0.16	0.9	0.63
Random Forest	p-value	0.06	0.53	0.32	0	0.02	0.9	0.56
Ridge	p-value	0.04	0.31	0.89	0	0.09	0.96	0.18
SVM (RBF)	p-value	1	0.74	0.97	0.62	0	1	0.01
XGBoosting	p-value	0.01	0.56	0.45	0	0.02	0.87	0.41
