# Supplementary material for: Regression applied to legal judgments to predict compensation for immaterial damage
Source: PeerJ Comput Sci. 2023 Mar 23;9:e1225. doi: 10.7717/peerj-cs.1225 (PMC10280496; doi:10.7717/peerj-cs.1225)
Supplement: Supplemental Information 1 [file peerj-cs-09-1225-s001.zip › data/stat_final_medians_RMSE.xlsx]

## Sheet: Sheet1
Tech	Addition of AELE	Cross- Validation	Feature Selection	N-Grams Extraction	Outliers Removal (All)	Outliers Removal (Train)	Overfitting Avoidance
Adaboost	2,652 ; 3,060	2,677 ; 2,652	2,650 ; 2,711	2,549 ; 3,060	2,648 ; 2,769	2,730 ; 2,652	2,663 ; 2,691
Bagging	2,246 ; 2,716	2,254 ; 2,246	2,102 ; 2,297	1,824 ; 2,716	2,082 ; 2,405	2,407 ; 2,246	2,096 ; 2,288
Decision Tree	2,909 ; 3,522	2,938 ; 2,909	2,777 ; 2,971	2,371 ; 3,522	2,696 ; 3,010	3,039 ; 2,909	2,737 ; 3,126
Elastic Net	2,548 ; 2,872	2,548 ; 2,618	2,561 ; 2,583	2,381 ; 2,900	2,513 ; 2,661	2,666 ; 2,548	2,519 ; 2,648
Ensemble Voting	2,193 ; 2,687	2,225 ; 2,193	2,034 ; 2,272	1,765 ; 2,687	2,034 ; 2,382	2,381 ; 2,193	2,050 ; 2,233
Gradient Boosting	2,287 ; 2,805	2,374 ; 2,287	2,155 ; 2,422	1,920 ; 2,805	2,191 ; 2,477	2,471 ; 2,287	2,235 ; 2,349
Neural Network	2,557 ; 3,016	2,592 ; 2,585	2,418 ; 2,588	2,157 ; 3,016	2,551 ; 2,614	2,592 ; 2,557	2,574 ; 2,593
Random Forest	2,247 ; 2,710	2,272 ; 2,247	2,110 ; 2,317	1,851 ; 2,710	2,092 ; 2,420	2,437 ; 2,247	2,121 ; 2,288
Ridge	2,806 ; 3,178	2,806 ; 2,854	2,860 ; 2,830	2,471 ; 3,276	2,695 ; 2,995	3,012 ; 2,806	2,720 ; 3,028
SVM (RBF)	3,540 ; 3,497	3,507 ; 3,497	3,514 ; 3,492	3,501 ; 3,506	3,462 ; 3,514	3,535 ; 3,490	3,493 ; 3,524
XGBoosting	2,274 ; 2,866	2,386 ; 2,274	2,172 ; 2,432	1,895 ; 2,866	2,134 ; 2,522	2,527 ; 2,274	2,192 ; 2,336
