# Supplementary material for: Regression applied to legal judgments to predict compensation for immaterial damage
Source: PeerJ Comput Sci. 2023 Mar 23;9:e1225. doi: 10.7717/peerj-cs.1225 (PMC10280496; doi:10.7717/peerj-cs.1225)
Supplement: Supplemental Information 1 [file peerj-cs-09-1225-s001.zip › data/stat_pivot_simpl_R2.xlsx]

## Sheet: Sheet1
Tech	Stat	Addition of AELE	Cross- Validation	Feature Selection	N-Grams Extraction	Outliers Removal (All)	Outliers Removal (Train)	Overfitting Avoidance
Adaboost	Median 1	0.38	0.36	0.39	0.46	0.39	0.36	0.39
	Median 2	0.16	0.38	0.35	0.16	0.35	0.38	0.37
	p-value	0	0.48	0.5	0	0.15	0.39	0.13
Bagging	Median 1	0.55	0.55	0.61	0.72	0.62	0.5	0.61
	Median 2	0.34	0.55	0.53	0.34	0.51	0.55	0.54
	p-value	0.05	0.5	0.37	0	0.03	0.91	0.31
Decision Tree	Median 1	0.24	0.22	0.32	0.52	0.35	0.24	0.34
	Median 2	-0.1	0.24	0.21	-0.1	0.24	0.24	0.15
	p-value	0.04	0.56	0.32	0	0.16	0.82	0.02
Elastic Net	Median 1	0.42	0.42	0.43	0.52	0.45	0.41	0.45
	Median 2	0.28	0.41	0.41	0.28	0.41	0.42	0.39
	p-value	0	0.63	0.74	0	0.28	0.7	0.26
Ensemble Voting	Median 1	0.57	0.56	0.64	0.73	0.64	0.53	0.63
	Median 2	0.38	0.57	0.54	0.38	0.52	0.57	0.56
	p-value	0.01	0.55	0.34	0	0.06	0.89	0.38
Gradient Boosting	Median 1	0.54	0.49	0.6	0.69	0.58	0.49	0.56
	Median 2	0.32	0.54	0.49	0.32	0.48	0.54	0.51
	p-value	0.01	0.59	0.3	0	0.1	0.85	0.69
Neural Network	Median 1	0.44	0.41	0.49	0.6	0.43	0.44	0.42
	Median 2	0.24	0.44	0.43	0.24	0.43	0.41	0.43
	p-value	0.01	0.47	0.12	0	0.32	0.84	0.65
Random Forest	Median 1	0.55	0.54	0.61	0.71	0.62	0.5	0.61
	Median 2	0.34	0.55	0.52	0.34	0.51	0.55	0.54
	p-value	0.05	0.5	0.3	0	0.03	0.86	0.64
Ridge	Median 1	0.29	0.29	0.3	0.48	0.37	0.24	0.36
	Median 2	0.12	0.28	0.28	0.08	0.24	0.29	0.23
	p-value	0.03	0.3	0.87	0	0.19	0.93	0.2
SVM (RBF)	Median 1	-0.05	-0.04	-0.04	-0.03	-0.04	-0.04	-0.03
	Median 2	-0.03	-0.04	-0.03	-0.04	-0.03	-0.03	-0.05
	p-value	1	0.72	0.99	0.03	0.94	0.94	0
XGBoosting	Median 1	0.54	0.49	0.59	0.69	0.6	0.46	0.58
	Median 2	0.3	0.54	0.48	0.3	0.47	0.54	0.52
	p-value	0.01	0.53	0.53	0	0.07	0.8	0.51
