# Supplementary material for: Regression applied to legal judgments to predict compensation for immaterial damage
Source: PeerJ Comput Sci. 2023 Mar 23;9:e1225. doi: 10.7717/peerj-cs.1225 (PMC10280496; doi:10.7717/peerj-cs.1225)
Supplement: Supplemental Information 1 [file peerj-cs-09-1225-s001.zip › data/stat_pivot_simpl_RMSE.xlsx]

## Sheet: Sheet1
Tech	Stat	Addition of AELE	Cross- Validation	Feature Selection	N-Grams Extraction	Outliers Removal (All)	Outliers Removal (Train)	Overfitting Avoidance
Adaboost	Median 1	2652	2677	2650	2549	2648	2730	2663
	Median 2	3060	2652	2711	3060	2769	2652	2691
	p-value	0	0.54	0.51	0	0.09	0.56	0.15
Bagging	Median 1	2246	2254	2102	1824	2082	2407	2096
	Median 2	2716	2246	2297	2716	2405	2246	2288
	p-value	0.06	0.56	0.38	0	0.02	0.91	0.28
Decision Tree	Median 1	2909	2938	2777	2371	2696	3039	2737
	Median 2	3522	2909	2971	3522	3010	2909	3126
	p-value	0.04	0.58	0.32	0	0.07	0.87	0.03
Elastic Net	Median 1	2548	2548	2561	2381	2513	2666	2519
	Median 2	2872	2618	2583	2900	2661	2548	2648
	p-value	0	0.69	0.7	0	0.14	0.8	0.28
Ensemble Voting	Median 1	2193	2225	2034	1765	2034	2381	2050
	Median 2	2687	2193	2272	2687	2382	2193	2233
	p-value	0.01	0.56	0.28	0	0.02	0.93	0.31
Gradient Boosting	Median 1	2287	2374	2155	1920	2191	2471	2235
	Median 2	2805	2287	2422	2805	2477	2287	2349
	p-value	0.01	0.62	0.32	0	0.04	0.9	0.58
Neural Network	Median 1	2557	2592	2418	2157	2551	2592	2574
	Median 2	3016	2585	2588	3016	2614	2557	2593
	p-value	0.01	0.5	0.1	0	0.16	0.9	0.63
Random Forest	Median 1	2247	2272	2110	1851	2092	2437	2121
	Median 2	2710	2247	2317	2710	2420	2247	2288
	p-value	0.06	0.53	0.32	0	0.02	0.9	0.56
Ridge	Median 1	2806	2806	2860	2471	2695	3012	2720
	Median 2	3178	2854	2830	3276	2995	2806	3028
	p-value	0.04	0.31	0.89	0	0.09	0.96	0.18
SVM (RBF)	Median 1	3540	3507	3514	3501	3462	3535	3493
	Median 2	3497	3497	3492	3506	3514	3490	3524
	p-value	1	0.74	0.97	0.62	0	1	0.01
XGBoosting	Median 1	2274	2386	2172	1895	2134	2527	2192
	Median 2	2866	2274	2432	2866	2522	2274	2336
	p-value	0.01	0.56	0.45	0	0.02	0.87	0.41
