# Supplementary material for: Regression applied to legal judgments to predict compensation for immaterial damage
Source: PeerJ Comput Sci. 2023 Mar 23;9:e1225. doi: 10.7717/peerj-cs.1225 (PMC10280496; doi:10.7717/peerj-cs.1225)
Supplement: Supplemental Information 1 [file peerj-cs-09-1225-s001.zip › data/data_4_attributes/processed_dataset_wo_stopwords_wo_stemming.csv]

judgement	jec_class	ano	mes	dia	dia_semana	juiz	tipo_juiz	indenizacao	sentenca
1	parcialmente_procedente	2019	4	10	2	Vânia Petermann	Titular	10000.0	﻿autos 0308009 26 2018 8 24 0090 ação procedimento juizado especial cível proc autor eduardo beil réu tam linhas aéreas vistos etc i relatório relatório dispensado forma artigo 38 caput lei 9 099 95 ii fundamentação trato ação indenização danos morais materiais ajuizada eduardo beil face tam linhas aéreas julgo antecipadamente feito porquanto solução autos pode ser obtida análise direito discipli…
2	improcedente	2019	3	7	3	Vânia Petermann	Titular	0.0	autos 0303364 55 2018 8 24 0090 ação procedimento juizado especial cível proc autor pedro romagnani silveira réu societe air france vistos etc i relatório relatório dispensado forma artigo 38 caput lei 9 099 95 ii fundamentação trato ação indenização danos morais ajuizada pedro romagnani silveira face societe air france julgo antecipadamente feito porquanto solução autos pode ser obtida análise d…
3	parcialmente_procedente	2019	2	22	4	Lucilene dos Santos	Substituto	10000.0	﻿ autos 0304093 81 2018 8 24 0090 ação procedimento juizado especial cível proc autor thiago nattrodt monteiro réu air canadá vistos etc i relatório relatório dispensado forma artigo 38 caput lei 9 099 95 ii fundamentação trato ação indenização danos morais materiais ajuizada thiago nattrodt monteiro face air canadá julgo antecipadamente feito porquanto solução autos pode ser obtida análise direi…
4	parcialmente_procedente	2019	2	18	0	Lucilene dos Santos	Substituto	10000.0	﻿autos 0004048 53 2018 8 24 0090 ação procedimento juizado especial cível proc autor aurilédia batista teixeira réu american airlines inc vistos etc i relatório relatório dispensado forma artigo 38 caput lei 9 099 95 ii fundamentação trato ação indenização danos morais materiais ajuizada aurilédia batista teixeira face american airlines inc julgo antecipadamente feito porquanto solução autos pode…
5	parcialmente_procedente	2019	2	22	4	Lucilene dos Santos	Substituto	20000.0	﻿autos 0313902 39 2017 8 24 0023 ação procedimento juizado especial cível proc autor joão carlos kurtz outro réu deutsche lufthansa outro vistos etc i relatório relatório dispensado forma artigo 38 caput lei 9 099 95 ii fundamentação trato ação condenatória indenização danos materiais morais ajuizada joão carlos kurtz outro face deutsche lufthansa outro julgo antecipadamente feito porquanto soluç…
6	parcialmente_procedente	2019	2	27	2	Lucilene dos Santos	Substituto	10000.0	﻿autos 0300987 14 2018 8 24 0090 ação procedimento juizado especial cível proc autor marcela fernanda recuero réu compagnie national royal air maroc vistos etc i relatório relatório dispensado forma artigo 38 caput lei 9 099 95 ii fundamentação trato ação indenização danos morais materiais ajuizada marcela fernanda recuero face compagnie national royal air maroc julgo antecipadamente feito porqua…
7	improcedente	2019	3	11	0	Vânia Petermann	Titular	0.0	autos 0002650 71 2018 8 24 0090 ação procedimento juizado especial cível proc autor luiza etsuko tomita réu azul linhas aéreas brasileiras asistbras assistência viajante travel ace sompo seguros vistos etc i relatório relatório dispensado forma artigo 38 caput lei 9 099 95 ii fundamentação trato ação indenização danos materiais morais ajuizada luiza etsuko tomita face azul linhas aéreas brasileir…
8	parcialmente_procedente	2019	2	27	2	Lucilene dos Santos	Substituto	5000.0	﻿autos 0306736 12 2018 8 24 0090 ação procedimento juizado especial cível proc autor roberta helena chula castro réu azul linhas aéreas brasileiras vistos etc i relatório relatório dispensado forma artigo 38 caput lei 9 099 95 ii fundamentação trato ação indenização danos morais materiais ajuizada roberta helena chula castro face azul linhas aéreas brasileiras julgo antecipadamente feito porquant…
9	parcialmente_procedente	2019	3	18	0	Vânia Petermann	Titular	10000.0	﻿autos 0002973 76 2018 8 24 0090 ação procedimento juizado especial cível proc autor julia zatariano pereira réu azul linhas aéreas brasileiras vistos etc i relatório relatório dispensado forma artigo 38 caput lei 9 099 95 ii fundamentação trato ação indenização danos morais ajuizada julia zatariano pereira face azul linhas aéreas brasileiras julgo antecipadamente feito porquanto solução lide pod…
10	improcedente	2019	2	27	2	Lucilene dos Santos	Substituto	0.0	autos 0303037 13 2018 8 24 0090 ação procedimento juizado especial cível proc autor diogo machado ulisses figueiredo réu air europa lineas aéreas sociedade anônima vistos etc i relatório relatório dispensado forma artigo 38 caput lei 9 099 95 ii fundamentação trato ação indenização danos morais ajuizada diogo machado ulisses figueiredo face air europa lineas aéreas sociedade anônima julgo antecip…
11	parcialmente_procedente	2019	5	20	0	Vânia Petermann	Titular	2000.0	﻿autos 0001165 36 2018 8 24 0090 ação procedimento juizado especial cível proc autor rodolfo carreirão medeiros hellen priscila braun souza réu oceanair linhas aéreas avianca vistos etc i relatório relatório dispensado forma artigo 38 caput lei 9 099 95 ii fundamentação trato ação indenização danos morais ajuizada rodolfo carreirão medeiros hellen priscila braun souza face oceanair linhas aéreas …
12	parcialmente_procedente	2019	3	18	0	Vânia Petermann	Titular	6000.0	﻿autos 0305169 43 2018 8 24 0090 ação procedimento juizado especial cível proc autor júlia estela willrich boell réu oceanair linhas aéreas avianca vistos etc i relatório relatório dispensado forma artigo 38 caput lei 9 099 95 ii fundamentação trato ação indenização danos morais ajuizada júlia estela willrich boell face oceanair linhas aéreas avianca julgo antecipadamente feito porquanto solução …
13	parcialmente_procedente	2019	3	11	0	Vânia Petermann	Titular	9000.0	﻿autos 0304170 90 2018 8 24 0090 ação procedimento juizado especial cível proc autor angelita darela mendes césar vitorio franco réu air canadá vistos etc i relatório relatório dispensado forma artigo 38 caput lei 9 099 95 ii fundamentação trato ação indenização danos morais materiais ajuizada angelita darela mendes césar vitorio franco face air canadá julgo antecipadamente feito porquanto soluçã…
14	parcialmente_procedente	2019	3	8	4	Vânia Petermann	Titular	10000.0	﻿autos 0309419 56 2017 8 24 0090 ação procedimento juizado especial cível proc autor daniel calixto ferreira araujo réu oceanair linhas aéreas avianca vistos etc i relatório relatório dispensado forma artigo 38 caput lei 9 099 95 ii fundamentação trato ação indenização danos morais materiais ajuizada daniel calixto ferreira araujo face oceanair linhas aéreas avianca julgo antecipadamente feito po…
15	parcialmente_procedente	2019	3	11	0	Vânia Petermann	Titular	8000.0	﻿autos 0307357 09 2018 8 24 0090 ação procedimento juizado especial cível proc autor luna rocha dantas réu latam linhas aéreas vistos etc i relatório relatório dispensado forma artigo 38 caput lei 9 099 95 ii fundamentação trato ação indenização danos morais ajuizada luna rocha dantas face latam linhas aéreas julgo antecipadamente feito porquanto solução autos pode ser obtida análise direito disc…
16	parcialmente_procedente	2019	3	27	2	Vânia Petermann	Titular	13000.0	﻿autos 0304271 30 2018 8 24 0090 ação procedimento juizado especial cível proc autor luciana bihain hagemann malfussi réu latam linhas aéreas vistos etc i relatório relatório dispensado forma artigo 38 caput lei 9 099 95 ii fundamentação trato ação indenização danos morais ajuizada luciana bihain hagemann malfussi face latam linhas aéreas julgo antecipadamente feito porquanto solução autos pode s…
17	parcialmente_procedente	2019	3	18	0	Vânia Petermann	Titular	3000.0	﻿autos 0302898 61 2018 8 24 0090 ação procedimento juizado especial cível proc autor patricia vendramini réu oceanair linhas aéreas avianca vistos etc i relatório relatório dispensado forma artigo 38 caput lei 9 099 95 ii fundamentação trato ação indenização danos morais ajuizada patricia vendramini face oceanair linhas aéreas avianca julgo antecipadamente processo porquanto solução pode ser obti…
18	improcedente	2019	3	18	0	Vânia Petermann	Titular	0.0	autos 0306855 70 2018 8 24 0090 ação procedimento juizado especial cível proc autor ilmar goltara gomes réu avianca linhas aéreas vistos etc i relatório relatório dispensado forma artigo 38 caput lei 9 099 95 ii fundamentação trato ação indenização danos morais ajuizada ilmar goltara gomes face avianca linhas aéreas julgo antecipadamente processo porquanto solução pode ser obtida análise direito …
19	procedente	2019	3	22	4	Lucilene dos Santos	Substituto	10000.0	autos 0001544 74 2018 8 24 0090 ação procedimento juizado especial cível proc autor maureani simon rizzatti réu latam linhas aéreas vistos etc i relatório relatório dispensado termos art 38 lei 9 099 1995 ii fundamentação trato ação indenização danos morais materiais ajuizada maureani simon rizzatti face latam airlines brasil julgo antecipadamente feito vez provas constantes autos suficientes con…
20	procedente	2019	3	26	1	Lucilene dos Santos	Substituto	9700.0	autos 0303698 89 2018 8 24 0090 ação procedimento juizado especial cível proc autor neander santos réu azul linhas aéreas brasileiras vistos etc relatório dispensado forma artigo 38 lei 9 099 95 trato ação indenização danos morais ajuizada neander santos face azul linhas aéreas brasileiras julgo antecipadamente feito porquanto solução autos pode ser obtida análise direito disciplina matéria bem f…
21	parcialmente_procedente	2019	3	28	3	Lucilene dos Santos	Substituto	15000.0	﻿autos 0305908 16 2018 8 24 0090 ação procedimento juizado especial cível proc autor rodrigo bousfield réu société airfrance air france vistos etc i relatório relatório dispensado termos art 38 lei 9 099 1995 ii fundamentação trato ação indenização danos morais overbooking extravio mala transporte aéreo ajuizada rodrigo bousfield face societé air france julgo antecipadamente feito vez provas cons…
22	parcialmente_procedente	2019	3	29	4	Vânia Petermann	Titular	4000.0	﻿autos 0308929 07 2018 8 24 0023 ação procedimento juizado especial cível proc autor joão batista motta réu latam airlines brasil vistos etc i relatório relatório dispensado forma artigo 38 caput lei 9 099 95 ii fundamentação trato ação indenização danos materiais morais ajuizada joão batista motta face latam airlines brasil julgo antecipadamente feito porquanto solução autos pode ser obtida anál…
23	parcialmente_procedente	2019	4	5	4	Vânia Petermann	Titular	10000.0	﻿autos 0308082 95 2018 8 24 0090 ação procedimento juizado especial cível proc autor luciana carmen zattar ramos réu ibéria líneas aéreas espana operadora vistos etc i relatório relatório dispensado forma artigo 38 caput lei 9 099 95 ii fundamentação trato ação indenização danos morais ajuizada luciana carmen zattar ramos face ibéria líneas aéreas espana operadora inicialmente afasto preliminar i…
24	parcialmente_procedente	2019	4	4	3	Vânia Petermann	Titular	13000.0	﻿autos 0309974 39 2018 8 24 0090 ação procedimento juizado especial cível proc autor nina rosa cruz gerges réu american airlines inc vistos etc i relatório relatório dispensado forma artigo 38 caput lei 9 099 95 ii fundamentação trato ação indenização danos morais materiais ajuizada nina rosa cruz gerges face american airlines inc julgo antecipadamente feito porquanto solução autos pode ser obtid…
25	parcialmente_procedente	2019	4	5	4	Vânia Petermann	Titular	10000.0	﻿autos 0309125 67 2018 8 24 0090 ação procedimento juizado especial cível proc autor luiz ricardo durli réu azul linhas aéreas brasileiras vistos etc i relatório relatório dispensado forma artigo 38 caput lei 9 099 95 ii fundamentação trato ação indenização danos morais ajuizada luiz ricardo durli face azul linhas aéreas brasileiras julgo antecipadamente feito porquanto solução lide pode ser obti…
26	parcialmente_procedente	2019	4	4	3	Vânia Petermann	Titular	10000.0	﻿autos 0310274 98 2018 8 24 0090 ação procedimento juizado especial cível proc autor pedro deus vieira buschinelli réu gol linhas aéreas vistos etc i relatório relatório dispensado forma artigo 38 caput lei 9 099 95 ii fundamentação trato ação indenização danos morais materiais ajuizada pedro deus vieira buschinelli face gol linhas aéreas julgo antecipadamente feito porquanto solução autos pode s…
27	parcialmente_procedente	2019	4	5	4	Vânia Petermann	Titular	12000.0	﻿autos 0306983 90 2018 8 24 0090 ação procedimento juizado especial cível proc autor nei luiz silva junior réu latam airlines group vistos etc i relatório relatório dispensado forma artigo 38 caput lei 9 099 95 ii fundamentação trato ação indenização danos materiais morais ajuizada nei luiz silva junior face latam airlines group julgo antecipadamente feito porquanto solução autos pode ser obtida …
28	parcialmente_procedente	2019	4	5	4	Vânia Petermann	Titular	4000.0	﻿autos 0313121 80 2018 8 24 0023 ação procedimento juizado especial cível proc autor reginaldo goulart réu air europa lineas aéreas sociedade anônima vistos etc i relatório relatório dispensado forma artigo 38 caput lei 9 099 95 ii fundamentação trato ação indenização danos morais materiais ajuizada reginaldo goulart face air europa lineas aéreas sociedade anônima julgo antecipadamente feito porq…
29	procedente	2019	4	9	1	Vânia Petermann	Titular	7000.0	autos 0314303 04 2018 8 24 0023 ação procedimento juizado especial cível proc autor claudia janjar réu azul linhas aéreas brasileiras vistos etc i relatório relatório dispensado forma artigo 38 caput lei 9 099 95 ii fundamentação trato ação indenização danos materiais morais ajuizada claudia janjar face azul linhas aéreas brasileiras julgo antecipadamente feito porquanto solução autos pode ser ob…
30	parcialmente_procedente	2019	4	11	3	Vânia Petermann	Titular	5000.0	﻿autos 0310409 47 2017 8 24 0090 ação procedimento juizado especial cível proc autor rosely zen cerny outro réu b2w viagens turismo ltda submarino viagens tam linhas aéreas vistos etc i relatório relatório dispensado forma artigo 38 caput lei 9 099 95 ii fundamentação trato ação indenização danos morais materiais ajuizada rosely zen cerny outro face b2w viagens turismo ltda submarino viagens tam …
31	parcialmente_procedente	2019	4	9	1	Vânia Petermann	Titular	12000.0	﻿autos 0303973 38 2018 8 24 0090 ação procedimento juizado especial cível proc autor marcos paulo silva santos réu azul linhas aéreas brasileiras vistos etc i relatório relatório dispensado forma artigo 38 caput lei 9 099 95 ii fundamentação trato ação indenização danos materiais morais ajuizada marcos paulo silva santos face azul linhas aéreas brasileiras julgo antecipadamente feito porquanto so…
32	parcialmente_procedente	2019	4	9	1	Vânia Petermann	Titular	2000.0	﻿autos 0304863 74 2018 8 24 0090 ação procedimento juizado especial cível proc autor ângelo antonio cassol réu aerovias del continente americano avianca vistos etc i relatório relatório dispensado forma artigo 38 caput lei 9 099 95 ii fundamentação trato ação indenização danos morais materiais ajuizada ângelo antonio cassol face aerovias del continente americano avianca julgo antecipadamente feit…
33	parcialmente_procedente	2019	4	9	1	Vânia Petermann	Titular	2000.0	﻿autos 0306580 24 2018 8 24 0090 ação procedimento juizado especial cível proc autor karin fabíola messetti ribeiro réu ethiopian airlines enterprise vistos etc i relatório relatório dispensado forma artigo 38 caput lei 9 099 95 ii fundamentação trato ação indenização danos morais materiais ajuizada karin fabíola messetti ribeiro face ethiopian airlines enterprise julgo antecipadamente feito porq…
34	procedente	2019	4	11	3	Vânia Petermann	Titular	15000.0	autos 0308175 58 2018 8 24 0090 ação procedimento juizado especial cível proc autor luciana branco simão réu gol linhas aéreas inteligentes vistos etc i relatório relatório dispensado forma artigo 38 caput lei 9 099 95 ii fundamentação trato ação indenização danos materiais morais ajuizada luciana branco simão face gol linhas aéreas inteligentes julgo antecipadamente feito porquanto solução autos…
35	parcialmente_procedente	2019	4	11	3	Vânia Petermann	Titular	5000.0	﻿autos 0308471 80 2018 8 24 0090 ação procedimento juizado especial cível proc autor carolina terue yatsugafu outros réu tam linhas aéreas vistos etc i relatório relatório dispensado forma artigo 38 caput lei 9 099 95 ii fundamentação trato ação indenização danos morais materiais ajuizada carolina terue yatsugafu outros face tam linhas aéreas julgo antecipadamente feito porquanto solução autos po…
36	parcialmente_procedente	2019	4	29	0	Vânia Petermann	Titular	15000.0	﻿autos 0307757 23 2018 8 24 0090 ação procedimento juizado especial cível proc autor thiago henrique muller dias outro réu tam linhas aéreas vistos etc i relatório relatório dispensado forma artigo 38 caput lei 9 099 95 ii fundamentação trato ação indenização danos morais ajuizada thiago henrique muller dias outro face tam linhas aéreas julgo antecipadamente feito porquanto solução autos pode ser…
37	parcialmente_procedente	2019	4	15	0	Vânia Petermann	Titular	3000.0	﻿autos 0307015 95 2018 8 24 0090 ação procedimento juizado especial cível proc autor themis regina frança koteck réu tam linhas aéreas vistos etc i relatório relatório dispensado forma artigo 38 caput lei 9 099 95 ii fundamentação trato ação indenização danos morais materiais ajuizada themis regina frança koteck face tam linhas aéreas julgo antecipadamente feito porquanto solução autos pode ser o…
38	parcialmente_procedente	2019	4	15	0	Vânia Petermann	Titular	2000.0	﻿autos 0311761 06 2018 8 24 0090 ação procedimento juizado especial cível proc autor diego jacob kurtz réu azul linhas aéreas vistos etc i relatório relatório dispensado forma artigo 38 caput lei 9 099 95 ii fundamentação trato ação indenização danos materiais morais ajuizada diego jacob kurtz face azul linhas aéreas julgo antecipadamente feito porquanto solução autos pode ser obtida análise dire…
39	parcialmente_procedente	2019	4	15	0	Vânia Petermann	Titular	12000.0	﻿autos 0301727 69 2018 8 24 0090 ação procedimento juizado especial cível proc autor alberto brandão rodrigues junior réu tam linhas aéreas vistos etc i relatório relatório dispensado forma artigo 38 caput lei 9 099 95 ii fundamentação trato ação indenização danos morais materiais ajuizada alberto brandão rodrigues junior face tam linhas aéreas julgo antecipadamente feito porquanto solução autos …
40	procedente	2019	4	16	1	Vânia Petermann	Titular	6000.0	autos 0313142 56 2018 8 24 0023 ação procedimento juizado especial cível proc autor fabiana franzosi outro réu compagnie national royal air maroc vistos etc i relatório relatório dispensado forma artigo 38 caput lei 9 099 95 ii fundamentação trato ação indenização danos morais materiais ajuizada fabiana franzosi outro face compagnie national royal air maroc julgo antecipadamente feito porquanto s…
41	parcialmente_procedente	2019	4	16	1	Vânia Petermann	Titular	6000.0	﻿autos 0306000 91 2018 8 24 0090 ação procedimento juizado especial cível proc autor rafael alcici cardoso réu oceanair linhas aéreas avianca vistos etc i relatório relatório dispensado forma artigo 38 caput lei 9 099 95 ii fundamentação trato ação indenização danos morais materiais ajuizada rafael alcici cardoso face oceanair linhas aéreas avianca julgo antecipadamente feito porquanto solução au…
42	parcialmente_procedente	2019	4	16	1	Vânia Petermann	Titular	11000.0	﻿autos 0306104 83 2018 8 24 0090 ação procedimento juizado especial cível proc autor dulce teresinha jaeger réu société air france tvlx viagens turismo vistos etc i relatório relatório dispensado forma artigo 38 caput lei 9 099 95 ii fundamentação trato ação indenização danos morais ajuizada dulce teresinha jaeger face société air france tvlx viagens turismo julgo antecipadamente feito porquanto …
43	parcialmente_procedente	2019	4	16	1	Vânia Petermann	Titular	4000.0	﻿autos 0313129 57 2018 8 24 0023 ação procedimento juizado especial cível proc autor cláudia regina pereira goulart réu air europa lineas aéreas sociedade anônima vistos etc i relatório relatório dispensado forma artigo 38 caput lei 9 099 95 ii fundamentação trato ação indenização danos morais materiais ajuizada cláudia regina pereira goulart face air europa lineas aéreas sociedade anônima julgo …
44	parcialmente_procedente	2019	4	16	1	Vânia Petermann	Titular	7500.0	﻿autos 0302398 92 2018 8 24 0090 ação procedimento juizado especial cível proc autor sarah luiza trentini carneiro outro réu tam linhas aéreas iberia líneas aéreas españa vistos etc i relatório relatório dispensado forma artigo 38 caput lei 9 099 95 ii fundamentação trato ação indenização danos morais materiais ajuizada sarah luiza trentini carneiro vinícius toresan face tam linhas aéreas iberia …
44	parcialmente_procedente	2019	4	16	1	Vânia Petermann	Titular	10000.0	﻿autos 0302398 92 2018 8 24 0090 ação procedimento juizado especial cível proc autor sarah luiza trentini carneiro outro réu tam linhas aéreas iberia líneas aéreas españa vistos etc i relatório relatório dispensado forma artigo 38 caput lei 9 099 95 ii fundamentação trato ação indenização danos morais materiais ajuizada sarah luiza trentini carneiro vinícius toresan face tam linhas aéreas iberia …
45	parcialmente_procedente	2019	4	25	3	Vânia Petermann	Titular	10000.0	﻿autos 0003152 10 2018 8 24 0090 ação procedimento juizado especial cível proc autor ana paula zanon réu deutsche lufthansa ag latam airlines group vistos etc i relatório relatório dispensado forma artigo 38 caput lei 9 099 95 ii fundamentação trato ação indenização danos morais materiais ajuizada ana paula zanon face deutsche lufthansa ag latam airlines group julgo antecipadamente feito porquant…
46	parcialmente_procedente	2019	4	22	0	Vânia Petermann	Titular	3000.0	﻿autos 0308703 92 2018 8 24 0090 ação procedimento juizado especial cível proc autor juliane bohmer kruger réu oceanair linhas aéreas avianca vistos etc i relatório relatório dispensado forma artigo 38 caput lei 9 099 95 ii fundamentação trato ação indenização danos materiais morais ajuizada juliane bohmer kruger face oceanair linhas aéreas avianca julgo antecipadamente feito porquanto solução au…
47	parcialmente_procedente	2019	4	22	0	Vânia Petermann	Titular	2250.0	﻿autos 0310895 95 2018 8 24 0090 ação procedimento juizado especial cível proc autor suzana costa nunes machado réu tam linhas aéreas latam airlines brasil deustche lufthansa vistos etc i relatório relatório dispensado forma artigo 38 caput lei 9 099 95 ii fundamentação trato ação indenização danos morais ajuizada suzana costa nunes machado face tam linhas aéreas latam airlines brasil deustche lu…
48	parcialmente_procedente	2019	4	29	0	Vânia Petermann	Titular	10000.0	﻿autos 0000059 05 2019 8 24 0090 ação procedimento juizado especial cível proc autor camila hubbe kuhnen réu latam linhas aereas vistos etc i relatório relatório dispensado forma artigo 38 caput lei 9 099 95 ii fundamentação trato ação indenização danos materiais morais ajuizada camila hubbe kuhnen face latam linhas aereas julgo antecipadamente feito porquanto solução autos pode ser obtida anális…
49	parcialmente_procedente	2019	4	29	0	Vânia Petermann	Titular	4500.0	﻿autos 0310505 28 2018 8 24 0090 ação procedimento juizado especial cível proc autor bruno ventorim gabrielli outro réu iberia lineas aereas españa vistos etc i relatório relatório dispensado forma artigo 38 caput lei 9 099 95 ii fundamentação trato ação indenização danos morais materiais ajuizada bruno ventorim gabrielli outro face iberia lineas aereas españa julgo antecipadamente feito porquant…
50	parcialmente_procedente	2019	4	23	1	Vânia Petermann	Titular	4000.0	﻿autos 0301851 52 2018 8 24 0090 ação procedimento juizado especial cível proc autor abraão luis pereira réu oceanair linhas aéreas avianca vistos etc i relatório relatório dispensado termos art 38 lei 9 099 1995 ii fundamentação trato ação condenatória ajuizada abraão luis pereira face oceanair linhas aéreas avianca julgo antecipadamente feito porquanto solução autos pode ser obtida análise dire…
51	parcialmente_procedente	2019	4	24	2	Vânia Petermann	Titular	5000.0	﻿autos 0300095 71 2019 8 24 0090 ação procedimento juizado especial cível proc autor anna maria teixeira ramella réu latam airlines brasil vistos etc i relatório relatório dispensado forma artigo 38 caput lei 9 099 95 ii fundamentação trato ação indenização danos materiais morais ajuizada anna maria teixeira ramella face latam airlines brasil julgo antecipadamente feito porquanto solução autos po…
52	parcialmente_procedente	2019	4	30	1	Vânia Petermann	Titular	6000.0	﻿autos 0303899 78 2018 8 24 0091 ação procedimento juizado especial cível proc autor karen francine heinen réu tam linhas aéreas vistos etc i relatório relatório dispensado forma artigo 38 caput lei 9 099 95 ii fundamentação trato ação indenização danos morais materiais ajuizada karen francine heinen face tam linhas aéreas julgo antecipadamente feito porquanto solução autos pode ser obtida anális…
53	parcialmente_procedente	2019	4	29	0	Vânia Petermann	Titular	14000.0	﻿autos 0310164 02 2018 8 24 0090 ação procedimento juizado especial cível proc autor lidia neumann potrich réu american airlines inc vistos etc i relatório relatório dispensado forma artigo 38 caput lei 9 099 95 ii fundamentação trato ação condenatória danos morais ajuizada lidia neumann potrich face american airlines inc julgo antecipadamente feito porquanto solução autos pode ser obtida análise…
54	parcialmente_procedente	2019	4	30	1	Vânia Petermann	Titular	5000.0	﻿autos 0003186 82 2018 8 24 0090 ação procedimento juizado especial cível proc autor maria eduarda simon réu oceanair linhas aéreas avianca vistos etc i relatório relatório dispensado forma artigo 38 caput lei 9 099 95 ii fundamentação trato ação indenização danos materiais morais ajuizada maria eduarda simon face oceanair linhas aéreas avianca julgo antecipadamente feito porquanto solução autos …
55	parcialmente_procedente	2019	4	30	1	Vânia Petermann	Titular	10000.0	﻿autos 0004171 51 2018 8 24 0090 ação procedimento juizado especial cível proc autor pier giorgio lucia réu tam linhas aéreas vistos etc i relatório relatório dispensado forma artigo 38 caput lei 9 099 95 ii fundamentação trato ação condenatória danos morais materiais ajuizada pier giorgio lucia face tam linhas aéreas julgo antecipadamente feito porquanto solução autos pode ser obtida análise dir…
56	parcialmente_procedente	2019	4	30	1	Vânia Petermann	Titular	6000.0	﻿autos 0307892 35 2018 8 24 0090 ação procedimento juizado especial cível proc autor louise neves trombetta réu tam linhas aéreas vistos etc i relatório relatório dispensado forma artigo 38 caput lei 9 099 95 ii fundamentação trato ação indenização danos morais materiais ajuizada louise neves trombetta face tam linhas aéreas julgo antecipadamente feito porquanto solução autos pode ser obtida anál…
57	parcialmente_procedente	2019	4	30	1	Vânia Petermann	Titular	6000.0	﻿autos 0307897 57 2018 8 24 0090 ação procedimento juizado especial cível proc autor bernardo farias esteves réu tam linhas aéreas vistos etc i relatório relatório dispensado forma artigo 38 caput lei 9 099 95 ii fundamentação trato ação indenização danos morais materiais ajuizada bernardo farias esteves face tam linhas aéreas julgo antecipadamente feito porquanto solução autos pode ser obtida an…
58	parcialmente_procedente	2019	4	30	1	Vânia Petermann	Titular	2000.0	﻿autos 0311055 23 2018 8 24 0090 ação procedimento juizado especial cível proc autor suzana costa nunes machado réu delta linhas aereas outro vistos etc i relatório relatório dispensado forma artigo 38 caput lei 9 099 95 ii fundamentação trato ação indenização danos morais materiais ajuizada suzana costa nunes machado face delta linhas aereas outro julgo antecipadamente feito porquanto solução au…
59	procedente	2019	5	2	3	Vânia Petermann	Titular	5000.0	autos 0004805 47 2018 8 24 0090 ação procedimento juizado especial cível proc autor tatiane beduschi réu azul linhas aéreas brasileiras vistos etc i relatório relatório dispensado termos art 38 lei 9 099 1995 ii fundamentação trato ação condenatória ajuizada tatiane beduschi contra azul linhas aéreas brasileiras julgo antecipadamente feito porquanto solução autos pode ser obtida análise direito d…
60	parcialmente_procedente	2019	5	2	3	Vânia Petermann	Titular	7000.0	﻿autos 0305854 50 2018 8 24 0090 ação procedimento juizado especial cível proc requerente lucio sousa monte alto outros requerido tap transportes aéreos portugueses vistos etc i relatório relatório dispensado forma artigo 38 caput lei 9 099 95 ii fundamentação trato ação indenização danos morais materiais ajuizada lucio sousa monte alto outros face tap transportes aéreos portugueses julgo antecip…
61	parcialmente_procedente	2019	5	2	3	Vânia Petermann	Titular	0.0	﻿autos 0310180 53 2018 8 24 0090 ação procedimento juizado especial cível proc autor carlos sánchez gonzález outro réu gol linhas aéreas vistos etc i relatório relatório dispensado termos art 38 lei 9 099 1995 ii fundamentação trato ação condenatória ajuizada carlos sánchez gonzález outro contra gol linhas aéreas julgo antecipadamente feito porquanto solução autos pode ser obtida análise direito …
61	parcialmente_procedente	2019	5	2	3	Vânia Petermann	Titular	5000.0	﻿autos 0310180 53 2018 8 24 0090 ação procedimento juizado especial cível proc autor carlos sánchez gonzález outro réu gol linhas aéreas vistos etc i relatório relatório dispensado termos art 38 lei 9 099 1995 ii fundamentação trato ação condenatória ajuizada carlos sánchez gonzález outro contra gol linhas aéreas julgo antecipadamente feito porquanto solução autos pode ser obtida análise direito …
62	parcialmente_procedente	2019	5	3	4	Vânia Petermann	Titular	5000.0	﻿autos 0301417 94 2017 8 24 0091 ação procedimento juizado especial cível proc autor astor grumann junior outros réu tam linhas aéreas outros vistos etc i relatório relatório dispensado forma artigo 38 caput lei 9 099 95 ii fundamentação trato ação indenização danos morais materiais ajuizada astor grumann junior outros face tam linhas aéreas outros julgo antecipadamente feito porquanto solução au…
63	parcialmente_procedente	2019	5	3	4	Vânia Petermann	Titular	5000.0	﻿autos 0304684 43 2018 8 24 0090 ação procedimento juizado especial cível proc autor maria josé abramo gomes requerido tvlx viagens turismo vistos etc i relatório relatório dispensado forma artigo 38 caput lei 9 099 95 ii fundamentação trato ação indenização danos materiais morais ajuizada maria josé abramo gomes face tvlx viagens turismo julgo antecipadamente feito porquanto solução lide pode se…
64	extincao	2019	5	3	4	Vânia Petermann	Titular	0.0	autos 0002306 90 2018 8 24 0090 ação procedimento juizado especial cível proc autor marcio josé linhares carla mara goulart linhares réu compagnie nationale royal air maroc vistos etc i relatório relatório dispensado forma artigo 38 caput lei 9 099 95 ii fundamentação trato ação reparação danos materiais ajuizada marcio josé linhares carla mara goulart linhares face compagnie nationale royal air …
65	parcialmente_procedente	2019	5	9	3	Vânia Petermann	Titular	5000.0	﻿autos 0003185 97 2018 8 24 0090 ação procedimento juizado especial cível proc autor fabio silva réu oceanair linhas aéreas avianca vistos etc i relatório relatório dispensado forma artigo 38 caput lei 9 099 95 ii fundamentação trato ação indenização danos materiais morais ajuizada fabio silva face oceanair linhas aéreas avianca julgo antecipadamente feito porquanto solução autos pode ser obtida …
66	improcedente	2019	5	10	4	Vânia Petermann	Titular	0.0	autos 0002464 48 2018 8 24 0090 ação procedimento juizado especial cível proc autor juliana crespo lopes réu oceanair linhas aéreas avianca vistos etc i relatório relatório dispensado forma artigo 38 caput lei 9 099 95 ii fundamentação trato ação indenização danos morais ajuizada juliana crespo lopes face oceanair linhas aéreas avianca julgo antecipadamente feito porquanto solução lide pode ser o…
67	parcialmente_procedente	2019	5	10	4	Vânia Petermann	Titular	10000.0	﻿autos 0307516 49 2018 8 24 0090 ação procedimento juizado especial cível proc autor zuleida fiorin biazzi réu societe air france vistos etc i relatório relatório dispensado forma artigo 38 caput lei 9 099 95 ii fundamentação trato ação condenatória ajuizada zuleida fiorin biazzi face societe air france julgo antecipadamente feito porquanto solução lide pode ser obtida análise direito disciplina …
68	parcialmente_procedente	2019	5	15	2	Vânia Petermann	Titular	5000.0	﻿autos 0004394 04 2018 8 24 0090 ação procedimento juizado especial cível proc autor josé leomar todesco réu tam linhas aéreas vistos etc i relatório relatório dispensado forma artigo 38 caput lei 9 099 95 ii fundamentação trato ação indenização danos materiais morais ajuizada josé leomar todesco face tam linhas aéreas julgo antecipadamente feito porquanto solução lide pode ser obtida análise dir…
69	parcialmente_procedente	2019	5	15	2	Vânia Petermann	Titular	15000.0	﻿autos 0305488 11 2018 8 24 0090 ação procedimento juizado especial cível proc autor julie mara santos outro réu empresa decolar ltda vistos etc i relatório relatório dispensado forma artigo 38 caput lei 9 099 95 ii fundamentação trato ação indenização danos materiais morais ajuizada julie mara santos outro face empresa decolar ltda julgo antecipadamente feito porquanto solução lide pode ser obti…
70	parcialmente_procedente	2019	5	17	4	Vânia Petermann	Titular	2000.0	﻿autos 0308857 47 2017 8 24 0090 ação procedimento juizado especial cível proc autor mirela teixeira aragão outro réu azul linhas aéreas brasileiras vistos etc i relatório relatório dispensado forma artigo 38 caput lei 9 099 95 ii fundamentação trato ação indenização danos morais ajuizada mirela teixeira aragão outro face azul linhas aéreas brasileiras julgo antecipadamente feito porquanto soluçã…
71	parcialmente_procedente	2019	5	17	4	Vânia Petermann	Titular	2000.0	﻿autos 0309132 59 2018 8 24 0090 ação procedimento juizado especial cível proc autor lúcio jose ericeira everton réu azul linhas aéreas brasileiras vistos etc i relatório relatório dispensado forma artigo 38 caput lei 9 099 95 ii fundamentação trato ação indenização danos morais ajuizada lúcio jose ericeira everton face azul linhas aéreas brasileiras julgo antecipadamente feito porquanto solução …
72	parcialmente_procedente	2019	1	10	3	Vânia Petermann	Titular	10000.0	﻿autos 0302018 69 2018 8 24 0090 ação procedimento juizado especial cível proc autor luciana carmen zattar ramos réu american airlines inc vistos etc i relatório relatório dispensado forma artigo 38 caput lei 9 099 95 ii fundamentação trato ação indenização danos morais ajuizada luciana carmen zattar ramos face american airlines inc julgo antecipadamente feito porquanto solução autos pode ser obt…
73	parcialmente_procedente	2019	1	10	3	Vânia Petermann	Titular	11000.0	﻿autos 0302484 63 2018 8 24 0090 ação procedimento juizado especial cível proc autor gabriel milan morales outro réu american airlines inc vistos etc i relatório relatório dispensado forma artigo 38 caput lei 9 099 95 ii fundamentação trato ação indenização danos morais ajuizada gabriel milan morales outro face american airlines inc julgo antecipadamente feito porquanto solução autos pode ser obt…
74	parcialmente_procedente	2019	1	10	3	Vânia Petermann	Titular	10000.0	﻿autos 0000127 86 2018 8 24 0090 ação procedimento juizado especial cível proc autor fernanda maria barreto bornhausen sá réu transport air portugal tap vistos etc i relatório relatório dispensado forma artigo 38 caput lei 9 099 95 ii fundamentação trato ação indenização danos morais materiais ajuizada fernanda maria barreto bornhausen sá face transport air portugal tap julgo antecipadamente feit…
75	parcialmente_procedente	2018	1	15	0	Vânia Petermann	Titular	2000.0	﻿autos 0302587 70 2018 8 24 0090 ação procedimento juizado especial cível proc autor conrado luis sanchez silva outro réu aerolineas argentina vistos etc i relatório relatório dispensado forma artigo 38 caput lei 9 099 95 ii fundamentação trato ação condenatória ajuizada conrado luis sanchez silva outro face oceanair linhas aéreas alitalia società aerea italiana cvc brasil operadora agência viage…
76	parcialmente_procedente	2018	12	18	1	Vânia Petermann	Titular	6000.0	﻿autos 0308089 24 2017 8 24 0090 ação procedimento juizado especial cível proc autor jacqueline schweitzer silva réu avianca oceanair linhas aéreas vistos etc i relatório relatório dispensado forma artigo 38 caput lei 9 099 95 ii fundamentação trato ação condenatória ajuizada jacqueline schweitzer silva face avianca oceanair linhas aéreas julgo antecipadamente feito porquanto solução lide pode se…
77	parcialmente_procedente	2019	1	23	2	Vânia Petermann	Titular	10000.0	﻿autos 0302715 90 2018 8 24 0090 ação procedimento juizado especial cível proc autoras celita irene campos angeloni marina campos angeloni ré american airlines inc vistos etc i relatório relatório dispensado forma artigo 38 caput lei 9 099 95 ii fundamentação trato ação indenização danos materiais morais ajuizada celita irene campos angeloni marina campos angeloni face american airlines inc julgo…
78	parcialmente_procedente	2019	1	21	0	Vânia Petermann	Titular	17000.0	﻿autos 0302064 58 2018 8 24 0090 ação procedimento juizado especial cível proc autor kyanny raupp mendes réu companhia panamena aviacion copa airlines vistos etc i relatório relatório dispensado forma artigo 38 caput lei 9 099 95 ii fundamentação trato ação indenização danos morais ajuizada kyanny raupp mendes face companhia panamena aviacion copa airlines julgo antecipadamente feito porquanto so…
79	parcialmente_procedente	2019	1	22	1	Vânia Petermann	Titular	5000.0	﻿autos 0000674 29 2018 8 24 0090 ação procedimento juizado especial cível proc autor pamela moraes pasinato réu gol linhas aéreas vistos etc i relatório relatório dispensado forma artigo 38 caput lei 9 099 95 ii fundamentação trato ação indenização danos morais ajuizada pamela moraes pasinato face gol linhas aéreas julgo antecipadamente feito porquanto solução autos pode ser obtida análise direit…
80	parcialmente_procedente	2019	1	21	0	Vânia Petermann	Titular	10000.0	﻿autos 0302896 91 2018 8 24 0090 ação procedimento juizado especial cível proc autor rodrigo gondin andrade outro réu azul linhas aereas brasileiras vistos etc i relatório relatório dispensado forma artigo 38 caput lei 9 099 95 ii fundamentação trato ação indenização danos morais materiais ajuizada rodrigo gondin andrade outro face azul linhas aereas brasileiras julgo antecipadamente feito porqua…
81	parcialmente_procedente	2019	1	25	4	Vânia Petermann	Titular	7000.0	﻿autos 0303992 51 2018 8 24 0023 ação procedimento juizado especial cível proc autora patrícia santos oliveira ritter réu azul linhas aéreas brasileiras vistos etc i relatório relatório dispensado forma artigo 38 caput lei 9 099 95 ii fundamentação trato ação condenatória ajuizada patrícia santos oliveira ritter face azul linhas aéreas brasileiras plano defiro benefício assistência judiciária gra…
82	parcialmente_procedente	2019	1	29	1	Vânia Petermann	Titular	0.0	﻿autos 0001423 46 2018 8 24 0090 ação procedimento juizado especial cível proc autor giustino tribuzi réu submarino viagens turismo ltda vistos etc i relatório relatório dispensado forma artigo 38 caput lei 9 099 95 ii fundamentação trato ação indenização danos materiais ajuizada giustino tribuzi face submarino viagens turismo ltda julgo antecipadamente feito porquanto solução lide pode ser obtid…
83	improcedente	2019	1	25	4	Vânia Petermann	Titular	0.0	autos 0302887 32 2018 8 24 0090 ação procedimento juizado especial cível proc autor rafael mendes santos réu gol linhas aéreas vistos etc i relatório relatório dispensado forma artigo 38 caput lei 9 099 95 ii fundamentação trato ação indenização danos morais ajuizada rafael mendes santos face gol linhas aéreas julgo antecipadamente feito porquanto solução lide pode ser obtida análise direito disc…
84	parcialmente_procedente	2019	2	4	0	Lucilene dos Santos	Substituto	5000.0	﻿autos 0302306 17 2018 8 24 0090 ação procedimento juizado especial cível proc autor jakson alberto munhoz réu aerovias del continente americano avianca vistos etc i relatório relatório dispensado forma artigo 38 caput lei 9 099 95 ii fundamentação trato ação condenatória ajuizada jakson alberto munhoz face aerovias del continente americano avianca julgo antecipadamente feito porquanto solução li…
85	parcialmente_procedente	2019	2	5	1	Lucilene dos Santos	Substituto	0.0	﻿autos 0302912 45 2018 8 24 0090 ação procedimento juizado especial cível proc autor daniel ishikawa réu american airlines inc vistos etc i relatório relatório dispensado forma artigo 38 caput lei 9 099 95 ii fundamentação trato ação indenização danos materiais morais ajuizada daniel ishikawa face american airlines inc julgo antecipadamente feito porquanto solução lide pode ser obtida análise dir…
86	parcialmente_procedente	2019	2	6	2	Lucilene dos Santos	Substituto	2000.0	﻿autos 0302742 73 2018 8 24 0090 ação procedimento juizado especial cível proc autor carolina ulysséa franzoni réu gol linhas aéreas vistos etc relatório dispensado termos art 38 lei 9 099 1995 trato ação indenizatória danos materiais morais ajuizada carolina ulysséa franzoni contra gol linhas aéreas julgo antecipadamente feito porquanto solução autos pode ser obtida análise direito disciplina ma…
87	parcialmente_procedente	2019	2	14	3	Lucilene dos Santos	Substituto	0.0	﻿autos 0304010 65 2018 8 24 0090 ação procedimento juizado especial cível proc autor rafael mendes santos réu azul linhas aéreas brasileiras vistos etc i relatório relatório dispensado forma artigo 38 caput lei 9 099 95 ii fundamentação trato ação repetição indébito ajuizada rafael mendes santos contra azul linhas aéreas brasileiras julgo antecipadamente feito porquanto solução autos pode ser obt…
88	parcialmente_procedente	2019	2	6	2	Lucilene dos Santos	Substituto	4000.0	﻿autos 0301573 51 2018 8 24 0090 ação procedimento juizado especial cível proc autor henara gomez haddad rodrigues réu gol linhas aéreas inteligentes outro vistos etc relatório dispensado termos artigo 38 lei 9 099 95 trato ação indenização danos materiais morais ajuizada henara gomez haddad rodrigues face gol linhas aéreas inteligentes outro julgo antecipadamente feito porquanto solução autos po…
89	parcialmente_procedente	2019	2	6	2	Lucilene dos Santos	Substituto	15000.0	﻿autos 0004353 47 2012 8 24 0090 ação procedimento juizado especial cível proc autor alexandra silveira réu web viagens lc silva agência viagens outro vistos etc i relatório relatório dispensado forma artigo 38 caput lei 9 099 95 ii fundamentação trato ação condenatória ajuizada alexandra silveira face web viagens lc silva agência viagens companhia panamena aviacion copa airlines autora busca con…
90	parcialmente_procedente	2019	2	7	3	Lucilene dos Santos	Substituto	4000.0	﻿autos 0305318 39 2018 8 24 0090 ação procedimento juizado especial cível proc autor maicon fernando silva réu gol linhas aéreas vistos etc i relatório relatório dispensado forma artigo 38 caput lei 9 099 95 ii fundamentação trato ação indenização danos morais ajuizada maicon fernando silva face gol linhas aéreas julgo antecipadamente feito porquanto solução autos pode ser obtida análise direito …
91	parcialmente_procedente	2019	2	19	1	Lucilene dos Santos	Substituto	6000.0	﻿autos 0305583 41 2018 8 24 0090 ação procedimento juizado especial cível proc autor thiago nattrodt monteiro réu united airlines vistos etc i relatório relatório dispensado forma artigo 38 caput lei 9 099 95 ii fundamentação trato ação indenização danos morais ajuizada thiago nattrodt monteiro face united airlines julgo antecipadamente feito porquanto solução autos pode ser obtida análise direit…
92	parcialmente_procedente	2019	2	19	1	Lucilene dos Santos	Substituto	5000.0	﻿autos 0304164 83 2018 8 24 0090 ação procedimento juizado especial cível proc requerente yara caubet réu aerovias méxico aeromexico vistos etc i relatório relatório dispensado forma artigo 38 caput lei 9 099 95 ii fundamentação trato ação indenização danos morais materiais ajuizada yara caubet face aerovias méxico aeromexico julgo antecipadamente feito porquanto solução autos pode ser obtida aná…
93	parcialmente_procedente	2019	2	19	1	Lucilene dos Santos	Substituto	7000.0	﻿autos 0304701 79 2018 8 24 0090 ação procedimento juizado especial cível proc autor caroline terezinha rasmussen silva luis paulo perdona gregorio réu société air france vistos etc i relatório relatório dispensado forma artigo 38 caput lei 9 099 95 ii fundamentação trato ação indenização danos morais materiais ajuizada caroline terezinha rasmussen silva luis paulo perdona gregorio face société a…
93	parcialmente_procedente	2019	2	19	1	Lucilene dos Santos	Substituto	7000.0	﻿autos 0304701 79 2018 8 24 0090 ação procedimento juizado especial cível proc autor caroline terezinha rasmussen silva luis paulo perdona gregorio réu société air france vistos etc i relatório relatório dispensado forma artigo 38 caput lei 9 099 95 ii fundamentação trato ação indenização danos morais materiais ajuizada caroline terezinha rasmussen silva luis paulo perdona gregorio face société a…
94	parcialmente_procedente	2018	2	18	6	Ana Luisa Schmidt Ramos	Substituto	5000.0	﻿autos 0300689 22 2018 8 24 0090 ação procedimento juizado especial cível proc autor rebeca tonnera mattos réu latam airlines group trata ação indenizatória proposta rebeca tonnera mattos contra latam airlines group dispensado relatório termos artigo 38 lei 9 099 95 passo decidir feito comporta julgamento antecipado moldes art 355 i código processo civil vista provas presentes autos suficientes d…
95	improcedente	2018	9	21	4	Ana Luisa Schmidt Ramos	Substituto	0.0	autos 0305722 27 2017 8 24 0090 ação procedimento juizado especial cível proc autor murilo neves cardoso réu latam airlines group vistos etc i relatório relatório dispensado termos art 38 lei 9 099 1995 ii fundamentação trato ação condenatória ajuizada murilo neves cardoso contra latam airlines group julgo antecipadamente feito porquanto solução autos pode ser obtida através análise direito disci…
96	improcedente	2018	9	20	3	Ana Luisa Schmidt Ramos	Substituto	0.0	autos 0304680 40 2017 8 24 0090 ação procedimento juizado especial cível proc autor dilmon joão nunes filho réu oceanair linhas aéreas vistos etc i relatório relatório dispensado forma artigo 38 caput lei 9 099 95 ii fundamentação trato ação condenatória ajuizada dilmon joão nunes filho face oceanair linhas aéreas julgo antecipadamente feito porquanto solução lide pode ser obtida análise direito …
97	parcialmente_procedente	2018	9	24	0	Ana Luisa Schmidt Ramos	Substituto	5000.0	﻿autos 0300753 32 2018 8 24 0090 ação procedimento juizado especial cível proc autor hemilton gonçalves carvalho réu latam airlines group vistos etc i relatório relatório dispensado forma artigo 38 caput lei 9 099 95 ii fundamentação trato ação condenatória ajuizada hemilton gonçalves carvalho face latam airlines group julgo antecipadamente feito porquanto solução lide pode ser obtida análise dir…
98	procedente	2018	9	24	0	Rodrigo Clímaco José	Substituto	10000.0	﻿sentença ação procedimento juizado especial cível proc autor marcia janice freitas cunha varaschin réu tap portugal transportes aéreos portugueses relatório relatório dispensado forma artigo 38 caput lei 9 099 95 fundamentação trata ação indenização danos materiais morais ajuizada márcia janice freitas cunha varaschin face transportes aéreos portugueses tap julgo antecipadamente feito porquanto …
99	procedente	2018	9	24	0	Ana Luisa Schmidt Ramos	Substituto	2852.04	autos 0003222 61 2017 8 24 0090 ação procedimento juizado especial cível proc autor andre shigueyuki koganemaru outro réu american airlines inc vistos etc i relatório relatório dispensado forma artigo 38 caput lei 9 099 95 ii fundamentação trato ação indenização danos materiais morais ajuizada andre shigueyuki koganemaru outro face american airlines inc julgo antecipadamente feito porquanto soluç…
100	procedente	2018	9	25	1	Rômulo Vinicius Finato	Substituto	7000.0	autos 0309482 81 2017 8 24 0090 ação procedimento juizado especial cível proc autor bruno ramos outro réu emirates outro vistos trata ação condenatória indenização danos morais proposta bruno ramos manuela kanareki pereira ramos contra emirates smiles fidelidade dispensado relatório termos art 38 lei 9 099 95 passo decidir julgo feito estado encontra pois ressalta estar evidenciada hipótese previ…
101	parcialmente_procedente	2018	9	26	2	Ana Luisa Schmidt Ramos	Substituto	1000.0	﻿autos 0308672 16 2017 8 24 0023 ação procedimento juizado especial cível proc autor louisiana carolina missau ferreira réu american airlines inc vistos etc i relatório relatório dispensado forma artigo 38 caput lei 9 099 95 ii fundamentação trato ação condenatória ajuizada louisiana carolina missau ferreira face american airlines inc julgo antecipadamente feito porquanto solução lide pode ser ob…
102	parcialmente_procedente	2018	9	27	3	Ana Luisa Schmidt Ramos	Substituto	0.0	﻿autos 0305053 71 2017 8 24 0090 ação procedimento juizado especial cível proc autor andré waltrick oliveira outro réu gol linhas aéreas vistos etc i relatório relatório dispensado forma artigo 38 caput lei 9 099 95 ii fundamentação trato ação condenatória ajuizada andré waltrick oliveira marina ramos face gol linhas aéreas julgo antecipadamente feito porquanto solução lide pode ser obtida anális…
103	parcialmente_procedente	2018	8	28	1	Letícia Bodanese Rodegheri	Substituto	8000.0	﻿autos 0300258 85 2018 8 24 0090 ação procedimento juizado especial cível proc autor pamela camila carvalho van lisnchotten réu emirates airlines sentença relatório vistos etc embora dispensado relatório artigo 38 lei 9099 95 faço breve resumo fatos fim melhor elucidar julgamento pamela camila carvalho van linschotten ajuizou ação reparatória danos morais c repetição indébito contra emirates airl…
104	parcialmente_procedente	2018	10	4	3	Ana Luisa Schmidt Ramos	Substituto	5000.0	﻿autos 0300922 19 2018 8 24 0090 ação procedimento juizado especial cível proc autor nelson luiz esper sato réu emirates airlines vistos etc i relatório relatório dispensado forma artigo 38 caput lei 9 099 95 ii fundamentação trato ação condenatória danos morais ajuizada nelson luiz esper sato face emirates airlines julgo antecipadamente feito porquanto solução autos pode ser obtida análise direi…
105	parcialmente_procedente	2018	10	2	1	Ana Luisa Schmidt Ramos	Substituto	2000.0	﻿autos 0304655 27 2017 8 24 0090 ação procedimento juizado especial cível proc autor ricardo buchele rodrigues rés aerovias del continente americano avianca lacsa lineas aereas costarricenses vistos etc i relatório relatório dispensado forma artigo 38 caput lei 9 099 95 ii fundamentação início tendo vista comparecimento espontâneo autos lacsa lineas aereas costarricenses aceite autor incluí la co…
106	procedente	2018	10	2	1	Raul Bertani de Campos	Substituto	4000.0	autos 0310091 64 2017 8 24 0090 ação procedimento juizado especial cível proc autor guilherme gracino mazarin réu azul linhas aéreas brasileiras vistos sentença i relatório relatório dispensado forma artigo 38 caput lei 9 099 95 ii fundamentação trato ação indenizatória danos morais ajuizada guilherme gracino mazarin face azul linhas aéreas brasileiras julgo antecipadamente feito porquanto soluçã…
107	parcialmente_procedente	2018	10	3	2	Ana Luisa Schmidt Ramos	Substituto	1000.0	﻿autos 0308354 26 2017 8 24 0090 ação procedimento juizado especial cível proc autor ruth barreto theiss réu latam airlines group vistos sentença i relatório relatório dispensado forma art 38 lei 9 099 1995 ii fundamentação trato ação indenização danos morais ajuizada ruth barreto theiss contra latam airlines group julgo antecipadamente feito porquanto solução autos pode ser obtida através anális…
109	parcialmente_procedente	2018	10	3	2	Ana Luisa Schmidt Ramos	Substituto	5000.0	﻿autos 0301806 48 2018 8 24 0090 ação procedimento juizado especial cível proc autor ana maria melognio sotto reyes réu gol linhas aéreas vistos sentença trata ação indenizatória proposta ana maria melognio sotto reyes contra gol linhas aéreas dispensado relatório termos artigo 38 lei 9 099 95 passo decidir feito comporta julgamento antecipado moldes art 355 i código processo civil vista provas p…
110	improcedente	2018	10	4	3	Ana Luisa Schmidt Ramos	Substituto	0.0	autos 0000092 63 2017 8 24 0090 ação procedimento juizado especial cível proc autor yuri tavares cagnin maia réu latam airlines group vistos etc i relatório relatório dispensado forma artigo 38 caput lei 9 099 95 ii fundamentação trato ação condenatória ajuizada yuri tavares cagnin maia face latam airlines group julgo antecipadamente feito porquanto solução lide pode ser obtida análise direito di…
111	improcedente	2018	10	5	4	Ana Luisa Schmidt Ramos	Substituto	0.0	autos 0308465 10 2017 8 24 0090 ação procedimento juizado especial cível proc autor domingos afonso kriger filho outro réu latam airlines group vistos etc i relatório relatório dispensado forma artigo 38 caput lei 9 099 95 ii fundamentação trato ação condenatória ajuizada domingos afonso kriger filho outro face latam airlines group julgo antecipadamente feito porquanto solução lide pode ser obtid…
112	improcedente	2018	10	8	0	Ana Luisa Schmidt Ramos	Substituto	0.0	autos 0300412 06 2018 8 24 0090 ação procedimento juizado especial cível proc autor dea karla custódio outro réu etihad airways vistos etc i relatório relatório dispensado forma artigo 38 caput lei 9 099 95 ii fundamentação trato ação condenatória ajuizada dea karla custódio gustavo luz vieira face etihad airways julgo antecipadamente feito porquanto solução lide pode ser obtida análise direito d…
113	parcialmente_procedente	2018	10	8	0	Ana Luisa Schmidt Ramos	Substituto	10000.0	﻿autos 0309870 88 2017 8 24 0023 ação procedimento juizado especial cível proc autor renata weschenfelder silveira réu latam airlines group vistos etc i relatório relatório dispensado forma artigo 38 caput lei 9 099 95 ii fundamentação trato ação indenização danos morais materiais ajuizada renata weschenfelder silveira face latam airlines group julgo antecipadamente feito porquanto solução autos …
114	parcialmente_procedente	2018	10	9	1	Ana Luisa Schmidt Ramos	Substituto	0.0	﻿autos 0303689 64 2017 8 24 0090 ação procedimento juizado especial cível proc autor silvia luiza lermen outro réu gol linhas aéreas vistos etc i relatório relatório dispensado forma artigo 38 caput lei 9 099 95 ii fundamentação trato ação indenização danos materiais morais ajuizada silvia luiza lermen outro face gol linhas aéreas julgo antecipadamente feito porquanto solução lide pode ser obtida…
115	parcialmente_procedente	2018	10	10	2	Ana Luisa Schmidt Ramos	Substituto	10000.0	﻿autos 0313017 25 2017 8 24 0023 ação procedimento juizado especial cível proc autor miguel benedito ferreira dias júnior outro réu gol linhas aéreas inteligentes vistos etc i relatório relatório dispensado forma artigo 38 caput lei 9 099 95 ii fundamentação trato ação condenatória ajuizada miguel benedito ferreira dias júnior teresa cristina albuquerque castro dias face gol linhas aéreas intelig…
116	parcialmente_procedente	2018	10	10	2	Ana Luisa Schmidt Ramos	Substituto	5000.0	﻿autos 0306725 17 2017 8 24 0090 ação procedimento juizado especial cível proc autor rosana mara weckerle réu latam airlines group vistos etc i relatório relatório dispensado forma artigo 38 caput lei 9 099 95 ii fundamentação trato ação condenatória ajuizada rosana mara weckerle face latam airlines group julgo antecipadamente feito porquanto solução lide pode ser obtida análise direito disciplin…
117	parcialmente_procedente	2018	10	10	2	Ana Luisa Schmidt Ramos	Substituto	5000.0	﻿autos 0301203 72 2018 8 24 0090 ação procedimento juizado especial cível proc requerente rafael luis vasel requerido companhia panamena aviacion copa airlines vistos sentença trata ação indenizatória proposta rafael luis vasel contra companhia panamena aviacion copa airlines dispensado relatório termos artigo 38 lei 9 099 95 passo decidir feito comporta julgamento antecipado moldes art 355 i cód…
118	parcialmente_procedente	2018	10	10	2	Ana Luisa Schmidt Ramos	Substituto	3000.0	﻿autos 0301037 40 2018 8 24 0090 ação procedimento juizado especial cível proc autor guilherme coelho machado réu latam airlines group vistos etc i relatório relatório dispensado forma artigo 38 caput lei 9 099 95 ii fundamentação trato ação indenização danos morais ajuizada guilherme coelho machado face latam airlines group julgo antecipadamente feito porquanto solução autos pode ser obtida anál…
119	parcialmente_procedente	2018	10	11	3	Ana Luisa Schmidt Ramos	Substituto	3500.0	﻿autos 0300919 64 2018 8 24 0090 ação procedimento juizado especial cível proc autor walmoli gerber junior réu aerovias méxico aeroméxico vistos etc i relatório relatório dispensado forma artigo 38 caput lei 9 099 95 ii fundamentação trato ação indenização danos morais ajuizada walmoli gerber junior face aerovias méxico aeroméxico julgo antecipadamente feito porquanto solução lide pode ser obtida…
120	improcedente	2018	10	11	3	Bruna Luiza Hoffmann	Substituto	0.0	autos 0001810 95 2017 8 24 0090 ação procedimento juizado especial cível autor yuri tavares cagnin maia réu latam airlines group sentença relatório dispensado forma artigo 38 caput lei 9 099 95 ii fundamentação trata ação indenização ajuizada yuri tavares cagnin maia contra latam airlines group objetivando ressarcimento danos morais sofridos diante retirada compulsória aeronave destino florianópo…
121	parcialmente_procedente	2018	10	11	3	Ana Luisa Schmidt Ramos	Substituto	4000.0	﻿autos 0300049 19 2018 8 24 0090 ação procedimento juizado especial cível proc autor daniel zohar réu oceanair linhas aéreas vistos etc i relatório relatório dispensado forma artigo 38 caput lei 9 099 95 ii fundamentação trato ação indenização danos morais ajuizada daniel zohar face oceanair linhas aéreas julgo antecipadamente feito porquanto solução autos pode ser obtida análise direito discipli…
122	procedente	2018	10	11	3	Gabriel Marcon Dalponte	Substituto	4000.0	autos 0302153 81 2018 8 24 0090 ação procedimento juizado especial cível proc autor ana maria graça gomes réu azul linhas aéreas brasileiras sentença relatório dispensado forma art 38 lei 9 099 95 fundamento decido julgo antecipadamente feito porquanto solução autos pode ser obtida através análise direito disciplina matéria bem fato provas carreadas suficientes formação convencimento valho pois a…
123	procedente	2018	10	11	3	Gabriel Marcon Dalponte	Substituto	7000.0	autos 0302656 05 2018 8 24 0090 ação procedimento juizado especial cível proc autor marcelo borgonovo santos outro réu aerolineas argentina sentença relatório dispensado forma art 38 lei 9 099 95 fundamento decido julgo antecipadamente feito porquanto solução autos pode ser obtida através análise direito disciplina matéria bem fato provas carreadas suficientes formação convencimento valho pois ar…
124	parcialmente_procedente	2018	10	15	0	Ana Luisa Schmidt Ramos	Substituto	11000.0	﻿autos 0303343 16 2017 8 24 0090 ação procedimento juizado especial cível proc autor mateus mello réu azul linhas aéreas vistos etc i relatório relatório dispensado forma artigo 38 caput lei 9 099 95 ii fundamentação trato ação indenização danos morais ajuizada mateus mello face azul linhas aéreas julgo antecipadamente feito porquanto solução autos pode ser obtida análise direito disciplina matér…
125	parcialmente_procedente	2018	11	5	0	Marcelo Pizolati	Titular	10000.0	﻿autos 0301161 23 2018 8 24 0090 ação procedimento juizado especial cível proc autor thaine teixeira machado réu ethiopian airlines enterprise vistos etc i relatório relatório dispensado forma artigo 38 caput lei 9 099 95 ii fundamentação trato ação indenização danos morais materiais ajuizada thaine teixeira machado face ethiopian airlines enterprise julgo antecipadamente feito porquanto solução …
126	parcialmente_procedente	2018	10	15	0	Ana Luisa Schmidt Ramos	Substituto	2000.0	﻿autos 0304821 59 2017 8 24 0090 ação procedimento juizado especial cível proc autor leonardo simas abi saab rés aerovias del continente americano avianca lacsa lineas aereas costarricenses vistos etc i relatório relatório dispensado forma artigo 38 caput lei 9 099 95 ii fundamentação início tendo vista comparecimento espontâneo autos lacsa lineas aereas costarricenses aceite autor incluí la corr…
127	procedente	2018	10	17	2	Janaína Alexandre Linsmeyer Berbigier	Substituto	10000.0	sentença ação procedimento juizado especial cível proc autor claudia carpinelli réu azul linhas aéreas brasileiras vistos etc i relatório relatório dispensado forma artigo 38 caput lei 9 099 95 ii fundamentação trata ação indenização danos materiais morais ajuizada cláudia carpinelli face azul linhas aéreas brasileiras ambos qualificados cuja pretensão alcança seguintes pedidos condenação título …
128	parcialmente_procedente	2018	10	18	3	Ana Luisa Schmidt Ramos	Substituto	5000.0	﻿autos 0301458 30 2018 8 24 0090 ação procedimento juizado especial cível proc autor alexia chatel vasconcellos reis réu azul linhas aéreas brasileiras vistos trata ação indenização danos morais proposta alexia chatel vasconcellos reis contra azul linhas aéreas brasileiras dispensado relatório termos artigo 38 lei 9 099 95 passo decidir feito comporta julgamento antecipado moldes art 355 i código…
129	parcialmente_procedente	2018	10	26	4	Ana Luisa Schmidt Ramos	Substituto	10000.0	﻿autos 0300590 52 2018 8 24 0090 ação procedimento juizado especial cível proc autor carla sabra réu gol linhas aéreas vistos sentença i relatório relatório dispensado forma artigo 38 caput lei 9 099 95 ii fundamentação trata ação indenização danos materiais morais ajuizada carla sabra face gol linhas aéreas início esclareço feito comporta julgamento antecipado porquanto solução autos pode ser ob…
130	parcialmente_procedente	2018	10	22	0	Ana Luisa Schmidt Ramos	Substituto	5000.0	﻿autos 0301738 98 2018 8 24 0090 ação procedimento juizado especial cível proc autor fernando cesar silva rodrigues réu gol linhas aéreas vistos sentença trata ação indenizatória proposta fernando césar silva rodrigues contra gol linhas aéreas dispensado relatório termos artigo 38 lei 9 099 95 passo decidir feito comporta julgamento antecipado moldes art 355 i código processo civil vista provas p…
131	parcialmente_procedente	2018	10	23	1	Ana Luisa Schmidt Ramos	Substituto	20000.0	﻿autos 0300174 84 2018 8 24 0090 ação procedimento juizado especial cível proc autor cleide mara niszezak réu gol linhas aéreas inteligentes vistos etc i relatório relatório dispensado termos art 38 lei 9 099 1995 ii fundamentação trato ação condenatória ajuizada cleide mara niszezak nunes contra gol linhas aéreas inteligentes contestação fls 70 80 intempestiva razão decreto revelia acionada conf…
132	parcialmente_procedente	2018	10	26	4	Ana Luisa Schmidt Ramos	Substituto	15000.0	﻿autos 0305806 28 2017 8 24 0090 ação procedimento juizado especial cível proc autor leonardo reis loureiro lima réu taag linhas aéreas angola outro vistos etc i relatório relatório dispensado forma artigo 38 caput lei 9 099 95 ii fundamentação trato ação condenatória ajuizada leonardo reis loureiro lima face taag linhas aéreas angola tvlx viagens turismo julgo antecipadamente feito porquanto sol…
133	parcialmente_procedente	2018	11	28	2	Leone Carlos Martins Júnior	Titular	3000.0	﻿autos 0300124 55 2018 8 24 0091 ação procedimento juizado especial cível proc autor matheus santos rateke réu gol linhas aéreas vistos etc i relatório relatório dispensado termos art 38 lei 9 099 1995 ii fundamentação trata ação condenatória ajuizada matheus santos rateke contra gol linhas aéreas julgo antecipadamente feito porquanto solução autos pode ser obtida análise direito disciplina matér…
134	procedente	2018	10	30	1	Ana Luisa Schmidt Ramos	Substituto	5000.0	autos 0000096 66 2018 8 24 0090 ação procedimento juizado especial cível proc autor enesita custódio moreira réu azul linhas aéreas vistos sentença trata ação indenização danos morais proposta enesita custódio moreira contra azul linhas aéreas dispensado relatório termos artigo 38 lei 9 099 95 passo decidir feito comporta julgamento antecipado moldes art 355 i código processo civil vista provas p…
135	procedente	2018	10	31	2	Ana Luisa Schmidt Ramos	Substituto	10000.0	autos 0300542 93 2018 8 24 0090 ação procedimento juizado especial cível proc autor fernando loeser alves souza réu gol linhas aéreas inteligentes vistos etc trata ação consumerista indenizatória proposta fernado loeser alves souza face gol linhas aéreas inteligentes dispensado relatório forma parte final art 38 lei 9 099 95 decido conforme requerimento fl 122 artigo 355 código processo civil jul…
136	parcialmente_procedente	2018	12	7	4	Leone Carlos Martins Júnior	Titular	5000.0	﻿autos 0301731 16 2018 8 24 0023 ação procedimento juizado especial cível proc autor kim mariano souza réu gol linhas aéreas vistos etc i relatório relatório dispensado termos art 38 lei 9 099 1995 ii fundamentação trato ação condenatória ajuizada kim mariano souza contra gol linhas aéreas julgo antecipadamente feito porquanto solução autos pode ser obtida análise direito disciplina matéria bem f…
137	parcialmente_procedente	2018	11	1	3	Marcelo Pizolati	Titular	6000.0	﻿autos 0310280 42 2017 8 24 0090 ação procedimento juizado especial cível proc autor wagner bastos santos oliveira réu latam airlines group vistos etc i relatório relatório dispensado forma artigo 38 caput lei 9 099 95 ii fundamentação trato ação indenização danos morais ajuizada wagner bastos santos oliveira face latam airlines group julgo antecipadamente feito porquanto solução lide pode ser ob…
138	procedente	2018	11	1	3	Marcelo Pizolati	Titular	10000.0	autos 0300127 13 2018 8 24 0090 ação procedimento juizado especial cível proc autor marco aurélio nadal masi réu latam airlines group vistos etc i relatório relatório dispensado forma artigo 38 caput lei 9 099 95 ii fundamentação trato ação indenização danos morais ajuizada marco aurélio nadal masi face latam airlines group julgo antecipadamente feito porquanto solução lide pode ser obtida anális…
139	parcialmente_procedente	2018	11	5	0	Marcelo Pizolati	Titular	7000.0	﻿autos 0310242 30 2017 8 24 0090 ação procedimento juizado especial cível proc autor eduardo henrique couto meyer outro réu gol linhas aéreas inteligentes vistos etc i relatório relatório dispensado forma artigo 38 caput lei 9 099 95 ii fundamentação trato ação indenização danos morais ajuizada eduardo henrique couto meyer outro face gol linhas aéreas inteligentes julgo antecipadamente feito porq…
140	parcialmente_procedente	2018	11	7	2	Marcelo Pizolati	Titular	3000.0	﻿autos 0300110 74 2018 8 24 0090 ação procedimento juizado especial cível proc autor neli dias griman réu oceanair linhas aéreas outros vistos etc i relatório relatório dispensado forma artigo 38 caput lei 9 099 95 ii fundamentação trato ação condenatória ajuizada neli dias griman face oceanair linhas aéreas alitalia società aerea italiana cvc brasil operadora agência viagens preliminares ilegiti…
141	parcialmente_procedente	2018	11	28	2	Leone Carlos Martins Júnior	Titular	1000.0	﻿autos 0000712 75 2017 8 24 0090 ação procedimento juizado especial cível proc autor flávio rodrigues silva réu azul linhas aéreas brasileiras vistos etc i relatório relatório dispensado termos art 38 lei 9 099 1995 ii fundamentação trata ação condenatória ajuizada flávio rodrigues silva contra azul linhas aéreas brasileiras julgo antecipadamente feito porquanto solução autos pode ser obtida meio…
142	parcialmente_procedente	2018	11	21	2	Marcelo Pizolati	Titular	2000.0	﻿autos 0000099 21 2018 8 24 0090 ação procedimento juizado especial cível proc autor edney jacinto silveira josiane mariza jacinto silveira réu gol linhas aéreas vistos etc i relatório relatório dispensado forma artigo 38 caput lei 9 099 95 ii fundamentação trato ação condenatória ajuizada edney jacinto silveira josiane mariza jacinto silveira face gol linhas aéreas julgo antecipadamente feito po…
143	parcialmente_procedente	2018	11	14	2	Leone Carlos Martins Júnior	Titular	13000.0	﻿autos 0300938 70 2018 8 24 0090 ação procedimento juizado especial cível proc autor evandro costa souza leite réu oceanair linhas aéreas avianca vistos etc i relatório relatório dispensado forma artigo 38 caput lei 9 099 95 ii fundamentação trato ação condenatória ajuizada evandro costa souza leite face oceanair linhas aéreas avianca julgo antecipadamente feito porquanto solução lide pode ser ob…
144	parcialmente_procedente	2018	7	20	4	Vânia Petermann	Titular	2250.0	﻿autos 0307305 47 2017 8 24 0090 ação procedimento juizado especial cível proc autor lia rosa leal réu air france vistos etc i relatório relatório dispensado forma artigo 38 caput lei 9 099 95 ii fundamentação trato ação indenização danos morais materiais ajuizada lia rosa leal face air france julgo antecipadamente feito porquanto solução autos pode ser obtida análise direito disciplina matéria b…
145	parcialmente_procedente	2018	7	20	4	Vânia Petermann	Titular	4000.0	﻿autos 0309310 42 2017 8 24 0090 ação procedimento juizado especial cível proc autor suzana costa nunes machado réu airfrance linhas aéreas vistos etc i relatório relatório dispensado forma artigo 38 caput lei 9 099 95 ii fundamentação trato ação indenização danos morais ajuizada suzana costa nunes machado face airfrance linhas aéreas julgo antecipadamente feito porquanto solução autos pode ser o…
146	parcialmente_procedente	2018	7	20	4	Vânia Petermann	Titular	4000.0	﻿autos 0308256 41 2017 8 24 0090 ação procedimento juizado especial cível proc autor salete terezinha cordova silveira outros réu tam linhas aéreas vistos etc i relatório relatório dispensado forma artigo 38 caput lei 9 099 95 ii fundamentação trato ação indenização danos morais materiais ajuizada salete terezinha cordova silveira outros face tam linhas aéreas julgo antecipadamente feito porquant…
147	parcialmente_procedente	2018	7	26	3	Vânia Petermann	Titular	3000.0	﻿autos 0308634 94 2017 8 24 0090 ação procedimento juizado especial cível proc autor loic wirth réu qatar airways vistos etc i relatório relatório dispensado forma artigo 38 caput lei 9 099 95 ii fundamentação trato ação indenização danos morais ajuizada loic wirth face qatar airways julgo antecipadamente feito porquanto solução autos pode ser obtida análise direito disciplina matéria bem fato pr…
148	parcialmente_procedente	2018	7	27	4	Vânia Petermann	Titular	5000.0	﻿autos 0308728 42 2017 8 24 0090 ação procedimento juizado especial cível proc autor rafael andré baldo lima réu azul linhas aéreas vistos etc i relatório relatório dispensado forma artigo 38 caput lei 9 099 95 ii fundamentação trato ação indenização danos morais ajuizada rafael andré baldo lima face azul linhas aéreas julgo antecipadamente feito porquanto solução autos pode ser obtida análise di…
149	procedente	2018	7	27	4	Vânia Petermann	Titular	5000.0	autos 0306222 93 2017 8 24 0090 ação procedimento juizado especial cível proc autor irineu cintra filho outro requerido azul linhas aéreas brasileiras vistos etc i relatório relatório dispensado forma artigo 38 caput lei 9 099 95 ii fundamentação trato ação indenização danos materiais morais ajuizada irineu cintra filho outro face azul linhas aéreas brasileiras julgo antecipadamente feito porquan…
150	improcedente	2018	7	31	1	Vânia Petermann	Titular	0.0	autos 0301745 34 2017 8 24 0023 ação procedimento juizado especial cível proc autor laís cristina savoldi réu oceanair linhas aéreas vistos etc i relatório relatório dispensado forma artigo 38 caput lei 9 099 95 ii fundamentação trato ação indenização danos materiais morais ajuizada laís cristina savoldi face oceanair linhas aéreas julgo antecipadamente feito porquanto solução autos pode ser obti…
151	parcialmente_procedente	2018	8	1	2	Vânia Petermann	Titular	2000.0	﻿autos 0307241 37 2017 8 24 0090 ação procedimento juizado especial cível proc autor cesar augusto bedin outros réu air china ltda vistos etc i relatório relatório dispensado forma artigo 38 caput lei 9 099 95 ii fundamentação trato ação indenização danos morais materiais ajuizada cesar augusto bedin outros face air china ltda julgo antecipadamente feito porquanto solução autos pode ser obtida an…
152	parcialmente_procedente	2018	8	8	2	Vânia Petermann	Titular	6000.0	﻿autos 0306203 87 2017 8 24 0090 ação procedimento juizado especial cível proc autor eduardo alexandre correa machado réu latam airlines group vistos etc i relatório relatório dispensado forma artigo 38 caput lei 9 099 95 ii fundamentação trato ação indenização danos morais ajuizada eduardo alexandre correa machado face latam airlines group julgo antecipadamente feito porquanto solução autos pode…
153	parcialmente_procedente	2018	8	2	3	Vânia Petermann	Titular	5000.0	﻿autos 0002411 04 2017 8 24 0090 ação procedimento juizado especial cível proc autor larissa maria bellotto zago réu azul linhas aéreas brasileira sa vistos etc i relatório juizados especiais relatório dispensado art 38 caput lei 9 099 95 porém particularidade caso concreto faço breve resumo melhor compreensão leitor peça exordial sustenta autora adquiriu empresa ré passagem aérea viagem florianó…
154	parcialmente_procedente	2018	8	2	3	Vânia Petermann	Titular	5000.0	﻿autos 0308694 67 2017 8 24 0090 ação procedimento juizado especial cível proc autor thiago faveris outro réu latam airlines group vistos etc i relatório juizados especiais relatório dispensado art 38 caput lei 9 099 95 porém particularidade caso concreto faço breve resumo melhor compreensão leitor peça exordial sustentam autores adquiriram companhia ré passagens aéreas viagem exterior partindo f…
155	parcialmente_procedente	2018	8	6	0	Vânia Petermann	Titular	6000.0	﻿autos 0304349 58 2017 8 24 0090 ação procedimento juizado especial cível proc autor milena gracino mazarin réu delta air lines inc vistos etc i relatório relatório dispensado forma artigo 38 caput lei 9 099 95 ii fundamentação trato ação indenização danos morais ajuizada milena gracino mazarin face delta air lines inc julgo antecipadamente feito porquanto solução autos pode ser obtida análise di…
156	parcialmente_procedente	2018	8	7	1	Vânia Petermann	Titular	4500.0	﻿autos 0307369 57 2017 8 24 0090 ação procedimento juizado especial cível proc autor cesar augusto bedin réu turkish airlines inc vistos etc i relatório relatório dispensado forma artigo 38 caput lei 9 099 95 ii fundamentação trato ação indenização danos morais materiais ajuizada cesar augusto bedin face turkish airlines inc julgo antecipadamente feito porquanto solução autos pode ser obtida anál…
157	parcialmente_procedente	2018	8	8	2	Vânia Petermann	Titular	10000.0	﻿autos 0307574 86 2017 8 24 0090 ação procedimento juizado especial cível proc autor lanna gabriela bruning simoni réu latam airlines group vistos etc i relatório relatório dispensado forma artigo 38 caput lei 9 099 95 ii fundamentação trato ação condenatória ajuizada lanna gabriela bruning simoni face latam airlines group julgo antecipadamente feito porquanto solução lide pode ser obtida análise…
158	parcialmente_procedente	2018	8	27	0	Vânia Petermann	Titular	2000.0	﻿autos 0308367 25 2017 8 24 0090 ação procedimento juizado especial cível proc autor george arthur gavioli réu gol linhas aéreas vistos etc i relatório relatório dispensado termos art 38 lei 9 099 1995 ii fundamentação trato ação condenatória ajuizada george arthur gavioli contra gol linhas aéreas julgo antecipadamente feito porquanto solução autos pode ser obtida através análise direito discipli…
159	parcialmente_procedente	2018	8	8	2	Vânia Petermann	Titular	12000.0	﻿autos 0309944 72 2016 8 24 0090 ação procedimento juizado especial cível proc autor zênio ventura réu air canadá vistos etc i relatório relatório dispensado forma artigo 38 caput lei 9 099 95 ii fundamentação trato ação condenatória ajuizada zênio ventura face air canadá julgo antecipadamente feito porquanto solução lide pode ser obtida análise direito disciplina matéria bem provas carreadas aut…
160	procedente	2018	8	9	3	Vânia Petermann	Titular	7496.0	autos 0307390 33 2017 8 24 0090 ação procedimento juizado especial cível proc autor joao paulo almeida coelho bem outro réu latam airlines group vistos etc i relatório relatório dispensado forma artigo 38 caput lei 9 099 95 ii fundamentação trato ação condenatória ajuizada joão paulo almeida coelho bem gabriela roussenq stopazzolli face latam airlines group julgo antecipadamente feito porquanto s…
161	parcialmente_procedente	2018	8	9	3	Vânia Petermann	Titular	6000.0	﻿autos 0308450 41 2017 8 24 0090 ação procedimento juizado especial cível proc autor karoline rodrigues réu azul linhas aéreas vistos etc i relatório relatório dispensado forma artigo 38 caput lei 9 099 95 ii fundamentação trato ação condenatória ajuizada karoline rodrigues face azul linhas aéreas julgo antecipadamente feito porquanto solução lide pode ser obtida análise direito disciplina matéri…
162	parcialmente_procedente	2018	8	9	3	Vânia Petermann	Titular	8000.0	﻿autos 0307958 49 2017 8 24 0090 ação procedimento juizado especial cível proc autor bruno bianchini outro réu transportes aéreos portugueses tap vistos etc i relatório relatório dispensado forma artigo 38 caput lei 9 099 95 ii fundamentação trato ação condenatória ajuizada bruno bianchini rafaelle oliveira ferreira face transportes aéreos portugueses tap julgo antecipadamente feito porquanto sol…
162	parcialmente_procedente	2018	8	9	3	Vânia Petermann	Titular	10000.0	﻿autos 0307958 49 2017 8 24 0090 ação procedimento juizado especial cível proc autor bruno bianchini outro réu transportes aéreos portugueses tap vistos etc i relatório relatório dispensado forma artigo 38 caput lei 9 099 95 ii fundamentação trato ação condenatória ajuizada bruno bianchini rafaelle oliveira ferreira face transportes aéreos portugueses tap julgo antecipadamente feito porquanto sol…
163	procedente	2018	8	9	3	Vânia Petermann	Titular	6000.0	autos 0000745 65 2017 8 24 0090 ação procedimento juizado especial cível proc autor soraya franzoni conde réu oceanair linhas aéreas vistos etc i relatório relatório dispensado forma artigo 38 caput lei 9 099 95 ii fundamentação trato ação indenização danos materiais morais ajuizada soraya franzoni conde face avianca ocenair linhas áereas julgo antecipadamente feito porquanto solução autos pode s…
164	parcialmente_procedente	2018	8	13	0	Vânia Petermann	Titular	9000.0	﻿autos 0301131 19 2017 8 24 0091 ação procedimento juizado especial cível proc autor marcos keller amboni outro réu latam airlines group vistos etc i relatório relatório dispensado forma artigo 38 caput lei 9 099 95 ii fundamentação trato ação indenização danos morais materiais ajuizada marcos keller amboni outro face latam airlines group julgo antecipadamente feito porquanto solução autos pode s…
165	parcialmente_procedente	2018	8	13	0	Vânia Petermann	Titular	0.0	﻿autos 0302925 78 2017 8 24 0090 ação procedimento juizado especial cível proc autor nulvio lermen junior outros réu american airlines inc vistos etc i relatório relatório dispensado forma artigo 38 caput lei 9 099 95 ii fundamentação trato ação mandamental condenatória ajuizada nulvio lermen júnior sara volpato gominho arthur gominho lermen eneida suely rodrigues lima oliveira zilmor lima olivei…
166	parcialmente_procedente	2018	8	14	1	Vânia Petermann	Titular	3000.0	﻿autos 0308725 87 2017 8 24 0090 ação procedimento juizado especial cível proc autor wanderlei pereira neves réu azul linhas aéreas vistos etc 1 relatório relatório dispensado forma artigo 38 caput lei 9 099 95 2 fundamento decido trato ação indenização danos materiais morais ajuizada wanderlei pereira neves face azul linhas aéreas julgo antecipadamente feito porquanto solução autos pode ser obti…
167	procedente	2018	8	14	1	Vânia Petermann	Titular	6000.0	autos 0309663 82 2017 8 24 0090 ação procedimento juizado especial cível proc autor fernando silva pereira réu air france societé air france vistos etc i relatório relatório dispensado forma artigo 38 caput lei 9 099 95 ii fundamentação trato ação indenização danos morais ajuizada fernando silva pereira face air france societé air france julgo antecipadamente feito porquanto solução autos pode se…
168	parcialmente_procedente	2018	8	27	0	Vânia Petermann	Titular	9000.0	﻿autos 0305787 22 2017 8 24 0090 ação procedimento juizado especial cível proc autor bernardo wildi lins outro réu gol linhas aéreas vistos etc i relatório relatório dispensado termos art 38 lei 9 099 1995 ii fundamentação trato ação condenatória ajuizada bernardo wildi lins tatiana souza durante contra gol linhas aéreas julgo antecipadamente feito porquanto solução autos pode ser obtida através …
169	parcialmente_procedente	2018	8	27	0	Vânia Petermann	Titular	4000.0	﻿autos 0308213 07 2017 8 24 0090 ação procedimento juizado especial cível proc autor gabriela silva goedert réu gol linhas aéreas inteligentes vistos etc i relatório relatório dispensado termos art 38 lei 9 099 1995 ii fundamentação trato ação condenatória ajuizada gabriela silva goedert contra gol linhas aéreas inteligentes julgo antecipadamente feito porquanto solução autos pode ser obtida atra…
170	procedente	2018	8	30	3	Vânia Petermann	Titular	10000.0	autos 0003154 14 2017 8 24 0090 ação procedimento juizado especial cível proc autor bernardo marques almeida réu latam airlines group vistos etc i relatório relatório dispensado forma artigo 38 caput lei 9 099 95 ii fundamentação trato ação condenatória ajuizada bernardo marques almeida face latam airlines group julgo antecipadamente feito porquanto solução lide pode ser obtida análise direito di…
171	parcialmente_procedente	2018	8	30	3	Vânia Petermann	Titular	5000.0	﻿autos 0309315 64 2017 8 24 0090 ação procedimento juizado especial cível proc autor fernando costa nunes machado réu airfrance linhas aéreas vistos etc i relatório relatório dispensado forma artigo 38 caput lei 9 099 95 ii fundamentação trato ação condenatória ajuizada fernando costa nunes machado face airfrance linhas aéreas julgo antecipadamente feito porquanto solução lide pode ser obtida aná…
172	improcedente	2018	9	4	1	Vânia Petermann	Titular	0.0	autos 0000098 70 2017 8 24 0090 ação procedimento juizado especial cível proc autor carlos augusto zoletti outro réu oceanair linhas aéreas vistos etc i relatório relatório dispensado forma artigo 38 caput lei 9 099 95 ii fundamentação trato ação condenatória ajuizada carlos augusto zoletti keli guerreiro amaral sangalli face oceanair linhas aéreas julgo antecipadamente feito porquanto solução li…
173	parcialmente_procedente	2018	9	5	2	Vânia Petermann	Titular	25000.0	﻿autos 0308538 79 2017 8 24 0090 ação procedimento juizado especial cível proc autor mateus alves martins réu oceanair linhas aéreas vistos etc i relatório relatório dispensado forma artigo 38 caput lei 9 099 95 ii fundamentação trato ação condenatória ajuizada mateus alves martins face oceanair linhas aéreas julgo antecipadamente feito porquanto solução lide pode ser obtida análise direito disci…
174	parcialmente_procedente	2018	9	11	1	Vânia Petermann	Titular	10000.0	﻿autos 0301837 02 2017 8 24 0091 ação procedimento juizado especial cível proc autor bernardo ducker bastos amorim outro réu united airlines vistos etc i relatório relatório dispensado forma artigo 38 caput lei 9 099 95 ii fundamentação trato ação condenatória ajuizada bernardo ducker bastos amorim ivo sant ana pires face united airlines julgo antecipadamente feito porquanto solução lide pode ser…
175	parcialmente_procedente	2018	9	12	2	Ana Luisa Schmidt Ramos	Substituto	5000.0	﻿autos 0300092 53 2018 8 24 0090 ação procedimento juizado especial cível proc autor vilson nunes vieira outro réu tap air portugal transportes aéreos portugueses trata ação indenizatória proposta vilson nunes vieira aparecida fátima torres vieira contra tap transportes aéreos portugueses dispensado relatório termos artigo 38 lei 9 099 95 passo decidir feito comporta julgamento antecipado moldes …
176	parcialmente_procedente	2018	9	12	2	Ana Luisa Schmidt Ramos	Substituto	5000.0	﻿autos 0001556 25 2017 8 24 0090 ação procedimento juizado especial cível proc autor roberta almeida lima outro réu air france vistos etc i relatório relatório dispensado forma artigo 38 caput lei 9 099 95 ii fundamentação trato ação condenatória ajuizada roberta almeida lima júlio pinheiro lima face air france julgo antecipadamente feito porquanto solução lide pode ser obtida análise direito dis…
177	procedente	2018	9	12	2	Ana Luisa Schmidt Ramos	Substituto	10000.0	autos 0309438 62 2017 8 24 0090 ação procedimento juizado especial cível proc autor bruna ferreira baixo réu latam airlines group vistos etc i relatório relatório dispensado forma artigo 38 caput lei 9 099 95 ii fundamentação trato ação condenatória ajuizada bruna ferreira baixo face latam airlines group julgo antecipadamente feito porquanto solução lide pode ser obtida análise direito disciplina…
178	parcialmente_procedente	2018	9	13	3	Ana Luisa Schmidt Ramos	Substituto	0.0	﻿autos 0313969 38 2016 8 24 0023 ação procedimento juizado especial cível proc autor andrea braga ferreira réu latam airlines group vistos etc i relatório relatório dispensado forma artigo 38 caput lei 9 099 95 ii fundamentação trato ação repetição indébito indenização danos morais ajuizada andrea braga ferreira face latam airlines group julgo antecipadamente feito porquanto solução lide pode ser…
179	parcialmente_procedente	2018	9	13	3	Ana Luisa Schmidt Ramos	Substituto	5000.0	﻿autos 0000444 84 2018 8 24 0090 ação procedimento juizado especial cível proc autor marielena lima brancher réu latam airlines group trata ação indenizatória proposta marielena lima brancher contra latam airlines group dispensado relatório termos artigo 38 lei 9 099 95 passo decidir feito comporta julgamento antecipado moldes art 355 i código processo civil vista provas presentes autos suficient…
180	parcialmente_procedente	2018	9	13	3	Ana Luisa Schmidt Ramos	Substituto	5000.0	﻿autos 0308985 67 2017 8 24 0090 ação procedimento juizado especial cível proc autor aline nogueira nascimento réu oceanair linhas aéreas vistos etc i relatório relatório dispensado forma artigo 38 caput lei 9 099 95 ii fundamentação trato ação condenatória ajuizada aline nogueira nascimento face oceanair linhas aéreas julgo antecipadamente feito porquanto solução lide pode ser obtida análise dir…
181	parcialmente_procedente	2018	9	13	3	Ana Luisa Schmidt Ramos	Substituto	5000.0	﻿autos 0309978 13 2017 8 24 0090 ação procedimento juizado especial cível proc autor jeferson borges correia réu oceanair linhas aéreas vistos etc i relatório relatório dispensado forma artigo 38 caput lei 9 099 95 ii fundamentação trato ação condenatória ajuizada jeferson borges correia face oceanair linhas aéreas julgo antecipadamente feito porquanto solução lide pode ser obtida análise direito…
182	parcialmente_procedente	2018	9	14	4	Ana Luisa Schmidt Ramos	Substituto	5000.0	﻿autos 0301006 20 2018 8 24 0090 ação procedimento juizado especial cível proc autor mayara gabriela sartori réu latam airlines group trata ação indenizatória proposta mayara gabriela sartori contra latam airlines group dispensado relatório termos artigo 38 lei 9 099 95 passo decidir feito comporta julgamento antecipado moldes art 355 i código processo civil vista provas presentes autos suficient…
183	procedente	2018	9	18	1	Leandro Ernani Freitag	Substituto	2000.0	sentença ação procedimento juizado especial cível proc autor prudente jose silveira mello réu gol linhas aéreas relatório dispensado forma art 38 lei 9 099 95 cuida ação indenizatória danos materiais morais ajuizada prudente josé silveira mello face gol linhas aéreas relatando furtados dois itens perfumes bagagem voo doméstico data 17 10 2017 dano material pleiteado valorado 613 48 moral 10 000 0…
184	extincao	2018	9	18	1	Ana Luisa Schmidt Ramos	Substituto	0.0	autos 0000252 54 2018 8 24 0090 ação procedimento juizado especial cível proc autor edney jacinto silveira outro réu gol linhas aéreas vistos sentença trata ação parte autora pleiteia indenização danos materiais morais decorrentes atraso prestação transporte aéreo empresa requerida litispendência termos art 337 1 2 3 cpc repete ação idêntica outra curso ambas têm mesmas partes mesma causa pedir p…
185	parcialmente_procedente	2018	9	18	1	Ana Luisa Schmidt Ramos	Substituto	10000.0	﻿autos 0003608 91 2017 8 24 0090 ação procedimento juizado especial cível proc autor ana carolina oliveira teixeira ragazzi réu latam airlines group vistos etc i relatório relatório dispensado forma artigo 38 caput lei 9 099 95 ii fundamentação trato ação indenização danos materiais morais ajuizada ana carolina oliveira teixeira ragazzi face latam airlines group julgo antecipadamente feito porqua…
186	parcialmente_procedente	2018	9	19	2	Ana Luisa Schmidt Ramos	Substituto	5000.0	﻿autos 0300655 47 2018 8 24 0090 ação procedimento juizado especial cível proc autor cláudio josé duarte filho outro réu tap air portugal transportes aéreos portugueses trata ação indenizatória proposta marcela cardoso siwert cláudio josé duarte filho contra tap transportes aéreos portugueses dispensado relatório termos artigo 38 lei 9 099 95 passo decidir feito comporta julgamento antecipado mol…
187	parcialmente_procedente	2018	9	20	3	Ana Luisa Schmidt Ramos	Substituto	0.0	﻿autos 0310156 59 2017 8 24 0090 ação procedimento juizado especial cível proc autor denise evangelista vieira réu latam airlines group vistos etc i relatório relatório dispensado forma artigo 38 caput lei 9 099 95 ii fundamentação trato ação condenatória ajuizada denise evangelista vieira face latam airlines group julgo antecipadamente feito porquanto solução lide pode ser obtida análise direito…
188	procedente	2018	9	20	3	Alexandra Lorenzi da Silva	Titular	3000.0	autos 0300465 84 2018 8 24 0090 ação procedimento juizado especial cível proc autor guilherme schmidt carpes réu latam airlines brasil vistos etc 1 relatório relatório dispensado forma artigo 38 caput lei 9 099 95 2 fundamento decido trato ação indenizatória danos morais materiais ajuizada guilherme schmidt carpes face latam airlines brasil julgo antecipadamente feito porquanto solução autos pode…
189	parcialmente_procedente	2018	4	2	0	Andresa Bernardo	Substituto	5000.0	﻿autos 0306755 52 2017 8 24 0090 ação procedimento juizado especial cível proc autor rodrigo claudio novaes di nolla santini réu latam linhas aéreas vistos etc i dispensado relatório termos artigo 38 caput in fine lei 9 099 95 ii mérito trata ação indenização danos morais ajuizada rodrigo cláudio novaes di nolla santini face latam linhas aéreas todos devidamente qualificados autos alegou autor ad…
190	parcialmente_procedente	2018	4	5	3	Andresa Bernardo	Substituto	4000.0	﻿autos 0309358 08 2017 8 24 0023 ação procedimento juizado especial cível cancelamento vôo autor igor marques souza gois réu latam linhas aéreas vistos etc i relatório relatório dispensado forma artigo 38 caput lei 9 099 95 ii fundamentação trata ação indenizatória danos morais ajuizada igor marques souza gois face latam airlines brasil todos devidamente qualificados inicial aduziu síntese adquir…
191	parcialmente_procedente	2018	4	10	1	Andresa Bernardo	Substituto	3000.0	﻿autos 0308361 18 2017 8 24 0090 ação procedimento juizado especial cível autor murilo ghisoni bortoluzzi outros réu aerolineas argentina vistos etc i dispensado relatório termos artigo 38 caput in fine lei 9 099 95 ii mérito trata ação indenização danos morais materiais ajuizada murilo ghisoni bortoluzzi jussara tournier campelli bortoluzzi livia campelli bortoluzzi clara campelli bortoluzzi fac…
192	parcialmente_procedente	2018	4	2	0	Andresa Bernardo	Substituto	5000.0	﻿autos 0304825 96 2017 8 24 0090 ação procedimento juizado especial cível proc autor diego nussner réu latam linhas aéreas vistos etc i relatório relatório dispensado forma artigo 38 caput lei 9 099 95 ii fundamentação trato ação indenização danos morais ajuizada diego nussner face latam linhas aéreas julgo antecipadamente feito porquanto solução autos pode ser obtida análise direito disciplina m…
193	parcialmente_procedente	2018	4	20	4	Andresa Bernardo	Substituto	5000.0	﻿autos 0307490 85 2017 8 24 0090 ação procedimento juizado especial cível proc autor rafael andré baldo lima réu transportes aereos portugueses sa vistos etc i dispensado relatório termos artigo 38 caput in fine lei 9 099 95 ii mérito trata ação indenização danos morais ajuizada rafael andré baldo lima face transportes aereos portugueses sa todos devidamente qualificados autos alegou autor adquir…
194	parcialmente_procedente	2018	4	20	4	Andresa Bernardo	Substituto	3000.0	﻿autos 0305687 74 2017 8 24 0023 ação procedimento juizado especial cível atraso vôo autor alexandre bacellar raupp réu oceanair linhas aéreas outro vistos etc i dispensado relatório termos artigo 38 caput in fine lei 9 099 95 ii fundamentação trata ação indenização danos morais ajuizada alexandre bacellar raupp face oceanair linhas aéreas trans american airlines taca peru alegou autor adquiriu p…
195	parcialmente_procedente	2018	5	21	0	Vânia Petermann	Titular	4000.0	﻿autos 0306290 43 2017 8 24 0090 ação procedimento juizado especial cível proc autor mario antonio kolenda outro réu gol linhas aéreas vistos etc i relatório relatório dispensado termos art 38 lei 9 099 1995 ii fundamentação trato ação condenatória ajuizada mario antonio kolenda lúcia ávila kolenda contra gol linhas aéreas julgo antecipadamente feito porquanto solução autos pode ser obtida atravé…
196	improcedente	2018	5	18	4	Vânia Petermann	Titular	0.0	autos 0305940 55 2017 8 24 0090 ação procedimento juizado especial cível proc autor marcos koerich elias réu qatar airways vistos etc i relatório relatório dispensado forma artigo 38 caput lei 9 099 95 ii fundamentação trato ação indenização danos morais ajuizada marcos koerich elias face qatar airways julgo antecipadamente feito porquanto solução autos pode ser obtida análise direito disciplina …
197	improcedente	2018	5	21	0	Vânia Petermann	Titular	0.0	autos 0307411 09 2017 8 24 0090 ação procedimento juizado especial cível proc autor francine amaral pereira réu qatar airways vistos etc i relatório relatório dispensado forma artigo 38 caput lei 9 099 95 ii fundamentação trato ação indenização danos morais ajuizada francine amaral pereira face qatar airways julgo antecipadamente feito porquanto solução autos pode ser obtida análise direito disci…
198	parcialmente_procedente	2018	5	28	0	Vânia Petermann	Titular	2000.0	﻿autos 0300210 63 2017 8 24 0090 ação procedimento juizado especial cível proc autor andrea braga ferreira réu oceanair linhas aéreas vistos etc i relatório relatório dispensado termos art 38 lei 9 099 1995 ii fundamentação trato ação condenatória ajuizada andrea braga ferreira contra oceanair linhas aéreas julgo antecipadamente feito porquanto solução autos pode ser obtida análise direito discip…
199	improcedente	2018	5	28	0	Vânia Petermann	Titular	0.0	autos 0000093 45 2017 8 24 0091 ação procedimento juizado especial cível proc autor agatha vasconcellos mapelli réu air canadá outro vistos etc i relatório relatório dispensado forma artigo 38 caput lei 9 099 95 ii fundamentação trato ação indenização danos morais materiais ajuizada agatha vasconcellos mapelli face air canadá outro julgo antecipadamente feito porquanto solução autos pode ser obti…
200	parcialmente_procedente	2018	5	29	1	Vânia Petermann	Titular	10000.0	﻿autos 0304588 69 2017 8 24 0023 ação procedimento juizado especial cível proc autor daniel philippi negreiros outro réu tam linhas aéreas vistos etc i relatório relatório dispensado forma artigo 38 caput lei 9 099 95 ii fundamentação trato ação indenização danos morais ajuizada daniel philippi negreiros outro face tam linhas aéreas julgo antecipadamente feito porquanto solução autos pode ser obt…
201	improcedente	2018	5	29	1	Vânia Petermann	Titular	0.0	ação procedimento juizado especial cível proc autor rafael rodrigues souza réu gol linhas aéreas vistos etc i relatório relatório dispensado forma artigo 38 caput lei 9 099 95 ii fundamentação trato ação ajuizada rafael rodrigues souza face gol linhas aéreas autor postula indenização danos morais decorrentes constrangimento vivenciado durante voo companhia ré destino paulo contestação aduz empres…
202	procedente	2018	1	19	4	Vânia Petermann	Titular	8900.0	autos 0000407 91 2017 8 24 0090 ação procedimento juizado especial cível proc autor pedro primo bristot outro réu gol linhas aéreas vistos etc i relatório relatório dispensado forma artigo 38 caput lei 9 099 95 ii fundamentação trato ação indenização danos morais ajuizada pedro primo bristot outro face gol linhas aéreas julgo antecipadamente feito porquanto solução autos pode ser obtida análise d…
203	parcialmente_procedente	2018	1	19	4	Vânia Petermann	Titular	10000.0	﻿autos 0302055 30 2017 8 24 0091 ação procedimento juizado especial cível proc autor mônica chatel vasconcellos réu air france vistos etc i relatório relatório dispensado forma artigo 38 caput lei 9 099 95 ii fundamentação trato ação indenização danos morais ajuizada mônica chatel vasconcellos face air france julgo antecipadamente feito porquanto solução autos pode ser obtida análise direito disc…
204	parcialmente_procedente	2018	1	26	4	Vânia Petermann	Titular	1000.0	﻿autos 0304805 08 2017 8 24 0090 ação procedimento juizado especial cível proc autor bruna vieira zanetti réu latam airlines group vistos etc i relatório relatório dispensado forma artigo 38 caput lei 9 099 95 ii fundamentação trato ação indenização danos materiais morais ajuizada bruna vieira zanetti face latam airlines group julgo antecipadamente feito porquanto solução autos pode ser obtida an…
205	parcialmente_procedente	2018	2	6	1	Ana Luisa Schmidt Ramos	Substituto	0.0	﻿autos 0303662 81 2017 8 24 0090 ação procedimento juizado especial cível proc autor samuel machado freita outro réu latam linhas aéreas vistos etc i relatório relatório dispensado forma artigo 38 caput lei 9 099 95 ii fundamentação trato ação indenização danos morais materiais ajuizada samuel machado freita outro face latam linhas aéreas julgo antecipadamente feito porquanto solução autos pode s…
206	improcedente	2018	2	8	3	Ana Luisa Schmidt Ramos	Substituto	0.0	autos 0301581 62 2017 8 24 0090 ação procedimento juizado especial cível proc autor rafael luis vasel réu taag linhas aeres angola vistos etc i relatório relatório dispensado forma artigo 38 caput lei 9 099 95 ii fundamentação trato ação indenização danos morais ajuizada rafael luis vasel face taag linhas aeres angola julgo antecipadamente feito porquanto solução autos pode ser obtida análise dir…
207	procedente	2018	2	8	3	Ana Luisa Schmidt Ramos	Substituto	10000.0	autos 0303335 39 2017 8 24 0090 ação procedimento juizado especial cível proc autor rodrigo matias basilio réu air europa lineas aereas outro vistos etc i relatório relatório dispensado forma artigo 38 caput lei 9 099 95 ii fundamentação trato ação indenização danos morais ajuizada rodrigo matias basilio face air europa lineas aereas outro julgo antecipadamente feito porquanto solução autos pode …
208	procedente	2018	2	19	0	Ana Luisa Schmidt Ramos	Substituto	10000.0	autos 0306103 35 2017 8 24 0090 ação procedimento juizado especial cível autor josé gilmar pereira réu latam linhas aéreas vistos etc trata ação indenização danos morais proposta josé gilmar pereira face latam linhas aéreas dispensado relatório forma parte final art 38 lei 9 099 95 decido conforme artigo 355 i código processo civil julgo antecipadamente lide caso aplica código proteção defesa con…
209	procedente	2018	2	15	3	Ana Luisa Schmidt Ramos	Substituto	10000.0	autos 0304683 92 2017 8 24 0090 ação procedimento juizado especial cível proc autor flora guimarães rosenthal réu latam linhas aéreas vistos etc trata ação indenização danos morais proposta flora guimarães rosenthal face latam linhas aéreas dispensado relatório forma parte final art 38 lei 9 099 95 decido conforme requerimento fl 17 115 artigo 355 i código processo civil julgo antecipadamente lid…
210	parcialmente_procedente	2018	3	6	1	Alexandra Lorenzi da Silva	Titular	10000.0	﻿autos 0305442 56 2017 8 24 0090 ação procedimento juizado especial cível proc autor santosha bortolon castro réu emirates vistos etc i relatório relatório dispensado forma artigo 38 caput lei 9 099 95 ii fundamentação trato ação indenizatória danos morais materiais ajuizada santosha bortolon castro face emirates julgo antecipadamente feito porquanto solução autos pode ser obtida análise direito …
211	parcialmente_procedente	2018	3	6	1	Alexandra Lorenzi da Silva	Titular	11000.0	﻿autos 0005461 72 2016 8 24 0090 ação procedimento juizado especial cível proc autor mauricio mello petrucio réu latam linhas aéreas vistos etc i relatório relatório dispensado forma artigo 38 caput lei 9 099 95 ii fundamentação trato ação indenização danos morais materiais ajuizada mauricio mello petrucio face latam linhas aéreas julgo antecipadamente feito porquanto solução autos pode ser obtid…
212	parcialmente_procedente	2018	3	5	0	Alexandra Lorenzi da Silva Titular		7000.0	﻿autos 0305223 43 2017 8 24 0090 ação procedimento juizado especial cível proc autor nathalia dias andrade destri réu tam linhas aéreas fidelidade viagens turismo ltda multiplus vistos etc i relatório relatório dispensado forma artigo 38 caput lei 9 099 95 ii fundamentação trato ação indenização danos materiais morais ajuizada nathalia dias andrade destri face tam linhas aéreas fidelidade viagens…
213	parcialmente_procedente	2018	3	6	1	Alexandra Lorenzi da Silva	Titular	5000.0	﻿autos 0001739 93 2017 8 24 0090 ação procedimento juizado especial cível proc autor juliana galliano vieira réu gol linhas aéreas inteligentes vistos etc i relatório relatório dispensado termos art 38 lei 9 099 1995 ii fundamentação trato ação condenatória ajuizada juliana galliano vieira contra gol linhas aéreas julgo antecipadamente feito porquanto solução autos pode ser obtida análise direito…
214	parcialmente_procedente	2018	3	6	1	Alexandra Lorenzi da Silva	Titular	7000.0	﻿autos 0306588 35 2017 8 24 0090 ação procedimento juizado especial cível proc autor willian anderson martins silva réu tap air portugal transportes aéreos portugueses vistos etc i relatório relatório dispensado forma artigo 38 caput lei 9 099 95 ii fundamentação trato ação indenização danos morais materiais ajuizada willian anderson martins silva face tap air portugal transportes aéreos portugue…
215	procedente	2018	3	8	3	Alexandra Lorenzi da Silva	Titular	8500.0	autos 0001635 04 2017 8 24 0090 ação procedimento juizado especial cível proc autor mara jane saccon réu emirates vistos etc i relatório relatório dispensado forma artigo 38 caput lei 9 099 95 ii fundamentação trato ação indenização danos morais materiais ajuizada mara jane saccon face emirates julgo antecipadamente feito porquanto solução autos pode ser obtida análise direito disciplina matéria …
216	parcialmente_procedente	2018	3	8	3	Alexandra Lorenzi da Silva	Titular	4000.0	﻿autos 0301450 84 2017 8 24 0091 ação procedimento juizado especial cível proc autor antonio chraim outro réu latam airlines group vistos etc i relatório relatório dispensado forma artigo 38 caput lei 9 099 95 ii fundamentação trato ação indenização danos morais ajuizada antonio chraim adriana warken meyer chraim face latam airlines group julgo antecipadamente feito porquanto solução autos pode s…
218	parcialmente_procedente	2018	3	13	1	Alexandra Lorenzi da Silva	Titular	6000.0	﻿autos 0303039 17 2017 8 24 0090 ação procedimento juizado especial cível proc autor martin barcia flores réu azul linhas aéreas brasileiras vistos etc i relatório relatório dispensado forma artigo 38 caput lei 9 099 95 ii fundamentação trato ação indenização danos morais ajuizada martin barcia flores face azul linhas aéreas brasileiras julgo antecipadamente feito porquanto solução autos pode ser…
219	parcialmente_procedente	2018	3	9	4	Alexandra Lorenzi da Silva	Titular	3000.0	﻿autos 0306210 79 2017 8 24 0090 ação procedimento juizado especial cível proc autor raphael santiago pedrotti réu qatar airways vistos etc i relatório relatório dispensado forma artigo 38 caput lei 9 099 95 ii fundamentação trato ação indenização danos morais ajuizada raphael santiago pedrotti face qatar airways julgo antecipadamente feito porquanto solução autos pode ser obtida análise direito …
220	parcialmente_procedente	2018	3	12	0	Alexandra Lorenzi da Silva	Titular	0.0	﻿autos 0304192 85 2017 8 24 0090 ação procedimento juizado especial cível proc autor fernando aires alencar réu latam linhas aéreas vistos etc i relatório relatório dispensado forma artigo 38 caput lei 9 099 95 ii fundamentação trato ação indenização danos morais materiais ajuizada fernando aires alencar face latam linhas aéreas julgo antecipadamente feito porquanto solução autos pode ser obtida …
221	parcialmente_procedente	2018	3	8	3	Alexandra Lorenzi da Silva	Titular	8000.0	﻿autos 0305131 65 2017 8 24 0090 ação procedimento juizado especial cível proc autor monica monteiro kotzias réu american airlines inc vistos etc i relatório relatório dispensado forma artigo 38 caput lei 9 099 95 ii fundamentação trato ação indenização danos morais materiais ajuizada monica monteiro kotzias face american airlines inc julgo antecipadamente feito porquanto solução autos pode ser o…
222	procedente	2018	3	12	0	Alexandra Lorenzi da Silva	Titular	6000.0	autos 0309983 35 2017 8 24 0090 ação procedimento juizado especial cível proc autor luana miranda schmitt outro réu latam linhas aéreas vistos etc 1 relatório relatório dispensado forma artigo 38 caput lei 9 099 95 2 fundamento decido trata ação indenização danos morais ajuizada luana miranda schmitt outro face latam linhas aéreas julgo antecipadamente feito porquanto solução autos pode ser obtid…
223	parcialmente_procedente	2018	3	13	1	Alexandra Lorenzi da Silva	Titular	2000.0	﻿autos 0305283 16 2017 8 24 0090 ação procedimento juizado especial cível proc autor aline restel trennepohl outro réu latam linhas aéreas vistos etc i relatório relatório dispensado forma artigo 38 caput lei 9 099 95 ii fundamentação trato ação indenização danos morais ajuizada aline restel trennepohl outro face latam linhas aéreas julgo antecipadamente feito porquanto solução autos pode ser obt…
224	parcialmente_procedente	2018	3	14	2	Alexandra Lorenzi da Silva	Titular	0.0	﻿autos 0001152 71 2017 8 24 0090 ação procedimento juizado especial cível proc autor élia maria santos outro réu gol linhas aéreas vistos etc i relatório relatório dispensado forma artigo 38 caput lei 9 099 95 ii fundamentação trato ação indenização danos materiais morais ajuizada élia maria santos outro face gol linhas aéreas julgo antecipadamente feito porquanto solução autos pode ser obtida an…
225	parcialmente_procedente	2018	3	14	2	Alexandra Lorenzi da Silva	Titular	7000.0	﻿autos 0303115 41 2017 8 24 0090 ação procedimento juizado especial cível proc autor carlos jose gevaerd fernades outro réu latam linhas aéreas vistos etc i relatório relatório dispensado forma artigo 38 caput lei 9 099 95 ii fundamentação trato ação indenização danos materiais morais ajuizada carlos jose gevaerd fernades outro face latam linhas aéreas julgo antecipadamente feito porquanto soluçã…
226	parcialmente_procedente	2017	12	7	3	Vânia Petermann	Titular	0.0	﻿autos 0300574 42 2017 8 24 0023 ação procedimento juizado especial cível proc autor tatiana dorneles morais réu gol linhas aéreas inteligentes vistos etc i relatório relatório dispensado forma artigo 38 caput lei 9 099 95 ii fundamentação trato ação perdas danos ajuizada tatiana dorneles morais face gol linhas aéreas inteligentes julgo antecipadamente feito porquanto solução autos pode ser obtid…
227	improcedente	2017	12	4	0	Vânia Petermann	Titular	0.0	autos 0301665 63 2017 8 24 0090 ação procedimento juizado especial cível proc autor maide diane santos marchese réu latam linhas aéreas vistos etc i relatório relatório dispensado forma artigo 38 caput lei 9 099 95 ii fundamentação trato ação indenização danos morais ajuizada maide diane santos marchese face latam linhas aéreas julgo antecipadamente feito porquanto solução autos pode ser obtida a…
228	parcialmente_procedente	2017	11	27	0	Vânia Petermann	Titular	0.0	﻿autos 0301752 19 2017 8 24 0090 ação procedimento juizado especial cível proc autor henrique jose boaventura vieira outros réu smiles outros vistos etc i relatório relatório dispensado forma artigo 38 caput lei 9 099 95 ii fundamentação trato ação preceitos declaratórios condenatório ajuizada henrique jose boaventura vieira outros face smiles outros julgo antecipadamente feito porquanto solução …
228	parcialmente_procedente	2017	11	27	0	Vânia Petermann	Titular	2000.0	﻿autos 0301752 19 2017 8 24 0090 ação procedimento juizado especial cível proc autor henrique jose boaventura vieira outros réu smiles outros vistos etc i relatório relatório dispensado forma artigo 38 caput lei 9 099 95 ii fundamentação trato ação preceitos declaratórios condenatório ajuizada henrique jose boaventura vieira outros face smiles outros julgo antecipadamente feito porquanto solução …
228	parcialmente_procedente	2017	11	27	0	Vânia Petermann	Titular	2000.0	﻿autos 0301752 19 2017 8 24 0090 ação procedimento juizado especial cível proc autor henrique jose boaventura vieira outros réu smiles outros vistos etc i relatório relatório dispensado forma artigo 38 caput lei 9 099 95 ii fundamentação trato ação preceitos declaratórios condenatório ajuizada henrique jose boaventura vieira outros face smiles outros julgo antecipadamente feito porquanto solução …
229	parcialmente_procedente	2017	11	29	2	Vânia Petermann	Titular	10000.0	﻿autos 0301612 82 2017 8 24 0090 ação procedimento juizado especial cível proc autor andré rothermel réu tvlx viagens turismo outros vistos etc i relatório relatório dispensado forma artigo 38 caput lei 9 099 95 ii fundamentação trato ação indenização danos morais materiais ajuizada andré rothermel face tvlx viagens turismo outros julgo antecipadamente feito porquanto solução autos pode ser obtid…
230	parcialmente_procedente	2018	1	11	3	Vânia Petermann	Titular	4000.0	﻿autos 0302909 27 2017 8 24 0090 ação procedimento juizado especial cível proc autor leandro flach felippe outro réu latam airlines group sa vistos etc i relatório relatório dispensado forma artigo 38 caput lei 9 099 95 ii fundamentação trato ação indenização danos morais materiais ajuizada leandro flach felippe outro face latam airlines group sa julgo antecipadamente feito porquanto solução auto…
231	parcialmente_procedente	2018	1	11	3	Vânia Petermann	Titular	8000.0	﻿autos 0303011 49 2017 8 24 0090 ação procedimento juizado especial cível proc autor janaina quarezemin outro réu azul linhas aéreas brasileiras vistos etc i relatório relatório dispensado forma artigo 38 caput lei 9 099 95 ii fundamentação trato ação indenização danos morais ajuizada janaina quarezemin outro face azul linhas aéreas brasileiras julgo antecipadamente feito porquanto solução autos …
232	procedente	2018	1	19	4	Vânia Petermann	Titular	5000.0	autos 0303383 95 2017 8 24 0090 ação procedimento juizado especial cível proc autor getúlio corrêa réu latam linhas aéreas vistos etc i relatório relatório dispensado forma artigo 38 caput lei 9 099 95 ii fundamentação trato ação indenização danos morais ajuizada getúlio corrêa face latam linhas aéreas julgo antecipadamente feito porquanto solução autos pode ser obtida análise direito disciplina …
233	parcialmente_procedente	2018	1	18	3	Vânia Petermann	Titular	9000.0	﻿autos 0305754 32 2017 8 24 0090 ação procedimento juizado especial cível proc autor mikhayl ulynsky nesseroff guerreiro gonçalves réu azul linhas aéreas vistos etc i relatório relatório dispensado forma artigo 38 caput lei 9 099 95 ii fundamentação trato ação indenização danos morais ajuizada mikhayl ulynsky nesseroff guerreiro gonçalves face azul linhas aéreas julgo antecipadamente feito porqua…
234	parcialmente_procedente	2018	1	16	1	Vânia Petermann	Titular	0.0	﻿autos 0303058 23 2017 8 24 0090 ação procedimento juizado especial cível proc autor claudia periard scweidson réu gol linhas aéreas inteligentes vistos etc i relatório relatório dispensado forma artigo 38 caput lei 9 099 95 ii fundamentação trato ação indenização danos materiais morais ajuizada claudia periard scweidson face gol linhas aéreas inteligentes julgo antecipadamente feito porquanto so…
235	parcialmente_procedente	2018	1	17	2	Vânia Petermann	Titular	1000.0	﻿autos 0303288 65 2017 8 24 0090 ação procedimento juizado especial cível proc autor caroline souza réu oceanair linhas aéreas vistos etc i relatório relatório dispensado forma artigo 38 caput lei 9 099 95 ii fundamentação trato ação indenização danos materiais morais ajuizada caroline souza face oceanair linhas aéreas julgo antecipadamente feito porquanto solução autos pode ser obtida análise di…
236	parcialmente_procedente	2018	1	17	2	Vânia Petermann	Titular	12000.0	﻿autos 0304645 80 2017 8 24 0090 ação procedimento juizado especial cível proc autor catarina don braga réu latam linhas aéreas vistos etc i relatório relatório dispensado forma artigo 38 caput lei 9 099 95 ii fundamentação trato ação indenização danos morais materiais ajuizada catarina don braga face latam linhas aéreas julgo antecipadamente feito porquanto solução autos pode ser obtida análise …
237	parcialmente_procedente	2018	1	18	3	Vânia Petermann	Titular	10000.0	﻿autos 0303835 08 2017 8 24 0090 ação procedimento juizado especial cível proc autor ariadne clarissa klein sartori outro réu latam linhas aéreas vistos etc i relatório relatório dispensado forma artigo 38 caput lei 9 099 95 ii fundamentação trato ação indenização danos morais materiais ajuizada ariadne clarissa klein sartori outro face latam linhas aéreas julgo antecipadamente feito porquanto so…
241	parcialmente_procedente	2017	8	3	3	Vânia Petermann	Titular	3000.0	﻿autos 0308576 28 2016 8 24 0090 ação procedimento juizado especial cível proc autor heitor sá carvalho outros réu decolar comércio ltda vistos etc sabido art 38 lei 9 099 95 prevê dispensa relatório decisões juizado especial caso faz necessário breve relato fatos i relatório heitor sá carvalho georgia carvalho gehrke thales augusto pereira nunes ajuizaram ação restituição valores indenização dan…
242	improcedente	2017	8	22	1	Vânia Petermann	Titular	0.0	autos 0300402 93 2017 8 24 0090 ação procedimento juizado especial cível proc autor melissa roberta nadal réu gol linhas aereas vistos etc i relatório relatório dispensado forma artigo 38 caput lei 9 099 95 ii fundamentação trato ação indenizatória danos morais ajuizada melissa roberta nadal face gol linhas aereas julgo antecipadamente feito porquanto solução autos pode ser obtida análise direito…
243	parcialmente_procedente	2017	8	29	1	Vânia Petermann	Titular	10000.0	﻿autos 0005270 27 2016 8 24 0090 ação procedimento juizado especial cível proc autor gustavo raposo vieira réu air china ltda vistos etc i relatório relatório dispensado forma artigo 38 caput lei 9 099 95 ii fundamentação trato ação indenização danos morais materiais ajuizada gustavo raposo vieira face air china ltda julgo antecipadamente feito porquanto solução autos pode ser obtida análise dire…
244	parcialmente_procedente	2017	8	31	3	Vânia Petermann	Titular	6000.0	﻿autos 0300184 65 2017 8 24 0090 ação procedimento juizado especial cível proc autor kamilly amorin garcia réu gol linhas aéreas inteligentes vistos etc i relatório relatório dispensado forma artigo 38 caput lei 9 099 95 ii fundamentação trato ação indenização danos materiais morais ajuizada kamilly amorin garcia face gol linhas aéreas inteligentes julgo antecipadamente feito porquanto solução au…
245	improcedente	2017	8	31	3	Vânia Petermann	Titular	0.0	autos 0300639 30 2017 8 24 0090 ação procedimento juizado especial cível proc autor rebeca tonnera mattos réu gol linhas aéreas inteligentes vistos etc i relatório relatório dispensado forma artigo 38 caput lei 9 099 95 ii fundamentação trato ação indenização danos morais materiais ajuizada rebeca tonnera mattos face gol linhas aéreas inteligentes julgo antecipadamente feito porquanto solução aut…
246	parcialmente_procedente	2017	9	1	4	Vânia Petermann	Titular	4000.0	﻿autos 0300182 95 2017 8 24 0090 ação procedimento juizado especial cível proc autor andrey lucas silva vieira réu azul linhas aereas brasileiras vistos etc i relatório relatório dispensado forma artigo 38 caput lei 9 099 95 ii fundamentação trato ação indenização danos morais ajuizada andrey lucas silva vieira face azul linhas aereas brasileiras julgo antecipadamente feito porquanto solução auto…
247	improcedente	2017	9	4	0	Vânia Petermann	Titular	0.0	autos 0309804 38 2016 8 24 0090 ação procedimento juizado especial cível proc autor leandro soares dias outro réu gol linhas aéreas inteligentes vistos etc i relatório relatório dispensado forma artigo 38 caput lei 9 099 95 ii fundamentação trato ação indenização danos morais ajuizada leandro soares dias outro face gol linhas aéreas inteligentes julgo antecipadamente feito porquanto solução autos…
248	parcialmente_procedente	2017	9	4	0	Vânia Petermann	Titular	10000.0	﻿autos 0309518 60 2016 8 24 0090 ação procedimento juizado especial cível proc autor marianna nolasco pereira cunha réu american airlines inc vistos etc i relatório relatório dispensado forma artigo 38 caput lei 9 099 95 ii fundamentação trato ação indenização danos morais ajuizada marianna nolasco pereira cunha face american airlines inc julgo antecipadamente feito porquanto solução autos pode s…
249	parcialmente_procedente	2017	9	4	0	Vânia Petermann	Titular	2000.0	﻿autos 0300189 94 2017 8 24 0023 ação procedimento juizado especial cível proc autor carolina luz brito réu latam linhas aéreas vistos etc i relatório relatório dispensado termos art 38 lei 9 099 1995 ii fundamentação trato ação indenizatória danos morais ajuizada carolina luz brito contra latam linhas aéreas julgo antecipadamente feito vez provas constantes feito suficientes convencimento bem fa…
250	parcialmente_procedente	2017	9	5	1	Vânia Petermann	Titular	0.0	﻿autos 0004097 65 2016 8 24 0090 ação procedimento juizado especial cível proc autor gildomar xavier marques outro réu vrg linhas aéreas vistos etc i relatório relatório dispensado forma artigo 38 caput lei 9 099 95 ii fundamentação trato ação indenização danos morais materiais ajuizada gildomar xavier marques outro face vrg linhas aéreas julgo antecipadamente feito porquanto solução autos pode s…
251	parcialmente_procedente	2017	9	6	2	Vânia Petermann	Titular	0.0	﻿autos 0005334 37 2016 8 24 0090 ação procedimento juizado especial cível proc autor benicio oliveira feitosa réu azul linhas aéreas vistos etc i relatório relatório dispensado forma artigo 38 caput lei 9 099 95 ii fundamentação trato ação indenização danos morais ajuizada benicio oliveira feitosa face azul linhas aéreas julgo antecipadamente feito porquanto solução autos pode ser obtida análise …
252	improcedente	2017	9	6	2	Vânia Petermann	Titular	0.0	autos 0301248 13 2017 8 24 0090 ação procedimento juizado especial cível proc autor felipe seitz bento réu latam linhas aéreas vistos etc i relatório relatório dispensado forma artigo 38 caput lei 9 099 95 ii fundamentação trato ação indenização danos morais ajuizada felipe seitz bento face latam linhas aéreas julgo antecipadamente feito porquanto solução autos pode ser obtida análise direito dis…
253	parcialmente_procedente	2017	9	6	2	Vânia Petermann	Titular	4000.0	﻿autos 0301969 69 2017 8 24 0023 ação procedimento juizado especial cível proc autor maria jose hesseine coelho réu tap transporte aéreo portugueses vistos etc i relatório relatório dispensado forma artigo 38 caput lei 9 099 95 ii fundamentação trato ação indenização danos morais ajuizada maria jose hesseine coelho face tap transporte aéreo portugueses julgo antecipadamente feito porquanto soluçã…
254	parcialmente_procedente	2017	9	11	0	Vânia Petermann	Titular	4000.0	﻿autos 0301966 17 2017 8 24 0023 ação procedimento juizado especial cível proc autor prudente jose silveira mello réu tap transporte aéreo portugueses vistos etc i relatório relatório dispensado forma artigo 38 caput lei 9 099 95 ii fundamentação trato ação indenização danos morais materiais ajuizada prudente jose silveira mello face tap transporte aéreo portugueses julgo antecipadamente feito po…
255	parcialmente_procedente	2017	9	14	3	Vânia Petermann	Titular	4000.0	﻿autos 0311346 91 2016 8 24 0090 ação procedimento juizado especial cível proc autor hugo franco cezar réu campanhia aéra azul linhas aéreas brasileiras vistos etc i relatório relatório dispensado forma artigo 38 caput lei 9 099 95 ii fundamentação trato ação indenização danos morais ajuizada hugo franco cezar face campanhia aéra azul linhas aéreas brasileiras julgo antecipadamente feito porquant…
256	parcialmente_procedente	2017	9	12	1	Vânia Petermann	Titular	1000.0	﻿autos 0311448 16 2016 8 24 0090 ação procedimento juizado especial cível proc autor leonardo arruda réu azul linhas aéreas brasileiras vistos etc i relatório relatório dispensado forma artigo 38 caput lei 9 099 95 ii fundamentação trato ação indenização danos materiais morais ajuizada leonardo arruda face azul linhas aéreas brasileiras julgo antecipadamente feito porquanto solução autos pode ser…
257	parcialmente_procedente	2017	9	12	1	Vânia Petermann	Titular	10000.0	﻿autos 0301714 14 2017 8 24 0023 ação procedimento juizado especial cível proc autor rodrigo cesar mathias ferreira réu emirates airlines vistos etc i relatório relatório dispensado forma artigo 38 caput lei 9 099 95 ii fundamentação trato ação indenização danos morais ajuizada rodrigo cesar mathias ferreira face emirates airlines julgo antecipadamente feito porquanto solução autos pode ser obtid…
258	parcialmente_procedente	2017	9	12	1	Vânia Petermann	Titular	1500.0	﻿autos 0003988 51 2016 8 24 0090 ação procedimento juizado especial cível proc autor ricardo bortolotto martinello réu oceanair linhas aéreas vistos etc i relatório relatório dispensado forma artigo 38 caput lei 9 099 95 ii fundamentação trato ação indenização danos morais ajuizada ricardo bortolotto martinello face oceanair linhas aéreas julgo antecipadamente feito porquanto solução autos pode s…
259	parcialmente_procedente	2017	9	22	4	Vânia Petermann	Titular	10000.0	﻿autos 0300947 66 2017 8 24 0090 ação procedimento juizado especial cível proc autor marco antônio elias bleggi réu latam linhas aéreas outro vistos etc i relatório relatório dispensado forma artigo 38 caput lei 9 099 95 ii fundamentação trato ação indenização danos morais materiais ajuizada marco antônio elias bleggi face latam linhas aéreas outro julgo antecipadamente feito porquanto solução au…
260	parcialmente_procedente	2017	9	25	0	Vânia Petermann	Titular	12000.0	﻿autos 0301132 07 2017 8 24 0090 ação procedimento juizado especial cível proc autor franciny vieira agostinho réu latam linhas aéreas outro vistos etc i relatório relatório dispensado forma artigo 38 caput lei 9 099 95 ii fundamentação trato ação indenização danos morais ajuizada franciny vieira agostinho face latam linhas aéreas american airlines julgo antecipadamente feito porquanto solução au…
261	parcialmente_procedente	2017	9	25	0	Vânia Petermann	Titular	4000.0	﻿autos 0300982 26 2017 8 24 0090 ação procedimento juizado especial cível proc autor marco aurelio prass goetten réu gol transportes aéreos vistos etc i relatório relatório dispensado forma artigo 38 caput lei 9 099 95 ii fundamentação trato ação indenização danos morais ajuizada marco aurelio prass goetten face gol transportes aéreos julgo antecipadamente feito porquanto solução autos pode ser o…
262	parcialmente_procedente	2017	9	25	0	Vânia Petermann	Titular	5000.0	﻿autos 0307873 97 2016 8 24 0090 ação procedimento juizado especial cível proc autor jeane juliano moura réu oceanair linhas aéreas vistos etc i relatório relatório dispensado termos art 38 lei 9 099 1995 ii fundamentação trato ação condenatória ajuizada jeane juliano moura contra oceanair linhas aéreas julgo antecipadamente feito porquanto solução autos pode ser obtida análise direito disciplina…
263	parcialmente_procedente	2017	9	26	1	Vânia Petermann	Titular	8000.0	﻿autos 0311424 85 2016 8 24 0090 ação procedimento juizado especial cível proc autor alfonso herbert penkuhn réu latam airlines group vistos etc i relatório relatório dispensado termos art 38 lei 9 099 1995 ii fundamentação trato ação indenizatória ajuizada alfonso herbert penkuhn contra latam airlines group julgo antecipadamente feito porquanto solução autos pode ser obtida análise direito disci…
264	improcedente	2017	9	26	1	Vânia Petermann	Titular	0.0	autos 0311519 18 2016 8 24 0090 ação procedimento juizado especial cível proc autor willian anderson martins silva réu alitália compagnia aérea italiana vistos etc i relatório relatório dispensado forma artigo 38 caput lei 9 099 95 ii fundamentação trato ação indenização danos materiais ajuizada willian anderson martins silva face alitália compagnia aérea italiana julgo antecipadamente feito porq…
265	parcialmente_procedente	2017	10	4	2	Vânia Petermann	Titular	1500.0	﻿autos 0300173 36 2017 8 24 0090 ação procedimento juizado especial cível proc autor daniel silva rosa outro réu gol transportes aéreos vistos etc i relatório relatório dispensado forma artigo 38 caput lei 9 099 95 ii fundamentação trato ação indenização danos morais ajuizada daniel silva rosa outro face gol transportes aéreos julgo antecipadamente feito porquanto solução autos pode ser obtida an…
266	parcialmente_procedente	2017	10	24	1	Vânia Petermann	Titular	5000.0	﻿autos 0310418 43 2016 8 24 0090 ação procedimento juizado especial cível proc autor rose aylce oliveira leite réu gol linhas aéreas inteligentes vistos etc i relatório relatório dispensado termos art 38 lei 9 099 1995 ii fundamentação trato ação indenização danos morais ajuizada rose aylce oliveira leite face gol linhas aéreas inteligentes julgo antecipadamente feito porquanto solução autos pode…
267	parcialmente_procedente	2017	10	24	1	Vânia Petermann	Titular	8000.0	﻿autos 0303164 82 2017 8 24 0090 ação procedimento juizado especial cível proc autor ana cláudia bahia amaral alves réu latam linhas aéreas vistos etc i relatório relatório dispensado forma artigo 38 caput lei 9 099 95 ii fundamentação trato ação indenização danos morais ajuizada ana cláudia bahia amaral alves face latam linhas aéreas julgo antecipadamente feito vez provas constantes feito sufici…
268	parcialmente_procedente	2017	10	25	2	Vânia Petermann	Titular	5000.0	﻿autos 0304965 33 2017 8 24 0090 ação procedimento juizado especial cível proc autor pedro seolin santos réu latam airlines vistos etc i relatório relatório dispensado forma artigo 38 caput lei 9 099 95 ii fundamentação trato ação indenização danos materiais morais ajuizada pedro seolin santos face latam airlines julgo antecipadamente feito porquanto solução autos pode ser obtida análise direito …
269	parcialmente_procedente	2017	10	25	2	Vânia Petermann	Titular	10000.0	﻿autos 0302984 03 2016 8 24 0090 ação procedimento juizado especial cível proc autor dulce castro quevedo outros réu tam linhas aéreas outro vistos etc i relatório relatório dispensado forma artigo 38 caput lei 9 099 95 ii fundamentação trato ação indenização danos morais materiais ajuizada dulce castro quevedo outros face tam linhas aéreas outro julgo antecipadamente feito porquanto solução auto…
270	parcialmente_procedente	2017	10	30	0	Vânia Petermann	Titular	4000.0	﻿autos 0000017 24 2017 8 24 0090 ação procedimento juizado especial cível proc autor roberto léo silva réu latam linhas aéreas vistos etc i relatório relatório dispensado forma artigo 38 caput lei 9 099 95 ii fundamentação trato ação indenização danos morais ajuizada roberto léo silva face latam linhas aéreas julgo antecipadamente feito porquanto solução autos pode ser obtida análise direito disc…
271	improcedente	2017	10	30	0	Vânia Petermann	Titular	0.0	autos 0000136 82 2017 8 24 0090 ação procedimento juizado especial cível proc autor alyne carvalho oliveira réu azul linhas aéreas brasileiras vistos etc i relatório relatório dispensado forma artigo 38 caput lei 9 099 95 ii fundamentação trato ação indenização danos morais ajuizada alyne carvalho oliveira face azul linhas aéreas brasileiras julgo antecipadamente feito porquanto solução autos pod…
272	parcialmente_procedente	2017	11	1	2	Vânia Petermann	Titular	0.0	﻿autos 0300384 72 2017 8 24 0090 ação procedimento juizado especial cível proc autor joão eduardo nadal réu gol linhas aéreas vistos etc i relatório relatório dispensado forma artigo 38 caput lei 9 099 95 ii fundamentação trato ação indenização danos materiais morais ajuizada joão eduardo nadal face gol linhas aéreas julgo antecipadamente feito porquanto solução autos pode ser obtida análise dire…
273	improcedente	2017	11	9	3	Vânia Petermann	Titular	0.0	autos 0301539 13 2017 8 24 0090 ação procedimento juizado especial cível proc autor fábio costa proença réu latam airlines group outro vistos etc i relatório relatório dispensado forma artigo 38 caput lei 9 099 95 ii fundamentação trato ação indenização danos materiais morais ajuizada fábio costa proença face latam airlines group outro julgo antecipadamente feito porquanto solução autos pode ser …
274	parcialmente_procedente	2017	11	3	4	Vânia Petermann	Titular	14240.0	﻿autos 0001697 44 2017 8 24 0090 ação procedimento juizado especial cível proc autor maria heizen amin helou réu latam airlines group outro vistos etc i relatório relatório dispensado forma artigo 38 caput lei 9 099 95 ii fundamentação trato ação indenização danos morais materiais ajuizada maria heizen amin helou face latam airlines group outro julgo antecipadamente feito porquanto solução autos …
275	parcialmente_procedente	2017	11	6	0	Vânia Petermann	Titular	10000.0	﻿autos 0000357 65 2017 8 24 0090 ação procedimento juizado especial cível proc autor eduardo moraes almeida réu latam linhas aéreas vistos etc i relatório relatório dispensado forma artigo 38 caput lei 9 099 95 ii fundamentação trato ação indenização danos morais ajuizada eduardo moraes almeida face latam linhas aéreas julgo antecipadamente feito porquanto solução autos pode ser obtida análise di…
276	parcialmente_procedente	2017	11	8	2	Vânia Petermann	Titular	10000.0	﻿autos 0302417 35 2017 8 24 0090 ação procedimento juizado especial cível proc autor eduardo karam kleinubing réu latam airlines group vistos etc i relatório relatório dispensado forma artigo 38 caput lei 9 099 95 ii fundamentação trato ação indenização danos morais ajuizada eduardo karam kleinubing face latam airlines group julgo antecipadamente feito porquanto solução autos pode ser obtida anál…
277	parcialmente_procedente	2017	11	9	3	Vânia Petermann	Titular	2000.0	﻿autos 0000742 13 2017 8 24 0090 ação procedimento juizado especial cível proc autor carolina vidotti castro correa réu latam linhas aéreas vistos etc i relatório relatório dispensado forma artigo 38 caput lei 9 099 95 ii fundamentação trato ação indenização danos morais ajuizada carolina vidotti castro correa face latam linhas aéreas julgo antecipadamente feito porquanto solução autos pode ser o…
278	parcialmente_procedente	2017	11	13	0	Vânia Petermann	Titular	8000.0	﻿autos 0302724 86 2017 8 24 0090 ação procedimento juizado especial cível proc autor luciana carmen zattar ramos réu latam linhas aéreas vistos etc i relatório relatório dispensado forma artigo 38 caput lei 9 099 95 ii fundamentação trato ação indenização danos morais ajuizada luciana carmen zattar ramos face latam linhas aéreas julgo antecipadamente feito porquanto solução autos pode ser obtida …
279	parcialmente_procedente	2017	11	14	1	Vânia Petermann	Titular	6000.0	﻿autos 0302138 49 2017 8 24 0090 ação procedimento juizado especial cível proc autor tatiana shigunov réu latam airlines group vistos etc i relatório relatório dispensado forma artigo 38 caput lei 9 099 95 ii fundamentação trato ação indenização danos morais ajuizada tatiana shigunov face latam airlines group julgo antecipadamente feito porquanto solução autos pode ser obtida análise direito disc…
280	parcialmente_procedente	2017	11	14	1	Vânia Petermann	Titular	4000.0	﻿autos 0303527 03 2016 8 24 0091 ação procedimento juizado especial cível proc autor francisleno silva pereira réu vrg linhas aéreas vistos etc i relatório relatório dispensado forma artigo 38 caput lei 9 099 95 ii fundamentação trato ação indenização danos morais ajuizada francisleno silva pereira face vrg linhas aéreas julgo antecipadamente feito porquanto solução autos pode ser obtida análise …
281	parcialmente_procedente	2017	11	20	0	Vânia Petermann	Titular	12000.0	﻿autos 0301775 62 2017 8 24 0090 ação procedimento juizado especial cível proc autor joão paulo silvino réu american airlines inc vistos etc i relatório relatório dispensado forma artigo 38 caput lei 9 099 95 ii fundamentação trato ação indenização danos morais materiais ajuizada joão paulo silvino face american airlines inc julgo antecipadamente feito porquanto solução autos pode ser obtida anál…
282	improcedente	2017	12	12	1	Vânia Petermann	Titular	0.0	autos 0003015 96 2016 8 24 0090 ação procedimento juizado especial cível proc autor mara toledo piza baiocchi sant anna réu smiles vistos etc i relatório relatório dispensado forma artigo 38 caput lei 9 099 95 ii fundamentação trato ação repetição indébito indenizatória danos morais ajuizada mara toledo piza baiocchi sant anna face smiles gol varig linhas aéreas mérito julgo antecipadamente feito…
283	parcialmente_procedente	2017	7	31	0	Vânia Petermann	Titular	10000.0	﻿autos 0303946 23 2016 8 24 0091 ação procedimento juizado especial cível proc autor renata holthausen kurtz réu american airlines inc vistos etc i relatório relatório dispensado forma artigo 38 caput lei 9 099 95 ii fundamentação trato ação indenização danos morais ajuizada renata holthausen kurtz face american airlines inc julgo antecipadamente feito porquanto solução autos pode ser obtida anál…
284	parcialmente_procedente	2017	7	31	0	Vânia Petermann	Titular	8000.0	﻿autos 0311504 49 2016 8 24 0090 ação procedimento juizado especial cível proc autor maxmiliano pomar réu avianca linhas aéreas vistos etc i relatório relatório dispensado forma artigo 38 caput lei 9 099 95 ii fundamentação trato ação indenização danos morais ajuizada maxmiliano pomar face avianca linhas aéreas julgo antecipadamente feito porquanto solução autos pode ser obtida análise direito di…
285	parcialmente_procedente	2017	7	31	0	Vânia Petermann	Titular	3000.0	﻿autos 0300121 40 2017 8 24 0090 ação procedimento juizado especial cível proc autor camila salum oliveira réu lantam airlines group outro vistos etc i relatório relatório dispensado forma artigo 38 caput lei 9 099 95 ii fundamentação trato ação indenização danos morais ajuizada camila salum oliveira face lantam airlines group outro julgo antecipadamente feito porquanto solução autos pode ser obt…
286	parcialmente_procedente	2017	8	1	1	Vânia Petermann	Titular	5000.0	﻿autos 0300806 47 2017 8 24 0090 ação procedimento juizado especial cível proc autor guilherme schmidt carpes réu tam linhas aéreas vistos etc i relatório relatório dispensado forma artigo 38 caput lei 9 099 95 ii fundamentação trato ação indenização danos morais ajuizada guilherme schmidt carpes face tam linhas aéreas julgo antecipadamente feito porquanto solução autos pode ser obtida análise di…
287	parcialmente_procedente	2017	7	11	1	Vânia Petermann	Titular	8000.0	﻿autos 0002558 64 2016 8 24 0090 ação procedimento juizado especial cível proc autor marcio josé linhares réu compagnie national royal air maroc vistos etc i relatório relatório dispensado forma artigo 38 caput lei 9 099 95 ii fundamentação trato ação indenização danos morais materiais ajuizada marcio josé linhares face compagnie national royal air maroc julgo antecipadamente feito porquanto solu…
288	parcialmente_procedente	2017	7	6	3	Vânia Petermann	Titular	5000.0	﻿autos 0306375 63 2016 8 24 0090 ação procedimento juizado especial cível proc autor fernando santos silva réu vrg linhas aéreas outro vistos etc i relatório relatório dispensado termos art 38 lei 9 099 1995 ii fundamentação trato ação indenização danos materiais morais ajuizada fernando santos silva contra vrg linhas aéreas outro julgo antecipadamente feito porquanto solução autos pode ser obtid…
289	parcialmente_procedente	2017	7	7	4	Vânia Petermann	Titular	5000.0	﻿autos 0003071 32 2016 8 24 0090 ação procedimento juizado especial cível proc autor edison linhares réu gol transportes aéreos vistos etc i relatório relatório dispensado termos art 38 lei 9 099 1995 ii fundamentação trato ação indenização danos materiais morais ajuizada edison linhares contra gol transportes aéreos julgo antecipadamente feito porquanto solução autos pode ser obtida análise dire…
290	parcialmente_procedente	2017	7	12	2	Vânia Petermann	Titular	5000.0	﻿autos 0003022 88 2016 8 24 0090 ação procedimento juizado especial cível proc autor layo jesus alves réu iberia linhas aéreas espanha vistos etc i relatório relatório dispensado termos art 38 lei 9 099 1995 ii fundamentação trato ação condenatória ajuizada layo jesus alves contra iberia linhas aéreas espanha julgo antecipadamente feito porquanto solução autos pode ser obtida através análise dire…
291	improcedente	2017	7	14	4	Vânia Petermann	Titular	0.0	autos 0003051 41 2016 8 24 0090 ação procedimento juizado especial cível proc autor jonas leopoldino silva ramos réu oceanair linhas aéreas vistos etc i relatório relatório dispensado forma artigo 38 caput lei 9 099 95 ii fundamentação trato ação indenização ajuizada jonas leopoldino silva ramos face oceanair linhas aéreas julgo antecipadamente feito porquanto solução autos pode ser obtida anális…
292	parcialmente_procedente	2017	7	12	2	Vânia Petermann	Titular	5000.0	﻿autos 0304417 42 2016 8 24 0090 ação procedimento juizado especial cível proc autor maurício lucca figueira outro réu compania panamena aviacion outro vistos etc i relatório relatório dispensado termos art 38 lei 9 099 1995 ii fundamentação trato ação condenatória ajuizada maurício lucca figueira cássia andreia souza mundstock contra compania panamena aviacion decolar ltda verifico processo exti…
293	procedente	2017	7	26	2	Vânia Petermann	Titular	10000.0	autos 0007480 48 2016 8 24 0091 ação procedimento juizado especial cível proc autor mítila nocetti souza brandl réu latam linhas aéreas vistos etc i relatório relatório dispensado forma artigo 38 caput lei 9 099 95 ii fundamentação trato ação indenização danos morais materiais ajuizada mítila nocetti souza brandl face latam linhas aéreas julgo antecipadamente feito porquanto solução autos pode se…
294	parcialmente_procedente	2017	7	6	3	Vânia Petermann	Titular	5000.0	﻿autos 0302839 41 2016 8 24 0091 ação procedimento juizado especial cível proc autor thiago faria neves réu gol linhas aéreas vistos etc i relatório relatório dispensado termos art 38 lei 9 099 1995 ii fundamentação trato ação indenização danos materiais morais ajuizada thiago faria neves contra gol linhas aéreas julgo antecipadamente feito porquanto solução autos pode ser obtida análise direito …
295	parcialmente_procedente	2017	7	18	1	Vânia Petermann	Titular	5000.0	﻿autos 0310587 30 2016 8 24 0090 ação procedimento juizado especial cível proc autor rafael andré baldo lima réu gol linhas aéreas inteligentes vistos etc i relatório relatório dispensado termos art 38 lei 9 099 1995 ii fundamentação trato ação indenização danos morais ajuizada rafael andré baldo lima contra gol linhas aéreas inteligentes julgo antecipadamente feito porquanto solução autos pode s…
296	improcedente	2017	5	30	1	Vânia Petermann	Titular	0.0	autos 0300610 14 2016 8 24 0090 ação procedimento juizado especial cível proc autor josé silveira neto réu oceanair linhas aéreas vistos etc i relatório relatório dispensado termos art 38 lei 9 099 1995 ii fundamentação trato ação condenatória ajuizada josé silveira neto contra oceanair linhas aéreas julgo antecipadamente feito porquanto solução autos pode ser obtida análise direito disciplina ma…
297	parcialmente_procedente	2017	7	14	4	Vânia Petermann	Titular	12000.0	﻿autos 0303942 86 2016 8 24 0090 ação procedimento juizado especial cível proc autor carlo bianchini réu tam linhas aéreas vistos etc i relatório relatório dispensado forma artigo 38 caput lei 9 099 95 ii fundamentação trato ação indenização danos morais ajuizada carlo bianchini face tam linhas áreas julgo antecipadamente feito porquanto solução autos pode ser obtida análise direito disciplina ma…
298	parcialmente_procedente	2017	7	20	3	Vânia Petermann	Titular	2000.0	﻿autos 0310659 17 2016 8 24 0090 ação procedimento juizado especial cível autora carina rabelo farias ré klm cia real holandesa aviação vistos etc i relatório relatório dispensado forma artigo 38 caput lei 9 099 95 ii fundamentação trato ação indenização danos morais ajuizada carina rabelo farias face klm cia real holandesa aviação infiro autos autora adquiriu si passagens aéreas ida volta trecho…
299	parcialmente_procedente	2017	7	1	5	Vânia Petermann	Titular	8000.0	﻿autos 0305694 93 2016 8 24 0090 ação procedimento juizado especial cível proc autor bruno ramos outro réu vrg linhas aéreas vistos etc i relatório relatório dispensado termos art 38 lei 9 099 1995 ii fundamentação trato ação condenatória danos morais ajuizada bruno ramos manuela kanareki pereira ramos contra vrg linhas aéreas julgo antecipadamente feito porquanto solução autos pode ser obtida at…
300	parcialmente_procedente	2017	7	31	0	Vânia Petermann	Titular	1000.0	﻿autos 0313886 22 2016 8 24 0023 ação procedimento juizado especial cível proc autor paula arriel fabri finoti réu oceanair linhas aéreas vistos etc i relatório relatório dispensado termos art 38 lei 9 099 1995 ii fundamentação trato ação condenatória ajuizada paula arriel fabri finoti contra oceanair linhas aéreas julgo antecipadamente feito porquanto solução autos pode ser obtida análise direit…
301	parcialmente_procedente	2017	7	13	3	Vânia Petermann	Titular	10000.0	﻿autos 0304525 71 2016 8 24 0090 ação procedimento juizado especial cível proc autor sarah fernandes outro réu ethiopian airlines enterprise vistos etc i relatório relatório dispensado forma artigo 38 caput lei 9 099 95 ii fundamentação trato ação indenização danos morais ajuizada sarah fernandes outro face ethiopian airlines enterprise julgo antecipadamente feito porquanto solução autos pode ser…
302	parcialmente_procedente	2017	7	31	0	Vânia Petermann	Titular	0.0	﻿autos 0305495 08 2015 8 24 0090 ação procedimento juizado especial cível proc autor gabriela anjos ferraz réu latam linhas aéreas multiplus vistos etc i relatório relatório dispensado termos art 38 lei 9 099 1995 ii fundamentação trato ação condenatória ajuizada gabriela anjos ferraz contra latam linhas aéreas multiplus julgo antecipadamente feito porquanto solução autos pode ser obtida através …
303	parcialmente_procedente	2017	6	4	6	Vânia Petermann	Titular	2000.0	﻿autos 0303585 09 2016 8 24 0090 ação procedimento juizado especial cível proc autor renata spacek januário réu oceanair linhas aéreas vistos etc i fundamentação trato ação condenatória indenização danos materiais morais ajuizada renata spacek januário face oceanair linhas aéreas compreensão decidido entendo pertinente fazer relatório processado embora dispensável rito juizados especiais autora a…
304	improcedente	2017	6	19	0	Vânia Petermann	Titular	0.0	autos 0002610 60 2016 8 24 0090 ação procedimento juizado especial cível proc autor fátima maria mendes santos réu edestinos agência viagens turismo ltda outro vistos etc i relatório relatório dispensado forma artigo 38 caput lei 9 099 95 ii fundamentação trato ação condenatória danos materiais morais ajuizada fátima maria mendes santos face edestinos br agência viagens turismo ltda princípio fri…
305	extincao	2017	6	23	4	Vânia Petermann	Titular	0.0	﻿autos 0300962 69 2016 8 24 0090 ação procedimento juizado especial cível autor arivane augusta chiarelotto outros réu air europa linhas aéreas outro vistos etc i relatório relatório dispensado forma artigo 38 caput lei 9 099 95 ii fundamentação julgo processo consta pois condição processual prova tanto trato ação reparação danos morais ajuizada arivane augusta chiarelotto elizabeth chiarelotto p…
305	extincao	2017	6	23	4	Vânia Petermann	Titular	0.0	﻿autos 0300962 69 2016 8 24 0090 ação procedimento juizado especial cível autor arivane augusta chiarelotto outros réu air europa linhas aéreas outro vistos etc i relatório relatório dispensado forma artigo 38 caput lei 9 099 95 ii fundamentação julgo processo consta pois condição processual prova tanto trato ação reparação danos morais ajuizada arivane augusta chiarelotto elizabeth chiarelotto p…
305	parcialmente_procedente	2017	6	23	4	Vânia Petermann	Titular	5000.0	﻿autos 0300962 69 2016 8 24 0090 ação procedimento juizado especial cível autor arivane augusta chiarelotto outros réu air europa linhas aéreas outro vistos etc i relatório relatório dispensado forma artigo 38 caput lei 9 099 95 ii fundamentação julgo processo consta pois condição processual prova tanto trato ação reparação danos morais ajuizada arivane augusta chiarelotto elizabeth chiarelotto p…
306	procedente	2017	7	26	2	Vânia Petermann	Titular	8500.0	autos 0309267 42 2016 8 24 0090 ação procedimento juizado especial cível proc autor suzana schmidt arruda réu latam linhas aéreas vistos etc i relatório relatório dispensado forma artigo 38 caput lei 9 099 95 ii fundamentação trato ação indenização danos morais ajuizada suzana schmidt arruda face latam linhas aéreas julgo antecipadamente feito porquanto solução autos pode ser obtida análise direi…
307	procedente	2017	7	26	2	Vânia Petermann	Titular	7500.0	autos 0309237 07 2016 8 24 0090 ação procedimento juizado especial cível proc autor jakson alberto munhoz réu turkish airlines inc vistos etc i relatório relatório dispensado forma artigo 38 caput lei 9 099 95 ii fundamentação trato ação indenização danos morais materiais ajuizada jakson alberto munhoz face deturkish airlines inc julgo antecipadamente feito porquanto solução autos pode ser obtida…
308	parcialmente_procedente	2017	8	1	1	Vânia Petermann	Titular	6000.0	﻿autos 0300045 16 2017 8 24 0090 ação procedimento juizado especial cível proc autor silvia luiza lermen outro réu american airlines inc vistos etc i relatório relatório dispensado forma artigo 38 caput lei 9 099 95 ii fundamentação trato ação indenização danos morais materiais ajuizada silvia luiza lermen outro face deamerican airlines inc julgo antecipadamente feito porquanto solução autos pode…
309	procedente	2017	6	23	4	Felipe L. da S. N. Schwambach	Leigo	2000.0	autos 0000114 92 2015 8 24 0090 ação procedimento juizado especial cível proc autor rafael rodrigues souza réu american airlines decisão art 38 lei 9 099 95 dispensa relatório caso verifica necessidade breve relato i relatório rafael rodrigues souza qualificado autos ajuizou desassistido advogado ação indenização danos materiais morais contra ré american airlines alegou resumo petição inicial i r…
310	parcialmente_procedente	2017	8	1	1	Vânia Petermann	Titular	5000.0	﻿autos 0309118 46 2016 8 24 0090 ação procedimento juizado especial cível proc autor marcio ricardo costa réu gol linhas aéreas inteligentes vistos etc i relatório relatório dispensado termos art 38 lei 9 099 1995 ii fundamentação trato ação condenatória ajuizada marcio ricardo costa contra gol linhas aéreas inteligentes julgo antecipadamente feito porquanto solução autos pode ser obtida análise …
311	improcedente	2017	7	7	4	Vânia Petermann	Titular	0.0	autos 0304074 46 2016 8 24 0090 ação procedimento juizado especial cível proc autor henrique leonardi azevedo azevedo réu gol linhas aéreas inteligentes vistos etc i relatório relatório dispensado forma artigo 38 caput lei 9 099 95 ii fundamentação trato ação indenização danos materiais morais ajuizada henrique leonardi azevedo azevedo face gol linhas aéreas inteligentes julgo antecipadamente fei…
312	procedente	2017	6	1	3	Vânia Petermann	Titular	2000.0	autos 0303307 08 2016 8 24 0090 ação procedimento juizado especial cível proc autor herika patrícia secundino réu tam linhas aéreas fidelidade viagens turismo ltda multiplus vistos etc i relatório relatório dispensado forma artigo 38 caput lei 9 099 95 ii fundamentação trato ação condenatória danos morais ajuizada hérika patrícia secundino face tam linhas aéreas qualificados autos julgo antecipad…
313	parcialmente_procedente	2017	5	31	2	Vânia Petermann	Titular	4000.0	﻿autos 0305627 65 2015 8 24 0090 ação procedimento juizado especial cível proc autor rodrigo fernandes sánchez rejane fernandes sánchez réu societe air france vistos etc i relatório relatório dispensado termos art 38 lei 9 099 1995 ii fundamentação trato ação condenatória ajuizada rodrigo fernandes sánchez rejane fernandes sánchez contra societe air france julgo antecipadamente feito porquanto so…
314	improcedente	2017	5	31	2	Vânia Petermann	Titular	0.0	autos 0329473 21 2015 8 24 0023 ação procedimento juizado especial cível proc autor cíntia augusto silva réu gol linhas aéreas inteligentes vistos etc i relatório relatório dispensado termos art 38 lei 9 099 1995 ii fundamentação trato ação condenatória ajuizada cíntia augusto silva contra vrg linhas aéreas julgo antecipadamente feito porquanto solução autos pode ser obtida através análise direit…
315	parcialmente_procedente	2017	5	31	2	Vânia Petermann	Titular	0.0	﻿autos 0303200 68 2016 8 24 0023 ação procedimento juizado especial cível proc autor roberto souza siqueira outro réu tam linhas aéreas vistos etc i relatório relatório dispensado termos art 38 lei 9 099 1995 ii fundamentação trato ação condenatória ajuizada roberto souza siqueira michele dora budin contra tam linhas aéreas julgo antecipadamente feito porquanto solução autos pode ser obtida atrav…
316	parcialmente_procedente	2017	7	14	4	Vânia Petermann	Titular	0.0	﻿autos 0308516 55 2016 8 24 0090 ação procedimento juizado especial cível proc autor rafael areão silva franzoni outro réu oceanair linhas aéreas vistos etc i relatório relatório dispensado termos art 38 lei 9 099 1995 ii fundamentação trato ação condenatória ajuizada rafael areão silva franzoni ana clara almeida stock contra oceanair linhas aéreas julgo antecipadamente feito porquanto solução au…
317	parcialmente_procedente	2017	8	1	1	Vânia Petermann	Titular	0.0	﻿autos 0309869 33 2016 8 24 0090 ação procedimento juizado especial cível proc autor luciana bihain hagemann malfussi outro réu oceanair linhas aéreas trans american airlines taca peru vistos etc i relatório relatório dispensado forma artigo 38 caput lei 9 099 95 ii fundamentação trato ação indenização danos morais materiais ajuizada luciana bihain hagemann malfussi outro face oceanair linhas aér…
317	parcialmente_procedente	2017	8	1	1	Vânia Petermann	Titular	5000.0	﻿autos 0309869 33 2016 8 24 0090 ação procedimento juizado especial cível proc autor luciana bihain hagemann malfussi outro réu oceanair linhas aéreas trans american airlines taca peru vistos etc i relatório relatório dispensado forma artigo 38 caput lei 9 099 95 ii fundamentação trato ação indenização danos morais materiais ajuizada luciana bihain hagemann malfussi outro face oceanair linhas aér…
318	parcialmente_procedente	2017	7	31	0	Vânia Petermann	Titular	12000.0	﻿autos 0309943 87 2016 8 24 0090 ação procedimento juizado especial cível proc autor cristiane felisbino silva réu air canadá vistos etc i relatório relatório dispensado forma artigo 38 caput lei 9 099 95 ii fundamentação trato ação indenização danos morais materiais ajuizada cristiane felisbino silva face air canadá julgo antecipadamente feito porquanto solução autos pode ser obtida análise dire…
319	parcialmente_procedente	2017	7	12	2	Vânia Petermann	Titular	4000.0	﻿autos 0305845 59 2016 8 24 0090 ação procedimento juizado especial cível proc autor giovani maia schiavo outro réu iberia lineas aereas espana outro vistos etc i relatório relatório dispensado forma artigo 38 caput lei 9 099 95 ii fundamentação trato ação indenização danos morais materiais ajuizada giovani maia schiavo victória brum oliveira schiavo face iberia lineas aereas espana tam linhas aé…
320	procedente	2017	7	11	1	Vânia Petermann	Titular	8000.0	autos 0302795 25 2016 8 24 0090 ação procedimento juizado especial cível proc autor ana carolina bazzo réu air europa linhas aéreas vistos etc i relatório relatório dispensado forma artigo 38 caput lei 9 099 95 ii fundamentação trato ação indenização danos morais materiais ajuizada ana carolina bazzo face air europa linhas aéreas julgo antecipadamente feito porquanto solução autos pode ser obtida…
321	parcialmente_procedente	2017	7	10	0	Vânia Petermann	Titular	10000.0	﻿autos 0305834 30 2016 8 24 0090 ação procedimento juizado especial cível proc autor lucas zimmermann réu swiss international air lines ag vistos etc i relatório relatório dispensado forma artigo 38 caput lei 9 099 95 ii fundamentação trato ação indenização danos morais ajuizada lucas zimmermann face swiss international air lines ag julgo antecipadamente feito porquanto solução autos pode ser obt…
322	parcialmente_procedente	2017	6	1	3	Vânia Petermann	Titular	6000.0	﻿autos 0311399 72 2016 8 24 0090 ação procedimento juizado especial cível proc autor mikhayl ulynski nesseroff gonçalves réu gol linhas aéreas inteligentes vistos etc i relatório relatório dispensado termos art 38 lei 9 099 1995 ii fundamentação trato ação condenatória ajuizada mikhayl ulynski nesseroff gonçalves contra gol linhas aéreas inteligentes inicialmente acolho preliminar suscitada ré re…
323	improcedente	2017	5	31	2	Vânia Petermann	Titular	0.0	autos 0301273 60 2016 8 24 0090 ação procedimento juizado especial cível proc autor carmen terezinha moreira réu gol linhas aéreas inteligentes vistos etc i relatório relatório dispensado termos art 38 lei 9 099 1995 ii fundamentação trato ação condenatória ajuizada carmen terezinha moreira contra gol linhas aéreas inteligentes julgo antecipadamente feito porquanto solução autos pode ser obtida a…
324	parcialmente_procedente	2017	8	1	1	Vânia Petermann	Titular	0.0	﻿autos 0311409 19 2016 8 24 0090 ação procedimento juizado especial cível proc autor guilherme abilhoa freitas réu lantam airlines group outro vistos etc i relatório relatório dispensado termos art 38 lei 9 099 1995 ii fundamentação trato ação condenatória ajuizada guilherme abilhoa freitas contra lantam airlines group outro julgo antecipadamente feito porquanto solução autos pode ser obtida anál…
325	parcialmente_procedente	2017	8	1	1	Vânia Petermann	Titular	0.0	﻿autos 0005394 10 2016 8 24 0090 ação procedimento juizado especial cível proc autor eduardo roberto zeidemann réu azul linhas aéreas brasileiras vistos etc i relatório relatório dispensado termos art 38 lei 9 099 1995 ii fundamentação trato ação condenatória ajuizada eduardo roberto zeidemann contra azul linhas aéreas brasileiras julgo antecipadamente feito porquanto solução autos pode ser obtid…
326	parcialmente_procedente	2017	6	1	3	Vânia Petermann	Titular	3000.0	﻿autos 0304444 25 2016 8 24 0090 ação procedimento juizado especial cível proc autor thiago matias cardoso réu vrg linhas aéreas vistos etc i relatório relatório dispensado termos art 38 lei 9 099 1995 ii fundamentação trato ação condenatória ajuizada thiago matias cardoso contra vrg linhas aéreas julgo antecipadamente feito porquanto solução autos pode ser obtida através análise direito discipli…
327	parcialmente_procedente	2017	7	27	3	Vânia Petermann	Titular	6000.0	﻿autos 0307854 91 2016 8 24 0090 ação procedimento juizado especial cível proc autor daniel zohar réu latam airlines group vistos etc i relatório relatório dispensado forma artigo 38 caput lei 9 099 95 ii fundamentação trato ação indenização danos morais materiais ajuizada daniel zohar face latam airlines group julgo antecipadamente feito porquanto solução autos pode ser obtida análise direito di…
328	improcedente	2017	7	6	3	Vânia Petermann	Titular	0.0	autos 0308983 34 2016 8 24 0090 ação procedimento juizado especial cível proc autor camila fadel tirolli réu vrg linhas aéreas gol linhas aéreas vistos etc i relatório relatório dispensado forma artigo 38 caput lei 9 099 95 ii fundamentação trato ação repetição indébito indenização danos morais ajuizada fátima camila fadel tirolli face vrg linhas aéreas gol linhas aéreas preliminarmente réu reque…
329	improcedente	2017	7	27	3	Vânia Petermann	Titular	0.0	autos 0300442 75 2017 8 24 0090 ação procedimento juizado especial cível proc autor juliana souza broering réu latam linhas aéreas vistos etc i relatório relatório dispensado forma artigo 38 caput lei 9 099 95 ii fundamentação trato ação indenização danos morais ajuizada juliana souza broering face latam linhas aéreas julgo antecipadamente feito porquanto solução autos pode ser obtida análise dir…
330	parcialmente_procedente	2017	7	11	1	Vânia Petermann	Titular	3000.0	﻿autos 0001392 94 2016 8 24 0090 ação procedimento juizado especial cível proc autor aline megumi arakawa belaunde réu azul linhas aéreas vistos etc i relatório relatório dispensado forma artigo 38 caput lei 9 099 95 ii fundamentação trato ação indenização danos materiais morais c obrigação fazer ajuizada aline megumi arakawa belaunde face azul linhas aéreas julgo antecipadamente feito porquanto …
331	parcialmente_procedente	2017	7	28	4	Vânia Petermann	Titular	4000.0	﻿autos 0310236 57 2016 8 24 0090 ação procedimento juizado especial cível proc autor marlon josé muller réu gol linhas aéreas inteligentes vistos etc i relatório relatório dispensado termos art 38 lei 9 099 1995 ii fundamentação trato ação condenatória ajuizada marlon josé muller contra gol linhas aéreas inteligentes julgo antecipadamente feito porquanto solução autos pode ser obtida através anál…
332	parcialmente_procedente	2017	7	28	4	Vânia Petermann	Titular	0.0	﻿autos 0310482 53 2016 8 24 0090 ação procedimento juizado especial cível proc autor olga chulkova réu gol linhas aéreas inteligentes vistos etc i relatório relatório dispensado forma artigo 38 caput lei 9 099 95 ii fundamentação trato ação indenização danos morais materiais ajuizada olga chulkova face gol linhas aéreas inteligentes julgo antecipadamente feito porquanto solução autos pode ser obt…
333	parcialmente_procedente	2017	7	23	6	Denise Lago Pereira Haas	Leigo	4000.0	﻿autos 0302154 37 2016 8 24 0090 ação procedimento juizado especial cível proc autor fernando simon outro réu american airlines vistos etc dispensado relatório termos artigo 38 lei 9 099 95 fundamento decido trato ação condenatória ajuizada fernando simon silvana specht contra american airlines julgo antecipadamente feito porquanto solução autos pode ser obtida através análise direito disciplina …
334	procedente	2017	7	18	1	Vânia Petermann	Titular	10000.0	autos 0310151 71 2016 8 24 0090 ação procedimento juizado especial cível proc autor milton clécio zanini outros réu aeromexico aerovias mexico vistos etc i relatório relatório dispensado forma artigo 38 caput lei 9 099 95 ii fundamentação trato ação indenização danos morais materiais ajuizada milton clécio zanini outros face aeromexico aerovias mexico julgo antecipadamente feito porquanto solução…
335	parcialmente_procedente	2017	8	1	1	Vânia Petermann	Titular	7000.0	﻿autos 0300020 03 2017 8 24 0090 ação procedimento juizado especial cível proc autor rodrigo domingues outro réu vrg linhas aéreas vistos etc i relatório relatório dispensado forma artigo 38 caput lei 9 099 95 ii fundamentação trato ação indenização danos morais materiais ajuizada rodrigo domingues outro face vrg linhas aéreas julgo antecipadamente feito porquanto solução autos pode ser obtida an…
336	parcialmente_procedente	2017	7	19	2	Vânia Petermann	Titular	5590.01	﻿autos 0002087 48 2016 8 24 0090 ação procedimento juizado especial cível proc autor laís cesar dall asta outros réu latam linhas aéreas vistos etc i relatório relatório dispensado forma artigo 38 caput lei 9 099 95 ii fundamentação trato ação indenização danos morais materiais ajuizada laís cesar dall asta outros face latam linhas aéreas julgo antecipadamente feito porquanto solução autos pode s…
338	parcialmente_procedente	2019	1	23	2	Vânia Petermann	Titular	0.0	﻿autos 0300588 82 2018 8 24 0090 ação procedimento juizado especial cível proc autor ismael valter rodrigues réu smj turismo ltda epp outro vistos etc relatório relatório dispensado forma artigo 38 caput lei 9 099 95 fundamentação trato ação condenatória ajuizada ismael valter rodrigues face smj turismo ltda epp compagnie national royal air maroc aduz cancelou pacote viagem rés parte valores reti…
339	procedente	2018	10	15	0	Ana Luisa Schmidt Ramos	Substituto	3000.0	autos 0000176 30 2018 8 24 0090 ação procedimento juizado especial cível proc autor hélio sant ana silva junior réu société airfrance smiles fidelidade vistos etc i relatório relatório dispensado forma artigo 38 caput lei 9 099 95 ii fundamentação trato ação condenatória ajuizada hélio sant ana silva junior face société airfrance smiles fidelidade julgo antecipadamente feito porquanto solução lid…
340	improcedente	2017	4	7	4	Denise Lago Pereira Haas	Leigo	0.0	processo 0309370 49 2016 8 24 0090 procedimento juizado especial cível requerente daniel zacheu andrade oliveira requeridas vrg linhas aéreas vistos etc i relatório relatório dispensado termos art 38 lei 9 099 1995 ii fundamentação trato ação condenatória ajuizada daniel zacheu andrade oliveira contra vrg linhas aéreas julgo antecipadamente feito porquanto solução autos pode ser obtida através an…
341	improcedente	2017	2	16	3	Vânia Petermann	Titular	0.0	autos 0303070 08 2015 8 24 0090 ação procedimento juizado especial cível proc autor virtes pauletto szpoganicz réu delta airlines vistos etc i relatório relatório dispensado termos art 38 lei 9 099 1995 ii fundamentação trato ação declaratória inexistência débito c indenizatória danos morais ajuizada virtes pauletto szpoganicz contra delta airlines julgo antecipadamente feito porquanto solução au…
342	parcialmente_procedente	2016	9	21	2	Vânia Petermann	Titular	8000.0	﻿autos 0001159 97 2016 8 24 0090 ação procedimento juizado especial cível proc autor allan almeida alves gonçalves réu air europa lineas aereas vistos etc i relatório relatório dispensado termos art 38 lei 9 099 1995 ii fundamentação trato ação condenatória ajuizada allan almeida alves gonçalves contra air europa lineas aereas julgo antecipadamente feito porquanto solução autos pode ser obtida an…
343	parcialmente_procedente	2016	10	25	1	Vânia Petermann	Titular	6000.0	﻿autos 0303388 54 2016 8 24 0090 ação procedimento juizado especial cível proc autor priscila bueno réu ibéria líneas aéreas españa vistos etc i relatório relatório dispensado termos art 38 lei 9 099 1995 ii fundamentação trato ação condenatória ajuizada priscila bueno contra ibéria líneas aéreas españa julgo antecipadamente feito porquanto solução autos pode ser obtida meio análise direito disci…
344	parcialmente_procedente	2017	4	19	2	Vânia Petermann	Titular	10000.0	﻿autos 0303538 35 2016 8 24 0090 ação procedimento juizado especial cível proc autor gerson luiz müller réu compagnie national royal air maroc mastercard brasil ltda banco santander vistos etc i relatório relatório dispensado termos art 38 lei 9 099 1995 ii fundamentação trato ação condenatória ajuizada gerson luiz müller contra compagnie national royal air maroc mastercard brasil ltda banco sant…
345	improcedente	2017	4	25	1	Vânia Petermann	Titular	0.0	autos 0302810 91 2016 8 24 0090 ação procedimento juizado especial cível proc autor jaime gonzaga martins filho réu tam linhas aéreas vistos sentença i relatório relatório dispensado termos art 38 lei 9 099 1995 ii fundamentação trato ação condenatória ajuizada jaime gonzaga martins filho contra tam linhas aéreas julgo antecipadamente feito porquanto solução autos pode ser obtida análise direito …
346	parcialmente_procedente	2017	5	13	5	Vânia Petermann	Titular	10000.0	﻿autos 0304459 91 2016 8 24 0090 ação procedimento juizado especial cível proc autor carlos eduardo raposo réu azul linhas aéreas brasileiras vistos etc i relatório relatório dispensado termos art 38 lei 9 099 1995 ii fundamentação trato ação condenatória ajuizada carlos eduardo raposo contra azul linhas aéreas brasileiras julgo antecipadamente feito porquanto solução autos pode ser obtida meio a…
347	procedente	2017	5	4	3	Vânia Petermann	Titular	2000.0	autos 0300633 54 2016 8 24 0091 ação procedimento juizado especial cível proc autor fabio rogério richulino silva réu vrg linhas aéreas vistos etc i relatório relatório dispensado termos art 38 lei 9 099 1995 ii fundamentação trato ação condenatória ajuizada fabio rogério richulino silva contra vrg linhas aéreas julgo antecipadamente feito porquanto solução autos pode ser obtida análise direito d…
348	parcialmente_procedente	2016	10	27	3	Vânia Petermann	Titular	3000.0	﻿autos 0305212 48 2016 8 24 0090 ação procedimento juizado especial cível proc autor andrea clara spoladore damian réu azul linha aéreas brasileiras vistos etc i relatório relatório dispensado termos art 38 lei 9 099 1995 ii fundamentação trato ação condenatória ajuizada andrea clara spoladore damian contra azul linha aéreas brasileiras julgo antecipadamente feito porquanto solução autos pode ser…
349	parcialmente_procedente	2016	10	27	3	Vânia Petermann	Titular	3000.0	﻿autos 0002839 20 2016 8 24 0090 ação procedimento juizado especial cível proc autor talita durante lopes réu gol transportes aéreos vistos etc i relatório relatório dispensado termos art 38 lei 9 099 1995 ii fundamentação trato ação condenatória ajuizada talita durante lopes contra gol transportes aéreos julgo antecipadamente feito porquanto solução autos pode ser obtida meio análise direito dis…
350	parcialmente_procedente	2017	4	24	0	Vânia Petermann	Titular	5000.0	﻿autos 0304922 33 2016 8 24 0090 ação procedimento juizado especial cível autor ana cristina silva zandavalle réu alitalia compagnia aerea italiana outro vistos etc i relatório relatório dispensado forma art 38 caput lei 9 099 95 ii fundamentação trato ação condenatória danos materiais morais ajuizada ana cristina silva zandavalle face alitalia compagnia aerea italiana global travel & corporate r…
351	parcialmente_procedente	2017	4	3	0	Vânia Petermann	Titular	4000.0	﻿autos 0305214 18 2016 8 24 0090 ação procedimento juizado especial cível autor andrea clara spoladore damian réu tam linhas aéreas vistos etc i relatório relatório dispensado termos art 38 lei 9 099 1995 ii fundamentação trato ação condenatória ajuizada andrea clara spoladore damian contra tam linhas aéreas julgo antecipadamente feito porquanto solução autos pode ser obtida através análise direi…
352	parcialmente_procedente	2016	4	20	2	Vânia Petermann	Titular	0.0	﻿autos 0302261 81 2016 8 24 0090 ação procedimento juizado especial cível proc autor narinho ortiga réu tam linhas aéreas vistos etc i relatório relatório dispensado termos art 38 lei 9 099 1995 ii fundamentação trato ação condenatória ajuizada narinho ortiga contra tam linhas aéreas julgo antecipadamente feito porquanto solução autos pode ser obtida através análise direito disciplina matéria bem…
353	procedente	2016	5	16	0	Vânia Petermann	Titular	8000.0	autos 0302796 10 2016 8 24 0090 ação procedimento juizado especial cível proc autor mathias pessoa albuquerque réu air europa linhas aéreas vistos etc i relatório relatório dispensado termos art 38 lei 9 099 1995 ii fundamentação trato ação condenatória ajuizada mathias pessoa albuquerque contra air europa linhas aéreas julgo antecipadamente feito porquanto solução autos pode ser obtida através a…
354	parcialmente_procedente	2017	4	20	3	Vânia Petermann	Titular	3000.0	﻿autos 0302355 29 2016 8 24 0090 ação procedimento juizado especial cível proc autor bruna ferreira baixo réu tam linhas aéreas vistos etc i relatório relatório dispensado termos art 38 lei 9 099 1995 ii fundamentação trato ação condenatória ajuizada bruna ferreira baixo contra tam linhas aéreas julgo antecipadamente feito porquanto solução autos pode ser obtida através análise direito disciplina…
355	improcedente	2017	4	20	3	Vânia Petermann	Titular	0.0	autos 0302184 72 2016 8 24 0090 ação procedimento juizado especial cível proc autor paula galbiatti silveira réu iberia lineas aereas espana outro vistos etc i relatório relatório dispensado termos art 38 lei 9 099 1995 ii fundamentação trato ação condenatória ajuizada paula galbiatti silveira contra iberia lineas aereas espana ocean air linhas aéreas verifico processo extinto relação ré iberia l…
356	parcialmente_procedente	2017	4	20	3	Vânia Petermann	Titular	5000.0	﻿autos 0301585 36 2016 8 24 0090 ação procedimento juizado especial cível proc autor rauber schlickmann michels outro réu tam linhas aéreas vistos etc i relatório relatório dispensado termos art 38 lei 9 099 1995 ii fundamentação trato ação condenatória ajuizada rauber schlickmann michels outro contra tam linhas aéreas julgo antecipadamente feito porquanto solução autos pode ser obtida análise di…
357	improcedente	2017	5	16	1	Vânia Petermann	Titular	0.0	autos 0002704 08 2016 8 24 0090 ação procedimento juizado especial cível proc autor maria ivanice guimarães silva réu azul linhas aéreas vistos etc i relatório relatório dispensado termos art 38 lei 9 099 1995 ii fundamentação trato ação condenatória ajuizada maria ivanice guimarães silva contra azul linhas aéreas julgo antecipadamente feito porquanto solução autos pode ser obtida através análise…
358	parcialmente_procedente	2017	5	15	0	Vânia Petermann	Titular	1000.0	﻿autos 0002576 85 2016 8 24 0090 ação procedimento juizado especial cível proc autor luiz adolfo tavares pereira réu latam airlines group vistos etc i relatório relatório dispensado termos art 38 lei 9 099 1995 ii fundamentação trato ação condenatória ajuizada luiz adolfo tavares pereira contra latam airlines group julgo antecipadamente feito porquanto solução autos pode ser obtida meio análise d…
359	parcialmente_procedente	2017	2	7	1	Davidson Jahn Mello	Titular	10000.0	﻿autos 0305754 03 2015 8 24 0090 ação procedimento juizado especial cível proc autor thaisa marques barcella réu gol linhas aéreas vistos etc i relatório relatório dispensado termos art 38 lei 9 099 1995 ii fundamentação trato ação condenatória ajuizada thaisa marques barcella contra vrg linhas aéreas julgo antecipadamente feito porquanto solução autos pode ser obtida através análise direito disc…
360	parcialmente_procedente	2017	1	31	1	Davidson Jahn Mello	Titular	0.0	﻿autos 0303863 44 2015 8 24 0090 ação procedimento juizado especial cível proc autor alline cardoso pires outros réu cvc agência viagens vistos etc i relatório relatório dispensado termos art 38 lei 9 099 1995 ii fundamentação trato ação condenatória ajuizada aline cardoso pires samuel juruá martin paulo roberto siqueira júnior adelina aricia conceição contra cvc brasil operadora agência viagens …
361	improcedente	2017	2	9	3	Vânia Petermann	Titular	0.0	autos 0301359 31 2016 8 24 0090 ação procedimento juizado especial cível proc autor juliano lavina outro réu aerovias méxico aeroméxico outro vistos sentença i relatório relatório dispensado termos art 38 lei 9 099 1995 ii fundamentação trato ação condenatória ajuizada juliano lavina nathália oliveira neves contra aerovias méxico aeroméxico tvlx viagens turismo viajanet julgo antecipadamente feit…
362	parcialmente_procedente	2017	2	8	2	Vânia Petermann	Titular	0.0	﻿autos 0000231 49 2016 8 24 0090 ação procedimento juizado especial cível proc autor valerio francesco felice réu tam linhas aéreas vistos etc i relatório relatório dispensado termos art 38 lei 9 099 1995 ii fundamentação trato ação condenatória ajuizada valerio francesco felice contra tam linhas aéreas julgo antecipadamente feito porquanto solução autos pode ser obtida através análise direito di…
363	parcialmente_procedente	2016	10	11	1	Vânia Petermann	Titular	8000.0	﻿autos 0302616 91 2016 8 24 0090 ação procedimento juizado especial cível proc autor victor guerreiro vieira silva réu oceanair linhas aéreas vistos etc i relatório relatório dispensado termos art 38 lei 9 099 1995 ii fundamentação trato ação condenatória ajuizada victor guerreiro vieira silva contra oceanair linhas aéreas julgo antecipadamente feito porquanto solução autos pode ser obtida atravé…
364	procedente	2016	10	14	4	Vânia Petermann	Titular	5000.0	autos 0001388 57 2016 8 24 0090 ação procedimento juizado especial cível proc autor gustavo teshima shioga réu tam linhas aéreas vistos etc i relatório relatório dispensado termos art 38 lei 9 099 1995 ii fundamentação trato ação condenatória ajuizada gustavo teshima shioga contra tam linhas aéreas julgo antecipadamente feito porquanto solução autos pode ser obtida através análise direito discipl…
365	procedente	2016	10	13	3	Vânia Petermann	Titular	5000.0	autos 0300684 68 2016 8 24 0090 ação procedimento juizado especial cível proc autor lucas kneipp sindorf outro réu azul linhas aéreas vistos etc i relatório relatório dispensado termos art 38 lei 9 099 1995 ii fundamentação trato ação condenatória ajuizada lucas kneipp sindorf marina talho ribeiro sindorf contra azul linhas aéreas julgo antecipadamente feito porquanto solução autos pode ser obtid…
366	procedente	2016	10	11	1	Vânia Petermann	Titular	1500.0	autos 0000109 36 2016 8 24 0090 ação procedimento juizado especial cível proc autor jamil cherem garcia outro réu vrg linhas aéreas vistos etc i relatório relatório dispensado forma artigo 38 caput lei 9 099 95 ii fundamentação trato ação condenatória ajuizada jamil cherem garcia ana paula silva fraga garcia face vrg linhas aéreas julgo antecipadamente feito porquanto solução autos pode ser obtid…
367	improcedente	2016	10	11	1	Vânia Petermann	Titular	0.0	autos 0003922 08 2015 8 24 0090 ação procedimento juizado especial cível proc autor angela melissa borges casali réu oceanair linhas aéreas outro vistos etc i relatório relatório dispensado termos art 38 lei 9 099 1995 ii fundamentação trato ação condenatória ajuizada angela melissa borges casali contra oceanair linhas aéreas concessionária aeroporto internacional guarulhos gru airport julgo ante…
368	parcialmente_procedente	2016	10	11	1	Vânia Petermann	Titular	3000.0	﻿autos 0302629 97 2016 8 24 0023 ação procedimento juizado especial cível proc autor adriano josé assis outros réu oceanair linhas aéreas vistos etc i relatório relatório dispensado termos art 38 lei 9 099 1995 ii fundamentação trato ação condenatória ajuizada adriano josé assis joão carlos linhares silveira luciano trierweiller naschenwen contra oceanair linhas aéreas julgo antecipadamente feito…
369	parcialmente_procedente	2016	12	7	2	Vânia Petermann	Titular	8000.0	﻿autos 0004230 44 2015 8 24 0090 ação procedimento juizado especial cível proc autor rafael mendes santos réu tam linhas aéreas vistos etc i relatório relatório dispensado termos art 38 lei 9 099 1995 ii fundamentação trato ação condenatória ajuizada rafael mendes santos contra tam linhas aéreas julgo antecipadamente feito porquanto solução autos pode ser obtida através análise direito disciplina…
370	parcialmente_procedente	2016	9	20	1	Vânia Petermann	Titular	1000.0	﻿autos 0302446 22 2016 8 24 0090 ação procedimento juizado especial cível proc autor marcos alexandre silva outro réu tam linhas aéreas vistos etc i relatório relatório dispensado termos art 38 lei 9 099 1995 ii fundamentação trato ação condenatória ajuizada marcos alexandre silva priscila moura ortiga contra tam linhas aéreas julgo antecipadamente feito porquanto solução autos pode ser obtida at…
371	parcialmente_procedente	2016	10	24	0	Vânia Petermann	Titular	3000.0	﻿autos 0002162 24 2015 8 24 0090 ação procedimento juizado especial cível proc autor glauco bena vince réu united airlines inc vistos sentença i relatório relatório dispensado termos art 38 lei 9 099 1995 ii fundamentação trato ação condenatória ajuizada glauco bena vince contra united airlines inc julgo antecipadamente feito porquanto solução autos pode ser obtida através análise direito discipl…
372	parcialmente_procedente	2016	9	19	0	Vânia Petermann	Titular	5000.0	﻿autos 0305612 96 2015 8 24 0090 ação procedimento juizado especial cível proc autor francisca maria barbosa cavalcanti réu tam linhas aéreas vistos sentença i relatório relatório dispensado termos art 38 lei 9 099 1995 ii fundamentação trato ação condenatória ajuizada francisca maria barbosa cavalcanti contra tam linhas aéreas julgo antecipadamente feito porquanto solução autos pode ser obtida a…
373	extincao	2016	12	9	4	Vânia Petermann	Titular	0.0	autos 0001006 64 2016 8 24 0090 ação procedimento juizado especial cível proc autor eduardo peruffo silva réu decolar ltda vistos sentença i relatório relatório dispensado termos art 38 lei 9 099 1995 ii fundamentação trato ação condenatória ajuizada eduardo peruffo silva contra decolar ltda julgo antecipadamente feito porquanto solução autos pode ser obtida através análise direito disciplina mat…
374	parcialmente_procedente	2016	12	9	4	Vânia Petermann	Titular	10000.0	﻿autos 0306154 80 2016 8 24 0090 ação procedimento juizado especial cível proc autor natalia pizzeti cardoso réu oceanair linhas aéreas vistos etc i relatório relatório dispensado termos art 38 lei 9 099 1995 ii fundamentação trato ação condenatória ajuizada natalia pizzeti cardoso contra avianca oceanair linhas aéreas inicialmente observo embora ação sido ajuizada apenas contra avianca ocean air…
375	parcialmente_procedente	2016	12	19	0	Vânia Petermann	Titular	8000.0	﻿autos 0301367 42 2015 8 24 0090 ação procedimento juizado especial cível proc autor nelson gustavo mesquita ribeiro alves outros réu decolar ltda vistos sentença i relatório relatório dispensado termos art 38 lei 9 099 1995 ii fundamentação trato ação indenizatória danos materiais morais ajuizada nelson gustavo mesquita ribeiro alves turandot miranda landeiro heloísa helena miranda landeiro cont…
376	parcialmente_procedente	2016	11	24	3	Vânia Petermann	Titular	5000.0	﻿autos 0305105 38 2015 8 24 0090 ação procedimento juizado especial cível proc autor aldanei dilma angelo mato réu gol linhas aéreas inteligentes vistos sentença i relatório relatório dispensado termos art 38 lei 9 099 1995 ii fundamentação trato ação indenizatória ajuizada aldanei dilma angelo mato contra gol linhas aéreas inteligentes julgo antecipadamente feito porquanto solução autos pode ser…
377	parcialmente_procedente	2016	12	19	0	Vânia Petermann	Titular	0.0	﻿autos 0000046 11 2016 8 24 0090 ação procedimento juizado especial cível proc autor marcio alexandre kuntze outro réu american airlines inc vistos sentença i relatório relatório dispensado termos art 38 lei 9 099 1995 ii fundamentação trato ação condenatória ajuizada marcio alexandre kuntze outro contra american airlines inc julgo antecipadamente feito porquanto solução autos pode ser obtida atr…
378	procedente	2016	7	27	2	Vânia Petermann	Titular	3000.0	autos 0305424 06 2015 8 24 0090 ação procedimento juizado especial cível proc autor leonardo muller severo outro réu aerovias del continente americano avianca vistos etc i relatório relatório dispensado forma artigo 38 caput lei 9 099 95 ii fundamentação trato ação condenatória danos morais ajuizada leonardo muller severo outro face aerovias del continente americano avianca resolvo antecipadament…
379	procedente	2016	7	28	3	Vânia Petermann	Titular	14000.0	autos 0300928 94 2016 8 24 0090 ação procedimento juizado especial cível proc autor filipe senhorinha rose réu gol linhas aéreas inteligentes vistos etc relatório dispensado termos artigo 38 caput lei 9099 95 trato ação indenização danos morais ajuizada filipe senhorinha rose face gol linhas aéreas inteligentes resolvo antecipadamente lide termos artigo 355 i código processo civil 2015 vez juiz p…
380	procedente	2016	7	27	2	Vânia Petermann	Titular	5000.0	autos 0302359 03 2015 8 24 0090 ação procedimento juizado especial cível proc autor joão vicente hess guimarães klettenberg wanka réu oceanair linhas aereas vistos etc i relatório relatório dispensado forma artigo 38 caput lei 9 099 95 ii fundamentação trato ação condenatória danos morais ajuizada joão vicente hess guimarães klettenberg wanka face oceanair linhas aereas resolvo antecipadamente li…
381	procedente	2016	7	27	2	Vânia Petermann	Titular	3000.0	autos 0305795 67 2015 8 24 0090 ação procedimento juizado especial cível proc autor valério odorizzi junior réu oceanair linhas aéreas vistos etc i relatório relatório dispensado forma artigo 38 caput lei 9 099 95 ii fundamentação trato ação condenatória danos morais ajuizada valério odorizzi júnior face oceanair linhas aéreas resolvo antecipadamente lide termos artigo 355 i código processo civil…
382	procedente	2016	8	31	2	Vânia Petermann	Titular	8000.0	autos 0301511 79 2016 8 24 0090 ação procedimento juizado especial cível proc autor mônica scoz mendes outros réu vrg linhas aéreas vistos sentença i relatório relatório dispensado forma artigo 38 caput lei 9 099 95 ii fundamentação trato ação condenatória ajuizada mônica scoz mendes marcondes mendes silva júnior tânia mará xavier scoz contra vrg linhas aéreas resolvo antecipadamente lide termos …
383	parcialmente_procedente	2016	7	27	2	Vânia Petermann	Titular	10000.0	﻿autos 0305397 23 2015 8 24 0090 ação procedimento juizado especial cível proc autor lucia cunha coutinho réu oceanair linhas aéreas vistos etc i relatório relatório dispensado forma artigo 38 caput lei 9 099 95 ii fundamentação trato ação condenatória danos materiais morais ajuizada lúcia cunha coutinho face oceanair linhas aéreas resolvo antecipadamente lide termos artigo 355 i código processo …
384	procedente	2016	8	31	2	Vânia Petermann	Titular	10000.0	autos 0304861 12 2015 8 24 0090 ação procedimento juizado especial cível proc autor marly costa santos réu tam linhas aéreas outro vistos etc i relatório relatório dispensado termos art 38 caput lei 9099 95 ii fundamentação trato ação condenatória danos materiais morais ajuizada marly costa santos face tam linhas aéreas alitalia compagnia aerea italiana resolvo antecipadamente lide termos artigo …
385	procedente	2016	7	27	2	Bárbara Gonçalves Dalponte	Leigo	10000.0	autos 0301799 61 2015 8 24 0090 ação procedimento juizado especial cível autor susana maria neves porto réu tam linhas aéreas vistos etc i relatório dispensado relatório termos artigo 38 lei 9 099 95 ii fundamentos trato ação condenatória proposta susana maria neves porto face tam linhas aéreas ambas devidamente qualificadas autos inicialmente verifico trata relação consumo vista autora ré enquad…
386	improcedente	2016	9	5	0	Vânia Petermann	Titular	0.0	autos 0305753 18 2015 8 24 0090 ação procedimento juizado especial cível proc autor mari cristina gonçalves outro réu gol linhas aéreas inteligentes outro vistos etc i relatório relatório dispensado forma artigo 38 caput lei 9 099 95 ii fundamentação trato ação condenatória ajuizada mari cristina gonçalves luiz henrique leal azevedo face vrg linhas aéreas delta air lines inc resolvo antecipadamen…
387	parcialmente_procedente	2016	9	13	1	Vânia Petermann	Titular	7000.0	﻿autos 0302572 72 2016 8 24 0090 ação procedimento juizado especial cível proc autor daniel xavier danielewicz réu tam linhas aéreas vistos etc i relatório relatório dispensado termos art 38 lei 9 099 1995 ii fundamentação trato ação condenatória ajuizada daniel xavier danielewicz contra tam linhas aéreas julgo antecipadamente feito porquanto solução autos pode ser obtida através análise direito …
388	parcialmente_procedente	2016	9	14	2	Vânia Petermann	Titular	3000.0	﻿autos 0302645 44 2016 8 24 0090 ação procedimento juizado especial cível proc autor thiago marcelo zanella outro réu gol linhas aéreas inteligentes vistos etc i relatório relatório dispensado termos art 38 lei 9 099 1995 ii fundamentação trato ação condenatória ajuizada thiago marcelo zanella caroline almeida contra gol linhas aéreas inteligentes julgo antecipadamente feito porquanto solução aut…
389	improcedente	2016	9	2	4	Vânia Petermann	Titular	0.0	autos 0004124 82 2015 8 24 0090 ação procedimento juizado especial cível proc autor luiz massa neto réu gol linhas aéreas inteligentes vistos etc i relatório relatório dispensado forma artigo 38 caput lei 9 099 95 ii fundamentação trato ação condenatória ajuizada luiz massa neto face vrg linhas aéreas resolvo antecipadamente lide termos artigo 355 i código processo civil 2015 vez juiz poder dever…
390	parcialmente_procedente	2016	7	27	2	Vânia Petermann	Titular	0.0	﻿autos 0301436 74 2015 8 24 0090 ação procedimento juizado especial cível proc autor renato suslik igor outro réu american airlines inc outro vistos etc i relatório relatório dispensado forma artigo 38 caput lei 9 099 95 ii fundamentação trato ação condenatória danos morais materiais ajuizada renato suslik igor daniela fátima silva igor face american airlines inc banco itaucard entender depoiment…
391	parcialmente_procedente	2016	9	12	0	Vânia Petermann	Titular	4000.0	﻿autos 0302450 59 2016 8 24 0090 ação procedimento juizado especial cível proc autor luiz roberto curtinaz schifini réu delta airlines inc vistos etc i relatório relatório dispensado termos art 38 lei 9 099 1995 ii fundamentação trato ação condenatória ajuizada luiz roberto curtinaz schifini contra delta airlines inc julgo antecipadamente feito porquanto solução autos pode ser obtida através anál…
392	procedente	2016	9	1	3	Vânia Petermann	Titular	7000.0	autos 0302055 74 2016 8 24 0023 ação procedimento juizado especial cível proc autor cristina scheidt cardoso réu tam linhas aéreas vistos etc i relatório relatório dispensado forma artigo 38 caput lei 9 099 95 ii fundamentação trato ação condenatória danos morais matérias ajuizada cristina scheidt cardoso face tam linhas aéreas resolvo antecipadamente lide termos artigo 355 i código processo civi…
393	procedente	2016	9	5	0	Vânia Petermann	Titular	5000.0	autos 0003444 97 2015 8 24 0090 ação procedimento juizado especial cível proc autor yuta sandra balsini falqueto outro réu alitalia brasil alitalia compagnia aérea italiana vistos sentença i relatório relatório dispensado forma art 38 lei 9 099 1995 ii fundamentação trato ação indenizatória ajuizada yuta sandra balsini falqueto jovelino falqueto contra alitalia brasil alitalia compagnia aérea ita…
394	parcialmente_procedente	2016	9	15	3	Vânia Petermann	Titular	10000.0	﻿autos 0305172 03 2015 8 24 0090 ação procedimento juizado especial cível proc autor sandro cesar cardoso outro réu tam linhas aéreas outros vistos sentença i relatório relatório dispensado termos art 38 lei 9 099 1995 ii fundamentação trato ação condenatória ajuizada sandro cesar cardoso schirley zorita grudtnet contra tam linhas aéreas tam viagens american airlines quanto ré american airlines o…
395	parcialmente_procedente	2016	7	4	0	Fernando de Castro Faria	Titular	1000.0	﻿autos 0003384 27 2015 8 24 0090 ação procedimento juizado especial cível proc autor rafael rodrigues souza réu vrg linhas aéreas sentença dispensado relatório forma art 38 lei 9 099 95 feito comporta julgamento antecipado forma art 355 i novo código processo civil vez prova documental acostada autos suficiente deslinde causa prescindindo produção provas audiência ademais relação jurídica existen…
396	parcialmente_procedente	2016	7	29	4	Vânia Petermann	Titular	10000.0	﻿autos 0003399 93 2015 8 24 0090 ação procedimento juizado especial cível proc autor daniel vignardi réu submarino viagens b2w viagens turismo ltda sentença dispensado relatório forma art 38 lei 9 099 95 feito comporta julgamento antecipado forma art 355 i novo código processo civil vez prova documental acostada autos suficiente deslinde causa prescindindo produção provas audiência ademais relaçã…
397	improcedente	2016	6	22	2	Fernando de Castro Faria	Titular	0.0	autos 0303177 52 2015 8 24 0090 ação procedimento juizado especial cível proc autor henrique rogerio antunes souza junior réu tam linhas aéreas outro sentença dispensado relatório forma art 38 lei 9 099 95 feito comporta julgamento antecipado forma art 355 i novo código processo civil vez prova documental acostada autos suficiente deslinde causa prescindindo produção provas audiência ademais rela…
398	procedente	2016	7	29	4	Vânia Petermann	Titular	5000.0	autos 0303479 81 2015 8 24 0090 ação procedimento juizado especial cível proc autor dea karla custódio outro réu gol linhas aéreas inteligentes sentença dispensado relatório forma art 38 lei 9 099 95 feito comporta julgamento antecipado moldes art 355 i novo código processo civil vez prova documental acostada autos suficiente deslinde causa prescindindo produção provas audiência ademais relação j…
399	parcialmente_procedente	2016	7	29	4	Vânia Petermann	Titular	2000.0	﻿autos 0303622 70 2015 8 24 0090 ação procedimento juizado especial cível proc autor maria eduarda baixo schmeil réu gol linhas aéreas inteligentes outro sentença dispensado relatório forma art 38 lei 9 099 95 feito comporta julgamento antecipado moldes art 355 i novo código processo civil vez prova documental acostada autos suficiente deslinde causa prescindindo produção provas audiência inicial…
400	procedente	2016	8	11	3	Maiara Nuernberg Philippi	Leigo	5000.0	processo 0304139 75 2015 8 24 0090 procedimento juizado especial cível requerente claudia oliveira luiz requeridas air europa lineas aereas u vistos etc dispensado relatório termos artigo 38 lei 9 099 95 fundamento decido trata ação indenização danos morais interposta claudia oliveira luiz contra air europa lineas aereas u julgo antecipadamente feito valendo art 355 i código processo civil porqua…
401	improcedente	2016	7	21	3	Fernando de Castro Faria	Titular	0.0	autos 0301619 45 2015 8 24 0090 ação procedimento juizado especial cível proc autor josé carlos costa fontes réu gol linhas aéreas inteligentes sentença relatório dispensado forma artigo 38 caput lei 9 099 95 trato ação mandamental obrigação fazer c condenatória danos morais ajuizada josé carlos costa fontes face vrg linhas aéreas resolvo antecipadamente lide termos artigo 355 i código processo c…
402	parcialmente_procedente	2016	7	27	2	Vânia Petermann	Titular	0.0	﻿autos 0003908 24 2015 8 24 0090 ação procedimento juizado especial cível proc autor fernanda souza réu vrg linhas aéreas vistos etc i relatório relatório dispensado forma artigo 38 caput lei 9 099 95 ii fundamentação trato ação condenatória ajuizada fernanda souza face vrg linhas aéreas resolvo antecipadamente lide termos artigo 355 i código processo civil 2015 vez juiz poder dever julgar lide a…
403	parcialmente_procedente	2016	7	27	2	Vânia Petermann	Titular	0.0	﻿autos 0001134 84 2016 8 24 0090 ação procedimento juizado especial cível proc autor bernadete cristina rezende réu tap transporte aéreo portugueses vistos etc i relatório relatório dispensado forma artigo 38 caput lei 9 099 95 ii fundamentação trato ação condenatória danos materiais morais ajuizada bernadete cristina rezende face tap transporte aéreo portugueses resolvo antecipadamente lide term…
404	procedente	2016	4	11	0	Lucilene dos Santos	Substituto	2000.0	autos 0305577 39 2015 8 24 0090 ação procedimento juizado especial cível proc autor josé silveira neto réu tam linhas aéreas vistos etc i relatório relatório dispensado forma artigo 38 caput lei 9 099 95 ii fundamentação trato ação indenização danos morais ajuizada josé silveira neto face tam linhas aéreas resolvo antecipadamente lide termos artigo 355 i código processo civil 2015 vez juiz poder …
405	procedente	2016	5	30	0	Lucilene dos Santos	Substituto	15000.0	autos 0003878 86 2015 8 24 0090 ação procedimento juizado especial cível proc autor elaine brand réu vrg linhas aéreas vistos etc trato ação condenatória ajuizada elaine brand face vrg linhas aéreas relatório dispensado forma art 38 caput lei 9 099 95 decido resolvo antecipadamente lide termos art 355 i código processo civil 2015 vez juiz poder dever julgar lide antecipadamente desprezando realiz…
406	parcialmente_procedente	2016	5	19	3	Lucilene dos Santos	Substituto	0.0	﻿autos 0302251 71 2015 8 24 0090 ação procedimento juizado especial cível proc autor conexão turismo ltda réu aerolineas argentinas vistos etc i relatório relatório dispensado forma artigo 38 caput lei 9 099 95 ii fundamentação trato ação regressiva ajuizada conexão turismo ltda face aerolineas argentinas resolvo antecipadamente lide termos artigo 355 i código processo civil 2015 vez juiz poder d…
407	procedente	2016	5	30	0	Lucilene dos Santos	Substituto	5000.0	autos 0302639 71 2015 8 24 0090 ação procedimento juizado especial cível proc autor catarina graça arcoverde aguiar réu societé air france outro vistos etc trata ação condenatória ajuizada catarina graça arcoverde aguiar face societé air france vrg linhas aéreas relatório dispensado forma art 38 caput lei 9 099 95 decido extinto feito relação ré societé air france virtude decisão fl 37 homologou …
408	procedente	2016	3	18	4	Rudson Marcos	Titular	12000.0	autos 0302631 94 2015 8 24 0090 ação procedimento juizado especial cível proc autor ligia claudino duclós réu qatar airways vistos etc i relatório relatório dispensado forma artigo 38 caput lei 9 099 95 ii fundamentação trato ação indenização danos morais ajuizada lígia claudino duclós contra qatar airwais resolvo antecipadamente lide termos artigo 355 i ncpc vez juiz poder dever julgar lide ante…
409	parcialmente_procedente	2016	3	18	4	Rudson Marcos	Titular	8000.0	﻿autos 0300479 73 2015 8 24 0090 ação procedimento juizado especial cível proc autor celso kolesnikovas outros réu oceanair linhas aereas ltda avianca vistos etc i relatório relatório dispensado forma artigo 38 caput lei 9 099 95 ii fundamentação trato ação condenatória danos morais materiais ajuizada celso kolesnikovas cristiane kiyomi miyaji kolesnikovas rafael miyaji kolesnikovas leonardo miya…
410	parcialmente_procedente	2016	4	8	4	Rudson Marcos	Titular	3000.0	﻿autos 0300039 77 2015 8 24 0090 ação procedimento juizado especial cível proc autor mariana silva bodenmüller réu delta air lines inc vistos etc i relatório relatório dispensado forma artigo 38 caput lei 9 099 95 ii fundamentação trato ação indenização danos materiais c danos morais ajuizada mariana silva bodenmüller face delta air lines inc resolvo antecipadamente lide termos artigo 355 i códig…
411	procedente	2016	4	8	4	Rudson Marcos	Titular	3000.0	autos 0302019 59 2015 8 24 0090 ação procedimento juizado especial cível autor gabrielle aline zattar réu azul linhas aéreas brasileiras vistos etc i relatório relatório dispensado forma artigo 38 caput lei 9 099 95 ii fundamentação trato ação condenatória danos materiais morais ajuizada gabrielle aline zattar face azul linhas aéreas brasileiras resolvo antecipadamente lide termos artigo 355 i no…
412	parcialmente_procedente	2016	4	8	4	Rudson Marcos	Titular	5000.0	﻿autos 0302888 22 2015 8 24 0090 ação procedimento juizado especial cível proc autor ana clara souza réu vrg linhas aéreas vistos etc i relatório relatório dispensado forma art 38 caput lei 9 099 95 ii fundamentação trato ação condenatória danos materiais morais ajuizada ana clara souza face vrg linhas aéreas resolvo antecipadamente lide termos artigo 355 i código processo civil 2015 vez juiz pod…
413	improcedente	2016	5	8	6	Rudson Marcos	Titular	0.0	autos 0303350 76 2015 8 24 0090 ação procedimento juizado especial cível autor felipe chechi ott réu azul linhas aéreas brasileiras vistos etc i relatório relatório dispensado forma artigo 38 caput lei 9 099 95 ii fundamentação trato ação condenatória danos materiais ajuizada felipe chechi ott face azul linhas aéreas brasileiras resolvo antecipadamente lide termos artigo 355 i cpc 2015 vez juiz p…
414	procedente	2016	4	8	4	Rudson Marcos	Titular	5000.0	autos 0302874 38 2015 8 24 0090 ação procedimento juizado especial cível proc autor rose cléia alves silva réu edestinos br agência viagens turismo ltda outro vistos etc i relatório relatório dispensado forma artigo 38 caput lei 9 099 95 ii fundamentação trato ação condenatória danos morais ajuizada rose cléia alves silva face edestinos br agência viagens turismo ltda azul linhas aéreas brasileir…
415	procedente	2016	4	8	4	Rudson Marcos	Titular	12000.0	autos 0302801 66 2015 8 24 0090 ação procedimento juizado especial cível proc autor carolina claudino santos réu qatar airways vistos etc i relatório relatório dispensado forma artigo 38 caput lei 9 099 95 ii fundamentação trato ação indenização danos morais ajuizada carolina claudino santos contra qatar airwais resolvo antecipadamente lide termos artigo 355 i ncpc vez juiz poder dever julgar lid…
416	parcialmente_procedente	2016	4	4	0	Rudson Marcos	Titular	2500.0	﻿autos 0302793 89 2015 8 24 0090 ação procedimento juizado especial cível proc autor christiny souza deschamps outro réu aerolineas argentina vistos etc i relatório relatório dispensado termos artigo 38 caput lei 9099 95 ii fundamentação trato ação indenização danos materiais morais ajuizada christiny pereira souza deschamps osvaldo vianei deschamps contra aerolineas argentina resolvo antecipadam…
417	parcialmente_procedente	2016	1	25	0	Davidson Jahn Mello	Titular	8000.0	﻿autos 0301984 02 2015 8 24 0090 ação procedimento juizado especial cível proc autor nalder josé setubal filho réu american airlines vistos etc i relatório relatório dispensado forma artigo 38 caput lei 9 099 95 ii fundamentação trato ação indenizatoria danos materiais morais ajuizada nalder jose setúbal filho contra américa airlines inc resolvo antecipadamente lide termos artigo 330 i cpc vez ju…
418	procedente	2016	1	26	1	Davidson Jahn Mello	Titular	3000.0	autos 0302053 34 2015 8 24 0090 ação procedimento juizado especial cível proc autor alan gustavo merigo réu gol linhas aéreas inteligentes vistos etc i relatório relatório dispensado forma artigo 38 caput lei 9099 95 ii fundamentação trato ação indenização danos morais ajuizada alan gustavo merigo face gol linhas aereas inteligentess resolvo antecipadamente lide termos artigo 330 i código process…
419	procedente	2016	1	28	3	Davidson Jahn Mello	Titular	8000.0	autos 0302641 41 2015 8 24 0090 ação procedimento juizado especial cível proc autor felix gustavo ayala gonzalez réu gol linhas aéreas inteligentes vistos etc i relatório relatório dispensado forma artigo 38 caput lei 9099 95 ii fundamentação trato ação indenização dano moral ajuizada felix gustavo ayala gonzalez face gol linhas aéreas inteligentes resolvo antecipadamente lide termos artigo 330 i…
420	procedente	2016	1	27	2	Davidson Jahn Mello	Titular	8000.0	autos 0301000 18 2015 8 24 0090 ação procedimento juizado especial cível proc autor carlos eduardo ehmke agra réu société airfrance air france vistos etc i relatório relatório dispensado forma artigo 38 caput lei 9 099 95 ii fundamentação trato ação condenatória danos morais materiais ajuizada carlos eduardo ehmke agra face societe air france resolvo antecipadamente lide termos artigo 330 i códig…
421	parcialmente_procedente	2016	1	27	2	Davidson Jahn Mello	Titular	1000.0	﻿autos 0301776 18 2015 8 24 0090 ação procedimento juizado especial cível proc autor jarrie albani leiria réu latam airlines group vistos etc i relatório relatório dispensado forma artigo 38 caput lei 9 099 95 ii fundamentação trato ação condenatória danos morais materiais ajuizada jarrie albani leiria face latam airlines group resolvo antecipadamente lide termos artigo 330 i código processo civi…
422	procedente	2016	1	29	4	Davidson Jahn Mello	Titular	8000.0	autos 0301623 82 2015 8 24 0090 ação procedimento juizado especial cível proc autor lucas piero celestino toscanelli moraes réu tam linhas aéreas vistos etc i relatório relatório dispensado forma artigo 38 caput lei 9099 95 ii fundamentação trato ação indenização danos morais ajuizada lucas piero celestino toscanelli moraes face tam linhas aereas resolvo antecipadamente lide termos artigo 330 i c…
423	procedente	2016	1	28	3	Davidson Jahn Mello	Titular	6000.0	autos 0302068 03 2015 8 24 0090 ação procedimento juizado especial cível proc autor rafaella batista réu aerolineas argentina aéreas vistos etc i relatório relatório dispensado termos artigo 38 caput lei 9 099 95 ii fundamentação trato ação danos morais materiais ajuizada rafaella batista face aerolineas argentina aéreas resolvo antecipadamente lide termos artigo 330 i código processo civil vez j…
424	procedente	2016	2	4	3	Davidson Jahn Mello	Titular	2000.0	autos 0002349 32 2015 8 24 0090 ação procedimento juizado especial cível proc autor lara bauermann réu decolar ltda outro vistos etc i relatório relatório dispensado forma artigo 38 caput lei 9 099 95 ii fundamentação trato ação condenatória danos materiais morais ajuizada lara bauermann face decolar ltda azul linhas aéreas brasileiras resolvo antecipadamente lide termos artigo 330 i código proce…
425	procedente	2016	2	15	0	Cleni Serly Rauen Vieira	Substituto	7500.0	autos 0302646 63 2015 8 24 0090 ação procedimento juizado especial cível proc autor josé thiago vinha lima outro réu societe air france vistos etc i relatório relatório dispensado forma artigo 38 caput lei 9 099 95 ii fundamentação trato ação condenatória danos morais materiais ajuizada jose thiago vinha lima giovana purnhagen marsura face air france societe air france resolvo antecipadamente lid…
426	procedente	2016	2	24	2	Andresa Bernardo	Substituto	10000.0	autos 0301124 98 2015 8 24 0090 ação procedimento juizado especial cível proc autor rafael andrade adour réu american airlines vistos etc i relatório relatório dispensado forma artigo 38 caput lei 9 099 95 ii fundamentação trata ação condenatória danos morais ajuizada rafael andrade adour face american airlines resolve antecipadamente lide termos artigo 330 i código processo civil vez juiz poder …
427	parcialmente_procedente	2016	2	22	0	Andresa Bernardo	Substituto	5000.0	﻿autos 0000395 55 2015 8 24 0023 ação procedimento juizado especial cível autor maria laura guimarães rodrigues réu singapore airlines vistos etc dispensado relatório art 38 caput in fine lei 9 099 95 julgo antecipadamente lide porquanto matéria prescinde dilação probatória conforme disposto art 330 i código processo civil art 330 juiz conhecerá diretamente pedido proferindo sentença i questão mé…
428	procedente	2016	2	22	0	Andresa Bernardo	Substituto	5000.0	autos 0301460 05 2015 8 24 0090 ação procedimento juizado especial cível autor fabiano gomes ferreira outro réu tam linhas aéreas vistos etc dispensado relatório art 38 caput in fine lei 9 099 95 julgo antecipadamente lide porquanto matéria prescinde dilação probatória conforme disposto art 330 i código processo civil art 330 juiz conhecerá diretamente pedido proferindo sentença i questão mérito …
429	procedente	2016	2	29	0	Andresa Bernardo	Substituto	5000.0	autos 0302776 53 2015 8 24 0090 ação procedimento juizado especial cível autor tatiana brustoloni alcantara réu tam linhas aéreas vistos etc dispensado relatório art 38 caput in fine lei 9 099 95 julgo antecipadamente lide porquanto matéria prescinde dilação probatória conforme disposto art 330 i código processo civil art 330 juiz conhecerá diretamente pedido proferindo sentença i questão mérito …
430	procedente	2016	1	12	1	Davidson Jahn Mello	Titular	15000.0	autos 0301528 52 2015 8 24 0090 ação procedimento juizado especial cível proc autor luiz miroski outro réu tam linhas aéreas outro vistos etc i relatório relatório dispensado forma artigo 38 caput lei 9 099 95 ii fundamentação trato ação indenizatória danos materiais morais ajuizada luiz miroski amélia miroski face tam linhas aéreas resolvo antecipadamente lide termos artigo 330 i código processo…
431	parcialmente_procedente	2016	1	12	1	Davidson Jahn Mello	Titular	8000.0	﻿autos 0301516 38 2015 8 24 0090 ação procedimento juizado especial cível proc autor luiz carlos echevarrieta outro réu american airlines inc vistos etc i relatório relatório dispensado forma artigo 38 caput lei 9 099 95 ii fundamentação trato ação indenização danos materiais morais ajuizada luiz carlos echevarrieta andreza cristina costa echevarrieta contra américa airlines inc resolvo antecipad…
432	procedente	2016	1	7	3	Davidson Jahn Mello	Titular	2000.0	autos 0301575 26 2015 8 24 0090 ação procedimento juizado especial cível proc autor ronaldo david viana barbosa réu gol linhas aéreas vistos etc i relatório relatório dispensado forma artigo 38 caput lei 9 099 95 ii fundamentação trato ação indenizatória danos materiais morais ajuizada ronaldo david viana barbosa face gol linhas aereas resolvo antecipadamente lide termos artigo 330 i código proce…
433	procedente	2016	1	14	3	Davidson Jahn Mello	Titular	4000.0	autos 0301953 79 2015 8 24 0090 ação procedimento juizado especial cível proc autor eliza amélia miranda nogueira outro réu american airlines inc vistos etc i relatório relatório dispensado termos artigo 38 caput lei 9099 95 ii fundamentação trato ação indenizatoria danos morais ajuizada eliza amélia miranda nogueira carlos augusto nogueira face american airlines inc resolvo antecipadamente lide …
434	procedente	2015	12	18	4	Vânia Petermann	Titular	5000.0	autos 0301257 43 2015 8 24 0090 ação procedimento juizado especial cível proc autor paulo roberto mendes réu klm royal dutch airlines vistos etc i relatório relatório dispensado forma artigo 38 caput lei 9099 95 ii fundamentação trato ação indenização danos morais ajuizada paulo roberto mendes face klm royal dutch airlines resolvo antecipadamente lide termos artigo 330 i código processo civil vez…
435	parcialmente_procedente	2015	11	19	3	Vânia Petermann	Titular	5000.0	﻿autos 0819703 08 2013 8 24 0090 ação procedimento juizado especial cível proc autor carlos eduardo virgilio souza réu tam linhas aéreas outro vistos etc i relatório relatório dispensado forma artigo 38 caput lei 9 099 95 ii fundamentação trato ação condenatória danos morais materiais ajuizada carlos eduardo virgílio souza face tam linhas aéreas gap net viagens turismo ltda resolvo antecipadament…
436	improcedente	2015	11	26	3	Bárbara Gonçalves Dalponte	Leigo	0.0	autos 0300802 78 2015 8 24 0090 ação procedimento juizado especial cível autor alfredo gilberto lima magalhães outro réu tam linhas aéreas vistos etc i relatório dispensado relatório termos artigo 38 lei 9 099 95 ii fundamentos trato ação condenatória proposta alfredo gilberto lima magalhães márcia christina martins silva magalhães face tam linhas aéreas todos devidamente qualificados autos cuida…
437	procedente	2015	12	9	2	Vânia Petermann	Titular	15000.0	autos 0301483 48 2015 8 24 0090 ação procedimento juizado especial cível proc autor edmar pessoa araújo neto réu south african airways proprietary limited outro vistos etc i relatório relatório dispensado forma artigo 38 caput lei 9 099 95 ii fundamentação trato ação indenizatória danos materiais morais ajuizada edmar pessoa araujo neto face south african airways proprietary limited vrg linhas aé…
438	parcialmente_procedente	2015	12	10	3	Vânia Petermann	Titular	15000.0	﻿autos 0300617 40 2015 8 24 0090 ação procedimento juizado especial cível proc autor luiz césar lima réu tam linhas aéreas outro vistos etc i relatório relatório dispensado forma artigo 38 caput lei 9 099 95 ii fundamentação trato ação condenatória danos morais materiais ajuizada luiz césar lima face tam linhas aéreas british airways resolvo antecipadamente lide termos artigo 330 i cpc vez juiz p…
439	procedente	2015	12	14	0	Vânia Petermann	Titular	5000.0	autos 0301962 41 2015 8 24 0090 ação procedimento juizado especial cível proc autor carla zanelatto neves réu tam linhas aéreas vistos etc i relatório relatório dispensado forma artigo 38 caput lei 9099 95 ii fundamentação trato ação indenização danos morais ajuizada carla zanelatto neves face tam linhas aéreas resolvo antecipadamente lide termos artigo 330 i código processo civil vez juiz poder …
440	procedente	2015	12	14	0	Vânia Petermann	Titular	5000.0	autos 0301983 17 2015 8 24 0090 ação procedimento juizado especial cível proc autor felipe augusto linden réu tam linhas aéreas vistos etc i relatório relatório dispensado forma artigo 38 caput lei 9099 95 ii fundamentação trato ação indenização danos morais ajuizada felipe augusto linden face tam linhas aéreas resolvo antecipadamente lide termos artigo 330 i código processo civil vez juiz poder …
441	procedente	2015	12	14	0	Vânia Petermann	Titular	10000.0	autos 0302082 84 2015 8 24 0090 ação procedimento juizado especial cível proc autor vandre alex silva réu tam linhas aéreas outro vistos etc i relatório relatório dispensado termos artigo 38 caput lei 9099 95 ii fundamentação trato ação indenização danos morais materiais ajuizada vandre alex silva face tam linhas aéreas lan airlines resolvo antecipadamente lide termos artigo 330 i código processo…
442	procedente	2015	12	15	1	Vânia Petermann	Titular	8000.0	autos 0301927 81 2015 8 24 0090 ação procedimento juizado especial cível proc autor mário machado farias réu tam linhas aéreas vistos etc i relatório relatório dispensado forma artigo 38 caput lei 9 099 95 ii fundamentação trato ação condenatória morais ajuizada mario machado farias face tam linha aéreas resolvo antecipadamente lide termos artigo 330 i código processo civil vez juiz poder dever j…
443	procedente	2015	12	15	1	Vânia Petermann	Titular	3000.0	autos 0301904 38 2015 8 24 0090 ação procedimento juizado especial cível proc autor josé silveira neto réu gol linhas aéreas inteligentes vistos etc i relatório relatório dispensado termos artigo 38 caput lei 9099 95 ii fundamentação trato ação indenização danos morais ajuizada josé silveira neto face gol linhas aéreas inteligentes resolvo antecipadamente lide termos artigo 330 i código processo …
444	procedente	2015	12	17	3	Maiara Nuernberg Philippi	Leigo	3000.0	processo 0301753 72 2015 8 24 0090 procedimento juizado especial cível requerente sylvio costa junior requeridas vrg linhas aéreas vistos etc dispensado relatório termos artigo 38 lei 9 099 95 fundamento decido trata ação indenização danos morais interposta sylvio costa junior vrg linhas aéreas julgo antecipadamente feito valendo art 330 i código processo civil porquanto solução demanda pode faci…
445	procedente	2015	10	22	3	Davidson Jahn Mello	Titular	3000.0	autos 0300937 90 2015 8 24 0090 ação procedimento juizado especial cível proc autor tiago bolan frigo réu america airliines vistos etc i relatório relatório dispensado forma artigo 38 caput lei 9 099 95 ii fundamentação trato ação indenização danos materiais morais ajuizada tiago bolan frigo face américa airlines resolvo antecipadamente lide termos artigo 330 i código processo civil vez juiz pode…
446	parcialmente_procedente	2015	10	5	0	Vânia Petermann	Titular	0.0	﻿ autos 0000291 56 2015 8 24 0090 ação procedimento juizado especial cível proc autor regina coeli moraes correia lima outros réu klm cia real holandesa aviacion outro vistos etc i relatório relatório dispensado forma artigo 38 caput lei 9 099 95 ii fundamentação trato ação obrigação fazer cumulada reparação danos morais ajuizada regina coeli moraes correia lima juan augusto siverio lima mayara s…
447	procedente	2015	9	2	2	Vânia Petermann	Titular	7000.0	autos 0300944 82 2015 8 24 0090 ação procedimento juizado especial cível proc autor fernando aires alencar outro réu tam linhas aéreas vistos etc i relatório relatório dispensado forma artigo 38 caput lei 9099 95 ii fundamentação trato ação indenização danos morais ajuizada fernando aires alencar adriana budzinski face tam linhas aéreas resolvo antecipadamente lide termos artigo 330 i código proc…
448	procedente	2015	9	10	3	Vânia Petermann	Titular	4000.0	autos 0003358 63 2014 8 24 0090 ação procedimento juizado especial cível proc autor luana watkins boueri cavalcanti réu qantas airways limited outros vistos etc i relatório relatório dispensado termos artigo 38 caput lei 9099 95 ii fundamentação trato ação indenização danos materiais morais ajuizada luana watkins boueri cavalcanti contra qantas airways limited lan airlines tam linhas aéreas resol…
449	procedente	2015	9	9	2	Vânia Petermann	Titular	9000.0	autos 0001203 53 2015 8 24 0090 ação procedimento juizado especial cível proc autor alexandre coimbra ribeiro réu klm royal dutch airlines vistos etc i relatório relatório dispensado termos artigo 38 caput lei 9099 95 ii fundamentação trato ação indenização danos morais ajuizada alexandre coimbra ribeiro contra klm royal dutch airlines resolvo antecipadamente lide termos artigo 330 i cpc vez juiz…
450	procedente	2015	9	9	2	Vânia Petermann	Titular	10000.0	autos 0301106 77 2015 8 24 0090 ação procedimento juizado especial cível autor juliano lavinajuliano lavina réu tam linhas aéreas vistos etc i relatório relatório dispensando forma artigo 38 caput lei 9099 95 ii fundamentação trato ação indenização danos morais ajuizada juliano lavina face tam linhas aéreas resolvo antecipadamente lide termos artigo 330 i código processo civil vez juiz poder deve…
451	procedente	2015	9	9	2	Vânia Petermann	Titular	7000.0	autos 0300801 93 2015 8 24 0090 ação procedimento juizado especial cível proc autor marlos fritzen veras outro réu tam linhas aéreas vistos etc i relatório relatório dispensado forma artigo 38 caput lei 9099 95 ii fundamentação trato ação indenização danos morais ajuizada marlos fritzen veras ana paula melo face tam linhas aéreas resolvo antecipadamente lide termos artigo 330 i código processo ci…
452	procedente	2015	9	9	2	Vânia Petermann	Titular	5000.0	autos 0300806 18 2015 8 24 0090 ação procedimento juizado especial cível proc autor leila léia melo réu tam linhas aéreas vistos etc i relatório relatório dispensado forma artigo 38 caput lei 9099 95 ii fundamentação trato ação indenização danos morais ajuizada leila léia melo face tam linhas aéreas resolvo antecipadamente lide termos artigo 330 i código processo civil vez juiz poder dever julgar…
453	procedente	2015	9	9	2	Vânia Petermann	Titular	3000.0	autos 0301012 32 2015 8 24 0090 ação procedimento juizado especial cível proc autor carlos henrique mendes silva réu klm royal dutch airlines vistos etc i relatório relatório dispensado termos artigo 38 caput lei 9 099 95 ii fundamentação trato ação indenização danos materiais danos morais ajuizada carlos henrique mendes silva face klm royal dutch airlines resolvo antecipadamente lide termos arti…
454	procedente	2015	9	4	4	Vânia Petermann	Titular	20000.0	autos 0301223 68 2015 8 24 0090 ação procedimento juizado especial cível proc autor waldemar pacheco filho réu oceanair linhas aéreas ltda vistos etc i relatório relatório dispensado forma artigo 37 caput lei 9 099 95 ii fundamentação trato ação indenizatória danos morais ajuizada waldemar pacheco filho face oceanair linhas aéreas ltda resolvo antecipadamente lide termos artigo 330 i código proce…
455	procedente	2015	9	10	3	Vânia Petermann	Titular	0.0	autos 0000865 79 2015 8 24 0090 ação procedimento juizado especial cível proc autor luciano walfredo pinho réu vrg linhas aéreas vistos etc i relatório relatório dispensado forma artigo 38 caput lei 9 099 95 ii fundamentação trato ação condenatória danos materiais ajuizada luciano walfredo pinho face vrg linhas aéreas resolvo antecipadamente lide termos artigo 330 i código processo civil vez juiz…
456	procedente	2015	10	6	1	Vânia Petermann	Titular	10000.0	autos 0000425 83 2015 8 24 0090 ação procedimento juizado especial cível proc autor daniele bortoli outro réu tam linhas aéreas vistos etc i relatório relatório dispensado forma artigo 38 caput lei 9 099 95 ii fundamentação trato ação indenizatória danos materiais morais ajuizada daniele bortoli daiane bortoli face tam linhas aéreas resolvo antecipadamente lide termos artigo 330 i código processo…
457	procedente	2015	10	1	3	Vânia Petermann	Titular	2000.0	autos 0300491 87 2015 8 24 0090 ação procedimento juizado especial cível proc autor renata tieko franca goto outro réu gol linhas aéreas inteligentes vistos etc i relatório relatório dispensado forma artigo 38 caput lei 9 099 95 ii fundamentação trato ação condenatória danos materiais morais ajuizada renata tieko franca goto marcela sanae franca goto face gol linhas aéreas inteligentes resolvo an…
458	procedente	2015	10	1	3	Vânia Petermann	Titular	4000.0	autos 0300356 75 2015 8 24 0090 ação procedimento juizado especial cível proc autor marco antonio oliveira outro réu decolar ltda outro vistos etc i relatório relatório dispensado forma artigo 38 caput lei 9 099 95 ii fundamentação trato ação indenização danos materiais morais ajuizada marco antonio oliveira karolina guizoni face decolar aerolíneas argentinas resolvo antecipadamente lide termos a…
459	procedente	2015	9	15	1	Vânia Petermann	Titular	4500.0	autos 0300739 53 2015 8 24 0090 ação procedimento juizado especial cível proc autor enio silva soares junior outro réu vrg linhas aéreas vistos etc i relatório relatório dispensado forma artigo 38 caput lei 9 099 95 ii fundamentação trato ação indenizatória danos materiais morais ajuizada jamine theodoro enio silva soares junior face vgr linhas aéreas resolvo antecipadamente lide termos artigo 33…
459	procedente	2015	9	15	1	Vânia Petermann	Titular	2000.0	autos 0300739 53 2015 8 24 0090 ação procedimento juizado especial cível proc autor enio silva soares junior outro réu vrg linhas aéreas vistos etc i relatório relatório dispensado forma artigo 38 caput lei 9 099 95 ii fundamentação trato ação indenizatória danos materiais morais ajuizada jamine theodoro enio silva soares junior face vgr linhas aéreas resolvo antecipadamente lide termos artigo 33…
460	parcialmente_procedente	2015	9	23	2	Vânia Petermann	Titular	15000.0	﻿autos 0302753 44 2014 8 24 0090 ação procedimento juizado especial cível proc autor eduardo chaves réu tam linhas aéreas vistos etc i relatório relatório dispensado forma artigo 38 caput lei 9 099 95 ii fundamentação trato ação condenatória danos morais materiais ajuizada eduardo chaves face tam linhas aéreas resolvo antecipadamente lide termos artigo 330 i cpc vez juiz poder dever julgar lide a…
461	parcialmente_procedente	2015	10	9	4	Vânia Petermann	Titular	4000.0	﻿autos 0000327 98 2015 8 24 0090 ação procedimento juizado especial cível proc autor gonzalo rodrigo alvarado chavez réu oceanair linhas aéreas avianca outro vistos etc i relatório relatório dispensado forma artigo 38 caput lei 9 099 95 ii fundamentação trato ação indenização danos materiais morais ajuizada gonzalo rodrigo alvarado chavez face oceanair linhas aéreas avianca trans american airline…
462	procedente	2015	10	16	4	Vânia Petermann	Titular	3000.0	autos 0004745 16 2014 8 24 0090 ação procedimento juizado especial cível proc autor christofer fernandes réu azul linhas aéreas brasileiras vistos etc i relatório relatório dispensado forma artigo 38 caput lei 9 099 95 ii fundamentação trato ação condenatória danos materiais morais ajuizada christopher fernandes face azul linhas aéreas brasileiras resolvo antecipadamente lide termos artigo 330 i …
463	parcialmente_procedente	2015	10	19	0	Vânia Petermann	Titular	10000.0	﻿autos 0301265 20 2015 8 24 0090 ação procedimento juizado especial cível proc autor adriano luiz souza lima réu azul linhas aéreas vistos etc i relatório relatório dispensado termos artigo 38 caput lei 9099 95 ii fundamentação trato ação indenização danos materiais morais ajuizada adriano luiz souza lima contra azul linhas aéreas resolvo antecipadamente lide termos artigo 330 i cpc vez juiz pode…
464	parcialmente_procedente	2015	10	19	0	Vânia Petermann	Titular	10000.0	﻿autos 0301334 52 2015 8 24 0090 ação procedimento juizado especial cível proc autor adoniran bruno cantelli réu gol transportes aereos vistos etc i relatório relatório dispensado termos artigo 38 caput lei 9099 95 ii fundamentação trato ação indenização danos materiais morais ajuizada adoniran bruno cantelli contra gol transportes aéreos resolvo antecipadamente lide termos artigo 330 i cpc vez j…
465	procedente	2015	10	22	3	Vânia Petermann	Titular	4000.0	autos 0315230 72 2015 8 24 0023 ação procedimento juizado especial cível proc autor edison tessele outro réu vrg linhas aéreas vistos etc relatório dispensado forma artigo 38 caput lei 9099 95 ii fundamentação trato ação indenização danos morais ajuizada edison tessele rose aylce oliveira leite face vrg linhas aéreas resolvo antecipadamente lide termos artigo 330 i código processo civil vez juiz …
466	parcialmente_procedente	2015	10	26	0	Vânia Petermann	Titular	4000.0	﻿autos 0301336 22 2015 8 24 0090 ação procedimento juizado especial cível proc autor zenildo bodnar outro réu tam linhas aéreas vistos etc i relatório relatório dispensado forma artigo 38 caput lei 9 099 95 ii fundamentação trato ação condenatória danos materiais morais ajuizada zenildo bodnar roberta terezinha uvo bodnar face tam linhas aéreas resolvo antecipadamente lide termos artigo 330 i cpc…
467	procedente	2015	10	26	0	Vânia Petermann	Titular	7000.0	autos 0301042 67 2015 8 24 0090 ação procedimento juizado especial cível proc autor renata reinaldo réu avianca oceanair linhas aéras vistos etc i relatório relatório dispensado termos artigo 38 caput lei 9099 95 ii fundamentação trato ação indenização danos morais ajuizada renata reinaldo face avianca oceanir linhas aéreas resolvo antecipadamente lide termos artigo 330 i código processo civil ve…
468	procedente	2015	10	26	0	Vânia Petermann	Titular	7000.0	autos 0301041 82 2015 8 24 0090 ação procedimento juizado especial cível proc autor patrick schlupp coelho réu avianca oceanair linhas aéras vistos etc i relatório relatório dispensado termos artigo 38 caput lei 9099 95 ii fundamentação trato ação indenização danos materiais morais ajuizada patrick schlupp coelho face avianca oceanir linhas aéreas resolvo antecipadamente lide termos artigo 330 i …
469	procedente	2015	10	28	2	Vânia Petermann	Titular	10000.0	autos 0004771 14 2014 8 24 0090 ação procedimento juizado especial cível proc autor vanezza margarida outro réu gol linhas aéreas vistos etc vistos etc i relatório relatório dispensado forma artigo 38 caput lei 9 099 95 ii fundamentação trato ação condenatória danos morais materiais ajuizada vanezza margarida edson margarida face vgr linhas aéreas resolvo antecipadamente lide termos artigo 330 i …
470	improcedente	2015	11	4	2	Vânia Petermann	Titular	0.0	autos 0300960 36 2015 8 24 0090 ação procedimento juizado especial cível proc autor andrea cristina trierweiller outros réu oceanair linhas aéreas avianca vistos etc i relatório relatório dispensado forma artigo 38 caput lei 9 099 95 ii fundamentação trato ação condenatória danos morais materiais ajuizada andréa cristina trierweiller leocádia mari ribeiro rotta maurício josé ribeiro rotta face oc…
471	improcedente	2015	11	9	0	Vânia Petermann	Titular	0.0	autos 0301284 26 2015 8 24 0090 ação procedimento juizado especial cível proc autor myllene vieira camilli réu gol linhas aéreas vrg outro vistos etc i relatório relatório dispensado forma artigo 38 caput lei 9 099 95 ii fundamentação trato ação condenatória danos morais ajuizada myllene vieira camilli face vrg linhas aéreas united airlines inc resolvo antecipadamente lide termos artigo 330 i cód…
472	procedente	2015	6	23	1	Iasodara Fin Nishi	Substituto	3000.0	autos 0004416 04 2014 8 24 0090 ação procedimento juizado especial cível proc autor marina heloisa sartori réu decolar ltda vistos etc i relatório relatório dispensado forma artigo 38 caput lei 9 099 95 ii fundamentação trato ação indenização danos materiais morais ajuizada marina heloisa sartori contra decolar ltda resolvo antecipadamente lide termos artigo 330 i cpc vez juiz poder dever julgar …
473	parcialmente_procedente	2015	6	3	2	Iasodara Fin Nishi	Substituto	2000.0	﻿autos 0002978 40 2014 8 24 0090 ação procedimento juizado especial cível proc autor william barbosa vianna réu tam linhas aéreas vistos etc i relatório relatório dispensado forma artigo 38 caput lei 9 099 95 ii fundamentação trato ação indenizatória danos morais danos materiais ajuizada william barbosa vianna face tam linhas aéreas resolvo antecipadamente lide termos artigo 330 i cpc vez juiz po…
474	procedente	2015	6	2	1	Iasodara Fin Nishi	Substituto	5000.0	autos 0300215 56 2015 8 24 0090 ação procedimento juizado especial cível proc autor eduardo beil réu tam linhas aéreas vistos etc trata ação indenizatória proposta eduardo beil contra tam linhas aéreas alegou adquiriu passagem aérea paulo florianópolis sc 21h 42 min dia inteiro simpósio naquela cidade disse após adentrar salão embarque voo programado 21 42 sendo continuamente adiado companhia req…
476	procedente	2015	6	3	2	Iasodara Fin Nishi	Substituto	2000.0	autos 0003891 22 2014 8 24 0090 ação procedimento juizado especial cível proc autor olga elisabete mohr réu tam linhas aéreas vistos etc i relatório relatório dispensado forma artigo 38 caput lei 9 099 95 ii fundamentação trato ação indenização ajuizada olga elisabete mohr contra tam linhas aéreas resolvo antecipadamente lide termos artigo 330 i cpc vez juiz poder dever julgar lide antecipadament…
477	procedente	2015	6	18	3	Iasodara Fin Nishi	Substituto	5000.0	autos 0303671 48 2014 8 24 0090 ação procedimento juizado especial cível proc autor karla paranaiba bernardes mckinnon réu american airlines vistos etc i relatório relatório dispensado forma artigo 38 caput lei 9 099 95 ii fundamentação trato ação condenatória indenização danos morais materiais ajuizada karla paranaíba bernardes mckinnon contra american airlines inc resolvo antecipadamente lide t…
478	parcialmente_procedente	2015	6	8	0	Iasodara Fin Nishi	Substituto	0.0	﻿autos 0004733 02 2014 8 24 0090 ação procedimento juizado especial cível proc autor josé luis custódio réu klm cia real holandesa aviação outro vistos etc i relatório relatório dispensado forma artigo 38 caput lei 9 099 95 ii fundamentação trato ação obrigação fazer c danos morais ajuizada josé luis custodio contra decolar ltda klm koninlijke luchtvaart maatschapij resolvo antecipadamente lide t…
479	parcialmente_procedente	2015	6	8	0	Iasodara Fin Nishi	Substituto	0.0	﻿autos 0004726 10 2014 8 24 0090 ação procedimento juizado especial cível proc autor gustavo camilo frigo réu klm cia real holandesa aviação vistos etc i relatório relatório dispensado forma artigo 38 caput lei 9 099 95 ii fundamentação trato ação obrigação fazer cumulada reparação danos morais ajuizada gustavo camilo frigo contra klm koninlijke luchtvaart maatschapij resolvo antecipadamente lide…
480	procedente	2015	6	9	1	Iasodara Fin Nishi	Substituto	0.0	autos 0004840 46 2014 8 24 0090 ação procedimento juizado especial cível proc autor alexandre coimbra ribeiro réu klm royal dutch airlines outro vistos etc i relatório relatório dispensado forma artigo 38 caput lei 9 099 95 ii fundamentação trato ação obrigação fazer ajuizada alexandre coimbra ribeiro contra klm koninlijke luchtvaart maatschapij decolar co ltda resolvo antecipadamente lide termos…
481	procedente	2015	6	17	2	Iasodara Fin Nishi	Substituto	8000.0	autos 0003228 73 2014 8 24 0090 ação procedimento juizado especial cível proc autor renan watkins boueri cavalcanti réu companhia aérea lan airlines vistos etc trata ação indenização danos morais formulada renan watkins boueri cavalcanti contra companhia aérea lan airlines alegou dia 17 outubro 2012 acompanhou mãe viagem austrália previsão chegada destino dia 19 outubro 2012 narrou viagem sacrifí…
482	improcedente	2015	6	18	3	Iasodara Fin Nishi	Substituto	0.0	autos 0304126 13 2014 8 24 0090 ação procedimento juizado especial cível autor ludmila martins richaid outro réu tam linhas aéreas vistos etc trata ação indenização danos morais materiais ajuizada ludmila martins richaid manuela richaid alvarenga menor idade contra tam linhas aéreas alegando adquiriu passagem aérea destino rio janeiro filha manuela dia 29 11 2014 viajaria desacompanhada narrou am…
483	procedente	2015	6	29	0	Iasodara Fin Nishi	Substituto	5000.0	autos 0303731 21 2014 8 24 0090 ação procedimento juizado especial cível proc autor robert james mc kinnon réu american airlines inc vistos etc i relatório relatório dispensado forma artigo 38 caput lei 9 099 95 ii fundamentação trato ação condenatória indenização danos morais materiais ajuizada robert james mc kinnon contra american airlines inc resolvo antecipadamente lide termos artigo 330 i c…
484	procedente	2015	6	17	2	Iasodara Fin Nishi	Substituto	8000.0	autos 0300266 67 2015 8 24 0090 ação procedimento juizado especial cível proc autor ana paula paraizo outro réu gol linhas aéreas inteligentes vistos etc trata ação indenização danos morais materiais formulada ana paula paraizo andré luiz zapellini martins contra gol linhas aéreas inteligentes asseverando adquiriram passagens aéreas junto requerida destino buenos aires todavia retorno dia 08 04 2…
485	procedente	2015	6	23	1	Iasodara Fin Nishi	Substituto	6000.0	autos 0302526 54 2014 8 24 0090 ação procedimento juizado especial cível proc autor marcos rogerio palmeira réu multiplus fidelidade outros vistos etc i relatório relatório dispensado forma artigo 38 caput lei 9 099 95 ii fundamentação trato ação declaratória condenatória ajuizada marcos rogério palmeira contra multiplus tam linhas aéreas deutsche lufthansa ag resolvo antecipadamente lide termos …
486	improcedente	2015	6	24	2	Iasodara Fin Nishi	Substituto	0.0	autos 0303567 56 2014 8 24 0090 ação procedimento juizado especial cível proc autor mauro solano amarante réu b2w viagem turismo ltda outro vistos etc i relatório relatório dispensado forma artigo 38 caput lei 9 099 95 ii fundamentação trato ação ressarcimento valores ajuizada mauro solano amarante contra alitalia compagnia aerea italiana b2w viagens turismo ltda resolvo antecipadamente lide term…
487	procedente	2015	6	23	1	Iasodara Fin Nishi	Substituto	3000.0	autos 0303879 32 2014 8 24 0090 ação procedimento juizado especial cível proc autor arilson dauri pires outro réu gol linhas aéreas inteligentes sa vistos etc i relatório relatório dispensado forma artigo 38 caput lei 9 099 95 ii fundamentação trato ação indenização danos morais ajuizada arilson dauri pires daniela linhares silva ghisleri face gol linhas aéreas inteligentes resolvo antecipadament…
488	procedente	2015	6	29	0	Iasodara Fin Nishi	Substituto	15000.0	autos 0304035 20 2014 8 24 0090 ação procedimento juizado especial cível proc autor manuela kanareki pereira ramos réu royal air maroc outro vistos etc i relatório relatório dispensado forma artigo 38 caput lei 9 099 95 ii fundamentação trato ação indenização danos morais ajuizada manuela kanareki peireia ramos contra royal air maroc orbital serviços auxiliares transporte aéreo ltda resolvo antec…
489	parcialmente_procedente	2015	6	29	0	Iasodara Fin Nishi	Substituto	15000.0	﻿autos 0303976 32 2014 8 24 0090 ação procedimento juizado especial cível proc autor bruno ramos réu royal air maroc outro vistos etc i relatório relatório dispensado forma artigo 38 caput lei 9 099 95 ii fundamentação trato ação indenização danos morais ajuizada bruno ramos contra royal air maroc orbital serviços auxiliares transporte aéreo ltda resolvo antecipadamente lide termos artigo 330 i c…
490	parcialmente_procedente	2015	6	29	0	Iasodara Fin Nishi	Substituto	0.0	autos 0000116 62 2015 8 24 0090 ação procedimento juizado especial cível proc autor rose cléia alves silva réu edestinos br agencia viagens turismo ltda outro vistos etc i relatório relatório dispensado forma artigo 38 caput lei 9 099 95 ii fundamentação trato ação indenização ajuizada rose cléa alves silva contra edestinos br agência viagens turismo ltda azul linhas aéreas brasileiras resolvo an…
491	procedente	2015	5	22	4	Iasodara Fin Nishi	Substituto	10000.0	autos 0000380 79 2015 8 24 0090 ação procedimento juizado especial cível proc autor ricardo amorim oliveira réu alitalia vistos etc i relatório relatório dispensado forma artigo 38 caput lei 9 099 95 ii fundamentação trato ação indenização ajuizada ricardo amorim oliveira contra compagnia aerea italiana alitalia resolvo antecipadamente lide termos artigo 330 i cpc vez juiz poder dever julgar lide…
492	parcialmente_procedente	2015	5	22	4	Eduardo Peruffo e Silva	Leigo	0.0	﻿processo 0001156 79 2015 8 24 0090 procedimento juizado especial cível requerente fabricio badalotti brandão requeridas klm cia real holandesa aviação decolar comércio ltda vistos etc dispensado relatório termos artigo 38 lei 9 099 95 fundamento decido primeiramente confirmo revelia requerida decolar decidida fl 48 conforme art 20 lei 9 099 95 feito comporta julgamento conforme estado processo p…
493	procedente	2015	5	26	1	Vânia Petermann	Titular	5000.0	autos 0300021 56 2015 8 24 0090 ação procedimento juizado especial cível proc autor getulio correa réu tam linhas aéreas vistos etc i relatório relatório dispensado formana forma artigo 38 caput lei 9 099 95 ii fundamentação trato ação indenização danos morais ajuizada getúlio corrêa contra tam linhas aéreas resolvo antecipadamente lide termos artigo 330 i cpc vez juiz poder dever julgar lide ant…
494	parcialmente_procedente	2015	5	26	1	Vânia Petermann	Titular	0.0	﻿autos 0303631 66 2014 8 24 0090 ação procedimento juizado especial cível proc autor frank benjamin pjilipp réu tam linhas aéreas vistos etc i relatório relatório dispensado forma artigo 38 caput lei 9 099 95 ii fundamentação trato ação restituição quantia paga c indenização danos morais ajuizada frank benjamin philipp face tam linhas aéreas resolvo antecipadamente lide termos artigo 330 i código…
495	procedente	2015	5	27	2	Vânia Petermann	Titular	3000.0	autos 0300190 43 2015 8 24 0090 ação procedimento juizado especial cível proc autor gabriela ouriques castro réu oceanair linhas aéreas avianca vistos etc i relatório relatório dispensado forma artigo 38 caput lei 9 099 95 ii fundamentação trato ação indenizatória ajuizada gabriela ouriques castro face oceanair linhas aéreas resolvo antecipadamente lide termos artigo 330 i cpc vez juiz poder deve…
496	procedente	2015	5	26	1	Vânia Petermann	Titular	8000.0	autos 0303680 10 2014 8 24 0090 ação procedimento juizado especial cível proc autor guilherme geraldo panariello silva réu copa airlines vistos etc i relatório relatório dispensado forma artigo 38 caput lei 9 099 95 ii fundamentação trato ação danos morais ajuizada guilherme geraldo panariello silva contra compañia panameña aviaión copa airlines resolvo antecipadamente lide termos artigo 330 i cp…
497	procedente	2015	5	27	2	Vânia Petermann	Titular	4500.0	autos 0300176 59 2015 8 24 0090 ação procedimento juizado especial cível proc autor ana luíza coelho silveira mello réu united airlines outro vistos etc i relatório relatório dispensado forma artigo 38 caput lei 9 099 95 ii fundamentação trato ação condenatória indenização danos materiais morais ajuizada ana luiza coelho silveira mello contra united airlines inc resolvo antecipadamente lide termo…
498	procedente	2015	5	27	2	Vânia Petermann	Titular	4500.0	autos 0300177 44 2015 8 24 0090 ação procedimento juizado especial cível proc autor gustavo costa ferreira réu united airlines outro vistos etc i relatório relatório dispensado forma artigo 38 caput lei 9 099 95 ii fundamentação trato ação condenatória indenização danos materiais morais ajuizada gustavo costa ferreira contra united airlines inc resolvo antecipadamente lide termos artigo 330 i cpc…
499	parcialmente_procedente	2015	5	28	3	Vânia Petermann	Titular	0.0	﻿autos 0304048 19 2014 8 24 0090 ação procedimento juizado especial cível proc autor fabrício silveira volpato outro réu decolar ltda outros vistos etc i relatório relatório dispensado forma artigo 38 caput lei 9 099 95 ii fundamentação trato ação preceito cominatório obrigação fazer pedido antecipação tutela c condenatória indenização danos morais ajuizada fabrício silveira volpato alice mazon m…
500	parcialmente_procedente	2015	5	29	4	Vânia Petermann	Titular	14000.0	﻿autos 0303306 91 2014 8 24 0090 ação procedimento juizado especial cível proc autor laudinei benedito neves réu tap transportes aéreos portugueses vistos etc i relatório relatório dispensado forma artigo 38 caput lei 9 099 95 ii fundamentação trato ação indenizatória danos morais materiais ajuizada laudinei benedito neves face tap transportes aéreos portugueses resolvo antecipadamente lide termo…
501	procedente	2015	8	3	0	Vânia Petermann	Titular	4000.0	autos 0303737 28 2014 8 24 0090 ação procedimento juizado especial cível proc autor carlos alberto marques outro réu air france brasil vistos etc i relatório relatório dispensado forma artigo 38 caput lei 9 099 95 ii fundamentação trato ação indenização danos materiais morais ajuizada carlos alberto marques andréia guerini contra société air france resolvo antecipadamente lide termos artigo 330 i…
502	procedente	2015	8	3	0	Vânia Petermann	Titular	2000.0	autos 0001015 60 2015 8 24 0090 ação procedimento juizado especial cível proc autor larissa vieira piovezani réu tam linhas aéreas vistos etc i relatório relatório dispensado forma artigo 38 caput lei 9 099 95 ii fundamentação trato ação indenização danos materiais morais ajuizada larissa vieira piovezani contra tam linhas aéreas resolvo antecipadamente lide termos artigo 330 i cpc vez juiz poder…
503	extincao	2015	8	3	0	Vânia Petermann	Titular	0.0	autos 0001030 29 2015 8 24 0090 ação procedimento juizado especial cível proc autor vilmar adriano bussolaro réu tam linhas aéreas fidelidade viagens turismo ltda multiplus vistos etc i relatório relatório dispensado forma artigo 38 caput lei 9 099 95 ii fundamentação trato ação indenização danos materiais morais ajuizada vilmar adriano bussolaro contra tam linhas aéreas resolvo antecipadamente l…
504	procedente	2015	8	3	0	Vânia Petermann	Titular	9000.0	autos 0001051 05 2015 8 24 0090 ação procedimento juizado especial cível proc autor leonardo cassol dalmolin réu united airlines inc vistos etc i relatório relatório dispensado forma artigo 38 caput lei 9 099 95 ii fundamentação trato ação indenização danos morais materiais ajuizada leonardo cassol dalmolin contra united airlines inc resolvo antecipadamente lide termos artigo 330 i cpc vez juiz p…
505	parcialmente_procedente	2015	7	28	1	Vânia Petermann	Titular	5000.0	﻿autos 0001071 93 2015 8 24 0090 ação procedimento juizado especial cível proc autor mariana carneiro oliveira réu oceanair linhas aéreas vistos etc i relatório relatório dispensado forma artigo 38 caput lei 9 099 95 ii fundamentação trato ação condenatória danos morais materiais ajuizada mariana carneiro oliveira face oceanair linhas aéreas resolvo antecipadamente lide termos artigo 330 i código…
506	procedente	2015	8	3	0	Vânia Petermann	Titular	8000.0	autos 0300718 77 2015 8 24 0090 ação procedimento juizado especial cível proc autor nelson nunes junior réu vrg linhas aéreas vistos etc i relatório relatório dispensado forma artigo 38 caput lei 9 099 95 ii fundamentação trato ação indenizatória danos materiais morais ajuizada nélson nunes júnior contra vrg linhas aéreas resolvo antecipadamente lide termos artigo 330 i cpc vez juiz poder dever j…
507	procedente	2015	8	3	0	Vânia Petermann	Titular	500.0	autos 0300663 29 2015 8 24 0090 ação procedimento juizado especial cível proc autor silvia leticia listoni outro réu vrg linhas aéreas outro vistos etc i relatório relatório dispensado forma artigo 38 caput lei 9 099 95 ii fundamentação trato ação indenização danos morais c repetição indébito ajuizada bruno angeli bonemer silvia letícia listoni contra vrg linhas aéreas aerolíneas argentinas socie…
508	improcedente	2015	8	3	0	Vânia Petermann	Titular	0.0	autos 0302751 74 2014 8 24 0090 ação procedimento juizado especial cível proc autor nascha wolter bittencourt outro réu decolar ltda vistos etc i relatório relatório dispensado forma artigo 38 caput lei 9 099 95 ii fundamentação trato ação declaração inexistência débito c indenização danos materiais morais ajuizada guilherme guimarães louzada nascha wolter bittencourt contra decolar ltda resolvo …
509	parcialmente_procedente	2015	8	18	1	Vânia Petermann	Titular	0.0	﻿autos 0301512 35 2014 8 24 0090 ação procedimento juizado especial cível proc autor mariano moreira junior réu gol transportes aéreos vistos etc i relatório relatório dispensado forma artigo 38 caput lei 9 099 95 ii fundamentação trato ação condenatória ajuizada mariano moreira júnior contra vrg linhas aéreas resolvo antecipadamente lide termos artigo 330 i cpc vez juiz poder dever julgar lide a…
510	parcialmente_procedente	2015	7	22	2	Erica Lourenço de Lima Ferreira	Titular	8000.0	﻿autos 0302045 91 2014 8 24 0090 ação procedimento juizado especial cível proc autora débora viale prazeres ré delta airlines vistos etc i relatório relatório dispensado forma artigo 38 caput lei 9 099 95 ii fundamentação trata ação indenização danos morais materiais proposta débora viele prazeres contra delta airlines qualificados autos desnecessária produção provas julga antecipadamente lide in…
511	procedente	2015	7	7	1	Erica Lourenço de Lima Ferreira	Titular	8000.0	autos 0300831 31 2015 8 24 0090 ação procedimento juizado especial cível proc autor jakson alberto munhoz réu aerovias mexico aeromexico vistos etc trata ação indenização danos morais procura autor ressarcimento incômodos havidos durante retorno viagem internacional responsabilidade única empresa ré sucesso tentativas composição extra judicialmente relatório dispensado termos artigo 38 lei 9 099 …
512	parcialmente_procedente	2015	7	10	4	Erica Lourenço de Lima Ferreira	Titular	3000.0	﻿autos 0000300 18 2015 8 24 0090 ação procedimento juizado especial cível proc autores antônio feeburg porto alegre sarah rossi porto alegre ré tam linhas aéreas vistos etc i relatório relatório dispensado forma artigo 38 caput lei 9 099 95 ii fundamentação trato ação indenizatória danos morais ajuizada antônio feeburg porto alegre sarah rossi porto alegre face tam linhas aéreas resolvo antecipad…
513	improcedente	2015	7	20	0	Erica Lourenço de Lima Ferreira	Titular	0.0	autos 0300298 72 2015 8 24 0090 ação procedimento juizado especial cível proc autor anito rocha oliveira júnior réu vrg linhas aéreas vistos etc i relatório relatório dispensado forma artigo 38 caput lei 9 099 95 ii fundamentação trata ação condenatória danos materiais ajuizada anito rocha oliveira júnior contra vrg linhas aéreas resolvo antecipadamente lide termos artigo 330 i cpc vez juiz poder…
514	procedente	2015	4	7	1	Vânia Petermann	Titular	2000.0	autos 0302170 59 2014 8 24 0090 ação procedimento juizado especial cível proc autor jorge cabrera rosa outros réu vrg linhas aéreas vistos etc i relatório relatório dispensado forma artigo 38 caput lei 9 099 95 ii fundamentação trato ação ressarcimento danos materiais indenizatória danos morais sofridos ajuizada jorge cabrera rosa nanete terezinha michels cabreira rosa jorge mirchels cabrera rosa…
515	parcialmente_procedente	2014	12	19	4	Vânia Petermann	Titular	4000.0	﻿autos 0001013 27 2014 8 24 0090 ação procedimento juizado especial cível proc autor evilson coelho aguiar réu vrg linhas aéreas gol linhas aéreas inteligentes vistos etc i relatório relatório dispensado forma artigo 38 caput lei 9 099 95 ii fundamentação resolvo antecipadamente lide termos artigo 330 i cpc vez juiz poder dever julgar lide antecipadamente desprezando realização audiência produção…
516	parcialmente_procedente	2015	2	23	0	Vânia Petermann	Titular	4000.0	﻿autos 0301143 41 2014 8 24 0090 ação procedimento juizado especial cível proc autor flavia silveira souza pires outros réu gol linhas aéreas vistos etc i relatório relatório dispensado forma artigo 38 caput lei 9 099 95 ii fundamentação resolvo antecipadamente lide termos artigo 330 i cpc vez juiz poder dever julgar lide antecipadamente desprezando realização audiência produção provas constatar …
517	parcialmente_procedente	2015	2	23	0	Vânia Petermann	Titular	0.0	﻿autos 0002732 44 2014 8 24 0090 ação procedimento juizado especial cível proc autor alessandro bortoli réu vrg linhas aéreas vistos etc i relatório relatório dispensado forma artigo 38 caput lei 9 099 95 ii fundamentação resolvo antecipadamente lide termos artigo 330 i cpc vez juiz poder dever julgar lide antecipadamente desprezando realização audiência produção provas constatar acervo documenta…
518	improcedente	2015	2	23	0	Vânia Petermann	Titular	0.0	autos 0301249 03 2014 8 24 0090 ação procedimento juizado especial cível proc autor joão antônio heinzen amin helou réu turkish airlines vistos etc i relatório relatório dispensado forma artigo 38 caput lei 9 099 95 ii fundamentação julgo processo estado encontra porque provas produzir aplica caso normas contidas estatuto consumerista porque embora todo transporte aéreo nacional regido código bra…
519	parcialmente_procedente	2015	2	23	0	Vânia Petermann	Titular	0.0	﻿autos 0003632 61 2013 8 24 0090 ação procedimento juizado especial cível proc autor tiago josé griebeler carvalho réu decolar ltda vistos etc i relatório relatório dispensado forma artigo 38 caput lei 9 099 95 ii fundamentação resolvo antecipadamente lide termos artigo 330 i cpc vez juiz poder dever julgar lide antecipadamente desprezando realização audiência produção provas constatar acervo doc…
520	parcialmente_procedente	2015	3	4	2	Vânia Petermann	Titular	0.0	﻿autos 0005225 28 2013 8 24 0090 ação procedimento juizado especial cível proc autor marcio alexandre kuntze réu decolar ltda outros vistos etc i relatório relatório dispensado forma artigo 38 caput lei 9 099 95 ii fundamentação trato ação reparação ajuizada márcio laxandre kuntze contra decolar ltda south african airways tam linhas aéreas resolvo antecipadamente lide termos artigo 330 i cpc vez …
521	procedente	2015	3	9	0	Vânia Petermann	Titular	3000.0	autos 0003563 29 2013 8 24 0090 ação procedimento juizado especial cível indenização dano material autor fabiana borba labi réu tvlx viagens turismo viajanet vistos sentença i relatório relatório dispensado forma art 38 lei 9 099 1995 ii fundamentação trato ação indenizatória danos materiais morais ajuizada fabiana borba labi contra tvlx viagens turismo viajanet julgo antecipadamente feito porqua…
522	parcialmente_procedente	2015	3	12	3	Vânia Petermann	Titular	7000.0	﻿autos 0301920 26 2014 8 24 0090 ação procedimento juizado especial cível indenização dano moral autor cristiane santos réu american airlines inc outros vistos etc i relatório relatório dispensado forma artigo 38 caput lei 9 099 95 ii fundamentação trato ação indenização danos morais materiais ajuizada cristiane santos contra american airlines inc lan chile airelines latam airlines group trans am…
523	procedente	2015	3	12	3	Vânia Petermann	Titular	2000.0	autos 0300817 81 2014 8 24 0090 ação procedimento juizado especial cível indenização dano moral autor guilherme burigo kruger outro réu avianca oceanair linhas aéreas vistos etc i relatório relatório dispensado forma artigo 38 caput lei 9 099 95 ii fundamentação trato ação indenização danos materiais morais ajuizada guilherme burigo kruger ariane thives contra oceanair linhas aéreas avianca resol…
524	procedente	2015	3	24	1	Vânia Petermann	Titular	7000.0	autos 0302379 28 2014 8 24 0090 ação procedimento juizado especial cível proc autor rodrigo prata santos réu american airlines inc outros vistos etc i relatório relatório dispensado forma artigo 38 caput lei 9 099 95 ii fundamentação trato ação indenização danos morais materiais ajuizada rodrigo prata santos contra american airlines inc lan chile airelines latam airlines group trans american airl…
525	procedente	2015	4	6	0	Vânia Petermann	Titular	6000.0	autos 0302976 94 2014 8 24 0090 ação procedimento juizado especial cível proc autor leonardo santos vix réu tam linhas aéreas outro vistos etc i relatório relatório dispensado forma artigo 38 caput lei 9 099 95 ii fundamentação trato ação leonardo santos vix contra tam linhas aéreas resolvo antecipadamente lide termos artigo 330 i cpc vez juiz poder dever julgar lide antecipadamente desprezando r…
526	procedente	2015	4	10	4	Vânia Petermann	Titular	5000.0	autos 0302770 80 2014 8 24 0090 ação procedimento juizado especial cível proc autor pedro henrique fontes fornasaro réu oceanair linhas aéreas avianca vistos etc i relatório relatório dispensado forma artigo 38 caput lei 9 099 95 ii fundamentação trato ação indenização danos morais ajuizada pedro henrique fontes fornasaro face oceanair linhas aéreas avianca resolvo antecipadamente lide termos art…
527	parcialmente_procedente	2015	4	13	0	Vânia Petermann	Titular	5000.0	﻿autos 0302679 87 2014 8 24 0090 ação procedimento juizado especial cível proc autor andré diogo moecke réu gol linhas aéreas inteligentes vistos etc i relatório relatório dispensado forma artigo 38 caput lei 9 099 95 ii fundamentação trato ação indenização danos morais ajuizada andré diogo moecke contra vrg linhas aéreas resolvo antecipadamente lide termos artigo 330 i cpc vez juiz poder dever j…
528	procedente	2015	4	15	2	Vânia Petermann	Titular	0.0	autos 0001503 83 2013 8 24 0090 ação procedimento juizado especial cível proc autor heliano josé kuiava réu pluna lineas aeras uruguayas outro vistos etc i relatório relatório dispensado forma artigo 38 caput lei 9 099 95 ii fundamentação trato ação indenização danos materiais ajuizada heliano josé kuiava contra plunas lineas aeras uruguayas edestinos br agência viagens turismo ltda resolvo antec…
529	improcedente	2015	3	15	6	Josiane Vincoski Gavião da Silva	Leigo	0.0	autos 0003260 15 2013 8 24 0090 ação procedimento juizado especial cível proc autor paulo césar barcelos cassiano júnior réu trip linhas aéreas vistos etc i relatório relatório dispensado termos art 38 lei 9 099 95 ii fundamento decido trato ação condenatória proposta paulo césar barcelos cassiano júnior face trip linhas aéreas ambas devidamente qualificadas autos prefacialmente tocante prelimina…
530	procedente	2015	4	17	4	Vânia Petermann	Titular	2000.0	autos 0303046 14 2014 8 24 0090 ação procedimento juizado especial cível proc autor pedro henrique fontes fornasaro outros réu smiles vistos etc i relatório relatório dispensado forma artigo 38 caput lei 9 099 95 ii fundamentação trato ação indenização danos morais materiais ajuizada pedro henrique fontes fornasaro marina cardoso ferreira fornasaro samira cardoso ferreira contra smiles resolvo an…
531	procedente	2015	4	17	4	Vânia Petermann	Titular	2000.0	autos 0300212 38 2014 8 24 0090 ação procedimento juizado especial cível proc autor bruno ramos outro réu american airlines inc outro vistos etc i relatório relatório dispensado forma artigo 38 caput lei 9 099 95 ii fundamentação trato ação indenização danos morais ajuizada bruno ramos manuela kanareki pereira contra vrg linhas aéreas american airlines inc resolvo antecipadamente lide termos arti…
532	parcialmente_procedente	2015	4	22	2	Vânia Petermann	Titular	5000.0	﻿autos 0004235 03 2014 8 24 0090 ação procedimento juizado especial cível proc autor neodete turatti réu vrg linhas aéreas vistos etc i relatório relatório dispensado forma artigo 38 caput lei 9 099 95 ii fundamentação trato ação indenização danos morais ajuizada neodete turatti contra vrg linhas aéreas resolvo antecipadamente lide termos artigo 330 i cpc vez juiz poder dever julgar lide antecipa…
533	parcialmente_procedente	2015	4	22	2	Vânia Petermann	Titular	5000.0	﻿autos 0303409 98 2014 8 24 0090 ação procedimento juizado especial cível proc autor marlene moraes branco réu tam linhas aéreas vistos etc i relatório relatório dispensado forma artigo 38 caput lei 9 099 95 ii fundamentação trato ação indenização danos morais materiais ajuizada marlene morais branco martendal contra tam linhas aéreas resolvo antecipadamente lide termos artigo 330 i cpc vez juiz …
534	parcialmente_procedente	2015	4	24	4	Vânia Petermann	Titular	5000.0	﻿autos 0303463 64 2014 8 24 0090 ação procedimento juizado especial cível proc autor priscilla santos oliveira réu azul linhas aéreas brasileiras vistos etc i relatório relatório dispensado forma artigo 38 caput lei 9 099 95 ii fundamentação trato ação indenização danos morais ajuizada priscilla santos oliveira contra azul linhas aéreas brasileiras resolvo antecipadamente lide termos artigo 330 i…
535	procedente	2015	4	24	4	Vânia Petermann	Titular	0.0	autos 0303595 24 2014 8 24 0090 ação procedimento juizado especial cível proc autor thiago silveira pereira réu vrg linhas aéreas vistos etc i relatório relatório dispensado forma artigo 38 caput lei 9 099 95 ii fundamentação trato ação indenização danos materiais ajuizada thiago silveira pereira contra vrg linhas aéreas resolvo antecipadamente lide termos artigo 330 i cpc vez juiz poder dever ju…
536	parcialmente_procedente	2015	4	27	0	Vânia Petermann	Titular	0.0	﻿autos 0303133 67 2014 8 24 0090 ação procedimento juizado especial cível proc autor liliana oneda réu gol transportes aéreos vistos etc i relatório relatório dispensado forma artigo 38 caput lei 9 099 95 ii fundamentação trato ação indenização ajuizada liliana oneda contra vrg linhas aéreas resolvo antecipadamente lide termos artigo 330 i cpc vez juiz poder dever julgar lide antecipadamente desp…
537	procedente	2015	4	29	2	Vânia Petermann	Titular	6000.0	autos 0303738 13 2014 8 24 0090 ação procedimento juizado especial cível atraso vôo autor leandro antônio godoy oliveira réu vrg linhas aéreas vistos etc i relatório relatório dispensado forma artigo 38 caput lei 9 099 95 ii fundamentação trato ação indenização danos morais ajuizada leandro antonio godoy oliveira face vrg linhas aéreas resolvo antecipadamente lide termos artigo 330 i cpc vez juiz…
538	parcialmente_procedente	2015	5	7	3	Vânia Petermann	Titular	15000.0	﻿autos 0303077 34 2014 8 24 0090 ação procedimento juizado especial cível extravio bagagem autor caina britto barletta réu tam linhas aéreas vistos etc i relatório relatório dispensado forma artigo 38 caput lei 9 099 95 ii fundamentação trato ação indenizatória danos morais materiais ajuizada cainã britto barletta face tam linhas aéreas resolvo antecipadamente lide termos artigo 330 i cpc vez jui…
539	procedente	2015	5	20	2	Vânia Petermann	Titular	4000.0	autos 0303833 43 2014 8 24 0090 ação procedimento juizado especial cível proc autor marina nunes réu tam linhas aéreas vistos etc i relatório relatório dispensado formana forma artigo 38 caput lei 9 099 95 ii fundamentação trato ação reparatória danos morais ajuizada marina nunes contra tam linhas aéreas resolvo antecipadamente lide termos artigo 330 i cpc vez juiz poder dever julgar lide antecip…
540	procedente	2015	1	20	1	Davidson Jahn Mello	Titular	1000.0	autos 0300440 13 2014 8 24 0090 ação procedimento juizado especial cível overbooking autor rodrigo ribeiro farias réu oceanair linhas aéreas nome fantasia avianca vistos sentença i relatório relatório dispensado forma artigo 38 caput lei 9 099 95 ii fundamentação resolvo antecipadamente lide termos artigo 330 i cpc vez juiz poder dever julgar lide antecipadamente desprezando realização audiência …
541	procedente	2015	1	7	2	Davidson Jahn Mello	Titular	10000.0	autos 0303171 79 2014 8 24 0090 ação procedimento juizado especial cível extravio bagagem autor catarina amorim pisetta réu alitalia compagnia aerea italiana vistos etc i relatório dispensado relatório lavrada sentença apenas menção elementos convicção segundo princípios especial simplicidade informalidade economia processual normas regem juizados especiais arts 2 38 lei 9 099 95 ii fundamentação…
542	parcialmente_procedente	2015	1	13	1	Davidson Jahn Mello	Titular	4000.0	﻿autos 0302346 38 2014 8 24 0090 ação procedimento juizado especial cível indenização dano moral autor alessandro oliveira outro réu tam linhas aéreas vistos etc i relatório dispensado relatório lavrada sentença apenas menção elementos convicção segundo princípios especial simplicidade informalidade economia processual normas regem juizados especiais arts 2 38 lei 9 099 95 ii fundamentação trata …
543	procedente	2015	1	21	2	Davidson Jahn Mello	Titular	1000.0	autos 0818023 85 2013 8 24 0090 ação procedimento juizado especial cível cancelamento vôo autor monica sut gravina outro réu tap transportes aéreos portugueses vistos etc i relatório relatório dispensado forma artigo 38 caput lei 9 099 95 ii fundamentação resolvo antecipadamente lide termos artigo 330 i cpc vez juiz poder dever julgar lide antecipadamente desprezando realização audiência produção…
544	parcialmente_procedente	2015	1	21	2	Davidson Jahn Mello	Titular	4000.0	﻿autos 0301771 30 2014 8 24 0090 ação procedimento juizado especial cível atraso vôo autor thiago pereira amorim réu avianca linhas aéreas vistos etc i relatório relatório dispensado forma artigo 38 caput lei 9 099 95 ii fundamentação resolvo antecipadamente lide termos artigo 330 i cpc vez juiz poder dever julgar lide antecipadamente desprezando realização audiência produção provas constatar ace…
545	procedente	2015	1	26	0	Davidson Jahn Mello	Titular	3000.0	autos 0002600 84 2014 8 24 0090 ação procedimento juizado especial cível transporte aéreo autor beatriz eberhardt menegon outro réu air china limited vistos etc i relatório relatório dispensado forma artigo 38 caput lei 9 099 95 ii fundamentação resolvo antecipadamente lide termos artigo 330 i cpc vez juiz poder dever julgar lide antecipadamente desprezando realização audiência produção provas co…
546	procedente	2015	1	28	2	Davidson Jahn Mello	Titular	10000.0	autos 0820180 31 2013 8 24 0090 ação procedimento juizado especial cível prestação serviços autor neiva marilei gauer nicolini réu vrg linhas aéreas vistos etc i relatório relatório dispensado forma artigo 38 caput lei 9 099 95 ii fundamentação resolvo antecipadamente lide termos artigo 330 i cpc vez juiz poder dever julgar lide antecipadamente desprezando realização audiência produção provas con…
547	procedente	2015	1	29	3	Davidson Jahn Mello	Titular	5000.0	autos 0805603 48 2013 8 24 0090 ação procedimento juizado especial cível atraso vôo autor bruno nobre andrade outro réu gol linhas aéreas inteligentes vistos etc i relatório relatório dispensado forma artigo 38 caput lei 9 099 95 ii fundamentação resolvo antecipadamente lide termos artigo 330 i cpc vez juiz poder dever julgar lide antecipadamente desprezando realização audiência produção provas c…
548	procedente	2015	2	4	2	Davidson Jahn Mello	Titular	7000.0	autos 0302439 98 2014 8 24 0090 ação procedimento juizado especial cível indenização dano moral autor marli rodrigues iaczinski réu vrg linhas aéreas vistos etc relatório dispensado forma art 38 caput lei 9 099 95 ii fundamentação requer autora condenada ré danos morais tendo vista desgaste sofrido razão adiamento voo devida assistência alega ré adiamento voo deu fato manutenção aeronave programa…
549	procedente	2015	2	4	2	Davidson Jahn Mello	Titular	7000.0	autos 0302443 38 2014 8 24 0090 ação procedimento juizado especial cível indenização dano moral autor maria antonia oliveira borgs réu vrg linhas aéreas vistos etc relatório dispensado forma art 38 caput lei 9 099 95 ii fundamentação requer autora condenada ré danos morais tendo vista desgaste sofrido razão adiamento voo devida assistência alega ré adiamento voo deu fato manutenção aeronave progr…
550	procedente	2014	12	13	5	Vânia Petermann	Titular	10000.0	autos 0813007 53 2013 8 24 0090 ação procedimento juizado especial cível proc autor rogério lucena suruagy amaral réu lan airlines outro vistos etc i relatório relatório dispensado forma artigo 38 caput lei 9 099 95 ii fundamentação resolvo antecipadamente lide termos artigo 330 i cpc vez juiz poder dever julgar lide antecipadamente desprezando realização audiência produção provas constatar acerv…
551	procedente	2014	12	13	5	Vânia Petermann	Titular	5000.0	autos 0004727 29 2013 8 24 0090 ação procedimento juizado especial cível proc autor fábio amboni réu tam linhas aéreas fidelidade viagens turismo ltda multiplus vistos etc i relatório relatório dispensando forma artigo 38 caput lei 9 099 95 ii fundamentação resolvo antecipadamente lide termos artigo 330 i cpc vez juiz poder dever julgar lide antecipadamente desprezando realização audiência produç…
552	procedente	2014	12	13	5	Vânia Petermann	Titular	5000.0	autos 0004870 18 2013 8 24 0090 ação procedimento juizado especial cível proc autor joão batista ramos réu cvc brasil operadora agências viagens outro vistos etc i relatório relatório dispensando forma artigo 38 caput lei 9 099 95 ii fundamentação resolvo antecipadamente lide termos artigo 330 i cpc vez juiz poder dever julgar lide antecipadamente desprezando realização audiência produção provas …
553	procedente	2014	12	13	5	Vânia Petermann	Titular	5000.0	autos 0820114 51 2013 8 24 0090 ação procedimento juizado especial cível proc autor mayana borja borges réu azul linhas aéreas vistos etc i relatório relatório dispensado forma artigo 38 caput lei 9 099 95 ii fundamentação resolvo antecipadamente lide termos artigo 330 i cpc vez juiz poder dever julgar lide antecipadamente desprezando realização audiência produção provas constatar acervo document…
554	procedente	2014	11	7	4	Vânia Petermann	Titular	3000.0	autos 0005268 62 2013 8 24 0090 ação procedimento juizado especial cível proc autor adenor martins araújo júnior réu vrg linhas aéreas vistos sentença i relatório relatório dispensado forma artigo 38 caput lei 9 099 95 ii fundamentação trato ação indenização danos morais ajuizada adenor martins araújo júnior contra gol linhas aéreas primeiramente acentuo caso deve ser analisado luz legislação con…
555	procedente	2014	12	13	5	Vânia Petermann	Titular	5000.0	autos 0802242 23 2013 8 24 0090 ação procedimento juizado especial cível proc autor ronaldo marques araujo réu vrg linhas aéreas vistos etc i relatório relatório dispensado forma artigo 38 caput lei 9 099 95 ii fundamentação resolvo antecipadamente lide termos artigo 330 i cpc vez juiz poder dever julgar lide antecipadamente desprezando realização audiência produção provas constatar acervo docume…
556	procedente	2014	12	14	6	Vânia Petermann	Titular	5000.0	autos 0300153 50 2014 8 24 0090 ação procedimento juizado especial cível proc autor anselmo franzoni junior réu tam linhas aereas vistos etc i relatório relatório dispensado forma artigo 38 caput lei 9 099 95 ii fundamentação resolvo antecipadamente lide termos artigo 330 i cpc vez juiz poder dever julgar lide antecipadamente desprezando realização audiência produção provas constatar acervo docum…
557	procedente	2014	12	14	6	Vânia Petermann	Titular	5000.0	autos 0812022 84 2013 8 24 0090 ação procedimento juizado especial cível proc autor olavo lucas sousa outro réu american airlines inc vistos etc i relatório relatório dispensado forma artigo 38 caput lei 9 099 95 ii fundamentação resolvo antecipadamente lide termos artigo 330 i cpc vez juiz poder dever julgar lide antecipadamente desprezando realização audiência produção provas constatar acervo d…
558	procedente	2014	12	14	6	Vânia Petermann	Titular	5000.0	autos 0820275 61 2013 8 24 0090 ação procedimento juizado especial cível proc autor joão raphael mafiolete marcon outros réu societé air france vistos etc i relatório relatório dispensado forma artigo 38 caput lei 9 099 95 ii fundamentação resolvo antecipadamente lide termos artigo 330 i cpc vez juiz poder dever julgar lide antecipadamente desprezando realização audiência produção provas constata…
559	improcedente	2014	12	14	6	Vânia Petermann	Titular	0.0	autos 0300210 68 2014 8 24 0090 ação procedimento juizado especial cível proc autor gustavo buchele rodrigues réu azul linhas aéreas vistos etc i relatório relatório dispensado forma artigo 38 caput lei 9 099 95 ii fundamentação resolvo antecipadamente lide termos artigo 330 i cpc vez juiz poder dever julgar lide antecipadamente desprezando realização audiência produção provas constatar acervo do…
560	procedente	2014	12	14	6	Vânia Petermann	Titular	8000.0	autos 0819093 40 2013 8 24 0090 ação procedimento juizado especial cível proc autor daniel lopes búrigo réu lan airlines vistos etc i relatório relatório dispensado forma artigo 38 caput lei 9 099 95 ii fundamentação resolvo antecipadamente lide termos artigo 330 i cpc vez juiz poder dever julgar lide antecipadamente desprezando realização audiência produção provas constatar acervo documental suf…
561	procedente	2014	12	14	6	Vânia Petermann	Titular	5000.0	autos 0300175 11 2014 8 24 0090 ação procedimento juizado especial cível proc autor daniel schmidt heusi réu transportes aéreos portugueses tap vistos etc i relatório relatório dispensado formana forma artigo 38 caput lei 9 099 95 ii fundamentação resolvo antecipadamente lide termos artigo 330 i cpc vez juiz poder dever julgar lide antecipadamente desprezando realização audiência produção provas …
562	procedente	2014	12	14	6	Vânia Petermann	Titular	5000.0	autos 0300379 55 2014 8 24 0090 ação procedimento juizado especial cível proc autor tiago wüst frères réu tam linhas aéreas vistos etc i relatório relatório dispensado forma artigo 38 caput lei 9 099 95 ii fundamentação resolvo antecipadamente lide termos artigo 330 i cpc vez juiz poder dever julgar lide antecipadamente desprezando realização audiência produção provas constatar acervo documental …
563	improcedente	2014	12	14	6	Vânia Petermann	Titular	0.0	autos 0300484 32 2014 8 24 0090 ação procedimento juizado especial cível proc autor edison tessele outro réu vrg linhas aéreas vistos etc i relatório relatório dispensado forma artigo 38 caput lei 9 099 95 ii fundamentação resolvo antecipadamente lide termos artigo 330 i cpc vez juiz poder dever julgar lide antecipadamente desprezando realização audiência produção provas constatar acervo document…
564	procedente	2014	12	14	6	Vânia Petermann	Titular	8000.0	autos 0819686 69 2013 8 24 0090 ação procedimento juizado especial cível proc autor augusto frasson oliveira xavier outro réu alitalia compagnia aerea italiana vistos etc i relatório relatório dispensado forma artigo 38 caput lei 9 099 95 ii fundamentação resolvo antecipadamente lide termos artigo 330 i cpc vez juiz poder dever julgar lide antecipadamente desprezando realização audiência produção…
565	procedente	2014	12	14	6	Vânia Petermann	Titular	12000.0	autos 0002217 09 2014 8 24 0090 ação procedimento juizado especial cível proc autor thiago carrico oliveira outro réu american airlines vistos etc i relatório relatório dispensado forma artigo 38 caput lei 9 099 95 ii fundamentação resolvo antecipadamente lide termos artigo 330 i cpc vez juiz poder dever julgar lide antecipadamente desprezando realização audiência produção provas constatar acervo…
566	procedente	2014	12	14	6	Vânia Petermann	Titular	10000.0	autos 0300853 26 2014 8 24 0090 ação procedimento juizado especial cível proc autor ricardo souza vieira réu tam linhas aéreas latam airlines group vistos etc i relatório relatório dispensado forma artigo 38 caput lei 9 099 95 ii fundamentação resolvo antecipadamente lide termos artigo 330 i cpc vez juiz poder dever julgar lide antecipadamente desprezando realização audiência produção provas cons…
567	procedente	2014	11	24	0	Monique de Oliveira Woytuski	Leigo	2000.0	autos 0301540 03 2014 8 24 0090 ação procedimento juizado especial cível proc autor bruno ramos outro réu concessionária aeroporto internacional guarulhos vistos sentença i relatório relatório dispensado forma art 38 lei 9 099 1995 ii fundamentação trato ação indenizatória danos morais ajuizada bruno ramos manuela kanareki pereira contra concessionária aeroporto internacional guarulhos julgo ante…
568	procedente	2014	12	3	2	Vânia Petermann	Titular	5000.0	autos 0300859 33 2014 8 24 0090 ação procedimento juizado especial cível extravio bagagem autor thais bardini idalino réu klm cia real holandesa aviacion vistos etc i relatório relatório dispensado forma artigo 38 caput lei 9 099 95 ii fundamentação resolvo antecipadamente lide termos artigo 330 i cpc vez juiz poder dever julgar lide antecipadamente desprezando realização audiência produção prova…
569	procedente	2014	12	3	2	Vânia Petermann	Titular	5000.0	autos 0004865 93 2013 8 24 0090 ação procedimento juizado especial cível indenização dano moral autor pedro zorat neto outro réu lan airlines vistos etc i relatório relatório dispensado forma artigo 38 caput lei 9 099 95 ii fundamentação resolvo antecipadamente lide termos artigo 330 i cpc vez juiz poder dever julgar lide antecipadamente desprezando realização audiência produção provas constatar …
570	parcialmente_procedente	2014	12	3	2	Vânia Petermann	Titular	5000.0	﻿autos 0300942 49 2014 8 24 0090 ação procedimento juizado especial cível proc autor júlia hoff pacheco réu oceanair linhas aéreas nome fantasia avianca vistos etc relatório dispensado forma art 38 caput lei 9 099 95 i fundamentação julgo antecipadamente lide termos artigo 330 i código processo civil posto trata questão unicamente direito alegou autora desembarcar florianópolis constatou mala vio…
571	procedente	2014	12	4	3	Vânia Petermann	Titular	4000.0	autos 0301484 67 2014 8 24 0090 ação procedimento juizado especial cível indenização dano moral autor gabriella ferrari ribeiro réu american airlines inc vistos etc i relatório relatório dispensado forma artigo 38 caput lei 9 099 95 ii fundamentação resolvo antecipadamente lide termos artigo 330 i cpc vez juiz poder dever julgar lide antecipadamente desprezando realização audiência produção prova…
572	procedente	2014	12	4	3	Vânia Petermann	Titular	4000.0	autos 0005062 21 2014 8 24 0023 ação procedimento juizado especial cível extravio bagagem autor fernando augusto silva cruz réu tam linhas aéreas vistos etc i relatório relatório dispensado forma artigo 38 caput lei 9 099 95 ii fundamentação resolvo antecipadamente lide termos artigo 330 i cpc vez juiz poder dever julgar lide antecipadamente desprezando realização audiência produção provas consta…
573	procedente	2014	12	5	4	Eduardo Peruffo e Silva	Leigo	0.0	processo 1018665 81 2013 8 24 0023 procedimento juizado especial cível requerente marcelo alencar botelho mesquita requeridas vrg linhas aéreas vistos etc dispensado relatório termos artigo 38 lei 9 099 95 fundamento decido julgo antecipadamente lide eis feito trata matéria direito sendo desnecessária produção outras provas busca autor ressarcimento valores pagos aquisição passagem aérea utilizaç…
574	procedente	2014	12	5	4	Vânia Petermann	Titular	7000.0	autos 0801349 32 2013 8 24 0090 ação procedimento juizado especial cível extravio bagagem autor katia regina santos siqueira outro réu american airlines inc vistos etc i relatório relatório dispensado forma artigo 38 caput lei 9 099 95 ii fundamentação resolvo antecipadamente lide termos artigo 330 i cpc vez juiz poder dever julgar lide antecipadamente desprezando realização audiência produção pr…
575	procedente	2014	12	5	4	Vânia Petermann	Titular	4000.0	autos 0300487 84 2014 8 24 0090 ação procedimento juizado especial cível extravio bagagem autor vanessa veras veiga guebert réu tam linhas aéreas vistos etc i relatório relatório dispensado forma artigo 38 caput lei 9 099 95 ii fundamentação resolvo antecipadamente lide termos artigo 330 i cpc vez juiz poder dever julgar lide antecipadamente desprezando realização audiência produção provas consta…
576	procedente	2014	12	9	1	Vânia Petermann	Titular	4000.0	autos 0301701 13 2014 8 24 0090 ação procedimento juizado especial cível transporte aéreo autor tamara barreto jablon barone réu tam linhas aéreas vistos etc i relatório relatório dispensado forma artigo 38 caput lei 9 099 95 ii fundamentação resolvo antecipadamente lide termos artigo 330 i cpc vez juiz poder dever julgar lide antecipadamente desprezando realização audiência produção provas const…
577	procedente	2014	12	10	2	Vânia Petermann	Titular	2500.0	autos 0302375 88 2014 8 24 0090 ação procedimento juizado especial cível proc autor luiz augusto cavaler silva réu gol linhas aéreas inteligentes vistos etc relatório dispensado forma art 38 caput lei 9 099 95 i fundamentação julgo antecipadamente lide termos artigo 330 i código processo civil posto trata questão unicamente direito alegou autor ré informou 24 horas antecedência iria antecipar voo…
578	procedente	2014	12	12	4	Vânia Petermann	Titular	5000.0	autos 0300902 67 2014 8 24 0090 ação procedimento juizado especial cível proc autor felipe oss emer aldeman oliveira réu air france outro vistos etc i relatório relatório dispensado forma artigo 38 caput lei 9 099 95 ii fundamentação resolvo antecipadamente lide termos artigo 330 i cpc vez juiz poder dever julgar lide antecipadamente desprezando realização audiência produção provas constatar acer…
579	procedente	2014	12	15	0	Vânia Petermann	Titular	4000.0	autos 0820446 18 2013 8 24 0090 ação procedimento juizado especial cível proc autor alfredo leopoldo enrique messenger valenzuela réu united airlines outro vistos etc i relatório relatório dispensado forma artigo 38 caput lei 9 099 95 ii fundamentação resolvo antecipadamente lide termos artigo 330 i cpc vez juiz poder dever julgar lide antecipadamente desprezando realização audiência produção pro…
580	parcialmente_procedente	2014	12	13	5	Helio Marcos Filho	Leigo	7240.0	﻿autos 0002686 89 2013 8 24 0090 ação procedimento juizado especial cível proc autor camila schmitt rezende réu azul linhas aéreas sentença camila schmitt rezende ajuizou presente ação indenização danos materiais morais face azul linhas aéreas brasileiras almejando condenação ré pagamento 2 094 88 título reparação danos emergentes outra quantia referente abalo extrapatrimonial acordo inicial auto…
581	improcedente	2014	12	16	1	Vânia Petermann	Titular	0.0	autos 0300940 79 2014 8 24 0090 ação procedimento juizado especial cível proc autor willian brito silveira réu delta air lines inc vistos etc i relatório relatório dispensado forma artigo 38 caput lei 9 099 95 ii fundamentação resolvo antecipadamente lide termos artigo 330 i cpc vez juiz poder dever julgar lide antecipadamente desprezando realização audiência produção provas constatar acervo docu…
582	procedente	2014	12	16	1	Vânia Petermann	Titular	0.0	autos 0001421 18 2014 8 24 0090 ação procedimento juizado especial cível proc autor marcelo giritana gomes ferreira réu aerolineas argentinas vistos etc i relatório relatório dispensado forma artigo 38 caput lei 9 099 95 ii fundamentação resolvo antecipadamente lide termos artigo 330 i cpc vez juiz poder dever julgar lide antecipadamente desprezando realização audiência produção provas constatar …
583	procedente	2014	12	16	1	Vânia Petermann	Titular	5000.0	autos 0300975 39 2014 8 24 0090 ação procedimento juizado especial cível proc autor helder levy santos outro réu turkish airlines inc turk hava yollari anonim ortakligi vistos etc i relatório relatório dispensado forma artigo 38 caput lei 9 099 95 ii fundamentação resolvo antecipadamente lide termos artigo 330 i cpc vez juiz poder dever julgar lide antecipadamente desprezando realização audiência…
584	parcialmente_procedente	2014	12	17	2	Vânia Petermann	Titular	5000.0	﻿autos 0301254 25 2014 8 24 0090 ação procedimento juizado especial cível proc autor raquel rodrigues noronha réu gol linhas aéreas inteligentes vistos etc relatório dispensado forma art 38 caput lei 9 099 95 i fundamentação julgo antecipadamente lide termos artigo 330 i código processo civil posto trata questão unicamente direito alegou autora desembarcar florianópolis constatou mala danificada …
585	parcialmente_procedente	2014	12	18	3	Eduardo Peruffo e Silva	Leigo	0.0	﻿processo 0001031 48 2014 8 24 0090 procedimento juizado especial cível requerente henrique silva dias requeridas empresa decolar ltda vistos etc dispensado relatório termos artigo 38 lei 9 099 95 fundamento decido julgo antecipadamente feito pois entendo desnecessária produção outras provas prefacialmente aplica caso concreto direito consumerista vez autor consumidor direito final serviços agenc…
586	parcialmente_procedente	2014	12	19	4	Vânia Petermann	Titular	5000.0	﻿autos 0302619 17 2014 8 24 0090 ação procedimento juizado especial cível proc autor carlos augusto harger réu vrg linhas aéreas vistos etc i relatório relatório dispensado forma artigo 38 caput lei 9 099 95 ii fundamentação resolvo antecipadamente lide termos artigo 330 i cpc vez juiz poder dever julgar lide antecipadamente desprezando realização audiência produção provas constatar acervo docume…
587	procedente	2014	12	19	4	Vânia Petermann	Titular	0.0	autos 0301148 63 2014 8 24 0090 ação procedimento juizado especial cível proc autor diana vermohlen outro réu tam linhas aéreas vistos etc i relatório relatório dispensado forma artigo 38 caput lei 9 099 95 ii fundamentação resolvo antecipadamente lide termos artigo 330 i cpc vez juiz poder dever julgar lide antecipadamente desprezando realização audiência produção provas constatar acervo documen…
588	procedente	2015	2	4	2	Vânia Petermann	Titular	7000.0	autos 0302442 53 2014 8 24 0090 ação procedimento juizado especial cível indenização dano moral autor josiane eli coelho machado réu vrg linhas aéreas vistos etc i relatório relatório dispensado forma art 38 caput lei 9 099 95 ii fundamentação requer autora condenada ré danos morais tendo vista desgaste sofrido razão adiamento voo devida assistência alega ré adiamento voo deu fato manutenção aero…
589	parcialmente_procedente	2015	2	10	1	Vânia Petermann	Titular	4000.0	﻿autos 0800646 38 2012 8 24 0090 ação procedimento juizado especial cível proc autor aline lúcia silva réu viajanet outro vistos etc i relatório relatório dispensado forma artigo 38 caput lei 9 099 95 ii fundamentação trato ação danos materiais c danos morais ajuizada aline lúcia silva contra viajanet copa compañia panameña aviacion resolvo antecipadamente lide termos artigo 330 i cpc vez juiz po…
591	procedente	2014	9	29	0	Vânia Petermann	Titular	10000.0	autos 0003220 33 2013 8 24 0090 ação procedimento juizado especial cível proc autor julio cesar trevisan dal bem réu azul linhas aéreas brasileiras vistos etc i relatório dispensado relatório lavrada sentença apenas menção elementos convicção segundo princípios especial simplicidade informalidade economia processual normas regem juizados especiais arts 2 38 lei 9 099 95 ii fundamentação trato açã…
592	procedente	2014	8	22	4	Vânia Petermann	Titular	8000.0	autos 0300795 23 2014 8 24 0090 ação procedimento juizado especial cível proc autor maria jose hesseine coelho réu oceanair linhas aéreas nome fantasia avianca vistos sentença relatório dispensado forma art 38 caput lei 9 099 95 ii fundamentação requer autora condenada ré danos morais tendo vista desgaste sofrido razão cancelamento voo devida assistência alega ré cancelamento voo deu fato manuten…
593	procedente	2014	8	22	4	Vânia Petermann	Titular	8000.0	autos 0301028 20 2014 8 24 0090 ação procedimento juizado especial cível proc autor julia antunes ulysséa réu avianca linhas aéreas vistos sentença relatório dispensado forma art 38 caput lei 9 099 95 ii fundamentação requer autora condenada ré danos morais tendo vista desgaste sofrido razão cancelamento voo chegando destino apenas outro dia alega ré perda conexão voo autora paulo florianópolis d…
594	procedente	2014	8	11	0	Vânia Petermann	Titular	8000.0	autos 0300742 42 2014 8 24 0090 ação procedimento juizado especial cível proc autor thais bardini idalino réu vrg linhas aéreas incorporadora gol transportes aéreos vistos sentença relatório dispensado forma art 38 caput lei 9 099 95 ii fundamentação julgo antecipadamente lide termos artigo 330 i código processo civil posto trata questão unicamente direito requer autora condenada ré danos morais …
595	procedente	2014	9	23	1	Vânia Petermann	Titular	4000.0	autos 0820162 10 2013 8 24 0090 ação procedimento ordinário proc autor josé maria paul réu decolar ltda vistos etc i relatório josé maria paul ajuizou ação cunho condenatório face decolar ltda sustenta realizou compra passagens aéreas espanha 20 dezembro 2011 sendo viagem prevista 02 março 2012 contudo antes dessa data tomou conhecimento mídia convencional empresa aérea realizaria transporte fali…
596	procedente	2014	10	15	2	Vânia Petermann	Titular	4000.0	autos 0301745 32 2014 8 24 0090 ação procedimento juizado especial cível proc autor sheila santos réu buquebus lineas aéreas vistos etc relatório dispensado forma art 38 caput lei 9 099 95 i fundamentação julgo antecipadamente lide termos artigo 330 i código processo civil posto trata questão unicamente direito aduz autor retornar viagem final ano punta del leste porto alegre bagagem extraviada q…
597	procedente	2014	10	17	4	Vânia Petermann	Titular	8000.0	autos 0003433 39 2013 8 24 0090 ação procedimento juizado especial cível proc autor mirelle finkler réu gol transporte aéreo vistos sentença i relatório relatório dispensado termos art 38 lei 9 099 1995 ii fundamentação trato ação indenização danos morais ajuizada mirelle finkler contra gol transporte aéreos julgo lide consta art 330 i cpc porquanto provas acostadas autos mostram suficientes form…
598	procedente	2014	10	17	4	Vânia Petermann	Titular	8000.0	autos 0003432 54 2013 8 24 0090 ação procedimento juizado especial cível proc autor daniel philippi negreiros réu gol transporte aéreo vistos sentença i relatório relatório dispensado termos art 38 lei 9 099 1995 ii fundamentação trato ação indenização danos morais ajuizada daniel philippi negreiros contra gol transporte aéreos julgo lide consta art 330 i cpc porquanto provas acostadas autos most…
599	parcialmente_procedente	2014	9	29	0	Vânia Petermann	Titular	10000.0	﻿autos 0300267 86 2014 8 24 0090 ação procedimento juizado especial cível extravio bagagem autor gustavo kaefer dill réu tam linhas aéreas vistos etc i relatório dispensado relatório lavrada sentença apenas menção elementos convicção segundo princípios especial simplicidade informalidade economia processual normas regem juizados especiais arts 2 38 lei 9 099 95 ii fundamentação trata ação indeniz…
600	procedente	2014	5	21	2	Margani de Mello	Titular	8000.0	autos 0002399 29 2013 8 24 0090 ação procedimento juizado especial cível proc requerente danielle kirsten reis requerida tam linhas aéreas vistos sentença trata ação reparação danos morais materiais proposta danielle kirsten reis face tam linhas aéreas ambas qualificadas dispensado relatório forma artigo 38 caput lei 9099 95 decido julgo antecipadamente pois desnecessária produção provas audiênci…
601	parcialmente_procedente	2014	5	22	3	Margani de Mello	Titular	3000.0	﻿processo 0001090 70 2013 8 24 0090 ação procedimento juizado especial cível requerente mônica medeiros gaspar sousa requerida tam linhas aéreas vistos sentença trata ação condenatória ajuizada mônica medeiros gaspar sousa face tam linhas aéreas ambas qualificadas autos relatório dispensado termos artigo 38 lei 9 099 95 fundamento decido julgo neste instante processual eis partes requereram julga…
602	parcialmente_procedente	2014	5	23	4	Margani de Mello	Titular	6000.0	﻿processo 0801052 25 2013 8 24 0090 ação procedimento juizado especial cível requerente pedro almeida araújo requerida gol linhas aéreas inteligentes vistos sentença trata ação condenatória ajuizada pedro almeida araújo face gol linhas aéreas inteligentes ambas qualificadas autos relatório dispensado termos artigo 38 lei 9 099 95 fundamento decido julgo neste instante processual eis partes requer…
603	procedente	2014	5	27	1	Margani de Mello	Titular	5000.0	processo 0002870 45 2013 8 24 0090 ação procedimento juizado especial cível requerente rodrigo ribacinko requerida tam linhas aéreas vistos sentença relatório dispensado forma artigo 38 caput lei 9 099 95 decido resolvo antecipadamente lide termos artigo 330 i cpc stj agrg ag 956845 sp primeira turma rel min josé delgado julg 24 04 2008 busca autor restituição valor pago passagem aérea extra adqu…
604	improcedente	2014	6	5	3	Margani de Mello	Titular	0.0	processo 0802508 10 2013 8 24 0090 ação procedimento juizado especial cível requerente thais muszkat menezes requeridas vrg linhas aéreas gol outro vistos sentença relatório dispensado forma artigo 38 caput lei 9 099 95 decido julgo antecipadamente lide termos artigo 330 i cpc resp 2 823 min sálvio figueiredo teixeira busca autora reparação danos morais alega ter sofrido decorrência extravio temp…
604	procedente	2014	6	5	3	Margani de Mello	Titular	5000.0	processo 0802508 10 2013 8 24 0090 ação procedimento juizado especial cível requerente thais muszkat menezes requeridas vrg linhas aéreas gol outro vistos sentença relatório dispensado forma artigo 38 caput lei 9 099 95 decido julgo antecipadamente lide termos artigo 330 i cpc resp 2 823 min sálvio figueiredo teixeira busca autora reparação danos morais alega ter sofrido decorrência extravio temp…
605	procedente	2014	6	3	1	Margani de Mello	Titular	3000.0	processo 0817397 66 2013 8 24 0090 ação procedimento juizado especial cível requerentes raquel perottoni luciana hochleitner longo santos requerida azul linhas aéreas brasileiras vistos sentença trata ação reparatória danos morais proposta raquel perottoni luciana hochleitner longo santos face azul linhas aéreas brasileiras decorrência atraso voo dispensado relatório forma artigo 38 lei 9 099 95 …
606	procedente	2014	6	4	2	Margani de Mello	Titular	10000.0	autos 0003306 04 2013 8 24 0090 ação procedimento juizado especial cível proc requerente marcel augustinho santos requeridas iberia lineas aereas españa reunidas transportes cargas vistos sentença trata ação reparação danos morais materiais proposta marcel augustinho santos face iberia lineas aereas españa reunidas transportes cargas todos qualificados dispensado relatório forma artigo 38 caput l…
607	procedente	2014	6	4	2	Margani de Mello	Titular	4000.0	processo 0004604 31 2013 8 24 0090 ação procedimento juizado especial cível requerente luiz gustavo bossle requerida avianca empresa aérea vistos sentença trata ação reparatória danos morais proposta luiz gustavo bossle face avianca empresa aérea decorrência atraso voo dispensado relatório forma artigo 38 lei 9 099 95 fundamento decido julgo antecipadamente pois desnecessária produção provas audi…
608	parcialmente_procedente	2014	6	5	3	Margani de Mello	Titular	10000.0	﻿processo 0004344 51 2013 8 24 0090 ação procedimento juizado especial cível requerente fábio amboni requerida ocenair linhas aéreas avianca vistos sentença trata ação reparatória danos morais materiais proposta fábio amboni contra ocenair linhas aéreas avianca decorrência cancelamento voo dispensado relatório forma artigo 38 lei 9 099 95 fundamento decido julgo antecipadamente pois desnecessária…
609	procedente	2014	6	5	3	Margani de Mello	Titular	5000.0	autos 0001579 10 2013 8 24 0090 ação procedimento juizado especial cível proc requerente paulo henrique barrella requerida azul linhas aéreas brasileiras vistos sentença trata ação reparação danos morais materiais proposta paulo henrique barrella face azul linhas aéreas brasileiras ambos qualificados dispensado relatório forma artigo 38 caput lei 9099 95 decido julgo antecipadamente pois desneces…
610	parcialmente_procedente	2014	6	5	3	Margani de Mello	Titular	12000.0	﻿processo 0004361 87 2013 8 24 0090 ação procedimento juizado especial cível requerente denise watkins boueri cavalcanti requerida lan airlines vistos sentença trata ação reparatória danos morais materiais proposta denise watkins boueri cavalcanti contra lan airlines decorrência cancelamento voo dispensado relatório forma artigo 38 lei 9 099 95 fundamento decido julgo antecipadamente pois desnece…
611	procedente	2014	6	6	4	Margani de Mello	Titular	8000.0	processo 0817409 80 2013 8 24 0090 ação procedimento juizado especial cível requerente fernanda colombi requerida azul linhas aéreas brasileiras vistos sentença trata ação reparatória danos morais proposta fernanda colombi face azul linhas aéreas brasileiras decorrência cancelamento voo dispensado relatório forma artigo 38 lei 9 099 95 fundamento decido julgo antecipadamente pois desnecessária pr…
612	procedente	2014	6	9	0	Margani de Mello	Titular	4000.0	processo 0816950 78 2013 8 24 0090 ação procedimento juizado especial cível requerente eric eduardo snel tornquist requerida azul linhas aéreas brasileiras vistos sentença trata ação reparatória danos morais proposta eric eduardo snel tornquist face azul linhas aéreas brasileiras decorrência atraso voo dispensado relatório forma artigo 38 lei 9 099 95 fundamento decido julgo antecipadamente pois …
613	procedente	2014	6	9	0	Margani de Mello	Titular	8000.0	processo 0818912 39 2013 8 24 0090 ação procedimento juizado especial cível requerente mariana silva nunes requerida gol linhas aéreas vistos sentença trata ação reparatória danos morais proposta mariana silva nunes face gol linhas aéreas dispensado relatório forma artigo 38 lei 9 099 95 fundamento decido julgo antecipadamente pois desnecessária produção provas audiência cpc art 330 i inicialment…
614	procedente	2014	6	10	1	Margani de Mello	Titular	4000.0	autos 0004993 16 2013 8 24 0090 ação procedimento juizado especial cível proc requerente renan nunes almeida requerida tam transportes aéreos vistos sentença trata ação reparação danos morais proposta renan nunes almeida face tam transportes aéreos ambas qualificadas dispensado relatório forma artigo 38 caput lei 9099 95 decido julgo antecipadamente pois desnecessária produção provas audiência cp…
615	procedente	2014	3	7	4	Margani de Mello	Titular	10000.0	processo 0004383 82 2012 8 24 0090 ação procedimento juizado especial cível requerente rodney ferreira cunha requerida tvlx viagens turismo viajanet vistos sentença trata ação cunho condenatório proposta rodney ferreira cunha face tvlx viagens turismo dispensado relatório forma artigo 38 lei 9 099 95 fundamento decido julgo antecipadamente pois desnecessária produção provas audiência cpc art 330 …
616	procedente	2014	3	14	4	Margani de Mello	Titular	6000.0	autos 0000847 29 2013 8 24 0090 ação procedimento juizado especial cível requerente cleonice vigna requerida gol linhas aéreas inteligentes vistos sentença relatório dispensado forma artigo 38 caput lei 9 099 95 decido julgo antecipadamente lide termos artigo 330 i cpc valendo ressaltar presentes condições ensejam julgamento antecipado causa dever juiz mera faculdade assim proceder resp 2 823 min…
617	procedente	2014	3	17	0	Margani de Mello	Titular	6000.0	autos 0818719 24 2013 8 24 0090 ação procedimento juizado especial cível proc requerente josé carlos cosa fontes requerida tam linhas aéreas vistos sentença trata ação reparação danos morais materiais proposta josé carlos cosa fontes contra tam linhas aéreas razão má prestação serviço transporte aéreo dispensado relatório forma artigo 38 caput lei 9099 95 decido antecipadamente tratar matéria fat…
618	procedente	2014	3	21	4	Margani de Mello	Titular	10000.0	autos 0000874 12 2013 8 24 0090 ação procedimento juizado especial cível requerentes stephen richard buck outro requerida tam transportes aéreos vistos sentença relatório dispensado forma artigo 38 caput lei 9 099 95 decido resolvo antecipadamente lide termos artigo 330 i cpc vez juiz poder dever julgar lide antecipadamente desprezando realização audiência produção provas constatar acervo documen…
618	procedente	2014	3	21	4	Margani de Mello	Titular	2500.0	autos 0000874 12 2013 8 24 0090 ação procedimento juizado especial cível requerentes stephen richard buck outro requerida tam transportes aéreos vistos sentença relatório dispensado forma artigo 38 caput lei 9 099 95 decido resolvo antecipadamente lide termos artigo 330 i cpc vez juiz poder dever julgar lide antecipadamente desprezando realização audiência produção provas constatar acervo documen…
619	parcialmente_procedente	2014	3	21	4	Margani de Mello	Titular	10000.0	﻿processo 0700491 97 2013 8 24 0023 ação procedimento juizado especial cível requerente joao carlos freiberger requerida tam linhas aéreas vistos sentença trata ação reparatória danos materiais morais proposta joão carlos freiberger contra tam linhas aéreas decorrência cancelamento aviso informação bilhetes volta dispensado relatório forma artigo 38 lei 9 099 95 fundamento decido julgo antecipada…
620	procedente	2014	3	21	4	Margani de Mello	Titular	10000.0	processo 0001442 28 2013 8 24 0090 ação procedimento juizado especial cível requerente gilberto alves cruz requerida gol linhas aéreas inteligentes vistos sentença trata ação cunho condenatório proposta gilberto alves cruz contra vrg linhas aéreas decorrência cancelamento voo prévia comunicação dispensado relatório forma artigo 38 lei 9 099 95 fundamento decido julgo antecipadamente pois desneces…
621	parcialmente_procedente	2014	3	28	4	Margani de Mello	Titular	0.0	﻿autos 0001320 15 2013 8 24 0090 ação procedimento juizado especial cível requerentes joana berté volpato outro requerida vrg linhas aéreas incorporadora gol transportes aéreos vistos sentença relatório dispensado forma artigo 38 caput lei 9 099 95 decido julgo antecipadamente lide termos artigo 330 i cpc valendo ressaltar presentes condições ensejam julgamento antecipado causa dever juiz mera fa…
622	parcialmente_procedente	2014	3	28	4	Margani de Mello	Titular	3000.0	﻿processo 0001265 64 2013 8 24 0090 ação procedimento juizado especial cível requerente ricardo jose melo machado junior requerida gol linhas aéreas sa vrg vistos sentença trata ação reparatória danos materiais morais proposta ricardo josé melo machado júnior contra vrg linhas aéreas decorrência falha operacional demandada emissão bilhete conexão passageiro via crucis perseguida resolução problem…
623	improcedente	2014	4	1	1	Margani de Mello	Titular	0.0	autos 0800215 67 2013 8 24 0090 ação procedimento juizado especial cível requerente flávia mafra requeridas azul linhas aéreas brasileiras outro vistos sentença relatório dispensado forma artigo 38 caput lei 9 099 95 decido julgo antecipadamente lide termos artigo 330 i cpc valendo ressaltar presentes condições ensejam julgamento antecipado causa dever juiz mera faculdade assim proceder resp 2 82…
624	procedente	2014	4	3	3	Margani de Mello	Titular	4000.0	autos 0800298 83 2013 8 24 0090 ação procedimento juizado especial cível requerentes lucyane lemos pereira outro requeridas compania panamena aviacion copa airlines outro vistos sentença relatório dispensado forma artigo 38 caput lei 9 099 95 decido resolvo antecipadamente lide termos artigo 330 i cpc vez juiz poder dever julgar lide antecipadamente desprezando realização audiência produção prova…
625	procedente	2014	4	8	1	Margani de Mello	Titular	5000.0	autos 0800187 02 2013 8 24 0090 ação procedimento juizado especial cível requerente josé silveira neto requerida azul linhas aéreas brasileiras vistos sentença relatório dispensado forma artigo 38 caput lei 9 099 95 decido julgo antecipadamente lide termos artigo 330 i cpc valendo ressaltar presentes condições ensejam julgamento antecipado causa dever juiz mera faculdade assim proceder resp 2 823…
626	procedente	2014	4	14	0	Margani de Mello	Titular	2000.0	autos 0800442 57 2013 8 24 0090 ação procedimento juizado especial cível requerentes daniel lopes búrigo outro requerida alitalia compagnia aerea italiana vistos sentença relatório dispensado forma artigo 38 caput lei 9 099 95 decido julgo antecipadamente lide termos artigo 330 i cpc valendo ressaltar presentes condições ensejam julgamento antecipado causa dever juiz mera faculdade assim proceder…
627	parcialmente_procedente	2014	4	15	1	Margani de Mello	Titular	8000.0	﻿autos 0800360 26 2013 8 24 0090 ação procedimento juizado especial cível requerente andré geraldo panariello silva requerida trip linhas aereas vistos sentença relatório dispensado forma artigo 38 caput lei 9 099 95 decido resolvo antecipadamente lide termos artigo 330 i cpc vez juiz poder dever julgar lide antecipadamente desprezando realização audiência produção provas constatar acervo documen…
628	parcialmente_procedente	2014	4	15	1	Margani de Mello	Titular	5000.0	﻿autos 0001224 97 2013 8 24 0090 ação procedimento juizado especial cível requerente roberto rodrigues lima requerida tam linhas aéreas vistos sentença relatório dispensado forma artigo 38 caput lei 9 099 95 resolvo antecipadamente lide termos artigo 330 i cpc vez juiz poder dever julgar lide antecipadamente desprezando realização audiência produção provas constatar acervo documental suficiente n…
629	procedente	2014	4	15	1	Margani de Mello	Titular	10000.0	processo 0800365 48 2013 8 24 0090 ação procedimento juizado especial cível requerente henrique blasi rodrigues requerida aerolineas argentina vistos sentença dispensado relatório forma artigo 38 lei 9 099 95 fundamento decido julgo antecipadamente lide entender desnecessária produção provas audiência cpc art 330 i inicialmente aplicável caso normas contidas estatuto consumerista porque embora to…
630	parcialmente_procedente	2014	4	30	2	Margani de Mello	Titular	2000.0	﻿autos 0003126 22 2012 8 24 0090 ação procedimento juizado especial cível requerente cristiane sonni pavani requerida gol linhas aéreas inteligentes vistos sentença relatório dispensado forma artigo 38 caput lei 9 099 95 decido julgo antecipadamente lide termos artigo 330 i cpc resp 2 823 min sálvio figueiredo teixeira busca requerente reparação danos morais materiais decorrentes cancelamento voo…
631	procedente	2014	4	30	2	Margani de Mello	Titular	5000.0	processo 0800650 41 2013 8 24 0090 ação procedimento juizado especial cível requerente joão carlos franca contin requerida azul linhas aéreas vistos sentença trata ação reparatória danos morais proposta joão carlos franca contin contra azul linhas aéreas decorrência cancelamento voo dispensado relatório forma artigo 38 lei 9 099 95 fundamento decido julgo antecipadamente pois desnecessária produç…
632	procedente	2014	4	30	2	Margani de Mello	Titular	5000.0	autos 0800716 21 2013 8 24 0090 ação procedimento juizado especial cível requerente geraldo josé correa requerida azul linhas aéreas vistos sentença trata ação reparatória danos morais proposta geraldo josé correa contra azul linhas aéreas decorrência cancelamento voo dispensado relatório forma artigo 38 lei 9 099 95 fundamento decido julgo antecipadamente pois desnecessária produção provas audiê…
633	procedente	2014	5	9	4	Margani de Mello	Titular	8000.0	processo 0800684 16 2013 8 24 0090 ação procedimento juizado especial cível requerente felipe chechi ott requerida gol linhas aéreas inteligentes vistos sentença trata ação reparatória danos morais materiais proposta felipe chechi ott contra gol linhas aéreas inteligentes decorrência cancelamento voo dispensado relatório forma artigo 38 lei 9 099 95 fundamento decido julgo antecipadamente pois de…
634	procedente	2014	5	15	3	Margani de Mello	Titular	5000.0	processo 0800851 33 2013 8 24 0090 ação procedimento juizado especial cível requerente ideraldo rafael rosa requerida mansour turismo ltda vistos sentença relatório dispensado termos artigo 38 lei 9 099 95 fundamento decido julgo antecipadamente termos artigo 330 ii código processo civil decreto revelia requerida pois devidamente citada expressa advertência artigo 20 lei 9 099 95 deixou transcorr…
635	parcialmente_procedente	2014	5	16	4	Margani de Mello	Titular	0.0	﻿autos 0800676 39 2013 8 24 0090 ação procedimento juizado especial cível requerente josé eduardo lobato siqueira requerida vrg linhas aéreas vistos sentença relatório dispensado forma artigo 38 caput lei 9 099 95 decido julgo antecipadamente lide termos artigo 330 i cpc valendo ressaltar presentes condições ensejam julgamento antecipado causa dever juiz mera faculdade assim proceder resp 2 823 m…
636	procedente	2014	5	16	4	Margani de Mello	Titular	5000.0	processo 0800863 47 2013 8 24 0090 ação procedimento juizado especial cível requerente joão carlos franca contin requerido azul linhas aéreas brasileiras vistos sentença trata ação reparatória danos morais proposta joão carlos franca contin contra azul linhas aéreas brasileiras decorrência atraso voo perda conexão dispensado relatório forma artigo 38 lei 9 099 95 fundamento decido julgo antecipad…
637	improcedente	2014	5	16	4	Margani de Mello	Titular	0.0	autos 0800882 53 2013 8 24 0090 ação procedimento juizado especial cível requerente cristina lempek martins requerida vrg linhas aéreas incorporadora gol transportes aéreos vistos sentença relatório dispensado forma artigo 38 caput lei 9 099 95 decido julgo antecipadamente lide termos artigo 330 i cpc valendo ressaltar presentes condições ensejam julgamento antecipado causa dever juiz mera faculd…
638	improcedente	2014	5	16	4	Margani de Mello	Titular	0.0	autos 0800880 83 2013 8 24 0090 ação procedimento juizado especial cível requerente eslen souza araujo requerida vrg linhas aéreas incorporadora gol transportes aéreos vistos sentença relatório dispensado forma artigo 38 caput lei 9 099 95 decido julgo antecipadamente lide termos artigo 330 i cpc valendo ressaltar presentes condições ensejam julgamento antecipado causa dever juiz mera faculdade a…
639	procedente	2014	5	16	4	Margani de Mello	Titular	4000.0	processo 0003065 30 2013 8 24 0090 ação procedimento juizado especial cível requerentes vanuza veras cardoso requerido avianca linhas aéreas vistos sentença relatório dispensado termos artigo 38 lei 9 099 95 fundamento decido julgo antecipadamente termos artigo 330 ii código processo civil decreto revelia requerida pois devidamente citada expressa advertência artigo 20 lei 9 099 95 deixou transco…
640	procedente	2014	2	10	0	Margani de Mello	Titular	10000.0	autos 0802165 14 2013 8 24 0090 ação procedimento juizado especial cível proc requerente deny guazi resende requeridas vrg linhas aéreas incorporadora gol transportes aéreos outro vistos sentença cuida ação cunho mandamental condenatório aforada deny guazi resende face vrg linhas aéreas incorporadora gol transportes aéreos programa milhagens smiles todos qualificados tramita sob procedimento lei …
641	parcialmente_procedente	2014	2	10	0	Margani de Mello	Titular	15000.0	﻿autos 0804109 51 2013 8 24 0090 ação procedimento juizado especial cível requerente suzana costa nunes requerida aerolíneas argentinas vistos sentença trata ação cunho condenatório proposta suzana costa nunes machado contra aerolíneas argentinas decorrência atraso voo consequente perda conexão dispensado relatório forma artigo 38 lei 9 099 95 fundamento decido julgo antecipadamente pois desneces…
642	procedente	2014	2	10	0	Margani de Mello	Titular	15000.0	autos 0803779 54 2013 8 24 0090 ação procedimento juizado especial cível requerente alexandre costa nunes machado requerida aerolíneas argentinas vistos sentença trata ação cunho condenatório proposta alexandre costa nunes machado contra aerolíneas argentinas decorrência atraso voo consequente perda conexão dispensado relatório forma artigo 38 lei 9 099 95 fundamento decido julgo antecipadamente …
643	parcialmente_procedente	2014	2	10	0	Margani de Mello	Titular	10000.0	﻿autos 0805059 60 2013 8 24 0090 ação procedimento juizado especial cível proc requerente suzana costa nunes machado requerida aerolíneas argentinas vistos sentença trata ação cunho condenatório proposta suzana costa nunes machado contra aerolíneas argentinas razão má prestação serviço transporte aéreo dispensado relatório forma artigo 38 caput lei 9099 95 decido antecipadamente tratar matéria fa…
644	procedente	2014	2	10	0	Margani de Mello	Titular	10000.0	autos 0805493 49 2013 8 24 0090 ação procedimento juizado especial cível requerente alexandre costa nunes machado requerida aerolíneas argentinas vistos sentença trata ação cunho condenatório proposta alexandre costa nunes machado contra aerolíneas argentinas razão má prestação serviço transporte aéreo dispensado relatório forma artigo 38 caput lei 9099 95 decido antecipadamente tratar matéria fa…
645	procedente	2014	1	21	1	Davidson Jahn Mello	Titular	5000.0	autos 0703658 86 2011 8 24 0090 ação procedimento juizado especial cível responsabilidade civil autor érico ferraz scorpioni réu decolar ltda vistos etc relatório dispensado forma artigo 38 caput lei 9 099 95 decido resolvo antecipadamente lide termos artigo 330 i cpc vez juiz poder dever julgar lide antecipadamente desprezando realização audiência produção provas constatar acervo documental sufi…
646	parcialmente_procedente	2019	5	27	0	Vânia Petermann	Titular	2000.0	﻿autos 0308962 87 2018 8 24 0090 ação procedimento juizado especial cível proc autor milene simone mattos réu oceanair linhas aéreas avianca vistos etc i relatório relatório dispensado forma artigo 38 caput lei 9 099 95 ii fundamentação trato ação indenização danos morais materiais ajuizada milene simone mattos face oceanair linhas aéreas avianca julgo antecipadamente feito porquanto solução auto…
647	parcialmente_procedente	2019	5	21	1	Vânia Petermann	Titular	8000.0	﻿autos 0303619 13 2018 8 24 0090 ação procedimento juizado especial cível proc autor paulo sergio steil réu tam linhas aéreas vistos etc i relatório relatório dispensado forma artigo 38 caput lei 9 099 95 ii fundamentação trato ação indenização danos morais ajuizada paulo sergio steil face tam linhas aéreas julgo antecipadamente feito porquanto solução autos pode ser obtida análise direito discip…
648	parcialmente_procedente	2019	5	22	2	Vânia Petermann	Titular	8000.0	﻿autos 0304899 19 2018 8 24 0090 ação procedimento juizado especial cível proc autor carlos alberto nakazawa réu azul linhas aéreas brasileira vistos etc i relatório relatório dispensado forma artigo 38 caput lei 9 099 95 ii fundamentação trato ação indenização danos morais materiais ajuizada carlos alberto nakazawa face azul linhas aéreas brasileira julgo antecipadamente feito porquanto solução …
649	parcialmente_procedente	2019	5	22	2	Vânia Petermann	Titular	10000.0	﻿autos 0304900 04 2018 8 24 0090 ação procedimento juizado especial cível proc autor mariana sancho moreira réu azul linhas aéreas brasileira vistos etc i relatório relatório dispensado forma artigo 38 caput lei 9 099 95 ii fundamentação trato ação indenização danos morais ajuizada mariana sancho moreira face azul linhas aéreas brasileira julgo antecipadamente feito porquanto solução autos pode s…
650	parcialmente_procedente	2019	5	22	2	Vânia Petermann	Titular	5000.0	﻿autos 0305751 43 2018 8 24 0090 ação procedimento juizado especial cível proc autor rodrigo bousfield réu azul linhas aéreas brasileiras vistos etc i relatório relatório dispensado forma artigo 38 caput lei 9 099 95 ii fundamentação trato ação indenização danos morais materiais ajuizada rodrigo bousfield face azul linhas aéreas brasileiras julgo antecipadamente feito porquanto solução autos pode…
651	improcedente	2019	5	23	3	Vânia Petermann	Titular	0.0	autos 0306371 55 2018 8 24 0090 ação procedimento juizado especial cível proc autor marcos josé fraga réu tam linhas aéreas vistos etc i relatório relatório dispensado forma artigo 38 caput lei 9 099 95 ii fundamentação trato ação indenização danos morais ajuizada marcos josé fraga face tam linhas aéreas julgo antecipadamente feito porquanto solução autos pode ser obtida análise direito disciplin…
652	parcialmente_procedente	2019	5	23	3	Vânia Petermann	Titular	10000.0	﻿autos 0307910 56 2018 8 24 0090 ação procedimento juizado especial cível proc autor david steiner sand réu alitalia compagnia aerea italiana vistos etc i relatório relatório dispensado forma artigo 38 caput lei 9 099 95 ii fundamentação trato ação indenização danos morais ajuizada david steiner sand face alitalia compagnia aerea italiana julgo antecipadamente feito porquanto solução autos pode s…
653	parcialmente_procedente	2019	5	23	3	Vânia Petermann	Titular	4600.0	﻿autos 0003116 65 2018 8 24 0090 ação procedimento juizado especial cível proc autor themis goretti moreira leal carvalho réu avianca ocean air linhas aéreas outro vistos etc i relatório relatório dispensado forma artigo 38 caput lei 9 099 95 ii fundamentação trato ação indenização danos morais materiais ajuizada themis goretti moreira leal carvalho face avianca ocean air linhas aéreas outro julg…
654	parcialmente_procedente	2019	5	23	3	Vânia Petermann	Titular	4500.0	﻿autos 0003117 50 2018 8 24 0090 ação procedimento juizado especial cível proc autor noe gomes borges junior réu avianca ocean air linhas aéreas outro vistos etc i relatório relatório dispensado forma artigo 38 caput lei 9 099 95 ii fundamentação trato ação indenização danos morais materiais ajuizada noe gomes borges junior face avianca ocean air linhas aéreas outro julgo antecipadamente feito po…
655	parcialmente_procedente	2019	5	27	0	Vânia Petermann	Titular	5000.0	﻿autos 0306802 89 2018 8 24 0090 ação procedimento juizado especial cível proc autor vinicius kretzer rabello réu oceanair linhas aéreas avianca vistos etc i relatório relatório dispensado forma artigo 38 caput lei 9 099 95 ii fundamentação trato ação indenização danos morais ajuizada vinicius kretzer rabello face oceanair linhas aéreas avianca julgo antecipadamente feito porquanto solução autos …
656	parcialmente_procedente	2019	5	28	1	Vânia Petermann	Titular	7000.0	﻿autos 0308498 63 2018 8 24 0090 ação procedimento juizado especial cível proc autor thiago gouveia rocha réu azul linhas aéreas brasileiras vistos etc i relatório relatório dispensado forma artigo 38 caput lei 9 099 95 ii fundamentação trato ação indenização danos materiais morais ajuizada thiago gouveia rocha face azul linhas aéreas brasileiras julgo antecipadamente feito porquanto solução auto…
657	parcialmente_procedente	2019	5	28	1	Vânia Petermann	Titular	8000.0	﻿autos 0301408 67 2019 8 24 0090 ação procedimento juizado especial cível proc autor juçá salum oliveira réu latam airlines group vistos etc i relatório relatório dispensado forma artigo 38 caput lei 9 099 95 ii fundamentação trato ação condenatória indenização danos morais ajuizada juçá salum oliveira face latam airlines group julgo antecipadamente feito porquanto solução autos pode ser obtida a…
658	parcialmente_procedente	2019	5	28	1	Vânia Petermann	Titular	3500.0	﻿autos 0306710 14 2018 8 24 0090 ação procedimento juizado especial cível proc autor cassia borck ippolito réu aerovias del continente americano autos conexos 0306712 81 2018 8 24 0090 ação procedimento juizado especial cível proc autor rafael lima lobo réu aerovias del continente americano vistos etc i relatório relatório dispensado forma artigo 38 caput lei 9 099 95 ii fundamentação trato ação …
659	parcialmente_procedente	2019	5	28	1	Vânia Petermann	Titular	3000.0	﻿autos 0310477 67 2018 8 24 0023 ação procedimento juizado especial cível proc autor pedro queiroz campos réu gol linhas aéreas vistos etc i relatório relatório dispensado forma artigo 38 caput lei 9 099 95 ii fundamentação trato ação indenização danos morais ajuizada pedro queiroz campos face gol linhas aéreas julgo antecipadamente feito porquanto solução autos pode ser obtida análise direito di…
660	parcialmente_procedente	2019	5	28	1	Vânia Petermann	Titular	5000.0	﻿autos 0003033 49 2018 8 24 0090 ação procedimento juizado especial cível proc autor marcos roberto schaurich réu oceanair linhas aéreas avianca vistos etc i relatório relatório dispensado forma artigo 38 caput lei 9 099 95 ii fundamentação trato ação indenização danos materiais morais ajuizada marcos roberto schaurich face oceanair linhas aéreas avianca julgo antecipadamente feito porquanto solu…
661	parcialmente_procedente	2019	5	30	3	Vânia Petermann	Titular	10000.0	﻿autos 0003247 40 2018 8 24 0090 ação procedimento juizado especial cível proc autor bruno carlessi réu oceanair linhas aéreas avianca vistos etc i relatório relatório dispensado forma artigo 38 caput lei 9 099 95 ii fundamentação trato ação indenização danos morais materiais ajuizada bruno carlessi face oceanair linhas aéreas avianca trans american airlines taca peru julgo antecipadamente feito …
662	procedente	2019	5	29	2	Vânia Petermann	Titular	15000.0	autos 0308008 41 2018 8 24 0090 ação procedimento juizado especial cível proc autor juliana tramontina ravanello réu american airlines inc vistos etc i relatório relatório dispensado forma artigo 38 caput lei 9 099 95 ii fundamentação trato ação indenização danos morais materiais ajuizada juliana tramontina ravanello face american airlines inc julgo antecipadamente feito porquanto solução autos p…
663	parcialmente_procedente	2019	5	29	2	Vânia Petermann	Titular	5000.0	﻿autos 0307020 20 2018 8 24 0090 ação procedimento juizado especial cível proc autor pedro claudio nussner réu azul linhas aéreas brasileiras vistos etc i relatório relatório dispensado forma artigo 38 caput lei 9 099 95 ii fundamentação trato ação indenização danos morais materiais ajuizada pedro claudio nussner face azul linhas aéreas brasileiras julgo antecipadamente feito porquanto solução au…
664	improcedente	2019	5	30	3	Vânia Petermann	Titular	0.0	autos 0309684 24 2018 8 24 0090 ação procedimento juizado especial cível proc autor rodrigo rafael cunha réu companhia panamena aviacion copa airlines vistos etc i relatório relatório dispensado forma artigo 38 caput lei 9 099 95 ii fundamentação trato ação indenização danos materiais morais ajuizada rodrigo rafael cunha face companhia panamena aviacion copa airlines julgo antecipadamente feito p…
665	parcialmente_procedente	2019	5	29	2	Vânia Petermann	Titular	10000.0	﻿autos 0308744 59 2018 8 24 0090 ação procedimento juizado especial cível proc autor stella maris silva réu klm koninklijke luchtvaart maatschappij vistos etc i relatório relatório dispensado forma artigo 38 caput lei 9 099 95 ii fundamentação trato ação indenização danos morais materiais ajuizada stella maris silva face klm koninklijke luchtvaart maatschappij julgo antecipadamente feito porquant…
666	parcialmente_procedente	2019	5	30	3	Vânia Petermann	Titular	0.0	﻿autos 0305860 57 2018 8 24 0090 ação procedimento juizado especial cível proc autor helena malgaresi gois outro réu submarino viagens b2w viagens turismo ltda copa airlines vistos etc i relatório relatório dispensado forma artigo 38 caput lei 9 099 95 ii fundamentação trato ação indenizatória danos materiais morais c pedido tutela antecipada ajuizada helena malgaresi gois outro face submarino vi…
667	parcialmente_procedente	2019	5	30	3	Vânia Petermann	Titular	11000.0	﻿autos 0003924 70 2018 8 24 0090 ação procedimento juizado especial cível proc autor marcos rodrigo silva réu deutsche lufthansa ag vistos etc i relatório relatório dispensado forma artigo 38 caput lei 9 099 95 ii fundamentação trato ação indenização danos morais ajuizada marcos rodrigo silva face deutsche lufthansa ag julgo antecipadamente feito porquanto solução autos pode ser obtida análise di…
668	procedente	2019	5	30	3	Vânia Petermann	Titular	10000.0	autos 0310790 28 2018 8 24 0023 ação procedimento juizado especial cível proc autor lucas peixoto arruda réu tam linhas aéreas vistos etc i relatório relatório dispensado forma artigo 38 caput lei 9 099 95 ii fundamentação trato ação indenização danos morais ajuizada lucas peixoto arruda face tam linhas aéreas julgo antecipadamente feito porquanto solução autos pode ser obtida análise direito dis…
669	parcialmente_procedente	2019	5	31	4	Vânia Petermann	Titular	7000.0	﻿autos 0307069 61 2018 8 24 0090 ação procedimento juizado especial cível proc autor albert josé peres réu tam linhas aéreas vistos etc i relatório relatório dispensado forma artigo 38 caput lei 9 099 95 ii fundamentação trato ação indenização danos morais ajuizada albert josé peres face tam linhas aéreas julgo antecipadamente feito porquanto solução autos pode ser obtida análise direito discipli…
670	parcialmente_procedente	2019	5	31	4	Vânia Petermann	Titular	7000.0	﻿autos 0307076 53 2018 8 24 0090 ação procedimento juizado especial cível proc autor marilene silva pacheco réu tam linhas aéreas vistos etc i relatório relatório dispensado forma artigo 38 caput lei 9 099 95 ii fundamentação trato ação indenização danos morais ajuizada marilene silva pacheco face tam linhas aéreas julgo antecipadamente feito porquanto solução autos pode ser obtida análise direit…
671	parcialmente_procedente	2019	5	31	4	Vânia Petermann	Titular	0.0	﻿autos 0306387 09 2018 8 24 0090 ação procedimento juizado especial cível proc autor renato almeida belloli outro réu british airways plc vistos etc i relatório relatório dispensado forma artigo 38 caput lei 9 099 95 ii fundamentação trato ação reparação danos materiais morais ajuizada renato almeida belloli outro face british airways plc julgo antecipadamente feito porquanto solução lide pode se…
672	improcedente	2019	5	31	4	Vânia Petermann	Titular	0.0	autos 0307993 72 2018 8 24 0090 ação procedimento juizado especial cível proc autor joyce airoso santos réu cvc brasil operadora agência viagens outro vistos etc relatório relatório dispensado forma artigo 38 caput lei 9 099 95 fundamentação trato ação condenatória ajuizada joyce airoso santos face oceanair linhas aéreas avianca cvc brasil operadora agência viagens julgo antecipadamente processo …
673	parcialmente_procedente	2019	6	3	0	Vânia Petermann	Titular	5000.0	autos 0308856 28 2018 8 24 0090 ação procedimento juizado especial cível proc autor andrea clara spoladore damian réu azul linhas aéreas brasileiras vistos etc i relatório relatório dispensado forma artigo 38 caput lei 9 099 95 ii fundamentação trato ação condenatória indenização danos morais ajuizada andrea clara spoladore damian face azul linhas aéreas brasileiras julgo antecipadamente feito po…
674	parcialmente_procedente	2019	6	5	2	Vânia Petermann	Titular	11000.0	autos 0300378 94 2019 8 24 0090 ação procedimento juizado especial cível proc autor felipe zanatta michelon outros réu tam linhas aéreas vistos etc i relatório relatório dispensado forma artigo 38 caput lei 9 099 95 ii fundamentação trato ação condenatória indenização danos materiais morais ajuizada felipe zanatta michelon outros face tam linhas aéreas julgo antecipadamente feito porquanto soluçã…
674	parcialmente_procedente	2019	6	5	2	Vânia Petermann	Titular	10000.0	autos 0300378 94 2019 8 24 0090 ação procedimento juizado especial cível proc autor felipe zanatta michelon outros réu tam linhas aéreas vistos etc i relatório relatório dispensado forma artigo 38 caput lei 9 099 95 ii fundamentação trato ação condenatória indenização danos materiais morais ajuizada felipe zanatta michelon outros face tam linhas aéreas julgo antecipadamente feito porquanto soluçã…
675	parcialmente_procedente	2019	6	6	3	Vânia Petermann	Titular	10000.0	autos 0313727 11 2018 8 24 0023 ação procedimento juizado especial cível proc autor anelise stangarlin camargo réu gol linhas aéreas vistos etc i relatório relatório dispensado forma artigo 38 caput lei 9 099 95 ii fundamentação trato ação condenatória indenização danos morais ajuizada anelise stangarlin camargo face gol linhas aéreas julgo antecipadamente feito porquanto solução autos pode ser o…
676	parcialmente_procedente	2019	6	7	4	Vânia Petermann	Titular	10000.0	autos 0300379 79 2019 8 24 0090 ação procedimento juizado especial cível proc autor vilson artur souza outro réu tam linhas aéreas vistos etc i relatório relatório dispensado forma artigo 38 caput lei 9 099 95 ii fundamentação trato ação condenatória indenização danos materiais morais ajuizada vilson artur souza outro face tam linhas aéreas julgo antecipadamente feito porquanto solução autos pode…
677	parcialmente_procedente	2019	6	7	4	Vânia Petermann	Titular	15000.0	autos 0311870 27 2018 8 24 0023 ação procedimento juizado especial cível proc autor mariana mirage outro réu oceanair linhas aéreas avianca vistos etc i relatório relatório dispensado forma artigo 38 caput lei 9 099 95 ii fundamentação trato ação indenização danos materiais morais ajuizada mariana mirage outro face oceanair linhas aéreas avianca julgo antecipadamente feito porquanto solução autos…
678	parcialmente_procedente	2019	6	7	4	Vânia Petermann	Titular	14000.0	autos 0300586 85 2019 8 24 0023 ação procedimento juizado especial cível proc autor mirian salete roza holetz réu tam linhas aéreas vistos etc i relatório relatório dispensado forma artigo 38 caput lei 9 099 95 ii fundamentação trato ação indenização danos materiais morais ajuizada mirian salete roza holetz face tam linhas aéreas julgo antecipadamente feito porquanto solução autos pode ser obtida…
679	parcialmente_procedente	2019	6	7	4	Vânia Petermann	Titular	10000.0	autos 0301986 61 2018 8 24 0091 ação procedimento juizado especial cível proc requerente daniel philippi negreiros requerido aerolineas argentina vistos etc i relatório relatório dispensado forma artigo 38 caput lei 9 099 95 ii fundamentação trato ação indenização danos morais materiais ajuizada daniel philippi negreiros face aerolineas argentina julgo antecipadamente feito porquanto solução auto…
680	parcialmente_procedente	2019	6	7	4	Vânia Petermann	Titular	2000.0	autos 0307420 34 2018 8 24 0090 ação procedimento juizado especial cível proc autor karina borba outro réu gol linhas aéreas outro vistos etc i relatório relatório dispensado forma artigo 38 caput lei 9 099 95 ii fundamentação trato ação indenização danos morais ajuizada karina borba outro face gol linhas aéreas outro julgo antecipadamente feito porquanto solução autos pode ser obtida análise dir…
681	parcialmente_procedente	2019	6	10	0	Vânia Petermann	Titular	8000.0	autos 0314462 44 2018 8 24 0023 ação procedimento juizado especial cível proc autor claudia fernanda oliveira ramos réu latam airlines group outro vistos etc i relatório relatório dispensado forma artigo 38 caput lei 9 099 95 ii fundamentação trato ação indenização danos morais ajuizada claudia fernanda oliveira ramos face latam airlines group outro julgo antecipadamente feito porquanto solução a…
682	procedente	2019	6	10	0	Vânia Petermann	Titular	8000.0	autos 0312832 84 2017 8 24 0023 ação procedimento juizado especial cível proc autor pasquale migliardi outros réu deutsche lufthansa ag vistos etc i relatório relatório dispensado forma artigo 38 caput lei 9 099 95 ii fundamentação trato ação indenização danos morais ajuizada pasquale migliardi outros face deutsche lufthansa ag julgo antecipadamente feito porquanto solução autos pode ser obtida a…
683	parcialmente_procedente	2019	6	10	0	Vânia Petermann	Titular	8000.0	autos 0302109 62 2018 8 24 0090 ação procedimento juizado especial cível proc autor claudia periard scweidson réu tam linhas aéreas outro vistos etc i relatório relatório dispensado forma artigo 38 caput lei 9 099 95 ii fundamentação trato ação indenização danos materiais morais ajuizada claudia periard scweidson face tam linhas aéreas outro julgo antecipadamente feito porquanto solução autos pod…
684	parcialmente_procedente	2019	6	10	0	Vânia Petermann	Titular	8000.0	autos 0300139 90 2019 8 24 0090 ação procedimento juizado especial cível proc autor priscila pimentel vieira réu tam linhas aéreas vistos etc i relatório relatório dispensado forma artigo 38 caput lei 9 099 95 ii fundamentação trato ação condenatória indenização danos morais ajuizada priscila pimentel vieira face tam linhas aéreas julgo antecipadamente feito porquanto solução autos pode ser obtid…
685	parcialmente_procedente	2019	6	11	1	Vânia Petermann	Titular	10000.0	autos 0302632 74 2018 8 24 0090 ação procedimento juizado especial cível proc autor pamela camila carvalho van lisnchotten réu emirates airlines vistos etc i relatório relatório dispensado forma artigo 38 caput lei 9 099 95 ii fundamentação trato ação condenatória indenização danos morais ajuizada pamela camila carvalho van lisnchotten face emirates airlines julgo antecipadamente feito porquanto …
686	parcialmente_procedente	2019	6	11	1	Vânia Petermann	Titular	6000.0	autos 0307895 87 2018 8 24 0090 ação procedimento juizado especial cível proc autor lucas tecchio motta réu tam linhas aéreas vistos etc i relatório relatório dispensado forma artigo 38 caput lei 9 099 95 ii fundamentação trato ação indenização danos morais ajuizada lucas tecchio motta face tam linhas aéreas julgo antecipadamente feito porquanto solução autos pode ser obtida análise direito disci…
687	parcialmente_procedente	2019	6	11	1	Vânia Petermann	Titular	3000.0	autos 0302597 17 2018 8 24 0090 ação procedimento juizado especial cível proc autor khaue rezende rodrigues réu tam linhas aéreas vistos etc i relatório relatório dispensado forma artigo 38 caput lei 9 099 95 ii fundamentação trato ação indenização danos morais ajuizada khaue rezende rodrigues face tam linhas aéreas julgo antecipadamente feito porquanto solução autos pode ser obtida análise direi…
688	parcialmente_procedente	2019	6	11	1	Vânia Petermann	Titular	5000.0	autos 0308270 88 2018 8 24 0090 ação procedimento juizado especial cível proc autor rodolfo silva espindola réu united airlines inc outro vistos etc i relatório relatório dispensado forma artigo 38 caput lei 9 099 95 ii fundamentação trato ação indenização danos morais materiais ajuizada rodolfo silva espindola face united airlines inc outro julgo antecipadamente feito porquanto solução autos pod…
689	parcialmente_procedente	2019	6	11	1	Vânia Petermann	Titular	15000.0	autos 0303303 97 2018 8 24 0090 ação procedimento juizado especial cível proc autor jarrie albani leiria réu tam linhas aéreas vistos etc i relatório relatório dispensado forma artigo 38 caput lei 9 099 95 ii fundamentação trato ação indenização danos materiais morais ajuizada jarrie albani leiria face tam linhas aéreas julgo antecipadamente feito porquanto solução autos pode ser obtida análise d…
690	parcialmente_procedente	2019	6	12	2	Vânia Petermann	Titular	10000.0	autos 0308982 78 2018 8 24 0090 ação procedimento juizado especial cível autor roberta franzoni healy réu aerovias del continente americano avianca vistos etc i relatório relatório dispensado forma artigo 38 caput lei 9 099 95 ii fundamentação trato ação ajuizada roberta franzoni healy face aerovias del continente americano avianca julgo antecipadamente processo porquanto solução pode ser obtida …
691	parcialmente_procedente	2019	6	14	4	Vânia Petermann	Titular	8000.0	autos 0310062 77 2018 8 24 0090 ação procedimento juizado especial cível proc autor juana tonolli schaefer réu ibéria lineas aeres espana outro vistos etc i relatório relatório dispensado forma artigo 38 caput lei 9 099 95 ii fundamentação trato ação indenização danos morais materiais ajuizada juana tonolli schaefer face ibéria lineas aeres espana outro julgo antecipadamente feito porquanto soluç…
691	parcialmente_procedente	2019	6	14	4	Vânia Petermann	Titular	5000.0	autos 0310062 77 2018 8 24 0090 ação procedimento juizado especial cível proc autor juana tonolli schaefer réu ibéria lineas aeres espana outro vistos etc i relatório relatório dispensado forma artigo 38 caput lei 9 099 95 ii fundamentação trato ação indenização danos morais materiais ajuizada juana tonolli schaefer face ibéria lineas aeres espana outro julgo antecipadamente feito porquanto soluç…
692	parcialmente_procedente	2019	6	13	3	Vânia Petermann	Titular	0.0	autos 0000881 28 2018 8 24 0090 ação procedimento juizado especial cível proc autor gabriel cesar andrade réu tam linhas aéreas vistos etc i relatório relatório dispensado forma artigo 38 caput lei 9 099 95 ii fundamentação trato ação obrigação fazer c reparação danos morais ajuizada gabriel cesar andrade face tam linhas aéreas julgo antecipadamente feito porquanto solução lide pode ser obtida an…
693	procedente	2019	6	13	3	Vânia Petermann	Titular	0.0	autos 0311177 43 2018 8 24 0023 ação procedimento juizado especial cível proc autor juliano oliveira coutinho réu klm koninklijke luchtvaart maatschappij vistos etc i relatório relatório dispensado forma artigo 38 caput lei 9 099 95 ii fundamentação trato ação ajuizada juliano oliveira coutinho face klm koninklijke luchtvaart maatschappij julgo antecipadamente processo porquanto solução pode ser …
694	parcialmente_procedente	2019	6	14	4	Vânia Petermann	Titular	2000.0	autos 0003407 02 2017 8 24 0090 ação procedimento juizado especial cível proc autor katiucia souza amorim outro réu companhia global varejo submarino viagens vistos etc i relatório relatório dispensado forma artigo 38 caput lei 9 099 95 ii fundamentação trato ação ajuizada katiucia souza amorim outro face companhia global varejo submarino viagens julgo antecipadamente processo porquanto solução p…
695	parcialmente_procedente	2019	6	17	0	Vânia Petermann	Titular	0.0	autos 0001198 26 2018 8 24 0090 ação procedimento juizado especial cível proc autor filipe fernandes carvalho souza réu royal air maroc vistos etc i relatório relatório dispensado forma artigo 38 caput lei 9 099 95 ii fundamentação trato ação indenização danos morais materiais ajuizada filipe fernandes carvalho souza face royal air maroc antemão tendo vista conexão reconhecida decisão fl 108 pass…
696	improcedente	2019	6	17	0	Vânia Petermann	Titular	0.0	autos 0001199 11 2018 8 24 0090 ação procedimento juizado especial cível proc autor lucineide carvalho souza réu compagnie nationale royalair maroc vistos etc i relatório relatório dispensado forma artigo 38 caput lei 9 099 95 ii fundamentação trato ação indenização danos morais ajuizada lucineide carvalho souza face compagnie nationale royalair maroc antemão tendo vista conexão reconhecida decis…
697	improcedente	2019	6	17	0	Vânia Petermann	Titular	0.0	autos 0001200 93 2018 8 24 0090 ação procedimento juizado especial cível proc autor joel santos souza réu compagnie national royal air maroc vistos etc i relatório relatório dispensado forma artigo 38 caput lei 9 099 95 ii fundamentação trato ação indenização danos morais ajuizada joel santos souza face compagnie national royal air maroc antemão tendo vista conexão reconhecida decisão fl 105 pass…
698	improcedente	2019	6	17	0	Vânia Petermann	Titular	0.0	autos 0307635 10 2018 8 24 0090 ação procedimento juizado especial cível proc autor lucio sousa monte alto outro réu gol linhas aéreas outro vistos etc relatório relatório dispensado forma artigo 38 caput lei 9 099 95 fundamentação trato ação mandamental condenatória ajuizada isadora bernardes gaya lucio sousa monte alto face gol linhas aéreas smiles fidelidade julgo antecipadamente processo porq…
699	parcialmente_procedente	2019	6	17	0	Vânia Petermann	Titular	15000.0	autos 0310368 46 2018 8 24 0090 ação procedimento juizado especial cível proc autor leonardo silva santos outro réu tvlx viagens turismo outro vistos etc i relatório relatório dispensado forma artigo 38 caput lei 9 099 95 ii fundamentação trato ação indenização danos morais materiais ajuizada leonardo silva santos outro face tvlx viagens turismo outro julgo antecipadamente feito porquanto solução…
700	parcialmente_procedente	2019	6	17	0	Vânia Petermann	Titular	0.0	autos 0308657 06 2018 8 24 0090 ação procedimento juizado especial cível proc autor gabriel pedroza bezerra ribeiro outro réu fidelidade viagens turismo latam travel outro vistos etc i relatório relatório dispensado forma artigo 38 caput lei 9 099 95 ii fundamentação trato ação indenizatória danos morais materiais ajuizada gabriel pedroza bezerra ribeiro outro face fidelidade viagens turismo lata…
701	parcialmente_procedente	2019	6	18	1	Vânia Petermann	Titular	15000.0	autos 0000966 14 2018 8 24 0090 ação procedimento juizado especial cível proc autor rafael aché salles réu delta air lines inc vistos etc i relatório relatório dispensado forma artigo 38 caput lei 9 099 95 ii fundamentação trato ação indenização danos morais ajuizada rafael aché salles face delta air lines inc julgo antecipadamente feito porquanto solução autos pode ser obtida análise direito dis…
702	parcialmente_procedente	2019	6	18	1	Vânia Petermann	Titular	8000.0	autos 0309010 46 2018 8 24 0090 ação procedimento juizado especial cível proc autor renato costa netto muniz réu aerovias del continente americano avianca vistos etc i relatório relatório dispensado forma artigo 38 caput lei 9 099 95 ii fundamentação trato ação indenização danos morais materiais ajuizada renato costa netto muniz face aerovias del continente americano avianca julgo antecipadamente…
703	parcialmente_procedente	2019	6	18	1	Vânia Petermann	Titular	7000.0	autos 0001631 30 2018 8 24 0090 ação procedimento juizado especial cível autor cristiane felisbino silva réu deutsche lufthansa vistos etc i relatório dispensado termos doa rt 38 caput lei 9 099 95 ii fundamentação julgo antecipadamente processo porquanto solução pode ser obtida análise direito disciplina matéria bem porque provas carreadas suficientes formação convencimento valho pois artigo 355…
704	parcialmente_procedente	2019	6	18	1	Vânia Petermann	Titular	5000.0	autos 0000158 09 2018 8 24 0090 ação procedimento juizado especial cível proc autor amélia margaret marques attuy réu gol linhas aéreas inteligentes outro vistos etc i relatório relatório dispensado forma artigo 38 caput lei 9 099 95 ii fundamentação trato ação ajuizada amélia margaret marques attuy face gol linhas aéreas inteligentes outro julgo antecipadamente processo porquanto solução pode se…
705	parcialmente_procedente	2019	6	19	2	Vânia Petermann	Titular	7000.0	autos 0310590 14 2018 8 24 0090 ação procedimento juizado especial cível proc autor jorg schmidt réu lufthansa german airlines deutsche lufthansa vistos etc i relatório relatório dispensado forma artigo 38 caput lei 9 099 95 ii fundamentação trato ação indenizatória danos morais ajuizada jorg schmidt face lufthansa german airlines deutsche lufthansa julgo antecipadamente feito porquanto solução l…
706	parcialmente_procedente	2019	6	19	2	Vânia Petermann	Titular	6000.0	autos 0310611 87 2018 8 24 0090 ação procedimento juizado especial cível proc autor jorge souza cremona silva réu oceanair linhas aéreas avianca vistos etc i relatório relatório dispensado forma artigo 38 caput lei 9 099 95 ii fundamentação trato ação indenização danos morais ajuizada jorge souza cremona silva face oceanair linhas aéreas avianca julgo antecipadamente feito porquanto solução autos…
707	parcialmente_procedente	2019	6	21	4	Vânia Petermann	Titular	0.0	autos 0003908 19 2018 8 24 0090 ação procedimento juizado especial cível proc autor rafael rodrigues souza réu tam linhas aéreas vistos etc i relatório relatório dispensado forma artigo 38 caput lei 9 099 95 ii fundamentação trato ação indenização danos materiais morais ajuizada rafael rodrigues souza face tam linhas aéreas julgo antecipadamente feito porquanto solução autos pode ser obtida análi…
708	parcialmente_procedente	2019	6	21	4	Vânia Petermann	Titular	8000.0	autos 0300352 96 2019 8 24 0090 ação procedimento juizado especial cível proc autor eliane garcia silveira réu azul linhas áereas vistos etc i relatório relatório dispensado forma artigo 38 caput lei 9 099 95 ii fundamentação trato ação condenatória indenização danos morais ajuizada eliane garcia silveira face azul linhas áereas julgo antecipadamente feito porquanto solução autos pode ser obtida …
709	parcialmente_procedente	2019	6	24	0	Vânia Petermann	Titular	10000.0	autos 0311621 69 2018 8 24 0090 ação procedimento juizado especial cível proc autor adenor martins araujo junior outro réu transportes aereos portugueses vistos etc i relatório relatório dispensado forma artigo 38 caput lei 9 099 95 ii fundamentação trato ação indenização danos morais materiais ajuizada adenor martins araujo junior outro face transportes aereos portugueses julgo antecipadamente f…
710	parcialmente_procedente	2019	6	25	1	Vânia Petermann	Titular	1500.0	autos 0004521 39 2018 8 24 0090 ação procedimento juizado especial cível proc autor felipe miguel wallner giacomelli réu gol linhas aéreas vistos etc i relatório relatório dispensado forma artigo 38 caput lei 9 099 95 ii fundamentação trato ação condenatória indenização danos materiais morais ajuizada felipe miguel wallner giacomelli face gol linhas aéreas julgo antecipadamente feito porquanto so…
711	parcialmente_procedente	2019	6	25	1	Vânia Petermann	Titular	4500.0	autos 0003930 77 2018 8 24 0090 ação procedimento juizado especial cível proc autor priscila silveira outro réu oceanair linhas aéreas avianca vistos etc i relatório relatório dispensado forma artigo 38 caput lei 9 099 95 ii fundamentação trato ação indenização danos morais materiais ajuizada priscila silveira outro face oceanair linhas aéreas avianca julgo antecipadamente feito porquanto solução…
712	procedente	2019	6	25	1	Vânia Petermann	Titular	3000.0	autos 0306236 77 2017 8 24 0090 ação procedimento juizado especial cível proc autor camylla jeniffer vitorio réu aerovias méxico outro vistos etc relatório relatório dispensado forma artigo 38 caput lei 9 099 95 fundamentação trato ação condenatória ajuizada camylla jeniffer vitorio face smiles aerovias méxico preliminar ilegitimidade passiva arguida ré smiles afastada fl 406 bem determinada reti…
713	parcialmente_procedente	2019	6	27	3	Vânia Petermann	Titular	7000.0	autos 0307097 29 2018 8 24 0090 ação procedimento juizado especial cível proc autor riceli antunes maiochi réu submarino viagens ltda outro autos 0307101 66 2018 8 24 0090 ação procedimento juizado especial cível proc autor paulo césar pires menezes réu submarino viagens ltda outro autos 0307103 36 2018 8 24 0090 ação procedimento juizado especial cível proc autor ana ilecir antunes maiochi réu s…
714	improcedente	2019	6	27	3	Vânia Petermann	Titular	0.0	autos 0302950 91 2017 8 24 0090 ação procedimento juizado especial cível proc autor galvin bean réu south african airways proprietary limited vistos etc relatório relatório dispensado forma artigo 38 caput lei 9 099 95 fundamentação trato ação condenatória ajuizada galvin bean face south african airways proprietary limited busca autor devolução 50 % cinquenta cento valores pagos passagem aérea vo…
715	parcialmente_procedente	2019	6	28	4	Vânia Petermann	Titular	11000.0	autos 0311669 28 2018 8 24 0090 ação procedimento juizado especial cível proc autor caroline faoro roman ros outro réu deutsche lufthansa outros vistos etc i relatório relatório dispensado forma artigo 38 caput lei 9 099 95 ii fundamentação trato ação indenização danos morais materiais ajuizada caroline faoro roman ros outro face deutsche lufthansa outros julgo antecipadamente feito porquanto sol…
716	improcedente	2019	6	28	4	Vânia Petermann	Titular	0.0	autos 0000726 88 2019 8 24 0090 ação procedimento juizado especial cível proc autor ricardo lopes natividade réu oceanair linhas aéreas avianca vistos etc i relatório relatório dispensado forma artigo 38 caput lei 9 099 95 ii fundamentação trato ação indenização danos morais ajuizada ricardo lopes natividade face oceanair linhas aéreas avianca julgo antecipadamente feito porquanto solução autos p…
717	parcialmente_procedente	2019	7	1	0	Vânia Petermann	Titular	7000.0	autos 0310158 92 2018 8 24 0090 ação procedimento juizado especial cível proc autor manuela santos soares outros réu tap portugal transportes aéreos portugueses vistos etc i relatório relatório dispensado forma artigo 38 caput lei 9 099 95 ii fundamentação trato ação indenização danos morais materiais ajuizada manuela santos soares outros face tap portugal transportes aéreos portugueses julgo ant…
718	improcedente	2019	7	1	0	Vânia Petermann	Titular	0.0	autos 0301088 17 2019 8 24 0090 ação procedimento juizado especial cível proc autor rafael lima lobo outro réu azul linhas aéreas brasileiras vistos etc i relatório relatório dispensado forma artigo 38 caput lei 9 099 95 ii fundamentação trato ação indenização danos morais materiais ajuizada rafael lima lobo outro face azul linhas aéreas brasileiras julgo antecipadamente feito porquanto solução a…
719	improcedente	2019	7	2	1	Vânia Petermann	Titular	0.0	autos 0309897 30 2018 8 24 0090 ação procedimento juizado especial cível proc autor ana carolina zanatta olsen réu tam linhas aéreas vistos etc i relatório relatório dispensado forma artigo 38 caput lei 9 099 95 ii fundamentação trato ação indenização danos morais materiais ajuizada ana carolina zanatta olsen face tam linhas aéreas julgo antecipadamente feito porquanto solução autos pode ser obti…
720	parcialmente_procedente	2019	7	3	2	Vânia Petermann	Titular	0.0	autos 0311164 37 2018 8 24 0090 ação procedimento juizado especial cível proc requerente guilherme merolli requerido tap air portugal transportes aéreos portugueses vistos etc i relatório relatório dispensado forma artigo 38 caput lei 9 099 95 ii fundamentação trato ação indenização danos materiais ajuizada guilherme merolli face tap air portugal transportes aéreos portugueses julgo antecipadamen…
721	parcialmente_procedente	2019	7	4	3	Vânia Petermann	Titular	8000.0	autos 0309123 97 2018 8 24 0090 ação procedimento juizado especial cível proc autor flavia luiza miranda pereira réu aerovias del continente americano avianca vistos etc i relatório relatório dispensado forma artigo 38 caput lei 9 099 95 ii fundamentação trato ação indenização danos morais ajuizada flavia luiza miranda pereira face aerovias del continente americano avianca julgo antecipadamente f…
722	procedente	2019	7	4	3	Vânia Petermann	Titular	7000.0	autos 0310862 15 2018 8 24 0023 ação procedimento juizado especial cível proc autor eduardo sanson koehler outro réu latam airlines brasil vistos etc i relatório relatório dispensado forma artigo 38 caput lei 9 099 95 ii fundamentação trato ação indenização danos morais materiais ajuizada eduardo sanson koehler outro face latam airlines brasil julgo antecipadamente feito porquanto solução autos p…
723	improcedente	2019	7	4	3	Vânia Petermann	Titular	0.0	autos 0301153 12 2019 8 24 0090 ação procedimento juizado especial cível proc autor paulo roberto dias ramalho outro réu societe air france vistos etc i relatório relatório dispensado forma artigo 38 caput lei 9 099 95 ii fundamentação trato ação indenização danos morais ajuizada paulo roberto dias ramalho outro face societe air france julgo antecipadamente processo porquanto solução pode ser obt…
724	parcialmente_procedente	2019	7	4	3	Vânia Petermann	Titular	7000.0	autos 0302632 40 2019 8 24 0090 ação procedimento juizado especial cível proc autor adriano filipe silva maia réu oceanair linhas aéreas avianca vistos etc i relatório relatório dispensado forma artigo 38 caput lei 9 099 95 ii fundamentação trato ação indenização danos morais ajuizada adriano filipe silva maia face oceanair linhas aéreas avianca julgo antecipadamente feito porquanto solução autos…
725	parcialmente_procedente	2019	7	4	3	Vânia Petermann	Titular	4000.0	autos 0304818 70 2018 8 24 0090 ação procedimento juizado especial cível proc autor bruno euclides damasco réu avianca linhas aéreas autos 0302867 38 2018 24 0091 ação procedimento juizado especial cível proc autor rodrigo fagonde motta réu avianca linhas aéreas autos 0304876 73 2018 8 24 0090 ação procedimento juizado especial cível proc autor thiago cruz réu avianca linhas aéreas vistos etc i r…
726	parcialmente_procedente	2019	7	5	4	Vânia Petermann	Titular	5000.0	autos 0311958 58 2018 8 24 0090 ação procedimento juizado especial cível proc autor fernando oliveira fonseca outro réu azul linhas aéreas brasileiras vistos etc i relatório relatório dispensado forma artigo 38 caput lei 9 099 95 ii fundamentação trato ação indenização danos morais materiais ajuizada fernando oliveira fonseca outro face azul linhas aéreas brasileiras julgo antecipadamente feito p…
727	parcialmente_procedente	2019	7	9	1	Vânia Petermann	Titular	5000.0	autos 0305870 04 2018 8 24 0090 ação procedimento juizado especial cível proc autor ana maria abreu chagas réu oceanair linhas aéreas avianca vistos etc i relatório relatório dispensado forma artigo 38 caput lei 9 099 95 ii fundamentação trato ação indenização danos materiais morais ajuizada ana maria abreu chagas face oceanair linhas aéreas avianca julgo antecipadamente processo porquanto soluçã…
728	parcialmente_procedente	2019	7	5	4	Vânia Petermann	Titular	5000.0	autos 0311657 14 2018 8 24 0090 ação procedimento juizado especial cível proc autor felix rodrigues lino réu gol linhas aéreas vistos etc i relatório relatório dispensado forma artigo 38 caput lei 9 099 95 ii fundamentação trato ação indenização danos materiais morais ajuizada felix rodrigues lino face gol linhas aéreas impende ressaltar presente demanda consubstancia relação consumo vez partes e…
729	parcialmente_procedente	2019	7	5	4	Vânia Petermann	Titular	3000.0	autos 0300687 18 2019 8 24 0090 ação procedimento juizado especial cível proc autor manuela santos soares réu gol linhas aéreas vistos etc i relatório relatório dispensado forma artigo 38 caput lei 9 099 95 ii fundamentação trato ação indenização danos materiais morais ajuizada manuela santos soares face gol linhas aéreas julgo antecipadamente feito porquanto solução autos pode ser obtida análise…
730	parcialmente_procedente	2019	7	9	1	Vânia Petermann	Titular	5000.0	autos 0300253 29 2019 8 24 0090 ação procedimento juizado especial cível proc autor denise evangelista vieira réu tam linhas aéreas vistos etc i relatório relatório dispensado forma artigo 38 caput lei 9 099 95 ii fundamentação trato ação indenização danos morais ajuizada denise evangelista vieira face tam linhas aéreas julgo antecipadamente feito porquanto solução autos pode ser obtida análise d…
731	parcialmente_procedente	2019	7	10	2	Vânia Petermann	Titular	4500.0	autos 0300311 32 2019 8 24 0090 ação procedimento juizado especial cível proc autor amanda kumbartzki ferreira outro réu american airlines inc outro vistos etc i relatório relatório dispensado forma artigo 38 caput lei 9 099 95 ii fundamentação trato ação indenização danos morais materiais ajuizada amanda kumbartzki ferreira outro face american airlines inc outro julgo antecipadamente feito porqu…
731	parcialmente_procedente	2019	7	10	2	Vânia Petermann	Titular	3000.0	autos 0300311 32 2019 8 24 0090 ação procedimento juizado especial cível proc autor amanda kumbartzki ferreira outro réu american airlines inc outro vistos etc i relatório relatório dispensado forma artigo 38 caput lei 9 099 95 ii fundamentação trato ação indenização danos morais materiais ajuizada amanda kumbartzki ferreira outro face american airlines inc outro julgo antecipadamente feito porqu…
732	parcialmente_procedente	2019	7	10	2	Vânia Petermann	Titular	8000.0	autos 0300460 28 2019 8 24 0090 ação procedimento juizado especial cível proc autor murilo machado conceição réu swiss international air lines ag vistos etc i relatório relatório dispensado forma artigo 38 caput lei 9 099 95 ii fundamentação trato ação indenização danos morais materiais ajuizada murilo machado conceição face swiss international air lines ag julgo antecipadamente feito porquanto s…
733	parcialmente_procedente	2019	7	11	3	Vânia Petermann	Titular	2000.0	autos 0002101 95 2017 8 24 0090 ação procedimento juizado especial cível proc autor eduardo cassol dalmolin réu ethiopian airlines enterprise vistos etc i relatório relatório dispensado forma artigo 38 caput lei 9 099 95 ii fundamentação trato ação indenização danos morais materiais ajuizada eduardo cassol dalmolin face ethiopian airlines enterprise julgo antecipadamente feito porquanto solução a…
734	parcialmente_procedente	2019	7	12	4	Vânia Petermann	Titular	5000.0	autos 0300797 17 2019 8 24 0090 ação procedimento juizado especial cível proc autor victor augusto correa martins réu gol linhas aéreas inteligentes vistos etc i relatório relatório dispensado forma artigo 38 caput lei 9 099 95 ii fundamentação trato ação indenização danos morais ajuizada victor augusto correa martins face gol linhas aéreas inteligentes julgo antecipadamente feito porquanto soluç…
735	parcialmente_procedente	2019	7	12	4	Vânia Petermann	Titular	8000.0	autos 0301133 21 2019 8 24 0090 ação procedimento juizado especial cível proc autor rodrigo cornelius réu gol linhas aéreas vistos etc i relatório relatório dispensado forma artigo 38 caput lei 9 099 95 ii fundamentação trato ação indenização danos morais ajuizada rodrigo cornelius face gol linhas aéreas julgo antecipadamente feito porquanto solução autos pode ser obtida análise direito disciplin…
736	parcialmente_procedente	2019	7	12	4	Vânia Petermann	Titular	7000.0	autos 0301516 96 2019 8 24 0090 ação procedimento juizado especial cível proc autor vanusa varela pinto outros réu tam linhas aéreas vistos etc i relatório relatório dispensado forma artigo 38 caput lei 9 099 95 ii fundamentação trato ação indenização danos morais materiais ajuizada vanusa varela pinto outros face tam linhas aéreas julgo antecipadamente feito porquanto solução autos pode ser obti…
737	parcialmente_procedente	2019	7	12	4	Vânia Petermann	Titular	7000.0	autos 0302599 50 2019 8 24 0090 ação procedimento juizado especial cível proc autor bruna freitas santana outros requerido tam linhas aéreas vistos etc i relatório relatório dispensado forma artigo 38 caput lei 9 099 95 ii fundamentação trato ação indenização danos morais materiais ajuizada bruna freitas santana outros face tam linhas aéreas julgo antecipadamente feito porquanto solução autos pod…
738	parcialmente_procedente	2019	7	15	0	Vânia Petermann	Titular	7000.0	autos 0310732 18 2018 8 24 0090 ação procedimento juizado especial cível proc autor jonas simão oliveira réu tam linhas aéreas vistos etc i relatório relatório dispensado forma artigo 38 caput lei 9 099 95 ii fundamentação trato ação indenização danos morais ajuizada jonas simão oliveira face tam linhas aéreas julgo antecipadamente feito porquanto solução autos pode ser obtida análise direito dis…
739	parcialmente_procedente	2019	7	15	0	Vânia Petermann	Titular	1500.0	autos 0300731 37 2019 8 24 0090 ação procedimento juizado especial cível proc autor patricia karloh goetten réu latam airlines vistos etc i relatório relatório dispensado forma artigo 38 caput lei 9 099 95 ii fundamentação trato ação indenização danos morais materiais ajuizada patricia karloh goetten face latam airlines julgo antecipadamente feito porquanto solução autos pode ser obtida análise d…
740	parcialmente_procedente	2019	7	15	0	Vânia Petermann	Titular	6000.0	autos 0300383 19 2019 8 24 0090 ação procedimento juizado especial cível proc autor joão antônio heizen amin helou réu azul linhas áereas vistos etc i relatório relatório dispensado forma artigo 38 caput lei 9 099 95 ii fundamentação trato ação indenização danos morais ajuizada joão antônio heizen amin helou face azul linhas áereas julgo antecipadamente feito porquanto solução autos pode ser obti…
741	parcialmente_procedente	2019	7	16	1	Vânia Petermann	Titular	5000.0	autos 0301106 38 2019 8 24 0090 ação procedimento juizado especial cível proc autor ana carolina gequelin réu tam linhas aéreas vistos etc i relatório relatório dispensado forma artigo 38 caput lei 9 099 95 ii fundamentação trato ação condenatória indenização danos materiais morais ajuizada ana carolina gequelin face tam linhas aéreas julgo antecipadamente feito porquanto solução autos pode ser o…
742	parcialmente_procedente	2019	7	15	0	Vânia Petermann	Titular	4000.0	autos 0302242 70 2019 8 24 0090 ação procedimento juizado especial cível proc autor flávia fávero xavier laydner réu tam linhas aéreas vistos etc i relatório relatório dispensado forma artigo 38 caput lei 9 099 95 ii fundamentação trato ação indenização danos morais ajuizada flávia fávero xavier laydner face tam linhas aéreas julgo antecipadamente feito porquanto solução autos pode ser obtida aná…
743	parcialmente_procedente	2019	7	16	1	Vânia Petermann	Titular	0.0	autos 0300294 03 2019 8 24 0023 ação procedimento juizado especial cível proc requerente micheline feltrin daros requerido compagnie national royal air maroc outros vistos etc i relatório relatório dispensado forma artigo 38 caput lei 9 099 95 ii fundamentação trato ação indenização danos morais materiais ajuizada micheline feltrin daros face compagnie national royal air maroc outros julgo anteci…
744	parcialmente_procedente	2019	7	16	1	Vânia Petermann	Titular	5000.0	autos 0302504 20 2019 8 24 0090 ação procedimento juizado especial cível proc autor ana carolina gonçalves carvalho réu tam linhas aéreas vistos etc i relatório relatório dispensado forma artigo 38 caput lei 9 099 95 ii fundamentação trato ação indenização danos materiais morais ajuizada ana carolina gonçalves carvalho face tam linhas aéreas julgo antecipadamente feito porquanto solução autos pod…
745	parcialmente_procedente	2019	7	18	3	Vânia Petermann	Titular	1000.0	autos 0301986 30 2019 8 24 0090 ação procedimento juizado especial cível proc autor fábio aparecido paixão gongora réu brasil tour agência viagens turismo ltda vistos etc i relatório relatório dispensado forma artigo 38 caput lei 9 099 95 ii fundamentação trato ação indenização danos morais ajuizada fábio aparecido paixão gongora face brasil tour agência viagens turismo ltda julgo antecipadamente…
746	parcialmente_procedente	2019	7	19	4	Vânia Petermann	Titular	2000.0	autos 0301046 65 2019 8 24 0090 ação procedimento juizado especial cível proc autor aramis fiates outro réu azul linhas aéreas brasileiras vistos etc i relatório relatório dispensado forma artigo 38 caput lei 9 099 95 ii fundamentação trato ação indenização danos morais materiais ajuizada aramis fiates outro face azul linhas aéreas brasileiras julgo antecipadamente feito porquanto solução autos p…
747	parcialmente_procedente	2019	7	19	4	Vânia Petermann	Titular	8000.0	autos 0301522 06 2019 8 24 0090 ação procedimento juizado especial cível proc autor francine antunes faraco réu latam airlines group vistos etc i relatório relatório dispensado forma artigo 38 caput lei 9 099 95 ii fundamentação trato ação condenatória indenização danos morais ajuizada francine antunes faraco face latam airlines group julgo antecipadamente feito porquanto solução autos pode ser o…
748	parcialmente_procedente	2019	7	24	2	Vânia Petermann	Titular	8000.0	autos 0301176 55 2019 8 24 0090 ação procedimento juizado especial cível proc autor andré luís cerávolo carvalho réu tam linhas aéreas vistos etc i relatório relatório dispensado forma artigo 38 caput lei 9 099 95 ii fundamentação trato ação condenatória indenização danos materiais morais ajuizada andré luís cerávolo carvalho face tam linhas aéreas julgo antecipadamente feito porquanto solução au…
749	parcialmente_procedente	2019	7	24	2	Vânia Petermann	Titular	10000.0	autos 0310074 91 2018 8 24 0090 ação procedimento juizado especial cível proc autor mariah martins réu tam linhas aéreas vistos etc i relatório relatório dispensado forma artigo 38 caput lei 9 099 95 ii fundamentação trato ação indenização danos morais materiais ajuizada mariah martins face tam linhas aéreas julgo antecipadamente feito porquanto solução autos pode ser obtida análise direito disci…
750	parcialmente_procedente	2019	7	26	4	Vânia Petermann	Titular	10000.0	autos 0306633 05 2018 8 24 0090 ação procedimento juizado especial cível proc autor vinicius silveira segalin réu transportes aéreos portugueses tap vistos etc i relatório relatório dispensado forma artigo 38 caput lei 9 099 95 ii fundamentação trato ação indenização danos morais materiais ajuizada vinicius silveira segalin face transportes aéreos portugueses tap julgo antecipadamente feito porqu…
751	procedente	2019	7	29	0	Vânia Petermann	Titular	0.0	autos 0301437 20 2019 8 24 0090 ação procedimento juizado especial cível proc autor nelson luis esper sato réu emirates airlines vistos etc i relatório relatório dispensado forma artigo 38 caput lei 9 099 95 ii fundamentação trato ação indenização danos materiais morais ajuizada nelson luis esper sato face emirates airlines julgo antecipadamente feito porquanto solução autos pode ser obtida análi…
752	parcialmente_procedente	2019	7	30	1	Vânia Petermann	Titular	6500.0	autos 0306597 33 2019 8 24 0023 ação procedimento juizado especial cível proc autor vania ribas ulbricht réu gol linhas aéreas vistos etc i relatório relatório dispensado forma artigo 38 caput lei 9 099 95 ii fundamentação trato ação indenização danos morais ajuizada vania ribas ulbricht face gol linhas aéreas julgo antecipadamente feito porquanto solução autos pode ser obtida análise direito dis…
753	parcialmente_procedente	2019	7	31	2	Vânia Petermann	Titular	9000.0	autos 0307540 77 2018 8 24 0090 ação procedimento juizado especial cível proc autor armanda regina azevedo nascimento réu tam linhas aéreas vistos etc i relatório relatório dispensado forma artigo 38 caput lei 9 099 95 ii fundamentação trato ação indenização danos morais ajuizada armanda regina azevedo nascimento face tam linhas aéreas julgo antecipadamente feito porquanto solução autos pode ser …
754	parcialmente_procedente	2019	8	1	3	Vânia Petermann	Titular	3000.0	autos 0303120 92 2019 8 24 0090 ação procedimento juizado especial cível proc autor marcelo wildi varela réu tam linhas aéreas vistos etc i relatório relatório dispensado forma artigo 38 caput lei 9 099 95 ii fundamentação trato ação indenização danos morais ajuizada marcelo wildi varela face tam linhas aéreas julgo antecipadamente feito porquanto solução autos pode ser obtida análise direito dis…
755	parcialmente_procedente	2019	7	31	2	Vânia Petermann	Titular	10000.0	autos 0310412 65 2018 8 24 0090 ação procedimento juizado especial cível proc autor raul sarkis sarkissian réu companhia panamena aviacion copa airlines vistos etc i relatório relatório dispensado forma artigo 38 caput lei 9 099 95 ii fundamentação trato ação indenização danos morais materiais ajuizada raul sarkis sarkissian face companhia panamena aviacion copa airlines julgo antecipadamente fei…
756	improcedente	2019	8	2	4	Vânia Petermann	Titular	0.0	autos 0005455 94 2018 8 24 0090 ação procedimento juizado especial cível proc autor tales marques britto réu gol linhas aéreas vistos etc i relatório relatório dispensado forma artigo 38 caput lei 9 099 95 ii fundamentação trato ação indenização danos materiais ajuizada tales marques britto face gol linhas aéreas julgo antecipadamente feito porquanto solução autos pode ser obtida análise direito …
757	parcialmente_procedente	2019	8	1	3	Vânia Petermann	Titular	13500.0	autos 0302027 94 2019 8 24 0090 ação procedimento juizado especial cível proc autor carolina terue yatsugafu outro réu tam linhas aéreas vistos etc i relatório relatório dispensado forma artigo 38 caput lei 9 099 95 ii fundamentação trato ação indenização danos morais materiais ajuizada carolina terue yatsugafu outro face tam linhas aéreas julgo antecipadamente feito porquanto solução autos pode …
758	parcialmente_procedente	2019	8	2	4	Vânia Petermann	Titular	9000.0	autos 0311603 48 2018 8 24 0090 ação procedimento juizado especial cível proc autor leonardo chara outro réu gol linhas aéreas inteligentes vistos etc i relatório relatório dispensado forma artigo 38 caput lei 9 099 95 ii fundamentação trato ação indenização danos morais ajuizada leonardo chara outro face gol linhas aéreas inteligentes julgo antecipadamente feito porquanto solução autos pode ser …
759	parcialmente_procedente	2019	8	1	3	Vânia Petermann	Titular	5000.0	autos 0001892 58 2019 8 24 0090 ação procedimento juizado especial cível proc autor alexandre alex silva caldas réu gol linhas aéreas vistos etc i relatório relatório dispensado forma artigo 38 caput lei 9 099 95 ii fundamentação trato ação condenatória indenização danos materiais morais ajuizada alexandre alex silva caldas face gol linhas aéreas julgo antecipadamente feito porquanto solução auto…
760	parcialmente_procedente	2019	8	2	4	Vânia Petermann	Titular	6000.0	autos 0301293 43 2019 8 24 0091 ação procedimento juizado especial cível proc autor pedro bernardo warmling neto réu tam linhas aéreas vistos etc i relatório relatório dispensado forma artigo 38 caput lei 9 099 95 ii fundamentação trato ação indenização danos morais ajuizada pedro bernardo warmling neto face tam linhas aéreas julgo antecipadamente feito porquanto solução autos pode ser obtida aná…
761	parcialmente_procedente	2019	8	1	3	Vânia Petermann	Titular	4000.0	autos 0303641 37 2019 8 24 0090 ação procedimento juizado especial cível proc autor felipe marinho dornelles réu tam linhas aéreas vistos etc i relatório relatório dispensado forma artigo 38 caput lei 9 099 95 ii fundamentação trato ação condenatória indenização danos morais ajuizada felipe marinho dornelles face tam linhas aéreas julgo antecipadamente feito porquanto solução autos pode ser obtid…
762	parcialmente_procedente	2019	8	2	4	Vânia Petermann	Titular	0.0	autos 0301272 70 2019 8 24 0090 ação procedimento juizado especial cível proc autor angelo luiz buratto outro réu gta assist global travel assistance representação turismo ltda outro vistos etc i relatório relatório dispensado forma artigo 38 caput lei 9 099 95 ii fundamentação trato ação indenização danos morais danos materiais ajuizada angelo luiz buratto outro face gta assist global travel ass…
763	parcialmente_procedente	2019	8	2	4	Vânia Petermann	Titular	20000.0	autos 0301820 95 2019 8 24 0090 ação procedimento juizado especial cível proc autor oluwafemi olalekan aziz sanusi réu tam linhas aéreas vistos etc i relatório relatório dispensado forma artigo 38 caput lei 9 099 95 ii fundamentação trato ação indenização danos morais materiais ajuizada oluwafemi olalekan aziz sanusi face tam linhas aéreas julgo antecipadamente feito porquanto solução autos pode …
764	parcialmente_procedente	2019	8	2	4	Vânia Petermann	Titular	6000.0	autos 0302531 03 2019 8 24 0090 ação procedimento juizado especial cível proc autor michelle borba warmling réu tam linhas aéreas vistos etc i relatório relatório dispensado forma artigo 38 caput lei 9 099 95 ii fundamentação trato ação indenização danos morais ajuizada michelle borba warmling face tam linhas aéreas julgo antecipadamente feito porquanto solução autos pode ser obtida análise direi…
765	procedente	2019	8	2	4	Vânia Petermann	Titular	10000.0	autos 0300577 26 2019 8 24 0023 ação procedimento juizado especial cível proc autor joão pedro roth réu aerovias del continente americano avianca outro vistos etc i relatório relatório dispensado forma artigo 38 caput lei 9 099 95 ii fundamentação trato ação indenização danos morais materiais ajuizada joão pedro roth face aerovias del continente americano avianca outro julgo antecipadamente feito…
766	parcialmente_procedente	2019	8	2	4	Vânia Petermann	Titular	6000.0	autos 0300830 14 2019 8 24 0023 ação procedimento juizado especial cível proc autor jamile sabatine marques réu tam linhas aéreas outro vistos etc i relatório relatório dispensado forma artigo 38 caput lei 9 099 95 ii fundamentação trato ação indenização danos morais materiais ajuizada jamile sabatine marques face tam linhas aéreas outro julgo antecipadamente feito porquanto solução autos pode se…
767	parcialmente_procedente	2019	8	2	4	Vânia Petermann	Titular	12000.0	autos 0300585 03 2019 8 24 0023 ação procedimento juizado especial cível proc autor joecy alonso ferrazoli creddo réu tam linhas aéreas vistos etc i relatório relatório dispensado forma artigo 38 caput lei 9 099 95 ii fundamentação trato ação indenização danos materiais morais ajuizada joecy alonso ferrazoli creddo face tam linhas aéreas julgo antecipadamente feito porquanto solução autos pode se…
768	procedente	2019	8	5	0	Vânia Petermann	Titular	5000.0	autos 0310371 98 2018 8 24 0090 ação procedimento juizado especial cível proc autor suzana souza coelho outros réu azul linhas aéreas brasileiras vistos etc i relatório relatório dispensado forma artigo 38 caput lei 9 099 95 ii fundamentação trato ação condenatória indenização danos morais ajuizada suzana souza coelho outros face azul linhas aéreas brasileiras julgo antecipadamente feito porquant…
769	parcialmente_procedente	2019	8	5	0	Vânia Petermann	Titular	2500.0	autos 0302379 52 2019 8 24 0090 ação procedimento juizado especial cível proc autor fernando loch réu tam linhas aéreas vistos etc i relatório relatório dispensado forma artigo 38 caput lei 9 099 95 ii fundamentação trato ação indenização danos materiais morais ajuizada fernando loch face tam linhas aéreas julgo antecipadamente feito porquanto solução lide pode ser obtida análise direito discipli…
770	parcialmente_procedente	2019	8	6	1	Vânia Petermann	Titular	5000.0	autos 0301624 28 2019 8 24 0090 ação procedimento juizado especial cível proc autor heloisa schwarzwalder birches lopes réu tam linhas aéreas vistos etc i relatório relatório dispensado forma artigo 38 caput lei 9 099 95 ii fundamentação trato ação indenização danos morais ajuizada heloisa schwarzwalder birches lopes face tam linhas aéreas julgo antecipadamente feito porquanto solução autos pode …
771	parcialmente_procedente	2019	8	6	1	Vânia Petermann	Titular	9000.0	autos 0300885 55 2019 8 24 0090 ação procedimento juizado especial cível proc autor marco aurelio prass goetten réu tam linhas aéreas vistos etc i relatório relatório dispensado forma artigo 38 caput lei 9 099 95 ii fundamentação trato ação indenização danos morais ajuizada marco aurelio prass goetten face tam linhas aéreas julgo antecipadamente feito porquanto solução autos pode ser obtida análi…
772	parcialmente_procedente	2019	8	6	1	Vânia Petermann	Titular	10000.0	autos 0001678 67 2019 8 24 0090 ação procedimento juizado especial cível proc autor danuzia silva araújo réu royal air maroc vistos etc i relatório relatório dispensado forma artigo 38 caput lei 9 099 95 ii fundamentação trato ação indenização danos morais materiais ajuizada danuzia silva araújo face royal air maroc julgo antecipadamente feito porquanto solução autos pode ser obtida análise direi…
773	parcialmente_procedente	2019	8	7	2	Vânia Petermann	Titular	10000.0	autos 0301421 66 2019 8 24 0090 ação procedimento juizado especial cível proc autor henrique reginaldo outro réu tam linhas aéreas vistos etc i relatório relatório dispensado forma artigo 38 caput lei 9 099 95 ii fundamentação trato ação condenatória indenização danos materiais morais ajuizada henrique reginaldo outro face tam linhas aéreas julgo antecipadamente feito porquanto solução autos pode…
774	parcialmente_procedente	2019	8	6	1	Vânia Petermann	Titular	0.0	autos 0310598 88 2018 8 24 0090 ação procedimento juizado especial cível proc autor eduardo nobuyuki usuy junior outro réu azul linhas aéreas brasileiras vistos etc i relatório relatório dispensado forma artigo 38 caput lei 9 099 95 ii fundamentação trato ação indenização danos morais ajuizada eduardo nobuyuki usuy junior outro face azul linhas aéreas brasileiras julgo antecipadamente feito porqu…
775	parcialmente_procedente	2019	8	7	2	Vânia Petermann	Titular	9000.0	autos 0301131 51 2019 8 24 0090 ação procedimento juizado especial cível proc autor mauricio kubaski réu gol linhas aéreas vistos etc i relatório relatório dispensado forma artigo 38 caput lei 9 099 95 ii fundamentação trato ação condenatória indenização danos morais ajuizada mauricio kubaski face gol linhas aéreas julgo antecipadamente feito porquanto solução autos pode ser obtida análise direit…
776	improcedente	2019	8	7	2	Vânia Petermann	Titular	0.0	autos 0000633 28 2019 8 24 0090 ação procedimento juizado especial cível proc autor cristiano jasper silva réu tam linhas aéreas outros vistos etc i relatório relatório dispensado forma artigo 38 caput lei 9 099 95 ii fundamentação trato ação indenização danos materiais morais ajuizada cristiano jasper silva face tam linhas aéreas outros julgo antecipadamente processo porquanto solução pode ser o…
777	parcialmente_procedente	2019	8	7	2	Vânia Petermann	Titular	0.0	autos 0303088 94 2019 8 24 0023 ação procedimento juizado especial cível proc autor paula semerdjian desgualdo réu oceanair linhas aéreas avianca vistos etc i relatório relatório dispensado forma artigo 38 caput lei 9 099 95 ii fundamentação trato ação indenização danos morais ajuizada paula semerdjian desgualdo face oceanair linhas aéreas avianca julgo antecipadamente feito porquanto solução aut…
778	parcialmente_procedente	2019	8	7	2	Vânia Petermann	Titular	5000.0	autos 0310774 67 2018 8 24 0090 ação procedimento juizado especial cível proc autor ivan luis tonon réu alitalia compagina aerea italiana vistos etc i relatório relatório dispensado forma artigo 38 caput lei 9 099 95 ii fundamentação trato ação condenatória indenização danos materiais morais ajuizada ivan luis tonon face alitalia compagina aerea italiana julgo antecipadamente feito porquanto solu…
779	improcedente	2019	8	7	2	Vânia Petermann	Titular	0.0	autos 0301209 45 2019 8 24 0090 ação procedimento juizado especial cível proc autor ana paula amorim pinto andrade outro réu gol linhas aéreas inteligentes vistos etc i relatório relatório dispensado forma artigo 38 caput lei 9 099 95 ii fundamentação trato ação indenização danos morais ajuizada ana paula amorim pinto andrade outro face gol linhas aéreas inteligentes julgo antecipadamente feito p…
780	improcedente	2019	8	7	2	Vânia Petermann	Titular	0.0	autos 0002402 08 2018 8 24 0090 ação procedimento juizado especial cível proc autor alessandra rech tortelli réu aerovias del continente americano avianca outros vistos etc i relatório relatório dispensado forma artigo 38 caput lei 9 099 95 ii fundamentação trato ação indenização danos morais ajuizada alessandra rech tortelli face aerovias del continente americano avianca outros julgo antecipadam…
781	parcialmente_procedente	2019	8	8	3	Vânia Petermann	Titular	8000.0	autos 0300745 21 2019 8 24 0090 ação procedimento juizado especial cível proc autor carolina vargas soares réu gol linhas aéreas vistos etc i relatório relatório dispensado forma artigo 38 caput lei 9 099 95 ii fundamentação trato ação condenatória indenização danos morais ajuizada carolina vargas soares face gol linhas aéreas julgo antecipadamente feito porquanto solução autos pode ser obtida an…
782	parcialmente_procedente	2019	8	8	3	Vânia Petermann	Titular	5000.0	autos 0301544 61 2019 8 24 0091 ação procedimento juizado especial cível proc autor beatriz pegorim miller cavicchini réu gol linhas aéreas inteligentes vistos etc i relatório relatório dispensado forma artigo 38 caput lei 9 099 95 ii fundamentação trato ação condenatória indenização danos materiais morais ajuizada beatriz pegorim miller cavicchini face gol linhas aéreas inteligentes julgo anteci…
783	parcialmente_procedente	2019	8	8	3	Vânia Petermann	Titular	10000.0	autos 0303785 11 2019 8 24 0090 ação procedimento juizado especial cível proc autor delis zorzi réu tam linhas aéreas vistos etc i relatório relatório dispensado forma artigo 38 caput lei 9 099 95 ii fundamentação trato ação indenização danos morais ajuizada delis zorzi face tam linhas aéreas julgo antecipadamente feito porquanto solução autos pode ser obtida análise direito disciplina matéria be…
784	parcialmente_procedente	2019	8	9	4	Vânia Petermann	Titular	0.0	autos 0311861 58 2018 8 24 0090 ação procedimento juizado especial cível proc autor felipe pelegrini flores outro réu air china vistos etc i relatório relatório dispensado forma artigo 38 caput lei 9 099 95 ii fundamentação trato ação indenização danos morais ajuizada felipe pelegrini flores outro face air china julgo antecipadamente feito porquanto solução autos pode ser obtida análise direito d…
785	parcialmente_procedente	2019	8	9	4	Vânia Petermann	Titular	5000.0	autos 0303820 68 2019 8 24 0090 ação procedimento juizado especial cível proc autor marília tosetto silva réu latam airlines group vistos etc i relatório relatório dispensado forma artigo 38 caput lei 9 099 95 ii fundamentação trato ação indenização danos morais materiais ajuizada marília tosetto silva face latam airlines group julgo antecipadamente feito porquanto solução autos pode ser obtida a…
786	parcialmente_procedente	2019	8	9	4	Vânia Petermann	Titular	0.0	autos 0000466 11 2019 8 24 0090 ação procedimento juizado especial cível proc autor elize maronez cigaran arnold réu azul linhas aéreas brasileiras vistos etc i relatório relatório dispensado forma artigo 38 caput lei 9 099 95 ii fundamentação trato ação condenatória indenização danos morais materias ajuizada elize maronez cigaran arnold face azul linhas aéreas brasileiras julgo antecipadamente f…
787	parcialmente_procedente	2019	8	12	0	Vânia Petermann	Titular	3000.0	autos 0303026 47 2019 8 24 0090 ação procedimento juizado especial cível proc autor renata pereira barbosa réu gol linhas aéreas inteligentes vistos etc i relatório relatório dispensado forma artigo 38 caput lei 9 099 95 ii fundamentação trato ação indenização danos morais ajuizada renata pereira barbosa face gol linhas aéreas inteligentes julgo antecipadamente feito porquanto solução autos pode …
788	parcialmente_procedente	2019	8	12	0	Vânia Petermann	Titular	8000.0	autos 0301062 19 2019 8 24 0090 ação procedimento juizado especial cível proc autor vitor ohana marques azzini réu gol linhas aéreas vistos etc i relatório relatório dispensado forma artigo 38 caput lei 9 099 95 ii fundamentação trato ação indenização danos morais ajuizada vitor ohana marques azzini face gol linhas aéreas julgo antecipadamente feito porquanto solução autos pode ser obtida análise…
789	parcialmente_procedente	2019	8	9	4	Vânia Petermann	Titular	2000.0	autos 0300919 30 2019 8 24 0090 ação procedimento juizado especial cível proc autor tatiana bem silva slongo réu gol linhas aéreas vistos etc i relatório relatório dispensado forma artigo 38 caput lei 9 099 95 ii fundamentação trato ação indenização danos morais ajuizada tatiana bem silva slongo face gol linhas aéreas julgo antecipadamente feito porquanto solução autos pode ser obtida análise dir…
790	parcialmente_procedente	2019	8	9	4	Vânia Petermann	Titular	3500.0	autos 0303710 69 2019 8 24 0090 ação procedimento juizado especial cível proc autor danielle lima santos martins réu latam airlines group vistos etc i relatório relatório dispensado forma artigo 38 caput lei 9 099 95 ii fundamentação trato ação condenatória indenização danos materiais morais ajuizada danielle lima santos martins face latam airlines group julgo antecipadamente feito porquanto solu…
791	parcialmente_procedente	2019	8	9	4	Vânia Petermann	Titular	6000.0	autos 0300765 12 2019 8 24 0090 ação procedimento juizado especial cível proc autor tiago duarte ferreira réu tam linhas aéreas vistos etc i relatório relatório dispensado forma artigo 38 caput lei 9 099 95 ii fundamentação trato ação indenização danos morais materiais ajuizada tiago duarte ferreira face tam linhas aéreas julgo antecipadamente feito porquanto solução autos pode ser obtida análise…
792	parcialmente_procedente	2019	8	12	0	Vânia Petermann	Titular	5000.0	autos 0301746 41 2019 8 24 0090 ação procedimento juizado especial cível proc autor celia regina santos borba réu tam linhas aéreas vistos etc i relatório relatório dispensado forma artigo 38 caput lei 9 099 95 ii fundamentação trato ação indenização danos morais materiais ajuizada celia regina santos borba face tam linhas aéreas julgo antecipadamente feito porquanto solução autos pode ser obtida…
793	parcialmente_procedente	2019	8	12	0	Vânia Petermann	Titular	4000.0	autos 0300643 96 2019 8 24 0090 ação procedimento juizado especial cível proc autor manuela coelho rezende réu tam linhas aéreas vistos etc i relatório relatório dispensado forma artigo 38 caput lei 9 099 95 ii fundamentação trato ação indenização danos materiais morais ajuizada manuela coelho rezende face tam linhas aéreas julgo antecipadamente feito porquanto solução autos pode ser obtida análi…
794	parcialmente_procedente	2019	8	13	1	Vânia Petermann	Titular	10000.0	autos 0301490 98 2019 8 24 0090 ação procedimento juizado especial cível proc requerente felipe quintino kuhnen outro requerido gol linhas aéreas vistos etc i relatório relatório dispensado forma artigo 38 caput lei 9 099 95 ii fundamentação trato ação indenização danos materiais morais ajuizada felipe quintino kuhnen outro face gol linhas aéreas julgo antecipadamente feito porquanto solução auto…
795	parcialmente_procedente	2019	8	13	1	Vânia Petermann	Titular	5000.0	autos 0301677 06 2019 8 24 0091 ação procedimento juizado especial cível proc autor loisiana feuser santos réu tvlx viagens turismo viajanet br outros vistos etc i relatório relatório dispensado forma artigo 38 caput lei 9 099 95 ii fundamentação trato ação indenização danos materiais morais ajuizada loisiana feuser santos face tvlx viagens turismo viajanet br outros julgo antecipadamente feito p…
796	parcialmente_procedente	2019	8	14	2	Vânia Petermann	Titular	5000.0	autos 0301981 05 2019 8 24 0091 ação procedimento juizado especial cível proc autor anieli joana godoi réu aerovias del continente americano avianca outro vistos etc i relatório relatório dispensado forma artigo 38 caput lei 9 099 95 ii fundamentação trato ação indenização danos morais ajuizada anieli joana godoi face aerovias del continente americano avianca outro julgo antecipadamente feito por…
797	parcialmente_procedente	2019	8	14	2	Vânia Petermann	Titular	10000.0	autos 0301655 48 2019 8 24 0090 ação procedimento juizado especial cível proc autor clara suellen lacerda arruda réu azul linhas aéreas brasileiras vistos etc i relatório relatório dispensado forma artigo 38 caput lei 9 099 95 ii fundamentação trato ação indenização danos morais ajuizada clara suellen lacerda arruda face azul linhas aéreas brasileiras julgo antecipadamente feito porquanto solução…
798	procedente	2019	8	14	2	Vânia Petermann	Titular	10000.0	autos 0301432 95 2019 8 24 0090 ação procedimento juizado especial cível proc autor alex rafacho outro réu azul linhas aéreas brasileiras vistos etc i relatório relatório dispensado forma artigo 38 caput lei 9 099 95 ii fundamentação trato ação indenização danos morais ajuizada alex rafacho outro face azul linhas aéreas brasileiras julgo antecipadamente feito porquanto solução autos pode ser obti…
799	parcialmente_procedente	2017	7	18	1	Vânia Petermann	Titular	0.0	autos 0301146 20 2019 8 24 0090 ação procedimento juizado especial cível proc autor vitor ohana marques azzini réu aerovias del continente americano avianca vistos etc i relatório relatório dispensado termos art 38 lei 9 099 1995 ii fundamentação trato ação indenização danos morais materiais ajuizada vitor ohana marques azzini contra aerovias del continente americano avianca julgo antecipadamente…
800	parcialmente_procedente	2019	8	14	2	Vânia Petermann	Titular	8000.0	autos 0301181 77 2019 8 24 0090 ação procedimento juizado especial cível proc autor rose aylce oliveira leite réu gol linhas aéreas vistos etc i relatório relatório dispensado forma artigo 38 caput lei 9 099 95 ii fundamentação trato ação condenatória indenização danos morais ajuizada rose aylce oliveira leite face gol linhas aéreas julgo antecipadamente feito porquanto solução autos pode ser obt…
801	parcialmente_procedente	2019	8	19	0	Vânia Petermann	Titular	10000.0	autos 0004172 36 2018 8 24 0090 ação procedimento juizado especial cível proc autor edvige lourdes gasparotto réu latam linhas aéreas fidelidade viagens turismo ltda multiplus vistos etc i relatório relatório dispensado forma artigo 38 caput lei 9 099 95 ii fundamentação trato ação indenização danos morais materiais ajuizada edvige lourdes gasparotto face latam linhas aéreas fidelidade viagens tu…
802	parcialmente_procedente	2019	8	19	0	Vânia Petermann	Titular	6000.0	autos 0001665 68 2019 8 24 0090 ação procedimento juizado especial cível proc autor edijhone pereira teixeira réu gol linhas aéreas vistos etc i relatório relatório dispensado forma artigo 38 caput lei 9 099 95 ii fundamentação trato ação indenização danos morais ajuizada edijhone pereira teixeira face gol linhas aéreas julgo antecipadamente feito porquanto solução autos pode ser obtida análise d…
803	parcialmente_procedente	2019	8	20	1	Vânia Petermann	Titular	10000.0	autos 0310226 49 2018 8 24 0023 ação procedimento juizado especial cível proc autor deise venancio broilo réu azul linhas aéreas brasileiras vistos etc i relatório relatório dispensado forma artigo 38 caput lei 9 099 95 ii fundamentação trato ação condenatória indenização danos morais materiais ajuizada deise venancio broilo face azul linhas aéreas brasileiras julgo antecipadamente feito porquant…
804	procedente	2019	8	20	1	Vânia Petermann	Titular	10000.0	autos 0005708 82 2018 8 24 0090 ação procedimento juizado especial cível proc autor alexandre arnold réu azul linhas aereas brasileiras vistos etc i relatório relatório dispensado forma artigo 38 caput lei 9 099 95 ii fundamentação trato ação indenização danos morais ajuizada alexandre arnold face azul linhas aereas brasileiras julgo antecipadamente feito porquanto solução autos pode ser obtida a…
805	parcialmente_procedente	2019	8	20	1	Vânia Petermann	Titular	5000.0	autos 0305398 73 2019 8 24 0023 ação procedimento juizado especial cível proc autor mauricio luiz souza réu american airlines inc vistos etc i relatório relatório dispensado forma artigo 38 caput lei 9 099 95 ii fundamentação trato ação indenização danos materiais morais ajuizada mauricio luiz souza face american airlines inc julgo antecipadamente feito porquanto solução lide pode ser obtida anál…
806	parcialmente_procedente	2019	8	21	2	Vânia Petermann	Titular	3000.0	autos 0303706 32 2019 8 24 0090 ação procedimento juizado especial cível proc autor talita cordeiro réu compania panamena aviacion copa airlines vistos etc i relatório relatório dispensado forma artigo 38 caput lei 9 099 95 ii fundamentação trato ação indenização danos morais materiais ajuizada talita cordeiro face compania panamena aviacion copa airlines julgo antecipadamente feito porquanto sol…
807	parcialmente_procedente	2019	8	21	2	Vânia Petermann	Titular	5000.0	autos 0311876 27 2018 8 24 0090 ação procedimento juizado especial cível proc autor edson espíndola réu gol linhas aéreas vistos etc i relatório relatório dispensado forma artigo 38 caput lei 9 099 95 ii fundamentação trato ação declaratória reparação danos materiais morais ajuizada edson espíndola face gol linhas aéreas julgo antecipadamente feito porquanto solução lide pode ser obtida análise d…
808	parcialmente_procedente	2019	8	22	3	Vânia Petermann	Titular	10000.0	autos 0304498 83 2019 8 24 0090 ação procedimento juizado especial cível proc autor leonado chara réu tam linhas aéreas vistos etc i relatório relatório dispensado forma artigo 38 caput lei 9 099 95 ii fundamentação trato ação condenatória indenização danos morais materiais ajuizada leonado chara face tam linhas aéreas julgo antecipadamente feito porquanto solução autos pode ser obtida análise di…
809	parcialmente_procedente	2019	8	23	4	Vânia Petermann	Titular	5000.0	autos 0301182 62 2019 8 24 0090 ação procedimento juizado especial cível proc requerente francisco celso silva filho requerido cvc agência viagens outros vistos etc i relatório relatório dispensado forma artigo 38 caput lei 9 099 95 ii fundamentação trato ação indenização danos morais ajuizada francisco celso silva filho face cvc agência viagens outros julgo antecipadamente feito porquanto soluçã…
810	parcialmente_procedente	2019	8	26	0	Vânia Petermann	Titular	0.0	autos 0302965 89 2019 8 24 0090 ação procedimento juizado especial cível proc autor clarindo epaminondas sá neto réu maxmilhas mm turismo & viagens outro vistos etc i relatório relatório dispensado forma artigo 38 caput lei 9 099 95 ii fundamentação trato ação indenização danos morais ajuizada clarindo epaminondas sá neto face maxmilhas mm turismo & viagens outro julgo antecipadamente feito porqu…
811	parcialmente_procedente	2019	8	27	1	Vânia Petermann	Titular	3000.0	autos 0304691 98 2019 8 24 0090 ação procedimento juizado especial cível proc autor renato ferreira simao réu latam airlines group vistos etc i relatório relatório dispensado forma artigo 38 caput lei 9 099 95 ii fundamentação trato ação indenização danos morais ajuizada renato ferreira simao face latam airlines group julgo antecipadamente feito porquanto solução autos pode ser obtida análise dir…
812	parcialmente_procedente	2019	8	27	1	Vânia Petermann	Titular	0.0	autos 0310804 05 2018 8 24 0090 ação procedimento juizado especial cível proc autor diego raupp gomes outro réu tvlx viagens turismo viajanet vistos etc i relatório relatório dispensado forma artigo 38 caput lei 9 099 95 ii fundamentação trato ação indenização danos morais ajuizada diego raupp gomes outro face tvlx viagens turismo viajanet julgo antecipadamente feito porquanto solução autos pode …
813	parcialmente_procedente	2019	8	28	2	Vânia Petermann	Titular	6000.0	autos 0303910 76 2019 8 24 0090 ação procedimento juizado especial cível proc autor juvêncio eloi martins neto outro réu azul linhas aéreas brasileiras vistos etc i relatório relatório dispensado forma artigo 38 caput lei 9 099 95 ii fundamentação trato ação indenização danos morais ajuizada juvêncio eloi martins neto outro face azul linhas aéreas brasileiras julgo antecipadamente feito porquanto…
814	parcialmente_procedente	2019	8	28	2	Vânia Petermann	Titular	3500.0	autos 0304565 48 2019 8 24 0090 ação procedimento juizado especial cível proc autor jéssica carbonera réu latam airlines group vistos etc i relatório relatório dispensado forma artigo 38 caput lei 9 099 95 ii fundamentação trato ação indenização danos morais materiais ajuizada jéssica carbonera face latam airlines group julgo antecipadamente feito porquanto solução autos pode ser obtida análise d…
815	parcialmente_procedente	2019	8	29	3	Vânia Petermann	Titular	0.0	autos 0306512 74 2018 8 24 0090 ação procedimento juizado especial cível proc autor paulo maurício selig réu gol linhas aéreas vistos etc i relatório relatório dispensado forma artigo 38 caput lei 9 099 95 ii fundamentação trato ação condenatória indenização danos materiais morais ajuizada paulo maurício selig face gol linhas aéreas julgo antecipadamente feito porquanto solução autos pode ser obt…
816	parcialmente_procedente	2019	8	29	3	Vânia Petermann	Titular	6000.0	autos 0306637 15 2019 8 24 0023 ação procedimento juizado especial cível proc autor nadine marques alba réu azul linhas aéras vistos etc i relatório relatório dispensado forma artigo 38 caput lei 9 099 95 ii fundamentação trato ação condenatória indenização danos materiais morais ajuizada nadine marques alba face azul linhas aéras julgo antecipadamente feito porquanto solução autos pode ser obtid…
817	parcialmente_procedente	2019	8	30	4	Vânia Petermann	Titular	10000.0	autos 0304105 61 2019 8 24 0090 ação procedimento juizado especial cível proc autor daniel mario vieira réu azul linhas aéreas brasileiras vistos etc i relatório relatório dispensado forma artigo 38 caput lei 9 099 95 ii fundamentação trato ação indenização danos morais materiais ajuizada daniel mario vieira face azul linhas aéreas brasileiras julgo antecipadamente feito porquanto solução autos p…
818	improcedente	2019	8	30	4	Vânia Petermann	Titular	0.0	autos 0308373 95 2018 8 24 0090 ação procedimento juizado especial cível proc autor ana luisa fiqueiredo maciel outro réu oceanair linhas aéreas avianca vistos etc i relatório relatório dispensado forma artigo 38 caput lei 9 099 95 ii fundamentação trato ação indenização danos morais ajuizada ana luisa fiqueiredo maciel outro face oceanair linhas aéreas avianca julgo antecipadamente feito porquan…
819	parcialmente_procedente	2019	8	30	4	Vânia Petermann	Titular	10000.0	autos 0300115 57 2017 8 24 0082 ação procedimento juizado especial cível proc autor glayson armando luiz réu oceanair linhas aéreas avianca outros vistos etc i relatório relatório dispensado forma artigo 38 caput lei 9 099 95 ii fundamentação trato ação indenização danos morais ajuizada glayson armando luiz face oceanair linhas aéreas avianca outros julgo antecipadamente feito porquanto solução a…
820	parcialmente_procedente	2019	9	2	0	Vânia Petermann	Titular	5000.0	autos 0304587 09 2019 8 24 0090 ação procedimento juizado especial cível proc autor daniela matte guardini outros réu american airlines inc outro vistos etc i relatório relatório dispensado forma artigo 38 caput lei 9 099 95 ii fundamentação trato ação indenização danos morais materiais ajuizada daniela matte guardini outros face american airlines inc outro julgo antecipadamente feito porquanto s…
821	parcialmente_procedente	2019	9	3	1	Vânia Petermann	Titular	10000.0	autos 0303350 37 2019 8 24 0090 ação procedimento juizado especial cível proc autor guilherme santos outro réu latam airlines group outro vistos etc i relatório relatório dispensado forma artigo 38 caput lei 9 099 95 ii fundamentação trato ação indenização danos morais materiais ajuizada guilherme santos outro face latam airlines group outro julgo antecipadamente feito porquanto solução autos pod…
822	parcialmente_procedente	2019	9	4	2	Vânia Petermann	Titular	8000.0	autos 0301786 23 2019 8 24 0090 ação procedimento juizado especial cível proc autor thais oliveira ferreira réu american airlines inc vistos etc i relatório relatório dispensado forma artigo 38 caput lei 9 099 95 ii fundamentação trato ação indenização danos morais materiais ajuizada thais oliveira ferreira face american airlines inc julgo antecipadamente feito porquanto solução autos pode ser ob…
823	parcialmente_procedente	2019	9	4	2	Vânia Petermann	Titular	6000.0	autos 0303577 34 2019 8 24 0023 ação procedimento juizado especial cível proc autor pedro henrique mendonça ferreira réu gol linhas aéreas inteligentes vistos etc i relatório relatório dispensado forma artigo 38 caput lei 9 099 95 ii fundamentação trato ação condenatória indenização danos morais ajuizada pedro henrique mendonça ferreira face gol linhas aéreas inteligentes julgo antecipadamente fe…
824	parcialmente_procedente	2019	9	4	2	Vânia Petermann	Titular	5000.0	autos 0302616 93 2019 8 24 0023 ação procedimento juizado especial cível proc autor felipe malgero lima réu decolar ltda outro vistos etc i relatório relatório dispensado forma artigo 38 caput lei 9 099 95 ii fundamentação trato ação indenização danos materiais morais ajuizada felipe malgero lima face decolar ltda outro julgo antecipadamente feito porquanto solução autos pode ser obtida análise d…
825	parcialmente_procedente	2019	9	5	3	Vânia Petermann	Titular	1000.0	autos 0305706 12 2019 8 24 0023 ação procedimento juizado especial cível proc autor vitor ohana marques azzini réu latam airlines group vistos etc i relatório relatório dispensado termos art 38 lei 9 099 1995 ii fundamentação trato ação condenatória ajuizada vitor ohana marques azzini contra latam airlines group julgo antecipadamente feito porquanto solução autos pode ser obtida análise direito d…
826	parcialmente_procedente	2019	9	6	4	Vânia Petermann	Titular	6000.0	autos 0304087 40 2019 8 24 0090 ação procedimento juizado especial cível proc autor camila santiago souza réu tap transportes aéreos portugueses vistos etc i relatório relatório dispensado forma artigo 38 caput lei 9 099 95 ii fundamentação trato ação indenização danos morais materiais ajuizada camila santiago souza face tap transportes aéreos portugueses julgo antecipadamente feito porquanto sol…
827	parcialmente_procedente	2019	9	9	0	Vânia Petermann	Titular	7000.0	autos 0304027 67 2019 8 24 0090 ação procedimento juizado especial cível proc autor andressa aparecida cardoso garcia silva outro réu tam linhas aéreas vistos etc i relatório relatório dispensado forma artigo 38 caput lei 9 099 95 ii fundamentação trato ação indenização danos morais ajuizada andressa aparecida cardoso garcia silva outro face tam linhas aéreas julgo antecipadamente feito porquanto…
828	parcialmente_procedente	2019	9	9	0	Vânia Petermann	Titular	4000.0	autos 0305674 34 2018 8 24 0090 ação procedimento juizado especial cível proc autor renato josé furigo lelis réu gol linhas aéreas vistos etc i relatório relatório dispensado forma artigo 38 caput lei 9 099 95 ii fundamentação trato ação indenização danos materiais morais ajuizada renato josé furigo lelis face gol linhas aéreas julgo antecipadamente feito porquanto solução autos pode ser obtida a…
829	parcialmente_procedente	2019	9	9	0	Vânia Petermann	Titular	4000.0	autos 0305681 33 2018 8 24 0023 ação procedimento juizado especial cível proc autor fernando yamakawa réu gol linhas aéreas vistos etc i relatório relatório dispensado forma artigo 38 caput lei 9 099 95 ii fundamentação trato ação indenização danos materiais morais ajuizada fernando yamakawa face gol linhas aéreas julgo antecipadamente feito porquanto solução autos pode ser obtida análise direito…
830	parcialmente_procedente	2019	9	10	1	Vânia Petermann	Titular	3500.0	autos 0300061 96 2019 8 24 0090 ação procedimento juizado especial cível proc autor vitor luiz barboza outro réu british airways plc vistos etc i relatório relatório dispensado forma artigo 38 caput lei 9 099 95 ii fundamentação trato ação indenização danos morais ajuizada vitor luiz barboza outro face british airways plc julgo antecipadamente feito porquanto solução autos pode ser obtida análise…
831	parcialmente_procedente	2019	9	10	1	Vânia Petermann	Titular	10000.0	autos 0303097 56 2019 8 24 0023 ação procedimento juizado especial cível proc autor regina coeli silva guerreiro outro réu tam linhas aéreas vistos etc i relatório relatório dispensado forma artigo 38 caput lei 9 099 95 ii fundamentação trato ação indenização danos morais ajuizada regina coeli silva guerreiro outro face tam linhas aéreas julgo antecipadamente feito porquanto solução autos pode se…
832	parcialmente_procedente	2019	9	10	1	Vânia Petermann	Titular	10000.0	autos 0301766 66 2018 8 24 0090 ação procedimento juizado especial cível proc autor thaiz alves maciel réu compagnie national royal air maroc vistos etc i relatório relatório dispensado forma artigo 38 caput lei 9 099 95 ii fundamentação trato ação indenização danos morais materiais ajuizada thaiz alves maciel face compagnie national royal air maroc julgo antecipadamente feito porquanto solução a…
833	parcialmente_procedente	2019	9	11	2	Vânia Petermann	Titular	7000.0	autos 0000606 45 2019 8 24 0090 ação procedimento juizado especial cível proc autor ieda moraes takaya réu agência viagens decolar outro vistos etc i relatório relatório dispensado forma artigo 38 caput lei 9 099 95 ii fundamentação trato ação indenização danos morais materiais ajuizada ieda moraes takaya face agência viagens decolar outro julgo antecipadamente feito porquanto solução autos pode …
834	parcialmente_procedente	2019	9	13	4	Vânia Petermann	Titular	10000.0	autos 0004294 49 2018 8 24 0090 ação procedimento juizado especial cível proc autor rodrigo fragoso miitke réu iberia airlines vistos etc i relatório relatório dispensado forma artigo 38 caput lei 9 099 95 ii fundamentação trato ação indenização danos morais ajuizada rodrigo fragoso miitke face iberia airlines julgo antecipadamente feito porquanto solução autos pode ser obtida análise direito dis…
835	parcialmente_procedente	2019	11	8	4	Vânia Petermann	Titular	6000.0	autos 0305050 79 2018 8 24 0091 0308983 63 2018 8 24 0090 ação procedimento juizado especial cível proc autor rossana fetter gonçalves márcio lucas dias santana réu oceanair linhas aéreas avianca vistos etc i relatório relatório dispensado forma artigo 38 caput lei 9 099 95 ii fundamentação trato ação indenização danos materiais morais ajuizada rossana fetter gonçalves márcio lucas dias santana f…
836	parcialmente_procedente	2019	9	17	1	Vânia Petermann	Titular	6000.0	autos 0303324 39 2019 8 24 0090 ação procedimento juizado especial cível proc autor wallace silva andrade réu azul linhas aéreas brasileiras vistos etc i relatório relatório dispensado forma artigo 38 caput lei 9 099 95 ii fundamentação trato ação condenatória indenização danos morais ajuizada wallace silva andrade face azul linhas aéreas brasileiras julgo antecipadamente feito porquanto solução …
837	parcialmente_procedente	2019	9	25	2	Vânia Petermann	Titular	10000.0	autos 0002810 62 2019 8 24 0090 ação procedimento juizado especial cível proc autor alisson alexandre alves réu banco santander brasil outro vistos etc i relatório relatório dispensado forma artigo 38 caput lei 9 099 95 ii fundamentação trato ação condenatória indenização danos materiais morais ajuizada alisson alexandre alves face banco santander brasil outro julgo antecipadamente feito porquant…
[truncated: 338 more rows]
