# Supplementary material for: Regression applied to legal judgments to predict compensation for immaterial damage
Source: PeerJ Comput Sci. 2023 Mar 23;9:e1225. doi: 10.7717/peerj-cs.1225 (PMC10280496; doi:10.7717/peerj-cs.1225)
Supplement: Supplemental Information 1 [file peerj-cs-09-1225-s001.zip › data/data_4_attributes/processed_dataset_wo_stopwords_w_stemming.csv]

judgement	jec_class	ano	mes	dia	dia_semana	juiz	tipo_juiz	indenizacao	sentenca
1	parcialmente_procedente	2019	4	10	2	Vânia Petermann	Titular	10000.0	﻿aut 0308009 26 2018 8 24 0090 açã proced juiz espec cível proc autor eduard beil réu tam linh aére vist etc i relatóri relatóri dispens form artig 38 caput lei 9 099 95 ii fundament trat açã inden dan moral mater ajuiz eduard beil fac tam linh aére julg antecipad feit porquant soluç aut pod ser obt anális direit disciplin matér bem fat prov carre sufici form convenc valh poi artig 355 incis i có…
2	improcedente	2019	3	7	3	Vânia Petermann	Titular	0.0	aut 0303364 55 2018 8 24 0090 açã proced juiz espec cível proc autor pedr romagnan silv réu societ air franc vist etc i relatóri relatóri dispens form artig 38 caput lei 9 099 95 ii fundament trat açã inden dan moral ajuiz pedr romagnan silv fac societ air franc julg antecipad feit porquant soluç aut pod ser obt anális direit disciplin matér bem fat prov carre sufici form convenc valh poi artig 3…
3	parcialmente_procedente	2019	2	22	4	Lucilene dos Santos	Substituto	10000.0	﻿ aut 0304093 81 2018 8 24 0090 açã proced juiz espec cível proc autor thiag nattrodt mont réu air canad vist etc i relatóri relatóri dispens form artig 38 caput lei 9 099 95 ii fundament trat açã inden dan moral mater ajuiz thiag nattrodt mont fac air canad julg antecipad feit porquant soluç aut pod ser obt anális direit disciplin matér bem fat prov carre sufici form convenc valh poi artig 355 i…
4	parcialmente_procedente	2019	2	18	0	Lucilene dos Santos	Substituto	10000.0	﻿aut 0004048 53 2018 8 24 0090 açã proced juiz espec cível proc autor auriléd batist teix réu american airlin inc vist etc i relatóri relatóri dispens form artig 38 caput lei 9 099 95 ii fundament trat açã inden dan moral mater ajuiz auriléd batist teix fac american airlin inc julg antecipad feit porquant soluç aut pod ser obt anális direit disciplin matér bem fat prov carre sufici form convenc v…
5	parcialmente_procedente	2019	2	22	4	Lucilene dos Santos	Substituto	20000.0	﻿aut 0313902 39 2017 8 24 0023 açã proced juiz espec cível proc autor joã carl kurtz outr réu deutsch lufthans outr vist etc i relatóri relatóri dispens form artig 38 caput lei 9 099 95 ii fundament trat açã condenatór inden dan mater moral ajuiz joã carl kurtz outr fac deutsch lufthans outr julg antecipad feit porquant soluç aut pod ser obt anális direit disciplin matér bem fat prov carre sufici…
6	parcialmente_procedente	2019	2	27	2	Lucilene dos Santos	Substituto	10000.0	﻿aut 0300987 14 2018 8 24 0090 açã proced juiz espec cível proc autor marcel fernand recuer réu compagni nation royal air maroc vist etc i relatóri relatóri dispens form artig 38 caput lei 9 099 95 ii fundament trat açã inden dan moral mater ajuiz marcel fernand recuer fac compagni nation royal air maroc julg antecipad feit porquant soluç aut pod ser obt anális direit disciplin matér bem fat prov…
7	improcedente	2019	3	11	0	Vânia Petermann	Titular	0.0	aut 0002650 71 2018 8 24 0090 açã proced juiz espec cível proc autor luiz etsuk tomit réu azul linh aére brasil asistbr assist viaj travel ace somp segur vist etc i relatóri relatóri dispens form artig 38 caput lei 9 099 95 ii fundament trat açã inden dan mater moral ajuiz luiz etsuk tomit fac azul linh aére brasil asistbr assist viaj travel ace somp segur julg antecipad process porquant soluç po…
8	parcialmente_procedente	2019	2	27	2	Lucilene dos Santos	Substituto	5000.0	﻿aut 0306736 12 2018 8 24 0090 açã proced juiz espec cível proc autor robert helen chul castr réu azul linh aére brasil vist etc i relatóri relatóri dispens form artig 38 caput lei 9 099 95 ii fundament trat açã inden dan moral mater ajuiz robert helen chul castr fac azul linh aére brasil julg antecipad feit porquant soluç aut pod ser obt anális direit disciplin matér bem fat prov carre sufici fo…
9	parcialmente_procedente	2019	3	18	0	Vânia Petermann	Titular	10000.0	﻿aut 0002973 76 2018 8 24 0090 açã proced juiz espec cível proc autor jul zatari per réu azul linh aére brasil vist etc i relatóri relatóri dispens form artig 38 caput lei 9 099 95 ii fundament trat açã inden dan moral ajuiz jul zatari per fac azul linh aére brasil julg antecipad feit porquant soluç lid pod ser obt anális direit disciplin matér bem prov carre aut ser sufici form convenc valh poi …
10	improcedente	2019	2	27	2	Lucilene dos Santos	Substituto	0.0	aut 0303037 13 2018 8 24 0090 açã proced juiz espec cível proc autor diog mach uliss figueired réu air europ line aére sociedad anôn vist etc i relatóri relatóri dispens form artig 38 caput lei 9 099 95 ii fundament trat açã inden dan moral ajuiz diog mach uliss figueired fac air europ line aére sociedad anôn julg antecipad feit porquant soluç lid pod ser obt anális direit disciplin matér bem pro…
11	parcialmente_procedente	2019	5	20	0	Vânia Petermann	Titular	2000.0	﻿aut 0001165 36 2018 8 24 0090 açã proced juiz espec cível proc autor rodolf carre med hellen priscil braun souz réu oceana linh aére avianc vist etc i relatóri relatóri dispens form artig 38 caput lei 9 099 95 ii fundament trat açã inden dan moral ajuiz rodolf carre med hellen priscil braun souz fac oceana linh aére avianc julg antecipad feit porquant soluç aut pod ser obt anális direit discipli…
12	parcialmente_procedente	2019	3	18	0	Vânia Petermann	Titular	6000.0	﻿aut 0305169 43 2018 8 24 0090 açã proced juiz espec cível proc autor júl estel willrich boell réu oceana linh aére avianc vist etc i relatóri relatóri dispens form artig 38 caput lei 9 099 95 ii fundament trat açã inden dan moral ajuiz júl estel willrich boell fac oceana linh aére avianc julg antecipad feit porquant soluç aut pod ser obt anális direit disciplin matér bem fat prov carre sufici fo…
13	parcialmente_procedente	2019	3	11	0	Vânia Petermann	Titular	9000.0	﻿aut 0304170 90 2018 8 24 0090 açã proced juiz espec cível proc autor angelit darel mend cés vitori franc réu air canad vist etc i relatóri relatóri dispens form artig 38 caput lei 9 099 95 ii fundament trat açã inden dan moral mater ajuiz angelit darel mend cés vitori franc fac air canad julg antecipad feit porquant soluç aut pod ser obt anális direit disciplin matér bem fat prov carre sufici fo…
14	parcialmente_procedente	2019	3	8	4	Vânia Petermann	Titular	10000.0	﻿aut 0309419 56 2017 8 24 0090 açã proced juiz espec cível proc autor daniel calixt ferr arauj réu oceana linh aére avianc vist etc i relatóri relatóri dispens form artig 38 caput lei 9 099 95 ii fundament trat açã inden dan moral mater ajuiz daniel calixt ferr arauj fac oceana linh aére avianc julg antecipad feit porquant soluç aut pod ser obt anális direit disciplin matér bem fat prov carre suf…
15	parcialmente_procedente	2019	3	11	0	Vânia Petermann	Titular	8000.0	﻿aut 0307357 09 2018 8 24 0090 açã proced juiz espec cível proc autor lun roch dant réu lat linh aére vist etc i relatóri relatóri dispens form artig 38 caput lei 9 099 95 ii fundament trat açã inden dan moral ajuiz lun roch dant fac lat linh aére julg antecipad feit porquant soluç aut pod ser obt anális direit disciplin matér bem fat prov carre sufici form convenc valh poi artig 355 incis i códi…
16	parcialmente_procedente	2019	3	27	2	Vânia Petermann	Titular	13000.0	﻿aut 0304271 30 2018 8 24 0090 açã proced juiz espec cível proc autor luci bihain hagemann malfuss réu lat linh aére vist etc i relatóri relatóri dispens form artig 38 caput lei 9 099 95 ii fundament trat açã inden dan moral ajuiz luci bihain hagemann malfuss fac lat linh aére julg antecipad feit porquant soluç aut pod ser obt anális direit disciplin matér bem fat prov carre sufici form convenc v…
17	parcialmente_procedente	2019	3	18	0	Vânia Petermann	Titular	3000.0	﻿aut 0302898 61 2018 8 24 0090 açã proced juiz espec cível proc autor patric vendramin réu oceana linh aére avianc vist etc i relatóri relatóri dispens form artig 38 caput lei 9 099 95 ii fundament trat açã inden dan moral ajuiz patric vendramin fac oceana linh aére avianc julg antecipad process porquant soluç pod ser obt anális direit disciplin matér bem porqu prov carre aut ser sufici form conv…
18	improcedente	2019	3	18	0	Vânia Petermann	Titular	0.0	aut 0306855 70 2018 8 24 0090 açã proced juiz espec cível proc autor ilm golt gom réu avianc linh aére vist etc i relatóri relatóri dispens form artig 38 caput lei 9 099 95 ii fundament trat açã inden dan moral ajuiz ilm golt gom fac avianc linh aére julg antecipad process porquant soluç pod ser obt anális direit disciplin matér bem porqu prov carre sufici form convenc valh poi art 355 i códig pr…
19	procedente	2019	3	22	4	Lucilene dos Santos	Substituto	10000.0	aut 0001544 74 2018 8 24 0090 açã proced juiz espec cível proc autor maurean simon rizzatt réu lat linh aére vist etc i relatóri relatóri dispens term art 38 lei 9 099 1995 ii fundament trat açã inden dan moral mater ajuiz maurean simon rizzatt fac lat airlin brasil julg antecipad feit vez prov const aut sufici convenc bem fat part ré revel term art 355 ii códig process civil relat part autor org…
20	procedente	2019	3	26	1	Lucilene dos Santos	Substituto	9700.0	aut 0303698 89 2018 8 24 0090 açã proced juiz espec cível proc autor neand sant réu azul linh aére brasil vist etc relatóri dispens form artig 38 lei 9 099 95 trat açã inden dan moral ajuiz neand sant fac azul linh aére brasil julg antecipad feit porquant soluç aut pod ser obt anális direit disciplin matér bem fat prov carre sufici form convenc valh poi artig 355 incis i códig process civil part …
21	parcialmente_procedente	2019	3	28	3	Lucilene dos Santos	Substituto	15000.0	﻿aut 0305908 16 2018 8 24 0090 açã proced juiz espec cível proc autor rodrig bousfield réu société airfranc air franc vist etc i relatóri relatóri dispens term art 38 lei 9 099 1995 ii fundament trat açã inden dan moral overbooking extravi mal transport aére ajuiz rodrig bousfield fac societé air franc julg antecipad feit vez prov const aut sufici convenc bem fat part ré revel term art 355 ii cód…
22	parcialmente_procedente	2019	3	29	4	Vânia Petermann	Titular	4000.0	﻿aut 0308929 07 2018 8 24 0023 açã proced juiz espec cível proc autor joã batist mott réu lat airlin brasil vist etc i relatóri relatóri dispens form artig 38 caput lei 9 099 95 ii fundament trat açã inden dan mater moral ajuiz joã batist mott fac lat airlin brasil julg antecipad feit porquant soluç aut pod ser obt anális direit disciplin matér bem fat prov carre sufici form convenc valh poi art …
23	parcialmente_procedente	2019	4	5	4	Vânia Petermann	Titular	10000.0	﻿aut 0308082 95 2018 8 24 0090 açã proced juiz espec cível proc autor luci carmen zatt ram réu ibér líne aére espan oper vist etc i relatóri relatóri dispens form artig 38 caput lei 9 099 95 ii fundament trat açã inden dan moral ajuiz luci carmen zatt ram fac ibér líne aére espan oper inic afast prelimin ilegitim passiv argu sed contest fl 31 34 porquant ent empr ré respons serviç aére tod percur…
24	parcialmente_procedente	2019	4	4	3	Vânia Petermann	Titular	13000.0	﻿aut 0309974 39 2018 8 24 0090 açã proced juiz espec cível proc autor nin ros cruz gerg réu american airlin inc vist etc i relatóri relatóri dispens form artig 38 caput lei 9 099 95 ii fundament trat açã inden dan moral mater ajuiz nin ros cruz gerg fac american airlin inc julg antecipad feit porquant soluç aut pod ser obt anális direit disciplin matér bem fat prov carre sufici form convenc valh …
25	parcialmente_procedente	2019	4	5	4	Vânia Petermann	Titular	10000.0	﻿aut 0309125 67 2018 8 24 0090 açã proced juiz espec cível proc autor luiz ricard durl réu azul linh aére brasil vist etc i relatóri relatóri dispens form artig 38 caput lei 9 099 95 ii fundament trat açã inden dan moral ajuiz luiz ricard durl fac azul linh aére brasil julg antecipad feit porquant soluç lid pod ser obt anális direit disciplin matér bem prov carre aut ser sufici form convenc valh …
26	parcialmente_procedente	2019	4	4	3	Vânia Petermann	Titular	10000.0	﻿aut 0310274 98 2018 8 24 0090 açã proced juiz espec cível proc autor pedr deu vie buschinell réu gol linh aére vist etc i relatóri relatóri dispens form artig 38 caput lei 9 099 95 ii fundament trat açã inden dan moral mater ajuiz pedr deu vie buschinell fac gol linh aére julg antecipad feit porquant soluç aut pod ser obt anális direit disciplin matér bem fat prov carre sufici form convenc valh …
27	parcialmente_procedente	2019	4	5	4	Vânia Petermann	Titular	12000.0	﻿aut 0306983 90 2018 8 24 0090 açã proced juiz espec cível proc autor nei luiz silv juni réu lat airlin group vist etc i relatóri relatóri dispens form artig 38 caput lei 9 099 95 ii fundament trat açã inden dan mater moral ajuiz nei luiz silv juni fac lat airlin group julg antecipad feit porquant soluç aut pod ser obt anális direit disciplin matér bem fat prov carre sufici form convenc valh poi …
28	parcialmente_procedente	2019	4	5	4	Vânia Petermann	Titular	4000.0	﻿aut 0313121 80 2018 8 24 0023 açã proced juiz espec cível proc autor reginald goulart réu air europ line aére sociedad anôn vist etc i relatóri relatóri dispens form artig 38 caput lei 9 099 95 ii fundament trat açã inden dan moral mater ajuiz reginald goulart fac air europ line aére sociedad anôn julg antecipad feit porquant soluç aut pod ser obt anális direit disciplin matér bem fat prov carre…
29	procedente	2019	4	9	1	Vânia Petermann	Titular	7000.0	aut 0314303 04 2018 8 24 0023 açã proced juiz espec cível proc autor claud janj réu azul linh aére brasil vist etc i relatóri relatóri dispens form artig 38 caput lei 9 099 95 ii fundament trat açã inden dan mater moral ajuiz claud janj fac azul linh aére brasil julg antecipad feit porquant soluç aut pod ser obt anális direit disciplin matér bem fat prov carre sufici form convenc valh poi art 355…
30	parcialmente_procedente	2019	4	11	3	Vânia Petermann	Titular	5000.0	﻿aut 0310409 47 2017 8 24 0090 açã proced juiz espec cível proc autor rosely zen cerny outr réu b2w viag tur ltd submarin viag tam linh aére vist etc i relatóri relatóri dispens form artig 38 caput lei 9 099 95 ii fundament trat açã inden dan moral mater ajuiz rosely zen cerny outr fac b2w viag tur ltd submarin viag tam linh aére julg antecipad feit porquant soluç aut pod ser obt anális direit di…
31	parcialmente_procedente	2019	4	9	1	Vânia Petermann	Titular	12000.0	﻿aut 0303973 38 2018 8 24 0090 açã proced juiz espec cível proc autor marc paul silv sant réu azul linh aére brasil vist etc i relatóri relatóri dispens form artig 38 caput lei 9 099 95 ii fundament trat açã inden dan mater moral ajuiz marc paul silv sant fac azul linh aére brasil julg antecipad feit porquant soluç aut pod ser obt anális direit disciplin matér bem fat prov carre sufici form conve…
32	parcialmente_procedente	2019	4	9	1	Vânia Petermann	Titular	2000.0	﻿aut 0304863 74 2018 8 24 0090 açã proced juiz espec cível proc autor ângel antoni cassol réu aerov del contin americ avianc vist etc i relatóri relatóri dispens form artig 38 caput lei 9 099 95 ii fundament trat açã inden dan moral mater ajuiz ângel antoni cassol fac aerov del contin americ avianc julg antecipad feit porquant soluç aut pod ser obt anális direit disciplin matér bem fat prov carre…
33	parcialmente_procedente	2019	4	9	1	Vânia Petermann	Titular	2000.0	﻿aut 0306580 24 2018 8 24 0090 açã proced juiz espec cível proc autor karin fabíol messett rib réu ethiopian airlin enterpris vist etc i relatóri relatóri dispens form artig 38 caput lei 9 099 95 ii fundament trat açã inden dan moral mater ajuiz karin fabíol messett rib fac ethiopian airlin enterpris julg antecipad feit porquant soluç aut pod ser obt anális direit disciplin matér bem fat prov car…
34	procedente	2019	4	11	3	Vânia Petermann	Titular	15000.0	aut 0308175 58 2018 8 24 0090 açã proced juiz espec cível proc autor luci branc sim réu gol linh aére intelig vist etc i relatóri relatóri dispens form artig 38 caput lei 9 099 95 ii fundament trat açã inden dan mater moral ajuiz luci branc sim fac gol linh aére intelig julg antecipad feit porquant soluç aut pod ser obt anális direit disciplin matér bem fat prov carre sufici form convenc valh poi…
35	parcialmente_procedente	2019	4	11	3	Vânia Petermann	Titular	5000.0	﻿aut 0308471 80 2018 8 24 0090 açã proced juiz espec cível proc autor carolin teru yatsugafu outr réu tam linh aére vist etc i relatóri relatóri dispens form artig 38 caput lei 9 099 95 ii fundament trat açã inden dan moral mater ajuiz carolin teru yatsugafu outr fac tam linh aére julg antecipad feit porquant soluç aut pod ser obt anális direit disciplin matér bem fat prov carre sufici form conve…
36	parcialmente_procedente	2019	4	29	0	Vânia Petermann	Titular	15000.0	﻿aut 0307757 23 2018 8 24 0090 açã proced juiz espec cível proc autor thiag henriqu mull dia outr réu tam linh aére vist etc i relatóri relatóri dispens form artig 38 caput lei 9 099 95 ii fundament trat açã inden dan moral ajuiz thiag henriqu mull dia outr fac tam linh aére julg antecipad feit porquant soluç aut pod ser obt anális direit disciplin matér bem fat prov carre sufici form convenc val…
37	parcialmente_procedente	2019	4	15	0	Vânia Petermann	Titular	3000.0	﻿aut 0307015 95 2018 8 24 0090 açã proced juiz espec cível proc autor themil regin franç koteck réu tam linh aére vist etc i relatóri relatóri dispens form artig 38 caput lei 9 099 95 ii fundament trat açã inden dan moral mater ajuiz themil regin franç koteck fac tam linh aére julg antecipad feit porquant soluç aut pod ser obt anális direit disciplin matér bem fat prov carre sufici form convenc v…
38	parcialmente_procedente	2019	4	15	0	Vânia Petermann	Titular	2000.0	﻿aut 0311761 06 2018 8 24 0090 açã proced juiz espec cível proc autor dieg jacob kurtz réu azul linh aére vist etc i relatóri relatóri dispens form artig 38 caput lei 9 099 95 ii fundament trat açã inden dan mater moral ajuiz dieg jacob kurtz fac azul linh aére julg antecipad feit porquant soluç aut pod ser obt anális direit disciplin matér bem fat prov carre sufici form convenc valh poi art 355 …
39	parcialmente_procedente	2019	4	15	0	Vânia Petermann	Titular	12000.0	﻿aut 0301727 69 2018 8 24 0090 açã proced juiz espec cível proc autor albert brand rodrig juni réu tam linh aére vist etc i relatóri relatóri dispens form artig 38 caput lei 9 099 95 ii fundament trat açã inden dan moral mater ajuiz albert brand rodrig juni fac tam linh aére julg antecipad feit porquant soluç aut pod ser obt anális direit disciplin matér bem fat prov carre sufici form convenc val…
40	procedente	2019	4	16	1	Vânia Petermann	Titular	6000.0	aut 0313142 56 2018 8 24 0023 açã proced juiz espec cível proc autor fabi franzos outr réu compagni nation royal air maroc vist etc i relatóri relatóri dispens form artig 38 caput lei 9 099 95 ii fundament trat açã inden dan moral mater ajuiz fabi franzos outr fac compagni nation royal air maroc julg antecipad feit porquant soluç aut pod ser obt anális direit disciplin matér bem fat prov carre su…
41	parcialmente_procedente	2019	4	16	1	Vânia Petermann	Titular	6000.0	﻿aut 0306000 91 2018 8 24 0090 açã proced juiz espec cível proc autor rafael alcic card réu oceana linh aére avianc vist etc i relatóri relatóri dispens form artig 38 caput lei 9 099 95 ii fundament trat açã inden dan moral mater ajuiz rafael alcic card fac oceana linh aére avianc julg antecipad feit porquant soluç aut pod ser obt anális direit disciplin matér bem fat prov carre sufici form conve…
42	parcialmente_procedente	2019	4	16	1	Vânia Petermann	Titular	11000.0	﻿aut 0306104 83 2018 8 24 0090 açã proced juiz espec cível proc autor dulc teres jaeg réu société air franc tvlx viag tur vist etc i relatóri relatóri dispens form artig 38 caput lei 9 099 95 ii fundament trat açã inden dan moral ajuiz dulc teres jaeg fac société air franc tvlx viag tur julg antecipad feit porquant soluç aut pod ser obt anális direit disciplin matér bem fat prov carre sufici form…
43	parcialmente_procedente	2019	4	16	1	Vânia Petermann	Titular	4000.0	﻿aut 0313129 57 2018 8 24 0023 açã proced juiz espec cível proc autor cláud regin per goulart réu air europ line aére sociedad anôn vist etc i relatóri relatóri dispens form artig 38 caput lei 9 099 95 ii fundament trat açã inden dan moral mater ajuiz cláud regin per goulart fac air europ line aére sociedad anôn julg antecipad feit porquant soluç aut pod ser obt anális direit disciplin matér bem …
44	parcialmente_procedente	2019	4	16	1	Vânia Petermann	Titular	7500.0	﻿aut 0302398 92 2018 8 24 0090 açã proced juiz espec cível proc autor sarah luiz trentin carn outr réu tam linh aére iber líne aére españ vist etc i relatóri relatóri dispens form artig 38 caput lei 9 099 95 ii fundament trat açã inden dan moral mater ajuiz sarah luiz trentin carn viníc toresan fac tam linh aére iber líne aére españ julg antecipad feit porquant soluç aut pod ser obt anális direit…
44	parcialmente_procedente	2019	4	16	1	Vânia Petermann	Titular	10000.0	﻿aut 0302398 92 2018 8 24 0090 açã proced juiz espec cível proc autor sarah luiz trentin carn outr réu tam linh aére iber líne aére españ vist etc i relatóri relatóri dispens form artig 38 caput lei 9 099 95 ii fundament trat açã inden dan moral mater ajuiz sarah luiz trentin carn viníc toresan fac tam linh aére iber líne aére españ julg antecipad feit porquant soluç aut pod ser obt anális direit…
45	parcialmente_procedente	2019	4	25	3	Vânia Petermann	Titular	10000.0	﻿aut 0003152 10 2018 8 24 0090 açã proced juiz espec cível proc autor ana paul zanon réu deutsch lufthans ag lat airlin group vist etc i relatóri relatóri dispens form artig 38 caput lei 9 099 95 ii fundament trat açã inden dan moral mater ajuiz ana paul zanon fac deutsch lufthans ag lat airlin group julg antecipad feit porquant soluç aut pod ser obt anális direit disciplin matér bem fat prov car…
46	parcialmente_procedente	2019	4	22	0	Vânia Petermann	Titular	3000.0	﻿aut 0308703 92 2018 8 24 0090 açã proced juiz espec cível proc autor julian bohm krug réu oceana linh aére avianc vist etc i relatóri relatóri dispens form artig 38 caput lei 9 099 95 ii fundament trat açã inden dan mater moral ajuiz julian bohm krug fac oceana linh aére avianc julg antecipad feit porquant soluç aut pod ser obt anális direit disciplin matér bem fat prov carre sufici form convenc…
47	parcialmente_procedente	2019	4	22	0	Vânia Petermann	Titular	2250.0	﻿aut 0310895 95 2018 8 24 0090 açã proced juiz espec cível proc autor suzan cost nun mach réu tam linh aére lat airlin brasil deustch lufthans vist etc i relatóri relatóri dispens form artig 38 caput lei 9 099 95 ii fundament trat açã inden dan moral ajuiz suzan cost nun mach fac tam linh aére lat airlin brasil deustch lufthans julg antecipad feit porquant soluç aut pod ser obt anális direit disc…
48	parcialmente_procedente	2019	4	29	0	Vânia Petermann	Titular	10000.0	﻿aut 0000059 05 2019 8 24 0090 açã proced juiz espec cível proc autor camil hubb kuhnen réu lat linh aere vist etc i relatóri relatóri dispens form artig 38 caput lei 9 099 95 ii fundament trat açã inden dan mater moral ajuiz camil hubb kuhnen fac lat linh aere julg antecipad feit porquant soluç aut pod ser obt anális direit disciplin matér bem fat prov carre sufici form convenc valh poi art 355 …
49	parcialmente_procedente	2019	4	29	0	Vânia Petermann	Titular	4500.0	﻿aut 0310505 28 2018 8 24 0090 açã proced juiz espec cível proc autor brun ventorim gabriell outr réu iber line aere españ vist etc i relatóri relatóri dispens form artig 38 caput lei 9 099 95 ii fundament trat açã inden dan moral mater ajuiz brun ventorim gabriell outr fac iber line aere españ julg antecipad feit porquant soluç aut pod ser obt anális direit disciplin matér bem fat prov carre suf…
50	parcialmente_procedente	2019	4	23	1	Vânia Petermann	Titular	4000.0	﻿aut 0301851 52 2018 8 24 0090 açã proced juiz espec cível proc autor abr luil per réu oceana linh aére avianc vist etc i relatóri relatóri dispens term art 38 lei 9 099 1995 ii fundament trat açã condenatór ajuiz abr luil per fac oceana linh aére avianc julg antecipad feit porquant soluç aut pod ser obt anális direit disciplin matér bem porqu prov carre sufici form convenc valh poi art 355 i cód…
51	parcialmente_procedente	2019	4	24	2	Vânia Petermann	Titular	5000.0	﻿aut 0300095 71 2019 8 24 0090 açã proced juiz espec cível proc autor ann mar teix ramell réu lat airlin brasil vist etc i relatóri relatóri dispens form artig 38 caput lei 9 099 95 ii fundament trat açã inden dan mater moral ajuiz ann mar teix ramell fac lat airlin brasil julg antecipad feit porquant soluç aut pod ser obt anális direit disciplin matér bem fat prov carre sufici form convenc valh …
52	parcialmente_procedente	2019	4	30	1	Vânia Petermann	Titular	6000.0	﻿aut 0303899 78 2018 8 24 0091 açã proced juiz espec cível proc autor karen francin heinen réu tam linh aére vist etc i relatóri relatóri dispens form artig 38 caput lei 9 099 95 ii fundament trat açã inden dan moral mater ajuiz karen francin heinen fac tam linh aére julg antecipad feit porquant soluç aut pod ser obt anális direit disciplin matér bem fat prov carre sufici form convenc valh poi ar…
53	parcialmente_procedente	2019	4	29	0	Vânia Petermann	Titular	14000.0	﻿aut 0310164 02 2018 8 24 0090 açã proced juiz espec cível proc autor lid neumann potrich réu american airlin inc vist etc i relatóri relatóri dispens form artig 38 caput lei 9 099 95 ii fundament trat açã condenatór dan moral ajuiz lid neumann potrich fac american airlin inc julg antecipad feit porquant soluç aut pod ser obt anális direit disciplin matér bem fat prov carre sufici form convenc va…
54	parcialmente_procedente	2019	4	30	1	Vânia Petermann	Titular	5000.0	﻿aut 0003186 82 2018 8 24 0090 açã proced juiz espec cível proc autor mar eduard simon réu oceana linh aére avianc vist etc i relatóri relatóri dispens form artig 38 caput lei 9 099 95 ii fundament trat açã inden dan mater moral ajuiz mar eduard simon fac oceana linh aére avianc julg antecipad feit porquant soluç aut pod ser obt anális direit disciplin matér bem fat prov carre sufici form convenc…
55	parcialmente_procedente	2019	4	30	1	Vânia Petermann	Titular	10000.0	﻿aut 0004171 51 2018 8 24 0090 açã proced juiz espec cível proc autor pier giorgi luc réu tam linh aére vist etc i relatóri relatóri dispens form artig 38 caput lei 9 099 95 ii fundament trat açã condenatór dan moral mater ajuiz pier giorgi luc fac tam linh aére julg antecipad feit porquant soluç aut pod ser obt anális direit disciplin matér bem fat prov carre sufici form convenc valh poi artig 3…
56	parcialmente_procedente	2019	4	30	1	Vânia Petermann	Titular	6000.0	﻿aut 0307892 35 2018 8 24 0090 açã proced juiz espec cível proc autor louis nev trombett réu tam linh aére vist etc i relatóri relatóri dispens form artig 38 caput lei 9 099 95 ii fundament trat açã inden dan moral mater ajuiz louis nev trombett fac tam linh aére julg antecipad feit porquant soluç aut pod ser obt anális direit disciplin matér bem fat prov carre sufici form convenc valh poi artig …
57	parcialmente_procedente	2019	4	30	1	Vânia Petermann	Titular	6000.0	﻿aut 0307897 57 2018 8 24 0090 açã proced juiz espec cível proc autor bernard far estev réu tam linh aére vist etc i relatóri relatóri dispens form artig 38 caput lei 9 099 95 ii fundament trat açã inden dan moral mater ajuiz bernard far estev fac tam linh aére julg antecipad feit porquant soluç aut pod ser obt anális direit disciplin matér bem fat prov carre sufici form convenc valh poi artig 35…
58	parcialmente_procedente	2019	4	30	1	Vânia Petermann	Titular	2000.0	﻿aut 0311055 23 2018 8 24 0090 açã proced juiz espec cível proc autor suzan cost nun mach réu delt linh aere outr vist etc i relatóri relatóri dispens form artig 38 caput lei 9 099 95 ii fundament trat açã inden dan moral mater ajuiz suzan cost nun mach fac delt linh aere outr julg antecipad feit porquant soluç aut pod ser obt anális direit disciplin matér bem fat prov carre sufici form convenc v…
59	procedente	2019	5	2	3	Vânia Petermann	Titular	5000.0	aut 0004805 47 2018 8 24 0090 açã proced juiz espec cível proc autor tatian bedusch réu azul linh aére brasil vist etc i relatóri relatóri dispens term art 38 lei 9 099 1995 ii fundament trat açã condenatór ajuiz tatian bedusch contr azul linh aére brasil julg antecipad feit porquant soluç aut pod ser obt anális direit disciplin matér bem porqu prov carre sufici form convenc valh poi art 355 i có…
60	parcialmente_procedente	2019	5	2	3	Vânia Petermann	Titular	7000.0	﻿aut 0305854 50 2018 8 24 0090 açã proced juiz espec cível proc requer luci sous mont alt outr requer tap transport aére portugues vist etc i relatóri relatóri dispens form artig 38 caput lei 9 099 95 ii fundament trat açã inden dan moral mater ajuiz luci sous mont alt outr fac tap transport aére portugues julg antecipad feit porquant soluç aut pod ser obt anális direit disciplin matér bem fat pr…
61	parcialmente_procedente	2019	5	2	3	Vânia Petermann	Titular	0.0	﻿aut 0310180 53 2018 8 24 0090 açã proced juiz espec cível proc autor carl sánch gonzál outr réu gol linh aére vist etc i relatóri relatóri dispens term art 38 lei 9 099 1995 ii fundament trat açã condenatór ajuiz carl sánch gonzál outr contr gol linh aére julg antecipad feit porquant soluç aut pod ser obt anális direit disciplin matér bem fat prov carre sufici form convenc valh poi art 355 i cód…
61	parcialmente_procedente	2019	5	2	3	Vânia Petermann	Titular	5000.0	﻿aut 0310180 53 2018 8 24 0090 açã proced juiz espec cível proc autor carl sánch gonzál outr réu gol linh aére vist etc i relatóri relatóri dispens term art 38 lei 9 099 1995 ii fundament trat açã condenatór ajuiz carl sánch gonzál outr contr gol linh aére julg antecipad feit porquant soluç aut pod ser obt anális direit disciplin matér bem fat prov carre sufici form convenc valh poi art 355 i cód…
62	parcialmente_procedente	2019	5	3	4	Vânia Petermann	Titular	5000.0	﻿aut 0301417 94 2017 8 24 0091 açã proced juiz espec cível proc autor ast grumann juni outr réu tam linh aére outr vist etc i relatóri relatóri dispens form artig 38 caput lei 9 099 95 ii fundament trat açã inden dan moral mater ajuiz ast grumann juni outr fac tam linh aére outr julg antecipad feit porquant soluç aut pod ser obt anális direit disciplin matér bem fat prov carre sufici form convenc…
63	parcialmente_procedente	2019	5	3	4	Vânia Petermann	Titular	5000.0	﻿aut 0304684 43 2018 8 24 0090 açã proced juiz espec cível proc autor mar josé abr gom requer tvlx viag tur vist etc i relatóri relatóri dispens form artig 38 caput lei 9 099 95 ii fundament trat açã inden dan mater moral ajuiz mar josé abr gom fac tvlx viag tur julg antecipad feit porquant soluç lid pod ser obt anális direit disciplin matér bem prov carre aut ser sufici form convenc valh poi art…
64	extincao	2019	5	3	4	Vânia Petermann	Titular	0.0	aut 0002306 90 2018 8 24 0090 açã proced juiz espec cível proc autor marci josé linh carl mar goulart linh réu compagni national royal air maroc vist etc i relatóri relatóri dispens form artig 38 caput lei 9 099 95 ii fundament trat açã repar dan mater ajuiz marci josé linh carl mar goulart linh fac compagni national royal air maroc julg antecipad process porquant soluç pod ser obt anális direit …
65	parcialmente_procedente	2019	5	9	3	Vânia Petermann	Titular	5000.0	﻿aut 0003185 97 2018 8 24 0090 açã proced juiz espec cível proc autor fabi silv réu oceana linh aére avianc vist etc i relatóri relatóri dispens form artig 38 caput lei 9 099 95 ii fundament trat açã inden dan mater moral ajuiz fabi silv fac oceana linh aére avianc julg antecipad feit porquant soluç aut pod ser obt anális direit disciplin matér bem fat prov carre sufici form convenc valh poi art …
66	improcedente	2019	5	10	4	Vânia Petermann	Titular	0.0	aut 0002464 48 2018 8 24 0090 açã proced juiz espec cível proc autor juli cresp lop réu oceana linh aére avianc vist etc i relatóri relatóri dispens form artig 38 caput lei 9 099 95 ii fundament trat açã inden dan moral ajuiz juli cresp lop fac oceana linh aére avianc julg antecipad feit porquant soluç lid pod ser obt anális direit disciplin matér bem porqu prov carre aut ser sufici form convenc …
67	parcialmente_procedente	2019	5	10	4	Vânia Petermann	Titular	10000.0	﻿aut 0307516 49 2018 8 24 0090 açã proced juiz espec cível proc autor zule fiorin biazz réu societ air franc vist etc i relatóri relatóri dispens form artig 38 caput lei 9 099 95 ii fundament trat açã condenatór ajuiz zule fiorin biazz fac societ air franc julg antecipad feit porquant soluç lid pod ser obt anális direit disciplin matér bem fat prov carre sufici form convenc valh poi artig 355 i c…
68	parcialmente_procedente	2019	5	15	2	Vânia Petermann	Titular	5000.0	﻿aut 0004394 04 2018 8 24 0090 açã proced juiz espec cível proc autor josé leom todesc réu tam linh aére vist etc i relatóri relatóri dispens form artig 38 caput lei 9 099 95 ii fundament trat açã inden dan mater moral ajuiz josé leom todesc fac tam linh aére julg antecipad feit porquant soluç lid pod ser obt anális direit disciplin matér bem prov carre aut ser sufici form convenc valh poi art 35…
69	parcialmente_procedente	2019	5	15	2	Vânia Petermann	Titular	15000.0	﻿aut 0305488 11 2018 8 24 0090 açã proced juiz espec cível proc autor juli mar sant outr réu empr decol ltd vist etc i relatóri relatóri dispens form artig 38 caput lei 9 099 95 ii fundament trat açã inden dan mater moral ajuiz juli mar sant outr fac empr decol ltd julg antecipad feit porquant soluç lid pod ser obt anális direit disciplin matér bem prov carre aut ser sufici form convenc valh poi …
70	parcialmente_procedente	2019	5	17	4	Vânia Petermann	Titular	2000.0	﻿aut 0308857 47 2017 8 24 0090 açã proced juiz espec cível proc autor mirel teix arag outr réu azul linh aére brasil vist etc i relatóri relatóri dispens form artig 38 caput lei 9 099 95 ii fundament trat açã inden dan moral ajuiz mirel teix arag outr fac azul linh aére brasil julg antecipad feit porquant soluç aut pod ser obt anális direit disciplin matér bem fat prov carre sufici form convenc v…
71	parcialmente_procedente	2019	5	17	4	Vânia Petermann	Titular	2000.0	﻿aut 0309132 59 2018 8 24 0090 açã proced juiz espec cível proc autor lúci jos eric everton réu azul linh aére brasil vist etc i relatóri relatóri dispens form artig 38 caput lei 9 099 95 ii fundament trat açã inden dan moral ajuiz lúci jos eric everton fac azul linh aére brasil julg antecipad feit porquant soluç aut pod ser obt anális direit disciplin matér bem fat prov carre sufici form convenc…
72	parcialmente_procedente	2019	1	10	3	Vânia Petermann	Titular	10000.0	﻿aut 0302018 69 2018 8 24 0090 açã proced juiz espec cível proc autor luci carmen zatt ram réu american airlin inc vist etc i relatóri relatóri dispens form artig 38 caput lei 9 099 95 ii fundament trat açã inden dan moral ajuiz luci carmen zatt ram fac american airlin inc julg antecipad feit porquant soluç aut pod ser obt anális direit disciplin matér bem fat prov carre sufici form convenc valh …
73	parcialmente_procedente	2019	1	10	3	Vânia Petermann	Titular	11000.0	﻿aut 0302484 63 2018 8 24 0090 açã proced juiz espec cível proc autor gabriel milan moral outr réu american airlin inc vist etc i relatóri relatóri dispens form artig 38 caput lei 9 099 95 ii fundament trat açã inden dan moral ajuiz gabriel milan moral outr fac american airlin inc julg antecipad feit porquant soluç aut pod ser obt anális direit disciplin matér bem fat prov carre sufici form conve…
74	parcialmente_procedente	2019	1	10	3	Vânia Petermann	Titular	10000.0	﻿aut 0000127 86 2018 8 24 0090 açã proced juiz espec cível proc autor fernand mar barret bornhausen sá réu transport air portug tap vist etc i relatóri relatóri dispens form artig 38 caput lei 9 099 95 ii fundament trat açã inden dan moral mater ajuiz fernand mar barret bornhausen sá fac transport air portug tap julg antecipad feit porquant soluç aut pod ser obt anális direit disciplin matér bem …
75	parcialmente_procedente	2018	1	15	0	Vânia Petermann	Titular	2000.0	﻿aut 0302587 70 2018 8 24 0090 açã proced juiz espec cível proc autor conr luil sanch silv outr réu aeroline argentin vist etc i relatóri relatóri dispens form artig 38 caput lei 9 099 95 ii fundament trat açã condenatór ajuiz conr luil sanch silv outr fac oceana linh aére alital società aere itali cvc brasil oper agênc viag julg antecipad feit porquant soluç aut pod ser obt anális direit discipl…
76	parcialmente_procedente	2018	12	18	1	Vânia Petermann	Titular	6000.0	﻿aut 0308089 24 2017 8 24 0090 açã proced juiz espec cível proc autor jacquelin schweitz silv réu avianc oceana linh aére vist etc i relatóri relatóri dispens form artig 38 caput lei 9 099 95 ii fundament trat açã condenatór ajuiz jacquelin schweitz silv fac avianc oceana linh aére julg antecipad feit porquant soluç lid pod ser obt anális direit disciplin matér bem prov carre aut ser sufici form …
77	parcialmente_procedente	2019	1	23	2	Vânia Petermann	Titular	10000.0	﻿aut 0302715 90 2018 8 24 0090 açã proced juiz espec cível proc autor celit iren camp angelon marin camp angelon ré american airlin inc vist etc i relatóri relatóri dispens form artig 38 caput lei 9 099 95 ii fundament trat açã inden dan mater moral ajuiz celit iren camp angelon marin camp angelon fac american airlin inc julg antecipad feit porquant soluç lid pod ser obt anális direit disciplin m…
78	parcialmente_procedente	2019	1	21	0	Vânia Petermann	Titular	17000.0	﻿aut 0302064 58 2018 8 24 0090 açã proced juiz espec cível proc autor kyanny raupp mend réu companh panamen aviacion cop airlin vist etc i relatóri relatóri dispens form artig 38 caput lei 9 099 95 ii fundament trat açã inden dan moral ajuiz kyanny raupp mend fac companh panamen aviacion cop airlin julg antecipad feit porquant soluç lid pod ser obt anális direit disciplin matér bem prov carre aut…
79	parcialmente_procedente	2019	1	22	1	Vânia Petermann	Titular	5000.0	﻿aut 0000674 29 2018 8 24 0090 açã proced juiz espec cível proc autor pamel mora pasinat réu gol linh aére vist etc i relatóri relatóri dispens form artig 38 caput lei 9 099 95 ii fundament trat açã inden dan moral ajuiz pamel mora pasinat fac gol linh aére julg antecipad feit porquant soluç aut pod ser obt anális direit disciplin matér bem fat prov carre sufici form convenc valh poi art 355 i có…
80	parcialmente_procedente	2019	1	21	0	Vânia Petermann	Titular	10000.0	﻿aut 0302896 91 2018 8 24 0090 açã proced juiz espec cível proc autor rodrig gondin andrad outr réu azul linh aere brasil vist etc i relatóri relatóri dispens form artig 38 caput lei 9 099 95 ii fundament trat açã inden dan moral mater ajuiz rodrig gondin andrad outr fac azul linh aere brasil julg antecipad feit porquant soluç aut pod ser obt anális direit disciplin matér bem fat prov carre sufic…
81	parcialmente_procedente	2019	1	25	4	Vânia Petermann	Titular	7000.0	﻿aut 0303992 51 2018 8 24 0023 açã proced juiz espec cível proc autor patríc sant oliv ritt réu azul linh aére brasil vist etc i relatóri relatóri dispens form artig 38 caput lei 9 099 95 ii fundament trat açã condenatór ajuiz patríc sant oliv ritt fac azul linh aére brasil plan defir benefíci assist judiciár gratuit favor autor poi analis document apresent fl 15 23 verif preench requisit concess…
82	parcialmente_procedente	2019	1	29	1	Vânia Petermann	Titular	0.0	﻿aut 0001423 46 2018 8 24 0090 açã proced juiz espec cível proc autor giustin tribuz réu submarin viag tur ltd vist etc i relatóri relatóri dispens form artig 38 caput lei 9 099 95 ii fundament trat açã inden dan mater ajuiz giustin tribuz fac submarin viag tur ltd julg antecipad feit porquant soluç lid pod ser obt anális direit disciplin matér bem prov carre aut ser sufici form convenc valh poi …
83	improcedente	2019	1	25	4	Vânia Petermann	Titular	0.0	aut 0302887 32 2018 8 24 0090 açã proced juiz espec cível proc autor rafael mend sant réu gol linh aére vist etc i relatóri relatóri dispens form artig 38 caput lei 9 099 95 ii fundament trat açã inden dan moral ajuiz rafael mend sant fac gol linh aére julg antecipad feit porquant soluç lid pod ser obt anális direit disciplin matér bem prov carre aut ser sufici form convenc valh poi art 355 i cód…
84	parcialmente_procedente	2019	2	4	0	Lucilene dos Santos	Substituto	5000.0	﻿aut 0302306 17 2018 8 24 0090 açã proced juiz espec cível proc autor jakson albert munhoz réu aerov del contin americ avianc vist etc i relatóri relatóri dispens form artig 38 caput lei 9 099 95 ii fundament trat açã condenatór ajuiz jakson albert munhoz fac aerov del contin americ avianc julg antecipad feit porquant soluç lid pod ser obt anális direit disciplin matér bem prov carre aut ser sufi…
85	parcialmente_procedente	2019	2	5	1	Lucilene dos Santos	Substituto	0.0	﻿aut 0302912 45 2018 8 24 0090 açã proced juiz espec cível proc autor daniel ishikaw réu american airlin inc vist etc i relatóri relatóri dispens form artig 38 caput lei 9 099 95 ii fundament trat açã inden dan mater moral ajuiz daniel ishikaw fac american airlin inc julg antecipad feit porquant soluç lid pod ser obt anális direit disciplin matér bem prov carre aut ser sufici form convenc valh po…
86	parcialmente_procedente	2019	2	6	2	Lucilene dos Santos	Substituto	2000.0	﻿aut 0302742 73 2018 8 24 0090 açã proced juiz espec cível proc autor carolin ulyssé franzon réu gol linh aére vist etc relatóri dispens term art 38 lei 9 099 1995 trat açã indenizatór dan mater moral ajuiz carolin ulyssé franzon contr gol linh aére julg antecipad feit porquant soluç aut pod ser obt anális direit disciplin matér bem fat prov carre sufici form convenc valh poi art 355 i códig proc…
87	parcialmente_procedente	2019	2	14	3	Lucilene dos Santos	Substituto	0.0	﻿aut 0304010 65 2018 8 24 0090 açã proced juiz espec cível proc autor rafael mend sant réu azul linh aére brasil vist etc i relatóri relatóri dispens form artig 38 caput lei 9 099 95 ii fundament trat açã repet indébit ajuiz rafael mend sant contr azul linh aére brasil julg antecipad feit porquant soluç aut pod ser obt anális direit disciplin matér bem fat prov carre sufici form convenc valh poi …
88	parcialmente_procedente	2019	2	6	2	Lucilene dos Santos	Substituto	4000.0	﻿aut 0301573 51 2018 8 24 0090 açã proced juiz espec cível proc autor hen gomez haddad rodrig réu gol linh aére intelig outr vist etc relatóri dispens term artig 38 lei 9 099 95 trat açã inden dan mater moral ajuiz hen gomez haddad rodrig fac gol linh aére intelig outr julg antecipad feit porquant soluç aut pod ser obt anális direit disciplin matér bem fat prov carre sufici form convenc valh poi …
89	parcialmente_procedente	2019	2	6	2	Lucilene dos Santos	Substituto	15000.0	﻿aut 0004353 47 2012 8 24 0090 açã proced juiz espec cível proc autor alexandr silv réu web viag lc silv agênc viag outr vist etc i relatóri relatóri dispens form artig 38 caput lei 9 099 95 ii fundament trat açã condenatór ajuiz alexandr silv fac web viag lc silv agênc viag companh panamen aviacion cop airlin autor busc conden ré pag inden títul dan mater moral decorr supost inadimple contrat tr…
90	parcialmente_procedente	2019	2	7	3	Lucilene dos Santos	Substituto	4000.0	﻿aut 0305318 39 2018 8 24 0090 açã proced juiz espec cível proc autor maicon fern silv réu gol linh aére vist etc i relatóri relatóri dispens form artig 38 caput lei 9 099 95 ii fundament trat açã inden dan moral ajuiz maicon fern silv fac gol linh aére julg antecipad feit porquant soluç aut pod ser obt anális direit disciplin matér bem fat prov carre sufici form convenc valh poi artig 355 incis …
91	parcialmente_procedente	2019	2	19	1	Lucilene dos Santos	Substituto	6000.0	﻿aut 0305583 41 2018 8 24 0090 açã proced juiz espec cível proc autor thiag nattrodt mont réu united airlin vist etc i relatóri relatóri dispens form artig 38 caput lei 9 099 95 ii fundament trat açã inden dan moral ajuiz thiag nattrodt mont fac united airlin julg antecipad feit porquant soluç aut pod ser obt anális direit disciplin matér bem fat prov carre sufici form convenc valh poi artig 355 …
92	parcialmente_procedente	2019	2	19	1	Lucilene dos Santos	Substituto	5000.0	﻿aut 0304164 83 2018 8 24 0090 açã proced juiz espec cível proc requer yar caubet réu aerov méxic aeromex vist etc i relatóri relatóri dispens form artig 38 caput lei 9 099 95 ii fundament trat açã inden dan moral mater ajuiz yar caubet fac aerov méxic aeromex julg antecipad feit porquant soluç aut pod ser obt anális direit disciplin matér bem fat prov carre sufici form convenc valh poi artig 355…
93	parcialmente_procedente	2019	2	19	1	Lucilene dos Santos	Substituto	7000.0	﻿aut 0304701 79 2018 8 24 0090 açã proced juiz espec cível proc autor carolin ter rasmussen silv luil paul perd gregori réu société air franc vist etc i relatóri relatóri dispens form artig 38 caput lei 9 099 95 ii fundament trat açã inden dan moral mater ajuiz carolin ter rasmussen silv luil paul perd gregori fac société air franc julg antecipad feit porquant soluç aut pod ser obt anális direit …
93	parcialmente_procedente	2019	2	19	1	Lucilene dos Santos	Substituto	7000.0	﻿aut 0304701 79 2018 8 24 0090 açã proced juiz espec cível proc autor carolin ter rasmussen silv luil paul perd gregori réu société air franc vist etc i relatóri relatóri dispens form artig 38 caput lei 9 099 95 ii fundament trat açã inden dan moral mater ajuiz carolin ter rasmussen silv luil paul perd gregori fac société air franc julg antecipad feit porquant soluç aut pod ser obt anális direit …
94	parcialmente_procedente	2018	2	18	6	Ana Luisa Schmidt Ramos	Substituto	5000.0	﻿aut 0300689 22 2018 8 24 0090 açã proced juiz espec cível proc autor rebec tonn matt réu lat airlin group trat açã indenizatór propost rebec tonn matt contr lat airlin group dispens relatóri term artig 38 lei 9 099 95 pass decid feit comport julg antecip mold art 355 i códig process civil vist prov pres aut sufici deslind cas ant tud cab esclarec escop aplic convenç varsóv montre pres cas sobr t…
95	improcedente	2018	9	21	4	Ana Luisa Schmidt Ramos	Substituto	0.0	aut 0305722 27 2017 8 24 0090 açã proced juiz espec cível proc autor muril nev card réu lat airlin group vist etc i relatóri relatóri dispens term art 38 lei 9 099 1995 ii fundament trat açã condenatór ajuiz muril nev card contr lat airlin group julg antecipad feit porquant soluç aut pod ser obt através anális direit disciplin matér bem fat prov carre sufici form convenc valh poi art 355 i códig …
96	improcedente	2018	9	20	3	Ana Luisa Schmidt Ramos	Substituto	0.0	aut 0304680 40 2017 8 24 0090 açã proced juiz espec cível proc autor dilmon joã nun filh réu oceana linh aére vist etc i relatóri relatóri dispens form artig 38 caput lei 9 099 95 ii fundament trat açã condenatór ajuiz dilmon joã nun filh fac oceana linh aére julg antecipad feit porquant soluç lid pod ser obt anális direit disciplin matér bem prov carre aut ser sufici form convenc valh poi artig …
97	parcialmente_procedente	2018	9	24	0	Ana Luisa Schmidt Ramos	Substituto	5000.0	﻿aut 0300753 32 2018 8 24 0090 açã proced juiz espec cível proc autor hemilton gonçalv carvalh réu lat airlin group vist etc i relatóri relatóri dispens form artig 38 caput lei 9 099 95 ii fundament trat açã condenatór ajuiz hemilton gonçalv carvalh fac lat airlin group julg antecipad feit porquant soluç lid pod ser obt anális direit disciplin matér bem prov carre aut ser sufici form convenc valh…
98	procedente	2018	9	24	0	Rodrigo Clímaco José	Substituto	10000.0	﻿sentenç açã proced juiz espec cível proc autor marc janic freit cunh varaschin réu tap portug transport aére portugues relatóri relatóri dispens form artig 38 caput lei 9 099 95 fundament trat açã inden dan mater moral ajuiz márc janic freit cunh varaschin fac transport aére portugues tap julg antecipad feit porquant soluç aut pod ser obt anális direit disciplin matér bem fat prov carre sufici f…
99	procedente	2018	9	24	0	Ana Luisa Schmidt Ramos	Substituto	2852.04	aut 0003222 61 2017 8 24 0090 açã proced juiz espec cível proc autor andr shigueyuk koganemaru outr réu american airlin inc vist etc i relatóri relatóri dispens form artig 38 caput lei 9 099 95 ii fundament trat açã inden dan mater moral ajuiz andr shigueyuk koganemaru outr fac american airlin inc julg antecipad feit porquant soluç lid pod ser obt anális direit disciplin matér bem prov carre aut …
100	procedente	2018	9	25	1	Rômulo Vinicius Finato	Substituto	7000.0	aut 0309482 81 2017 8 24 0090 açã proced juiz espec cível proc autor brun ram outr réu emirat outr vist trat açã condenatór inden dan moral propost brun ram manuel kanarek per ram contr emirat smil fidel dispens relatóri term art 38 lei 9 099 95 pass decid julg feit est encontr poi ressalt est evidenci hipótes prev artig 355 i cpc permit conhec antecip quest post discuss vez matér mérit est sujei…
101	parcialmente_procedente	2018	9	26	2	Ana Luisa Schmidt Ramos	Substituto	1000.0	﻿aut 0308672 16 2017 8 24 0023 açã proced juiz espec cível proc autor louisi carolin missau ferr réu american airlin inc vist etc i relatóri relatóri dispens form artig 38 caput lei 9 099 95 ii fundament trat açã condenatór ajuiz louisi carolin missau ferr fac american airlin inc julg antecipad feit porquant soluç lid pod ser obt anális direit disciplin matér bem prov carre aut ser sufici form co…
102	parcialmente_procedente	2018	9	27	3	Ana Luisa Schmidt Ramos	Substituto	0.0	﻿aut 0305053 71 2017 8 24 0090 açã proced juiz espec cível proc autor andré waltrick oliv outr réu gol linh aére vist etc i relatóri relatóri dispens form artig 38 caput lei 9 099 95 ii fundament trat açã condenatór ajuiz andré waltrick oliv marin ram fac gol linh aére julg antecipad feit porquant soluç lid pod ser obt anális direit disciplin matér bem prov carre aut ser sufici form convenc valh …
103	parcialmente_procedente	2018	8	28	1	Letícia Bodanese Rodegheri	Substituto	8000.0	﻿aut 0300258 85 2018 8 24 0090 açã proced juiz espec cível proc autor pamel camil carvalh van lisnchotten réu emirat airlin sentenç relatóri vist etc emb dispens relatóri artig 38 lei 9099 95 faç brev resum fat fim melhor elucid julg pamel camil carvalh van linschotten ajuiz açã reparatór dan moral c repet indébit contr emirat airlin requer declar abusiv condut ré cancel voo subsequ di apresent v…
104	parcialmente_procedente	2018	10	4	3	Ana Luisa Schmidt Ramos	Substituto	5000.0	﻿aut 0300922 19 2018 8 24 0090 açã proced juiz espec cível proc autor nelson luiz esp sat réu emirat airlin vist etc i relatóri relatóri dispens form artig 38 caput lei 9 099 95 ii fundament trat açã condenatór dan moral ajuiz nelson luiz esp sat fac emirat airlin julg antecipad feit porquant soluç aut pod ser obt anális direit disciplin matér bem fat prov carre sufici form convenc valh poi art 3…
105	parcialmente_procedente	2018	10	2	1	Ana Luisa Schmidt Ramos	Substituto	2000.0	﻿aut 0304655 27 2017 8 24 0090 açã proced juiz espec cível proc autor ricard buchel rodrig ré aerov del contin americ avianc lacs line aere costarric vist etc i relatóri relatóri dispens form artig 38 caput lei 9 099 95 ii fundament iníci tend vist comparec espontâne aut lacs line aere costarric aceit autor incluí la corré dest açã determin inclus pol passiv demand trat assim açã condenatór ajuiz…
106	procedente	2018	10	2	1	Raul Bertani de Campos	Substituto	4000.0	aut 0310091 64 2017 8 24 0090 açã proced juiz espec cível proc autor guilherm gracin mazarin réu azul linh aére brasil vist sentenç i relatóri relatóri dispens form artig 38 caput lei 9 099 95 ii fundament trat açã indenizatór dan moral ajuiz guilherm gracin mazarin fac azul linh aére brasil julg antecipad feit porquant soluç lid pod ser obt anális direit disciplin matér pass prov carre aut sufic…
107	parcialmente_procedente	2018	10	3	2	Ana Luisa Schmidt Ramos	Substituto	1000.0	﻿aut 0308354 26 2017 8 24 0090 açã proced juiz espec cível proc autor ruth barret theis réu lat airlin group vist sentenç i relatóri relatóri dispens form art 38 lei 9 099 1995 ii fundament trat açã inden dan moral ajuiz ruth barret theis contr lat airlin group julg antecipad feit porquant soluç aut pod ser obt através anális direit disciplin matér bem fat prov carre sufici form convenc valh poi …
109	parcialmente_procedente	2018	10	3	2	Ana Luisa Schmidt Ramos	Substituto	5000.0	﻿aut 0301806 48 2018 8 24 0090 açã proced juiz espec cível proc autor ana mar melogni sott rey réu gol linh aére vist sentenç trat açã indenizatór propost ana mar melogni sott rey contr gol linh aére dispens relatóri term artig 38 lei 9 099 95 pass decid feit comport julg antecip mold art 355 i códig process civil vist prov pres aut sufici deslind cas ant tud cab esclarec escop aplic convenç vars…
110	improcedente	2018	10	4	3	Ana Luisa Schmidt Ramos	Substituto	0.0	aut 0000092 63 2017 8 24 0090 açã proced juiz espec cível proc autor yur tav cagnin mai réu lat airlin group vist etc i relatóri relatóri dispens form artig 38 caput lei 9 099 95 ii fundament trat açã condenatór ajuiz yur tav cagnin mai fac lat airlin group julg antecipad feit porquant soluç lid pod ser obt anális direit disciplin matér bem prov carre aut ser sufici form convenc valh poi artig 35…
111	improcedente	2018	10	5	4	Ana Luisa Schmidt Ramos	Substituto	0.0	aut 0308465 10 2017 8 24 0090 açã proced juiz espec cível proc autor doming afons krig filh outr réu lat airlin group vist etc i relatóri relatóri dispens form artig 38 caput lei 9 099 95 ii fundament trat açã condenatór ajuiz doming afons krig filh outr fac lat airlin group julg antecipad feit porquant soluç lid pod ser obt anális direit disciplin matér bem prov carre aut ser sufici form convenc…
112	improcedente	2018	10	8	0	Ana Luisa Schmidt Ramos	Substituto	0.0	aut 0300412 06 2018 8 24 0090 açã proced juiz espec cível proc autor dea karl custódi outr réu etihad airway vist etc i relatóri relatóri dispens form artig 38 caput lei 9 099 95 ii fundament trat açã condenatór ajuiz dea karl custódi gustav luz vie fac etihad airway julg antecipad feit porquant soluç lid pod ser obt anális direit disciplin matér bem prov carre aut ser sufici form convenc valh po…
113	parcialmente_procedente	2018	10	8	0	Ana Luisa Schmidt Ramos	Substituto	10000.0	﻿aut 0309870 88 2017 8 24 0023 açã proced juiz espec cível proc autor renat weschenfeld silv réu lat airlin group vist etc i relatóri relatóri dispens form artig 38 caput lei 9 099 95 ii fundament trat açã inden dan moral mater ajuiz renat weschenfeld silv fac lat airlin group julg antecipad feit porquant soluç aut pod ser obt anális direit disciplin matér bem fat prov carre sufici form convenc v…
114	parcialmente_procedente	2018	10	9	1	Ana Luisa Schmidt Ramos	Substituto	0.0	﻿aut 0303689 64 2017 8 24 0090 açã proced juiz espec cível proc autor silv luiz lermen outr réu gol linh aére vist etc i relatóri relatóri dispens form artig 38 caput lei 9 099 95 ii fundament trat açã inden dan mater moral ajuiz silv luiz lermen outr fac gol linh aére julg antecipad feit porquant soluç lid pod ser obt anális direit disciplin matér bem prov carre aut ser sufici form convenc valh …
115	parcialmente_procedente	2018	10	10	2	Ana Luisa Schmidt Ramos	Substituto	10000.0	﻿aut 0313017 25 2017 8 24 0023 açã proced juiz espec cível proc autor miguel benedit ferr dia júni outr réu gol linh aére intelig vist etc i relatóri relatóri dispens form artig 38 caput lei 9 099 95 ii fundament trat açã condenatór ajuiz miguel benedit ferr dia júni terês cristin albuquerqu castr dia fac gol linh aére intelig julg antecipad feit porquant soluç lid pod ser obt anális direit disci…
116	parcialmente_procedente	2018	10	10	2	Ana Luisa Schmidt Ramos	Substituto	5000.0	﻿aut 0306725 17 2017 8 24 0090 açã proced juiz espec cível proc autor rosan mar weckerl réu lat airlin group vist etc i relatóri relatóri dispens form artig 38 caput lei 9 099 95 ii fundament trat açã condenatór ajuiz rosan mar weckerl fac lat airlin group julg antecipad feit porquant soluç lid pod ser obt anális direit disciplin matér bem prov carre aut ser sufici form convenc valh poi artig 355…
117	parcialmente_procedente	2018	10	10	2	Ana Luisa Schmidt Ramos	Substituto	5000.0	﻿aut 0301203 72 2018 8 24 0090 açã proced juiz espec cível proc requer rafael luil vasel requer companh panamen aviacion cop airlin vist sentenç trat açã indenizatór propost rafael luil vasel contr companh panamen aviacion cop airlin dispens relatóri term artig 38 lei 9 099 95 pass decid feit comport julg antecip mold art 355 i códig process civil vist prov pres aut sufici deslind cas ant tud cab…
118	parcialmente_procedente	2018	10	10	2	Ana Luisa Schmidt Ramos	Substituto	3000.0	﻿aut 0301037 40 2018 8 24 0090 açã proced juiz espec cível proc autor guilherm coelh mach réu lat airlin group vist etc i relatóri relatóri dispens form artig 38 caput lei 9 099 95 ii fundament trat açã inden dan moral ajuiz guilherm coelh mach fac lat airlin group julg antecipad feit porquant soluç aut pod ser obt anális direit disciplin matér bem fat prov carre sufici form convenc valh poi arti…
119	parcialmente_procedente	2018	10	11	3	Ana Luisa Schmidt Ramos	Substituto	3500.0	﻿aut 0300919 64 2018 8 24 0090 açã proced juiz espec cível proc autor walmol gerb juni réu aerov méxic aeroméx vist etc i relatóri relatóri dispens form artig 38 caput lei 9 099 95 ii fundament trat açã inden dan moral ajuiz walmol gerb juni fac aerov méxic aeroméx julg antecipad feit porquant soluç lid pod ser obt anális direit disciplin matér bem prov carre aut ser sufici form convenc valh poi …
120	improcedente	2018	10	11	3	Bruna Luiza Hoffmann	Substituto	0.0	aut 0001810 95 2017 8 24 0090 açã proced juiz espec cível autor yur tav cagnin mai réu lat airlin group sentenç relatóri dispens form artig 38 caput lei 9 099 95 ii fundament trat açã inden ajuiz yur tav cagnin mai contr lat airlin group objetiv ressarc dan moral sofr di retir compulsór aeronav destin florianópolil motiv aparent julg demand antecipad lastr art 355 incis i cpc vist feit encontr de…
121	parcialmente_procedente	2018	10	11	3	Ana Luisa Schmidt Ramos	Substituto	4000.0	﻿aut 0300049 19 2018 8 24 0090 açã proced juiz espec cível proc autor daniel zoh réu oceana linh aére vist etc i relatóri relatóri dispens form artig 38 caput lei 9 099 95 ii fundament trat açã inden dan moral ajuiz daniel zoh fac oceana linh aére julg antecipad feit porquant soluç aut pod ser obt anális direit disciplin matér bem fat prov carre sufici form convenc valh poi artig 355 incis i códi…
122	procedente	2018	10	11	3	Gabriel Marcon Dalponte	Substituto	4000.0	aut 0302153 81 2018 8 24 0090 açã proced juiz espec cível proc autor ana mar graç gom réu azul linh aére brasil sentenç relatóri dispens form art 38 lei 9 099 95 fundament decid julg antecipad feit porquant soluç aut pod ser obt através anális direit disciplin matér bem fat prov carre sufici form convenc valh poi art 355 i códig process civil demand consubstanc relaç consum vez part envolv avenç …
123	procedente	2018	10	11	3	Gabriel Marcon Dalponte	Substituto	7000.0	aut 0302656 05 2018 8 24 0090 açã proced juiz espec cível proc autor marcel borgonov sant outr réu aeroline argentin sentenç relatóri dispens form art 38 lei 9 099 95 fundament decid julg antecipad feit porquant soluç aut pod ser obt através anális direit disciplin matér bem fat prov carre sufici form convenc valh poi art 355 i códig process civil além diss impend ressalt pres demand consubstanc …
124	parcialmente_procedente	2018	10	15	0	Ana Luisa Schmidt Ramos	Substituto	11000.0	﻿aut 0303343 16 2017 8 24 0090 açã proced juiz espec cível proc autor mat mell réu azul linh aére vist etc i relatóri relatóri dispens form artig 38 caput lei 9 099 95 ii fundament trat açã inden dan moral ajuiz mat mell fac azul linh aére julg antecipad feit porquant soluç aut pod ser obt anális direit disciplin matér bem fat prov carre sufici form convenc valh poi artig 355 incis i códig proces…
125	parcialmente_procedente	2018	11	5	0	Marcelo Pizolati	Titular	10000.0	﻿aut 0301161 23 2018 8 24 0090 açã proced juiz espec cível proc autor thain teix mach réu ethiopian airlin enterpris vist etc i relatóri relatóri dispens form artig 38 caput lei 9 099 95 ii fundament trat açã inden dan moral mater ajuiz thain teix mach fac ethiopian airlin enterpris julg antecipad feit porquant soluç aut pod ser obt anális direit disciplin matér bem fat prov carre sufici form con…
126	parcialmente_procedente	2018	10	15	0	Ana Luisa Schmidt Ramos	Substituto	2000.0	﻿aut 0304821 59 2017 8 24 0090 açã proced juiz espec cível proc autor leonard sim abi saab ré aerov del contin americ avianc lacs line aere costarric vist etc i relatóri relatóri dispens form artig 38 caput lei 9 099 95 ii fundament iníci tend vist comparec espontâne aut lacs line aere costarric aceit autor incluí la corré dest açã determin inclus pol passiv demand trat assim açã condenatór ajuiz…
127	procedente	2018	10	17	2	Janaína Alexandre Linsmeyer Berbigier	Substituto	10000.0	sentenç açã proced juiz espec cível proc autor claud carpinell réu azul linh aére brasil vist etc i relatóri relatóri dispens form artig 38 caput lei 9 099 95 ii fundament trat açã inden dan mater moral ajuiz cláud carpinell fac azul linh aére brasil ambos qualific cuj pretens alcanç seguint ped conden títul dan mater import 16 534 82 dezessel mil quinhent trint quatr real oitent doi centav refer…
128	parcialmente_procedente	2018	10	18	3	Ana Luisa Schmidt Ramos	Substituto	5000.0	﻿aut 0301458 30 2018 8 24 0090 açã proced juiz espec cível proc autor alex chatel vasconcell reil réu azul linh aére brasil vist trat açã inden dan moral propost alex chatel vasconcell reil contr azul linh aére brasil dispens relatóri term artig 38 lei 9 099 95 pass decid feit comport julg antecip mold art 355 i códig process civil vist prov pres aut sufici deslind cas anot aut trat típic relaç c…
129	parcialmente_procedente	2018	10	26	4	Ana Luisa Schmidt Ramos	Substituto	10000.0	﻿aut 0300590 52 2018 8 24 0090 açã proced juiz espec cível proc autor carl sabr réu gol linh aére vist sentenç i relatóri relatóri dispens form artig 38 caput lei 9 099 95 ii fundament trat açã inden dan mater moral ajuiz carl sabr fac gol linh aére iníci esclareç feit comport julg antecip porquant soluç aut pod ser obt anális direit disciplin matér bem fat prov ora carre sufici form convenc valh…
130	parcialmente_procedente	2018	10	22	0	Ana Luisa Schmidt Ramos	Substituto	5000.0	﻿aut 0301738 98 2018 8 24 0090 açã proced juiz espec cível proc autor fern ces silv rodrig réu gol linh aére vist sentenç trat açã indenizatór propost fern cés silv rodrig contr gol linh aére dispens relatóri term artig 38 lei 9 099 95 pass decid feit comport julg antecip mold art 355 i códig process civil vist prov pres aut sufici deslind cas anot aut trat típic relaç consum poi part enquadr con…
131	parcialmente_procedente	2018	10	23	1	Ana Luisa Schmidt Ramos	Substituto	20000.0	﻿aut 0300174 84 2018 8 24 0090 açã proced juiz espec cível proc autor cleid mar niszezak réu gol linh aére intelig vist etc i relatóri relatóri dispens term art 38 lei 9 099 1995 ii fundament trat açã condenatór ajuiz cleid mar niszezak nun contr gol linh aére intelig contest fl 70 80 intempes ra decret revel acion conform art 344 ncpc assim julg antecipad feit vez prov const sufici convenc bem f…
132	parcialmente_procedente	2018	10	26	4	Ana Luisa Schmidt Ramos	Substituto	15000.0	﻿aut 0305806 28 2017 8 24 0090 açã proced juiz espec cível proc autor leonard reil lour lim réu taag linh aére angol outr vist etc i relatóri relatóri dispens form artig 38 caput lei 9 099 95 ii fundament trat açã condenatór ajuiz leonard reil lour lim fac taag linh aére angol tvlx viag tur julg antecipad feit porquant soluç lid pod ser obt anális direit disciplin matér bem prov carre aut ser suf…
133	parcialmente_procedente	2018	11	28	2	Leone Carlos Martins Júnior	Titular	3000.0	﻿aut 0300124 55 2018 8 24 0091 açã proced juiz espec cível proc autor math sant ratek réu gol linh aére vist etc i relatóri relatóri dispens term art 38 lei 9 099 1995 ii fundament trat açã condenatór ajuiz math sant ratek contr gol linh aére julg antecipad feit porquant soluç aut pod ser obt anális direit disciplin matér bem fat prov carre sufici form convenc valh poi art 355 i códig process civ…
134	procedente	2018	10	30	1	Ana Luisa Schmidt Ramos	Substituto	5000.0	aut 0000096 66 2018 8 24 0090 açã proced juiz espec cível proc autor enesit custódi mor réu azul linh aére vist sentenç trat açã inden dan moral propost enesit custódi mor contr azul linh aére dispens relatóri term artig 38 lei 9 099 95 pass decid feit comport julg antecip mold art 355 i códig process civil vist prov pres aut sufici deslind cas anot aut trat típic relaç consum poi part enquadr co…
135	procedente	2018	10	31	2	Ana Luisa Schmidt Ramos	Substituto	10000.0	aut 0300542 93 2018 8 24 0090 açã proced juiz espec cível proc autor fern loes alv souz réu gol linh aére intelig vist etc trat açã consumer indenizatór propost fern loes alv souz fac gol linh aére intelig dispens relatóri form part final art 38 lei 9 099 95 decid conform requer fl 122 artig 355 códig process civil julg antecipad lid cas aplic códig proteç defês consum ei part enquadr defin consu…
136	parcialmente_procedente	2018	12	7	4	Leone Carlos Martins Júnior	Titular	5000.0	﻿aut 0301731 16 2018 8 24 0023 açã proced juiz espec cível proc autor kim mari souz réu gol linh aére vist etc i relatóri relatóri dispens term art 38 lei 9 099 1995 ii fundament trat açã condenatór ajuiz kim mari souz contr gol linh aére julg antecipad feit porquant soluç aut pod ser obt anális direit disciplin matér bem fat prov carre sufici form convenc valh poi art 355 i códig process civil a…
137	parcialmente_procedente	2018	11	1	3	Marcelo Pizolati	Titular	6000.0	﻿aut 0310280 42 2017 8 24 0090 açã proced juiz espec cível proc autor wagn bast sant oliv réu lat airlin group vist etc i relatóri relatóri dispens form artig 38 caput lei 9 099 95 ii fundament trat açã inden dan moral ajuiz wagn bast sant oliv fac lat airlin group julg antecipad feit porquant soluç lid pod ser obt anális direit disciplin matér bem prov carre aut ser sufici form convenc valh poi …
138	procedente	2018	11	1	3	Marcelo Pizolati	Titular	10000.0	aut 0300127 13 2018 8 24 0090 açã proced juiz espec cível proc autor marc auréli nadal mas réu lat airlin group vist etc i relatóri relatóri dispens form artig 38 caput lei 9 099 95 ii fundament trat açã inden dan moral ajuiz marc auréli nadal mas fac lat airlin group julg antecipad feit porquant soluç lid pod ser obt anális direit disciplin matér bem prov carre aut ser sufici form convenc valh p…
139	parcialmente_procedente	2018	11	5	0	Marcelo Pizolati	Titular	7000.0	﻿aut 0310242 30 2017 8 24 0090 açã proced juiz espec cível proc autor eduard henriqu cout mey outr réu gol linh aére intelig vist etc i relatóri relatóri dispens form artig 38 caput lei 9 099 95 ii fundament trat açã inden dan moral ajuiz eduard henriqu cout mey outr fac gol linh aére intelig julg antecipad feit porquant soluç aut pod ser obt anális direit disciplin matér bem fat prov carre sufic…
140	parcialmente_procedente	2018	11	7	2	Marcelo Pizolati	Titular	3000.0	﻿aut 0300110 74 2018 8 24 0090 açã proced juiz espec cível proc autor nel dia griman réu oceana linh aére outr vist etc i relatóri relatóri dispens form artig 38 caput lei 9 099 95 ii fundament trat açã condenatór ajuiz nel dia griman fac oceana linh aére alital società aere itali cvc brasil oper agênc viag prelimin ilegitim suscit confund mérit analis julg antecipad feit porquant soluç aut pod s…
141	parcialmente_procedente	2018	11	28	2	Leone Carlos Martins Júnior	Titular	1000.0	﻿aut 0000712 75 2017 8 24 0090 açã proced juiz espec cível proc autor flávi rodrig silv réu azul linh aére brasil vist etc i relatóri relatóri dispens term art 38 lei 9 099 1995 ii fundament trat açã condenatór ajuiz flávi rodrig silv contr azul linh aére brasil julg antecipad feit porquant soluç aut pod ser obt mei anális direit disciplin matér bem fat prov carre sufici form convenc valh poi art…
142	parcialmente_procedente	2018	11	21	2	Marcelo Pizolati	Titular	2000.0	﻿aut 0000099 21 2018 8 24 0090 açã proced juiz espec cível proc autor edney jacint silv josian mariz jacint silv réu gol linh aére vist etc i relatóri relatóri dispens form artig 38 caput lei 9 099 95 ii fundament trat açã condenatór ajuiz edney jacint silv josian mariz jacint silv fac gol linh aére julg antecipad feit porquant soluç lid pod ser obt anális direit disciplin matér bem prov carre au…
143	parcialmente_procedente	2018	11	14	2	Leone Carlos Martins Júnior	Titular	13000.0	﻿aut 0300938 70 2018 8 24 0090 açã proced juiz espec cível proc autor evandr cost souz leit réu oceana linh aére avianc vist etc i relatóri relatóri dispens form artig 38 caput lei 9 099 95 ii fundament trat açã condenatór ajuiz evandr cost souz leit fac oceana linh aére avianc julg antecipad feit porquant soluç lid pod ser obt anális direit disciplin matér bem prov carre aut ser sufici form conv…
144	parcialmente_procedente	2018	7	20	4	Vânia Petermann	Titular	2250.0	﻿aut 0307305 47 2017 8 24 0090 açã proced juiz espec cível proc autor lia ros leal réu air franc vist etc i relatóri relatóri dispens form artig 38 caput lei 9 099 95 ii fundament trat açã inden dan moral mater ajuiz lia ros leal fac air franc julg antecipad feit porquant soluç aut pod ser obt anális direit disciplin matér bem fat prov carre sufici form convenc valh poi artig 355 incis i códig pr…
145	parcialmente_procedente	2018	7	20	4	Vânia Petermann	Titular	4000.0	﻿aut 0309310 42 2017 8 24 0090 açã proced juiz espec cível proc autor suzan cost nun mach réu airfranc linh aére vist etc i relatóri relatóri dispens form artig 38 caput lei 9 099 95 ii fundament trat açã inden dan moral ajuiz suzan cost nun mach fac airfranc linh aére julg antecipad feit porquant soluç aut pod ser obt anális direit disciplin matér bem fat prov carre sufici form convenc valh poi …
146	parcialmente_procedente	2018	7	20	4	Vânia Petermann	Titular	4000.0	﻿aut 0308256 41 2017 8 24 0090 açã proced juiz espec cível proc autor salet ter cordov silv outr réu tam linh aére vist etc i relatóri relatóri dispens form artig 38 caput lei 9 099 95 ii fundament trat açã inden dan moral mater ajuiz salet ter cordov silv outr fac tam linh aére julg antecipad feit porquant soluç aut pod ser obt anális direit disciplin matér bem fat prov carre sufici form convenc…
147	parcialmente_procedente	2018	7	26	3	Vânia Petermann	Titular	3000.0	﻿aut 0308634 94 2017 8 24 0090 açã proced juiz espec cível proc autor loic wirth réu qat airway vist etc i relatóri relatóri dispens form artig 38 caput lei 9 099 95 ii fundament trat açã inden dan moral ajuiz loic wirth fac qat airway julg antecipad feit porquant soluç aut pod ser obt anális direit disciplin matér bem fat prov carre sufici form convenc valh poi art 355 i códig process civil cas …
148	parcialmente_procedente	2018	7	27	4	Vânia Petermann	Titular	5000.0	﻿aut 0308728 42 2017 8 24 0090 açã proced juiz espec cível proc autor rafael andré bald lim réu azul linh aére vist etc i relatóri relatóri dispens form artig 38 caput lei 9 099 95 ii fundament trat açã inden dan moral ajuiz rafael andré bald lim fac azul linh aére julg antecipad feit porquant soluç aut pod ser obt anális direit disciplin matér bem fat prov carre sufici form convenc valh poi art …
149	procedente	2018	7	27	4	Vânia Petermann	Titular	5000.0	aut 0306222 93 2017 8 24 0090 açã proced juiz espec cível proc autor irin cintr filh outr requer azul linh aére brasil vist etc i relatóri relatóri dispens form artig 38 caput lei 9 099 95 ii fundament trat açã inden dan mater moral ajuiz irin cintr filh outr fac azul linh aére brasil julg antecipad feit porquant soluç aut pod ser obt anális direit disciplin matér bem fat prov carre sufici form c…
150	improcedente	2018	7	31	1	Vânia Petermann	Titular	0.0	aut 0301745 34 2017 8 24 0023 açã proced juiz espec cível proc autor laí cristin savold réu oceana linh aére vist etc i relatóri relatóri dispens form artig 38 caput lei 9 099 95 ii fundament trat açã inden dan mater moral ajuiz laí cristin savold fac oceana linh aére julg antecipad feit porquant soluç aut pod ser obt anális direit disciplin matér bem fat prov carre sufici form convenc valh poi a…
151	parcialmente_procedente	2018	8	1	2	Vânia Petermann	Titular	2000.0	﻿aut 0307241 37 2017 8 24 0090 açã proced juiz espec cível proc autor ces august bedin outr réu air chin ltd vist etc i relatóri relatóri dispens form artig 38 caput lei 9 099 95 ii fundament trat açã inden dan moral mater ajuiz ces august bedin outr fac air chin ltd julg antecipad feit porquant soluç aut pod ser obt anális direit disciplin matér bem fat prov carre sufici form convenc valh poi ar…
152	parcialmente_procedente	2018	8	8	2	Vânia Petermann	Titular	6000.0	﻿aut 0306203 87 2017 8 24 0090 açã proced juiz espec cível proc autor eduard alexandr corre mach réu lat airlin group vist etc i relatóri relatóri dispens form artig 38 caput lei 9 099 95 ii fundament trat açã inden dan moral ajuiz eduard alexandr corre mach fac lat airlin group julg antecipad feit porquant soluç aut pod ser obt anális direit disciplin matér bem fat prov carre sufici form convenc…
153	parcialmente_procedente	2018	8	2	3	Vânia Petermann	Titular	5000.0	﻿aut 0002411 04 2017 8 24 0090 açã proced juiz espec cível proc autor lariss mar bellott zag réu azul linh aére brasil sa vist etc i relatóri juiz espec relatóri dispens art 38 caput lei 9 099 95 porém particular cas concret faç brev resum melhor compreens leit peç exord sustent autor adquir empr ré pass aére viag florianópolil chapecó 20 07 2016 saíd marc 13h40min cheg prev 14h40min contud dia h…
154	parcialmente_procedente	2018	8	2	3	Vânia Petermann	Titular	5000.0	﻿aut 0308694 67 2017 8 24 0090 açã proced juiz espec cível proc autor thiag faveril outr réu lat airlin group vist etc i relatóri juiz espec relatóri dispens art 38 caput lei 9 099 95 porém particular cas concret faç brev resum melhor compreens leit peç exord sustent autor adquir companh ré pass aére viag exteri part florianópolil br conex paul br destin final bogot col trajet retorn contud quatr…
155	parcialmente_procedente	2018	8	6	0	Vânia Petermann	Titular	6000.0	﻿aut 0304349 58 2017 8 24 0090 açã proced juiz espec cível proc autor milen gracin mazarin réu delt air lin inc vist etc i relatóri relatóri dispens form artig 38 caput lei 9 099 95 ii fundament trat açã inden dan moral ajuiz milen gracin mazarin fac delt air lin inc julg antecipad feit porquant soluç aut pod ser obt anális direit disciplin matér bem fat prov carre sufici form convenc valh poi ar…
156	parcialmente_procedente	2018	8	7	1	Vânia Petermann	Titular	4500.0	﻿aut 0307369 57 2017 8 24 0090 açã proced juiz espec cível proc autor ces august bedin réu turkish airlin inc vist etc i relatóri relatóri dispens form artig 38 caput lei 9 099 95 ii fundament trat açã inden dan moral mater ajuiz ces august bedin fac turkish airlin inc julg antecipad feit porquant soluç aut pod ser obt anális direit disciplin matér bem fat prov carre sufici form convenc valh poi …
157	parcialmente_procedente	2018	8	8	2	Vânia Petermann	Titular	10000.0	﻿aut 0307574 86 2017 8 24 0090 açã proced juiz espec cível proc autor lann gabriel bruning simon réu lat airlin group vist etc i relatóri relatóri dispens form artig 38 caput lei 9 099 95 ii fundament trat açã condenatór ajuiz lann gabriel bruning simon fac lat airlin group julg antecipad feit porquant soluç lid pod ser obt anális direit disciplin matér bem prov carre aut ser sufici form convenc …
158	parcialmente_procedente	2018	8	27	0	Vânia Petermann	Titular	2000.0	﻿aut 0308367 25 2017 8 24 0090 açã proced juiz espec cível proc autor georg arthur gaviol réu gol linh aére vist etc i relatóri relatóri dispens term art 38 lei 9 099 1995 ii fundament trat açã condenatór ajuiz georg arthur gaviol contr gol linh aére julg antecipad feit porquant soluç aut pod ser obt através anális direit disciplin matér bem fat prov carre sufici form convenc valh poi art 355 i c…
159	parcialmente_procedente	2018	8	8	2	Vânia Petermann	Titular	12000.0	﻿aut 0309944 72 2016 8 24 0090 açã proced juiz espec cível proc autor zêni vent réu air canad vist etc i relatóri relatóri dispens form artig 38 caput lei 9 099 95 ii fundament trat açã condenatór ajuiz zêni vent fac air canad julg antecipad feit porquant soluç lid pod ser obt anális direit disciplin matér bem prov carre aut ser sufici form convenc valh poi art 355 i códig process civil iníci cum…
160	procedente	2018	8	9	3	Vânia Petermann	Titular	7496.0	aut 0307390 33 2017 8 24 0090 açã proced juiz espec cível proc autor joa paul alme coelh bem outr réu lat airlin group vist etc i relatóri relatóri dispens form artig 38 caput lei 9 099 95 ii fundament trat açã condenatór ajuiz joã paul alme coelh bem gabriel roussenq stopazzoll fac lat airlin group julg antecipad feit porquant soluç lid pod ser obt anális direit disciplin matér bem prov carre au…
161	parcialmente_procedente	2018	8	9	3	Vânia Petermann	Titular	6000.0	﻿aut 0308450 41 2017 8 24 0090 açã proced juiz espec cível proc autor karolin rodrig réu azul linh aére vist etc i relatóri relatóri dispens form artig 38 caput lei 9 099 95 ii fundament trat açã condenatór ajuiz karolin rodrig fac azul linh aére julg antecipad feit porquant soluç lid pod ser obt anális direit disciplin matér bem prov carre aut ser sufici form convenc valh poi art 355 i códig pro…
162	parcialmente_procedente	2018	8	9	3	Vânia Petermann	Titular	8000.0	﻿aut 0307958 49 2017 8 24 0090 açã proced juiz espec cível proc autor brun bianchin outr réu transport aére portugues tap vist etc i relatóri relatóri dispens form artig 38 caput lei 9 099 95 ii fundament trat açã condenatór ajuiz brun bianchin rafaell oliv ferr fac transport aére portugues tap julg antecipad feit porquant soluç lid pod ser obt anális direit disciplin matér bem prov carre aut ser…
162	parcialmente_procedente	2018	8	9	3	Vânia Petermann	Titular	10000.0	﻿aut 0307958 49 2017 8 24 0090 açã proced juiz espec cível proc autor brun bianchin outr réu transport aére portugues tap vist etc i relatóri relatóri dispens form artig 38 caput lei 9 099 95 ii fundament trat açã condenatór ajuiz brun bianchin rafaell oliv ferr fac transport aére portugues tap julg antecipad feit porquant soluç lid pod ser obt anális direit disciplin matér bem prov carre aut ser…
163	procedente	2018	8	9	3	Vânia Petermann	Titular	6000.0	aut 0000745 65 2017 8 24 0090 açã proced juiz espec cível proc autor soray franzon cond réu oceana linh aére vist etc i relatóri relatóri dispens form artig 38 caput lei 9 099 95 ii fundament trat açã inden dan mater moral ajuiz soray franzon cond fac avianc ocena linh áere julg antecipad feit porquant soluç aut pod ser obt anális direit disciplin matér bem fat prov carre sufici form convenc valh…
164	parcialmente_procedente	2018	8	13	0	Vânia Petermann	Titular	9000.0	﻿aut 0301131 19 2017 8 24 0091 açã proced juiz espec cível proc autor marc kell ambon outr réu lat airlin group vist etc i relatóri relatóri dispens form artig 38 caput lei 9 099 95 ii fundament trat açã inden dan moral mater ajuiz marc kell ambon outr fac lat airlin group julg antecipad feit porquant soluç aut pod ser obt anális direit disciplin matér bem fat prov carre sufici form convenc valh …
165	parcialmente_procedente	2018	8	13	0	Vânia Petermann	Titular	0.0	﻿aut 0302925 78 2017 8 24 0090 açã proced juiz espec cível proc autor nulvi lermen juni outr réu american airlin inc vist etc i relatóri relatóri dispens form artig 38 caput lei 9 099 95 ii fundament trat açã mandament condenatór ajuiz nulvi lermen júni sar volpat gom arthur gom lermen ene suely rodrig lim oliv zilm lim oliv filh fac american airlin inc julg antecipad feit porquant soluç lid pod …
166	parcialmente_procedente	2018	8	14	1	Vânia Petermann	Titular	3000.0	﻿aut 0308725 87 2017 8 24 0090 açã proced juiz espec cível proc autor wanderl per nev réu azul linh aére vist etc 1 relatóri relatóri dispens form artig 38 caput lei 9 099 95 2 fundament decid trat açã inden dan mater moral ajuiz wanderl per nev fac azul linh aére julg antecipad feit porquant soluç aut pod ser obt anális direit disciplin matér bem fat prov carre sufici form convenc valh poi art 3…
167	procedente	2018	8	14	1	Vânia Petermann	Titular	6000.0	aut 0309663 82 2017 8 24 0090 açã proced juiz espec cível proc autor fern silv per réu air franc societé air franc vist etc i relatóri relatóri dispens form artig 38 caput lei 9 099 95 ii fundament trat açã inden dan moral ajuiz fern silv per fac air franc societé air franc julg antecipad feit porquant soluç aut pod ser obt anális direit disciplin matér bem fat prov carre sufici form convenc valh…
168	parcialmente_procedente	2018	8	27	0	Vânia Petermann	Titular	9000.0	﻿aut 0305787 22 2017 8 24 0090 açã proced juiz espec cível proc autor bernard wild lim outr réu gol linh aére vist etc i relatóri relatóri dispens term art 38 lei 9 099 1995 ii fundament trat açã condenatór ajuiz bernard wild lim tati souz dur contr gol linh aére julg antecipad feit porquant soluç aut pod ser obt através anális direit disciplin matér bem fat prov carre sufici form convenc valh po…
169	parcialmente_procedente	2018	8	27	0	Vânia Petermann	Titular	4000.0	﻿aut 0308213 07 2017 8 24 0090 açã proced juiz espec cível proc autor gabriel silv goedert réu gol linh aére intelig vist etc i relatóri relatóri dispens term art 38 lei 9 099 1995 ii fundament trat açã condenatór ajuiz gabriel silv goedert contr gol linh aére intelig julg antecipad feit porquant soluç aut pod ser obt através anális direit disciplin matér bem fat prov carre sufici form convenc va…
170	procedente	2018	8	30	3	Vânia Petermann	Titular	10000.0	aut 0003154 14 2017 8 24 0090 açã proced juiz espec cível proc autor bernard marqu alme réu lat airlin group vist etc i relatóri relatóri dispens form artig 38 caput lei 9 099 95 ii fundament trat açã condenatór ajuiz bernard marqu alme fac lat airlin group julg antecipad feit porquant soluç lid pod ser obt anális direit disciplin matér bem prov carre aut ser sufici form convenc valh poi art 355 …
171	parcialmente_procedente	2018	8	30	3	Vânia Petermann	Titular	5000.0	﻿aut 0309315 64 2017 8 24 0090 açã proced juiz espec cível proc autor fern cost nun mach réu airfranc linh aére vist etc i relatóri relatóri dispens form artig 38 caput lei 9 099 95 ii fundament trat açã condenatór ajuiz fern cost nun mach fac airfranc linh aére julg antecipad feit porquant soluç lid pod ser obt anális direit disciplin matér bem prov carre aut ser sufici form convenc valh poi art…
172	improcedente	2018	9	4	1	Vânia Petermann	Titular	0.0	aut 0000098 70 2017 8 24 0090 açã proced juiz espec cível proc autor carl august zolett outr réu oceana linh aére vist etc i relatóri relatóri dispens form artig 38 caput lei 9 099 95 ii fundament trat açã condenatór ajuiz carl august zolett kel guerr amar sangall fac oceana linh aére julg antecipad feit porquant soluç lid pod ser obt anális direit disciplin matér bem prov carre aut ser sufici fo…
173	parcialmente_procedente	2018	9	5	2	Vânia Petermann	Titular	25000.0	﻿aut 0308538 79 2017 8 24 0090 açã proced juiz espec cível proc autor mat alv martim réu oceana linh aére vist etc i relatóri relatóri dispens form artig 38 caput lei 9 099 95 ii fundament trat açã condenatór ajuiz mat alv martim fac oceana linh aére julg antecipad feit porquant soluç lid pod ser obt anális direit disciplin matér bem prov carre aut ser sufici form convenc valh poi art 355 i códig…
174	parcialmente_procedente	2018	9	11	1	Vânia Petermann	Titular	10000.0	﻿aut 0301837 02 2017 8 24 0091 açã proced juiz espec cível proc autor bernard duck bast amorim outr réu united airlin vist etc i relatóri relatóri dispens form artig 38 caput lei 9 099 95 ii fundament trat açã condenatór ajuiz bernard duck bast amorim ivo sant ana pires fac united airlin julg antecipad feit porquant soluç lid pod ser obt anális direit disciplin matér bem prov carre aut ser sufici…
175	parcialmente_procedente	2018	9	12	2	Ana Luisa Schmidt Ramos	Substituto	5000.0	﻿aut 0300092 53 2018 8 24 0090 açã proced juiz espec cível proc autor vilson nun vie outr réu tap air portug transport aére portugues trat açã indenizatór propost vilson nun vie aparec fát torr vie contr tap transport aére portugues dispens relatóri term artig 38 lei 9 099 95 pass decid feit comport julg antecip mold art 355 i códig process civil vist prov pres aut sufici deslind cas anot aut tra…
176	parcialmente_procedente	2018	9	12	2	Ana Luisa Schmidt Ramos	Substituto	5000.0	﻿aut 0001556 25 2017 8 24 0090 açã proced juiz espec cível proc autor robert alme lim outr réu air franc vist etc i relatóri relatóri dispens form artig 38 caput lei 9 099 95 ii fundament trat açã condenatór ajuiz robert alme lim júli pinh lim fac air franc julg antecipad feit porquant soluç lid pod ser obt anális direit disciplin matér bem prov carre aut ser sufici form convenc valh poi art 355 …
177	procedente	2018	9	12	2	Ana Luisa Schmidt Ramos	Substituto	10000.0	aut 0309438 62 2017 8 24 0090 açã proced juiz espec cível proc autor brun ferr baix réu lat airlin group vist etc i relatóri relatóri dispens form artig 38 caput lei 9 099 95 ii fundament trat açã condenatór ajuiz brun ferr baix fac lat airlin group julg antecipad feit porquant soluç lid pod ser obt anális direit disciplin matér bem prov carre aut ser sufici form convenc valh poi art 355 i códig …
178	parcialmente_procedente	2018	9	13	3	Ana Luisa Schmidt Ramos	Substituto	0.0	﻿aut 0313969 38 2016 8 24 0023 açã proced juiz espec cível proc autor andre brag ferr réu lat airlin group vist etc i relatóri relatóri dispens form artig 38 caput lei 9 099 95 ii fundament trat açã repet indébit inden dan moral ajuiz andre brag ferr fac lat airlin group julg antecipad feit porquant soluç lid pod ser obt anális direit disciplin matér bem prov carre aut ser sufici form convenc val…
179	parcialmente_procedente	2018	9	13	3	Ana Luisa Schmidt Ramos	Substituto	5000.0	﻿aut 0000444 84 2018 8 24 0090 açã proced juiz espec cível proc autor marielen lim branch réu lat airlin group trat açã indenizatór propost marielen lim branch contr lat airlin group dispens relatóri term artig 38 lei 9 099 95 pass decid feit comport julg antecip mold art 355 i códig process civil vist prov pres aut sufici deslind cas anot aut trat típic relaç consum poi part enquadr conceit jurí…
180	parcialmente_procedente	2018	9	13	3	Ana Luisa Schmidt Ramos	Substituto	5000.0	﻿aut 0308985 67 2017 8 24 0090 açã proced juiz espec cível proc autor alin nogu nasc réu oceana linh aére vist etc i relatóri relatóri dispens form artig 38 caput lei 9 099 95 ii fundament trat açã condenatór ajuiz alin nogu nasc fac oceana linh aére julg antecipad feit porquant soluç lid pod ser obt anális direit disciplin matér bem prov carre aut ser sufici form convenc valh poi art 355 i códig…
181	parcialmente_procedente	2018	9	13	3	Ana Luisa Schmidt Ramos	Substituto	5000.0	﻿aut 0309978 13 2017 8 24 0090 açã proced juiz espec cível proc autor jeferson borg corre réu oceana linh aére vist etc i relatóri relatóri dispens form artig 38 caput lei 9 099 95 ii fundament trat açã condenatór ajuiz jeferson borg corre fac oceana linh aére julg antecipad feit porquant soluç lid pod ser obt anális direit disciplin matér bem prov carre aut ser sufici form convenc valh poi art 3…
182	parcialmente_procedente	2018	9	14	4	Ana Luisa Schmidt Ramos	Substituto	5000.0	﻿aut 0301006 20 2018 8 24 0090 açã proced juiz espec cível proc autor may gabriel sartor réu lat airlin group trat açã indenizatór propost may gabriel sartor contr lat airlin group dispens relatóri term artig 38 lei 9 099 95 pass decid feit comport julg antecip mold art 355 i códig process civil vist prov pres aut sufici deslind cas anot aut trat típic relaç consum poi part enquadr conceit juríd …
183	procedente	2018	9	18	1	Leandro Ernani Freitag	Substituto	2000.0	sentenç açã proced juiz espec cível proc autor prud jos silv mell réu gol linh aére relatóri dispens form art 38 lei 9 099 95 cuid açã indenizatór dan mater moral ajuiz prud josé silv mell fac gol linh aére relat furt doi it perfum bag voo domést dat 17 10 2017 dan mater pleite valor 613 48 moral 10 000 00 demand defend argument inexist prov descab invers ônu probatóri inexist respons tend vist p…
184	extincao	2018	9	18	1	Ana Luisa Schmidt Ramos	Substituto	0.0	aut 0000252 54 2018 8 24 0090 açã proced juiz espec cível proc autor edney jacint silv outr réu gol linh aére vist sentenç trat açã part autor pleite inden dan mater moral decorr atras prest transport aére empr requer litispend term art 337 1 2 3 cpc repet açã idênt outr curs ambas têm mesm part mesm caus ped ped in casu part autor inform fl 12 ajuiz duplic pretens deduz nest process aut 0000099 …
185	parcialmente_procedente	2018	9	18	1	Ana Luisa Schmidt Ramos	Substituto	10000.0	﻿aut 0003608 91 2017 8 24 0090 açã proced juiz espec cível proc autor ana carolin oliv teix ragazz réu lat airlin group vist etc i relatóri relatóri dispens form artig 38 caput lei 9 099 95 ii fundament trat açã inden dan mater moral ajuiz ana carolin oliv teix ragazz fac lat airlin group julg antecipad feit porquant soluç lid pod ser obt anális direit disciplin matér bem prov carre aut ser sufic…
186	parcialmente_procedente	2018	9	19	2	Ana Luisa Schmidt Ramos	Substituto	5000.0	﻿aut 0300655 47 2018 8 24 0090 açã proced juiz espec cível proc autor cláudi josé duart filh outr réu tap air portug transport aére portugues trat açã indenizatór propost marcel card siwert cláudi josé duart filh contr tap transport aére portugues dispens relatóri term artig 38 lei 9 099 95 pass decid feit comport julg antecip mold art 355 i códig process civil vist prov pres aut sufici deslind c…
187	parcialmente_procedente	2018	9	20	3	Ana Luisa Schmidt Ramos	Substituto	0.0	﻿aut 0310156 59 2017 8 24 0090 açã proced juiz espec cível proc autor denis evangel vie réu lat airlin group vist etc i relatóri relatóri dispens form artig 38 caput lei 9 099 95 ii fundament trat açã condenatór ajuiz denis evangel vie fac lat airlin group julg antecipad feit porquant soluç lid pod ser obt anális direit disciplin matér bem prov carre aut ser sufici form convenc valh poi artig 355…
188	procedente	2018	9	20	3	Alexandra Lorenzi da Silva	Titular	3000.0	aut 0300465 84 2018 8 24 0090 açã proced juiz espec cível proc autor guilherm schmidt carp réu lat airlin brasil vist etc 1 relatóri relatóri dispens form artig 38 caput lei 9 099 95 2 fundament decid trat açã indenizatór dan moral mater ajuiz guilherm schmidt carp fac lat airlin brasil julg antecipad feit porquant soluç aut pod ser obt anális direit disciplin matér bem fat prov aut sufici form c…
189	parcialmente_procedente	2018	4	2	0	Andresa Bernardo	Substituto	5000.0	﻿aut 0306755 52 2017 8 24 0090 açã proced juiz espec cível proc autor rodrig claudi nova di noll santin réu lat linh aére vist etc i dispens relatóri term artig 38 caput in fin lei 9 099 95 ii mérit trat açã inden dan moral ajuiz rodrig cláudi nova di noll santin fac lat linh aére tod devid qualific aut aleg autor adquir pass empr ré viaj florianópolil madr espanh escal paul sp obje comparec jant…
190	parcialmente_procedente	2018	4	5	3	Andresa Bernardo	Substituto	4000.0	﻿aut 0309358 08 2017 8 24 0023 açã proced juiz espec cível cancel vôo autor ig marqu souz goil réu lat linh aére vist etc i relatóri relatóri dispens form artig 38 caput lei 9 099 95 ii fundament trat açã indenizatór dan moral ajuiz ig marqu souz goil fac lat airlin brasil tod devid qualific inic aduz síntes adquir pass aére requer viag ida volt trech florianópolil sc paul sp paul sp aracaju emba…
191	parcialmente_procedente	2018	4	10	1	Andresa Bernardo	Substituto	3000.0	﻿aut 0308361 18 2017 8 24 0090 açã proced juiz espec cível autor muril ghison bortoluzz outr réu aeroline argentin vist etc i dispens relatóri term artig 38 caput in fin lei 9 099 95 ii mérit trat açã inden dan moral mater ajuiz muril ghison bortoluzz juss tourni campell bortoluzz liv campell bortoluzz cl campell bortoluzz fac aeroline argentin aleg autor adquir pass empr ré viaj buen air san mar…
192	parcialmente_procedente	2018	4	2	0	Andresa Bernardo	Substituto	5000.0	﻿aut 0304825 96 2017 8 24 0090 açã proced juiz espec cível proc autor dieg nussn réu lat linh aére vist etc i relatóri relatóri dispens form artig 38 caput lei 9 099 95 ii fundament trat açã inden dan moral ajuiz dieg nussn fac lat linh aére julg antecipad feit porquant soluç aut pod ser obt anális direit disciplin matér bem fat prov carre sufici form convenc valh poi art 355 i códig process civi…
193	parcialmente_procedente	2018	4	20	4	Andresa Bernardo	Substituto	5000.0	﻿aut 0307490 85 2017 8 24 0090 açã proced juiz espec cível proc autor rafael andré bald lim réu transport aere portugues sa vist etc i dispens relatóri term artig 38 caput in fin lei 9 099 95 ii mérit trat açã inden dan moral ajuiz rafael andré bald lim fac transport aere portugues sa tod devid qualific aut aleg autor adquir pass empr ré viaj port alegr rs lisbo portug obje comparec cerimôn titul…
194	parcialmente_procedente	2018	4	20	4	Andresa Bernardo	Substituto	3000.0	﻿aut 0305687 74 2017 8 24 0023 açã proced juiz espec cível atras vôo autor alexandr bacell raupp réu oceana linh aére outr vist etc i dispens relatóri term artig 38 caput in fin lei 9 099 95 ii fundament trat açã inden dan moral ajuiz alexandr bacell raupp fac oceana linh aére tr american airlin tac peru aleg autor adquir pass empr ré viaj port alegr san salv form voo ida program dia 02 05 2017 e…
195	parcialmente_procedente	2018	5	21	0	Vânia Petermann	Titular	4000.0	﻿aut 0306290 43 2017 8 24 0090 açã proced juiz espec cível proc autor mari antoni kolend outr réu gol linh aére vist etc i relatóri relatóri dispens term art 38 lei 9 099 1995 ii fundament trat açã condenatór ajuiz mari antoni kolend lúc ávil kolend contr gol linh aére julg antecipad feit porquant soluç aut pod ser obt através anális direit disciplin matér bem fat prov carre sufici form convenc v…
196	improcedente	2018	5	18	4	Vânia Petermann	Titular	0.0	aut 0305940 55 2017 8 24 0090 açã proced juiz espec cível proc autor marc koerich eli réu qat airway vist etc i relatóri relatóri dispens form artig 38 caput lei 9 099 95 ii fundament trat açã inden dan moral ajuiz marc koerich eli fac qat airway julg antecipad feit porquant soluç aut pod ser obt anális direit disciplin matér bem fat prov carre sufici form convenc valh poi artig 355 incis i códig…
197	improcedente	2018	5	21	0	Vânia Petermann	Titular	0.0	aut 0307411 09 2017 8 24 0090 açã proced juiz espec cível proc autor francin amar per réu qat airway vist etc i relatóri relatóri dispens form artig 38 caput lei 9 099 95 ii fundament trat açã inden dan moral ajuiz francin amar per fac qat airway julg antecipad feit porquant soluç aut pod ser obt anális direit disciplin matér bem fat prov carre sufici form convenc valh poi artig 355 incis i códig…
198	parcialmente_procedente	2018	5	28	0	Vânia Petermann	Titular	2000.0	﻿aut 0300210 63 2017 8 24 0090 açã proced juiz espec cível proc autor andre brag ferr réu oceana linh aére vist etc i relatóri relatóri dispens term art 38 lei 9 099 1995 ii fundament trat açã condenatór ajuiz andre brag ferr contr oceana linh aére julg antecipad feit porquant soluç aut pod ser obt anális direit disciplin matér bem fat prov carre sufici form convenc valh poi art 355 i códig proce…
199	improcedente	2018	5	28	0	Vânia Petermann	Titular	0.0	aut 0000093 45 2017 8 24 0091 açã proced juiz espec cível proc autor agath vasconcell mapell réu air canad outr vist etc i relatóri relatóri dispens form artig 38 caput lei 9 099 95 ii fundament trat açã inden dan moral mater ajuiz agath vasconcell mapell fac air canad outr julg antecipad feit porquant soluç aut pod ser obt anális direit disciplin matér bem fat prov carre sufici form convenc valh…
200	parcialmente_procedente	2018	5	29	1	Vânia Petermann	Titular	10000.0	﻿aut 0304588 69 2017 8 24 0023 açã proced juiz espec cível proc autor daniel philipp negr outr réu tam linh aére vist etc i relatóri relatóri dispens form artig 38 caput lei 9 099 95 ii fundament trat açã inden dan moral ajuiz daniel philipp negr outr fac tam linh aére julg antecipad feit porquant soluç aut pod ser obt anális direit disciplin matér bem fat prov carre sufici form convenc valh poi …
201	improcedente	2018	5	29	1	Vânia Petermann	Titular	0.0	açã proced juiz espec cível proc autor rafael rodrig souz réu gol linh aére vist etc i relatóri relatóri dispens form artig 38 caput lei 9 099 95 ii fundament trat açã ajuiz rafael rodrig souz fac gol linh aére autor postul inden dan moral decorr constrang vivenci dur voo companh ré destin paul contest aduz empr ré aut nenhum evid prov constrang notici inic dur instruç probatór ouv testemunh arro…
202	procedente	2018	1	19	4	Vânia Petermann	Titular	8900.0	aut 0000407 91 2017 8 24 0090 açã proced juiz espec cível proc autor pedr prim bristot outr réu gol linh aére vist etc i relatóri relatóri dispens form artig 38 caput lei 9 099 95 ii fundament trat açã inden dan moral ajuiz pedr prim bristot outr fac gol linh aére julg antecipad feit porquant soluç aut pod ser obt anális direit disciplin matér bem fat prov carre sufici form convenc valh poi art 3…
203	parcialmente_procedente	2018	1	19	4	Vânia Petermann	Titular	10000.0	﻿aut 0302055 30 2017 8 24 0091 açã proced juiz espec cível proc autor mônic chatel vasconcell réu air franc vist etc i relatóri relatóri dispens form artig 38 caput lei 9 099 95 ii fundament trat açã inden dan moral ajuiz mônic chatel vasconcell fac air franc julg antecipad feit porquant soluç aut pod ser obt anális direit disciplin matér bem fat prov carre sufici form convenc valh poi artig 355 …
204	parcialmente_procedente	2018	1	26	4	Vânia Petermann	Titular	1000.0	﻿aut 0304805 08 2017 8 24 0090 açã proced juiz espec cível proc autor brun vie zanett réu lat airlin group vist etc i relatóri relatóri dispens form artig 38 caput lei 9 099 95 ii fundament trat açã inden dan mater moral ajuiz brun vie zanett fac lat airlin group julg antecipad feit porquant soluç aut pod ser obt anális direit disciplin matér bem fat prov carre sufici form convenc valh poi art 35…
205	parcialmente_procedente	2018	2	6	1	Ana Luisa Schmidt Ramos	Substituto	0.0	﻿aut 0303662 81 2017 8 24 0090 açã proced juiz espec cível proc autor samuel mach freit outr réu lat linh aére vist etc i relatóri relatóri dispens form artig 38 caput lei 9 099 95 ii fundament trat açã inden dan moral mater ajuiz samuel mach freit outr fac lat linh aére julg antecipad feit porquant soluç aut pod ser obt anális direit disciplin matér bem fat prov carre sufici form convenc valh po…
206	improcedente	2018	2	8	3	Ana Luisa Schmidt Ramos	Substituto	0.0	aut 0301581 62 2017 8 24 0090 açã proced juiz espec cível proc autor rafael luil vasel réu taag linh aer angol vist etc i relatóri relatóri dispens form artig 38 caput lei 9 099 95 ii fundament trat açã inden dan moral ajuiz rafael luil vasel fac taag linh aer angol julg antecipad feit porquant soluç aut pod ser obt anális direit disciplin matér bem fat prov carre sufici form convenc valh poi art…
207	procedente	2018	2	8	3	Ana Luisa Schmidt Ramos	Substituto	10000.0	aut 0303335 39 2017 8 24 0090 açã proced juiz espec cível proc autor rodrig mat basili réu air europ line aere outr vist etc i relatóri relatóri dispens form artig 38 caput lei 9 099 95 ii fundament trat açã inden dan moral ajuiz rodrig mat basili fac air europ line aere outr julg antecipad feit porquant soluç aut pod ser obt anális direit disciplin matér bem fat prov carre sufici form convenc va…
208	procedente	2018	2	19	0	Ana Luisa Schmidt Ramos	Substituto	10000.0	aut 0306103 35 2017 8 24 0090 açã proced juiz espec cível autor josé gilm per réu lat linh aére vist etc trat açã inden dan moral propost josé gilm per fac lat linh aére dispens relatóri form part final art 38 lei 9 099 95 decid conform artig 355 i códig process civil julg antecipad lid cas aplic códig proteç defês consum ei part enquadr defin consum fornec conso artig 2 3 lei 8 078 90 assim rest…
209	procedente	2018	2	15	3	Ana Luisa Schmidt Ramos	Substituto	10000.0	aut 0304683 92 2017 8 24 0090 açã proced juiz espec cível proc autor flor guim rosenth réu lat linh aére vist etc trat açã inden dan moral propost flor guim rosenth fac lat linh aére dispens relatóri form part final art 38 lei 9 099 95 decid conform requer fl 17 115 artig 355 i códig process civil julg antecipad lid cas aplic códig proteç defês consum ei part enquadr defin consum fornec conso art…
210	parcialmente_procedente	2018	3	6	1	Alexandra Lorenzi da Silva	Titular	10000.0	﻿aut 0305442 56 2017 8 24 0090 açã proced juiz espec cível proc autor santosh bortolon castr réu emirat vist etc i relatóri relatóri dispens form artig 38 caput lei 9 099 95 ii fundament trat açã indenizatór dan moral mater ajuiz santosh bortolon castr fac emirat julg antecipad feit porquant soluç aut pod ser obt anális direit disciplin matér bem fat prov carre sufici form convenc valh poi artig …
211	parcialmente_procedente	2018	3	6	1	Alexandra Lorenzi da Silva	Titular	11000.0	﻿aut 0005461 72 2016 8 24 0090 açã proced juiz espec cível proc autor maurici mell petruci réu lat linh aére vist etc i relatóri relatóri dispens form artig 38 caput lei 9 099 95 ii fundament trat açã inden dan moral mater ajuiz maurici mell petruci fac lat linh aére julg antecipad feit porquant soluç aut pod ser obt anális direit disciplin matér bem fat prov carre sufici form convenc valh poi ar…
212	parcialmente_procedente	2018	3	5	0	Alexandra Lorenzi da Silva Titular		7000.0	﻿aut 0305223 43 2017 8 24 0090 açã proced juiz espec cível proc autor nathal dia andrad destr réu tam linh aére fidel viag tur ltd multiplu vist etc i relatóri relatóri dispens form artig 38 caput lei 9 099 95 ii fundament trat açã inden dan mater moral ajuiz nathal dia andrad destr fac tam linh aére fidel viag tur ltd multiplu julg antecipad feit porquant soluç aut pod ser obt anális direit disc…
213	parcialmente_procedente	2018	3	6	1	Alexandra Lorenzi da Silva	Titular	5000.0	﻿aut 0001739 93 2017 8 24 0090 açã proced juiz espec cível proc autor juli galli vie réu gol linh aére intelig vist etc i relatóri relatóri dispens term art 38 lei 9 099 1995 ii fundament trat açã condenatór ajuiz juli galli vie contr gol linh aére julg antecipad feit porquant soluç aut pod ser obt anális direit disciplin matér bem fat prov carre sufici form convenc valh poi art 355 i códig proce…
214	parcialmente_procedente	2018	3	6	1	Alexandra Lorenzi da Silva	Titular	7000.0	﻿aut 0306588 35 2017 8 24 0090 açã proced juiz espec cível proc autor willian anderson martim silv réu tap air portug transport aére portugues vist etc i relatóri relatóri dispens form artig 38 caput lei 9 099 95 ii fundament trat açã inden dan moral mater ajuiz willian anderson martim silv fac tap air portug transport aére portugues julg antecipad feit porquant soluç aut pod ser obt anális direi…
215	procedente	2018	3	8	3	Alexandra Lorenzi da Silva	Titular	8500.0	aut 0001635 04 2017 8 24 0090 açã proced juiz espec cível proc autor mar jan saccon réu emirat vist etc i relatóri relatóri dispens form artig 38 caput lei 9 099 95 ii fundament trat açã inden dan moral mater ajuiz mar jan saccon fac emirat julg antecipad feit porquant soluç aut pod ser obt anális direit disciplin matér bem fat prov carre sufici form convenc valh poi artig 355 incis i códig proce…
216	parcialmente_procedente	2018	3	8	3	Alexandra Lorenzi da Silva	Titular	4000.0	﻿aut 0301450 84 2017 8 24 0091 açã proced juiz espec cível proc autor antoni chraim outr réu lat airlin group vist etc i relatóri relatóri dispens form artig 38 caput lei 9 099 95 ii fundament trat açã inden dan moral ajuiz antoni chraim adri warken mey chraim fac lat airlin group julg antecipad feit porquant soluç aut pod ser obt anális direit disciplin matér bem fat prov carre sufici form conve…
218	parcialmente_procedente	2018	3	13	1	Alexandra Lorenzi da Silva	Titular	6000.0	﻿aut 0303039 17 2017 8 24 0090 açã proced juiz espec cível proc autor martin barc fl réu azul linh aére brasil vist etc i relatóri relatóri dispens form artig 38 caput lei 9 099 95 ii fundament trat açã inden dan moral ajuiz martin barc fl fac azul linh aére brasil julg antecipad feit porquant soluç aut pod ser obt anális direit disciplin matér bem fat prov carre sufici form convenc valh poi arti…
219	parcialmente_procedente	2018	3	9	4	Alexandra Lorenzi da Silva	Titular	3000.0	﻿aut 0306210 79 2017 8 24 0090 açã proced juiz espec cível proc autor raphael santiag pedrott réu qat airway vist etc i relatóri relatóri dispens form artig 38 caput lei 9 099 95 ii fundament trat açã inden dan moral ajuiz raphael santiag pedrott fac qat airway julg antecipad feit porquant soluç aut pod ser obt anális direit disciplin matér bem fat prov carre sufici form convenc valh poi artig 35…
220	parcialmente_procedente	2018	3	12	0	Alexandra Lorenzi da Silva	Titular	0.0	﻿aut 0304192 85 2017 8 24 0090 açã proced juiz espec cível proc autor fern air alenc réu lat linh aére vist etc i relatóri relatóri dispens form artig 38 caput lei 9 099 95 ii fundament trat açã inden dan moral mater ajuiz fern air alenc fac lat linh aére julg antecipad feit porquant soluç aut pod ser obt anális direit disciplin matér bem fat prov carre sufici form convenc valh poi artig 355 inci…
221	parcialmente_procedente	2018	3	8	3	Alexandra Lorenzi da Silva	Titular	8000.0	﻿aut 0305131 65 2017 8 24 0090 açã proced juiz espec cível proc autor monic mont kotz réu american airlin inc vist etc i relatóri relatóri dispens form artig 38 caput lei 9 099 95 ii fundament trat açã inden dan moral mater ajuiz monic mont kotz fac american airlin inc julg antecipad feit porquant soluç aut pod ser obt anális direit disciplin matér bem fat prov carre sufici form convenc valh poi …
222	procedente	2018	3	12	0	Alexandra Lorenzi da Silva	Titular	6000.0	aut 0309983 35 2017 8 24 0090 açã proced juiz espec cível proc autor luan mirand schmitt outr réu lat linh aére vist etc 1 relatóri relatóri dispens form artig 38 caput lei 9 099 95 2 fundament decid trat açã inden dan moral ajuiz luan mirand schmitt outr fac lat linh aére julg antecipad feit porquant soluç aut pod ser obt anális direit disciplin matér bem fat prov carre sufici form convenc term …
223	parcialmente_procedente	2018	3	13	1	Alexandra Lorenzi da Silva	Titular	2000.0	﻿aut 0305283 16 2017 8 24 0090 açã proced juiz espec cível proc autor alin restel trennepohl outr réu lat linh aére vist etc i relatóri relatóri dispens form artig 38 caput lei 9 099 95 ii fundament trat açã inden dan moral ajuiz alin restel trennepohl outr fac lat linh aére julg antecipad feit porquant soluç aut pod ser obt anális direit disciplin matér bem fat prov carre sufici form convenc val…
224	parcialmente_procedente	2018	3	14	2	Alexandra Lorenzi da Silva	Titular	0.0	﻿aut 0001152 71 2017 8 24 0090 açã proced juiz espec cível proc autor éli mar sant outr réu gol linh aére vist etc i relatóri relatóri dispens form artig 38 caput lei 9 099 95 ii fundament trat açã inden dan mater moral ajuiz éli mar sant outr fac gol linh aére julg antecipad feit porquant soluç aut pod ser obt anális direit disciplin matér bem fat prov carre sufici form convenc valh poi art 355 …
225	parcialmente_procedente	2018	3	14	2	Alexandra Lorenzi da Silva	Titular	7000.0	﻿aut 0303115 41 2017 8 24 0090 açã proced juiz espec cível proc autor carl jos gevaerd fernad outr réu lat linh aére vist etc i relatóri relatóri dispens form artig 38 caput lei 9 099 95 ii fundament trat açã inden dan mater moral ajuiz carl jos gevaerd fernad outr fac lat linh aére julg antecipad feit porquant soluç aut pod ser obt anális direit disciplin matér bem fat prov carre sufici form con…
226	parcialmente_procedente	2017	12	7	3	Vânia Petermann	Titular	0.0	﻿aut 0300574 42 2017 8 24 0023 açã proced juiz espec cível proc autor tati dornel moral réu gol linh aére intelig vist etc i relatóri relatóri dispens form artig 38 caput lei 9 099 95 ii fundament trat açã perd dan ajuiz tati dornel moral fac gol linh aére intelig julg antecipad feit porquant soluç aut pod ser obt anális direit disciplin matér bem fat prov carre sufici form convenc valh poi art 3…
227	improcedente	2017	12	4	0	Vânia Petermann	Titular	0.0	aut 0301665 63 2017 8 24 0090 açã proced juiz espec cível proc autor maid dian sant marches réu lat linh aére vist etc i relatóri relatóri dispens form artig 38 caput lei 9 099 95 ii fundament trat açã inden dan moral ajuiz maid dian sant marches fac lat linh aére julg antecipad feit porquant soluç aut pod ser obt anális direit disciplin matér bem fat prov carre sufici form convenc valh poi art 3…
228	parcialmente_procedente	2017	11	27	0	Vânia Petermann	Titular	0.0	﻿aut 0301752 19 2017 8 24 0090 açã proced juiz espec cível proc autor henriqu jos boavent vie outr réu smil outr vist etc i relatóri relatóri dispens form artig 38 caput lei 9 099 95 ii fundament trat açã preceit declaratóri condenatóri ajuiz henriqu jos boavent vie outr fac smil outr julg antecipad feit porquant soluç aut pod ser obt anális direit disciplin matér bem fat prov carre sufici form c…
228	parcialmente_procedente	2017	11	27	0	Vânia Petermann	Titular	2000.0	﻿aut 0301752 19 2017 8 24 0090 açã proced juiz espec cível proc autor henriqu jos boavent vie outr réu smil outr vist etc i relatóri relatóri dispens form artig 38 caput lei 9 099 95 ii fundament trat açã preceit declaratóri condenatóri ajuiz henriqu jos boavent vie outr fac smil outr julg antecipad feit porquant soluç aut pod ser obt anális direit disciplin matér bem fat prov carre sufici form c…
228	parcialmente_procedente	2017	11	27	0	Vânia Petermann	Titular	2000.0	﻿aut 0301752 19 2017 8 24 0090 açã proced juiz espec cível proc autor henriqu jos boavent vie outr réu smil outr vist etc i relatóri relatóri dispens form artig 38 caput lei 9 099 95 ii fundament trat açã preceit declaratóri condenatóri ajuiz henriqu jos boavent vie outr fac smil outr julg antecipad feit porquant soluç aut pod ser obt anális direit disciplin matér bem fat prov carre sufici form c…
229	parcialmente_procedente	2017	11	29	2	Vânia Petermann	Titular	10000.0	﻿aut 0301612 82 2017 8 24 0090 açã proced juiz espec cível proc autor andré rothermel réu tvlx viag tur outr vist etc i relatóri relatóri dispens form artig 38 caput lei 9 099 95 ii fundament trat açã inden dan moral mater ajuiz andré rothermel fac tvlx viag tur outr julg antecipad feit porquant soluç aut pod ser obt anális direit disciplin matér bem fat prov carre sufici form convenc valh poi ar…
230	parcialmente_procedente	2018	1	11	3	Vânia Petermann	Titular	4000.0	﻿aut 0302909 27 2017 8 24 0090 açã proced juiz espec cível proc autor leandr flach felipp outr réu lat airlin group sa vist etc i relatóri relatóri dispens form artig 38 caput lei 9 099 95 ii fundament trat açã inden dan moral mater ajuiz leandr flach felipp outr fac lat airlin group sa julg antecipad feit porquant soluç aut pod ser obt anális direit disciplin matér bem fat prov carre sufici form…
231	parcialmente_procedente	2018	1	11	3	Vânia Petermann	Titular	8000.0	﻿aut 0303011 49 2017 8 24 0090 açã proced juiz espec cível proc autor janain quarezemin outr réu azul linh aére brasil vist etc i relatóri relatóri dispens form artig 38 caput lei 9 099 95 ii fundament trat açã inden dan moral ajuiz janain quarezemin outr fac azul linh aére brasil julg antecipad feit porquant soluç aut pod ser obt anális direit disciplin matér bem fat prov carre sufici form conve…
232	procedente	2018	1	19	4	Vânia Petermann	Titular	5000.0	aut 0303383 95 2017 8 24 0090 açã proced juiz espec cível proc autor getúli corrê réu lat linh aére vist etc i relatóri relatóri dispens form artig 38 caput lei 9 099 95 ii fundament trat açã inden dan moral ajuiz getúli corrê fac lat linh aére julg antecipad feit porquant soluç aut pod ser obt anális direit disciplin matér bem fat prov carre sufici form convenc valh poi art 355 i códig process c…
233	parcialmente_procedente	2018	1	18	3	Vânia Petermann	Titular	9000.0	﻿aut 0305754 32 2017 8 24 0090 açã proced juiz espec cível proc autor mikhayl ulynsky nesseroff guerr gonçalv réu azul linh aére vist etc i relatóri relatóri dispens form artig 38 caput lei 9 099 95 ii fundament trat açã inden dan moral ajuiz mikhayl ulynsky nesseroff guerr gonçalv fac azul linh aére julg antecipad feit porquant soluç aut pod ser obt anális direit disciplin matér bem fat prov car…
234	parcialmente_procedente	2018	1	16	1	Vânia Petermann	Titular	0.0	﻿aut 0303058 23 2017 8 24 0090 açã proced juiz espec cível proc autor claud periard scweidson réu gol linh aére intelig vist etc i relatóri relatóri dispens form artig 38 caput lei 9 099 95 ii fundament trat açã inden dan mater moral ajuiz claud periard scweidson fac gol linh aére intelig julg antecipad feit porquant soluç aut pod ser obt anális direit disciplin matér bem fat prov carre sufici fo…
235	parcialmente_procedente	2018	1	17	2	Vânia Petermann	Titular	1000.0	﻿aut 0303288 65 2017 8 24 0090 açã proced juiz espec cível proc autor carolin souz réu oceana linh aére vist etc i relatóri relatóri dispens form artig 38 caput lei 9 099 95 ii fundament trat açã inden dan mater moral ajuiz carolin souz fac oceana linh aére julg antecipad feit porquant soluç aut pod ser obt anális direit disciplin matér bem fat prov carre sufici form convenc valh poi art 355 i có…
236	parcialmente_procedente	2018	1	17	2	Vânia Petermann	Titular	12000.0	﻿aut 0304645 80 2017 8 24 0090 açã proced juiz espec cível proc autor catarin don brag réu lat linh aére vist etc i relatóri relatóri dispens form artig 38 caput lei 9 099 95 ii fundament trat açã inden dan moral mater ajuiz catarin don brag fac lat linh aére julg antecipad feit porquant soluç aut pod ser obt anális direit disciplin matér bem fat prov carre sufici form convenc valh poi artig 355 …
237	parcialmente_procedente	2018	1	18	3	Vânia Petermann	Titular	10000.0	﻿aut 0303835 08 2017 8 24 0090 açã proced juiz espec cível proc autor ariadn clariss klein sartor outr réu lat linh aére vist etc i relatóri relatóri dispens form artig 38 caput lei 9 099 95 ii fundament trat açã inden dan moral mater ajuiz ariadn clariss klein sartor outr fac lat linh aére julg antecipad feit porquant soluç aut pod ser obt anális direit disciplin matér bem fat prov carre sufici …
241	parcialmente_procedente	2017	8	3	3	Vânia Petermann	Titular	3000.0	﻿aut 0308576 28 2016 8 24 0090 açã proced juiz espec cível proc autor hei sá carvalh outr réu decol comérci ltd vist etc sab art 38 lei 9 099 95 prev dispens relatóri decis juiz espec cas faz necess brev relat fat i relatóri hei sá carvalh georg carvalh gehrk thal august per nun ajuiz açã restitu val inden dan moral fac decol ltd aleg resum i 14 05 2015 adquir mei sit requer pass aére val 3 479 0…
242	improcedente	2017	8	22	1	Vânia Petermann	Titular	0.0	aut 0300402 93 2017 8 24 0090 açã proced juiz espec cível proc autor meliss robert nadal réu gol linh aere vist etc i relatóri relatóri dispens form artig 38 caput lei 9 099 95 ii fundament trat açã indenizatór dan moral ajuiz meliss robert nadal fac gol linh aere julg antecipad feit porquant soluç aut pod ser obt anális direit disciplin matér bem fat prov carre sufici form convenc valh poi art 3…
243	parcialmente_procedente	2017	8	29	1	Vânia Petermann	Titular	10000.0	﻿aut 0005270 27 2016 8 24 0090 açã proced juiz espec cível proc autor gustav rap vie réu air chin ltd vist etc i relatóri relatóri dispens form artig 38 caput lei 9 099 95 ii fundament trat açã inden dan moral mater ajuiz gustav rap vie fac air chin ltd julg antecipad feit porquant soluç aut pod ser obt anális direit disciplin matér bem fat prov carre sufici form convenc valh poi art 355 i códig …
244	parcialmente_procedente	2017	8	31	3	Vânia Petermann	Titular	6000.0	﻿aut 0300184 65 2017 8 24 0090 açã proced juiz espec cível proc autor kamilly amorin garc réu gol linh aére intelig vist etc i relatóri relatóri dispens form artig 38 caput lei 9 099 95 ii fundament trat açã inden dan mater moral ajuiz kamilly amorin garc fac gol linh aére intelig julg antecipad feit porquant soluç aut pod ser obt anális direit disciplin matér bem fat prov carre sufici form conve…
245	improcedente	2017	8	31	3	Vânia Petermann	Titular	0.0	aut 0300639 30 2017 8 24 0090 açã proced juiz espec cível proc autor rebec tonn matt réu gol linh aére intelig vist etc i relatóri relatóri dispens form artig 38 caput lei 9 099 95 ii fundament trat açã inden dan moral mater ajuiz rebec tonn matt fac gol linh aére intelig julg antecipad feit porquant soluç aut pod ser obt anális direit disciplin matér bem fat prov carre sufici form convenc valh p…
246	parcialmente_procedente	2017	9	1	4	Vânia Petermann	Titular	4000.0	﻿aut 0300182 95 2017 8 24 0090 açã proced juiz espec cível proc autor andrey luc silv vie réu azul linh aere brasil vist etc i relatóri relatóri dispens form artig 38 caput lei 9 099 95 ii fundament trat açã inden dan moral ajuiz andrey luc silv vie fac azul linh aere brasil julg antecipad feit porquant soluç aut pod ser obt anális direit disciplin matér bem fat prov carre sufici form convenc val…
247	improcedente	2017	9	4	0	Vânia Petermann	Titular	0.0	aut 0309804 38 2016 8 24 0090 açã proced juiz espec cível proc autor leandr so dia outr réu gol linh aére intelig vist etc i relatóri relatóri dispens form artig 38 caput lei 9 099 95 ii fundament trat açã inden dan moral ajuiz leandr so dia outr fac gol linh aére intelig julg antecipad feit porquant soluç aut pod ser obt anális direit disciplin matér bem fat prov carre sufici form convenc valh p…
248	parcialmente_procedente	2017	9	4	0	Vânia Petermann	Titular	10000.0	﻿aut 0309518 60 2016 8 24 0090 açã proced juiz espec cível proc autor mariann nolasc per cunh réu american airlin inc vist etc i relatóri relatóri dispens form artig 38 caput lei 9 099 95 ii fundament trat açã inden dan moral ajuiz mariann nolasc per cunh fac american airlin inc julg antecipad feit porquant soluç aut pod ser obt anális direit disciplin matér bem fat prov carre sufici form convenc…
249	parcialmente_procedente	2017	9	4	0	Vânia Petermann	Titular	2000.0	﻿aut 0300189 94 2017 8 24 0023 açã proced juiz espec cível proc autor carolin luz brit réu lat linh aére vist etc i relatóri relatóri dispens term art 38 lei 9 099 1995 ii fundament trat açã indenizatór dan moral ajuiz carolin luz brit contr lat linh aére julg antecipad feit vez prov const feit sufici convenc bem fat part ré revel term art 355 ii códig process civil além diss impend ressalt pres …
250	parcialmente_procedente	2017	9	5	1	Vânia Petermann	Titular	0.0	﻿aut 0004097 65 2016 8 24 0090 açã proced juiz espec cível proc autor gildom xavi marqu outr réu vrg linh aére vist etc i relatóri relatóri dispens form artig 38 caput lei 9 099 95 ii fundament trat açã inden dan moral mater ajuiz gildom xavi marqu outr fac vrg linh aére julg antecipad feit porquant soluç aut pod ser obt anális direit disciplin matér bem fat prov carre sufici form convenc valh po…
251	parcialmente_procedente	2017	9	6	2	Vânia Petermann	Titular	0.0	﻿aut 0005334 37 2016 8 24 0090 açã proced juiz espec cível proc autor benici oliv feit réu azul linh aére vist etc i relatóri relatóri dispens form artig 38 caput lei 9 099 95 ii fundament trat açã inden dan moral ajuiz benici oliv feit fac azul linh aére julg antecipad feit porquant soluç aut pod ser obt anális direit disciplin matér bem fat prov carre sufici form convenc valh poi art 355 i códi…
252	improcedente	2017	9	6	2	Vânia Petermann	Titular	0.0	aut 0301248 13 2017 8 24 0090 açã proced juiz espec cível proc autor felip seitz bent réu lat linh aére vist etc i relatóri relatóri dispens form artig 38 caput lei 9 099 95 ii fundament trat açã inden dan moral ajuiz felip seitz bent fac lat linh aére julg antecipad feit porquant soluç aut pod ser obt anális direit disciplin matér bem fat prov carre sufici form convenc valh poi art 355 i códig p…
253	parcialmente_procedente	2017	9	6	2	Vânia Petermann	Titular	4000.0	﻿aut 0301969 69 2017 8 24 0023 açã proced juiz espec cível proc autor mar jos hessein coelh réu tap transport aére portugues vist etc i relatóri relatóri dispens form artig 38 caput lei 9 099 95 ii fundament trat açã inden dan moral ajuiz mar jos hessein coelh fac tap transport aére portugues julg antecipad feit porquant soluç aut pod ser obt anális direit disciplin matér bem fat prov carre sufic…
254	parcialmente_procedente	2017	9	11	0	Vânia Petermann	Titular	4000.0	﻿aut 0301966 17 2017 8 24 0023 açã proced juiz espec cível proc autor prud jos silv mell réu tap transport aére portugues vist etc i relatóri relatóri dispens form artig 38 caput lei 9 099 95 ii fundament trat açã inden dan moral mater ajuiz prud jos silv mell fac tap transport aére portugues julg antecipad feit porquant soluç aut pod ser obt anális direit disciplin matér bem fat prov carre sufic…
255	parcialmente_procedente	2017	9	14	3	Vânia Petermann	Titular	4000.0	﻿aut 0311346 91 2016 8 24 0090 açã proced juiz espec cível proc autor hug franc cez réu campanh aér azul linh aére brasil vist etc i relatóri relatóri dispens form artig 38 caput lei 9 099 95 ii fundament trat açã inden dan moral ajuiz hug franc cez fac campanh aér azul linh aére brasil julg antecipad feit porquant soluç aut pod ser obt anális direit disciplin matér bem fat prov carre sufici form…
256	parcialmente_procedente	2017	9	12	1	Vânia Petermann	Titular	1000.0	﻿aut 0311448 16 2016 8 24 0090 açã proced juiz espec cível proc autor leonard arrud réu azul linh aére brasil vist etc i relatóri relatóri dispens form artig 38 caput lei 9 099 95 ii fundament trat açã inden dan mater moral ajuiz leonard arrud fac azul linh aére brasil julg antecipad feit porquant soluç aut pod ser obt anális direit disciplin matér bem fat prov carre sufici form convenc valh poi …
257	parcialmente_procedente	2017	9	12	1	Vânia Petermann	Titular	10000.0	﻿aut 0301714 14 2017 8 24 0023 açã proced juiz espec cível proc autor rodrig ces math ferr réu emirat airlin vist etc i relatóri relatóri dispens form artig 38 caput lei 9 099 95 ii fundament trat açã inden dan moral ajuiz rodrig ces math ferr fac emirat airlin julg antecipad feit porquant soluç aut pod ser obt anális direit disciplin matér bem fat prov carre sufici form convenc valh poi art 355 …
258	parcialmente_procedente	2017	9	12	1	Vânia Petermann	Titular	1500.0	﻿aut 0003988 51 2016 8 24 0090 açã proced juiz espec cível proc autor ricard bortolott martinell réu oceana linh aére vist etc i relatóri relatóri dispens form artig 38 caput lei 9 099 95 ii fundament trat açã inden dan moral ajuiz ricard bortolott martinell fac oceana linh aére julg antecipad feit porquant soluç aut pod ser obt anális direit disciplin matér bem fat prov carre sufici form convenc…
259	parcialmente_procedente	2017	9	22	4	Vânia Petermann	Titular	10000.0	﻿aut 0300947 66 2017 8 24 0090 açã proced juiz espec cível proc autor marc antôni eli blegg réu lat linh aére outr vist etc i relatóri relatóri dispens form artig 38 caput lei 9 099 95 ii fundament trat açã inden dan moral mater ajuiz marc antôni eli blegg fac lat linh aére outr julg antecipad feit porquant soluç aut pod ser obt anális direit disciplin matér bem fat prov carre sufici form convenc…
260	parcialmente_procedente	2017	9	25	0	Vânia Petermann	Titular	12000.0	﻿aut 0301132 07 2017 8 24 0090 açã proced juiz espec cível proc autor franciny vie agost réu lat linh aére outr vist etc i relatóri relatóri dispens form artig 38 caput lei 9 099 95 ii fundament trat açã inden dan moral ajuiz franciny vie agost fac lat linh aére american airlin julg antecipad feit porquant soluç aut pod ser obt anális direit disciplin matér bem fat prov carre sufici form convenc …
261	parcialmente_procedente	2017	9	25	0	Vânia Petermann	Titular	4000.0	﻿aut 0300982 26 2017 8 24 0090 açã proced juiz espec cível proc autor marc aureli pras goetten réu gol transport aére vist etc i relatóri relatóri dispens form artig 38 caput lei 9 099 95 ii fundament trat açã inden dan moral ajuiz marc aureli pras goetten fac gol transport aére julg antecipad feit porquant soluç aut pod ser obt anális direit disciplin matér bem fat prov carre sufici form convenc…
262	parcialmente_procedente	2017	9	25	0	Vânia Petermann	Titular	5000.0	﻿aut 0307873 97 2016 8 24 0090 açã proced juiz espec cível proc autor jean juli mour réu oceana linh aére vist etc i relatóri relatóri dispens term art 38 lei 9 099 1995 ii fundament trat açã condenatór ajuiz jean juli mour contr oceana linh aére julg antecipad feit porquant soluç aut pod ser obt anális direit disciplin matér bem fat prov carre sufici form convenc valh poi art 355 i códig process…
263	parcialmente_procedente	2017	9	26	1	Vânia Petermann	Titular	8000.0	﻿aut 0311424 85 2016 8 24 0090 açã proced juiz espec cível proc autor alfons herbert penkuhn réu lat airlin group vist etc i relatóri relatóri dispens term art 38 lei 9 099 1995 ii fundament trat açã indenizatór ajuiz alfons herbert penkuhn contr lat airlin group julg antecipad feit porquant soluç aut pod ser obt anális direit disciplin matér bem fat prov carre sufici form convenc valh poi art 35…
264	improcedente	2017	9	26	1	Vânia Petermann	Titular	0.0	aut 0311519 18 2016 8 24 0090 açã proced juiz espec cível proc autor willian anderson martim silv réu alitál compagn aére itali vist etc i relatóri relatóri dispens form artig 38 caput lei 9 099 95 ii fundament trat açã inden dan mater ajuiz willian anderson martim silv fac alitál compagn aére itali julg antecipad feit porquant soluç aut pod ser obt anális direit disciplin matér bem fat prov carr…
265	parcialmente_procedente	2017	10	4	2	Vânia Petermann	Titular	1500.0	﻿aut 0300173 36 2017 8 24 0090 açã proced juiz espec cível proc autor daniel silv ros outr réu gol transport aére vist etc i relatóri relatóri dispens form artig 38 caput lei 9 099 95 ii fundament trat açã inden dan moral ajuiz daniel silv ros outr fac gol transport aére julg antecipad feit porquant soluç aut pod ser obt anális direit disciplin matér bem fat prov carre sufici form convenc valh po…
266	parcialmente_procedente	2017	10	24	1	Vânia Petermann	Titular	5000.0	﻿aut 0310418 43 2016 8 24 0090 açã proced juiz espec cível proc autor ros aylc oliv leit réu gol linh aére intelig vist etc i relatóri relatóri dispens term art 38 lei 9 099 1995 ii fundament trat açã inden dan moral ajuiz ros aylc oliv leit fac gol linh aére intelig julg antecipad feit porquant soluç aut pod ser obt anális direit disciplin matér bem fat prov carre sufici form convenc valh poi ar…
267	parcialmente_procedente	2017	10	24	1	Vânia Petermann	Titular	8000.0	﻿aut 0303164 82 2017 8 24 0090 açã proced juiz espec cível proc autor ana cláud bah amar alv réu lat linh aére vist etc i relatóri relatóri dispens form artig 38 caput lei 9 099 95 ii fundament trat açã inden dan moral ajuiz ana cláud bah amar alv fac lat linh aére julg antecipad feit vez prov const feit sufici convenc bem fat part ré revel term art 355 ii códig process civil além diss impend res…
268	parcialmente_procedente	2017	10	25	2	Vânia Petermann	Titular	5000.0	﻿aut 0304965 33 2017 8 24 0090 açã proced juiz espec cível proc autor pedr seolin sant réu lat airlin vist etc i relatóri relatóri dispens form artig 38 caput lei 9 099 95 ii fundament trat açã inden dan mater moral ajuiz pedr seolin sant fac lat airlin julg antecipad feit porquant soluç aut pod ser obt anális direit disciplin matér bem fat prov carre sufici form convenc valh poi art 355 i códig …
269	parcialmente_procedente	2017	10	25	2	Vânia Petermann	Titular	10000.0	﻿aut 0302984 03 2016 8 24 0090 açã proced juiz espec cível proc autor dulc castr queved outr réu tam linh aére outr vist etc i relatóri relatóri dispens form artig 38 caput lei 9 099 95 ii fundament trat açã inden dan moral mater ajuiz dulc castr queved outr fac tam linh aére outr julg antecipad feit porquant soluç aut pod ser obt anális direit disciplin matér bem fat prov carre sufici form conve…
270	parcialmente_procedente	2017	10	30	0	Vânia Petermann	Titular	4000.0	﻿aut 0000017 24 2017 8 24 0090 açã proced juiz espec cível proc autor robert léo silv réu lat linh aére vist etc i relatóri relatóri dispens form artig 38 caput lei 9 099 95 ii fundament trat açã inden dan moral ajuiz robert léo silv fac lat linh aére julg antecipad feit porquant soluç aut pod ser obt anális direit disciplin matér bem fat prov carre sufici form convenc valh poi art 355 i códig pr…
271	improcedente	2017	10	30	0	Vânia Petermann	Titular	0.0	aut 0000136 82 2017 8 24 0090 açã proced juiz espec cível proc autor alyn carvalh oliv réu azul linh aére brasil vist etc i relatóri relatóri dispens form artig 38 caput lei 9 099 95 ii fundament trat açã inden dan moral ajuiz alyn carvalh oliv fac azul linh aére brasil julg antecipad feit porquant soluç aut pod ser obt anális direit disciplin matér bem fat prov carre sufici form convenc valh poi…
272	parcialmente_procedente	2017	11	1	2	Vânia Petermann	Titular	0.0	﻿aut 0300384 72 2017 8 24 0090 açã proced juiz espec cível proc autor joã eduard nadal réu gol linh aére vist etc i relatóri relatóri dispens form artig 38 caput lei 9 099 95 ii fundament trat açã inden dan mater moral ajuiz joã eduard nadal fac gol linh aére julg antecipad feit porquant soluç aut pod ser obt anális direit disciplin matér bem fat prov carre sufici form convenc valh poi art 355 i …
273	improcedente	2017	11	9	3	Vânia Petermann	Titular	0.0	aut 0301539 13 2017 8 24 0090 açã proced juiz espec cível proc autor fábi cost proenç réu lat airlin group outr vist etc i relatóri relatóri dispens form artig 38 caput lei 9 099 95 ii fundament trat açã inden dan mater moral ajuiz fábi cost proenç fac lat airlin group outr julg antecipad feit porquant soluç aut pod ser obt anális direit disciplin matér bem fat prov carre sufici form convenc valh…
274	parcialmente_procedente	2017	11	3	4	Vânia Petermann	Titular	14240.0	﻿aut 0001697 44 2017 8 24 0090 açã proced juiz espec cível proc autor mar heizen amin hel réu lat airlin group outr vist etc i relatóri relatóri dispens form artig 38 caput lei 9 099 95 ii fundament trat açã inden dan moral mater ajuiz mar heizen amin hel fac lat airlin group outr julg antecipad feit porquant soluç aut pod ser obt anális direit disciplin matér bem fat prov carre sufici form conve…
275	parcialmente_procedente	2017	11	6	0	Vânia Petermann	Titular	10000.0	﻿aut 0000357 65 2017 8 24 0090 açã proced juiz espec cível proc autor eduard mora alme réu lat linh aére vist etc i relatóri relatóri dispens form artig 38 caput lei 9 099 95 ii fundament trat açã inden dan moral ajuiz eduard mora alme fac lat linh aére julg antecipad feit porquant soluç aut pod ser obt anális direit disciplin matér bem fat prov carre sufici form convenc valh poi art 355 i códig …
276	parcialmente_procedente	2017	11	8	2	Vânia Petermann	Titular	10000.0	﻿aut 0302417 35 2017 8 24 0090 açã proced juiz espec cível proc autor eduard kar kleinubing réu lat airlin group vist etc i relatóri relatóri dispens form artig 38 caput lei 9 099 95 ii fundament trat açã inden dan moral ajuiz eduard kar kleinubing fac lat airlin group julg antecipad feit porquant soluç aut pod ser obt anális direit disciplin matér bem fat prov carre sufici form convenc valh poi …
277	parcialmente_procedente	2017	11	9	3	Vânia Petermann	Titular	2000.0	﻿aut 0000742 13 2017 8 24 0090 açã proced juiz espec cível proc autor carolin vidott castr corre réu lat linh aére vist etc i relatóri relatóri dispens form artig 38 caput lei 9 099 95 ii fundament trat açã inden dan moral ajuiz carolin vidott castr corre fac lat linh aére julg antecipad feit porquant soluç aut pod ser obt anális direit disciplin matér bem fat prov carre sufici form convenc valh …
278	parcialmente_procedente	2017	11	13	0	Vânia Petermann	Titular	8000.0	﻿aut 0302724 86 2017 8 24 0090 açã proced juiz espec cível proc autor luci carmen zatt ram réu lat linh aére vist etc i relatóri relatóri dispens form artig 38 caput lei 9 099 95 ii fundament trat açã inden dan moral ajuiz luci carmen zatt ram fac lat linh aére julg antecipad feit porquant soluç aut pod ser obt anális direit disciplin matér bem fat prov carre sufici form convenc valh poi art 355 …
279	parcialmente_procedente	2017	11	14	1	Vânia Petermann	Titular	6000.0	﻿aut 0302138 49 2017 8 24 0090 açã proced juiz espec cível proc autor tati shigunov réu lat airlin group vist etc i relatóri relatóri dispens form artig 38 caput lei 9 099 95 ii fundament trat açã inden dan moral ajuiz tati shigunov fac lat airlin group julg antecipad feit porquant soluç aut pod ser obt anális direit disciplin matér bem fat prov carre sufici form convenc valh poi art 355 i códig …
280	parcialmente_procedente	2017	11	14	1	Vânia Petermann	Titular	4000.0	﻿aut 0303527 03 2016 8 24 0091 açã proced juiz espec cível proc autor francislen silv per réu vrg linh aére vist etc i relatóri relatóri dispens form artig 38 caput lei 9 099 95 ii fundament trat açã inden dan moral ajuiz francislen silv per fac vrg linh aére julg antecipad feit porquant soluç aut pod ser obt anális direit disciplin matér bem fat prov carre sufici form convenc valh poi art 355 i …
281	parcialmente_procedente	2017	11	20	0	Vânia Petermann	Titular	12000.0	﻿aut 0301775 62 2017 8 24 0090 açã proced juiz espec cível proc autor joã paul silvin réu american airlin inc vist etc i relatóri relatóri dispens form artig 38 caput lei 9 099 95 ii fundament trat açã inden dan moral mater ajuiz joã paul silvin fac american airlin inc julg antecipad feit porquant soluç aut pod ser obt anális direit disciplin matér bem fat prov carre sufici form convenc valh poi …
282	improcedente	2017	12	12	1	Vânia Petermann	Titular	0.0	aut 0003015 96 2016 8 24 0090 açã proced juiz espec cível proc autor mar toled piz baiocch sant ann réu smil vist etc i relatóri relatóri dispens form artig 38 caput lei 9 099 95 ii fundament trat açã repet indébit indenizatór dan moral ajuiz mar toled piz baiocch sant ann fac smil gol varig linh aére mérit julg antecipad feit porquant soluç aut pod ser obt anális direit disciplin matér bem fat p…
283	parcialmente_procedente	2017	7	31	0	Vânia Petermann	Titular	10000.0	﻿aut 0303946 23 2016 8 24 0091 açã proced juiz espec cível proc autor renat holthausen kurtz réu american airlin inc vist etc i relatóri relatóri dispens form artig 38 caput lei 9 099 95 ii fundament trat açã inden dan moral ajuiz renat holthausen kurtz fac american airlin inc julg antecipad feit porquant soluç aut pod ser obt anális direit disciplin matér bem fat prov carre sufici form convenc v…
284	parcialmente_procedente	2017	7	31	0	Vânia Petermann	Titular	8000.0	﻿aut 0311504 49 2016 8 24 0090 açã proced juiz espec cível proc autor maxmili pom réu avianc linh aére vist etc i relatóri relatóri dispens form artig 38 caput lei 9 099 95 ii fundament trat açã inden dan moral ajuiz maxmili pom fac avianc linh aére julg antecipad feit porquant soluç aut pod ser obt anális direit disciplin matér bem fat prov carre sufici form convenc valh poi art 355 i códig proc…
285	parcialmente_procedente	2017	7	31	0	Vânia Petermann	Titular	3000.0	﻿aut 0300121 40 2017 8 24 0090 açã proced juiz espec cível proc autor camil salum oliv réu lant airlin group outr vist etc i relatóri relatóri dispens form artig 38 caput lei 9 099 95 ii fundament trat açã inden dan moral ajuiz camil salum oliv fac lant airlin group outr julg antecipad feit porquant soluç aut pod ser obt anális direit disciplin matér bem fat prov carre sufici form convenc valh po…
286	parcialmente_procedente	2017	8	1	1	Vânia Petermann	Titular	5000.0	﻿aut 0300806 47 2017 8 24 0090 açã proced juiz espec cível proc autor guilherm schmidt carp réu tam linh aére vist etc i relatóri relatóri dispens form artig 38 caput lei 9 099 95 ii fundament trat açã inden dan moral ajuiz guilherm schmidt carp fac tam linh aére julg antecipad feit porquant soluç aut pod ser obt anális direit disciplin matér bem fat prov carre sufici form convenc valh poi art 35…
287	parcialmente_procedente	2017	7	11	1	Vânia Petermann	Titular	8000.0	﻿aut 0002558 64 2016 8 24 0090 açã proced juiz espec cível proc autor marci josé linh réu compagni nation royal air maroc vist etc i relatóri relatóri dispens form artig 38 caput lei 9 099 95 ii fundament trat açã inden dan moral mater ajuiz marci josé linh fac compagni nation royal air maroc julg antecipad feit porquant soluç aut pod ser obt anális direit disciplin matér bem fat prov carre sufic…
288	parcialmente_procedente	2017	7	6	3	Vânia Petermann	Titular	5000.0	﻿aut 0306375 63 2016 8 24 0090 açã proced juiz espec cível proc autor fern sant silv réu vrg linh aére outr vist etc i relatóri relatóri dispens term art 38 lei 9 099 1995 ii fundament trat açã inden dan mater moral ajuiz fern sant silv contr vrg linh aére outr julg antecipad feit porquant soluç aut pod ser obt anális direit disciplin matér bem fat prov carre sufici form convenc valh poi art 355 …
289	parcialmente_procedente	2017	7	7	4	Vânia Petermann	Titular	5000.0	﻿aut 0003071 32 2016 8 24 0090 açã proced juiz espec cível proc autor edison linh réu gol transport aére vist etc i relatóri relatóri dispens term art 38 lei 9 099 1995 ii fundament trat açã inden dan mater moral ajuiz edison linh contr gol transport aére julg antecipad feit porquant soluç aut pod ser obt anális direit disciplin matér bem fat prov carre sufici form convenc valh poi art 355 i códi…
290	parcialmente_procedente	2017	7	12	2	Vânia Petermann	Titular	5000.0	﻿aut 0003022 88 2016 8 24 0090 açã proced juiz espec cível proc autor lay jesu alv réu iber linh aére espanh vist etc i relatóri relatóri dispens term art 38 lei 9 099 1995 ii fundament trat açã condenatór ajuiz lay jesu alv contr iber linh aére espanh julg antecipad feit porquant soluç aut pod ser obt através anális direit disciplin matér bem fat prov carre sufici form convenc valh poi art 355 i…
291	improcedente	2017	7	14	4	Vânia Petermann	Titular	0.0	aut 0003051 41 2016 8 24 0090 açã proced juiz espec cível proc autor jon leopoldin silv ram réu oceana linh aére vist etc i relatóri relatóri dispens form artig 38 caput lei 9 099 95 ii fundament trat açã inden ajuiz jon leopoldin silv ram fac oceana linh aére julg antecipad feit porquant soluç aut pod ser obt anális direit disciplin matér bem fat prov carre sufici form convenc valh poi art 355 i…
292	parcialmente_procedente	2017	7	12	2	Vânia Petermann	Titular	5000.0	﻿aut 0304417 42 2016 8 24 0090 açã proced juiz espec cível proc autor mauríci lucc figu outr réu compan panamen aviacion outr vist etc i relatóri relatóri dispens term art 38 lei 9 099 1995 ii fundament trat açã condenatór ajuiz mauríci lucc figu cáss andre souz mundstock contr compan panamen aviacion decol ltd verif process extint relaç ré compan panamen aviacion acord homolog fl 178 log pass an…
293	procedente	2017	7	26	2	Vânia Petermann	Titular	10000.0	aut 0007480 48 2016 8 24 0091 açã proced juiz espec cível proc autor mítil nocett souz brandl réu lat linh aére vist etc i relatóri relatóri dispens form artig 38 caput lei 9 099 95 ii fundament trat açã inden dan moral mater ajuiz mítil nocett souz brandl fac lat linh aére julg antecipad feit porquant soluç aut pod ser obt anális direit disciplin matér bem fat prov carre sufici form convenc valh…
294	parcialmente_procedente	2017	7	6	3	Vânia Petermann	Titular	5000.0	﻿aut 0302839 41 2016 8 24 0091 açã proced juiz espec cível proc autor thiag far nev réu gol linh aére vist etc i relatóri relatóri dispens term art 38 lei 9 099 1995 ii fundament trat açã inden dan mater moral ajuiz thiag far nev contr gol linh aére julg antecipad feit porquant soluç aut pod ser obt anális direit disciplin matér bem fat prov carre sufici form convenc valh poi art 355 i códig proc…
295	parcialmente_procedente	2017	7	18	1	Vânia Petermann	Titular	5000.0	﻿aut 0310587 30 2016 8 24 0090 açã proced juiz espec cível proc autor rafael andré bald lim réu gol linh aére intelig vist etc i relatóri relatóri dispens term art 38 lei 9 099 1995 ii fundament trat açã inden dan moral ajuiz rafael andré bald lim contr gol linh aére intelig julg antecipad feit porquant soluç aut pod ser obt anális direit disciplin matér bem fat prov carre sufici form convenc val…
296	improcedente	2017	5	30	1	Vânia Petermann	Titular	0.0	aut 0300610 14 2016 8 24 0090 açã proced juiz espec cível proc autor josé silv net réu oceana linh aére vist etc i relatóri relatóri dispens term art 38 lei 9 099 1995 ii fundament trat açã condenatór ajuiz josé silv net contr oceana linh aére julg antecipad feit porquant soluç aut pod ser obt anális direit disciplin matér bem fat prov carre sufici form convenc valh poi art 355 i códig process ci…
297	parcialmente_procedente	2017	7	14	4	Vânia Petermann	Titular	12000.0	﻿aut 0303942 86 2016 8 24 0090 açã proced juiz espec cível proc autor carl bianchin réu tam linh aére vist etc i relatóri relatóri dispens form artig 38 caput lei 9 099 95 ii fundament trat açã inden dan moral ajuiz carl bianchin fac tam linh áre julg antecipad feit porquant soluç aut pod ser obt anális direit disciplin matér bem fat prov carre sufici form convenc valh poi art 355 i códig process…
298	parcialmente_procedente	2017	7	20	3	Vânia Petermann	Titular	2000.0	﻿aut 0310659 17 2016 8 24 0090 açã proced juiz espec cível autor carin rabel far ré klm cia real holand avi vist etc i relatóri relatóri dispens form artig 38 caput lei 9 099 95 ii fundament trat açã inden dan moral ajuiz carin rabel far fac klm cia real holand avi infir aut autor adquir si pass aére ida volt trech florianópolil genebr escal paul amsterdã volt cheg aeroport guarulh paul aleg ser …
299	parcialmente_procedente	2017	7	1	5	Vânia Petermann	Titular	8000.0	﻿aut 0305694 93 2016 8 24 0090 açã proced juiz espec cível proc autor brun ram outr réu vrg linh aére vist etc i relatóri relatóri dispens term art 38 lei 9 099 1995 ii fundament trat açã condenatór dan moral ajuiz brun ram manuel kanarek per ram contr vrg linh aére julg antecipad feit porquant soluç aut pod ser obt através anális direit disciplin matér bem fat prov carre sufici form convenc valh…
300	parcialmente_procedente	2017	7	31	0	Vânia Petermann	Titular	1000.0	﻿aut 0313886 22 2016 8 24 0023 açã proced juiz espec cível proc autor paul arriel fabr finot réu oceana linh aére vist etc i relatóri relatóri dispens term art 38 lei 9 099 1995 ii fundament trat açã condenatór ajuiz paul arriel fabr finot contr oceana linh aére julg antecipad feit porquant soluç aut pod ser obt anális direit disciplin matér bem fat prov carre sufici form convenc valh poi art 355…
301	parcialmente_procedente	2017	7	13	3	Vânia Petermann	Titular	10000.0	﻿aut 0304525 71 2016 8 24 0090 açã proced juiz espec cível proc autor sarah fernand outr réu ethiopian airlin enterpris vist etc i relatóri relatóri dispens form artig 38 caput lei 9 099 95 ii fundament trat açã inden dan moral ajuiz sarah fernand outr fac ethiopian airlin enterpris julg antecipad feit porquant soluç aut pod ser obt anális direit disciplin matér bem fat prov carre sufici form con…
302	parcialmente_procedente	2017	7	31	0	Vânia Petermann	Titular	0.0	﻿aut 0305495 08 2015 8 24 0090 açã proced juiz espec cível proc autor gabriel anj ferraz réu lat linh aére multiplu vist etc i relatóri relatóri dispens term art 38 lei 9 099 1995 ii fundament trat açã condenatór ajuiz gabriel anj ferraz contr lat linh aére multiplu julg antecipad feit porquant soluç aut pod ser obt através anális direit disciplin matér bem fat prov carre sufici form convenc valh…
303	parcialmente_procedente	2017	6	4	6	Vânia Petermann	Titular	2000.0	﻿aut 0303585 09 2016 8 24 0090 açã proced juiz espec cível proc autor renat spacek janu réu oceana linh aére vist etc i fundament trat açã condenatór inden dan mater moral ajuiz renat spacek janu fac oceana linh aére compreens decid ent pertin faz relatóri process emb dispens rit juiz espec autor ajuiz pres açã seguint caus ped 1 contrat serviç transport aére filh men idad embarqu voo 06 6162 fln…
304	improcedente	2017	6	19	0	Vânia Petermann	Titular	0.0	aut 0002610 60 2016 8 24 0090 açã proced juiz espec cível proc autor fát mar mend sant réu edestin agênc viag tur ltd outr vist etc i relatóri relatóri dispens form artig 38 caput lei 9 099 95 ii fundament trat açã condenatór dan mater moral ajuiz fát mar mend sant fac edestin br agênc viag tur ltd princípi fris demand inic promov fac edestin br agênc viag tur ltd air europ líne aere u send últ r…
305	extincao	2017	6	23	4	Vânia Petermann	Titular	0.0	﻿aut 0300962 69 2016 8 24 0090 açã proced juiz espec cível autor arivan august chiarelott outr réu air europ linh aére outr vist etc i relatóri relatóri dispens form artig 38 caput lei 9 099 95 ii fundament julg process const poi cond process prov tant trat açã repar dan moral ajuiz arivan august chiarelott elizabeth chiarelott palm beatr chiarelott palm fac air europ linh aére alital compagn áre…
305	extincao	2017	6	23	4	Vânia Petermann	Titular	0.0	﻿aut 0300962 69 2016 8 24 0090 açã proced juiz espec cível autor arivan august chiarelott outr réu air europ linh aére outr vist etc i relatóri relatóri dispens form artig 38 caput lei 9 099 95 ii fundament julg process const poi cond process prov tant trat açã repar dan moral ajuiz arivan august chiarelott elizabeth chiarelott palm beatr chiarelott palm fac air europ linh aére alital compagn áre…
305	parcialmente_procedente	2017	6	23	4	Vânia Petermann	Titular	5000.0	﻿aut 0300962 69 2016 8 24 0090 açã proced juiz espec cível autor arivan august chiarelott outr réu air europ linh aére outr vist etc i relatóri relatóri dispens form artig 38 caput lei 9 099 95 ii fundament julg process const poi cond process prov tant trat açã repar dan moral ajuiz arivan august chiarelott elizabeth chiarelott palm beatr chiarelott palm fac air europ linh aére alital compagn áre…
306	procedente	2017	7	26	2	Vânia Petermann	Titular	8500.0	aut 0309267 42 2016 8 24 0090 açã proced juiz espec cível proc autor suzan schmidt arrud réu lat linh aére vist etc i relatóri relatóri dispens form artig 38 caput lei 9 099 95 ii fundament trat açã inden dan moral ajuiz suzan schmidt arrud fac lat linh aére julg antecipad feit porquant soluç aut pod ser obt anális direit disciplin matér bem fat prov carre sufici form convenc valh poi art 355 i c…
307	procedente	2017	7	26	2	Vânia Petermann	Titular	7500.0	aut 0309237 07 2016 8 24 0090 açã proced juiz espec cível proc autor jakson albert munhoz réu turkish airlin inc vist etc i relatóri relatóri dispens form artig 38 caput lei 9 099 95 ii fundament trat açã inden dan moral mater ajuiz jakson albert munhoz fac deturkish airlin inc julg antecipad feit porquant soluç aut pod ser obt anális direit disciplin matér bem fat prov carre sufici form convenc …
308	parcialmente_procedente	2017	8	1	1	Vânia Petermann	Titular	6000.0	﻿aut 0300045 16 2017 8 24 0090 açã proced juiz espec cível proc autor silv luiz lermen outr réu american airlin inc vist etc i relatóri relatóri dispens form artig 38 caput lei 9 099 95 ii fundament trat açã inden dan moral mater ajuiz silv luiz lermen outr fac deamerican airlin inc julg antecipad feit porquant soluç aut pod ser obt anális direit disciplin matér bem fat prov carre sufici form con…
309	procedente	2017	6	23	4	Felipe L. da S. N. Schwambach	Leigo	2000.0	aut 0000114 92 2015 8 24 0090 açã proced juiz espec cível proc autor rafael rodrig souz réu american airlin decis art 38 lei 9 099 95 dispens relatóri cas verif necess brev relat i relatóri rafael rodrig souz qualific aut ajuiz desassist advog açã inden dan mater moral contr ré american airlin aleg resum pet inic i realiz compr pass aére est unid itál dia 15 setembr 2014 ii cancel dia compr est d…
310	parcialmente_procedente	2017	8	1	1	Vânia Petermann	Titular	5000.0	﻿aut 0309118 46 2016 8 24 0090 açã proced juiz espec cível proc autor marci ricard cost réu gol linh aére intelig vist etc i relatóri relatóri dispens term art 38 lei 9 099 1995 ii fundament trat açã condenatór ajuiz marci ricard cost contr gol linh aére intelig julg antecipad feit porquant soluç aut pod ser obt anális direit disciplin matér bem fat prov carre sufici form convenc valh poi art 355…
311	improcedente	2017	7	7	4	Vânia Petermann	Titular	0.0	aut 0304074 46 2016 8 24 0090 açã proced juiz espec cível proc autor henriqu leonard azeved azeved réu gol linh aére intelig vist etc i relatóri relatóri dispens form artig 38 caput lei 9 099 95 ii fundament trat açã inden dan mater moral ajuiz henriqu leonard azeved azeved fac gol linh aére intelig julg antecipad feit porquant soluç aut pod ser obt anális direit disciplin matér bem fat prov carr…
312	procedente	2017	6	1	3	Vânia Petermann	Titular	2000.0	aut 0303307 08 2016 8 24 0090 açã proced juiz espec cível proc autor herik patríc secundin réu tam linh aére fidel viag tur ltd multiplu vist etc i relatóri relatóri dispens form artig 38 caput lei 9 099 95 ii fundament trat açã condenatór dan moral ajuiz hérik patríc secundin fac tam linh aére qualific aut julg antecipad feit porquant soluç aut pod ser obt anális direit disciplin matér bem fat p…
313	parcialmente_procedente	2017	5	31	2	Vânia Petermann	Titular	4000.0	﻿aut 0305627 65 2015 8 24 0090 açã proced juiz espec cível proc autor rodrig fernand sánch rejan fernand sánch réu societ air franc vist etc i relatóri relatóri dispens term art 38 lei 9 099 1995 ii fundament trat açã condenatór ajuiz rodrig fernand sánch rejan fernand sánch contr societ air franc julg antecipad feit porquant soluç aut pod ser obt através anális direit disciplin matér bem fat pro…
314	improcedente	2017	5	31	2	Vânia Petermann	Titular	0.0	aut 0329473 21 2015 8 24 0023 açã proced juiz espec cível proc autor cínt august silv réu gol linh aére intelig vist etc i relatóri relatóri dispens term art 38 lei 9 099 1995 ii fundament trat açã condenatór ajuiz cínt august silv contr vrg linh aére julg antecipad feit porquant soluç aut pod ser obt através anális direit disciplin matér bem fat prov carre sufici form convenc valh poi art 355 i …
315	parcialmente_procedente	2017	5	31	2	Vânia Petermann	Titular	0.0	﻿aut 0303200 68 2016 8 24 0023 açã proced juiz espec cível proc autor robert souz siqu outr réu tam linh aére vist etc i relatóri relatóri dispens term art 38 lei 9 099 1995 ii fundament trat açã condenatór ajuiz robert souz siqu michel dor budin contr tam linh aére julg antecipad feit porquant soluç aut pod ser obt através anális direit disciplin matér bem fat prov carre sufici form convenc valh…
316	parcialmente_procedente	2017	7	14	4	Vânia Petermann	Titular	0.0	﻿aut 0308516 55 2016 8 24 0090 açã proced juiz espec cível proc autor rafael are silv franzon outr réu oceana linh aére vist etc i relatóri relatóri dispens term art 38 lei 9 099 1995 ii fundament trat açã condenatór ajuiz rafael are silv franzon ana cl alme stock contr oceana linh aére julg antecipad feit porquant soluç aut pod ser obt através anális direit disciplin matér bem fat prov carre suf…
317	parcialmente_procedente	2017	8	1	1	Vânia Petermann	Titular	0.0	﻿aut 0309869 33 2016 8 24 0090 açã proced juiz espec cível proc autor luci bihain hagemann malfuss outr réu oceana linh aére tr american airlin tac peru vist etc i relatóri relatóri dispens form artig 38 caput lei 9 099 95 ii fundament trat açã inden dan moral mater ajuiz luci bihain hagemann malfuss outr fac oceana linh aére tr american airlin tac peru julg antecipad feit porquant soluç aut pod …
317	parcialmente_procedente	2017	8	1	1	Vânia Petermann	Titular	5000.0	﻿aut 0309869 33 2016 8 24 0090 açã proced juiz espec cível proc autor luci bihain hagemann malfuss outr réu oceana linh aére tr american airlin tac peru vist etc i relatóri relatóri dispens form artig 38 caput lei 9 099 95 ii fundament trat açã inden dan moral mater ajuiz luci bihain hagemann malfuss outr fac oceana linh aére tr american airlin tac peru julg antecipad feit porquant soluç aut pod …
318	parcialmente_procedente	2017	7	31	0	Vânia Petermann	Titular	12000.0	﻿aut 0309943 87 2016 8 24 0090 açã proced juiz espec cível proc autor cristian felisbin silv réu air canad vist etc i relatóri relatóri dispens form artig 38 caput lei 9 099 95 ii fundament trat açã inden dan moral mater ajuiz cristian felisbin silv fac air canad julg antecipad feit porquant soluç aut pod ser obt anális direit disciplin matér bem fat prov carre sufici form convenc valh poi art 35…
319	parcialmente_procedente	2017	7	12	2	Vânia Petermann	Titular	4000.0	﻿aut 0305845 59 2016 8 24 0090 açã proced juiz espec cível proc autor giovan mai schiav outr réu iber line aere espan outr vist etc i relatóri relatóri dispens form artig 38 caput lei 9 099 95 ii fundament trat açã inden dan moral mater ajuiz giovan mai schiav victór brum oliv schiav fac iber line aere espan tam linh aére julg antecipad feit porquant soluç aut pod ser obt anális direit disciplin …
320	procedente	2017	7	11	1	Vânia Petermann	Titular	8000.0	aut 0302795 25 2016 8 24 0090 açã proced juiz espec cível proc autor ana carolin bazz réu air europ linh aére vist etc i relatóri relatóri dispens form artig 38 caput lei 9 099 95 ii fundament trat açã inden dan moral mater ajuiz ana carolin bazz fac air europ linh aére julg antecipad feit porquant soluç aut pod ser obt anális direit disciplin matér bem fat prov carre sufici form convenc valh poi…
321	parcialmente_procedente	2017	7	10	0	Vânia Petermann	Titular	10000.0	﻿aut 0305834 30 2016 8 24 0090 açã proced juiz espec cível proc autor luc zimmermann réu swis internat air lin ag vist etc i relatóri relatóri dispens form artig 38 caput lei 9 099 95 ii fundament trat açã inden dan moral ajuiz luc zimmermann fac swis internat air lin ag julg antecipad feit porquant soluç aut pod ser obt anális direit disciplin matér bem fat prov carre sufici form convenc valh po…
322	parcialmente_procedente	2017	6	1	3	Vânia Petermann	Titular	6000.0	﻿aut 0311399 72 2016 8 24 0090 açã proced juiz espec cível proc autor mikhayl ulynsk nesseroff gonçalv réu gol linh aére intelig vist etc i relatóri relatóri dispens term art 38 lei 9 099 1995 ii fundament trat açã condenatór ajuiz mikhayl ulynsk nesseroff gonçalv contr gol linh aére intelig inic acolh prelimin suscit ré retific pol passiv pass const gol linh aére julg antecipad feit porquant sol…
323	improcedente	2017	5	31	2	Vânia Petermann	Titular	0.0	aut 0301273 60 2016 8 24 0090 açã proced juiz espec cível proc autor carmen ter mor réu gol linh aére intelig vist etc i relatóri relatóri dispens term art 38 lei 9 099 1995 ii fundament trat açã condenatór ajuiz carmen ter mor contr gol linh aére intelig julg antecipad feit porquant soluç aut pod ser obt anális direit disciplin matér bem fat prov carre sufici form convenc valh poi art 355 i códi…
324	parcialmente_procedente	2017	8	1	1	Vânia Petermann	Titular	0.0	﻿aut 0311409 19 2016 8 24 0090 açã proced juiz espec cível proc autor guilherm abilho freit réu lant airlin group outr vist etc i relatóri relatóri dispens term art 38 lei 9 099 1995 ii fundament trat açã condenatór ajuiz guilherm abilho freit contr lant airlin group outr julg antecipad feit porquant soluç aut pod ser obt anális direit disciplin matér bem fat prov carre sufici form convenc valh p…
325	parcialmente_procedente	2017	8	1	1	Vânia Petermann	Titular	0.0	﻿aut 0005394 10 2016 8 24 0090 açã proced juiz espec cível proc autor eduard robert zeidemann réu azul linh aére brasil vist etc i relatóri relatóri dispens term art 38 lei 9 099 1995 ii fundament trat açã condenatór ajuiz eduard robert zeidemann contr azul linh aére brasil julg antecipad feit porquant soluç aut pod ser obt através anális direit disciplin matér bem fat prov carre sufici form conv…
326	parcialmente_procedente	2017	6	1	3	Vânia Petermann	Titular	3000.0	﻿aut 0304444 25 2016 8 24 0090 açã proced juiz espec cível proc autor thiag mat card réu vrg linh aére vist etc i relatóri relatóri dispens term art 38 lei 9 099 1995 ii fundament trat açã condenatór ajuiz thiag mat card contr vrg linh aére julg antecipad feit porquant soluç aut pod ser obt através anális direit disciplin matér bem fat prov carre sufici form convenc valh poi art 355 i códig proce…
327	parcialmente_procedente	2017	7	27	3	Vânia Petermann	Titular	6000.0	﻿aut 0307854 91 2016 8 24 0090 açã proced juiz espec cível proc autor daniel zoh réu lat airlin group vist etc i relatóri relatóri dispens form artig 38 caput lei 9 099 95 ii fundament trat açã inden dan moral mater ajuiz daniel zoh fac lat airlin group julg antecipad feit porquant soluç aut pod ser obt anális direit disciplin matér bem fat prov carre sufici form convenc valh poi art 355 i códig …
328	improcedente	2017	7	6	3	Vânia Petermann	Titular	0.0	aut 0308983 34 2016 8 24 0090 açã proced juiz espec cível proc autor camil fadel tiroll réu vrg linh aére gol linh aére vist etc i relatóri relatóri dispens form artig 38 caput lei 9 099 95 ii fundament trat açã repet indébit inden dan moral ajuiz fát camil fadel tiroll fac vrg linh aére gol linh aére prelimin réu requ alter ra soc fim const nom part gol linh aére verif refer nom cost inser siste…
329	improcedente	2017	7	27	3	Vânia Petermann	Titular	0.0	aut 0300442 75 2017 8 24 0090 açã proced juiz espec cível proc autor juli souz broering réu lat linh aére vist etc i relatóri relatóri dispens form artig 38 caput lei 9 099 95 ii fundament trat açã inden dan moral ajuiz juli souz broering fac lat linh aére julg antecipad feit porquant soluç aut pod ser obt anális direit disciplin matér bem fat prov carre sufici form convenc valh poi art 355 i cód…
330	parcialmente_procedente	2017	7	11	1	Vânia Petermann	Titular	3000.0	﻿aut 0001392 94 2016 8 24 0090 açã proced juiz espec cível proc autor alin megum arakaw belaund réu azul linh aére vist etc i relatóri relatóri dispens form artig 38 caput lei 9 099 95 ii fundament trat açã inden dan mater moral c obrig faz ajuiz alin megum arakaw belaund fac azul linh aére julg antecipad feit porquant soluç aut pod ser obt anális direit disciplin matér bem fat prov carre sufici …
331	parcialmente_procedente	2017	7	28	4	Vânia Petermann	Titular	4000.0	﻿aut 0310236 57 2016 8 24 0090 açã proced juiz espec cível proc autor marlon josé mull réu gol linh aére intelig vist etc i relatóri relatóri dispens term art 38 lei 9 099 1995 ii fundament trat açã condenatór ajuiz marlon josé mull contr gol linh aére intelig julg antecipad feit porquant soluç aut pod ser obt através anális direit disciplin matér bem fat prov carre sufici form convenc valh poi a…
332	parcialmente_procedente	2017	7	28	4	Vânia Petermann	Titular	0.0	﻿aut 0310482 53 2016 8 24 0090 açã proced juiz espec cível proc autor olg chulkov réu gol linh aére intelig vist etc i relatóri relatóri dispens form artig 38 caput lei 9 099 95 ii fundament trat açã inden dan moral mater ajuiz olg chulkov fac gol linh aére intelig julg antecipad feit porquant soluç aut pod ser obt anális direit disciplin matér bem fat prov carre sufici form convenc valh poi art …
333	parcialmente_procedente	2017	7	23	6	Denise Lago Pereira Haas	Leigo	4000.0	﻿aut 0302154 37 2016 8 24 0090 açã proced juiz espec cível proc autor fern simon outr réu american airlin vist etc dispens relatóri term artig 38 lei 9 099 95 fundament decid trat açã condenatór ajuiz fern simon silv specht contr american airlin julg antecipad feit porquant soluç aut pod ser obt através anális direit disciplin matér bem fat prov carre sufici form convenc valh poi art 355 i códig …
334	procedente	2017	7	18	1	Vânia Petermann	Titular	10000.0	aut 0310151 71 2016 8 24 0090 açã proced juiz espec cível proc autor milton cléci zanin outr réu aeromex aerov mexic vist etc i relatóri relatóri dispens form artig 38 caput lei 9 099 95 ii fundament trat açã inden dan moral mater ajuiz milton cléci zanin outr fac aeromex aerov mexic julg antecipad feit porquant soluç aut pod ser obt anális direit disciplin matér bem fat prov carre sufici form co…
335	parcialmente_procedente	2017	8	1	1	Vânia Petermann	Titular	7000.0	﻿aut 0300020 03 2017 8 24 0090 açã proced juiz espec cível proc autor rodrig doming outr réu vrg linh aére vist etc i relatóri relatóri dispens form artig 38 caput lei 9 099 95 ii fundament trat açã inden dan moral mater ajuiz rodrig doming outr fac vrg linh aére julg antecipad feit porquant soluç aut pod ser obt anális direit disciplin matér bem fat prov carre sufici form convenc valh poi art 35…
336	parcialmente_procedente	2017	7	19	2	Vânia Petermann	Titular	5590.01	﻿aut 0002087 48 2016 8 24 0090 açã proced juiz espec cível proc autor laí ces dall ast outr réu lat linh aére vist etc i relatóri relatóri dispens form artig 38 caput lei 9 099 95 ii fundament trat açã inden dan moral mater ajuiz laí ces dall ast outr fac lat linh aére julg antecipad feit porquant soluç aut pod ser obt anális direit disciplin matér bem fat prov carre sufici form convenc valh poi …
338	parcialmente_procedente	2019	1	23	2	Vânia Petermann	Titular	0.0	﻿aut 0300588 82 2018 8 24 0090 açã proced juiz espec cível proc autor ismael valt rodrig réu smj tur ltd epp outr vist etc relatóri relatóri dispens form artig 38 caput lei 9 099 95 fundament trat açã condenatór ajuiz ismael valt rodrig fac smj tur ltd epp compagni nation royal air maroc aduz cancel pacot viag ré part val ret indevid pugn repet dobr mont repar dan moral apen ré air maroc apresent…
339	procedente	2018	10	15	0	Ana Luisa Schmidt Ramos	Substituto	3000.0	aut 0000176 30 2018 8 24 0090 açã proced juiz espec cível proc autor héli sant ana silv juni réu société airfranc smil fidel vist etc i relatóri relatóri dispens form artig 38 caput lei 9 099 95 ii fundament trat açã condenatór ajuiz héli sant ana silv juni fac société airfranc smil fidel julg antecipad feit porquant soluç lid pod ser obt anális direit disciplin matér bem prov carre aut ser sufic…
340	improcedente	2017	4	7	4	Denise Lago Pereira Haas	Leigo	0.0	process 0309370 49 2016 8 24 0090 proced juiz espec cível requer daniel zach andrad oliv requer vrg linh aére vist etc i relatóri relatóri dispens term art 38 lei 9 099 1995 ii fundament trat açã condenatór ajuiz daniel zach andrad oliv contr vrg linh aére julg antecipad feit porquant soluç aut pod ser obt através anális direit disciplin matér bem fat prov carre sufici form convenc valh poi art 3…
341	improcedente	2017	2	16	3	Vânia Petermann	Titular	0.0	aut 0303070 08 2015 8 24 0090 açã proced juiz espec cível proc autor virt paulett szpoganicz réu delt airlin vist etc i relatóri relatóri dispens term art 38 lei 9 099 1995 ii fundament trat açã declaratór inexist débit c indenizatór dan moral ajuiz virt paulett szpoganicz contr delt airlin julg antecipad feit porquant soluç aut pod ser obt através anális direit disciplin matér bem fat prov carre…
342	parcialmente_procedente	2016	9	21	2	Vânia Petermann	Titular	8000.0	﻿aut 0001159 97 2016 8 24 0090 açã proced juiz espec cível proc autor allan alme alv gonçalv réu air europ line aere vist etc i relatóri relatóri dispens term art 38 lei 9 099 1995 ii fundament trat açã condenatór ajuiz allan alme alv gonçalv contr air europ line aere julg antecipad feit porquant soluç aut pod ser obt anális direit disciplin matér bem fat prov carre sufici form convenc valh poi a…
343	parcialmente_procedente	2016	10	25	1	Vânia Petermann	Titular	6000.0	﻿aut 0303388 54 2016 8 24 0090 açã proced juiz espec cível proc autor priscil buen réu ibér líne aére españ vist etc i relatóri relatóri dispens term art 38 lei 9 099 1995 ii fundament trat açã condenatór ajuiz priscil buen contr ibér líne aére españ julg antecipad feit porquant soluç aut pod ser obt mei anális direit disciplin matér bem fat prov carre sufici form convenc valh poi art 355 i códig…
344	parcialmente_procedente	2017	4	19	2	Vânia Petermann	Titular	10000.0	﻿aut 0303538 35 2016 8 24 0090 açã proced juiz espec cível proc autor gerson luiz müll réu compagni nation royal air maroc mastercard brasil ltd banc santand vist etc i relatóri relatóri dispens term art 38 lei 9 099 1995 ii fundament trat açã condenatór ajuiz gerson luiz müll contr compagni nation royal air maroc mastercard brasil ltd banc santand julg antecipad feit porquant soluç lid resolv di…
345	improcedente	2017	4	25	1	Vânia Petermann	Titular	0.0	aut 0302810 91 2016 8 24 0090 açã proced juiz espec cível proc autor jaim gonzag martim filh réu tam linh aére vist sentenç i relatóri relatóri dispens term art 38 lei 9 099 1995 ii fundament trat açã condenatór ajuiz jaim gonzag martim filh contr tam linh aére julg antecipad feit porquant soluç aut pod ser obt anális direit disciplin matér bem fat prov carre sufici form convenc valh poi art 355 …
346	parcialmente_procedente	2017	5	13	5	Vânia Petermann	Titular	10000.0	﻿aut 0304459 91 2016 8 24 0090 açã proced juiz espec cível proc autor carl eduard rap réu azul linh aére brasil vist etc i relatóri relatóri dispens term art 38 lei 9 099 1995 ii fundament trat açã condenatór ajuiz carl eduard rap contr azul linh aére brasil julg antecipad feit porquant soluç aut pod ser obt mei anális direit disciplin matér bem fat prov carre sufici form convenc valh poi art 355…
347	procedente	2017	5	4	3	Vânia Petermann	Titular	2000.0	aut 0300633 54 2016 8 24 0091 açã proced juiz espec cível proc autor fabi rogéri richulin silv réu vrg linh aére vist etc i relatóri relatóri dispens term art 38 lei 9 099 1995 ii fundament trat açã condenatór ajuiz fabi rogéri richulin silv contr vrg linh aére julg antecipad feit porquant soluç aut pod ser obt anális direit disciplin matér bem fat prov carre sufici form convenc valh poi art 355 …
348	parcialmente_procedente	2016	10	27	3	Vânia Petermann	Titular	3000.0	﻿aut 0305212 48 2016 8 24 0090 açã proced juiz espec cível proc autor andre cl spolador damian réu azul linh aére brasil vist etc i relatóri relatóri dispens term art 38 lei 9 099 1995 ii fundament trat açã condenatór ajuiz andre cl spolador damian contr azul linh aére brasil julg antecipad feit porquant soluç aut pod ser obt mei anális direit disciplin matér bem fat prov carre sufici form conven…
349	parcialmente_procedente	2016	10	27	3	Vânia Petermann	Titular	3000.0	﻿aut 0002839 20 2016 8 24 0090 açã proced juiz espec cível proc autor talit dur lop réu gol transport aére vist etc i relatóri relatóri dispens term art 38 lei 9 099 1995 ii fundament trat açã condenatór ajuiz talit dur lop contr gol transport aére julg antecipad feit porquant soluç aut pod ser obt mei anális direit disciplin matér bem fat prov carre sufici form convenc valh poi art 355 i códig p…
350	parcialmente_procedente	2017	4	24	0	Vânia Petermann	Titular	5000.0	﻿aut 0304922 33 2016 8 24 0090 açã proced juiz espec cível autor ana cristin silv zandavall réu alital compagn aere itali outr vist etc i relatóri relatóri dispens form art 38 caput lei 9 099 95 ii fundament trat açã condenatór dan mater moral ajuiz ana cristin silv zandavall fac alital compagn aere itali glob travel & corporat resolv antecipad lid term artig 355 i códig process civil 2015 vez ju…
351	parcialmente_procedente	2017	4	3	0	Vânia Petermann	Titular	4000.0	﻿aut 0305214 18 2016 8 24 0090 açã proced juiz espec cível autor andre cl spolador damian réu tam linh aére vist etc i relatóri relatóri dispens term art 38 lei 9 099 1995 ii fundament trat açã condenatór ajuiz andre cl spolador damian contr tam linh aére julg antecipad feit porquant soluç aut pod ser obt através anális direit disciplin matér bem fat prov carre sufici form convenc valh poi art 35…
352	parcialmente_procedente	2016	4	20	2	Vânia Petermann	Titular	0.0	﻿aut 0302261 81 2016 8 24 0090 açã proced juiz espec cível proc autor nar ortig réu tam linh aére vist etc i relatóri relatóri dispens term art 38 lei 9 099 1995 ii fundament trat açã condenatór ajuiz nar ortig contr tam linh aére julg antecipad feit porquant soluç aut pod ser obt através anális direit disciplin matér bem fat prov carre sufici form convenc valh poi art 355 i códig process civil a…
353	procedente	2016	5	16	0	Vânia Petermann	Titular	8000.0	aut 0302796 10 2016 8 24 0090 açã proced juiz espec cível proc autor math pesso albuquerqu réu air europ linh aére vist etc i relatóri relatóri dispens term art 38 lei 9 099 1995 ii fundament trat açã condenatór ajuiz math pesso albuquerqu contr air europ linh aére julg antecipad feit porquant soluç aut pod ser obt através anális direit disciplin matér bem fat prov carre sufici form convenc valh …
354	parcialmente_procedente	2017	4	20	3	Vânia Petermann	Titular	3000.0	﻿aut 0302355 29 2016 8 24 0090 açã proced juiz espec cível proc autor brun ferr baix réu tam linh aére vist etc i relatóri relatóri dispens term art 38 lei 9 099 1995 ii fundament trat açã condenatór ajuiz brun ferr baix contr tam linh aére julg antecipad feit porquant soluç aut pod ser obt através anális direit disciplin matér bem fat prov carre sufici form convenc valh poi art 355 i códig proce…
355	improcedente	2017	4	20	3	Vânia Petermann	Titular	0.0	aut 0302184 72 2016 8 24 0090 açã proced juiz espec cível proc autor paul galbiatt silv réu iber line aere espan outr vist etc i relatóri relatóri dispens term art 38 lei 9 099 1995 ii fundament trat açã condenatór ajuiz paul galbiatt silv contr iber line aere espan ocean air linh aére verif process extint relaç ré iber line aere espan acord homolog fl 113 pass analis mérit tão soment relaç ré oc…
356	parcialmente_procedente	2017	4	20	3	Vânia Petermann	Titular	5000.0	﻿aut 0301585 36 2016 8 24 0090 açã proced juiz espec cível proc autor raub schlickmann michel outr réu tam linh aére vist etc i relatóri relatóri dispens term art 38 lei 9 099 1995 ii fundament trat açã condenatór ajuiz raub schlickmann michel outr contr tam linh aére julg antecipad feit porquant soluç aut pod ser obt anális direit disciplin matér bem fat prov carre sufici form convenc valh poi a…
357	improcedente	2017	5	16	1	Vânia Petermann	Titular	0.0	aut 0002704 08 2016 8 24 0090 açã proced juiz espec cível proc autor mar ivan guim silv réu azul linh aére vist etc i relatóri relatóri dispens term art 38 lei 9 099 1995 ii fundament trat açã condenatór ajuiz mar ivan guim silv contr azul linh aére julg antecipad feit porquant soluç aut pod ser obt através anális direit disciplin matér bem fat prov carre sufici form convenc valh poi art 355 i có…
358	parcialmente_procedente	2017	5	15	0	Vânia Petermann	Titular	1000.0	﻿aut 0002576 85 2016 8 24 0090 açã proced juiz espec cível proc autor luiz adolf tav per réu lat airlin group vist etc i relatóri relatóri dispens term art 38 lei 9 099 1995 ii fundament trat açã condenatór ajuiz luiz adolf tav per contr lat airlin group julg antecipad feit porquant soluç aut pod ser obt mei anális direit disciplin matér bem fat prov carre sufici form convenc valh poi art 355 i c…
359	parcialmente_procedente	2017	2	7	1	Davidson Jahn Mello	Titular	10000.0	﻿aut 0305754 03 2015 8 24 0090 açã proced juiz espec cível proc autor thais marqu barcell réu gol linh aére vist etc i relatóri relatóri dispens term art 38 lei 9 099 1995 ii fundament trat açã condenatór ajuiz thais marqu barcell contr vrg linh aére julg antecipad feit porquant soluç aut pod ser obt através anális direit disciplin matér bem fat prov carre sufici form convenc valh poi art 355 i c…
360	parcialmente_procedente	2017	1	31	1	Davidson Jahn Mello	Titular	0.0	﻿aut 0303863 44 2015 8 24 0090 açã proced juiz espec cível proc autor allin card pires outr réu cvc agênc viag vist etc i relatóri relatóri dispens term art 38 lei 9 099 1995 ii fundament trat açã condenatór ajuiz alin card pires samuel juru martin paul robert siqu júni adelin aric conce contr cvc brasil oper agênc viag julg antecipad feit porquant soluç aut pod ser obt através anális direit disc…
361	improcedente	2017	2	9	3	Vânia Petermann	Titular	0.0	aut 0301359 31 2016 8 24 0090 açã proced juiz espec cível proc autor juli lavin outr réu aerov méxic aeroméx outr vist sentenç i relatóri relatóri dispens term art 38 lei 9 099 1995 ii fundament trat açã condenatór ajuiz juli lavin nathál oliv nev contr aerov méxic aeroméx tvlx viag tur viajanet julg antecipad feit porquant soluç aut pod ser obt através anális direit disciplin matér bem fat prov …
362	parcialmente_procedente	2017	2	8	2	Vânia Petermann	Titular	0.0	﻿aut 0000231 49 2016 8 24 0090 açã proced juiz espec cível proc autor valeri franc felic réu tam linh aére vist etc i relatóri relatóri dispens term art 38 lei 9 099 1995 ii fundament trat açã condenatór ajuiz valeri franc felic contr tam linh aére julg antecipad feit porquant soluç aut pod ser obt através anális direit disciplin matér bem fat prov carre sufici form convenc valh poi art 355 i cód…
363	parcialmente_procedente	2016	10	11	1	Vânia Petermann	Titular	8000.0	﻿aut 0302616 91 2016 8 24 0090 açã proced juiz espec cível proc autor vic guerr vie silv réu oceana linh aére vist etc i relatóri relatóri dispens term art 38 lei 9 099 1995 ii fundament trat açã condenatór ajuiz vic guerr vie silv contr oceana linh aére julg antecipad feit porquant soluç aut pod ser obt através anális direit disciplin matér bem fat prov carre sufici form convenc valh poi art 355…
364	procedente	2016	10	14	4	Vânia Petermann	Titular	5000.0	aut 0001388 57 2016 8 24 0090 açã proced juiz espec cível proc autor gustav tesh shiog réu tam linh aére vist etc i relatóri relatóri dispens term art 38 lei 9 099 1995 ii fundament trat açã condenatór ajuiz gustav tesh shiog contr tam linh aére julg antecipad feit porquant soluç aut pod ser obt através anális direit disciplin matér bem fat prov carre sufici form convenc valh poi art 355 i códig …
365	procedente	2016	10	13	3	Vânia Petermann	Titular	5000.0	aut 0300684 68 2016 8 24 0090 açã proced juiz espec cível proc autor luc kneipp sindorf outr réu azul linh aére vist etc i relatóri relatóri dispens term art 38 lei 9 099 1995 ii fundament trat açã condenatór ajuiz luc kneipp sindorf marin talh rib sindorf contr azul linh aére julg antecipad feit porquant soluç aut pod ser obt através anális direit disciplin matér bem fat prov carre sufici form c…
366	procedente	2016	10	11	1	Vânia Petermann	Titular	1500.0	aut 0000109 36 2016 8 24 0090 açã proced juiz espec cível proc autor jamil cher garc outr réu vrg linh aére vist etc i relatóri relatóri dispens form artig 38 caput lei 9 099 95 ii fundament trat açã condenatór ajuiz jamil cher garc ana paul silv frag garc fac vrg linh aére julg antecipad feit porquant soluç aut pod ser obt através anális direit disciplin matér bem fat prov carre sufici form conv…
367	improcedente	2016	10	11	1	Vânia Petermann	Titular	0.0	aut 0003922 08 2015 8 24 0090 açã proced juiz espec cível proc autor angel meliss borg casal réu oceana linh aére outr vist etc i relatóri relatóri dispens term art 38 lei 9 099 1995 ii fundament trat açã condenatór ajuiz angel meliss borg casal contr oceana linh aére concessionár aeroport internac guarulh gru airport julg antecipad feit porquant soluç aut pod ser obt através anális direit discip…
368	parcialmente_procedente	2016	10	11	1	Vânia Petermann	Titular	3000.0	﻿aut 0302629 97 2016 8 24 0023 açã proced juiz espec cível proc autor adri josé assil outr réu oceana linh aére vist etc i relatóri relatóri dispens term art 38 lei 9 099 1995 ii fundament trat açã condenatór ajuiz adri josé assil joã carl linh silv luci trierweill naschenwen contr oceana linh aére julg antecipad feit porquant soluç aut pod ser obt através anális direit disciplin matér bem fat pr…
369	parcialmente_procedente	2016	12	7	2	Vânia Petermann	Titular	8000.0	﻿aut 0004230 44 2015 8 24 0090 açã proced juiz espec cível proc autor rafael mend sant réu tam linh aére vist etc i relatóri relatóri dispens term art 38 lei 9 099 1995 ii fundament trat açã condenatór ajuiz rafael mend sant contr tam linh aére julg antecipad feit porquant soluç aut pod ser obt através anális direit disciplin matér bem fat prov carre sufici form convenc valh poi art 355 i códig p…
370	parcialmente_procedente	2016	9	20	1	Vânia Petermann	Titular	1000.0	﻿aut 0302446 22 2016 8 24 0090 açã proced juiz espec cível proc autor marc alexandr silv outr réu tam linh aére vist etc i relatóri relatóri dispens term art 38 lei 9 099 1995 ii fundament trat açã condenatór ajuiz marc alexandr silv priscil mour ortig contr tam linh aére julg antecipad feit porquant soluç aut pod ser obt através anális direit disciplin matér bem fat prov carre sufici form conven…
371	parcialmente_procedente	2016	10	24	0	Vânia Petermann	Titular	3000.0	﻿aut 0002162 24 2015 8 24 0090 açã proced juiz espec cível proc autor glauc ben vinc réu united airlin inc vist sentenç i relatóri relatóri dispens term art 38 lei 9 099 1995 ii fundament trat açã condenatór ajuiz glauc ben vinc contr united airlin inc julg antecipad feit porquant soluç aut pod ser obt através anális direit disciplin matér bem fat prov carre sufici form convenc valh poi art 355 i…
372	parcialmente_procedente	2016	9	19	0	Vânia Petermann	Titular	5000.0	﻿aut 0305612 96 2015 8 24 0090 açã proced juiz espec cível proc autor francisc mar barb cavalcant réu tam linh aére vist sentenç i relatóri relatóri dispens term art 38 lei 9 099 1995 ii fundament trat açã condenatór ajuiz francisc mar barb cavalcant contr tam linh aére julg antecipad feit porquant soluç aut pod ser obt através anális direit disciplin matér bem fat prov carre sufici form convenc …
373	extincao	2016	12	9	4	Vânia Petermann	Titular	0.0	aut 0001006 64 2016 8 24 0090 açã proced juiz espec cível proc autor eduard peruff silv réu decol ltd vist sentenç i relatóri relatóri dispens term art 38 lei 9 099 1995 ii fundament trat açã condenatór ajuiz eduard peruff silv contr decol ltd julg antecipad feit porquant soluç aut pod ser obt através anális direit disciplin matér bem fat prov carre sufici form convenc valh poi art 355 i códig pr…
374	parcialmente_procedente	2016	12	9	4	Vânia Petermann	Titular	10000.0	﻿aut 0306154 80 2016 8 24 0090 açã proced juiz espec cível proc autor natal pizzet card réu oceana linh aére vist etc i relatóri relatóri dispens term art 38 lei 9 099 1995 ii fundament trat açã condenatór ajuiz natal pizzet card contr avianc oceana linh aére inic observ emb açã sid ajuiz apen contr avianc ocean air linh aére autor insurg acerc inclus tr american airlin tac pol passiv demand tend…
375	parcialmente_procedente	2016	12	19	0	Vânia Petermann	Titular	8000.0	﻿aut 0301367 42 2015 8 24 0090 açã proced juiz espec cível proc autor nelson gustav mesquit rib alv outr réu decol ltd vist sentenç i relatóri relatóri dispens term art 38 lei 9 099 1995 ii fundament trat açã indenizatór dan mater moral ajuiz nelson gustav mesquit rib alv turandot mirand land heloís helen mirand land contr decol ltd julg antecipad feit porquant soluç aut pod ser obt através análi…
376	parcialmente_procedente	2016	11	24	3	Vânia Petermann	Titular	5000.0	﻿aut 0305105 38 2015 8 24 0090 açã proced juiz espec cível proc autor aldan dilm angel mat réu gol linh aére intelig vist sentenç i relatóri relatóri dispens term art 38 lei 9 099 1995 ii fundament trat açã indenizatór ajuiz aldan dilm angel mat contr gol linh aére intelig julg antecipad feit porquant soluç aut pod ser obt através anális direit disciplin matér bem fat prov carre sufici form conve…
377	parcialmente_procedente	2016	12	19	0	Vânia Petermann	Titular	0.0	﻿aut 0000046 11 2016 8 24 0090 açã proced juiz espec cível proc autor marci alexandr kuntz outr réu american airlin inc vist sentenç i relatóri relatóri dispens term art 38 lei 9 099 1995 ii fundament trat açã condenatór ajuiz marci alexandr kuntz outr contr american airlin inc julg antecipad feit porquant soluç aut pod ser obt através anális direit disciplin matér bem fat prov carre sufici form …
378	procedente	2016	7	27	2	Vânia Petermann	Titular	3000.0	aut 0305424 06 2015 8 24 0090 açã proced juiz espec cível proc autor leonard mull sever outr réu aerov del contin americ avianc vist etc i relatóri relatóri dispens form artig 38 caput lei 9 099 95 ii fundament trat açã condenatór dan moral ajuiz leonard mull sever outr fac aerov del contin americ avianc resolv antecipad lid term artig 355 i códig process civil 2015 vez juiz pod dev julg lid ante…
379	procedente	2016	7	28	3	Vânia Petermann	Titular	14000.0	aut 0300928 94 2016 8 24 0090 açã proced juiz espec cível proc autor filip senh ros réu gol linh aére intelig vist etc relatóri dispens term artig 38 caput lei 9099 95 trat açã inden dan moral ajuiz filip senh ros fac gol linh aére intelig resolv antecipad lid term artig 355 i códig process civil 2015 vez juiz pod dev julg lid antecipad desprez realiz audi produç prov constat acerv document sufic…
380	procedente	2016	7	27	2	Vânia Petermann	Titular	5000.0	aut 0302359 03 2015 8 24 0090 açã proced juiz espec cível proc autor joã vicent hes guim klettenberg wank réu oceana linh aere vist etc i relatóri relatóri dispens form artig 38 caput lei 9 099 95 ii fundament trat açã condenatór dan moral ajuiz joã vicent hes guim klettenberg wank fac oceana linh aere resolv antecipad lid term artig 355 i códig process civil 2015 vez juiz pod dev julg lid anteci…
381	procedente	2016	7	27	2	Vânia Petermann	Titular	3000.0	aut 0305795 67 2015 8 24 0090 açã proced juiz espec cível proc autor valéri odorizz juni réu oceana linh aére vist etc i relatóri relatóri dispens form artig 38 caput lei 9 099 95 ii fundament trat açã condenatór dan moral ajuiz valéri odorizz júni fac oceana linh aére resolv antecipad lid term artig 355 i códig process civil 2015 vez juiz pod dev julg lid antecipad desprez realiz audi produç pro…
382	procedente	2016	8	31	2	Vânia Petermann	Titular	8000.0	aut 0301511 79 2016 8 24 0090 açã proced juiz espec cível proc autor mônic scoz mend outr réu vrg linh aére vist sentenç i relatóri relatóri dispens form artig 38 caput lei 9 099 95 ii fundament trat açã condenatór ajuiz mônic scoz mend marcond mend silv júni tân mar xavi scoz contr vrg linh aére resolv antecipad lid term artig 355 i códig process civil 2015 vez juiz pod dev julg lid antecipad de…
383	parcialmente_procedente	2016	7	27	2	Vânia Petermann	Titular	10000.0	﻿aut 0305397 23 2015 8 24 0090 açã proced juiz espec cível proc autor luc cunh cout réu oceana linh aére vist etc i relatóri relatóri dispens form artig 38 caput lei 9 099 95 ii fundament trat açã condenatór dan mater moral ajuiz lúc cunh cout fac oceana linh aére resolv antecipad lid term artig 355 i códig process civil 2015 vez juiz pod dev julg lid antecipad desprez realiz audi produç prov con…
384	procedente	2016	8	31	2	Vânia Petermann	Titular	10000.0	aut 0304861 12 2015 8 24 0090 açã proced juiz espec cível proc autor marly cost sant réu tam linh aére outr vist etc i relatóri relatóri dispens term art 38 caput lei 9099 95 ii fundament trat açã condenatór dan mater moral ajuiz marly cost sant fac tam linh aére alital compagn aere itali resolv antecipad lid term artig 355 i códig process civil 2015 vez juiz pod dev julg lid antecipad desprez re…
385	procedente	2016	7	27	2	Bárbara Gonçalves Dalponte	Leigo	10000.0	aut 0301799 61 2015 8 24 0090 açã proced juiz espec cível autor susan mar nev port réu tam linh aére vist etc i relatóri dispens relatóri term artig 38 lei 9 099 95 ii fundament trat açã condenatór propost susan mar nev port fac tam linh aére ambas devid qualific aut inic verif trat relaç consum vist autor ré enquadr conceit artig 2 3 códig defês consum send respectiv consum fornec pes incid dire…
386	improcedente	2016	9	5	0	Vânia Petermann	Titular	0.0	aut 0305753 18 2015 8 24 0090 açã proced juiz espec cível proc autor mar cristin gonçalv outr réu gol linh aére intelig outr vist etc i relatóri relatóri dispens form artig 38 caput lei 9 099 95 ii fundament trat açã condenatór ajuiz mar cristin gonçalv luiz henriqu leal azeved fac vrg linh aére delt air lin inc resolv antecipad lid term artig 355 i códig process civil 2015 vez juiz pod dev julg …
387	parcialmente_procedente	2016	9	13	1	Vânia Petermann	Titular	7000.0	﻿aut 0302572 72 2016 8 24 0090 açã proced juiz espec cível proc autor daniel xavi danielewicz réu tam linh aére vist etc i relatóri relatóri dispens term art 38 lei 9 099 1995 ii fundament trat açã condenatór ajuiz daniel xavi danielewicz contr tam linh aére julg antecipad feit porquant soluç aut pod ser obt através anális direit disciplin matér bem fat prov carre sufici form convenc valh poi art…
388	parcialmente_procedente	2016	9	14	2	Vânia Petermann	Titular	3000.0	﻿aut 0302645 44 2016 8 24 0090 açã proced juiz espec cível proc autor thiag marcel zanell outr réu gol linh aére intelig vist etc i relatóri relatóri dispens term art 38 lei 9 099 1995 ii fundament trat açã condenatór ajuiz thiag marcel zanell carolin alme contr gol linh aére intelig julg antecipad feit porquant soluç aut pod ser obt através anális direit disciplin matér bem fat prov carre sufici…
389	improcedente	2016	9	2	4	Vânia Petermann	Titular	0.0	aut 0004124 82 2015 8 24 0090 açã proced juiz espec cível proc autor luiz mass net réu gol linh aére intelig vist etc i relatóri relatóri dispens form artig 38 caput lei 9 099 95 ii fundament trat açã condenatór ajuiz luiz mass net fac vrg linh aére resolv antecipad lid term artig 355 i códig process civil 2015 vez juiz pod dev julg lid antecipad desprez realiz audi produç prov constat acerv docu…
390	parcialmente_procedente	2016	7	27	2	Vânia Petermann	Titular	0.0	﻿aut 0301436 74 2015 8 24 0090 açã proced juiz espec cível proc autor renat suslik ig outr réu american airlin inc outr vist etc i relatóri relatóri dispens form artig 38 caput lei 9 099 95 ii fundament trat açã condenatór dan moral mater ajuiz renat suslik ig daniel fát silv ig fac american airlin inc banc itaucard entend depo pessoal autor dispens tend vist esclarec necess pres pet inic indefir…
391	parcialmente_procedente	2016	9	12	0	Vânia Petermann	Titular	4000.0	﻿aut 0302450 59 2016 8 24 0090 açã proced juiz espec cível proc autor luiz robert curtinaz schifin réu delt airlin inc vist etc i relatóri relatóri dispens term art 38 lei 9 099 1995 ii fundament trat açã condenatór ajuiz luiz robert curtinaz schifin contr delt airlin inc julg antecipad feit porquant soluç aut pod ser obt através anális direit disciplin matér bem fat prov carre sufici form conven…
392	procedente	2016	9	1	3	Vânia Petermann	Titular	7000.0	aut 0302055 74 2016 8 24 0023 açã proced juiz espec cível proc autor cristin scheidt card réu tam linh aére vist etc i relatóri relatóri dispens form artig 38 caput lei 9 099 95 ii fundament trat açã condenatór dan moral matér ajuiz cristin scheidt card fac tam linh aére resolv antecipad lid term artig 355 i códig process civil 2015 vez juiz pod dev julg lid antecipad desprez realiz audi produç p…
393	procedente	2016	9	5	0	Vânia Petermann	Titular	5000.0	aut 0003444 97 2015 8 24 0090 açã proced juiz espec cível proc autor yut sandr balsin falquet outr réu alital brasil alital compagn aére itali vist sentenç i relatóri relatóri dispens form art 38 lei 9 099 1995 ii fundament trat açã indenizatór ajuiz yut sandr balsin falquet jovelin falquet contr alital brasil alital compagn aére itali julg antecipad feit porquant soluç aut pod ser obt através an…
394	parcialmente_procedente	2016	9	15	3	Vânia Petermann	Titular	10000.0	﻿aut 0305172 03 2015 8 24 0090 açã proced juiz espec cível proc autor sandr ces card outr réu tam linh aére outr vist sentenç i relatóri relatóri dispens term art 38 lei 9 099 1995 ii fundament trat açã condenatór ajuiz sandr ces card schirley zorit grudtnet contr tam linh aére tam viag american airlin quant ré american airlin observ autor entabul acord refer companh homolog fl 231 assim pass ana…
395	parcialmente_procedente	2016	7	4	0	Fernando de Castro Faria	Titular	1000.0	﻿aut 0003384 27 2015 8 24 0090 açã proced juiz espec cível proc autor rafael rodrig souz réu vrg linh aére sentenç dispens relatóri form art 38 lei 9 099 95 feit comport julg antecip form art 355 i nov códig process civil vez prov document acost aut sufici deslind caus prescind produç prov audi adem relaç juríd exist part dev observ códig defês consum lei 8 078 90 porquant part autor destinatár f…
396	parcialmente_procedente	2016	7	29	4	Vânia Petermann	Titular	10000.0	﻿aut 0003399 93 2015 8 24 0090 açã proced juiz espec cível proc autor daniel vignard réu submarin viag b2w viag tur ltd sentenç dispens relatóri form art 38 lei 9 099 95 feit comport julg antecip form art 355 i nov códig process civil vez prov document acost aut sufici deslind caus prescind produç prov audi adem relaç juríd exist part dev observ códig defês consum lei 8 078 90 porquant part autor…
397	improcedente	2016	6	22	2	Fernando de Castro Faria	Titular	0.0	aut 0303177 52 2015 8 24 0090 açã proced juiz espec cível proc autor henriqu rogeri antun souz juni réu tam linh aére outr sentenç dispens relatóri form art 38 lei 9 099 95 feit comport julg antecip form art 355 i nov códig process civil vez prov document acost aut sufici deslind caus prescind produç prov audi adem relaç juríd exist part dev observ códig defês consum lei 8 078 90 porquant part au…
398	procedente	2016	7	29	4	Vânia Petermann	Titular	5000.0	aut 0303479 81 2015 8 24 0090 açã proced juiz espec cível proc autor dea karl custódi outr réu gol linh aére intelig sentenç dispens relatóri form art 38 lei 9 099 95 feit comport julg antecip mold art 355 i nov códig process civil vez prov document acost aut sufici deslind caus prescind produç prov audi adem relaç juríd exist part dev observ códig defês consum lei 8 078 90 porquant autor encontr…
399	parcialmente_procedente	2016	7	29	4	Vânia Petermann	Titular	2000.0	﻿aut 0303622 70 2015 8 24 0090 açã proced juiz espec cível proc autor mar eduard baix schmeil réu gol linh aére intelig outr sentenç dispens relatóri form art 38 lei 9 099 95 feit comport julg antecip mold art 355 i nov códig process civil vez prov document acost aut sufici deslind caus prescind produç prov audi inic destac demand prosseg tão soment desfav prim ré tend vist acord entabul autor se…
400	procedente	2016	8	11	3	Maiara Nuernberg Philippi	Leigo	5000.0	process 0304139 75 2015 8 24 0090 proced juiz espec cível requer claud oliv luiz requer air europ line aere u vist etc dispens relatóri term artig 38 lei 9 099 95 fundament decid trat açã inden dan moral interpost claud oliv luiz contr air europ line aere u julg antecipad feit val art 355 i códig process civil porquant soluç demand pod facil ser obt através anális direit disciplin matér bem prov …
401	improcedente	2016	7	21	3	Fernando de Castro Faria	Titular	0.0	aut 0301619 45 2015 8 24 0090 açã proced juiz espec cível proc autor josé carl cost font réu gol linh aére intelig sentenç relatóri dispens form artig 38 caput lei 9 099 95 trat açã mandament obrig faz c condenatór dan moral ajuiz josé carl cost font fac vrg linh aére resolv antecipad lid term artig 355 i códig process civil 2015 vez juiz pod dev julg lid antecipad desprez realiz audi produç prov…
402	parcialmente_procedente	2016	7	27	2	Vânia Petermann	Titular	0.0	﻿aut 0003908 24 2015 8 24 0090 açã proced juiz espec cível proc autor fernand souz réu vrg linh aére vist etc i relatóri relatóri dispens form artig 38 caput lei 9 099 95 ii fundament trat açã condenatór ajuiz fernand souz fac vrg linh aére resolv antecipad lid term artig 355 i códig process civil 2015 vez juiz pod dev julg lid antecipad desprez realiz audi produç prov constat acerv document sufi…
403	parcialmente_procedente	2016	7	27	2	Vânia Petermann	Titular	0.0	﻿aut 0001134 84 2016 8 24 0090 açã proced juiz espec cível proc autor bernadet cristin rezend réu tap transport aére portugues vist etc i relatóri relatóri dispens form artig 38 caput lei 9 099 95 ii fundament trat açã condenatór dan mater moral ajuiz bernadet cristin rezend fac tap transport aére portugues resolv antecipad lid term artig 355 i códig process civil 2015 vez juiz pod dev julg lid a…
404	procedente	2016	4	11	0	Lucilene dos Santos	Substituto	2000.0	aut 0305577 39 2015 8 24 0090 açã proced juiz espec cível proc autor josé silv net réu tam linh aére vist etc i relatóri relatóri dispens form artig 38 caput lei 9 099 95 ii fundament trat açã inden dan moral ajuiz josé silv net fac tam linh aére resolv antecipad lid term artig 355 i códig process civil 2015 vez juiz pod dev julg lid antecipad desprez realiz audi produç prov constat acerv documen…
405	procedente	2016	5	30	0	Lucilene dos Santos	Substituto	15000.0	aut 0003878 86 2015 8 24 0090 açã proced juiz espec cível proc autor elain brand réu vrg linh aére vist etc trat açã condenatór ajuiz elain brand fac vrg linh aére relatóri dispens form art 38 caput lei 9 099 95 decid resolv antecipad lid term art 355 i códig process civil 2015 vez juiz pod dev julg lid antecipad desprez realiz audi produç prov constat acerv document sufici nort instru entend liv…
406	parcialmente_procedente	2016	5	19	3	Lucilene dos Santos	Substituto	0.0	﻿aut 0302251 71 2015 8 24 0090 açã proced juiz espec cível proc autor conex tur ltd réu aeroline argentin vist etc i relatóri relatóri dispens form artig 38 caput lei 9 099 95 ii fundament trat açã regress ajuiz conex tur ltd fac aeroline argentin resolv antecipad lid term artig 355 i códig process civil 2015 vez juiz pod dev julg lid antecipad desprez realiz audi produç prov constat acerv docume…
407	procedente	2016	5	30	0	Lucilene dos Santos	Substituto	5000.0	aut 0302639 71 2015 8 24 0090 açã proced juiz espec cível proc autor catarin graç arcov agui réu societé air franc outr vist etc trat açã condenatór ajuiz catarin graç arcov agui fac societé air franc vrg linh aére relatóri dispens form art 38 caput lei 9 099 95 decid extint feit relaç ré societé air franc virtud decis fl 37 homolog acord celebr part inic afast aleg aus document pessoal autor vez…
408	procedente	2016	3	18	4	Rudson Marcos	Titular	12000.0	aut 0302631 94 2015 8 24 0090 açã proced juiz espec cível proc autor lig claudin ducló réu qat airway vist etc i relatóri relatóri dispens form artig 38 caput lei 9 099 95 ii fundament trat açã inden dan moral ajuiz líg claudin ducló contr qat airw resolv antecipad lid term artig 355 i ncpc vez juiz pod dev julg lid antecipad desprez realiz audi produç prov constat acerv document sufici nort inst…
409	parcialmente_procedente	2016	3	18	4	Rudson Marcos	Titular	8000.0	﻿aut 0300479 73 2015 8 24 0090 açã proced juiz espec cível proc autor cels kolesnikov outr réu oceana linh aere ltd avianc vist etc i relatóri relatóri dispens form artig 38 caput lei 9 099 95 ii fundament trat açã condenatór dan moral mater ajuiz cels kolesnikov cristian kiyom miyaj kolesnikov rafael miyaj kolesnikov leonard miyaj kolesnikov fac oceana linh aére ltd resolv antecipad lid term art…
410	parcialmente_procedente	2016	4	8	4	Rudson Marcos	Titular	3000.0	﻿aut 0300039 77 2015 8 24 0090 açã proced juiz espec cível proc autor mari silv bodenmüll réu delt air lin inc vist etc i relatóri relatóri dispens form artig 38 caput lei 9 099 95 ii fundament trat açã inden dan mater c dan moral ajuiz mari silv bodenmüll fac delt air lin inc resolv antecipad lid term artig 355 i códig process civil vez juiz pod dev julg lid antecipad desprez realiz audi produç …
411	procedente	2016	4	8	4	Rudson Marcos	Titular	3000.0	aut 0302019 59 2015 8 24 0090 açã proced juiz espec cível autor gabriell alin zatt réu azul linh aére brasil vist etc i relatóri relatóri dispens form artig 38 caput lei 9 099 95 ii fundament trat açã condenatór dan mater moral ajuiz gabriell alin zatt fac azul linh aére brasil resolv antecipad lid term artig 355 i nov códig process civil vez juiz pod dev julg lid antecipad desprez realiz audi pr…
412	parcialmente_procedente	2016	4	8	4	Rudson Marcos	Titular	5000.0	﻿aut 0302888 22 2015 8 24 0090 açã proced juiz espec cível proc autor ana cl souz réu vrg linh aére vist etc i relatóri relatóri dispens form art 38 caput lei 9 099 95 ii fundament trat açã condenatór dan mater moral ajuiz ana cl souz fac vrg linh aére resolv antecipad lid term artig 355 i códig process civil 2015 vez juiz pod dev julg lid antecipad desprez realiz audi produç prov constat acerv d…
413	improcedente	2016	5	8	6	Rudson Marcos	Titular	0.0	aut 0303350 76 2015 8 24 0090 açã proced juiz espec cível autor felip chech ott réu azul linh aére brasil vist etc i relatóri relatóri dispens form artig 38 caput lei 9 099 95 ii fundament trat açã condenatór dan mater ajuiz felip chech ott fac azul linh aére brasil resolv antecipad lid term artig 355 i cpc 2015 vez juiz pod dev julg lid antecipad desprez realiz audi produç prov constat acerv doc…
414	procedente	2016	4	8	4	Rudson Marcos	Titular	5000.0	aut 0302874 38 2015 8 24 0090 açã proced juiz espec cível proc autor ros clé alv silv réu edestin br agênc viag tur ltd outr vist etc i relatóri relatóri dispens form artig 38 caput lei 9 099 95 ii fundament trat açã condenatór dan moral ajuiz ros clé alv silv fac edestin br agênc viag tur ltd azul linh aére brasil resolv antecipad lid term artig 355 i códig process civil 2015 vez juiz pod dev ju…
415	procedente	2016	4	8	4	Rudson Marcos	Titular	12000.0	aut 0302801 66 2015 8 24 0090 açã proced juiz espec cível proc autor carolin claudin sant réu qat airway vist etc i relatóri relatóri dispens form artig 38 caput lei 9 099 95 ii fundament trat açã inden dan moral ajuiz carolin claudin sant contr qat airw resolv antecipad lid term artig 355 i ncpc vez juiz pod dev julg lid antecipad desprez realiz audi produç prov constat acerv document sufici nor…
416	parcialmente_procedente	2016	4	4	0	Rudson Marcos	Titular	2500.0	﻿aut 0302793 89 2015 8 24 0090 açã proced juiz espec cível proc autor christiny souz deschamp outr réu aeroline argentin vist etc i relatóri relatóri dispens term artig 38 caput lei 9099 95 ii fundament trat açã inden dan mater moral ajuiz christiny per souz deschamp osvald vian deschamp contr aeroline argentin resolv antecipad lid term artig 355 i códig process civil 2015 vez juiz pod dev julg l…
417	parcialmente_procedente	2016	1	25	0	Davidson Jahn Mello	Titular	8000.0	﻿aut 0301984 02 2015 8 24 0090 açã proced juiz espec cível proc autor nald josé setub filh réu american airlin vist etc i relatóri relatóri dispens form artig 38 caput lei 9 099 95 ii fundament trat açã indeniz dan mater moral ajuiz nald jos setúb filh contr amér airlin inc resolv antecipad lid term artig 330 i cpc vez juiz pod dev julg lid antecipad desprez realiz audi produç prov constat acerv …
418	procedente	2016	1	26	1	Davidson Jahn Mello	Titular	3000.0	aut 0302053 34 2015 8 24 0090 açã proced juiz espec cível proc autor alan gustav merig réu gol linh aére intelig vist etc i relatóri relatóri dispens form artig 38 caput lei 9099 95 ii fundament trat açã inden dan moral ajuiz alan gustav merig fac gol linh aere inteligentes resolv antecipad lid term artig 330 i códig process civil vez juiz pod dev julg lid antecipad desprez realiz audi produç pro…
419	procedente	2016	1	28	3	Davidson Jahn Mello	Titular	8000.0	aut 0302641 41 2015 8 24 0090 açã proced juiz espec cível proc autor felix gustav ayal gonzal réu gol linh aére intelig vist etc i relatóri relatóri dispens form artig 38 caput lei 9099 95 ii fundament trat açã inden dan moral ajuiz felix gustav ayal gonzal fac gol linh aére intelig resolv antecipad lid term artig 330 i códig process civil vez juiz pod dev julg lid antecipad desprez realiz audi p…
420	procedente	2016	1	27	2	Davidson Jahn Mello	Titular	8000.0	aut 0301000 18 2015 8 24 0090 açã proced juiz espec cível proc autor carl eduard ehmk agr réu société airfranc air franc vist etc i relatóri relatóri dispens form artig 38 caput lei 9 099 95 ii fundament trat açã condenatór dan moral mater ajuiz carl eduard ehmk agr fac societ air franc resolv antecipad lid term artig 330 i códig process civil vez juiz pod dev julg lid antecipad desprez realiz au…
421	parcialmente_procedente	2016	1	27	2	Davidson Jahn Mello	Titular	1000.0	﻿aut 0301776 18 2015 8 24 0090 açã proced juiz espec cível proc autor jarri alban leir réu lat airlin group vist etc i relatóri relatóri dispens form artig 38 caput lei 9 099 95 ii fundament trat açã condenatór dan moral mater ajuiz jarri alban leir fac lat airlin group resolv antecipad lid term artig 330 i códig process civil vez juiz pod dev julg lid antecipad desprez realiz audi produç prov co…
422	procedente	2016	1	29	4	Davidson Jahn Mello	Titular	8000.0	aut 0301623 82 2015 8 24 0090 açã proced juiz espec cível proc autor luc pier celestin toscanell mora réu tam linh aére vist etc i relatóri relatóri dispens form artig 38 caput lei 9099 95 ii fundament trat açã inden dan moral ajuiz luc pier celestin toscanell mora fac tam linh aere resolv antecipad lid term artig 330 i códig process civil vez juiz pod dev julg lid antecipad desprez realiz audi p…
423	procedente	2016	1	28	3	Davidson Jahn Mello	Titular	6000.0	aut 0302068 03 2015 8 24 0090 açã proced juiz espec cível proc autor rafaell batist réu aeroline argentin aére vist etc i relatóri relatóri dispens term artig 38 caput lei 9 099 95 ii fundament trat açã dan moral mater ajuiz rafaell batist fac aeroline argentin aére resolv antecipad lid term artig 330 i códig process civil vez juiz pod dev julg lid antecipad desprez realiz audi produç prov consta…
424	procedente	2016	2	4	3	Davidson Jahn Mello	Titular	2000.0	aut 0002349 32 2015 8 24 0090 açã proced juiz espec cível proc autor lar bauermann réu decol ltd outr vist etc i relatóri relatóri dispens form artig 38 caput lei 9 099 95 ii fundament trat açã condenatór dan mater moral ajuiz lar bauermann fac decol ltd azul linh aére brasil resolv antecipad lid term artig 330 i códig process civil vez juiz pod dev julg lid antecipad desprez realiz audi produç p…
425	procedente	2016	2	15	0	Cleni Serly Rauen Vieira	Substituto	7500.0	aut 0302646 63 2015 8 24 0090 açã proced juiz espec cível proc autor josé thiag vinh lim outr réu societ air franc vist etc i relatóri relatóri dispens form artig 38 caput lei 9 099 95 ii fundament trat açã condenatór dan moral mater ajuiz jos thiag vinh lim giov purnhagen mars fac air franc societ air franc resolv antecipad lid term artig 330 i códig process civil vez juiz pod dev julg lid antec…
426	procedente	2016	2	24	2	Andresa Bernardo	Substituto	10000.0	aut 0301124 98 2015 8 24 0090 açã proced juiz espec cível proc autor rafael andrad adour réu american airlin vist etc i relatóri relatóri dispens form artig 38 caput lei 9 099 95 ii fundament trat açã condenatór dan moral ajuiz rafael andrad adour fac american airlin resolv antecipad lid term artig 330 i códig process civil vez juiz pod dev julg lid antecipad desprez realiz audi produç prov const…
427	parcialmente_procedente	2016	2	22	0	Andresa Bernardo	Substituto	5000.0	﻿aut 0000395 55 2015 8 24 0023 açã proced juiz espec cível autor mar laur guim rodrig réu singapor airlin vist etc dispens relatóri art 38 caput in fin lei 9 099 95 julg antecipad lid porquant matér prescind dil probatór conform dispost art 330 i códig process civil art 330 juiz conhec diret ped profer sentenç i quest mérit unic direit send direit fat necess produz prov audi aliás convém lembr li…
428	procedente	2016	2	22	0	Andresa Bernardo	Substituto	5000.0	aut 0301460 05 2015 8 24 0090 açã proced juiz espec cível autor fabi gom ferr outr réu tam linh aére vist etc dispens relatóri art 38 caput in fin lei 9 099 95 julg antecipad lid porquant matér prescind dil probatór conform dispost art 330 i códig process civil art 330 juiz conhec diret ped profer sentenç i quest mérit unic direit send direit fat necess produz prov audi consider aind hav requer e…
429	procedente	2016	2	29	0	Andresa Bernardo	Substituto	5000.0	aut 0302776 53 2015 8 24 0090 açã proced juiz espec cível autor tati brustolon alcant réu tam linh aére vist etc dispens relatóri art 38 caput in fin lei 9 099 95 julg antecipad lid porquant matér prescind dil probatór conform dispost art 330 i códig process civil art 330 juiz conhec diret ped profer sentenç i quest mérit unic direit send direit fat necess produz prov audi consider aind hav reque…
430	procedente	2016	1	12	1	Davidson Jahn Mello	Titular	15000.0	aut 0301528 52 2015 8 24 0090 açã proced juiz espec cível proc autor luiz mirosk outr réu tam linh aére outr vist etc i relatóri relatóri dispens form artig 38 caput lei 9 099 95 ii fundament trat açã indenizatór dan mater moral ajuiz luiz mirosk amél mirosk fac tam linh aére resolv antecipad lid term artig 330 i códig process civil vez juiz pod dev julg lid antecipad desprez realiz audi produç p…
431	parcialmente_procedente	2016	1	12	1	Davidson Jahn Mello	Titular	8000.0	﻿aut 0301516 38 2015 8 24 0090 açã proced juiz espec cível proc autor luiz carl echevarriet outr réu american airlin inc vist etc i relatóri relatóri dispens form artig 38 caput lei 9 099 95 ii fundament trat açã inden dan mater moral ajuiz luiz carl echevarriet andr cristin cost echevarriet contr amér airlin inc resolv antecipad lid term artig 330 i cpc vez juiz pod dev julg lid antecipad despre…
432	procedente	2016	1	7	3	Davidson Jahn Mello	Titular	2000.0	aut 0301575 26 2015 8 24 0090 açã proced juiz espec cível proc autor ronald david vian barb réu gol linh aére vist etc i relatóri relatóri dispens form artig 38 caput lei 9 099 95 ii fundament trat açã indenizatór dan mater moral ajuiz ronald david vian barb fac gol linh aere resolv antecipad lid term artig 330 i códig process civil vez juiz pod dev julg lid antecipad desprez realiz audi produç p…
433	procedente	2016	1	14	3	Davidson Jahn Mello	Titular	4000.0	aut 0301953 79 2015 8 24 0090 açã proced juiz espec cível proc autor eliz amél mirand nogu outr réu american airlin inc vist etc i relatóri relatóri dispens term artig 38 caput lei 9099 95 ii fundament trat açã indeniz dan moral ajuiz eliz amél mirand nogu carl august nogu fac american airlin inc resolv antecipad lid term artig 330 i códig process civil vez juiz pod dev julg lid antecipad desprez…
434	procedente	2015	12	18	4	Vânia Petermann	Titular	5000.0	aut 0301257 43 2015 8 24 0090 açã proced juiz espec cível proc autor paul robert mend réu klm royal dutch airlin vist etc i relatóri relatóri dispens form artig 38 caput lei 9099 95 ii fundament trat açã inden dan moral ajuiz paul robert mend fac klm royal dutch airlin resolv antecipad lid term artig 330 i códig process civil vez juiz pod dev julg lid antecipad desprez realiz audi produç prov con…
435	parcialmente_procedente	2015	11	19	3	Vânia Petermann	Titular	5000.0	﻿aut 0819703 08 2013 8 24 0090 açã proced juiz espec cível proc autor carl eduard virgili souz réu tam linh aére outr vist etc i relatóri relatóri dispens form artig 38 caput lei 9 099 95 ii fundament trat açã condenatór dan moral mater ajuiz carl eduard virgíli souz fac tam linh aére gap net viag tur ltd resolv antecipad lid term artig 330 i códig process civil vez juiz pod dev julg lid antecipa…
436	improcedente	2015	11	26	3	Bárbara Gonçalves Dalponte	Leigo	0.0	aut 0300802 78 2015 8 24 0090 açã proced juiz espec cível autor alfred gilbert lim magalh outr réu tam linh aére vist etc i relatóri dispens relatóri term artig 38 lei 9 099 95 ii fundament trat açã condenatór propost alfred gilbert lim magalh márc christin martim silv magalh fac tam linh aére tod devid qualific aut cuid pres demand reclam autor quant descas ré di situ relat supost presenci contu…
437	procedente	2015	12	9	2	Vânia Petermann	Titular	15000.0	aut 0301483 48 2015 8 24 0090 açã proced juiz espec cível proc autor edm pesso araúj net réu south african airway proprietary limited outr vist etc i relatóri relatóri dispens form artig 38 caput lei 9 099 95 ii fundament trat açã indenizatór dan mater moral ajuiz edm pesso arauj net fac south african airway proprietary limited vrg linh aére resolv antecipad lid term artig 330 i códig process civ…
438	parcialmente_procedente	2015	12	10	3	Vânia Petermann	Titular	15000.0	﻿aut 0300617 40 2015 8 24 0090 açã proced juiz espec cível proc autor luiz cés lim réu tam linh aére outr vist etc i relatóri relatóri dispens form artig 38 caput lei 9 099 95 ii fundament trat açã condenatór dan moral mater ajuiz luiz cés lim fac tam linh aére british airway resolv antecipad lid term artig 330 i cpc vez juiz pod dev julg lid antecipad desprez realiz audi produç prov constat acer…
439	procedente	2015	12	14	0	Vânia Petermann	Titular	5000.0	aut 0301962 41 2015 8 24 0090 açã proced juiz espec cível proc autor carl zanelatt nev réu tam linh aére vist etc i relatóri relatóri dispens form artig 38 caput lei 9099 95 ii fundament trat açã inden dan moral ajuiz carl zanelatt nev fac tam linh aére resolv antecipad lid term artig 330 i códig process civil vez juiz pod dev julg lid antecipad desprez realiz audi produç prov constat acerv docum…
440	procedente	2015	12	14	0	Vânia Petermann	Titular	5000.0	aut 0301983 17 2015 8 24 0090 açã proced juiz espec cível proc autor felip august linden réu tam linh aére vist etc i relatóri relatóri dispens form artig 38 caput lei 9099 95 ii fundament trat açã inden dan moral ajuiz felip august linden fac tam linh aére resolv antecipad lid term artig 330 i códig process civil vez juiz pod dev julg lid antecipad desprez realiz audi produç prov constat acerv d…
441	procedente	2015	12	14	0	Vânia Petermann	Titular	10000.0	aut 0302082 84 2015 8 24 0090 açã proced juiz espec cível proc autor vandr alex silv réu tam linh aére outr vist etc i relatóri relatóri dispens term artig 38 caput lei 9099 95 ii fundament trat açã inden dan moral mater ajuiz vandr alex silv fac tam linh aére lan airlin resolv antecipad lid term artig 330 i códig process civil vez juiz pod dev julg lid antecipad desprez realiz audi produç prov c…
442	procedente	2015	12	15	1	Vânia Petermann	Titular	8000.0	aut 0301927 81 2015 8 24 0090 açã proced juiz espec cível proc autor mári mach far réu tam linh aére vist etc i relatóri relatóri dispens form artig 38 caput lei 9 099 95 ii fundament trat açã condenatór moral ajuiz mari mach far fac tam linh aére resolv antecipad lid term artig 330 i códig process civil vez juiz pod dev julg lid antecipad desprez realiz audi produç prov constat acerv document su…
443	procedente	2015	12	15	1	Vânia Petermann	Titular	3000.0	aut 0301904 38 2015 8 24 0090 açã proced juiz espec cível proc autor josé silv net réu gol linh aére intelig vist etc i relatóri relatóri dispens term artig 38 caput lei 9099 95 ii fundament trat açã inden dan moral ajuiz josé silv net fac gol linh aére intelig resolv antecipad lid term artig 330 i códig process civil vez juiz pod dev julg lid antecipad desprez realiz audi produç prov constat ace…
444	procedente	2015	12	17	3	Maiara Nuernberg Philippi	Leigo	3000.0	process 0301753 72 2015 8 24 0090 proced juiz espec cível requer sylvi cost juni requer vrg linh aére vist etc dispens relatóri term artig 38 lei 9 099 95 fundament decid trat açã inden dan moral interpost sylvi cost juni vrg linh aére julg antecipad feit val art 330 i códig process civil porquant soluç demand pod facil ser obt através anális direit disciplin matér bem prov const aut aplic aqu re…
445	procedente	2015	10	22	3	Davidson Jahn Mello	Titular	3000.0	aut 0300937 90 2015 8 24 0090 açã proced juiz espec cível proc autor tiag bolan frig réu amer airliin vist etc i relatóri relatóri dispens form artig 38 caput lei 9 099 95 ii fundament trat açã inden dan mater moral ajuiz tiag bolan frig fac amér airlin resolv antecipad lid term artig 330 i códig process civil vez juiz pod dev julg lid antecipad desprez realiz audi produç prov constat acerv docum…
446	parcialmente_procedente	2015	10	5	0	Vânia Petermann	Titular	0.0	﻿ aut 0000291 56 2015 8 24 0090 açã proced juiz espec cível proc autor regin coel mora corre lim outr réu klm cia real holand aviacion outr vist etc i relatóri relatóri dispens form artig 38 caput lei 9 099 95 ii fundament trat açã obrig faz cumul repar dan moral ajuiz regin coel mora corre lim juan august siveri lim may sarisariyam siv lim pojucan veig per segund contr klm koninlijk luchtvaart m…
447	procedente	2015	9	2	2	Vânia Petermann	Titular	7000.0	aut 0300944 82 2015 8 24 0090 açã proced juiz espec cível proc autor fern air alenc outr réu tam linh aére vist etc i relatóri relatóri dispens form artig 38 caput lei 9099 95 ii fundament trat açã inden dan moral ajuiz fern air alenc adri budzinsk fac tam linh aére resolv antecipad lid term artig 330 i códig process civil vez juiz pod dev julg lid antecipad desprez realiz audi produç prov consta…
448	procedente	2015	9	10	3	Vânia Petermann	Titular	4000.0	aut 0003358 63 2014 8 24 0090 açã proced juiz espec cível proc autor luan watkim bouer cavalcant réu qant airway limited outr vist etc i relatóri relatóri dispens term artig 38 caput lei 9099 95 ii fundament trat açã inden dan mater moral ajuiz luan watkim bouer cavalcant contr qant airway limited lan airlin tam linh aére resolv antecipad lid term artig 330 i códig process civil vez juiz pod dev …
449	procedente	2015	9	9	2	Vânia Petermann	Titular	9000.0	aut 0001203 53 2015 8 24 0090 açã proced juiz espec cível proc autor alexandr coimbr rib réu klm royal dutch airlin vist etc i relatóri relatóri dispens term artig 38 caput lei 9099 95 ii fundament trat açã inden dan moral ajuiz alexandr coimbr rib contr klm royal dutch airlin resolv antecipad lid term artig 330 i cpc vez juiz pod dev julg lid antecipad desprez realiz audi produç prov constat ace…
450	procedente	2015	9	9	2	Vânia Petermann	Titular	10000.0	aut 0301106 77 2015 8 24 0090 açã proced juiz espec cível autor juli lavinajuli lavin réu tam linh aére vist etc i relatóri relatóri dispens form artig 38 caput lei 9099 95 ii fundament trat açã inden dan moral ajuiz juli lavin fac tam linh aére resolv antecipad lid term artig 330 i códig process civil vez juiz pod dev julg lid antecipad desprez realiz audi produç prov constat acerv document sufi…
451	procedente	2015	9	9	2	Vânia Petermann	Titular	7000.0	aut 0300801 93 2015 8 24 0090 açã proced juiz espec cível proc autor marl fritzen ver outr réu tam linh aére vist etc i relatóri relatóri dispens form artig 38 caput lei 9099 95 ii fundament trat açã inden dan moral ajuiz marl fritzen ver ana paul mel fac tam linh aére resolv antecipad lid term artig 330 i códig process civil vez juiz pod dev julg lid antecipad desprez realiz audi produç prov con…
452	procedente	2015	9	9	2	Vânia Petermann	Titular	5000.0	aut 0300806 18 2015 8 24 0090 açã proced juiz espec cível proc autor leil léi mel réu tam linh aére vist etc i relatóri relatóri dispens form artig 38 caput lei 9099 95 ii fundament trat açã inden dan moral ajuiz leil léi mel fac tam linh aére resolv antecipad lid term artig 330 i códig process civil vez juiz pod dev julg lid antecipad desprez realiz audi produç prov constat acerv document sufici…
453	procedente	2015	9	9	2	Vânia Petermann	Titular	3000.0	aut 0301012 32 2015 8 24 0090 açã proced juiz espec cível proc autor carl henriqu mend silv réu klm royal dutch airlin vist etc i relatóri relatóri dispens term artig 38 caput lei 9 099 95 ii fundament trat açã inden dan mater dan moral ajuiz carl henriqu mend silv fac klm royal dutch airlin resolv antecipad lid term artig 300 i códig process civil vez juiz pod dev julg lid antecipad desprez real…
454	procedente	2015	9	4	4	Vânia Petermann	Titular	20000.0	aut 0301223 68 2015 8 24 0090 açã proced juiz espec cível proc autor waldem pachec filh réu oceana linh aére ltd vist etc i relatóri relatóri dispens form artig 37 caput lei 9 099 95 ii fundament trat açã indenizatór dan moral ajuiz waldem pachec filh fac oceana linh aére ltd resolv antecipad lid term artig 330 i códig process civil vez juiz pod dev julg lid antecipad desprez realiz audi produç p…
455	procedente	2015	9	10	3	Vânia Petermann	Titular	0.0	aut 0000865 79 2015 8 24 0090 açã proced juiz espec cível proc autor luci walfred pinh réu vrg linh aére vist etc i relatóri relatóri dispens form artig 38 caput lei 9 099 95 ii fundament trat açã condenatór dan mater ajuiz luci walfred pinh fac vrg linh aére resolv antecipad lid term artig 330 i códig process civil vez juiz pod dev julg lid antecipad desprez realiz audi produç prov constat acerv…
456	procedente	2015	10	6	1	Vânia Petermann	Titular	10000.0	aut 0000425 83 2015 8 24 0090 açã proced juiz espec cível proc autor daniel bortol outr réu tam linh aére vist etc i relatóri relatóri dispens form artig 38 caput lei 9 099 95 ii fundament trat açã indenizatór dan mater moral ajuiz daniel bortol daian bortol fac tam linh aére resolv antecipad lid term artig 330 i códig process civil vez juiz pod dev julg lid antecipad desprez realiz audi produç p…
457	procedente	2015	10	1	3	Vânia Petermann	Titular	2000.0	aut 0300491 87 2015 8 24 0090 açã proced juiz espec cível proc autor renat tiek franc got outr réu gol linh aére intelig vist etc i relatóri relatóri dispens form artig 38 caput lei 9 099 95 ii fundament trat açã condenatór dan mater moral ajuiz renat tiek franc got marcel sana franc got fac gol linh aére intelig resolv antecipad lid term artig 330 i códig process civil vez juiz pod dev julg lid …
458	procedente	2015	10	1	3	Vânia Petermann	Titular	4000.0	aut 0300356 75 2015 8 24 0090 açã proced juiz espec cível proc autor marc antoni oliv outr réu decol ltd outr vist etc i relatóri relatóri dispens form artig 38 caput lei 9 099 95 ii fundament trat açã inden dan mater moral ajuiz marc antoni oliv karolin guizon fac decol aerolíne argentin resolv antecipad lid term artig 330 i códig process civil vez juiz pod dev julg lid antecipad desprez realiz …
459	procedente	2015	9	15	1	Vânia Petermann	Titular	4500.0	aut 0300739 53 2015 8 24 0090 açã proced juiz espec cível proc autor eni silv so juni outr réu vrg linh aére vist etc i relatóri relatóri dispens form artig 38 caput lei 9 099 95 ii fundament trat açã indenizatór dan mater moral ajuiz jamin theodor eni silv so juni fac vgr linh aére resolv antecipad lid term artig 330 i códig process civil vez juiz pod dev julg lid antecipad desprez realiz audi p…
459	procedente	2015	9	15	1	Vânia Petermann	Titular	2000.0	aut 0300739 53 2015 8 24 0090 açã proced juiz espec cível proc autor eni silv so juni outr réu vrg linh aére vist etc i relatóri relatóri dispens form artig 38 caput lei 9 099 95 ii fundament trat açã indenizatór dan mater moral ajuiz jamin theodor eni silv so juni fac vgr linh aére resolv antecipad lid term artig 330 i códig process civil vez juiz pod dev julg lid antecipad desprez realiz audi p…
460	parcialmente_procedente	2015	9	23	2	Vânia Petermann	Titular	15000.0	﻿aut 0302753 44 2014 8 24 0090 açã proced juiz espec cível proc autor eduard chav réu tam linh aére vist etc i relatóri relatóri dispens form artig 38 caput lei 9 099 95 ii fundament trat açã condenatór dan moral mater ajuiz eduard chav fac tam linh aére resolv antecipad lid term artig 330 i cpc vez juiz pod dev julg lid antecipad desprez realiz audi produç prov constat acerv document sufici nort…
461	parcialmente_procedente	2015	10	9	4	Vânia Petermann	Titular	4000.0	﻿aut 0000327 98 2015 8 24 0090 açã proced juiz espec cível proc autor gonzal rodrig alvar chav réu oceana linh aére avianc outr vist etc i relatóri relatóri dispens form artig 38 caput lei 9 099 95 ii fundament trat açã inden dan mater moral ajuiz gonzal rodrig alvar chav fac oceana linh aére avianc tr american airlin tac peru resolv antecipad lid term artig 330 i códig process civil vez juiz pod…
462	procedente	2015	10	16	4	Vânia Petermann	Titular	3000.0	aut 0004745 16 2014 8 24 0090 açã proced juiz espec cível proc autor christof fernand réu azul linh aére brasil vist etc i relatóri relatóri dispens form artig 38 caput lei 9 099 95 ii fundament trat açã condenatór dan mater moral ajuiz christoph fernand fac azul linh aére brasil resolv antecipad lid term artig 330 i cpc vez juiz pod dev julg lid antecipad desprez realiz audi produç prov constat …
463	parcialmente_procedente	2015	10	19	0	Vânia Petermann	Titular	10000.0	﻿aut 0301265 20 2015 8 24 0090 açã proced juiz espec cível proc autor adri luiz souz lim réu azul linh aére vist etc i relatóri relatóri dispens term artig 38 caput lei 9099 95 ii fundament trat açã inden dan mater moral ajuiz adri luiz souz lim contr azul linh aére resolv antecipad lid term artig 330 i cpc vez juiz pod dev julg lid antecipad desprez realiz audi produç prov constat acerv document…
464	parcialmente_procedente	2015	10	19	0	Vânia Petermann	Titular	10000.0	﻿aut 0301334 52 2015 8 24 0090 açã proced juiz espec cível proc autor adoniran brun cantell réu gol transport aere vist etc i relatóri relatóri dispens term artig 38 caput lei 9099 95 ii fundament trat açã inden dan mater moral ajuiz adoniran brun cantell contr gol transport aére resolv antecipad lid term artig 330 i cpc vez juiz pod dev julg lid antecipad desprez realiz audi produç prov constat …
465	procedente	2015	10	22	3	Vânia Petermann	Titular	4000.0	aut 0315230 72 2015 8 24 0023 açã proced juiz espec cível proc autor edison tessel outr réu vrg linh aére vist etc relatóri dispens form artig 38 caput lei 9099 95 ii fundament trat açã inden dan moral ajuiz edison tessel ros aylc oliv leit fac vrg linh aére resolv antecipad lid term artig 330 i códig process civil vez juiz pod dev julg lid antecipad desprez realiz audi produç prov constat acerv …
466	parcialmente_procedente	2015	10	26	0	Vânia Petermann	Titular	4000.0	﻿aut 0301336 22 2015 8 24 0090 açã proced juiz espec cível proc autor zenild bodn outr réu tam linh aére vist etc i relatóri relatóri dispens form artig 38 caput lei 9 099 95 ii fundament trat açã condenatór dan mater moral ajuiz zenild bodn robert ter uvo bodn fac tam linh aére resolv antecipad lid term artig 330 i cpc vez juiz pod dev julg lid antecipad desprez realiz audi produç prov constat a…
467	procedente	2015	10	26	0	Vânia Petermann	Titular	7000.0	aut 0301042 67 2015 8 24 0090 açã proced juiz espec cível proc autor renat reinald réu avianc oceana linh aér vist etc i relatóri relatóri dispens term artig 38 caput lei 9099 95 ii fundament trat açã inden dan moral ajuiz renat reinald fac avianc ocean linh aére resolv antecipad lid term artig 330 i códig process civil vez juiz pod dev julg lid antecipad desprez realiz audi produç prov constat a…
468	procedente	2015	10	26	0	Vânia Petermann	Titular	7000.0	aut 0301041 82 2015 8 24 0090 açã proced juiz espec cível proc autor patrick schlupp coelh réu avianc oceana linh aér vist etc i relatóri relatóri dispens term artig 38 caput lei 9099 95 ii fundament trat açã inden dan mater moral ajuiz patrick schlupp coelh fac avianc ocean linh aére resolv antecipad lid term artig 330 i códig process civil vez juiz pod dev julg lid antecipad desprez realiz audi…
469	procedente	2015	10	28	2	Vânia Petermann	Titular	10000.0	aut 0004771 14 2014 8 24 0090 açã proced juiz espec cível proc autor vanezz margar outr réu gol linh aére vist etc vist etc i relatóri relatóri dispens form artig 38 caput lei 9 099 95 ii fundament trat açã condenatór dan moral mater ajuiz vanezz margar edson margar fac vgr linh aére resolv antecipad lid term artig 330 i códig process civil vez juiz pod dev julg lid antecipad desprez realiz audi …
470	improcedente	2015	11	4	2	Vânia Petermann	Titular	0.0	aut 0300960 36 2015 8 24 0090 açã proced juiz espec cível proc autor andre cristin trierweill outr réu oceana linh aére avianc vist etc i relatóri relatóri dispens form artig 38 caput lei 9 099 95 ii fundament trat açã condenatór dan moral mater ajuiz andré cristin trierweill leocád mar rib rott mauríci josé rib rott fac oceana linh aére resolv antecipad lid term artig 330 i códig process civil v…
471	improcedente	2015	11	9	0	Vânia Petermann	Titular	0.0	aut 0301284 26 2015 8 24 0090 açã proced juiz espec cível proc autor myllen vie camill réu gol linh aére vrg outr vist etc i relatóri relatóri dispens form artig 38 caput lei 9 099 95 ii fundament trat açã condenatór dan moral ajuiz myllen vie camill fac vrg linh aére united airlin inc resolv antecipad lid term artig 330 i códig process civil vez juiz pod dev julg lid antecipad desprez realiz aud…
472	procedente	2015	6	23	1	Iasodara Fin Nishi	Substituto	3000.0	aut 0004416 04 2014 8 24 0090 açã proced juiz espec cível proc autor marin helois sartor réu decol ltd vist etc i relatóri relatóri dispens form artig 38 caput lei 9 099 95 ii fundament trat açã inden dan mater moral ajuiz marin helois sartor contr decol ltd resolv antecipad lid term artig 330 i cpc vez juiz pod dev julg lid antecipad desprez realiz audi produç prov constat acerv document sufici …
473	parcialmente_procedente	2015	6	3	2	Iasodara Fin Nishi	Substituto	2000.0	﻿aut 0002978 40 2014 8 24 0090 açã proced juiz espec cível proc autor will barb viann réu tam linh aére vist etc i relatóri relatóri dispens form artig 38 caput lei 9 099 95 ii fundament trat açã indenizatór dan moral dan mater ajuiz will barb viann fac tam linh aére resolv antecipad lid term artig 330 i cpc vez juiz pod dev julg lid antecipad desprez realiz audi produç prov constat acerv documen…
474	procedente	2015	6	2	1	Iasodara Fin Nishi	Substituto	5000.0	aut 0300215 56 2015 8 24 0090 açã proced juiz espec cível proc autor eduard beil réu tam linh aére vist etc trat açã indenizatór propost eduard beil contr tam linh aére aleg adquir pass aére paul florianópolil sc 21h 42 min dia int simpósi naquel cidad diss após adentr sal embarqu voo program 21 42 send continu adi companh requer aproximad mei noit ocorr outr companh concorr após 23 00 hor compan…
476	procedente	2015	6	3	2	Iasodara Fin Nishi	Substituto	2000.0	aut 0003891 22 2014 8 24 0090 açã proced juiz espec cível proc autor olg elisabet mohr réu tam linh aére vist etc i relatóri relatóri dispens form artig 38 caput lei 9 099 95 ii fundament trat açã inden ajuiz olg elisabet mohr contr tam linh aére resolv antecipad lid term artig 330 i cpc vez juiz pod dev julg lid antecipad desprez realiz audi produç prov constat acerv document sufici nort instru …
477	procedente	2015	6	18	3	Iasodara Fin Nishi	Substituto	5000.0	aut 0303671 48 2014 8 24 0090 açã proced juiz espec cível proc autor karl paranaib bern mckinnon réu american airlin vist etc i relatóri relatóri dispens form artig 38 caput lei 9 099 95 ii fundament trat açã condenatór inden dan moral mater ajuiz karl paranaíb bern mckinnon contr american airlin inc resolv antecipad lid term artig 330 i cpc vez juiz pod dev julg lid antecipad desprez realiz audi…
478	parcialmente_procedente	2015	6	8	0	Iasodara Fin Nishi	Substituto	0.0	﻿aut 0004733 02 2014 8 24 0090 açã proced juiz espec cível proc autor josé luil custódi réu klm cia real holand avi outr vist etc i relatóri relatóri dispens form artig 38 caput lei 9 099 95 ii fundament trat açã obrig faz c dan moral ajuiz josé luil custodi contr decol ltd klm koninlijk luchtvaart maatschapij resolv antecipad lid term artig 330 i cpc vez juiz pod dev julg lid antecipad desprez r…
479	parcialmente_procedente	2015	6	8	0	Iasodara Fin Nishi	Substituto	0.0	﻿aut 0004726 10 2014 8 24 0090 açã proced juiz espec cível proc autor gustav camil frig réu klm cia real holand avi vist etc i relatóri relatóri dispens form artig 38 caput lei 9 099 95 ii fundament trat açã obrig faz cumul repar dan moral ajuiz gustav camil frig contr klm koninlijk luchtvaart maatschapij resolv antecipad lid term artig 330 i cpc vez juiz pod dev julg lid antecipad desprez realiz…
480	procedente	2015	6	9	1	Iasodara Fin Nishi	Substituto	0.0	aut 0004840 46 2014 8 24 0090 açã proced juiz espec cível proc autor alexandr coimbr rib réu klm royal dutch airlin outr vist etc i relatóri relatóri dispens form artig 38 caput lei 9 099 95 ii fundament trat açã obrig faz ajuiz alexandr coimbr rib contr klm koninlijk luchtvaart maatschapij decol co ltd resolv antecipad lid term artig 330 i cpc vez juiz pod dev julg lid antecipad desprez realiz a…
481	procedente	2015	6	17	2	Iasodara Fin Nishi	Substituto	8000.0	aut 0003228 73 2014 8 24 0090 açã proced juiz espec cível proc autor renan watkim bouer cavalcant réu companh aére lan airlin vist etc trat açã inden dan moral formul renan watkim bouer cavalcant contr companh aére lan airlin aleg dia 17 outubr 2012 acompanh mãe viag austrál previs cheg destin dia 19 outubr 2012 narr viag sacrifíci poi trajet contrat florianópolil sãopaul santiag chil sydney cump…
482	improcedente	2015	6	18	3	Iasodara Fin Nishi	Substituto	0.0	aut 0304126 13 2014 8 24 0090 açã proced juiz espec cível autor ludmil martim richaid outr réu tam linh aére vist etc trat açã inden dan moral mater ajuiz ludmil martim richaid manuel richaid alvareng men idad contr tam linh aére aleg adquir pass aére destin rio jan filh manuel dia 29 11 2014 viaj desacompanh narr ambas requer comparec aeroport men realiz embarqu log segu crianç retir aeronav fun…
483	procedente	2015	6	29	0	Iasodara Fin Nishi	Substituto	5000.0	aut 0303731 21 2014 8 24 0090 açã proced juiz espec cível proc autor robert jam mc kinnon réu american airlin inc vist etc i relatóri relatóri dispens form artig 38 caput lei 9 099 95 ii fundament trat açã condenatór inden dan moral mater ajuiz robert jam mc kinnon contr american airlin inc resolv antecipad lid term artig 330 i cpc vez juiz pod dev julg lid antecipad desprez realiz audi produç pr…
484	procedente	2015	6	17	2	Iasodara Fin Nishi	Substituto	8000.0	aut 0300266 67 2015 8 24 0090 açã proced juiz espec cível proc autor ana paul paraiz outr réu gol linh aére intelig vist etc trat açã inden dan moral mater formul ana paul paraiz andré luiz zapellin martim contr gol linh aére intelig assever adquir pass aére junt requer destin buen air todav retorn dia 08 04 2013 aeroport ezeiz capit argentin consegu embarc 18 hor volt florianópolil tend vist voo…
485	procedente	2015	6	23	1	Iasodara Fin Nishi	Substituto	6000.0	aut 0302526 54 2014 8 24 0090 açã proced juiz espec cível proc autor marc rogeri palm réu multiplu fidel outr vist etc i relatóri relatóri dispens form artig 38 caput lei 9 099 95 ii fundament trat açã declaratór condenatór ajuiz marc rogéri palm contr multiplu tam linh aére deutsch lufthans ag resolv antecipad lid term artig 330 i cpc vez juiz pod dev julg lid antecipad desprez realiz audi produ…
486	improcedente	2015	6	24	2	Iasodara Fin Nishi	Substituto	0.0	aut 0303567 56 2014 8 24 0090 açã proced juiz espec cível proc autor maur solan amar réu b2w viag tur ltd outr vist etc i relatóri relatóri dispens form artig 38 caput lei 9 099 95 ii fundament trat açã ressarc val ajuiz maur solan amar contr alital compagn aere itali b2w viag tur ltd resolv antecipad lid term artig 330 i cpc vez juiz pod dev julg lid antecipad desprez realiz audi produç prov con…
487	procedente	2015	6	23	1	Iasodara Fin Nishi	Substituto	3000.0	aut 0303879 32 2014 8 24 0090 açã proced juiz espec cível proc autor arilson daur pires outr réu gol linh aére intelig sa vist etc i relatóri relatóri dispens form artig 38 caput lei 9 099 95 ii fundament trat açã inden dan moral ajuiz arilson daur pires daniel linh silv ghisler fac gol linh aére intelig resolv antecipad lid term artig 330 i códig process civil vez juiz pod dev julg lid antecipad…
488	procedente	2015	6	29	0	Iasodara Fin Nishi	Substituto	15000.0	aut 0304035 20 2014 8 24 0090 açã proced juiz espec cível proc autor manuel kanarek per ram réu royal air maroc outr vist etc i relatóri relatóri dispens form artig 38 caput lei 9 099 95 ii fundament trat açã inden dan moral ajuiz manuel kanarek peire ram contr royal air maroc orbit serviç auxili transport aére ltd resolv antecipad lid term artig 330 i cpc vez juiz pod dev julg lid antecipad desp…
489	parcialmente_procedente	2015	6	29	0	Iasodara Fin Nishi	Substituto	15000.0	﻿aut 0303976 32 2014 8 24 0090 açã proced juiz espec cível proc autor brun ram réu royal air maroc outr vist etc i relatóri relatóri dispens form artig 38 caput lei 9 099 95 ii fundament trat açã inden dan moral ajuiz brun ram contr royal air maroc orbit serviç auxili transport aére ltd resolv antecipad lid term artig 330 i cpc vez juiz pod dev julg lid antecipad desprez realiz audi produç prov c…
490	parcialmente_procedente	2015	6	29	0	Iasodara Fin Nishi	Substituto	0.0	aut 0000116 62 2015 8 24 0090 açã proced juiz espec cível proc autor ros clé alv silv réu edestin br agenc viag tur ltd outr vist etc i relatóri relatóri dispens form artig 38 caput lei 9 099 95 ii fundament trat açã inden ajuiz ros clé alv silv contr edestin br agênc viag tur ltd azul linh aére brasil resolv antecipad lid term artig 330 i cpc vez juiz pod dev julg lid antecipad desprez realiz au…
491	procedente	2015	5	22	4	Iasodara Fin Nishi	Substituto	10000.0	aut 0000380 79 2015 8 24 0090 açã proced juiz espec cível proc autor ricard amorim oliv réu alital vist etc i relatóri relatóri dispens form artig 38 caput lei 9 099 95 ii fundament trat açã inden ajuiz ricard amorim oliv contr compagn aere itali alital resolv antecipad lid term artig 330 i cpc vez juiz pod dev julg lid antecipad desprez realiz audi produç prov constat acerv document sufici nort …
492	parcialmente_procedente	2015	5	22	4	Eduardo Peruffo e Silva	Leigo	0.0	﻿process 0001156 79 2015 8 24 0090 proced juiz espec cível requer fabrici badalott brand requer klm cia real holand avi decol comérci ltd vist etc dispens relatóri term artig 38 lei 9 099 95 fundament decid prime conf revel requer decol decid fl 48 conform art 20 lei 9 099 95 feit comport julg conform est process porquant quest mérit unic direit cpc art 330 i inexist prelimin ser san busc autor o…
493	procedente	2015	5	26	1	Vânia Petermann	Titular	5000.0	aut 0300021 56 2015 8 24 0090 açã proced juiz espec cível proc autor getuli corre réu tam linh aére vist etc i relatóri relatóri dispens form form artig 38 caput lei 9 099 95 ii fundament trat açã inden dan moral ajuiz getúli corrê contr tam linh aére resolv antecipad lid term artig 330 i cpc vez juiz pod dev julg lid antecipad desprez realiz audi produç prov constat acerv document sufici nort in…
494	parcialmente_procedente	2015	5	26	1	Vânia Petermann	Titular	0.0	﻿aut 0303631 66 2014 8 24 0090 açã proced juiz espec cível proc autor frank benjamin pjilipp réu tam linh aére vist etc i relatóri relatóri dispens form artig 38 caput lei 9 099 95 ii fundament trat açã restitu quant pag c inden dan moral ajuiz frank benjamin philipp fac tam linh aére resolv antecipad lid term artig 330 i códig process civil vez juiz pod dev julg lid antecipad desprez realiz audi…
495	procedente	2015	5	27	2	Vânia Petermann	Titular	3000.0	aut 0300190 43 2015 8 24 0090 açã proced juiz espec cível proc autor gabriel ouriqu castr réu oceana linh aére avianc vist etc i relatóri relatóri dispens form artig 38 caput lei 9 099 95 ii fundament trat açã indenizatór ajuiz gabriel ouriqu castr fac oceana linh aére resolv antecipad lid term artig 330 i cpc vez juiz pod dev julg lid antecipad desprez realiz audi produç prov constat acerv docum…
496	procedente	2015	5	26	1	Vânia Petermann	Titular	8000.0	aut 0303680 10 2014 8 24 0090 açã proced juiz espec cível proc autor guilherm gerald panariell silv réu cop airlin vist etc i relatóri relatóri dispens form artig 38 caput lei 9 099 95 ii fundament trat açã dan moral ajuiz guilherm gerald panariell silv contr compañ panameñ aviaión cop airlin resolv antecipad lid term artig 330 i cpc vez juiz pod dev julg lid antecipad desprez realiz audi produç …
497	procedente	2015	5	27	2	Vânia Petermann	Titular	4500.0	aut 0300176 59 2015 8 24 0090 açã proced juiz espec cível proc autor ana luíz coelh silv mell réu united airlin outr vist etc i relatóri relatóri dispens form artig 38 caput lei 9 099 95 ii fundament trat açã condenatór inden dan mater moral ajuiz ana luiz coelh silv mell contr united airlin inc resolv antecipad lid term artig 330 i cpc vez juiz pod dev julg lid antecipad desprez realiz audi prod…
498	procedente	2015	5	27	2	Vânia Petermann	Titular	4500.0	aut 0300177 44 2015 8 24 0090 açã proced juiz espec cível proc autor gustav cost ferr réu united airlin outr vist etc i relatóri relatóri dispens form artig 38 caput lei 9 099 95 ii fundament trat açã condenatór inden dan mater moral ajuiz gustav cost ferr contr united airlin inc resolv antecipad lid term artig 330 i cpc vez juiz pod dev julg lid antecipad desprez realiz audi produç prov constat …
499	parcialmente_procedente	2015	5	28	3	Vânia Petermann	Titular	0.0	﻿aut 0304048 19 2014 8 24 0090 açã proced juiz espec cível proc autor fabríci silv volpat outr réu decol ltd outr vist etc i relatóri relatóri dispens form artig 38 caput lei 9 099 95 ii fundament trat açã preceit cominatóri obrig faz ped antecip tutel c condenatór inden dan moral ajuiz fabríci silv volpat alic mazon mirand contr decol ltd klm koninlijk luchtvaart maatschapij banc brad cart resol…
500	parcialmente_procedente	2015	5	29	4	Vânia Petermann	Titular	14000.0	﻿aut 0303306 91 2014 8 24 0090 açã proced juiz espec cível proc autor laudin benedit nev réu tap transport aére portugues vist etc i relatóri relatóri dispens form artig 38 caput lei 9 099 95 ii fundament trat açã indenizatór dan moral mater ajuiz laudin benedit nev fac tap transport aére portugues resolv antecipad lid term artig 330 i códig process civil vez juiz pod dev julg lid antecipad despr…
501	procedente	2015	8	3	0	Vânia Petermann	Titular	4000.0	aut 0303737 28 2014 8 24 0090 açã proced juiz espec cível proc autor carl albert marqu outr réu air franc brasil vist etc i relatóri relatóri dispens form artig 38 caput lei 9 099 95 ii fundament trat açã inden dan mater moral ajuiz carl albert marqu andré guerin contr société air franc resolv antecipad lid term artig 330 i cpc vez juiz pod dev julg lid antecipad desprez realiz audi produç prov c…
502	procedente	2015	8	3	0	Vânia Petermann	Titular	2000.0	aut 0001015 60 2015 8 24 0090 açã proced juiz espec cível proc autor lariss vie piovezan réu tam linh aére vist etc i relatóri relatóri dispens form artig 38 caput lei 9 099 95 ii fundament trat açã inden dan mater moral ajuiz lariss vie piovezan contr tam linh aére resolv antecipad lid term artig 330 i cpc vez juiz pod dev julg lid antecipad desprez realiz audi produç prov constat acerv document…
503	extincao	2015	8	3	0	Vânia Petermann	Titular	0.0	aut 0001030 29 2015 8 24 0090 açã proced juiz espec cível proc autor vilm adri bussolar réu tam linh aére fidel viag tur ltd multiplu vist etc i relatóri relatóri dispens form artig 38 caput lei 9 099 95 ii fundament trat açã inden dan mater moral ajuiz vilm adri bussolar contr tam linh aére resolv antecipad lid term artig 330 i cpc vez juiz pod dev julg lid antecipad desprez realiz audi produç p…
504	procedente	2015	8	3	0	Vânia Petermann	Titular	9000.0	aut 0001051 05 2015 8 24 0090 açã proced juiz espec cível proc autor leonard cassol dalmolin réu united airlin inc vist etc i relatóri relatóri dispens form artig 38 caput lei 9 099 95 ii fundament trat açã inden dan moral mater ajuiz leonard cassol dalmolin contr united airlin inc resolv antecipad lid term artig 330 i cpc vez juiz pod dev julg lid antecipad desprez realiz audi produç prov consta…
505	parcialmente_procedente	2015	7	28	1	Vânia Petermann	Titular	5000.0	﻿aut 0001071 93 2015 8 24 0090 açã proced juiz espec cível proc autor mari carn oliv réu oceana linh aére vist etc i relatóri relatóri dispens form artig 38 caput lei 9 099 95 ii fundament trat açã condenatór dan moral mater ajuiz mari carn oliv fac oceana linh aére resolv antecipad lid term artig 330 i códig process civil vez juiz pod dev julg lid antecipad desprez realiz audi produç prov consta…
506	procedente	2015	8	3	0	Vânia Petermann	Titular	8000.0	aut 0300718 77 2015 8 24 0090 açã proced juiz espec cível proc autor nelson nun juni réu vrg linh aére vist etc i relatóri relatóri dispens form artig 38 caput lei 9 099 95 ii fundament trat açã indenizatór dan mater moral ajuiz nélson nun júni contr vrg linh aére resolv antecipad lid term artig 330 i cpc vez juiz pod dev julg lid antecipad desprez realiz audi produç prov constat acerv document s…
507	procedente	2015	8	3	0	Vânia Petermann	Titular	500.0	aut 0300663 29 2015 8 24 0090 açã proced juiz espec cível proc autor silv letic liston outr réu vrg linh aére outr vist etc i relatóri relatóri dispens form artig 38 caput lei 9 099 95 ii fundament trat açã inden dan moral c repet indébit ajuiz brun angel bonem silv letíc liston contr vrg linh aére aerolíne argentin sociedad anôn resolv antecipad lid term artig 330 i cpc vez juiz pod dev julg lid…
508	improcedente	2015	8	3	0	Vânia Petermann	Titular	0.0	aut 0302751 74 2014 8 24 0090 açã proced juiz espec cível proc autor nasch wolt bittencourt outr réu decol ltd vist etc i relatóri relatóri dispens form artig 38 caput lei 9 099 95 ii fundament trat açã declar inexist débit c inden dan mater moral ajuiz guilherm guim louz nasch wolt bittencourt contr decol ltd resolv antecipad lid term artig 330 i cpc vez juiz pod dev julg lid antecipad desprez r…
509	parcialmente_procedente	2015	8	18	1	Vânia Petermann	Titular	0.0	﻿aut 0301512 35 2014 8 24 0090 açã proced juiz espec cível proc autor mari mor juni réu gol transport aére vist etc i relatóri relatóri dispens form artig 38 caput lei 9 099 95 ii fundament trat açã condenatór ajuiz mari mor júni contr vrg linh aére resolv antecipad lid term artig 330 i cpc vez juiz pod dev julg lid antecipad desprez realiz audi produç prov constat acerv document sufici nort inst…
510	parcialmente_procedente	2015	7	22	2	Erica Lourenço de Lima Ferreira	Titular	8000.0	﻿aut 0302045 91 2014 8 24 0090 açã proced juiz espec cível proc autor déb vial praz ré delt airlin vist etc i relatóri relatóri dispens form artig 38 caput lei 9 099 95 ii fundament trat açã inden dan moral mater propost déb viel praz contr delt airlin qualific aut desnecessár produç prov julg antecipad lid inic deix acolh prelimin conex feit tend vist process númer 0320996 43 2014 8 24 0023 sent…
511	procedente	2015	7	7	1	Erica Lourenço de Lima Ferreira	Titular	8000.0	aut 0300831 31 2015 8 24 0090 açã proced juiz espec cível proc autor jakson albert munhoz réu aerov mexic aeromex vist etc trat açã inden dan moral proc autor ressarc incômod hav dur retorn viag internac respons únic empr ré sucess tent compos extr judic relatóri dispens term artig 38 lei 9 099 95 pass imediat julg antecip lid tend vist trat matér prescind outr prov além apresent peç inic som fat…
512	parcialmente_procedente	2015	7	10	4	Erica Lourenço de Lima Ferreira	Titular	3000.0	﻿aut 0000300 18 2015 8 24 0090 açã proced juiz espec cível proc autor antôni feeburg port alegr sarah ross port alegr ré tam linh aére vist etc i relatóri relatóri dispens form artig 38 caput lei 9 099 95 ii fundament trat açã indenizatór dan moral ajuiz antôni feeburg port alegr sarah ross port alegr fac tam linh aére resolv antecipad lid term artig 330 i cpc vez juiz pod dev julg lid antecipad …
513	improcedente	2015	7	20	0	Erica Lourenço de Lima Ferreira	Titular	0.0	aut 0300298 72 2015 8 24 0090 açã proced juiz espec cível proc autor anit roch oliv júni réu vrg linh aére vist etc i relatóri relatóri dispens form artig 38 caput lei 9 099 95 ii fundament trat açã condenatór dan mater ajuiz anit roch oliv júni contr vrg linh aére resolv antecipad lid term artig 330 i cpc vez juiz pod dev julg lid antecipad desprez realiz audi produç prov constat acerv document …
514	procedente	2015	4	7	1	Vânia Petermann	Titular	2000.0	aut 0302170 59 2014 8 24 0090 açã proced juiz espec cível proc autor jorg cabr ros outr réu vrg linh aére vist etc i relatóri relatóri dispens form artig 38 caput lei 9 099 95 ii fundament trat açã ressarc dan mater indenizatór dan moral sofr ajuiz jorg cabr ros nanet ter michel cabr ros jorg mirchel cabr ros mabel phillipp contr vrg linh aére resolv antecipad lid term artig 330 i cpc vez juiz po…
515	parcialmente_procedente	2014	12	19	4	Vânia Petermann	Titular	4000.0	﻿aut 0001013 27 2014 8 24 0090 açã proced juiz espec cível proc autor evilson coelh agui réu vrg linh aére gol linh aére intelig vist etc i relatóri relatóri dispens form artig 38 caput lei 9 099 95 ii fundament resolv antecipad lid term artig 330 i cpc vez juiz pod dev julg lid antecipad desprez realiz audi produç prov constat acerv document sufici nort instru entend livr convenc defer ped produ…
516	parcialmente_procedente	2015	2	23	0	Vânia Petermann	Titular	4000.0	﻿aut 0301143 41 2014 8 24 0090 açã proced juiz espec cível proc autor flav silv souz pires outr réu gol linh aére vist etc i relatóri relatóri dispens form artig 38 caput lei 9 099 95 ii fundament resolv antecipad lid term artig 330 i cpc vez juiz pod dev julg lid antecipad desprez realiz audi produç prov constat acerv document sufici nort instru entend livr convenc defer ped produç quaisqu prov …
517	parcialmente_procedente	2015	2	23	0	Vânia Petermann	Titular	0.0	﻿aut 0002732 44 2014 8 24 0090 açã proced juiz espec cível proc autor alessandr bortol réu vrg linh aére vist etc i relatóri relatóri dispens form artig 38 caput lei 9 099 95 ii fundament resolv antecipad lid term artig 330 i cpc vez juiz pod dev julg lid antecipad desprez realiz audi produç prov constat acerv document sufici nort instru entend livr convenc defer ped produç quaisqu prov entend pe…
518	improcedente	2015	2	23	0	Vânia Petermann	Titular	0.0	aut 0301249 03 2014 8 24 0090 açã proced juiz espec cível proc autor joã antôni heinzen amin hel réu turkish airlin vist etc i relatóri relatóri dispens form artig 38 caput lei 9 099 95 ii fundament julg process est encontr porqu prov produz aplic cas norm cont estatut consumer porqu emb tod transport aére nacion reg códig brasil aeron lei 7 565 86 microssistem códig prote consum ser norm posteri…
519	parcialmente_procedente	2015	2	23	0	Vânia Petermann	Titular	0.0	﻿aut 0003632 61 2013 8 24 0090 açã proced juiz espec cível proc autor tiag josé griebel carvalh réu decol ltd vist etc i relatóri relatóri dispens form artig 38 caput lei 9 099 95 ii fundament resolv antecipad lid term artig 330 i cpc vez juiz pod dev julg lid antecipad desprez realiz audi produç prov constat acerv document sufici nort instru entend livr convenc defer ped produç quaisqu prov ente…
520	parcialmente_procedente	2015	3	4	2	Vânia Petermann	Titular	0.0	﻿aut 0005225 28 2013 8 24 0090 açã proced juiz espec cível proc autor marci alexandr kuntz réu decol ltd outr vist etc i relatóri relatóri dispens form artig 38 caput lei 9 099 95 ii fundament trat açã repar ajuiz márci laxandr kuntz contr decol ltd south african airway tam linh aére resolv antecipad lid term artig 330 i cpc vez juiz pod dev julg lid antecipad desprez realiz audi produç prov cons…
521	procedente	2015	3	9	0	Vânia Petermann	Titular	3000.0	aut 0003563 29 2013 8 24 0090 açã proced juiz espec cível inden dan mater autor fabi borb lab réu tvlx viag tur viajanet vist sentenç i relatóri relatóri dispens form art 38 lei 9 099 1995 ii fundament trat açã indenizatór dan mater moral ajuiz fabi borb lab contr tvlx viag tur viajanet julg antecipad feit porquant soluç pres demand pod ser obt através anális direit disciplin matér bem fat prov c…
522	parcialmente_procedente	2015	3	12	3	Vânia Petermann	Titular	7000.0	﻿aut 0301920 26 2014 8 24 0090 açã proced juiz espec cível inden dan moral autor cristian sant réu american airlin inc outr vist etc i relatóri relatóri dispens form artig 38 caput lei 9 099 95 ii fundament trat açã inden dan moral mater ajuiz cristian sant contr american airlin inc lan chil airelin lat airlin group tr american airlin tac peru resolv antecipad lid term artig 330 i cpc vez juiz po…
523	procedente	2015	3	12	3	Vânia Petermann	Titular	2000.0	aut 0300817 81 2014 8 24 0090 açã proced juiz espec cível inden dan moral autor guilherm burig krug outr réu avianc oceana linh aére vist etc i relatóri relatóri dispens form artig 38 caput lei 9 099 95 ii fundament trat açã inden dan mater moral ajuiz guilherm burig krug arian thiv contr oceana linh aére avianc resolv antecipad lid term artig 330 i cpc vez juiz pod dev julg lid antecipad desprez…
524	procedente	2015	3	24	1	Vânia Petermann	Titular	7000.0	aut 0302379 28 2014 8 24 0090 açã proced juiz espec cível proc autor rodrig prat sant réu american airlin inc outr vist etc i relatóri relatóri dispens form artig 38 caput lei 9 099 95 ii fundament trat açã inden dan moral mater ajuiz rodrig prat sant contr american airlin inc lan chil airelin lat airlin group tr american airlin tac peru resolv antecipad lid term artig 330 i cpc vez juiz pod dev …
525	procedente	2015	4	6	0	Vânia Petermann	Titular	6000.0	aut 0302976 94 2014 8 24 0090 açã proced juiz espec cível proc autor leonard sant vix réu tam linh aére outr vist etc i relatóri relatóri dispens form artig 38 caput lei 9 099 95 ii fundament trat açã leonard sant vix contr tam linh aére resolv antecipad lid term artig 330 i cpc vez juiz pod dev julg lid antecipad desprez realiz audi produç prov constat acerv document sufici nort instru entend li…
526	procedente	2015	4	10	4	Vânia Petermann	Titular	5000.0	aut 0302770 80 2014 8 24 0090 açã proced juiz espec cível proc autor pedr henriqu font fornasar réu oceana linh aére avianc vist etc i relatóri relatóri dispens form artig 38 caput lei 9 099 95 ii fundament trat açã inden dan moral ajuiz pedr henriqu font fornasar fac oceana linh aére avianc resolv antecipad lid term artig 330 i cpc vez juiz pod dev julg lid antecipad desprez realiz audi produç p…
527	parcialmente_procedente	2015	4	13	0	Vânia Petermann	Titular	5000.0	﻿aut 0302679 87 2014 8 24 0090 açã proced juiz espec cível proc autor andré diog moeck réu gol linh aére intelig vist etc i relatóri relatóri dispens form artig 38 caput lei 9 099 95 ii fundament trat açã inden dan moral ajuiz andré diog moeck contr vrg linh aére resolv antecipad lid term artig 330 i cpc vez juiz pod dev julg lid antecipad desprez realiz audi produç prov constat acerv document su…
528	procedente	2015	4	15	2	Vânia Petermann	Titular	0.0	aut 0001503 83 2013 8 24 0090 açã proced juiz espec cível proc autor heli josé kui réu plun line aer uruguay outr vist etc i relatóri relatóri dispens form artig 38 caput lei 9 099 95 ii fundament trat açã inden dan mater ajuiz heli josé kui contr plun line aer uruguay edestin br agênc viag tur ltd resolv antecipad lid term artig 330 i cpc vez juiz pod dev julg lid antecipad desprez realiz audi p…
529	improcedente	2015	3	15	6	Josiane Vincoski Gavião da Silva	Leigo	0.0	aut 0003260 15 2013 8 24 0090 açã proced juiz espec cível proc autor paul cés barcel cassi júni réu trip linh aére vist etc i relatóri relatóri dispens term art 38 lei 9 099 95 ii fundament decid trat açã condenatór propost paul cés barcel cassi júni fac trip linh aére ambas devid qualific aut prefac toc prelimin ilegitim ativ pleit dan moral argu ré dev ser afast vez autor vem juíz pleite inden …
530	procedente	2015	4	17	4	Vânia Petermann	Titular	2000.0	aut 0303046 14 2014 8 24 0090 açã proced juiz espec cível proc autor pedr henriqu font fornasar outr réu smil vist etc i relatóri relatóri dispens form artig 38 caput lei 9 099 95 ii fundament trat açã inden dan moral mater ajuiz pedr henriqu font fornasar marin card ferr fornasar sam card ferr contr smil resolv antecipad lid term artig 330 i cpc vez juiz pod dev julg lid antecipad desprez realiz…
531	procedente	2015	4	17	4	Vânia Petermann	Titular	2000.0	aut 0300212 38 2014 8 24 0090 açã proced juiz espec cível proc autor brun ram outr réu american airlin inc outr vist etc i relatóri relatóri dispens form artig 38 caput lei 9 099 95 ii fundament trat açã inden dan moral ajuiz brun ram manuel kanarek per contr vrg linh aére american airlin inc resolv antecipad lid term artig 330 i cpc vez juiz pod dev julg lid antecipad desprez realiz audi produç …
532	parcialmente_procedente	2015	4	22	2	Vânia Petermann	Titular	5000.0	﻿aut 0004235 03 2014 8 24 0090 açã proced juiz espec cível proc autor neodet turatt réu vrg linh aére vist etc i relatóri relatóri dispens form artig 38 caput lei 9 099 95 ii fundament trat açã inden dan moral ajuiz neodet turatt contr vrg linh aére resolv antecipad lid term artig 330 i cpc vez juiz pod dev julg lid antecipad desprez realiz audi produç prov constat acerv document sufici nort inst…
533	parcialmente_procedente	2015	4	22	2	Vânia Petermann	Titular	5000.0	﻿aut 0303409 98 2014 8 24 0090 açã proced juiz espec cível proc autor marlen mora branc réu tam linh aére vist etc i relatóri relatóri dispens form artig 38 caput lei 9 099 95 ii fundament trat açã inden dan moral mater ajuiz marlen moral branc martend contr tam linh aére resolv antecipad lid term artig 330 i cpc vez juiz pod dev julg lid antecipad desprez realiz audi produç prov constat acerv do…
534	parcialmente_procedente	2015	4	24	4	Vânia Petermann	Titular	5000.0	﻿aut 0303463 64 2014 8 24 0090 açã proced juiz espec cível proc autor priscill sant oliv réu azul linh aére brasil vist etc i relatóri relatóri dispens form artig 38 caput lei 9 099 95 ii fundament trat açã inden dan moral ajuiz priscill sant oliv contr azul linh aére brasil resolv antecipad lid term artig 330 i cpc vez juiz pod dev julg lid antecipad desprez realiz audi produç prov constat acerv…
535	procedente	2015	4	24	4	Vânia Petermann	Titular	0.0	aut 0303595 24 2014 8 24 0090 açã proced juiz espec cível proc autor thiag silv per réu vrg linh aére vist etc i relatóri relatóri dispens form artig 38 caput lei 9 099 95 ii fundament trat açã inden dan mater ajuiz thiag silv per contr vrg linh aére resolv antecipad lid term artig 330 i cpc vez juiz pod dev julg lid antecipad desprez realiz audi produç prov constat acerv document sufici nort ins…
536	parcialmente_procedente	2015	4	27	0	Vânia Petermann	Titular	0.0	﻿aut 0303133 67 2014 8 24 0090 açã proced juiz espec cível proc autor lili oned réu gol transport aére vist etc i relatóri relatóri dispens form artig 38 caput lei 9 099 95 ii fundament trat açã inden ajuiz lili oned contr vrg linh aére resolv antecipad lid term artig 330 i cpc vez juiz pod dev julg lid antecipad desprez realiz audi produç prov constat acerv document sufici nort instru entend liv…
537	procedente	2015	4	29	2	Vânia Petermann	Titular	6000.0	aut 0303738 13 2014 8 24 0090 açã proced juiz espec cível atras vôo autor leandr antôni godoy oliv réu vrg linh aére vist etc i relatóri relatóri dispens form artig 38 caput lei 9 099 95 ii fundament trat açã inden dan moral ajuiz leandr antoni godoy oliv fac vrg linh aére resolv antecipad lid term artig 330 i cpc vez juiz pod dev julg lid antecipad desprez realiz audi produç prov constat acerv d…
538	parcialmente_procedente	2015	5	7	3	Vânia Petermann	Titular	15000.0	﻿aut 0303077 34 2014 8 24 0090 açã proced juiz espec cível extravi bag autor cain britt barlett réu tam linh aére vist etc i relatóri relatóri dispens form artig 38 caput lei 9 099 95 ii fundament trat açã indenizatór dan moral mater ajuiz cainã britt barlett fac tam linh aére resolv antecipad lid term artig 330 i cpc vez juiz pod dev julg lid antecipad desprez realiz audi produç prov constat ace…
539	procedente	2015	5	20	2	Vânia Petermann	Titular	4000.0	aut 0303833 43 2014 8 24 0090 açã proced juiz espec cível proc autor marin nun réu tam linh aére vist etc i relatóri relatóri dispens form form artig 38 caput lei 9 099 95 ii fundament trat açã reparatór dan moral ajuiz marin nun contr tam linh aére resolv antecipad lid term artig 330 i cpc vez juiz pod dev julg lid antecipad desprez realiz audi produç prov constat acerv document sufici nort inst…
540	procedente	2015	1	20	1	Davidson Jahn Mello	Titular	1000.0	aut 0300440 13 2014 8 24 0090 açã proced juiz espec cível overbooking autor rodrig rib far réu oceana linh aére nom fantas avianc vist sentenç i relatóri relatóri dispens form artig 38 caput lei 9 099 95 ii fundament resolv antecipad lid term artig 330 i cpc vez juiz pod dev julg lid antecipad desprez realiz audi produç prov constat acerv document sufici nort instru entend livr convenc defer ped …
541	procedente	2015	1	7	2	Davidson Jahn Mello	Titular	10000.0	aut 0303171 79 2014 8 24 0090 açã proced juiz espec cível extravi bag autor catarin amorim pisett réu alital compagn aere itali vist etc i relatóri dispens relatóri lavr sentenç apen menç element convicç segund princípi espec simplic informal econom process norm reg juiz espec art 2 38 lei 9 099 95 ii fundament trat açã indenizatór part autor postul conden part ré pag dan moral sofr virtud açã co…
542	parcialmente_procedente	2015	1	13	1	Davidson Jahn Mello	Titular	4000.0	﻿aut 0302346 38 2014 8 24 0090 açã proced juiz espec cível inden dan moral autor alessandr oliv outr réu tam linh aére vist etc i relatóri dispens relatóri lavr sentenç apen menç element convicç segund princípi espec simplic informal econom process norm reg juiz espec art 2 38 lei 9 099 95 ii fundament trat açã indenizatór part autor postul conden part ré pag dan moral mater sofr virtud açã compa…
543	procedente	2015	1	21	2	Davidson Jahn Mello	Titular	1000.0	aut 0818023 85 2013 8 24 0090 açã proced juiz espec cível cancel vôo autor monic sut gravin outr réu tap transport aére portugues vist etc i relatóri relatóri dispens form artig 38 caput lei 9 099 95 ii fundament resolv antecipad lid term artig 330 i cpc vez juiz pod dev julg lid antecipad desprez realiz audi produç prov constat acerv document sufici nort instru entend livr convenc defer ped prod…
544	parcialmente_procedente	2015	1	21	2	Davidson Jahn Mello	Titular	4000.0	﻿aut 0301771 30 2014 8 24 0090 açã proced juiz espec cível atras vôo autor thiag per amorim réu avianc linh aére vist etc i relatóri relatóri dispens form artig 38 caput lei 9 099 95 ii fundament resolv antecipad lid term artig 330 i cpc vez juiz pod dev julg lid antecipad desprez realiz audi produç prov constat acerv document sufici nort instru entend livr convenc defer ped produç quaisqu prov e…
545	procedente	2015	1	26	0	Davidson Jahn Mello	Titular	3000.0	aut 0002600 84 2014 8 24 0090 açã proced juiz espec cível transport aére autor beatriz eberhardt menegon outr réu air chin limited vist etc i relatóri relatóri dispens form artig 38 caput lei 9 099 95 ii fundament resolv antecipad lid term artig 330 i cpc vez juiz pod dev julg lid antecipad desprez realiz audi produç prov constat acerv document sufici nort instru entend livr convenc defer ped pro…
546	procedente	2015	1	28	2	Davidson Jahn Mello	Titular	10000.0	aut 0820180 31 2013 8 24 0090 açã proced juiz espec cível prest serviç autor neiv maril gau nicolin réu vrg linh aére vist etc i relatóri relatóri dispens form artig 38 caput lei 9 099 95 ii fundament resolv antecipad lid term artig 330 i cpc vez juiz pod dev julg lid antecipad desprez realiz audi produç prov constat acerv document sufici nort instru entend livr convenc defer ped produç quaisqu p…
547	procedente	2015	1	29	3	Davidson Jahn Mello	Titular	5000.0	aut 0805603 48 2013 8 24 0090 açã proced juiz espec cível atras vôo autor brun nobr andrad outr réu gol linh aére intelig vist etc i relatóri relatóri dispens form artig 38 caput lei 9 099 95 ii fundament resolv antecipad lid term artig 330 i cpc vez juiz pod dev julg lid antecipad desprez realiz audi produç prov constat acerv document sufici nort instru entend livr convenc defer ped produç quais…
548	procedente	2015	2	4	2	Davidson Jahn Mello	Titular	7000.0	aut 0302439 98 2014 8 24 0090 açã proced juiz espec cível inden dan moral autor marl rodrig iaczinsk réu vrg linh aére vist etc relatóri dispens form art 38 caput lei 9 099 95 ii fundament requ autor conden ré dan moral tend vist desg sofr ra adi voo dev assist aleg ré adi voo deu fat manutenç aeronav program pes esforç ré vej ra aleg explic necess manutenç urgent aeronav exim companh aére obrig …
549	procedente	2015	2	4	2	Davidson Jahn Mello	Titular	7000.0	aut 0302443 38 2014 8 24 0090 açã proced juiz espec cível inden dan moral autor mar anton oliv borg réu vrg linh aére vist etc relatóri dispens form art 38 caput lei 9 099 95 ii fundament requ autor conden ré dan moral tend vist desg sofr ra adi voo dev assist aleg ré adi voo deu fat manutenç aeronav program pes esforç ré vej ra aleg explic necess manutenç urgent aeronav exim companh aére obrig p…
550	procedente	2014	12	13	5	Vânia Petermann	Titular	10000.0	aut 0813007 53 2013 8 24 0090 açã proced juiz espec cível proc autor rogéri lucen suruagy amar réu lan airlin outr vist etc i relatóri relatóri dispens form artig 38 caput lei 9 099 95 ii fundament resolv antecipad lid term artig 330 i cpc vez juiz pod dev julg lid antecipad desprez realiz audi produç prov constat acerv document sufici nort instru entend livr convenc defer ped produç quaisqu prov…
551	procedente	2014	12	13	5	Vânia Petermann	Titular	5000.0	aut 0004727 29 2013 8 24 0090 açã proced juiz espec cível proc autor fábi ambon réu tam linh aére fidel viag tur ltd multiplu vist etc i relatóri relatóri dispens form artig 38 caput lei 9 099 95 ii fundament resolv antecipad lid term artig 330 i cpc vez juiz pod dev julg lid antecipad desprez realiz audi produç prov constat acerv document sufici nort instru entend livr convenc defer ped produç q…
552	procedente	2014	12	13	5	Vânia Petermann	Titular	5000.0	aut 0004870 18 2013 8 24 0090 açã proced juiz espec cível proc autor joã batist ram réu cvc brasil oper agênc viag outr vist etc i relatóri relatóri dispens form artig 38 caput lei 9 099 95 ii fundament resolv antecipad lid term artig 330 i cpc vez juiz pod dev julg lid antecipad desprez realiz audi produç prov constat acerv document sufici nort instru entend livr convenc defer ped produç quaisqu…
553	procedente	2014	12	13	5	Vânia Petermann	Titular	5000.0	aut 0820114 51 2013 8 24 0090 açã proced juiz espec cível proc autor mayan borj borg réu azul linh aére vist etc i relatóri relatóri dispens form artig 38 caput lei 9 099 95 ii fundament resolv antecipad lid term artig 330 i cpc vez juiz pod dev julg lid antecipad desprez realiz audi produç prov constat acerv document sufici nort instru entend livr convenc defer ped produç quaisqu prov entend per…
554	procedente	2014	11	7	4	Vânia Petermann	Titular	3000.0	aut 0005268 62 2013 8 24 0090 açã proced juiz espec cível proc autor aden martim araúj júni réu vrg linh aére vist sentenç i relatóri relatóri dispens form artig 38 caput lei 9 099 95 ii fundament trat açã inden dan moral ajuiz aden martim araúj júni contr gol linh aére prime acentu cas dev ser analis luz legisl consumer poi perfeit caracter relaç consum part atu empr aére prest serviç enquant au…
555	procedente	2014	12	13	5	Vânia Petermann	Titular	5000.0	aut 0802242 23 2013 8 24 0090 açã proced juiz espec cível proc autor ronald marqu arauj réu vrg linh aére vist etc i relatóri relatóri dispens form artig 38 caput lei 9 099 95 ii fundament resolv antecipad lid term artig 330 i cpc vez juiz pod dev julg lid antecipad desprez realiz audi produç prov constat acerv document sufici nort instru entend livr convenc defer ped produç quaisqu prov entend p…
556	procedente	2014	12	14	6	Vânia Petermann	Titular	5000.0	aut 0300153 50 2014 8 24 0090 açã proced juiz espec cível proc autor anselm franzon juni réu tam linh aere vist etc i relatóri relatóri dispens form artig 38 caput lei 9 099 95 ii fundament resolv antecipad lid term artig 330 i cpc vez juiz pod dev julg lid antecipad desprez realiz audi produç prov constat acerv document sufici nort instru entend livr convenc defer ped produç quaisqu prov entend …
557	procedente	2014	12	14	6	Vânia Petermann	Titular	5000.0	aut 0812022 84 2013 8 24 0090 açã proced juiz espec cível proc autor olav luc sous outr réu american airlin inc vist etc i relatóri relatóri dispens form artig 38 caput lei 9 099 95 ii fundament resolv antecipad lid term artig 330 i cpc vez juiz pod dev julg lid antecipad desprez realiz audi produç prov constat acerv document sufici nort instru entend livr convenc defer ped produç quaisqu prov en…
558	procedente	2014	12	14	6	Vânia Petermann	Titular	5000.0	aut 0820275 61 2013 8 24 0090 açã proced juiz espec cível proc autor joã raphael mafiolet marcon outr réu societé air franc vist etc i relatóri relatóri dispens form artig 38 caput lei 9 099 95 ii fundament resolv antecipad lid term artig 330 i cpc vez juiz pod dev julg lid antecipad desprez realiz audi produç prov constat acerv document sufici nort instru entend livr convenc defer ped produç qua…
559	improcedente	2014	12	14	6	Vânia Petermann	Titular	0.0	aut 0300210 68 2014 8 24 0090 açã proced juiz espec cível proc autor gustav buchel rodrig réu azul linh aére vist etc i relatóri relatóri dispens form artig 38 caput lei 9 099 95 ii fundament resolv antecipad lid term artig 330 i cpc vez juiz pod dev julg lid antecipad desprez realiz audi produç prov constat acerv document sufici nort instru entend livr convenc defer ped produç quaisqu prov enten…
560	procedente	2014	12	14	6	Vânia Petermann	Titular	8000.0	aut 0819093 40 2013 8 24 0090 açã proced juiz espec cível proc autor daniel lop búrig réu lan airlin vist etc i relatóri relatóri dispens form artig 38 caput lei 9 099 95 ii fundament resolv antecipad lid term artig 330 i cpc vez juiz pod dev julg lid antecipad desprez realiz audi produç prov constat acerv document sufici nort instru entend livr convenc defer ped produç quaisqu prov entend pertin…
561	procedente	2014	12	14	6	Vânia Petermann	Titular	5000.0	aut 0300175 11 2014 8 24 0090 açã proced juiz espec cível proc autor daniel schmidt heus réu transport aére portugues tap vist etc i relatóri relatóri dispens form form artig 38 caput lei 9 099 95 ii fundament resolv antecipad lid term artig 330 i cpc vez juiz pod dev julg lid antecipad desprez realiz audi produç prov constat acerv document sufici nort instru entend livr convenc defer ped produç …
562	procedente	2014	12	14	6	Vânia Petermann	Titular	5000.0	aut 0300379 55 2014 8 24 0090 açã proced juiz espec cível proc autor tiag wüst frèr réu tam linh aére vist etc i relatóri relatóri dispens form artig 38 caput lei 9 099 95 ii fundament resolv antecipad lid term artig 330 i cpc vez juiz pod dev julg lid antecipad desprez realiz audi produç prov constat acerv document sufici nort instru entend livr convenc defer ped produç quaisqu prov entend perti…
563	improcedente	2014	12	14	6	Vânia Petermann	Titular	0.0	aut 0300484 32 2014 8 24 0090 açã proced juiz espec cível proc autor edison tessel outr réu vrg linh aére vist etc i relatóri relatóri dispens form artig 38 caput lei 9 099 95 ii fundament resolv antecipad lid term artig 330 i cpc vez juiz pod dev julg lid antecipad desprez realiz audi produç prov constat acerv document sufici nort instru entend livr convenc defer ped produç quaisqu prov entend p…
564	procedente	2014	12	14	6	Vânia Petermann	Titular	8000.0	aut 0819686 69 2013 8 24 0090 açã proced juiz espec cível proc autor august frasson oliv xavi outr réu alital compagn aere itali vist etc i relatóri relatóri dispens form artig 38 caput lei 9 099 95 ii fundament resolv antecipad lid term artig 330 i cpc vez juiz pod dev julg lid antecipad desprez realiz audi produç prov constat acerv document sufici nort instru entend livr convenc defer ped produ…
565	procedente	2014	12	14	6	Vânia Petermann	Titular	12000.0	aut 0002217 09 2014 8 24 0090 açã proced juiz espec cível proc autor thiag carr oliv outr réu american airlin vist etc i relatóri relatóri dispens form artig 38 caput lei 9 099 95 ii fundament resolv antecipad lid term artig 330 i cpc vez juiz pod dev julg lid antecipad desprez realiz audi produç prov constat acerv document sufici nort instru entend livr convenc defer ped produç quaisqu prov ente…
566	procedente	2014	12	14	6	Vânia Petermann	Titular	10000.0	aut 0300853 26 2014 8 24 0090 açã proced juiz espec cível proc autor ricard souz vie réu tam linh aére lat airlin group vist etc i relatóri relatóri dispens form artig 38 caput lei 9 099 95 ii fundament resolv antecipad lid term artig 330 i cpc vez juiz pod dev julg lid antecipad desprez realiz audi produç prov constat acerv document sufici nort instru entend livr convenc defer ped produç quaisqu…
567	procedente	2014	11	24	0	Monique de Oliveira Woytuski	Leigo	2000.0	aut 0301540 03 2014 8 24 0090 açã proced juiz espec cível proc autor brun ram outr réu concessionár aeroport internac guarulh vist sentenç i relatóri relatóri dispens form art 38 lei 9 099 1995 ii fundament trat açã indenizatór dan moral ajuiz brun ram manuel kanarek per contr concessionár aeroport internac guarulh julg antecipad feit porquant soluç pres demand pod ser obt através anális direit d…
568	procedente	2014	12	3	2	Vânia Petermann	Titular	5000.0	aut 0300859 33 2014 8 24 0090 açã proced juiz espec cível extravi bag autor thal bardin idalin réu klm cia real holand aviacion vist etc i relatóri relatóri dispens form artig 38 caput lei 9 099 95 ii fundament resolv antecipad lid term artig 330 i cpc vez juiz pod dev julg lid antecipad desprez realiz audi produç prov constat acerv document sufici nort instru entend livr convenc defer ped produç…
569	procedente	2014	12	3	2	Vânia Petermann	Titular	5000.0	aut 0004865 93 2013 8 24 0090 açã proced juiz espec cível inden dan moral autor pedr zorat net outr réu lan airlin vist etc i relatóri relatóri dispens form artig 38 caput lei 9 099 95 ii fundament resolv antecipad lid term artig 330 i cpc vez juiz pod dev julg lid antecipad desprez realiz audi produç prov constat acerv document sufici nort instru entend livr convenc defer ped produç quaisqu prov…
570	parcialmente_procedente	2014	12	3	2	Vânia Petermann	Titular	5000.0	﻿aut 0300942 49 2014 8 24 0090 açã proced juiz espec cível proc autor júl hoff pachec réu oceana linh aére nom fantas avianc vist etc relatóri dispens form art 38 caput lei 9 099 95 i fundament julg antecipad lid term artig 330 i códig process civil post trat quest unic direit aleg autor desembarc florianópolil constat mal viol danific impossibilit uso abr la detect falt brinc compr viag us cas c…
571	procedente	2014	12	4	3	Vânia Petermann	Titular	4000.0	aut 0301484 67 2014 8 24 0090 açã proced juiz espec cível inden dan moral autor gabriell ferrar rib réu american airlin inc vist etc i relatóri relatóri dispens form artig 38 caput lei 9 099 95 ii fundament resolv antecipad lid term artig 330 i cpc vez juiz pod dev julg lid antecipad desprez realiz audi produç prov constat acerv document sufici nort instru entend livr convenc defer ped produç qua…
572	procedente	2014	12	4	3	Vânia Petermann	Titular	4000.0	aut 0005062 21 2014 8 24 0023 açã proced juiz espec cível extravi bag autor fern august silv cruz réu tam linh aére vist etc i relatóri relatóri dispens form artig 38 caput lei 9 099 95 ii fundament resolv antecipad lid term artig 330 i cpc vez juiz pod dev julg lid antecipad desprez realiz audi produç prov constat acerv document sufici nort instru entend livr convenc defer ped produç quaisqu pro…
573	procedente	2014	12	5	4	Eduardo Peruffo e Silva	Leigo	0.0	process 1018665 81 2013 8 24 0023 proced juiz espec cível requer marcel alenc botelh mesquit requer vrg linh aére vist etc dispens relatóri term artig 38 lei 9 099 95 fundament decid julg antecipad lid ei feit trat matér direit send desnecessár produç outr prov busc autor ressarc val pag aquis pass aére utiliz prefac reconhec incid direit consumer cas concret ei autor consum diret final serviç tr…
574	procedente	2014	12	5	4	Vânia Petermann	Titular	7000.0	aut 0801349 32 2013 8 24 0090 açã proced juiz espec cível extravi bag autor kat regin sant siqu outr réu american airlin inc vist etc i relatóri relatóri dispens form artig 38 caput lei 9 099 95 ii fundament resolv antecipad lid term artig 330 i cpc vez juiz pod dev julg lid antecipad desprez realiz audi produç prov constat acerv document sufici nort instru entend livr convenc defer ped produç qu…
575	procedente	2014	12	5	4	Vânia Petermann	Titular	4000.0	aut 0300487 84 2014 8 24 0090 açã proced juiz espec cível extravi bag autor vaness ver veig guebert réu tam linh aére vist etc i relatóri relatóri dispens form artig 38 caput lei 9 099 95 ii fundament resolv antecipad lid term artig 330 i cpc vez juiz pod dev julg lid antecipad desprez realiz audi produç prov constat acerv document sufici nort instru entend livr convenc defer ped produç quaisqu p…
576	procedente	2014	12	9	1	Vânia Petermann	Titular	4000.0	aut 0301701 13 2014 8 24 0090 açã proced juiz espec cível transport aére autor tam barret jablon baron réu tam linh aére vist etc i relatóri relatóri dispens form artig 38 caput lei 9 099 95 ii fundament resolv antecipad lid term artig 330 i cpc vez juiz pod dev julg lid antecipad desprez realiz audi produç prov constat acerv document sufici nort instru entend livr convenc defer ped produç quaisq…
577	procedente	2014	12	10	2	Vânia Petermann	Titular	2500.0	aut 0302375 88 2014 8 24 0090 açã proced juiz espec cível proc autor luiz august caval silv réu gol linh aére intelig vist etc relatóri dispens form art 38 caput lei 9 099 95 i fundament julg antecipad lid term artig 330 i códig process civil post trat quest unic direit aleg autor ré inform 24 hor anteced iri antecip voo 4 hor voo 22 10 pass 17 55 aduz motiv perd reun profiss ré vez aleg antecip …
578	procedente	2014	12	12	4	Vânia Petermann	Titular	5000.0	aut 0300902 67 2014 8 24 0090 açã proced juiz espec cível proc autor felip os em aldeman oliv réu air franc outr vist etc i relatóri relatóri dispens form artig 38 caput lei 9 099 95 ii fundament resolv antecipad lid term artig 330 i cpc vez juiz pod dev julg lid antecipad desprez realiz audi produç prov constat acerv document sufici nort instru entend livr convenc defer ped produç quaisqu prov e…
579	procedente	2014	12	15	0	Vânia Petermann	Titular	4000.0	aut 0820446 18 2013 8 24 0090 açã proced juiz espec cível proc autor alfred leopold enriqu messeng valenzuel réu united airlin outr vist etc i relatóri relatóri dispens form artig 38 caput lei 9 099 95 ii fundament resolv antecipad lid term artig 330 i cpc vez juiz pod dev julg lid antecipad desprez realiz audi produç prov constat acerv document sufici nort instru entend livr convenc defer ped pr…
580	parcialmente_procedente	2014	12	13	5	Helio Marcos Filho	Leigo	7240.0	﻿aut 0002686 89 2013 8 24 0090 açã proced juiz espec cível proc autor camil schmitt rezend réu azul linh aére sentenç camil schmitt rezend ajuiz pres açã inden dan mater moral fac azul linh aére brasil almej conden ré pag 2 094 88 títul repar dan emerg outr quant refer abal extrapatrimon acord inic autor contrat ré vôo florianópolil rio jan 14 04 2013 fim particip nest cidad etap concurs ofic mar…
581	improcedente	2014	12	16	1	Vânia Petermann	Titular	0.0	aut 0300940 79 2014 8 24 0090 açã proced juiz espec cível proc autor willian brit silv réu delt air lin inc vist etc i relatóri relatóri dispens form artig 38 caput lei 9 099 95 ii fundament resolv antecipad lid term artig 330 i cpc vez juiz pod dev julg lid antecipad desprez realiz audi produç prov constat acerv document sufici nort instru entend livr convenc defer ped produç quaisqu prov entend…
582	procedente	2014	12	16	1	Vânia Petermann	Titular	0.0	aut 0001421 18 2014 8 24 0090 açã proced juiz espec cível proc autor marcel girit gom ferr réu aeroline argentin vist etc i relatóri relatóri dispens form artig 38 caput lei 9 099 95 ii fundament resolv antecipad lid term artig 330 i cpc vez juiz pod dev julg lid antecipad desprez realiz audi produç prov constat acerv document sufici nort instru entend livr convenc defer ped produç quaisqu prov e…
583	procedente	2014	12	16	1	Vânia Petermann	Titular	5000.0	aut 0300975 39 2014 8 24 0090 açã proced juiz espec cível proc autor held levy sant outr réu turkish airlin inc turk hav yollar anonim ortaklig vist etc i relatóri relatóri dispens form artig 38 caput lei 9 099 95 ii fundament resolv antecipad lid term artig 330 i cpc vez juiz pod dev julg lid antecipad desprez realiz audi produç prov constat acerv document sufici nort instru entend livr convenc …
584	parcialmente_procedente	2014	12	17	2	Vânia Petermann	Titular	5000.0	﻿aut 0301254 25 2014 8 24 0090 açã proced juiz espec cível proc autor raquel rodrig noronh réu gol linh aére intelig vist etc relatóri dispens form art 38 caput lei 9 099 95 i fundament julg antecipad lid term artig 330 i códig process civil post trat quest unic direit aleg autor desembarc florianópolil constat mal danific cheg cas detect falt algum produt compr viag celul samsung not 3 roup perf…
585	parcialmente_procedente	2014	12	18	3	Eduardo Peruffo e Silva	Leigo	0.0	﻿process 0001031 48 2014 8 24 0090 proced juiz espec cível requer henriqu silv dia requer empr decol ltd vist etc dispens relatóri term artig 38 lei 9 099 95 fundament decid julg antecipad feit poi ent desnecessár produç outr prov prefac aplic cas concret direit consumer vez autor consum direit final serviç agenc prest requer verific aind hipossufici técn consum relaç requer teor ônu dinâm prov d…
586	parcialmente_procedente	2014	12	19	4	Vânia Petermann	Titular	5000.0	﻿aut 0302619 17 2014 8 24 0090 açã proced juiz espec cível proc autor carl august harg réu vrg linh aére vist etc i relatóri relatóri dispens form artig 38 caput lei 9 099 95 ii fundament resolv antecipad lid term artig 330 i cpc vez juiz pod dev julg lid antecipad desprez realiz audi produç prov constat acerv document sufici nort instru entend livr convenc defer ped produç quaisqu prov entend pe…
587	procedente	2014	12	19	4	Vânia Petermann	Titular	0.0	aut 0301148 63 2014 8 24 0090 açã proced juiz espec cível proc autor dian vermohlen outr réu tam linh aére vist etc i relatóri relatóri dispens form artig 38 caput lei 9 099 95 ii fundament resolv antecipad lid term artig 330 i cpc vez juiz pod dev julg lid antecipad desprez realiz audi produç prov constat acerv document sufici nort instru entend livr convenc defer ped produç quaisqu prov entend …
588	procedente	2015	2	4	2	Vânia Petermann	Titular	7000.0	aut 0302442 53 2014 8 24 0090 açã proced juiz espec cível inden dan moral autor josian eli coelh mach réu vrg linh aére vist etc i relatóri relatóri dispens form art 38 caput lei 9 099 95 ii fundament requ autor conden ré dan moral tend vist desg sofr ra adi voo dev assist aleg ré adi voo deu fat manutenç aeronav program pes esforç ré vej ra aleg explic necess manutenç urgent aeronav exim companh…
589	parcialmente_procedente	2015	2	10	1	Vânia Petermann	Titular	4000.0	﻿aut 0800646 38 2012 8 24 0090 açã proced juiz espec cível proc autor alin lúc silv réu viajanet outr vist etc i relatóri relatóri dispens form artig 38 caput lei 9 099 95 ii fundament trat açã dan mater c dan moral ajuiz alin lúc silv contr viajanet cop compañ panameñ aviacion resolv antecipad lid term artig 330 i cpc vez juiz pod dev julg lid antecipad desprez realiz audi produç prov constat ac…
591	procedente	2014	9	29	0	Vânia Petermann	Titular	10000.0	aut 0003220 33 2013 8 24 0090 açã proced juiz espec cível proc autor juli ces trevisan dal bem réu azul linh aére brasil vist etc i relatóri dispens relatóri lavr sentenç apen menç element convicç segund princípi espec simplic informal econom process norm reg juiz espec art 2 38 lei 9 099 95 ii fundament trat açã inden dan moral mater part autor postul conden part ré pag quant ser arbitr ra dan s…
592	procedente	2014	8	22	4	Vânia Petermann	Titular	8000.0	aut 0300795 23 2014 8 24 0090 açã proced juiz espec cível proc autor mar jos hessein coelh réu oceana linh aére nom fantas avianc vist sentenç relatóri dispens form art 38 caput lei 9 099 95 ii fundament requ autor conden ré dan moral tend vist desg sofr ra cancel voo dev assist aleg ré cancel voo deu fat manutenç aeronav program prelimin mérit pass anális ped retr pes esforç ré vej ra aleg expli…
593	procedente	2014	8	22	4	Vânia Petermann	Titular	8000.0	aut 0301028 20 2014 8 24 0090 açã proced juiz espec cível proc autor jul antun ulyssé réu avianc linh aére vist sentenç relatóri dispens form art 38 caput lei 9 099 95 ii fundament requ autor conden ré dan moral tend vist desg sofr ra cancel voo cheg destin apen outr dia aleg ré perd conex voo autor paul florianópolil deu fat manutenç aeronav program brasíl assim ra atras autor perd conex prelimi…
594	procedente	2014	8	11	0	Vânia Petermann	Titular	8000.0	aut 0300742 42 2014 8 24 0090 açã proced juiz espec cível proc autor thal bardin idalin réu vrg linh aére incorpor gol transport aére vist sentenç relatóri dispens form art 38 caput lei 9 099 95 ii fundament julg antecipad lid term artig 330 i códig process civil post trat quest unic direit requ autor conden ré dan moral tend vist desg sofr ra cancel voo cheg destin apen outr dia aleg ré perd con…
595	procedente	2014	9	23	1	Vânia Petermann	Titular	4000.0	aut 0820162 10 2013 8 24 0090 açã proced ordin proc autor josé mar paul réu decol ltd vist etc i relatóri josé mar paul ajuiz açã cunh condenatóri fac decol ltd sustent realiz compr pass aére espanh 20 dezembr 2011 send viag prev 02 març 2012 contud ant dess dat tom conhec míd convenc empr aére realiz transport fal realiz nenhum voo entr contat ré segu soluç quest aind aceit devoluç quant pag ré …
596	procedente	2014	10	15	2	Vânia Petermann	Titular	4000.0	aut 0301745 32 2014 8 24 0090 açã proced juiz espec cível proc autor sheil sant réu buquebu line aére vist etc relatóri dispens form art 38 caput lei 9 099 95 i fundament julg antecipad lid term artig 330 i códig process civil post trat quest unic direit aduz autor retorn viag final ano punt del lest port alegr bag extravi quatr dia ré vez aleg dan moral tend vist mal entreg cas autor perfeit est…
597	procedente	2014	10	17	4	Vânia Petermann	Titular	8000.0	aut 0003433 39 2013 8 24 0090 açã proced juiz espec cível proc autor mirell finkl réu gol transport aére vist sentenç i relatóri relatóri dispens term art 38 lei 9 099 1995 ii fundament trat açã inden dan moral ajuiz mirell finkl contr gol transport aére julg lid const art 330 i cpc porquant prov acost aut mostr sufici form convenc registr inic di legít relaç consum term art 2 3 legisl prote cons…
598	procedente	2014	10	17	4	Vânia Petermann	Titular	8000.0	aut 0003432 54 2013 8 24 0090 açã proced juiz espec cível proc autor daniel philipp negr réu gol transport aére vist sentenç i relatóri relatóri dispens term art 38 lei 9 099 1995 ii fundament trat açã inden dan moral ajuiz daniel philipp negr contr gol transport aére julg lid const art 330 i cpc porquant prov acost aut mostr sufici form convenc registr inic di legít relaç consum term art 2 3 leg…
599	parcialmente_procedente	2014	9	29	0	Vânia Petermann	Titular	10000.0	﻿aut 0300267 86 2014 8 24 0090 açã proced juiz espec cível extravi bag autor gustav kaef dill réu tam linh aére vist etc i relatóri dispens relatóri lavr sentenç apen menç element convicç segund princípi espec simplic informal econom process norm reg juiz espec art 2 38 lei 9 099 95 ii fundament trat açã indenizatór part autor postul conden part ré pag dan moral mater sofr virtud açã companh aére…
600	procedente	2014	5	21	2	Margani de Mello	Titular	8000.0	aut 0002399 29 2013 8 24 0090 açã proced juiz espec cível proc requer daniell kirsten reil requer tam linh aére vist sentenç trat açã repar dan moral mater propost daniell kirsten reil fac tam linh aére ambas qualific dispens relatóri form artig 38 caput lei 9099 95 decid julg antecipad poi desnecessár produç prov audi cpc art 330 i inic afast prelimin ilegitim passiv poi document 14 deix dúv pas…
601	parcialmente_procedente	2014	5	22	3	Margani de Mello	Titular	3000.0	﻿process 0001090 70 2013 8 24 0090 açã proced juiz espec cível requer mônic med gasp sous requer tam linh aére vist sentenç trat açã condenatór ajuiz mônic med gasp sous fac tam linh aére ambas qualific aut relatóri dispens term artig 38 lei 9 099 95 fundament decid julg nest instant process ei part requer julg antecip send quest demand produç prov audi term artig 330 i códig process civil inic a…
602	parcialmente_procedente	2014	5	23	4	Margani de Mello	Titular	6000.0	﻿process 0801052 25 2013 8 24 0090 açã proced juiz espec cível requer pedr alme araúj requer gol linh aére intelig vist sentenç trat açã condenatór ajuiz pedr alme araúj fac gol linh aére intelig ambas qualific aut relatóri dispens term artig 38 lei 9 099 95 fundament decid julg nest instant process ei part requer julg antecip send quest demand produç prov audi term artig 330 i códig process civi…
603	procedente	2014	5	27	1	Margani de Mello	Titular	5000.0	process 0002870 45 2013 8 24 0090 açã proced juiz espec cível requer rodrig ribacink requer tam linh aére vist sentenç relatóri dispens form artig 38 caput lei 9 099 95 decid resolv antecipad lid term artig 330 i cpc stj agrg ag 956845 sp prim turm rel min josé delg julg 24 04 2008 busc autor restitu val pag pass aére extr adquir aeroport internac poi bilhet orig adquir dad invál moment check in …
604	improcedente	2014	6	5	3	Margani de Mello	Titular	0.0	process 0802508 10 2013 8 24 0090 açã proced juiz espec cível requer thal muszkat menez requer vrg linh aére gol outr vist sentenç relatóri dispens form artig 38 caput lei 9 099 95 decid julg antecipad lid term artig 330 i cpc resp 2 823 min sálvi figueired teix busc autor repar dan moral aleg ter sofr decorr extravi tempor bag tend vist permanec 02 doi 05 cinc dia lua mel pertenc prelimin ilegit…
604	procedente	2014	6	5	3	Margani de Mello	Titular	5000.0	process 0802508 10 2013 8 24 0090 açã proced juiz espec cível requer thal muszkat menez requer vrg linh aére gol outr vist sentenç relatóri dispens form artig 38 caput lei 9 099 95 decid julg antecipad lid term artig 330 i cpc resp 2 823 min sálvi figueired teix busc autor repar dan moral aleg ter sofr decorr extravi tempor bag tend vist permanec 02 doi 05 cinc dia lua mel pertenc prelimin ilegit…
605	procedente	2014	6	3	1	Margani de Mello	Titular	3000.0	process 0817397 66 2013 8 24 0090 açã proced juiz espec cível requer raquel perotton luci hochleitn long sant requer azul linh aére brasil vist sentenç trat açã reparatór dan moral propost raquel perotton luci hochleitn long sant fac azul linh aére brasil decorr atras voo dispens relatóri form artig 38 lei 9 099 95 fundament decid julg antecipad poi desnecessár produç prov audi cpc art 330 i rela…
606	procedente	2014	6	4	2	Margani de Mello	Titular	10000.0	aut 0003306 04 2013 8 24 0090 açã proced juiz espec cível proc requer marcel august sant requer iber line aere españ reun transport carg vist sentenç trat açã repar dan moral mater propost marcel august sant fac iber line aere españ reun transport carg tod qualific dispens relatóri form artig 38 caput lei 9099 95 decid julg antecipad poi desnecessár produç prov audi cpc art 330 i relaç part confi…
607	procedente	2014	6	4	2	Margani de Mello	Titular	4000.0	process 0004604 31 2013 8 24 0090 açã proced juiz espec cível requer luiz gustav bossl requer avianc empr aére vist sentenç trat açã reparatór dan moral propost luiz gustav bossl fac avianc empr aére decorr atras voo dispens relatóri form artig 38 lei 9 099 95 fundament decid julg antecipad poi desnecessár produç prov audi cpc art 330 i relaç part config consum dev feit ser analis sob ótic códig …
608	parcialmente_procedente	2014	6	5	3	Margani de Mello	Titular	10000.0	﻿process 0004344 51 2013 8 24 0090 açã proced juiz espec cível requer fábi ambon requer ocena linh aére avianc vist sentenç trat açã reparatór dan moral mater propost fábi ambon contr ocena linh aére avianc decorr cancel voo dispens relatóri form artig 38 lei 9 099 95 fundament decid julg antecipad poi desnecessár produç prov audi cpc art 330 i inic afast prelimin car açã tend vist acord celebr p…
609	procedente	2014	6	5	3	Margani de Mello	Titular	5000.0	aut 0001579 10 2013 8 24 0090 açã proced juiz espec cível proc requer paul henriqu barrell requer azul linh aére brasil vist sentenç trat açã repar dan moral mater propost paul henriqu barrell fac azul linh aére brasil ambos qualific dispens relatóri form artig 38 caput lei 9099 95 decid julg antecipad poi desnecessár produç prov audi cpc art 330 i relaç part config consum dev feit ser analis sob…
610	parcialmente_procedente	2014	6	5	3	Margani de Mello	Titular	12000.0	﻿process 0004361 87 2013 8 24 0090 açã proced juiz espec cível requer denis watkim bouer cavalcant requer lan airlin vist sentenç trat açã reparatór dan moral mater propost denis watkim bouer cavalcant contr lan airlin decorr cancel voo dispens relatóri form artig 38 lei 9 099 95 fundament decid julg antecipad poi desnecessár produç prov audi cpc art 330 i relaç part config consum dev feit ser an…
611	procedente	2014	6	6	4	Margani de Mello	Titular	8000.0	process 0817409 80 2013 8 24 0090 açã proced juiz espec cível requer fernand colomb requer azul linh aére brasil vist sentenç trat açã reparatór dan moral propost fernand colomb fac azul linh aére brasil decorr cancel voo dispens relatóri form artig 38 lei 9 099 95 fundament decid julg antecipad poi desnecessár produç prov audi cpc art 330 i relaç part config consum dev feit ser analis sob ótic c…
612	procedente	2014	6	9	0	Margani de Mello	Titular	4000.0	process 0816950 78 2013 8 24 0090 açã proced juiz espec cível requer eric eduard snel tornquist requer azul linh aére brasil vist sentenç trat açã reparatór dan moral propost eric eduard snel tornquist fac azul linh aére brasil decorr atras voo dispens relatóri form artig 38 lei 9 099 95 fundament decid julg antecipad poi desnecessár produç prov audi cpc art 330 i relaç part config consum dev fei…
613	procedente	2014	6	9	0	Margani de Mello	Titular	8000.0	process 0818912 39 2013 8 24 0090 açã proced juiz espec cível requer mari silv nun requer gol linh aére vist sentenç trat açã reparatór dan moral propost mari silv nun fac gol linh aére dispens relatóri form artig 38 lei 9 099 95 fundament decid julg antecipad poi desnecessár produç prov audi cpc art 330 i inic dev ser retific pol passiv const vrg linh aére mérit relaç part config consum dev feit…
614	procedente	2014	6	10	1	Margani de Mello	Titular	4000.0	aut 0004993 16 2013 8 24 0090 açã proced juiz espec cível proc requer renan nun alme requer tam transport aére vist sentenç trat açã repar dan moral propost renan nun alme fac tam transport aére ambas qualific dispens relatóri form artig 38 caput lei 9099 95 decid julg antecipad poi desnecessár produç prov audi cpc art 330 i relaç part config consum dev feit ser analis sob ótic códig defês consum…
615	procedente	2014	3	7	4	Margani de Mello	Titular	10000.0	process 0004383 82 2012 8 24 0090 açã proced juiz espec cível requer rodney ferr cunh requer tvlx viag tur viajanet vist sentenç trat açã cunh condenatóri propost rodney ferr cunh fac tvlx viag tur dispens relatóri form artig 38 lei 9 099 95 fundament decid julg antecipad poi desnecessár produç prov audi cpc art 330 i relaç part config consum dev feit ser analis sob ótic códig defês consum inclus…
616	procedente	2014	3	14	4	Margani de Mello	Titular	6000.0	aut 0000847 29 2013 8 24 0090 açã proced juiz espec cível requer cleon vign requer gol linh aére intelig vist sentenç relatóri dispens form artig 38 caput lei 9 099 95 decid julg antecipad lid term artig 330 i cpc val ressalt pres cond ensej julg antecip caus dev juiz mer faculdad assim proced resp 2 823 min sálvi figueired teix busc autor repar dan moral decorr atras voo realiz 08 outubr 2010 sa…
617	procedente	2014	3	17	0	Margani de Mello	Titular	6000.0	aut 0818719 24 2013 8 24 0090 açã proced juiz espec cível proc requer josé carl cos font requer tam linh aére vist sentenç trat açã repar dan moral mater propost josé carl cos font contr tam linh aére ra má prest serviç transport aére dispens relatóri form artig 38 caput lei 9099 95 decid antecipad trat matér fat direit comprov document send desnecessár produç outr prov document acost aut comprov…
618	procedente	2014	3	21	4	Margani de Mello	Titular	10000.0	aut 0000874 12 2013 8 24 0090 açã proced juiz espec cível requer stephen richard buck outr requer tam transport aére vist sentenç relatóri dispens form artig 38 caput lei 9 099 95 decid resolv antecipad lid term artig 330 i cpc vez juiz pod dev julg lid antecipad desprez realiz audi produç prov constat acerv document sufici nort instru entend livr convenc defer ped produç quaisqu prov entend pert…
618	procedente	2014	3	21	4	Margani de Mello	Titular	2500.0	aut 0000874 12 2013 8 24 0090 açã proced juiz espec cível requer stephen richard buck outr requer tam transport aére vist sentenç relatóri dispens form artig 38 caput lei 9 099 95 decid resolv antecipad lid term artig 330 i cpc vez juiz pod dev julg lid antecipad desprez realiz audi produç prov constat acerv document sufici nort instru entend livr convenc defer ped produç quaisqu prov entend pert…
619	parcialmente_procedente	2014	3	21	4	Margani de Mello	Titular	10000.0	﻿process 0700491 97 2013 8 24 0023 açã proced juiz espec cível requer joa carl freiberg requer tam linh aére vist sentenç trat açã reparatór dan mater moral propost joã carl freiberg contr tam linh aére decorr cancel avis inform bilhet volt dispens relatóri form artig 38 lei 9 099 95 fundament decid julg antecipad poi desnecessár produç prov audi cpc art 330 i relaç part config consum dev feit se…
620	procedente	2014	3	21	4	Margani de Mello	Titular	10000.0	process 0001442 28 2013 8 24 0090 açã proced juiz espec cível requer gilbert alv cruz requer gol linh aére intelig vist sentenç trat açã cunh condenatóri propost gilbert alv cruz contr vrg linh aére decorr cancel voo prév comunic dispens relatóri form artig 38 lei 9 099 95 fundament decid julg antecipad poi desnecessár produç prov audi cpc art 330 i prelimin ilegitim passiv rest afast própri argu…
621	parcialmente_procedente	2014	3	28	4	Margani de Mello	Titular	0.0	﻿aut 0001320 15 2013 8 24 0090 açã proced juiz espec cível requer joan berté volpat outr requer vrg linh aére incorpor gol transport aére vist sentenç relatóri dispens form artig 38 caput lei 9 099 95 decid julg antecipad lid term artig 330 i cpc val ressalt pres cond ensej julg antecip caus dev juiz mer faculdad assim proced resp 2 823 min sálvi figueired teix busc autor devoluç dobr val pag ré …
622	parcialmente_procedente	2014	3	28	4	Margani de Mello	Titular	3000.0	﻿process 0001265 64 2013 8 24 0090 açã proced juiz espec cível requer ricard jos mel mach juni requer gol linh aére sa vrg vist sentenç trat açã reparatór dan mater moral propost ricard josé mel mach júni contr vrg linh aére decorr falh operac demand emiss bilhet conex passag via crucil persegu resoluç problem dispens relatóri form artig 38 lei 9 099 95 fundament decid julg antecipad poi desneces…
623	improcedente	2014	4	1	1	Margani de Mello	Titular	0.0	aut 0800215 67 2013 8 24 0090 açã proced juiz espec cível requer fláv mafr requer azul linh aére brasil outr vist sentenç relatóri dispens form artig 38 caput lei 9 099 95 decid julg antecipad lid term artig 330 i cpc val ressalt pres cond ensej julg antecip caus dev juiz mer faculdad assim proced resp 2 823 min sálvi figueired teix busc autor repar dan moral decorr cancel voo ré acab faz cheg de…
624	procedente	2014	4	3	3	Margani de Mello	Titular	4000.0	aut 0800298 83 2013 8 24 0090 açã proced juiz espec cível requer lucyan lem per outr requer compan panamen aviacion cop airlin outr vist sentenç relatóri dispens form artig 38 caput lei 9 099 95 decid resolv antecipad lid term artig 330 i cpc vez juiz pod dev julg lid antecipad desprez realiz audi produç prov constat acerv document sufici nort instru entend livr convenc defer ped produç quaisqu p…
625	procedente	2014	4	8	1	Margani de Mello	Titular	5000.0	aut 0800187 02 2013 8 24 0090 açã proced juiz espec cível requer josé silv net requer azul linh aére brasil vist sentenç relatóri dispens form artig 38 caput lei 9 099 95 decid julg antecipad lid term artig 330 i cpc val ressalt pres cond ensej julg antecip caus dev juiz mer faculdad assim proced resp 2 823 min sálvi figueired teix busc autor repar dan mater moral decorr cancel voo agend dia 25 m…
626	procedente	2014	4	14	0	Margani de Mello	Titular	2000.0	aut 0800442 57 2013 8 24 0090 açã proced juiz espec cível requer daniel lop búrig outr requer alital compagn aere itali vist sentenç relatóri dispens form artig 38 caput lei 9 099 95 decid julg antecipad lid term artig 330 i cpc val ressalt pres cond ensej julg antecip caus dev juiz mer faculdad assim proced resp 2 823 min sálvi figueired teix busc autor repar dan moral decorr atras 4h voo adquir…
627	parcialmente_procedente	2014	4	15	1	Margani de Mello	Titular	8000.0	﻿aut 0800360 26 2013 8 24 0090 açã proced juiz espec cível requer andré gerald panariell silv requer trip linh aere vist sentenç relatóri dispens form artig 38 caput lei 9 099 95 decid resolv antecipad lid term artig 330 i cpc vez juiz pod dev julg lid antecipad desprez realiz audi produç prov constat acerv document sufici nort instru entend livr convenc defer ped produç quaisqu prov entend perti…
628	parcialmente_procedente	2014	4	15	1	Margani de Mello	Titular	5000.0	﻿aut 0001224 97 2013 8 24 0090 açã proced juiz espec cível requer robert rodrig lim requer tam linh aére vist sentenç relatóri dispens form artig 38 caput lei 9 099 95 resolv antecipad lid term artig 330 i cpc vez juiz pod dev julg lid antecipad desprez realiz audi produç prov constat acerv document sufici nort instru entend livr convenc defer ped produç quaisqu prov entend pertin julg lid stj ag…
629	procedente	2014	4	15	1	Margani de Mello	Titular	10000.0	process 0800365 48 2013 8 24 0090 açã proced juiz espec cível requer henriqu blas rodrig requer aeroline argentin vist sentenç dispens relatóri form artig 38 lei 9 099 95 fundament decid julg antecipad lid entend desnecessár produç prov audi cpc art 330 i inic aplic cas norm cont estatut consumer porqu emb tod transport aére nacion reg códig brasil aeron lei 7 565 86 microssistem códig prote cons…
630	parcialmente_procedente	2014	4	30	2	Margani de Mello	Titular	2000.0	﻿aut 0003126 22 2012 8 24 0090 açã proced juiz espec cível requer cristian sonn pavan requer gol linh aére intelig vist sentenç relatóri dispens form artig 38 caput lei 9 099 95 decid julg antecipad lid term artig 330 i cpc resp 2 823 min sálvi figueired teix busc requer repar dan moral mater decorr cancel voo consequ perd dia viag planej vez nov hor voo disponibil companh aére condiz program age…
631	procedente	2014	4	30	2	Margani de Mello	Titular	5000.0	process 0800650 41 2013 8 24 0090 açã proced juiz espec cível requer joã carl franc contin requer azul linh aére vist sentenç trat açã reparatór dan moral propost joã carl franc contin contr azul linh aére decorr cancel voo dispens relatóri form artig 38 lei 9 099 95 fundament decid julg antecipad poi desnecessár produç prov audi cpc art 330 i relaç part config consum dev feit ser analis sob ótic…
632	procedente	2014	4	30	2	Margani de Mello	Titular	5000.0	aut 0800716 21 2013 8 24 0090 açã proced juiz espec cível requer gerald josé corre requer azul linh aére vist sentenç trat açã reparatór dan moral propost gerald josé corre contr azul linh aére decorr cancel voo dispens relatóri form artig 38 lei 9 099 95 fundament decid julg antecipad poi desnecessár produç prov audi cpc art 330 i relaç part config consum dev feit ser analis sob ótic códig defês…
633	procedente	2014	5	9	4	Margani de Mello	Titular	8000.0	process 0800684 16 2013 8 24 0090 açã proced juiz espec cível requer felip chech ott requer gol linh aére intelig vist sentenç trat açã reparatór dan moral mater propost felip chech ott contr gol linh aére intelig decorr cancel voo dispens relatóri form artig 38 lei 9 099 95 fundament decid julg antecipad poi desnecessár produç prov audi cpc art 330 i inic dev ser retific pol passiv const vrg lin…
634	procedente	2014	5	15	3	Margani de Mello	Titular	5000.0	process 0800851 33 2013 8 24 0090 açã proced juiz espec cível requer iderald rafael ros requer mansour tur ltd vist sentenç relatóri dispens term artig 38 lei 9 099 95 fundament decid julg antecipad term artig 330 ii códig process civil decret revel requer poi devid cit express advert artig 20 lei 9 099 95 deix transcorr in alvel praz destin contest ensin demócrit ram reinald filh proced institu …
635	parcialmente_procedente	2014	5	16	4	Margani de Mello	Titular	0.0	﻿aut 0800676 39 2013 8 24 0090 açã proced juiz espec cível requer josé eduard lobat siqu requer vrg linh aére vist sentenç relatóri dispens form artig 38 caput lei 9 099 95 decid julg antecipad lid term artig 330 i cpc val ressalt pres cond ensej julg antecip caus dev juiz mer faculdad assim proced resp 2 823 min sálvi figueired teix busc autor repar dan mater moral decorr dem entreg objet transp…
636	procedente	2014	5	16	4	Margani de Mello	Titular	5000.0	process 0800863 47 2013 8 24 0090 açã proced juiz espec cível requer joã carl franc contin requer azul linh aére brasil vist sentenç trat açã reparatór dan moral propost joã carl franc contin contr azul linh aére brasil decorr atras voo perd conex dispens relatóri form artig 38 lei 9 099 95 fundament decid julg antecipad poi desnecessár produç prov audi cpc art 330 i relaç part config consum dev …
637	improcedente	2014	5	16	4	Margani de Mello	Titular	0.0	aut 0800882 53 2013 8 24 0090 açã proced juiz espec cível requer cristin lempek martim requer vrg linh aére incorpor gol transport aére vist sentenç relatóri dispens form artig 38 caput lei 9 099 95 decid julg antecipad lid term artig 330 i cpc val ressalt pres cond ensej julg antecip caus dev juiz mer faculdad assim proced resp 2 823 min sálvi figueired teix busc autor repar dan moral decorr atr…
638	improcedente	2014	5	16	4	Margani de Mello	Titular	0.0	aut 0800880 83 2013 8 24 0090 açã proced juiz espec cível requer eslen souz arauj requer vrg linh aére incorpor gol transport aére vist sentenç relatóri dispens form artig 38 caput lei 9 099 95 decid julg antecipad lid term artig 330 i cpc val ressalt pres cond ensej julg antecip caus dev juiz mer faculdad assim proced resp 2 823 min sálvi figueired teix busc autor repar dan moral decorr atras vo…
639	procedente	2014	5	16	4	Margani de Mello	Titular	4000.0	process 0003065 30 2013 8 24 0090 açã proced juiz espec cível requer vanuz ver card requer avianc linh aére vist sentenç relatóri dispens term artig 38 lei 9 099 95 fundament decid julg antecipad term artig 330 ii códig process civil decret revel requer poi devid cit express advert artig 20 lei 9 099 95 deix transcorr in alvel praz destin contest ensin demócrit ram reinald filh proced institu lei…
640	procedente	2014	2	10	0	Margani de Mello	Titular	10000.0	aut 0802165 14 2013 8 24 0090 açã proced juiz espec cível proc requer deny guaz resend requer vrg linh aére incorpor gol transport aére outr vist sentenç cuid açã cunh mandament condenatóri afor deny guaz resend fac vrg linh aére incorpor gol transport aére program milh smil tod qualific tramit sob proced lei 9 099 95 relatóri dispens term artig 38 lei 9 099 95 fundament decid matér controvert au…
641	parcialmente_procedente	2014	2	10	0	Margani de Mello	Titular	15000.0	﻿aut 0804109 51 2013 8 24 0090 açã proced juiz espec cível requer suzan cost nun requer aerolíne argentin vist sentenç trat açã cunh condenatóri propost suzan cost nun mach contr aerolíne argentin decorr atras voo consequ perd conex dispens relatóri form artig 38 lei 9 099 95 fundament decid julg antecipad poi desnecessár produç prov audi cpc art 330 i relaç part config consum dev feit ser analis…
642	procedente	2014	2	10	0	Margani de Mello	Titular	15000.0	aut 0803779 54 2013 8 24 0090 açã proced juiz espec cível requer alexandr cost nun mach requer aerolíne argentin vist sentenç trat açã cunh condenatóri propost alexandr cost nun mach contr aerolíne argentin decorr atras voo consequ perd conex dispens relatóri form artig 38 lei 9 099 95 fundament decid julg antecipad poi desnecessár produç prov audi cpc art 330 i relaç part config consum dev feit …
643	parcialmente_procedente	2014	2	10	0	Margani de Mello	Titular	10000.0	﻿aut 0805059 60 2013 8 24 0090 açã proced juiz espec cível proc requer suzan cost nun mach requer aerolíne argentin vist sentenç trat açã cunh condenatóri propost suzan cost nun mach contr aerolíne argentin ra má prest serviç transport aére dispens relatóri form artig 38 caput lei 9099 95 decid antecipad trat matér fat direit comprov document send desnecessár produç outr prov document acost aut c…
644	procedente	2014	2	10	0	Margani de Mello	Titular	10000.0	aut 0805493 49 2013 8 24 0090 açã proced juiz espec cível requer alexandr cost nun mach requer aerolíne argentin vist sentenç trat açã cunh condenatóri propost alexandr cost nun mach contr aerolíne argentin ra má prest serviç transport aére dispens relatóri form artig 38 caput lei 9099 95 decid antecipad trat matér fat direit comprov document send desnecessár produç outr prov document acost aut c…
645	procedente	2014	1	21	1	Davidson Jahn Mello	Titular	5000.0	aut 0703658 86 2011 8 24 0090 açã proced juiz espec cível respons civil autor éric ferraz scorpion réu decol ltd vist etc relatóri dispens form artig 38 caput lei 9 099 95 decid resolv antecipad lid term artig 330 i cpc vez juiz pod dev julg lid antecipad desprez realiz audi produç prov constat acerv document sufici nort instru entend livr convenc defer ped produç quaisqu prov entend pertin julg …
646	parcialmente_procedente	2019	5	27	0	Vânia Petermann	Titular	2000.0	﻿aut 0308962 87 2018 8 24 0090 açã proced juiz espec cível proc autor milen simon matt réu oceana linh aére avianc vist etc i relatóri relatóri dispens form artig 38 caput lei 9 099 95 ii fundament trat açã inden dan moral mater ajuiz milen simon matt fac oceana linh aére avianc julg antecipad feit porquant soluç aut pod ser obt anális direit disciplin matér bem fat prov carre sufici form convenc…
647	parcialmente_procedente	2019	5	21	1	Vânia Petermann	Titular	8000.0	﻿aut 0303619 13 2018 8 24 0090 açã proced juiz espec cível proc autor paul sergi steil réu tam linh aére vist etc i relatóri relatóri dispens form artig 38 caput lei 9 099 95 ii fundament trat açã inden dan moral ajuiz paul sergi steil fac tam linh aére julg antecipad feit porquant soluç aut pod ser obt anális direit disciplin matér bem fat prov carre sufici form convenc valh poi art 355 i códig …
648	parcialmente_procedente	2019	5	22	2	Vânia Petermann	Titular	8000.0	﻿aut 0304899 19 2018 8 24 0090 açã proced juiz espec cível proc autor carl albert nakazaw réu azul linh aére brasil vist etc i relatóri relatóri dispens form artig 38 caput lei 9 099 95 ii fundament trat açã inden dan moral mater ajuiz carl albert nakazaw fac azul linh aére brasil julg antecipad feit porquant soluç aut pod ser obt anális direit disciplin matér bem fat prov carre sufici form conve…
649	parcialmente_procedente	2019	5	22	2	Vânia Petermann	Titular	10000.0	﻿aut 0304900 04 2018 8 24 0090 açã proced juiz espec cível proc autor mari sanch mor réu azul linh aére brasil vist etc i relatóri relatóri dispens form artig 38 caput lei 9 099 95 ii fundament trat açã inden dan moral ajuiz mari sanch mor fac azul linh aére brasil julg antecipad feit porquant soluç aut pod ser obt anális direit disciplin matér bem fat prov carre sufici form convenc valh poi arti…
650	parcialmente_procedente	2019	5	22	2	Vânia Petermann	Titular	5000.0	﻿aut 0305751 43 2018 8 24 0090 açã proced juiz espec cível proc autor rodrig bousfield réu azul linh aére brasil vist etc i relatóri relatóri dispens form artig 38 caput lei 9 099 95 ii fundament trat açã inden dan moral mater ajuiz rodrig bousfield fac azul linh aére brasil julg antecipad feit porquant soluç aut pod ser obt anális direit disciplin matér bem fat prov carre sufici form convenc val…
651	improcedente	2019	5	23	3	Vânia Petermann	Titular	0.0	aut 0306371 55 2018 8 24 0090 açã proced juiz espec cível proc autor marc josé frag réu tam linh aére vist etc i relatóri relatóri dispens form artig 38 caput lei 9 099 95 ii fundament trat açã inden dan moral ajuiz marc josé frag fac tam linh aére julg antecipad feit porquant soluç aut pod ser obt anális direit disciplin matér bem fat prov carre sufici form convenc valh poi art 355 i códig proce…
652	parcialmente_procedente	2019	5	23	3	Vânia Petermann	Titular	10000.0	﻿aut 0307910 56 2018 8 24 0090 açã proced juiz espec cível proc autor david stein sand réu alital compagn aere itali vist etc i relatóri relatóri dispens form artig 38 caput lei 9 099 95 ii fundament trat açã inden dan moral ajuiz david stein sand fac alital compagn aere itali julg antecipad feit porquant soluç aut pod ser obt anális direit disciplin matér bem fat prov carre sufici form convenc v…
653	parcialmente_procedente	2019	5	23	3	Vânia Petermann	Titular	4600.0	﻿aut 0003116 65 2018 8 24 0090 açã proced juiz espec cível proc autor themil gorett mor leal carvalh réu avianc ocean air linh aére outr vist etc i relatóri relatóri dispens form artig 38 caput lei 9 099 95 ii fundament trat açã inden dan moral mater ajuiz themil gorett mor leal carvalh fac avianc ocean air linh aére outr julg antecipad feit porquant soluç aut pod ser obt anális direit disciplin …
654	parcialmente_procedente	2019	5	23	3	Vânia Petermann	Titular	4500.0	﻿aut 0003117 50 2018 8 24 0090 açã proced juiz espec cível proc autor noe gom borg juni réu avianc ocean air linh aére outr vist etc i relatóri relatóri dispens form artig 38 caput lei 9 099 95 ii fundament trat açã inden dan moral mater ajuiz noe gom borg juni fac avianc ocean air linh aére outr julg antecipad feit porquant soluç aut pod ser obt anális direit disciplin matér bem fat prov carre s…
655	parcialmente_procedente	2019	5	27	0	Vânia Petermann	Titular	5000.0	﻿aut 0306802 89 2018 8 24 0090 açã proced juiz espec cível proc autor vinic kretz rabell réu oceana linh aére avianc vist etc i relatóri relatóri dispens form artig 38 caput lei 9 099 95 ii fundament trat açã inden dan moral ajuiz vinic kretz rabell fac oceana linh aére avianc julg antecipad feit porquant soluç aut pod ser obt anális direit disciplin matér bem fat prov carre sufici form convenc v…
656	parcialmente_procedente	2019	5	28	1	Vânia Petermann	Titular	7000.0	﻿aut 0308498 63 2018 8 24 0090 açã proced juiz espec cível proc autor thiag gouve roch réu azul linh aére brasil vist etc i relatóri relatóri dispens form artig 38 caput lei 9 099 95 ii fundament trat açã inden dan mater moral ajuiz thiag gouve roch fac azul linh aére brasil julg antecipad feit porquant soluç aut pod ser obt anális direit disciplin matér bem fat prov carre sufici form convenc val…
657	parcialmente_procedente	2019	5	28	1	Vânia Petermann	Titular	8000.0	﻿aut 0301408 67 2019 8 24 0090 açã proced juiz espec cível proc autor juç salum oliv réu lat airlin group vist etc i relatóri relatóri dispens form artig 38 caput lei 9 099 95 ii fundament trat açã condenatór inden dan moral ajuiz juç salum oliv fac lat airlin group julg antecipad feit porquant soluç aut pod ser obt anális direit disciplin matér bem fat prov carre sufici form convenc valh poi art…
658	parcialmente_procedente	2019	5	28	1	Vânia Petermann	Titular	3500.0	﻿aut 0306710 14 2018 8 24 0090 açã proced juiz espec cível proc autor cass borck ippolit réu aerov del contin americ aut conex 0306712 81 2018 8 24 0090 açã proced juiz espec cível proc autor rafael lim lob réu aerov del contin americ vist etc i relatóri relatóri dispens form artig 38 caput lei 9 099 95 ii fundament trat açã inden dan moral ajuiz cass borck ippolit fac aerov del contin americ out…
659	parcialmente_procedente	2019	5	28	1	Vânia Petermann	Titular	3000.0	﻿aut 0310477 67 2018 8 24 0023 açã proced juiz espec cível proc autor pedr queiroz camp réu gol linh aére vist etc i relatóri relatóri dispens form artig 38 caput lei 9 099 95 ii fundament trat açã inden dan moral ajuiz pedr queiroz camp fac gol linh aére julg antecipad feit porquant soluç aut pod ser obt anális direit disciplin matér bem fat prov carre sufici form convenc valh poi art 355 i códi…
660	parcialmente_procedente	2019	5	28	1	Vânia Petermann	Titular	5000.0	﻿aut 0003033 49 2018 8 24 0090 açã proced juiz espec cível proc autor marc robert schaurich réu oceana linh aére avianc vist etc i relatóri relatóri dispens form artig 38 caput lei 9 099 95 ii fundament trat açã inden dan mater moral ajuiz marc robert schaurich fac oceana linh aére avianc julg antecipad feit porquant soluç aut pod ser obt anális direit disciplin matér bem fat prov carre sufici fo…
661	parcialmente_procedente	2019	5	30	3	Vânia Petermann	Titular	10000.0	﻿aut 0003247 40 2018 8 24 0090 açã proced juiz espec cível proc autor brun carless réu oceana linh aére avianc vist etc i relatóri relatóri dispens form artig 38 caput lei 9 099 95 ii fundament trat açã inden dan moral mater ajuiz brun carless fac oceana linh aére avianc tr american airlin tac peru julg antecipad feit porquant soluç aut pod ser obt anális direit disciplin matér bem fat prov carre…
662	procedente	2019	5	29	2	Vânia Petermann	Titular	15000.0	aut 0308008 41 2018 8 24 0090 açã proced juiz espec cível proc autor juli tramontin ravanell réu american airlin inc vist etc i relatóri relatóri dispens form artig 38 caput lei 9 099 95 ii fundament trat açã inden dan moral mater ajuiz juli tramontin ravanell fac american airlin inc julg antecipad feit porquant soluç aut pod ser obt anális direit disciplin matér bem fat prov carre sufici form co…
663	parcialmente_procedente	2019	5	29	2	Vânia Petermann	Titular	5000.0	﻿aut 0307020 20 2018 8 24 0090 açã proced juiz espec cível proc autor pedr claudi nussn réu azul linh aére brasil vist etc i relatóri relatóri dispens form artig 38 caput lei 9 099 95 ii fundament trat açã inden dan moral mater ajuiz pedr claudi nussn fac azul linh aére brasil julg antecipad feit porquant soluç aut pod ser obt anális direit disciplin matér bem fat prov carre sufici form convenc v…
664	improcedente	2019	5	30	3	Vânia Petermann	Titular	0.0	aut 0309684 24 2018 8 24 0090 açã proced juiz espec cível proc autor rodrig rafael cunh réu companh panamen aviacion cop airlin vist etc i relatóri relatóri dispens form artig 38 caput lei 9 099 95 ii fundament trat açã inden dan mater moral ajuiz rodrig rafael cunh fac companh panamen aviacion cop airlin julg antecipad feit porquant soluç lid pod ser obt anális direit disciplin matér bem prov ca…
665	parcialmente_procedente	2019	5	29	2	Vânia Petermann	Titular	10000.0	﻿aut 0308744 59 2018 8 24 0090 açã proced juiz espec cível proc autor stell maril silv réu klm koninklijk luchtvaart maatschappij vist etc i relatóri relatóri dispens form artig 38 caput lei 9 099 95 ii fundament trat açã inden dan moral mater ajuiz stell maril silv fac klm koninklijk luchtvaart maatschappij julg antecipad feit porquant soluç aut pod ser obt anális direit disciplin matér bem fat …
666	parcialmente_procedente	2019	5	30	3	Vânia Petermann	Titular	0.0	﻿aut 0305860 57 2018 8 24 0090 açã proced juiz espec cível proc autor helen malgares goil outr réu submarin viag b2w viag tur ltd cop airlin vist etc i relatóri relatóri dispens form artig 38 caput lei 9 099 95 ii fundament trat açã indenizatór dan mater moral c ped tutel antecip ajuiz helen malgares goil outr fac submarin viag b2w viag tur ltd cop airlin julg antecipad feit porquant soluç lid po…
667	parcialmente_procedente	2019	5	30	3	Vânia Petermann	Titular	11000.0	﻿aut 0003924 70 2018 8 24 0090 açã proced juiz espec cível proc autor marc rodrig silv réu deutsch lufthans ag vist etc i relatóri relatóri dispens form artig 38 caput lei 9 099 95 ii fundament trat açã inden dan moral ajuiz marc rodrig silv fac deutsch lufthans ag julg antecipad feit porquant soluç aut pod ser obt anális direit disciplin matér bem fat prov carre sufici form convenc valh poi arti…
668	procedente	2019	5	30	3	Vânia Petermann	Titular	10000.0	aut 0310790 28 2018 8 24 0023 açã proced juiz espec cível proc autor luc peixot arrud réu tam linh aére vist etc i relatóri relatóri dispens form artig 38 caput lei 9 099 95 ii fundament trat açã inden dan moral ajuiz luc peixot arrud fac tam linh aére julg antecipad feit porquant soluç aut pod ser obt anális direit disciplin matér bem fat prov carre sufici form convenc valh poi artig 355 incis i…
669	parcialmente_procedente	2019	5	31	4	Vânia Petermann	Titular	7000.0	﻿aut 0307069 61 2018 8 24 0090 açã proced juiz espec cível proc autor albert josé per réu tam linh aére vist etc i relatóri relatóri dispens form artig 38 caput lei 9 099 95 ii fundament trat açã inden dan moral ajuiz albert josé per fac tam linh aére julg antecipad feit porquant soluç aut pod ser obt anális direit disciplin matér bem fat prov carre sufici form convenc valh poi art 355 i códig pr…
670	parcialmente_procedente	2019	5	31	4	Vânia Petermann	Titular	7000.0	﻿aut 0307076 53 2018 8 24 0090 açã proced juiz espec cível proc autor marilen silv pachec réu tam linh aére vist etc i relatóri relatóri dispens form artig 38 caput lei 9 099 95 ii fundament trat açã inden dan moral ajuiz marilen silv pachec fac tam linh aére julg antecipad feit porquant soluç aut pod ser obt anális direit disciplin matér bem fat prov carre sufici form convenc valh poi art 355 i …
671	parcialmente_procedente	2019	5	31	4	Vânia Petermann	Titular	0.0	﻿aut 0306387 09 2018 8 24 0090 açã proced juiz espec cível proc autor renat alme bellol outr réu british airway plc vist etc i relatóri relatóri dispens form artig 38 caput lei 9 099 95 ii fundament trat açã repar dan mater moral ajuiz renat alme bellol outr fac british airway plc julg antecipad feit porquant soluç lid pod ser obt anális direit disciplin matér bem prov carre aut ser sufici form c…
672	improcedente	2019	5	31	4	Vânia Petermann	Titular	0.0	aut 0307993 72 2018 8 24 0090 açã proced juiz espec cível proc autor joyc air sant réu cvc brasil oper agênc viag outr vist etc relatóri relatóri dispens form artig 38 caput lei 9 099 95 fundament trat açã condenatór ajuiz joyc air sant fac oceana linh aére avianc cvc brasil oper agênc viag julg antecipad process porquant soluç pod ser obt anális direit disciplin matér bem porqu prov carre sufici…
673	parcialmente_procedente	2019	6	3	0	Vânia Petermann	Titular	5000.0	aut 0308856 28 2018 8 24 0090 açã proced juiz espec cível proc autor andre cl spolador damian réu azul linh aére brasil vist etc i relatóri relatóri dispens form artig 38 caput lei 9 099 95 ii fundament trat açã condenatór inden dan moral ajuiz andre cl spolador damian fac azul linh aére brasil julg antecipad feit porquant soluç aut pod ser obt anális direit disciplin matér bem fat prov carre suf…
674	parcialmente_procedente	2019	6	5	2	Vânia Petermann	Titular	11000.0	aut 0300378 94 2019 8 24 0090 açã proced juiz espec cível proc autor felip zanatt michelon outr réu tam linh aére vist etc i relatóri relatóri dispens form artig 38 caput lei 9 099 95 ii fundament trat açã condenatór inden dan mater moral ajuiz felip zanatt michelon outr fac tam linh aére julg antecipad feit porquant soluç aut pod ser obt anális direit disciplin matér bem fat prov carre sufici fo…
674	parcialmente_procedente	2019	6	5	2	Vânia Petermann	Titular	10000.0	aut 0300378 94 2019 8 24 0090 açã proced juiz espec cível proc autor felip zanatt michelon outr réu tam linh aére vist etc i relatóri relatóri dispens form artig 38 caput lei 9 099 95 ii fundament trat açã condenatór inden dan mater moral ajuiz felip zanatt michelon outr fac tam linh aére julg antecipad feit porquant soluç aut pod ser obt anális direit disciplin matér bem fat prov carre sufici fo…
675	parcialmente_procedente	2019	6	6	3	Vânia Petermann	Titular	10000.0	aut 0313727 11 2018 8 24 0023 açã proced juiz espec cível proc autor anelis stangarlin camarg réu gol linh aére vist etc i relatóri relatóri dispens form artig 38 caput lei 9 099 95 ii fundament trat açã condenatór inden dan moral ajuiz anelis stangarlin camarg fac gol linh aére julg antecipad feit porquant soluç aut pod ser obt anális direit disciplin matér bem fat prov carre sufici form convenc…
676	parcialmente_procedente	2019	6	7	4	Vânia Petermann	Titular	10000.0	aut 0300379 79 2019 8 24 0090 açã proced juiz espec cível proc autor vilson artur souz outr réu tam linh aére vist etc i relatóri relatóri dispens form artig 38 caput lei 9 099 95 ii fundament trat açã condenatór inden dan mater moral ajuiz vilson artur souz outr fac tam linh aére julg antecipad feit porquant soluç aut pod ser obt anális direit disciplin matér bem fat prov carre sufici form conve…
677	parcialmente_procedente	2019	6	7	4	Vânia Petermann	Titular	15000.0	aut 0311870 27 2018 8 24 0023 açã proced juiz espec cível proc autor mari mirag outr réu oceana linh aére avianc vist etc i relatóri relatóri dispens form artig 38 caput lei 9 099 95 ii fundament trat açã inden dan mater moral ajuiz mari mirag outr fac oceana linh aére avianc julg antecipad feit porquant soluç aut pod ser obt anális direit disciplin matér bem fat prov carre sufici form convenc va…
678	parcialmente_procedente	2019	6	7	4	Vânia Petermann	Titular	14000.0	aut 0300586 85 2019 8 24 0023 açã proced juiz espec cível proc autor mirian salet roz holetz réu tam linh aére vist etc i relatóri relatóri dispens form artig 38 caput lei 9 099 95 ii fundament trat açã inden dan mater moral ajuiz mirian salet roz holetz fac tam linh aére julg antecipad feit porquant soluç aut pod ser obt anális direit disciplin matér bem fat prov carre sufici form convenc valh p…
679	parcialmente_procedente	2019	6	7	4	Vânia Petermann	Titular	10000.0	aut 0301986 61 2018 8 24 0091 açã proced juiz espec cível proc requer daniel philipp negr requer aeroline argentin vist etc i relatóri relatóri dispens form artig 38 caput lei 9 099 95 ii fundament trat açã inden dan moral mater ajuiz daniel philipp negr fac aeroline argentin julg antecipad feit porquant soluç aut pod ser obt anális direit disciplin matér bem fat prov carre sufici form convenc va…
680	parcialmente_procedente	2019	6	7	4	Vânia Petermann	Titular	2000.0	aut 0307420 34 2018 8 24 0090 açã proced juiz espec cível proc autor karin borb outr réu gol linh aére outr vist etc i relatóri relatóri dispens form artig 38 caput lei 9 099 95 ii fundament trat açã inden dan moral ajuiz karin borb outr fac gol linh aére outr julg antecipad feit porquant soluç aut pod ser obt anális direit disciplin matér bem fat prov carre sufici form convenc valh poi artig 355…
681	parcialmente_procedente	2019	6	10	0	Vânia Petermann	Titular	8000.0	aut 0314462 44 2018 8 24 0023 açã proced juiz espec cível proc autor claud fernand oliv ram réu lat airlin group outr vist etc i relatóri relatóri dispens form artig 38 caput lei 9 099 95 ii fundament trat açã inden dan moral ajuiz claud fernand oliv ram fac lat airlin group outr julg antecipad feit porquant soluç aut pod ser obt anális direit disciplin matér bem fat prov carre sufici form conven…
682	procedente	2019	6	10	0	Vânia Petermann	Titular	8000.0	aut 0312832 84 2017 8 24 0023 açã proced juiz espec cível proc autor pasqual migliard outr réu deutsch lufthans ag vist etc i relatóri relatóri dispens form artig 38 caput lei 9 099 95 ii fundament trat açã inden dan moral ajuiz pasqual migliard outr fac deutsch lufthans ag julg antecipad feit porquant soluç aut pod ser obt anális direit disciplin matér bem fat prov carre sufici form convenc valh…
683	parcialmente_procedente	2019	6	10	0	Vânia Petermann	Titular	8000.0	aut 0302109 62 2018 8 24 0090 açã proced juiz espec cível proc autor claud periard scweidson réu tam linh aére outr vist etc i relatóri relatóri dispens form artig 38 caput lei 9 099 95 ii fundament trat açã inden dan mater moral ajuiz claud periard scweidson fac tam linh aére outr julg antecipad feit porquant soluç aut pod ser obt anális direit disciplin matér bem fat prov carre sufici form conv…
684	parcialmente_procedente	2019	6	10	0	Vânia Petermann	Titular	8000.0	aut 0300139 90 2019 8 24 0090 açã proced juiz espec cível proc autor priscil pimentel vie réu tam linh aére vist etc i relatóri relatóri dispens form artig 38 caput lei 9 099 95 ii fundament trat açã condenatór inden dan moral ajuiz priscil pimentel vie fac tam linh aére julg antecipad feit porquant soluç aut pod ser obt anális direit disciplin matér bem fat prov carre sufici form convenc valh po…
685	parcialmente_procedente	2019	6	11	1	Vânia Petermann	Titular	10000.0	aut 0302632 74 2018 8 24 0090 açã proced juiz espec cível proc autor pamel camil carvalh van lisnchotten réu emirat airlin vist etc i relatóri relatóri dispens form artig 38 caput lei 9 099 95 ii fundament trat açã condenatór inden dan moral ajuiz pamel camil carvalh van lisnchotten fac emirat airlin julg antecipad feit porquant soluç aut pod ser obt anális direit disciplin matér bem fat prov car…
686	parcialmente_procedente	2019	6	11	1	Vânia Petermann	Titular	6000.0	aut 0307895 87 2018 8 24 0090 açã proced juiz espec cível proc autor luc tecchi mott réu tam linh aére vist etc i relatóri relatóri dispens form artig 38 caput lei 9 099 95 ii fundament trat açã inden dan moral ajuiz luc tecchi mott fac tam linh aére julg antecipad feit porquant soluç aut pod ser obt anális direit disciplin matér bem fat prov carre sufici form convenc valh poi artig 355 incis i c…
687	parcialmente_procedente	2019	6	11	1	Vânia Petermann	Titular	3000.0	aut 0302597 17 2018 8 24 0090 açã proced juiz espec cível proc autor khau rezend rodrig réu tam linh aére vist etc i relatóri relatóri dispens form artig 38 caput lei 9 099 95 ii fundament trat açã inden dan moral ajuiz khau rezend rodrig fac tam linh aére julg antecipad feit porquant soluç aut pod ser obt anális direit disciplin matér bem fat prov carre sufici form convenc valh poi art 355 i cód…
688	parcialmente_procedente	2019	6	11	1	Vânia Petermann	Titular	5000.0	aut 0308270 88 2018 8 24 0090 açã proced juiz espec cível proc autor rodolf silv espindol réu united airlin inc outr vist etc i relatóri relatóri dispens form artig 38 caput lei 9 099 95 ii fundament trat açã inden dan moral mater ajuiz rodolf silv espindol fac united airlin inc outr julg antecipad feit porquant soluç aut pod ser obt anális direit disciplin matér bem fat prov carre sufici form co…
689	parcialmente_procedente	2019	6	11	1	Vânia Petermann	Titular	15000.0	aut 0303303 97 2018 8 24 0090 açã proced juiz espec cível proc autor jarri alban leir réu tam linh aére vist etc i relatóri relatóri dispens form artig 38 caput lei 9 099 95 ii fundament trat açã inden dan mater moral ajuiz jarri alban leir fac tam linh aére julg antecipad feit porquant soluç aut pod ser obt anális direit disciplin matér bem fat prov carre sufici form convenc valh poi art 355 i c…
690	parcialmente_procedente	2019	6	12	2	Vânia Petermann	Titular	10000.0	aut 0308982 78 2018 8 24 0090 açã proced juiz espec cível autor robert franzon healy réu aerov del contin americ avianc vist etc i relatóri relatóri dispens form artig 38 caput lei 9 099 95 ii fundament trat açã ajuiz robert franzon healy fac aerov del contin americ avianc julg antecipad process porquant soluç pod ser obt anális direit disciplin matér bem porqu prov carre sufici form convenc valh…
691	parcialmente_procedente	2019	6	14	4	Vânia Petermann	Titular	8000.0	aut 0310062 77 2018 8 24 0090 açã proced juiz espec cível proc autor juan tonoll schaef réu ibér line aer espan outr vist etc i relatóri relatóri dispens form artig 38 caput lei 9 099 95 ii fundament trat açã inden dan moral mater ajuiz juan tonoll schaef fac ibér line aer espan outr julg antecipad feit porquant soluç aut pod ser obt anális direit disciplin matér bem fat prov carre sufici form co…
691	parcialmente_procedente	2019	6	14	4	Vânia Petermann	Titular	5000.0	aut 0310062 77 2018 8 24 0090 açã proced juiz espec cível proc autor juan tonoll schaef réu ibér line aer espan outr vist etc i relatóri relatóri dispens form artig 38 caput lei 9 099 95 ii fundament trat açã inden dan moral mater ajuiz juan tonoll schaef fac ibér line aer espan outr julg antecipad feit porquant soluç aut pod ser obt anális direit disciplin matér bem fat prov carre sufici form co…
692	parcialmente_procedente	2019	6	13	3	Vânia Petermann	Titular	0.0	aut 0000881 28 2018 8 24 0090 açã proced juiz espec cível proc autor gabriel ces andrad réu tam linh aére vist etc i relatóri relatóri dispens form artig 38 caput lei 9 099 95 ii fundament trat açã obrig faz c repar dan moral ajuiz gabriel ces andrad fac tam linh aére julg antecipad feit porquant soluç lid pod ser obt anális direit disciplin matér bem prov carre aut ser sufici form convenc valh p…
693	procedente	2019	6	13	3	Vânia Petermann	Titular	0.0	aut 0311177 43 2018 8 24 0023 açã proced juiz espec cível proc autor juli oliv cout réu klm koninklijk luchtvaart maatschappij vist etc i relatóri relatóri dispens form artig 38 caput lei 9 099 95 ii fundament trat açã ajuiz juli oliv cout fac klm koninklijk luchtvaart maatschappij julg antecipad process porquant soluç pod ser obt anális direit disciplin matér bem porqu prov carre sufici form con…
694	parcialmente_procedente	2019	6	14	4	Vânia Petermann	Titular	2000.0	aut 0003407 02 2017 8 24 0090 açã proced juiz espec cível proc autor katiuc souz amorim outr réu companh glob varej submarin viag vist etc i relatóri relatóri dispens form artig 38 caput lei 9 099 95 ii fundament trat açã ajuiz katiuc souz amorim outr fac companh glob varej submarin viag julg antecipad process porquant soluç pod ser obt anális direit disciplin matér bem porqu prov carre sufici fo…
695	parcialmente_procedente	2019	6	17	0	Vânia Petermann	Titular	0.0	aut 0001198 26 2018 8 24 0090 açã proced juiz espec cível proc autor filip fernand carvalh souz réu royal air maroc vist etc i relatóri relatóri dispens form artig 38 caput lei 9 099 95 ii fundament trat açã inden dan moral mater ajuiz filip fernand carvalh souz fac royal air maroc ant tend vist conex reconhec decis fl 108 pass julg pres aut conjunt demal apens julg antecipad feit porquant soluç …
696	improcedente	2019	6	17	0	Vânia Petermann	Titular	0.0	aut 0001199 11 2018 8 24 0090 açã proced juiz espec cível proc autor lucineid carvalh souz réu compagni national royala maroc vist etc i relatóri relatóri dispens form artig 38 caput lei 9 099 95 ii fundament trat açã inden dan moral ajuiz lucineid carvalh souz fac compagni national royala maroc ant tend vist conex reconhec decis fl 121 pass julg pres aut conjunt demal apens julg antecipad feit p…
697	improcedente	2019	6	17	0	Vânia Petermann	Titular	0.0	aut 0001200 93 2018 8 24 0090 açã proced juiz espec cível proc autor joel sant souz réu compagni nation royal air maroc vist etc i relatóri relatóri dispens form artig 38 caput lei 9 099 95 ii fundament trat açã inden dan moral ajuiz joel sant souz fac compagni nation royal air maroc ant tend vist conex reconhec decis fl 105 pass julg pres aut conjunt demal apens julg antecipad feit porquant solu…
698	improcedente	2019	6	17	0	Vânia Petermann	Titular	0.0	aut 0307635 10 2018 8 24 0090 açã proced juiz espec cível proc autor luci sous mont alt outr réu gol linh aére outr vist etc relatóri relatóri dispens form artig 38 caput lei 9 099 95 fundament trat açã mandament condenatór ajuiz isad bern gay luci sous mont alt fac gol linh aére smil fidel julg antecipad process porquant soluç pod ser obt anális direit disciplin matér bem porqu prov carre sufici…
699	parcialmente_procedente	2019	6	17	0	Vânia Petermann	Titular	15000.0	aut 0310368 46 2018 8 24 0090 açã proced juiz espec cível proc autor leonard silv sant outr réu tvlx viag tur outr vist etc i relatóri relatóri dispens form artig 38 caput lei 9 099 95 ii fundament trat açã inden dan moral mater ajuiz leonard silv sant outr fac tvlx viag tur outr julg antecipad feit porquant soluç aut pod ser obt anális direit disciplin matér bem fat prov carre sufici form conven…
700	parcialmente_procedente	2019	6	17	0	Vânia Petermann	Titular	0.0	aut 0308657 06 2018 8 24 0090 açã proced juiz espec cível proc autor gabriel pedroz bezerr rib outr réu fidel viag tur lat travel outr vist etc i relatóri relatóri dispens form artig 38 caput lei 9 099 95 ii fundament trat açã indenizatór dan moral mater ajuiz gabriel pedroz bezerr rib outr fac fidel viag tur lat travel outr julg antecipad process porquant soluç pod ser obt anális direit discipli…
701	parcialmente_procedente	2019	6	18	1	Vânia Petermann	Titular	15000.0	aut 0000966 14 2018 8 24 0090 açã proced juiz espec cível proc autor rafael aché sall réu delt air lin inc vist etc i relatóri relatóri dispens form artig 38 caput lei 9 099 95 ii fundament trat açã inden dan moral ajuiz rafael aché sall fac delt air lin inc julg antecipad feit porquant soluç aut pod ser obt anális direit disciplin matér bem fat prov carre sufici form convenc valh poi artig 355 i…
702	parcialmente_procedente	2019	6	18	1	Vânia Petermann	Titular	8000.0	aut 0309010 46 2018 8 24 0090 açã proced juiz espec cível proc autor renat cost nett muniz réu aerov del contin americ avianc vist etc i relatóri relatóri dispens form artig 38 caput lei 9 099 95 ii fundament trat açã inden dan moral mater ajuiz renat cost nett muniz fac aerov del contin americ avianc julg antecipad feit porquant soluç aut pod ser obt anális direit disciplin matér bem fat prov ca…
703	parcialmente_procedente	2019	6	18	1	Vânia Petermann	Titular	7000.0	aut 0001631 30 2018 8 24 0090 açã proced juiz espec cível autor cristian felisbin silv réu deutsch lufthans vist etc i relatóri dispens term doa rt 38 caput lei 9 099 95 ii fundament julg antecipad process porquant soluç pod ser obt anális direit disciplin matér bem porqu prov carre sufici form convenc valh poi artig 355 incis i códig process civil além diss impend ressalt pres demand consubstanc…
704	parcialmente_procedente	2019	6	18	1	Vânia Petermann	Titular	5000.0	aut 0000158 09 2018 8 24 0090 açã proced juiz espec cível proc autor amél margaret marqu attuy réu gol linh aére intelig outr vist etc i relatóri relatóri dispens form artig 38 caput lei 9 099 95 ii fundament trat açã ajuiz amél margaret marqu attuy fac gol linh aére intelig outr julg antecipad process porquant soluç pod ser obt anális direit disciplin matér bem porqu prov carre sufici form conve…
705	parcialmente_procedente	2019	6	19	2	Vânia Petermann	Titular	7000.0	aut 0310590 14 2018 8 24 0090 açã proced juiz espec cível proc autor jorg schmidt réu lufthans german airlin deutsch lufthans vist etc i relatóri relatóri dispens form artig 38 caput lei 9 099 95 ii fundament trat açã indenizatór dan moral ajuiz jorg schmidt fac lufthans german airlin deutsch lufthans julg antecipad feit porquant soluç lid pod ser obt anális direit disciplin matér bem prov carre …
706	parcialmente_procedente	2019	6	19	2	Vânia Petermann	Titular	6000.0	aut 0310611 87 2018 8 24 0090 açã proced juiz espec cível proc autor jorg souz cr silv réu oceana linh aére avianc vist etc i relatóri relatóri dispens form artig 38 caput lei 9 099 95 ii fundament trat açã inden dan moral ajuiz jorg souz cr silv fac oceana linh aére avianc julg antecipad feit porquant soluç aut pod ser obt anális direit disciplin matér bem fat prov carre sufici form convenc valh…
707	parcialmente_procedente	2019	6	21	4	Vânia Petermann	Titular	0.0	aut 0003908 19 2018 8 24 0090 açã proced juiz espec cível proc autor rafael rodrig souz réu tam linh aére vist etc i relatóri relatóri dispens form artig 38 caput lei 9 099 95 ii fundament trat açã inden dan mater moral ajuiz rafael rodrig souz fac tam linh aére julg antecipad feit porquant soluç aut pod ser obt anális direit disciplin matér bem fat prov carre sufici form convenc valh poi art 355…
708	parcialmente_procedente	2019	6	21	4	Vânia Petermann	Titular	8000.0	aut 0300352 96 2019 8 24 0090 açã proced juiz espec cível proc autor elian garc silv réu azul linh áere vist etc i relatóri relatóri dispens form artig 38 caput lei 9 099 95 ii fundament trat açã condenatór inden dan moral ajuiz elian garc silv fac azul linh áere julg antecipad feit porquant soluç aut pod ser obt anális direit disciplin matér bem fat prov carre sufici form convenc valh poi art 35…
709	parcialmente_procedente	2019	6	24	0	Vânia Petermann	Titular	10000.0	aut 0311621 69 2018 8 24 0090 açã proced juiz espec cível proc autor aden martim arauj juni outr réu transport aere portugues vist etc i relatóri relatóri dispens form artig 38 caput lei 9 099 95 ii fundament trat açã inden dan moral mater ajuiz aden martim arauj juni outr fac transport aere portugues julg antecipad feit porquant soluç aut pod ser obt anális direit disciplin matér bem fat prov ca…
710	parcialmente_procedente	2019	6	25	1	Vânia Petermann	Titular	1500.0	aut 0004521 39 2018 8 24 0090 açã proced juiz espec cível proc autor felip miguel walln giacomell réu gol linh aére vist etc i relatóri relatóri dispens form artig 38 caput lei 9 099 95 ii fundament trat açã condenatór inden dan mater moral ajuiz felip miguel walln giacomell fac gol linh aére julg antecipad feit porquant soluç aut pod ser obt anális direit disciplin matér bem fat prov carre sufic…
711	parcialmente_procedente	2019	6	25	1	Vânia Petermann	Titular	4500.0	aut 0003930 77 2018 8 24 0090 açã proced juiz espec cível proc autor priscil silv outr réu oceana linh aére avianc vist etc i relatóri relatóri dispens form artig 38 caput lei 9 099 95 ii fundament trat açã inden dan moral mater ajuiz priscil silv outr fac oceana linh aére avianc julg antecipad feit porquant soluç aut pod ser obt anális direit disciplin matér bem fat prov carre sufici form conven…
712	procedente	2019	6	25	1	Vânia Petermann	Titular	3000.0	aut 0306236 77 2017 8 24 0090 açã proced juiz espec cível proc autor camyll jeniff vitori réu aerov méxic outr vist etc relatóri relatóri dispens form artig 38 caput lei 9 099 95 fundament trat açã condenatór ajuiz camyll jeniff vitori fac smil aerov méxic prelimin ilegitim passiv argu ré smil afast fl 406 bem determin retific nom pol passiv demand rest apen cumpr cartóri mérit verif ped autor li…
713	parcialmente_procedente	2019	6	27	3	Vânia Petermann	Titular	7000.0	aut 0307097 29 2018 8 24 0090 açã proced juiz espec cível proc autor ricel antun maioch réu submarin viag ltd outr aut 0307101 66 2018 8 24 0090 açã proced juiz espec cível proc autor paul cés pires menez réu submarin viag ltd outr aut 0307103 36 2018 8 24 0090 açã proced juiz espec cível proc autor ana ilec antun maioch réu submarin viag ltd outr vist etc i relatóri relatóri dispens form artig 3…
714	improcedente	2019	6	27	3	Vânia Petermann	Titular	0.0	aut 0302950 91 2017 8 24 0090 açã proced juiz espec cível proc autor galvin bean réu south african airway proprietary limited vist etc relatóri relatóri dispens form artig 38 caput lei 9 099 95 fundament trat açã condenatór ajuiz galvin bean fac south african airway proprietary limited busc autor devoluç 50 % cinquent cent val pag pass aére voo comparec show bem repar dan moral daí decorr ra cont…
715	parcialmente_procedente	2019	6	28	4	Vânia Petermann	Titular	11000.0	aut 0311669 28 2018 8 24 0090 açã proced juiz espec cível proc autor carolin faor roman ro outr réu deutsch lufthans outr vist etc i relatóri relatóri dispens form artig 38 caput lei 9 099 95 ii fundament trat açã inden dan moral mater ajuiz carolin faor roman ro outr fac deutsch lufthans outr julg antecipad feit porquant soluç aut pod ser obt anális direit disciplin matér bem fat prov carre sufi…
716	improcedente	2019	6	28	4	Vânia Petermann	Titular	0.0	aut 0000726 88 2019 8 24 0090 açã proced juiz espec cível proc autor ricard lop nativ réu oceana linh aére avianc vist etc i relatóri relatóri dispens form artig 38 caput lei 9 099 95 ii fundament trat açã inden dan moral ajuiz ricard lop nativ fac oceana linh aére avianc julg antecipad feit porquant soluç aut pod ser obt anális direit disciplin matér bem fat prov carre sufici form convenc valh p…
717	parcialmente_procedente	2019	7	1	0	Vânia Petermann	Titular	7000.0	aut 0310158 92 2018 8 24 0090 açã proced juiz espec cível proc autor manuel sant so outr réu tap portug transport aére portugues vist etc i relatóri relatóri dispens form artig 38 caput lei 9 099 95 ii fundament trat açã inden dan moral mater ajuiz manuel sant so outr fac tap portug transport aére portugues julg antecipad feit porquant soluç aut pod ser obt anális direit disciplin matér bem fat p…
718	improcedente	2019	7	1	0	Vânia Petermann	Titular	0.0	aut 0301088 17 2019 8 24 0090 açã proced juiz espec cível proc autor rafael lim lob outr réu azul linh aére brasil vist etc i relatóri relatóri dispens form artig 38 caput lei 9 099 95 ii fundament trat açã inden dan moral mater ajuiz rafael lim lob outr fac azul linh aére brasil julg antecipad feit porquant soluç aut pod ser obt anális direit disciplin matér bem fat prov carre sufici form conven…
719	improcedente	2019	7	2	1	Vânia Petermann	Titular	0.0	aut 0309897 30 2018 8 24 0090 açã proced juiz espec cível proc autor ana carolin zanatt olsen réu tam linh aére vist etc i relatóri relatóri dispens form artig 38 caput lei 9 099 95 ii fundament trat açã inden dan moral mater ajuiz ana carolin zanatt olsen fac tam linh aére julg antecipad feit porquant soluç aut pod ser obt anális direit disciplin matér bem fat prov carre sufici form convenc valh…
720	parcialmente_procedente	2019	7	3	2	Vânia Petermann	Titular	0.0	aut 0311164 37 2018 8 24 0090 açã proced juiz espec cível proc requer guilherm meroll requer tap air portug transport aére portugues vist etc i relatóri relatóri dispens form artig 38 caput lei 9 099 95 ii fundament trat açã inden dan mater ajuiz guilherm meroll fac tap air portug transport aére portugues julg antecipad feit porquant soluç lid pod ser obt anális direit disciplin matér bem prov ca…
721	parcialmente_procedente	2019	7	4	3	Vânia Petermann	Titular	8000.0	aut 0309123 97 2018 8 24 0090 açã proced juiz espec cível proc autor flav luiz mirand per réu aerov del contin americ avianc vist etc i relatóri relatóri dispens form artig 38 caput lei 9 099 95 ii fundament trat açã inden dan moral ajuiz flav luiz mirand per fac aerov del contin americ avianc julg antecipad feit porquant soluç aut pod ser obt anális direit disciplin matér bem fat prov carre sufi…
722	procedente	2019	7	4	3	Vânia Petermann	Titular	7000.0	aut 0310862 15 2018 8 24 0023 açã proced juiz espec cível proc autor eduard sanson koehl outr réu lat airlin brasil vist etc i relatóri relatóri dispens form artig 38 caput lei 9 099 95 ii fundament trat açã inden dan moral mater ajuiz eduard sanson koehl outr fac lat airlin brasil julg antecipad feit porquant soluç aut pod ser obt anális direit disciplin matér bem fat prov carre sufici form conv…
723	improcedente	2019	7	4	3	Vânia Petermann	Titular	0.0	aut 0301153 12 2019 8 24 0090 açã proced juiz espec cível proc autor paul robert dia ramalh outr réu societ air franc vist etc i relatóri relatóri dispens form artig 38 caput lei 9 099 95 ii fundament trat açã inden dan moral ajuiz paul robert dia ramalh outr fac societ air franc julg antecipad process porquant soluç pod ser obt anális direit disciplin matér bem porqu prov carre sufici form conve…
724	parcialmente_procedente	2019	7	4	3	Vânia Petermann	Titular	7000.0	aut 0302632 40 2019 8 24 0090 açã proced juiz espec cível proc autor adri filip silv mai réu oceana linh aére avianc vist etc i relatóri relatóri dispens form artig 38 caput lei 9 099 95 ii fundament trat açã inden dan moral ajuiz adri filip silv mai fac oceana linh aére avianc julg antecipad feit porquant soluç aut pod ser obt anális direit disciplin matér bem fat prov carre sufici form convenc …
725	parcialmente_procedente	2019	7	4	3	Vânia Petermann	Titular	4000.0	aut 0304818 70 2018 8 24 0090 açã proced juiz espec cível proc autor brun euclid damasc réu avianc linh aére aut 0302867 38 2018 24 0091 açã proced juiz espec cível proc autor rodrig fagond mott réu avianc linh aére aut 0304876 73 2018 8 24 0090 açã proced juiz espec cível proc autor thiag cruz réu avianc linh aére vist etc i relatóri relatóri dispens form artig 38 caput lei 9 099 95 ii fundament…
726	parcialmente_procedente	2019	7	5	4	Vânia Petermann	Titular	5000.0	aut 0311958 58 2018 8 24 0090 açã proced juiz espec cível proc autor fern oliv fonsec outr réu azul linh aére brasil vist etc i relatóri relatóri dispens form artig 38 caput lei 9 099 95 ii fundament trat açã inden dan moral mater ajuiz fern oliv fonsec outr fac azul linh aére brasil julg antecipad feit porquant soluç aut pod ser obt anális direit disciplin matér bem fat prov carre sufici form co…
727	parcialmente_procedente	2019	7	9	1	Vânia Petermann	Titular	5000.0	aut 0305870 04 2018 8 24 0090 açã proced juiz espec cível proc autor ana mar abr chag réu oceana linh aére avianc vist etc i relatóri relatóri dispens form artig 38 caput lei 9 099 95 ii fundament trat açã inden dan mater moral ajuiz ana mar abr chag fac oceana linh aére avianc julg antecipad process porquant soluç pod ser obt anális direit disciplin matér bem porqu prov carre sufici form convenc…
728	parcialmente_procedente	2019	7	5	4	Vânia Petermann	Titular	5000.0	aut 0311657 14 2018 8 24 0090 açã proced juiz espec cível proc autor felix rodrig lin réu gol linh aére vist etc i relatóri relatóri dispens form artig 38 caput lei 9 099 95 ii fundament trat açã inden dan mater moral ajuiz felix rodrig lin fac gol linh aére impend ressalt pres demand consubstanc relaç consum vez part envolv avenç enquadr conceit fornec consum dispost art 3 2 lei 8 078 1990 respe…
729	parcialmente_procedente	2019	7	5	4	Vânia Petermann	Titular	3000.0	aut 0300687 18 2019 8 24 0090 açã proced juiz espec cível proc autor manuel sant so réu gol linh aére vist etc i relatóri relatóri dispens form artig 38 caput lei 9 099 95 ii fundament trat açã inden dan mater moral ajuiz manuel sant so fac gol linh aére julg antecipad feit porquant soluç aut pod ser obt anális direit disciplin matér bem fat prov carre sufici form convenc valh poi art 355 i códig…
730	parcialmente_procedente	2019	7	9	1	Vânia Petermann	Titular	5000.0	aut 0300253 29 2019 8 24 0090 açã proced juiz espec cível proc autor denis evangel vie réu tam linh aére vist etc i relatóri relatóri dispens form artig 38 caput lei 9 099 95 ii fundament trat açã inden dan moral ajuiz denis evangel vie fac tam linh aére julg antecipad feit porquant soluç aut pod ser obt anális direit disciplin matér bem fat prov carre sufici form convenc valh poi art 355 i códig…
731	parcialmente_procedente	2019	7	10	2	Vânia Petermann	Titular	4500.0	aut 0300311 32 2019 8 24 0090 açã proced juiz espec cível proc autor amand kumbartzk ferr outr réu american airlin inc outr vist etc i relatóri relatóri dispens form artig 38 caput lei 9 099 95 ii fundament trat açã inden dan moral mater ajuiz amand kumbartzk ferr outr fac american airlin inc outr julg antecipad feit porquant soluç aut pod ser obt anális direit disciplin matér bem fat prov carre …
731	parcialmente_procedente	2019	7	10	2	Vânia Petermann	Titular	3000.0	aut 0300311 32 2019 8 24 0090 açã proced juiz espec cível proc autor amand kumbartzk ferr outr réu american airlin inc outr vist etc i relatóri relatóri dispens form artig 38 caput lei 9 099 95 ii fundament trat açã inden dan moral mater ajuiz amand kumbartzk ferr outr fac american airlin inc outr julg antecipad feit porquant soluç aut pod ser obt anális direit disciplin matér bem fat prov carre …
732	parcialmente_procedente	2019	7	10	2	Vânia Petermann	Titular	8000.0	aut 0300460 28 2019 8 24 0090 açã proced juiz espec cível proc autor muril mach conce réu swis internat air lin ag vist etc i relatóri relatóri dispens form artig 38 caput lei 9 099 95 ii fundament trat açã inden dan moral mater ajuiz muril mach conce fac swis internat air lin ag julg antecipad feit porquant soluç aut pod ser obt anális direit disciplin matér bem fat prov carre sufici form conven…
733	parcialmente_procedente	2019	7	11	3	Vânia Petermann	Titular	2000.0	aut 0002101 95 2017 8 24 0090 açã proced juiz espec cível proc autor eduard cassol dalmolin réu ethiopian airlin enterpris vist etc i relatóri relatóri dispens form artig 38 caput lei 9 099 95 ii fundament trat açã inden dan moral mater ajuiz eduard cassol dalmolin fac ethiopian airlin enterpris julg antecipad feit porquant soluç aut pod ser obt anális direit disciplin matér bem fat prov carre su…
734	parcialmente_procedente	2019	7	12	4	Vânia Petermann	Titular	5000.0	aut 0300797 17 2019 8 24 0090 açã proced juiz espec cível proc autor vic august corre martim réu gol linh aére intelig vist etc i relatóri relatóri dispens form artig 38 caput lei 9 099 95 ii fundament trat açã inden dan moral ajuiz vic august corre martim fac gol linh aére intelig julg antecipad feit porquant soluç aut pod ser obt anális direit disciplin matér bem fat prov carre sufici form conv…
735	parcialmente_procedente	2019	7	12	4	Vânia Petermann	Titular	8000.0	aut 0301133 21 2019 8 24 0090 açã proced juiz espec cível proc autor rodrig cornel réu gol linh aére vist etc i relatóri relatóri dispens form artig 38 caput lei 9 099 95 ii fundament trat açã inden dan moral ajuiz rodrig cornel fac gol linh aére julg antecipad feit porquant soluç aut pod ser obt anális direit disciplin matér bem fat prov carre sufici form convenc valh poi art 355 i códig process…
736	parcialmente_procedente	2019	7	12	4	Vânia Petermann	Titular	7000.0	aut 0301516 96 2019 8 24 0090 açã proced juiz espec cível proc autor vanus varel pint outr réu tam linh aére vist etc i relatóri relatóri dispens form artig 38 caput lei 9 099 95 ii fundament trat açã inden dan moral mater ajuiz vanus varel pint outr fac tam linh aére julg antecipad feit porquant soluç aut pod ser obt anális direit disciplin matér bem fat prov carre sufici form convenc valh poi a…
737	parcialmente_procedente	2019	7	12	4	Vânia Petermann	Titular	7000.0	aut 0302599 50 2019 8 24 0090 açã proced juiz espec cível proc autor brun freit sant outr requer tam linh aére vist etc i relatóri relatóri dispens form artig 38 caput lei 9 099 95 ii fundament trat açã inden dan moral mater ajuiz brun freit sant outr fac tam linh aére julg antecipad feit porquant soluç aut pod ser obt anális direit disciplin matér bem fat prov carre sufici form convenc valh poi …
738	parcialmente_procedente	2019	7	15	0	Vânia Petermann	Titular	7000.0	aut 0310732 18 2018 8 24 0090 açã proced juiz espec cível proc autor jon sim oliv réu tam linh aére vist etc i relatóri relatóri dispens form artig 38 caput lei 9 099 95 ii fundament trat açã inden dan moral ajuiz jon sim oliv fac tam linh aére julg antecipad feit porquant soluç aut pod ser obt anális direit disciplin matér bem fat prov carre sufici form convenc valh poi art 355 i códig process c…
739	parcialmente_procedente	2019	7	15	0	Vânia Petermann	Titular	1500.0	aut 0300731 37 2019 8 24 0090 açã proced juiz espec cível proc autor patric karloh goetten réu lat airlin vist etc i relatóri relatóri dispens form artig 38 caput lei 9 099 95 ii fundament trat açã inden dan moral mater ajuiz patric karloh goetten fac lat airlin julg antecipad feit porquant soluç aut pod ser obt anális direit disciplin matér bem fat prov carre sufici form convenc valh poi artig 3…
740	parcialmente_procedente	2019	7	15	0	Vânia Petermann	Titular	6000.0	aut 0300383 19 2019 8 24 0090 açã proced juiz espec cível proc autor joã antôni heizen amin hel réu azul linh áere vist etc i relatóri relatóri dispens form artig 38 caput lei 9 099 95 ii fundament trat açã inden dan moral ajuiz joã antôni heizen amin hel fac azul linh áere julg antecipad feit porquant soluç aut pod ser obt anális direit disciplin matér bem fat prov carre sufici form convenc valh…
741	parcialmente_procedente	2019	7	16	1	Vânia Petermann	Titular	5000.0	aut 0301106 38 2019 8 24 0090 açã proced juiz espec cível proc autor ana carolin gequelin réu tam linh aére vist etc i relatóri relatóri dispens form artig 38 caput lei 9 099 95 ii fundament trat açã condenatór inden dan mater moral ajuiz ana carolin gequelin fac tam linh aére julg antecipad feit porquant soluç aut pod ser obt anális direit disciplin matér bem fat prov carre sufici form convenc v…
742	parcialmente_procedente	2019	7	15	0	Vânia Petermann	Titular	4000.0	aut 0302242 70 2019 8 24 0090 açã proced juiz espec cível proc autor fláv fáver xavi laydn réu tam linh aére vist etc i relatóri relatóri dispens form artig 38 caput lei 9 099 95 ii fundament trat açã inden dan moral ajuiz fláv fáver xavi laydn fac tam linh aére julg antecipad feit porquant soluç aut pod ser obt anális direit disciplin matér bem fat prov carre sufici form convenc valh poi artig 3…
743	parcialmente_procedente	2019	7	16	1	Vânia Petermann	Titular	0.0	aut 0300294 03 2019 8 24 0023 açã proced juiz espec cível proc requer michelin feltrin dar requer compagni nation royal air maroc outr vist etc i relatóri relatóri dispens form artig 38 caput lei 9 099 95 ii fundament trat açã inden dan moral mater ajuiz michelin feltrin dar fac compagni nation royal air maroc outr julg antecipad feit porquant soluç aut pod ser obt anális direit disciplin matér b…
744	parcialmente_procedente	2019	7	16	1	Vânia Petermann	Titular	5000.0	aut 0302504 20 2019 8 24 0090 açã proced juiz espec cível proc autor ana carolin gonçalv carvalh réu tam linh aére vist etc i relatóri relatóri dispens form artig 38 caput lei 9 099 95 ii fundament trat açã inden dan mater moral ajuiz ana carolin gonçalv carvalh fac tam linh aére julg antecipad feit porquant soluç aut pod ser obt anális direit disciplin matér bem fat prov carre sufici form conven…
745	parcialmente_procedente	2019	7	18	3	Vânia Petermann	Titular	1000.0	aut 0301986 30 2019 8 24 0090 açã proced juiz espec cível proc autor fábi aparec paix gong réu brasil tour agênc viag tur ltd vist etc i relatóri relatóri dispens form artig 38 caput lei 9 099 95 ii fundament trat açã inden dan moral ajuiz fábi aparec paix gong fac brasil tour agênc viag tur ltd julg antecipad feit porquant soluç aut pod ser obt anális direit disciplin matér bem fat prov carre su…
746	parcialmente_procedente	2019	7	19	4	Vânia Petermann	Titular	2000.0	aut 0301046 65 2019 8 24 0090 açã proced juiz espec cível proc autor aramil fiat outr réu azul linh aére brasil vist etc i relatóri relatóri dispens form artig 38 caput lei 9 099 95 ii fundament trat açã inden dan moral mater ajuiz aramil fiat outr fac azul linh aére brasil julg antecipad feit porquant soluç aut pod ser obt anális direit disciplin matér bem fat prov carre sufici form convenc valh…
747	parcialmente_procedente	2019	7	19	4	Vânia Petermann	Titular	8000.0	aut 0301522 06 2019 8 24 0090 açã proced juiz espec cível proc autor francin antun farac réu lat airlin group vist etc i relatóri relatóri dispens form artig 38 caput lei 9 099 95 ii fundament trat açã condenatór inden dan moral ajuiz francin antun farac fac lat airlin group julg antecipad feit porquant soluç aut pod ser obt anális direit disciplin matér bem fat prov carre sufici form convenc val…
748	parcialmente_procedente	2019	7	24	2	Vânia Petermann	Titular	8000.0	aut 0301176 55 2019 8 24 0090 açã proced juiz espec cível proc autor andré luí cerávol carvalh réu tam linh aére vist etc i relatóri relatóri dispens form artig 38 caput lei 9 099 95 ii fundament trat açã condenatór inden dan mater moral ajuiz andré luí cerávol carvalh fac tam linh aére julg antecipad feit porquant soluç aut pod ser obt anális direit disciplin matér bem fat prov carre sufici form…
749	parcialmente_procedente	2019	7	24	2	Vânia Petermann	Titular	10000.0	aut 0310074 91 2018 8 24 0090 açã proced juiz espec cível proc autor mariah martim réu tam linh aére vist etc i relatóri relatóri dispens form artig 38 caput lei 9 099 95 ii fundament trat açã inden dan moral mater ajuiz mariah martim fac tam linh aére julg antecipad feit porquant soluç aut pod ser obt anális direit disciplin matér bem fat prov carre sufici form convenc valh poi artig 355 incis i…
750	parcialmente_procedente	2019	7	26	4	Vânia Petermann	Titular	10000.0	aut 0306633 05 2018 8 24 0090 açã proced juiz espec cível proc autor vinic silv segalin réu transport aére portugues tap vist etc i relatóri relatóri dispens form artig 38 caput lei 9 099 95 ii fundament trat açã inden dan moral mater ajuiz vinic silv segalin fac transport aére portugues tap julg antecipad feit porquant soluç aut pod ser obt anális direit disciplin matér bem fat prov carre sufici…
751	procedente	2019	7	29	0	Vânia Petermann	Titular	0.0	aut 0301437 20 2019 8 24 0090 açã proced juiz espec cível proc autor nelson luil esp sat réu emirat airlin vist etc i relatóri relatóri dispens form artig 38 caput lei 9 099 95 ii fundament trat açã inden dan mater moral ajuiz nelson luil esp sat fac emirat airlin julg antecipad feit porquant soluç aut pod ser obt anális direit disciplin matér bem fat prov carre sufici form convenc valh poi art 3…
752	parcialmente_procedente	2019	7	30	1	Vânia Petermann	Titular	6500.0	aut 0306597 33 2019 8 24 0023 açã proced juiz espec cível proc autor van rib ulbricht réu gol linh aére vist etc i relatóri relatóri dispens form artig 38 caput lei 9 099 95 ii fundament trat açã inden dan moral ajuiz van rib ulbricht fac gol linh aére julg antecipad feit porquant soluç aut pod ser obt anális direit disciplin matér bem fat prov carre sufici form convenc valh poi artig 355 incis i…
753	parcialmente_procedente	2019	7	31	2	Vânia Petermann	Titular	9000.0	aut 0307540 77 2018 8 24 0090 açã proced juiz espec cível proc autor armand regin azeved nasc réu tam linh aére vist etc i relatóri relatóri dispens form artig 38 caput lei 9 099 95 ii fundament trat açã inden dan moral ajuiz armand regin azeved nasc fac tam linh aére julg antecipad feit porquant soluç aut pod ser obt anális direit disciplin matér bem fat prov carre sufici form convenc valh poi a…
754	parcialmente_procedente	2019	8	1	3	Vânia Petermann	Titular	3000.0	aut 0303120 92 2019 8 24 0090 açã proced juiz espec cível proc autor marcel wild varel réu tam linh aére vist etc i relatóri relatóri dispens form artig 38 caput lei 9 099 95 ii fundament trat açã inden dan moral ajuiz marcel wild varel fac tam linh aére julg antecipad feit porquant soluç aut pod ser obt anális direit disciplin matér bem fat prov carre sufici form convenc valh poi art 355 i códig…
755	parcialmente_procedente	2019	7	31	2	Vânia Petermann	Titular	10000.0	aut 0310412 65 2018 8 24 0090 açã proced juiz espec cível proc autor raul sarkil sarkissian réu companh panamen aviacion cop airlin vist etc i relatóri relatóri dispens form artig 38 caput lei 9 099 95 ii fundament trat açã inden dan moral mater ajuiz raul sarkil sarkissian fac companh panamen aviacion cop airlin julg antecipad feit porquant soluç aut pod ser obt anális direit disciplin matér bem…
756	improcedente	2019	8	2	4	Vânia Petermann	Titular	0.0	aut 0005455 94 2018 8 24 0090 açã proced juiz espec cível proc autor tal marqu britt réu gol linh aére vist etc i relatóri relatóri dispens form artig 38 caput lei 9 099 95 ii fundament trat açã inden dan mater ajuiz tal marqu britt fac gol linh aére julg antecipad feit porquant soluç aut pod ser obt anális direit disciplin matér bem fat prov carre sufici form convenc valh poi art 355 i códig pro…
757	parcialmente_procedente	2019	8	1	3	Vânia Petermann	Titular	13500.0	aut 0302027 94 2019 8 24 0090 açã proced juiz espec cível proc autor carolin teru yatsugafu outr réu tam linh aére vist etc i relatóri relatóri dispens form artig 38 caput lei 9 099 95 ii fundament trat açã inden dan moral mater ajuiz carolin teru yatsugafu outr fac tam linh aére julg antecipad feit porquant soluç aut pod ser obt anális direit disciplin matér bem fat prov carre sufici form conven…
758	parcialmente_procedente	2019	8	2	4	Vânia Petermann	Titular	9000.0	aut 0311603 48 2018 8 24 0090 açã proced juiz espec cível proc autor leonard ch outr réu gol linh aére intelig vist etc i relatóri relatóri dispens form artig 38 caput lei 9 099 95 ii fundament trat açã inden dan moral ajuiz leonard ch outr fac gol linh aére intelig julg antecipad feit porquant soluç aut pod ser obt anális direit disciplin matér bem fat prov carre sufici form convenc valh poi art…
759	parcialmente_procedente	2019	8	1	3	Vânia Petermann	Titular	5000.0	aut 0001892 58 2019 8 24 0090 açã proced juiz espec cível proc autor alexandr alex silv cald réu gol linh aére vist etc i relatóri relatóri dispens form artig 38 caput lei 9 099 95 ii fundament trat açã condenatór inden dan mater moral ajuiz alexandr alex silv cald fac gol linh aére julg antecipad feit porquant soluç aut pod ser obt anális direit disciplin matér bem fat prov carre sufici form con…
760	parcialmente_procedente	2019	8	2	4	Vânia Petermann	Titular	6000.0	aut 0301293 43 2019 8 24 0091 açã proced juiz espec cível proc autor pedr bernard warmling net réu tam linh aére vist etc i relatóri relatóri dispens form artig 38 caput lei 9 099 95 ii fundament trat açã inden dan moral ajuiz pedr bernard warmling net fac tam linh aére julg antecipad feit porquant soluç aut pod ser obt anális direit disciplin matér bem fat prov carre sufici form convenc valh poi…
761	parcialmente_procedente	2019	8	1	3	Vânia Petermann	Titular	4000.0	aut 0303641 37 2019 8 24 0090 açã proced juiz espec cível proc autor felip mar dornell réu tam linh aére vist etc i relatóri relatóri dispens form artig 38 caput lei 9 099 95 ii fundament trat açã condenatór inden dan moral ajuiz felip mar dornell fac tam linh aére julg antecipad feit porquant soluç aut pod ser obt anális direit disciplin matér bem fat prov carre sufici form convenc valh poi art …
762	parcialmente_procedente	2019	8	2	4	Vânia Petermann	Titular	0.0	aut 0301272 70 2019 8 24 0090 açã proced juiz espec cível proc autor angel luiz buratt outr réu gta assist glob travel assistanc represent tur ltd outr vist etc i relatóri relatóri dispens form artig 38 caput lei 9 099 95 ii fundament trat açã inden dan moral dan mater ajuiz angel luiz buratt outr fac gta assist glob travel assistanc represent tur ltd outr julg antecipad process porquant soluç po…
763	parcialmente_procedente	2019	8	2	4	Vânia Petermann	Titular	20000.0	aut 0301820 95 2019 8 24 0090 açã proced juiz espec cível proc autor oluwafem olalekan aziz sanus réu tam linh aére vist etc i relatóri relatóri dispens form artig 38 caput lei 9 099 95 ii fundament trat açã inden dan moral mater ajuiz oluwafem olalekan aziz sanus fac tam linh aére julg antecipad feit porquant soluç aut pod ser obt anális direit disciplin matér bem fat prov carre sufici form conv…
764	parcialmente_procedente	2019	8	2	4	Vânia Petermann	Titular	6000.0	aut 0302531 03 2019 8 24 0090 açã proced juiz espec cível proc autor michell borb warmling réu tam linh aére vist etc i relatóri relatóri dispens form artig 38 caput lei 9 099 95 ii fundament trat açã inden dan moral ajuiz michell borb warmling fac tam linh aére julg antecipad feit porquant soluç aut pod ser obt anális direit disciplin matér bem fat prov carre sufici form convenc valh poi art 355…
765	procedente	2019	8	2	4	Vânia Petermann	Titular	10000.0	aut 0300577 26 2019 8 24 0023 açã proced juiz espec cível proc autor joã pedr roth réu aerov del contin americ avianc outr vist etc i relatóri relatóri dispens form artig 38 caput lei 9 099 95 ii fundament trat açã inden dan moral mater ajuiz joã pedr roth fac aerov del contin americ avianc outr julg antecipad feit porquant soluç aut pod ser obt anális direit disciplin matér bem fat prov carre su…
766	parcialmente_procedente	2019	8	2	4	Vânia Petermann	Titular	6000.0	aut 0300830 14 2019 8 24 0023 açã proced juiz espec cível proc autor jamil sabatin marqu réu tam linh aére outr vist etc i relatóri relatóri dispens form artig 38 caput lei 9 099 95 ii fundament trat açã inden dan moral mater ajuiz jamil sabatin marqu fac tam linh aére outr julg antecipad feit porquant soluç aut pod ser obt anális direit disciplin matér bem fat prov carre sufici form convenc valh…
767	parcialmente_procedente	2019	8	2	4	Vânia Petermann	Titular	12000.0	aut 0300585 03 2019 8 24 0023 açã proced juiz espec cível proc autor joecy alons ferrazol credd réu tam linh aére vist etc i relatóri relatóri dispens form artig 38 caput lei 9 099 95 ii fundament trat açã inden dan mater moral ajuiz joecy alons ferrazol credd fac tam linh aére julg antecipad feit porquant soluç aut pod ser obt anális direit disciplin matér bem fat prov carre sufici form convenc …
768	procedente	2019	8	5	0	Vânia Petermann	Titular	5000.0	aut 0310371 98 2018 8 24 0090 açã proced juiz espec cível proc autor suzan souz coelh outr réu azul linh aére brasil vist etc i relatóri relatóri dispens form artig 38 caput lei 9 099 95 ii fundament trat açã condenatór inden dan moral ajuiz suzan souz coelh outr fac azul linh aére brasil julg antecipad feit porquant soluç aut pod ser obt anális direit disciplin matér bem fat prov carre sufici fo…
769	parcialmente_procedente	2019	8	5	0	Vânia Petermann	Titular	2500.0	aut 0302379 52 2019 8 24 0090 açã proced juiz espec cível proc autor fern loch réu tam linh aére vist etc i relatóri relatóri dispens form artig 38 caput lei 9 099 95 ii fundament trat açã inden dan mater moral ajuiz fern loch fac tam linh aére julg antecipad feit porquant soluç lid pod ser obt anális direit disciplin matér bem prov carre aut ser sufici form convenc valh poi art 355 i códig proce…
770	parcialmente_procedente	2019	8	6	1	Vânia Petermann	Titular	5000.0	aut 0301624 28 2019 8 24 0090 açã proced juiz espec cível proc autor helois schwarzwald birch lop réu tam linh aére vist etc i relatóri relatóri dispens form artig 38 caput lei 9 099 95 ii fundament trat açã inden dan moral ajuiz helois schwarzwald birch lop fac tam linh aére julg antecipad feit porquant soluç aut pod ser obt anális direit disciplin matér bem fat prov carre sufici form convenc va…
771	parcialmente_procedente	2019	8	6	1	Vânia Petermann	Titular	9000.0	aut 0300885 55 2019 8 24 0090 açã proced juiz espec cível proc autor marc aureli pras goetten réu tam linh aére vist etc i relatóri relatóri dispens form artig 38 caput lei 9 099 95 ii fundament trat açã inden dan moral ajuiz marc aureli pras goetten fac tam linh aére julg antecipad feit porquant soluç aut pod ser obt anális direit disciplin matér bem fat prov carre sufici form convenc valh poi a…
772	parcialmente_procedente	2019	8	6	1	Vânia Petermann	Titular	10000.0	aut 0001678 67 2019 8 24 0090 açã proced juiz espec cível proc autor danuz silv araúj réu royal air maroc vist etc i relatóri relatóri dispens form artig 38 caput lei 9 099 95 ii fundament trat açã inden dan moral mater ajuiz danuz silv araúj fac royal air maroc julg antecipad feit porquant soluç aut pod ser obt anális direit disciplin matér bem fat prov carre sufici form convenc valh poi artig 3…
773	parcialmente_procedente	2019	8	7	2	Vânia Petermann	Titular	10000.0	aut 0301421 66 2019 8 24 0090 açã proced juiz espec cível proc autor henriqu reginald outr réu tam linh aére vist etc i relatóri relatóri dispens form artig 38 caput lei 9 099 95 ii fundament trat açã condenatór inden dan mater moral ajuiz henriqu reginald outr fac tam linh aére julg antecipad feit porquant soluç aut pod ser obt anális direit disciplin matér bem fat prov carre sufici form convenc…
774	parcialmente_procedente	2019	8	6	1	Vânia Petermann	Titular	0.0	aut 0310598 88 2018 8 24 0090 açã proced juiz espec cível proc autor eduard nobuyuk usuy juni outr réu azul linh aére brasil vist etc i relatóri relatóri dispens form artig 38 caput lei 9 099 95 ii fundament trat açã inden dan moral ajuiz eduard nobuyuk usuy juni outr fac azul linh aére brasil julg antecipad feit porquant soluç aut pod ser obt anális direit disciplin matér bem fat prov carre sufi…
775	parcialmente_procedente	2019	8	7	2	Vânia Petermann	Titular	9000.0	aut 0301131 51 2019 8 24 0090 açã proced juiz espec cível proc autor maurici kubask réu gol linh aére vist etc i relatóri relatóri dispens form artig 38 caput lei 9 099 95 ii fundament trat açã condenatór inden dan moral ajuiz maurici kubask fac gol linh aére julg antecipad feit porquant soluç aut pod ser obt anális direit disciplin matér bem fat prov carre sufici form convenc valh poi art 355 i …
776	improcedente	2019	8	7	2	Vânia Petermann	Titular	0.0	aut 0000633 28 2019 8 24 0090 açã proced juiz espec cível proc autor cristi jasp silv réu tam linh aére outr vist etc i relatóri relatóri dispens form artig 38 caput lei 9 099 95 ii fundament trat açã inden dan mater moral ajuiz cristi jasp silv fac tam linh aére outr julg antecipad process porquant soluç pod ser obt anális direit disciplin matér bem porqu prov carre sufici form convenc valh poi …
777	parcialmente_procedente	2019	8	7	2	Vânia Petermann	Titular	0.0	aut 0303088 94 2019 8 24 0023 açã proced juiz espec cível proc autor paul semerdjian desguald réu oceana linh aére avianc vist etc i relatóri relatóri dispens form artig 38 caput lei 9 099 95 ii fundament trat açã inden dan moral ajuiz paul semerdjian desguald fac oceana linh aére avianc julg antecipad feit porquant soluç aut pod ser obt anális direit disciplin matér bem fat prov carre sufici for…
778	parcialmente_procedente	2019	8	7	2	Vânia Petermann	Titular	5000.0	aut 0310774 67 2018 8 24 0090 açã proced juiz espec cível proc autor ivan luil tonon réu alital compagin aere itali vist etc i relatóri relatóri dispens form artig 38 caput lei 9 099 95 ii fundament trat açã condenatór inden dan mater moral ajuiz ivan luil tonon fac alital compagin aere itali julg antecipad feit porquant soluç aut pod ser obt anális direit disciplin matér bem fat prov carre sufic…
779	improcedente	2019	8	7	2	Vânia Petermann	Titular	0.0	aut 0301209 45 2019 8 24 0090 açã proced juiz espec cível proc autor ana paul amorim pint andrad outr réu gol linh aére intelig vist etc i relatóri relatóri dispens form artig 38 caput lei 9 099 95 ii fundament trat açã inden dan moral ajuiz ana paul amorim pint andrad outr fac gol linh aére intelig julg antecipad feit porquant soluç aut pod ser obt anális direit disciplin matér bem fat prov carr…
780	improcedente	2019	8	7	2	Vânia Petermann	Titular	0.0	aut 0002402 08 2018 8 24 0090 açã proced juiz espec cível proc autor alessandr rech tortell réu aerov del contin americ avianc outr vist etc i relatóri relatóri dispens form artig 38 caput lei 9 099 95 ii fundament trat açã inden dan moral ajuiz alessandr rech tortell fac aerov del contin americ avianc outr julg antecipad feit porquant soluç aut pod ser obt anális direit disciplin matér bem fat p…
781	parcialmente_procedente	2019	8	8	3	Vânia Petermann	Titular	8000.0	aut 0300745 21 2019 8 24 0090 açã proced juiz espec cível proc autor carolin varg so réu gol linh aére vist etc i relatóri relatóri dispens form artig 38 caput lei 9 099 95 ii fundament trat açã condenatór inden dan moral ajuiz carolin varg so fac gol linh aére julg antecipad feit porquant soluç aut pod ser obt anális direit disciplin matér bem fat prov carre sufici form convenc valh poi art 355 …
782	parcialmente_procedente	2019	8	8	3	Vânia Petermann	Titular	5000.0	aut 0301544 61 2019 8 24 0091 açã proced juiz espec cível proc autor beatriz pegorim mill cavicchin réu gol linh aére intelig vist etc i relatóri relatóri dispens form artig 38 caput lei 9 099 95 ii fundament trat açã condenatór inden dan mater moral ajuiz beatriz pegorim mill cavicchin fac gol linh aére intelig julg antecipad feit porquant soluç aut pod ser obt anális direit disciplin matér bem …
783	parcialmente_procedente	2019	8	8	3	Vânia Petermann	Titular	10000.0	aut 0303785 11 2019 8 24 0090 açã proced juiz espec cível proc autor delil zorz réu tam linh aére vist etc i relatóri relatóri dispens form artig 38 caput lei 9 099 95 ii fundament trat açã inden dan moral ajuiz delil zorz fac tam linh aére julg antecipad feit porquant soluç aut pod ser obt anális direit disciplin matér bem fat prov carre sufici form convenc valh poi artig 355 incis i códig proce…
784	parcialmente_procedente	2019	8	9	4	Vânia Petermann	Titular	0.0	aut 0311861 58 2018 8 24 0090 açã proced juiz espec cível proc autor felip pelegrin fl outr réu air chin vist etc i relatóri relatóri dispens form artig 38 caput lei 9 099 95 ii fundament trat açã inden dan moral ajuiz felip pelegrin fl outr fac air chin julg antecipad feit porquant soluç aut pod ser obt anális direit disciplin matér bem fat prov carre sufici form convenc valh poi art 355 i códig…
785	parcialmente_procedente	2019	8	9	4	Vânia Petermann	Titular	5000.0	aut 0303820 68 2019 8 24 0090 açã proced juiz espec cível proc autor maríl tosett silv réu lat airlin group vist etc i relatóri relatóri dispens form artig 38 caput lei 9 099 95 ii fundament trat açã inden dan moral mater ajuiz maríl tosett silv fac lat airlin group julg antecipad feit porquant soluç aut pod ser obt anális direit disciplin matér bem fat prov carre sufici form convenc valh poi art…
786	parcialmente_procedente	2019	8	9	4	Vânia Petermann	Titular	0.0	aut 0000466 11 2019 8 24 0090 açã proced juiz espec cível proc autor eliz maron cigaran arnold réu azul linh aére brasil vist etc i relatóri relatóri dispens form artig 38 caput lei 9 099 95 ii fundament trat açã condenatór inden dan moral mat ajuiz eliz maron cigaran arnold fac azul linh aére brasil julg antecipad feit porquant soluç aut pod ser obt anális direit disciplin matér bem fat prov car…
787	parcialmente_procedente	2019	8	12	0	Vânia Petermann	Titular	3000.0	aut 0303026 47 2019 8 24 0090 açã proced juiz espec cível proc autor renat per barb réu gol linh aére intelig vist etc i relatóri relatóri dispens form artig 38 caput lei 9 099 95 ii fundament trat açã inden dan moral ajuiz renat per barb fac gol linh aére intelig julg antecipad feit porquant soluç aut pod ser obt anális direit disciplin matér bem fat prov carre sufici form convenc valh poi art 3…
788	parcialmente_procedente	2019	8	12	0	Vânia Petermann	Titular	8000.0	aut 0301062 19 2019 8 24 0090 açã proced juiz espec cível proc autor vit ohan marqu azzin réu gol linh aére vist etc i relatóri relatóri dispens form artig 38 caput lei 9 099 95 ii fundament trat açã inden dan moral ajuiz vit ohan marqu azzin fac gol linh aére julg antecipad feit porquant soluç aut pod ser obt anális direit disciplin matér bem fat prov carre sufici form convenc valh poi art 355 i…
789	parcialmente_procedente	2019	8	9	4	Vânia Petermann	Titular	2000.0	aut 0300919 30 2019 8 24 0090 açã proced juiz espec cível proc autor tati bem silv slong réu gol linh aére vist etc i relatóri relatóri dispens form artig 38 caput lei 9 099 95 ii fundament trat açã inden dan moral ajuiz tati bem silv slong fac gol linh aére julg antecipad feit porquant soluç aut pod ser obt anális direit disciplin matér bem fat prov carre sufici form convenc valh poi art 355 i c…
790	parcialmente_procedente	2019	8	9	4	Vânia Petermann	Titular	3500.0	aut 0303710 69 2019 8 24 0090 açã proced juiz espec cível proc autor daniell lim sant martim réu lat airlin group vist etc i relatóri relatóri dispens form artig 38 caput lei 9 099 95 ii fundament trat açã condenatór inden dan mater moral ajuiz daniell lim sant martim fac lat airlin group julg antecipad feit porquant soluç aut pod ser obt anális direit disciplin matér bem fat prov carre sufici fo…
791	parcialmente_procedente	2019	8	9	4	Vânia Petermann	Titular	6000.0	aut 0300765 12 2019 8 24 0090 açã proced juiz espec cível proc autor tiag duart ferr réu tam linh aére vist etc i relatóri relatóri dispens form artig 38 caput lei 9 099 95 ii fundament trat açã inden dan moral mater ajuiz tiag duart ferr fac tam linh aére julg antecipad feit porquant soluç aut pod ser obt anális direit disciplin matér bem fat prov carre sufici form convenc valh poi artig 355 inc…
792	parcialmente_procedente	2019	8	12	0	Vânia Petermann	Titular	5000.0	aut 0301746 41 2019 8 24 0090 açã proced juiz espec cível proc autor cel regin sant borb réu tam linh aére vist etc i relatóri relatóri dispens form artig 38 caput lei 9 099 95 ii fundament trat açã inden dan moral mater ajuiz cel regin sant borb fac tam linh aére julg antecipad feit porquant soluç aut pod ser obt anális direit disciplin matér bem fat prov carre sufici form convenc valh poi artig…
793	parcialmente_procedente	2019	8	12	0	Vânia Petermann	Titular	4000.0	aut 0300643 96 2019 8 24 0090 açã proced juiz espec cível proc autor manuel coelh rezend réu tam linh aére vist etc i relatóri relatóri dispens form artig 38 caput lei 9 099 95 ii fundament trat açã inden dan mater moral ajuiz manuel coelh rezend fac tam linh aére julg antecipad feit porquant soluç aut pod ser obt anális direit disciplin matér bem fat prov carre sufici form convenc valh poi art 3…
794	parcialmente_procedente	2019	8	13	1	Vânia Petermann	Titular	10000.0	aut 0301490 98 2019 8 24 0090 açã proced juiz espec cível proc requer felip quintin kuhnen outr requer gol linh aére vist etc i relatóri relatóri dispens form artig 38 caput lei 9 099 95 ii fundament trat açã inden dan mater moral ajuiz felip quintin kuhnen outr fac gol linh aére julg antecipad feit porquant soluç aut pod ser obt anális direit disciplin matér bem fat prov carre sufici form conven…
795	parcialmente_procedente	2019	8	13	1	Vânia Petermann	Titular	5000.0	aut 0301677 06 2019 8 24 0091 açã proced juiz espec cível proc autor loisi feus sant réu tvlx viag tur viajanet br outr vist etc i relatóri relatóri dispens form artig 38 caput lei 9 099 95 ii fundament trat açã inden dan mater moral ajuiz loisi feus sant fac tvlx viag tur viajanet br outr julg antecipad feit porquant soluç aut pod ser obt anális direit disciplin matér bem fat prov carre sufici f…
796	parcialmente_procedente	2019	8	14	2	Vânia Petermann	Titular	5000.0	aut 0301981 05 2019 8 24 0091 açã proced juiz espec cível proc autor aniel joan godo réu aerov del contin americ avianc outr vist etc i relatóri relatóri dispens form artig 38 caput lei 9 099 95 ii fundament trat açã inden dan moral ajuiz aniel joan godo fac aerov del contin americ avianc outr julg antecipad feit porquant soluç aut pod ser obt anális direit disciplin matér bem fat prov carre sufi…
797	parcialmente_procedente	2019	8	14	2	Vânia Petermann	Titular	10000.0	aut 0301655 48 2019 8 24 0090 açã proced juiz espec cível proc autor cl suellen lacerd arrud réu azul linh aére brasil vist etc i relatóri relatóri dispens form artig 38 caput lei 9 099 95 ii fundament trat açã inden dan moral ajuiz cl suellen lacerd arrud fac azul linh aére brasil julg antecipad feit porquant soluç aut pod ser obt anális direit disciplin matér bem fat prov carre sufici form conv…
798	procedente	2019	8	14	2	Vânia Petermann	Titular	10000.0	aut 0301432 95 2019 8 24 0090 açã proced juiz espec cível proc autor alex rafach outr réu azul linh aére brasil vist etc i relatóri relatóri dispens form artig 38 caput lei 9 099 95 ii fundament trat açã inden dan moral ajuiz alex rafach outr fac azul linh aére brasil julg antecipad feit porquant soluç aut pod ser obt anális direit disciplin matér bem fat prov carre sufici form convenc valh poi a…
799	parcialmente_procedente	2017	7	18	1	Vânia Petermann	Titular	0.0	aut 0301146 20 2019 8 24 0090 açã proced juiz espec cível proc autor vit ohan marqu azzin réu aerov del contin americ avianc vist etc i relatóri relatóri dispens term art 38 lei 9 099 1995 ii fundament trat açã inden dan moral mater ajuiz vit ohan marqu azzin contr aerov del contin americ avianc julg antecipad feit porquant soluç aut pod ser obt anális direit disciplin matér bem fat prov carre su…
800	parcialmente_procedente	2019	8	14	2	Vânia Petermann	Titular	8000.0	aut 0301181 77 2019 8 24 0090 açã proced juiz espec cível proc autor ros aylc oliv leit réu gol linh aére vist etc i relatóri relatóri dispens form artig 38 caput lei 9 099 95 ii fundament trat açã condenatór inden dan moral ajuiz ros aylc oliv leit fac gol linh aére julg antecipad feit porquant soluç aut pod ser obt anális direit disciplin matér bem fat prov carre sufici form convenc valh poi ar…
801	parcialmente_procedente	2019	8	19	0	Vânia Petermann	Titular	10000.0	aut 0004172 36 2018 8 24 0090 açã proced juiz espec cível proc autor edvig lourd gasparott réu lat linh aére fidel viag tur ltd multiplu vist etc i relatóri relatóri dispens form artig 38 caput lei 9 099 95 ii fundament trat açã inden dan moral mater ajuiz edvig lourd gasparott fac lat linh aére fidel viag tur ltd multiplu julg antecipad feit porquant soluç aut pod ser obt anális direit disciplin…
802	parcialmente_procedente	2019	8	19	0	Vânia Petermann	Titular	6000.0	aut 0001665 68 2019 8 24 0090 açã proced juiz espec cível proc autor edijhon per teix réu gol linh aére vist etc i relatóri relatóri dispens form artig 38 caput lei 9 099 95 ii fundament trat açã inden dan moral ajuiz edijhon per teix fac gol linh aére julg antecipad feit porquant soluç aut pod ser obt anális direit disciplin matér bem fat prov carre sufici form convenc valh poi art 355 i códig p…
803	parcialmente_procedente	2019	8	20	1	Vânia Petermann	Titular	10000.0	aut 0310226 49 2018 8 24 0023 açã proced juiz espec cível proc autor deis venanci broil réu azul linh aére brasil vist etc i relatóri relatóri dispens form artig 38 caput lei 9 099 95 ii fundament trat açã condenatór inden dan moral mater ajuiz deis venanci broil fac azul linh aére brasil julg antecipad feit porquant soluç aut pod ser obt anális direit disciplin matér bem fat prov carre sufici fo…
804	procedente	2019	8	20	1	Vânia Petermann	Titular	10000.0	aut 0005708 82 2018 8 24 0090 açã proced juiz espec cível proc autor alexandr arnold réu azul linh aere brasil vist etc i relatóri relatóri dispens form artig 38 caput lei 9 099 95 ii fundament trat açã inden dan moral ajuiz alexandr arnold fac azul linh aere brasil julg antecipad feit porquant soluç aut pod ser obt anális direit disciplin matér bem fat prov carre sufici form convenc valh poi art…
805	parcialmente_procedente	2019	8	20	1	Vânia Petermann	Titular	5000.0	aut 0305398 73 2019 8 24 0023 açã proced juiz espec cível proc autor maurici luiz souz réu american airlin inc vist etc i relatóri relatóri dispens form artig 38 caput lei 9 099 95 ii fundament trat açã inden dan mater moral ajuiz maurici luiz souz fac american airlin inc julg antecipad feit porquant soluç lid pod ser obt anális direit disciplin matér bem prov carre aut ser sufici form convenc va…
806	parcialmente_procedente	2019	8	21	2	Vânia Petermann	Titular	3000.0	aut 0303706 32 2019 8 24 0090 açã proced juiz espec cível proc autor talit cord réu compan panamen aviacion cop airlin vist etc i relatóri relatóri dispens form artig 38 caput lei 9 099 95 ii fundament trat açã inden dan moral mater ajuiz talit cord fac compan panamen aviacion cop airlin julg antecipad feit porquant soluç aut pod ser obt anális direit disciplin matér bem fat prov carre sufici for…
807	parcialmente_procedente	2019	8	21	2	Vânia Petermann	Titular	5000.0	aut 0311876 27 2018 8 24 0090 açã proced juiz espec cível proc autor edson espíndol réu gol linh aére vist etc i relatóri relatóri dispens form artig 38 caput lei 9 099 95 ii fundament trat açã declaratór repar dan mater moral ajuiz edson espíndol fac gol linh aére julg antecipad feit porquant soluç lid pod ser obt anális direit disciplin matér bem prov carre aut ser sufici form convenc valh poi …
808	parcialmente_procedente	2019	8	22	3	Vânia Petermann	Titular	10000.0	aut 0304498 83 2019 8 24 0090 açã proced juiz espec cível proc autor leon ch réu tam linh aére vist etc i relatóri relatóri dispens form artig 38 caput lei 9 099 95 ii fundament trat açã condenatór inden dan moral mater ajuiz leon ch fac tam linh aére julg antecipad feit porquant soluç aut pod ser obt anális direit disciplin matér bem fat prov carre sufici form convenc valh poi artig 355 incis i …
809	parcialmente_procedente	2019	8	23	4	Vânia Petermann	Titular	5000.0	aut 0301182 62 2019 8 24 0090 açã proced juiz espec cível proc requer francisc cels silv filh requer cvc agênc viag outr vist etc i relatóri relatóri dispens form artig 38 caput lei 9 099 95 ii fundament trat açã inden dan moral ajuiz francisc cels silv filh fac cvc agênc viag outr julg antecipad feit porquant soluç aut pod ser obt anális direit disciplin matér bem fat prov carre sufici form conv…
810	parcialmente_procedente	2019	8	26	0	Vânia Petermann	Titular	0.0	aut 0302965 89 2019 8 24 0090 açã proced juiz espec cível proc autor clar epaminond sá net réu maxmilh mm tur & viag outr vist etc i relatóri relatóri dispens form artig 38 caput lei 9 099 95 ii fundament trat açã inden dan moral ajuiz clar epaminond sá net fac maxmilh mm tur & viag outr julg antecipad feit porquant soluç aut pod ser obt anális direit disciplin matér bem fat prov carre sufici for…
811	parcialmente_procedente	2019	8	27	1	Vânia Petermann	Titular	3000.0	aut 0304691 98 2019 8 24 0090 açã proced juiz espec cível proc autor renat ferr sima réu lat airlin group vist etc i relatóri relatóri dispens form artig 38 caput lei 9 099 95 ii fundament trat açã inden dan moral ajuiz renat ferr sima fac lat airlin group julg antecipad feit porquant soluç aut pod ser obt anális direit disciplin matér bem fat prov carre sufici form convenc valh poi art 355 i cód…
812	parcialmente_procedente	2019	8	27	1	Vânia Petermann	Titular	0.0	aut 0310804 05 2018 8 24 0090 açã proced juiz espec cível proc autor dieg raupp gom outr réu tvlx viag tur viajanet vist etc i relatóri relatóri dispens form artig 38 caput lei 9 099 95 ii fundament trat açã inden dan moral ajuiz dieg raupp gom outr fac tvlx viag tur viajanet julg antecipad feit porquant soluç aut pod ser obt anális direit disciplin matér bem fat prov carre sufici form convenc va…
813	parcialmente_procedente	2019	8	28	2	Vânia Petermann	Titular	6000.0	aut 0303910 76 2019 8 24 0090 açã proced juiz espec cível proc autor juvênci elo martim net outr réu azul linh aére brasil vist etc i relatóri relatóri dispens form artig 38 caput lei 9 099 95 ii fundament trat açã inden dan moral ajuiz juvênci elo martim net outr fac azul linh aére brasil julg antecipad feit porquant soluç aut pod ser obt anális direit disciplin matér bem fat prov carre sufici f…
814	parcialmente_procedente	2019	8	28	2	Vânia Petermann	Titular	3500.0	aut 0304565 48 2019 8 24 0090 açã proced juiz espec cível proc autor jéss carbon réu lat airlin group vist etc i relatóri relatóri dispens form artig 38 caput lei 9 099 95 ii fundament trat açã inden dan moral mater ajuiz jéss carbon fac lat airlin group julg antecipad feit porquant soluç aut pod ser obt anális direit disciplin matér bem fat prov carre sufici form convenc valh poi artig 355 incis…
815	parcialmente_procedente	2019	8	29	3	Vânia Petermann	Titular	0.0	aut 0306512 74 2018 8 24 0090 açã proced juiz espec cível proc autor paul mauríci selig réu gol linh aére vist etc i relatóri relatóri dispens form artig 38 caput lei 9 099 95 ii fundament trat açã condenatór inden dan mater moral ajuiz paul mauríci selig fac gol linh aére julg antecipad feit porquant soluç aut pod ser obt anális direit disciplin matér bem fat prov carre sufici form convenc valh …
816	parcialmente_procedente	2019	8	29	3	Vânia Petermann	Titular	6000.0	aut 0306637 15 2019 8 24 0023 açã proced juiz espec cível proc autor nadin marqu alb réu azul linh aér vist etc i relatóri relatóri dispens form artig 38 caput lei 9 099 95 ii fundament trat açã condenatór inden dan mater moral ajuiz nadin marqu alb fac azul linh aér julg antecipad feit porquant soluç aut pod ser obt anális direit disciplin matér bem fat prov carre sufici form convenc valh poi ar…
817	parcialmente_procedente	2019	8	30	4	Vânia Petermann	Titular	10000.0	aut 0304105 61 2019 8 24 0090 açã proced juiz espec cível proc autor daniel mari vie réu azul linh aére brasil vist etc i relatóri relatóri dispens form artig 38 caput lei 9 099 95 ii fundament trat açã inden dan moral mater ajuiz daniel mari vie fac azul linh aére brasil julg antecipad feit porquant soluç aut pod ser obt anális direit disciplin matér bem fat prov carre sufici form convenc valh p…
818	improcedente	2019	8	30	4	Vânia Petermann	Titular	0.0	aut 0308373 95 2018 8 24 0090 açã proced juiz espec cível proc autor ana luis fiqueired maciel outr réu oceana linh aére avianc vist etc i relatóri relatóri dispens form artig 38 caput lei 9 099 95 ii fundament trat açã inden dan moral ajuiz ana luis fiqueired maciel outr fac oceana linh aére avianc julg antecipad feit porquant soluç aut pod ser obt anális direit disciplin matér bem fat prov carr…
819	parcialmente_procedente	2019	8	30	4	Vânia Petermann	Titular	10000.0	aut 0300115 57 2017 8 24 0082 açã proced juiz espec cível proc autor glayson arm luiz réu oceana linh aére avianc outr vist etc i relatóri relatóri dispens form artig 38 caput lei 9 099 95 ii fundament trat açã inden dan moral ajuiz glayson arm luiz fac oceana linh aére avianc outr julg antecipad feit porquant soluç aut pod ser obt anális direit disciplin matér bem fat prov carre sufici form conv…
820	parcialmente_procedente	2019	9	2	0	Vânia Petermann	Titular	5000.0	aut 0304587 09 2019 8 24 0090 açã proced juiz espec cível proc autor daniel matt guardin outr réu american airlin inc outr vist etc i relatóri relatóri dispens form artig 38 caput lei 9 099 95 ii fundament trat açã inden dan moral mater ajuiz daniel matt guardin outr fac american airlin inc outr julg antecipad feit porquant soluç aut pod ser obt anális direit disciplin matér bem fat prov carre su…
821	parcialmente_procedente	2019	9	3	1	Vânia Petermann	Titular	10000.0	aut 0303350 37 2019 8 24 0090 açã proced juiz espec cível proc autor guilherm sant outr réu lat airlin group outr vist etc i relatóri relatóri dispens form artig 38 caput lei 9 099 95 ii fundament trat açã inden dan moral mater ajuiz guilherm sant outr fac lat airlin group outr julg antecipad feit porquant soluç aut pod ser obt anális direit disciplin matér bem fat prov carre sufici form convenc …
822	parcialmente_procedente	2019	9	4	2	Vânia Petermann	Titular	8000.0	aut 0301786 23 2019 8 24 0090 açã proced juiz espec cível proc autor thal oliv ferr réu american airlin inc vist etc i relatóri relatóri dispens form artig 38 caput lei 9 099 95 ii fundament trat açã inden dan moral mater ajuiz thal oliv ferr fac american airlin inc julg antecipad feit porquant soluç aut pod ser obt anális direit disciplin matér bem fat prov carre sufici form convenc valh poi art…
823	parcialmente_procedente	2019	9	4	2	Vânia Petermann	Titular	6000.0	aut 0303577 34 2019 8 24 0023 açã proced juiz espec cível proc autor pedr henriqu mendonç ferr réu gol linh aére intelig vist etc i relatóri relatóri dispens form artig 38 caput lei 9 099 95 ii fundament trat açã condenatór inden dan moral ajuiz pedr henriqu mendonç ferr fac gol linh aére intelig julg antecipad feit porquant soluç aut pod ser obt anális direit disciplin matér bem fat prov carre s…
824	parcialmente_procedente	2019	9	4	2	Vânia Petermann	Titular	5000.0	aut 0302616 93 2019 8 24 0023 açã proced juiz espec cível proc autor felip malger lim réu decol ltd outr vist etc i relatóri relatóri dispens form artig 38 caput lei 9 099 95 ii fundament trat açã inden dan mater moral ajuiz felip malger lim fac decol ltd outr julg antecipad feit porquant soluç aut pod ser obt anális direit disciplin matér bem fat prov carre sufici form convenc valh poi art 355 i…
825	parcialmente_procedente	2019	9	5	3	Vânia Petermann	Titular	1000.0	aut 0305706 12 2019 8 24 0023 açã proced juiz espec cível proc autor vit ohan marqu azzin réu lat airlin group vist etc i relatóri relatóri dispens term art 38 lei 9 099 1995 ii fundament trat açã condenatór ajuiz vit ohan marqu azzin contr lat airlin group julg antecipad feit porquant soluç aut pod ser obt anális direit disciplin matér bem porqu prov carre sufici form convenc valh poi art 355 i …
826	parcialmente_procedente	2019	9	6	4	Vânia Petermann	Titular	6000.0	aut 0304087 40 2019 8 24 0090 açã proced juiz espec cível proc autor camil santiag souz réu tap transport aére portugues vist etc i relatóri relatóri dispens form artig 38 caput lei 9 099 95 ii fundament trat açã inden dan moral mater ajuiz camil santiag souz fac tap transport aére portugues julg antecipad feit porquant soluç aut pod ser obt anális direit disciplin matér bem fat prov carre sufici…
827	parcialmente_procedente	2019	9	9	0	Vânia Petermann	Titular	7000.0	aut 0304027 67 2019 8 24 0090 açã proced juiz espec cível proc autor andress aparec card garc silv outr réu tam linh aére vist etc i relatóri relatóri dispens form artig 38 caput lei 9 099 95 ii fundament trat açã inden dan moral ajuiz andress aparec card garc silv outr fac tam linh aére julg antecipad feit porquant soluç aut pod ser obt anális direit disciplin matér bem fat prov carre sufici for…
828	parcialmente_procedente	2019	9	9	0	Vânia Petermann	Titular	4000.0	aut 0305674 34 2018 8 24 0090 açã proced juiz espec cível proc autor renat josé furig lelil réu gol linh aére vist etc i relatóri relatóri dispens form artig 38 caput lei 9 099 95 ii fundament trat açã inden dan mater moral ajuiz renat josé furig lelil fac gol linh aére julg antecipad feit porquant soluç aut pod ser obt anális direit disciplin matér bem fat prov carre sufici form convenc valh poi…
829	parcialmente_procedente	2019	9	9	0	Vânia Petermann	Titular	4000.0	aut 0305681 33 2018 8 24 0023 açã proced juiz espec cível proc autor fern yamakaw réu gol linh aére vist etc i relatóri relatóri dispens form artig 38 caput lei 9 099 95 ii fundament trat açã inden dan mater moral ajuiz fern yamakaw fac gol linh aére julg antecipad feit porquant soluç aut pod ser obt anális direit disciplin matér bem fat prov carre sufici form convenc valh poi art 355 i códig pro…
830	parcialmente_procedente	2019	9	10	1	Vânia Petermann	Titular	3500.0	aut 0300061 96 2019 8 24 0090 açã proced juiz espec cível proc autor vit luiz barboz outr réu british airway plc vist etc i relatóri relatóri dispens form artig 38 caput lei 9 099 95 ii fundament trat açã inden dan moral ajuiz vit luiz barboz outr fac british airway plc julg antecipad feit porquant soluç aut pod ser obt anális direit disciplin matér bem fat prov carre sufici form convenc valh poi…
831	parcialmente_procedente	2019	9	10	1	Vânia Petermann	Titular	10000.0	aut 0303097 56 2019 8 24 0023 açã proced juiz espec cível proc autor regin coel silv guerr outr réu tam linh aére vist etc i relatóri relatóri dispens form artig 38 caput lei 9 099 95 ii fundament trat açã inden dan moral ajuiz regin coel silv guerr outr fac tam linh aére julg antecipad feit porquant soluç aut pod ser obt anális direit disciplin matér bem fat prov carre sufici form convenc valh p…
832	parcialmente_procedente	2019	9	10	1	Vânia Petermann	Titular	10000.0	aut 0301766 66 2018 8 24 0090 açã proced juiz espec cível proc autor thaiz alv maciel réu compagni nation royal air maroc vist etc i relatóri relatóri dispens form artig 38 caput lei 9 099 95 ii fundament trat açã inden dan moral mater ajuiz thaiz alv maciel fac compagni nation royal air maroc julg antecipad feit porquant soluç aut pod ser obt anális direit disciplin matér bem fat prov carre sufi…
833	parcialmente_procedente	2019	9	11	2	Vânia Petermann	Titular	7000.0	aut 0000606 45 2019 8 24 0090 açã proced juiz espec cível proc autor ied mora takay réu agênc viag decol outr vist etc i relatóri relatóri dispens form artig 38 caput lei 9 099 95 ii fundament trat açã inden dan moral mater ajuiz ied mora takay fac agênc viag decol outr julg antecipad feit porquant soluç aut pod ser obt anális direit disciplin matér bem fat prov carre sufici form convenc valh poi…
834	parcialmente_procedente	2019	9	13	4	Vânia Petermann	Titular	10000.0	aut 0004294 49 2018 8 24 0090 açã proced juiz espec cível proc autor rodrig frag miitk réu iber airlin vist etc i relatóri relatóri dispens form artig 38 caput lei 9 099 95 ii fundament trat açã inden dan moral ajuiz rodrig frag miitk fac iber airlin julg antecipad feit porquant soluç aut pod ser obt anális direit disciplin matér bem fat prov carre sufici form convenc valh poi artig 355 incis i c…
835	parcialmente_procedente	2019	11	8	4	Vânia Petermann	Titular	6000.0	aut 0305050 79 2018 8 24 0091 0308983 63 2018 8 24 0090 açã proced juiz espec cível proc autor ross fett gonçalv márci luc dia sant réu oceana linh aére avianc vist etc i relatóri relatóri dispens form artig 38 caput lei 9 099 95 ii fundament trat açã inden dan mater moral ajuiz ross fett gonçalv márci luc dia sant fac oceana linh aére avianc julg antecipad feit porquant soluç aut pod ser obt aná…
836	parcialmente_procedente	2019	9	17	1	Vânia Petermann	Titular	6000.0	aut 0303324 39 2019 8 24 0090 açã proced juiz espec cível proc autor wallac silv andrad réu azul linh aére brasil vist etc i relatóri relatóri dispens form artig 38 caput lei 9 099 95 ii fundament trat açã condenatór inden dan moral ajuiz wallac silv andrad fac azul linh aére brasil julg antecipad feit porquant soluç aut pod ser obt anális direit disciplin matér bem fat prov carre sufici form con…
837	parcialmente_procedente	2019	9	25	2	Vânia Petermann	Titular	10000.0	aut 0002810 62 2019 8 24 0090 açã proced juiz espec cível proc autor alisson alexandr alv réu banc santand brasil outr vist etc i relatóri relatóri dispens form artig 38 caput lei 9 099 95 ii fundament trat açã condenatór inden dan mater moral ajuiz alisson alexandr alv fac banc santand brasil outr julg antecipad feit porquant soluç aut pod ser obt anális direit disciplin matér bem fat prov carre…
[truncated: 338 more rows]
