# Supplementary material for: Regression applied to legal judgments to predict compensation for immaterial damage
Source: PeerJ Comput Sci. 2023 Mar 23;9:e1225. doi: 10.7717/peerj-cs.1225 (PMC10280496; doi:10.7717/peerj-cs.1225)
Supplement: Supplemental Information 1 [file peerj-cs-09-1225-s001.zip › data/data_4_attributes/processed_dataset_w_stopwords_wo_stemming.csv]

judgement	jec_class	ano	mes	dia	dia_semana	juiz	tipo_juiz	indenizacao	sentenca
1	parcialmente_procedente	2019	4	10	2	Vânia Petermann	Titular	10000.0	﻿autos 0308009 26 2018 8 24 0090 ação procedimento do juizado especial cível proc autor eduardo beil réu tam linhas aéreas a vistos etc i relatório relatório dispensado na forma do artigo 38 caput da lei 9 099 95 ii fundamentação trato de ação de indenização por danos morais e materiais ajuizada por eduardo beil em face de tam linhas aéreas a julgo antecipadamente o feito porquanto a solução dos …
2	improcedente	2019	3	7	3	Vânia Petermann	Titular	0.0	autos 0303364 55 2018 8 24 0090 ação procedimento do juizado especial cível proc autor pedro romagnani silveira réu societe air france vistos etc i relatório relatório dispensado na forma do artigo 38 caput da lei 9 099 95 ii fundamentação trato de ação de indenização por danos morais ajuizada por pedro romagnani silveira em face de societe air france julgo antecipadamente o feito porquanto a sol…
3	parcialmente_procedente	2019	2	22	4	Lucilene dos Santos	Substituto	10000.0	﻿ autos 0304093 81 2018 8 24 0090 ação procedimento do juizado especial cível proc autor thiago nattrodt monteiro réu air canadá vistos etc i relatório relatório dispensado na forma do artigo 38 caput da lei 9 099 95 ii fundamentação trato de ação de indenização por danos morais e materiais ajuizada por thiago nattrodt monteiro em face de air canadá julgo antecipadamente o feito porquanto a soluç…
4	parcialmente_procedente	2019	2	18	0	Lucilene dos Santos	Substituto	10000.0	﻿autos 0004048 53 2018 8 24 0090 ação procedimento do juizado especial cível proc autor aurilédia batista teixeira réu american airlines inc vistos etc i relatório relatório dispensado na forma do artigo 38 caput da lei 9 099 95 ii fundamentação trato de ação de indenização por danos morais e materiais ajuizada por aurilédia batista teixeira em face de american airlines inc julgo antecipadamente …
5	parcialmente_procedente	2019	2	22	4	Lucilene dos Santos	Substituto	20000.0	﻿autos 0313902 39 2017 8 24 0023 ação procedimento do juizado especial cível proc autor joão carlos kurtz e outro réu deutsche lufthansa e outro vistos etc i relatório relatório dispensado na forma do artigo 38 caput da lei 9 099 95 ii fundamentação trato de ação condenatória de indenização por danos materiais e morais ajuizada por joão carlos kurtz e outro em face de deutsche lufthansa e outro j…
6	parcialmente_procedente	2019	2	27	2	Lucilene dos Santos	Substituto	10000.0	﻿autos 0300987 14 2018 8 24 0090 ação procedimento do juizado especial cível proc autor marcela fernanda recuero réu compagnie national royal air maroc vistos etc i relatório relatório dispensado na forma do artigo 38 caput da lei 9 099 95 ii fundamentação trato de ação de indenização por danos morais e materiais ajuizada por marcela fernanda recuero em face de compagnie national royal air maroc …
7	improcedente	2019	3	11	0	Vânia Petermann	Titular	0.0	autos 0002650 71 2018 8 24 0090 ação procedimento do juizado especial cível proc autor luiza etsuko tomita réu azul linhas aéreas brasileiras a asistbras a assistência ao viajante travel ace e sompo seguros vistos etc i relatório relatório dispensado na forma do artigo 38 caput da lei 9 099 95 ii fundamentação trato de ação de indenização por danos materiais e morais ajuizada por luiza etsuko tom…
8	parcialmente_procedente	2019	2	27	2	Lucilene dos Santos	Substituto	5000.0	﻿autos 0306736 12 2018 8 24 0090 ação procedimento do juizado especial cível proc autor roberta helena chula castro réu azul linhas aéreas brasileiras a vistos etc i relatório relatório dispensado na forma do artigo 38 caput da lei 9 099 95 ii fundamentação trato de ação de indenização por danos morais e materiais ajuizada por roberta helena chula castro em face de azul linhas aéreas brasileiras …
9	parcialmente_procedente	2019	3	18	0	Vânia Petermann	Titular	10000.0	﻿autos 0002973 76 2018 8 24 0090 ação procedimento do juizado especial cível proc autor julia zatariano pereira réu azul linhas aéreas brasileiras a vistos etc i relatório relatório dispensado na forma do artigo 38 caput da lei 9 099 95 ii fundamentação trato de ação de indenização por danos morais ajuizada por julia zatariano pereira em face de azul linhas aéreas brasileiras a julgo antecipadame…
10	improcedente	2019	2	27	2	Lucilene dos Santos	Substituto	0.0	autos 0303037 13 2018 8 24 0090 ação procedimento do juizado especial cível proc autor diogo machado ulisses figueiredo réu air europa lineas aéreas sociedade anônima vistos etc i relatório relatório dispensado na forma do artigo 38 caput da lei 9 099 95 ii fundamentação trato de ação de indenização por danos morais ajuizada por diogo machado ulisses figueiredo em face de air europa lineas aéreas…
11	parcialmente_procedente	2019	5	20	0	Vânia Petermann	Titular	2000.0	﻿autos 0001165 36 2018 8 24 0090 ação procedimento do juizado especial cível proc autor rodolfo carreirão de medeiros e hellen priscila braun de souza réu oceanair linhas aéreas a avianca vistos etc i relatório relatório dispensado na forma do artigo 38 caput da lei 9 099 95 ii fundamentação trato de ação de indenização por danos morais ajuizada por rodolfo carreirão de medeiros e hellen priscila…
12	parcialmente_procedente	2019	3	18	0	Vânia Petermann	Titular	6000.0	﻿autos 0305169 43 2018 8 24 0090 ação procedimento do juizado especial cível proc autor júlia estela willrich boell réu oceanair linhas aéreas a avianca vistos etc i relatório relatório dispensado na forma do artigo 38 caput da lei 9 099 95 ii fundamentação trato de ação de indenização por danos morais ajuizada por júlia estela willrich boell em face de oceanair linhas aéreas a avianca julgo ante…
13	parcialmente_procedente	2019	3	11	0	Vânia Petermann	Titular	9000.0	﻿autos 0304170 90 2018 8 24 0090 ação procedimento do juizado especial cível proc autor angelita darela mendes e césar vitorio franco réu air canadá vistos etc i relatório relatório dispensado na forma do artigo 38 caput da lei 9 099 95 ii fundamentação trato de ação de indenização por danos morais e materiais ajuizada por angelita darela mendes e césar vitorio franco em face de air canadá julgo …
14	parcialmente_procedente	2019	3	8	4	Vânia Petermann	Titular	10000.0	﻿autos 0309419 56 2017 8 24 0090 ação procedimento do juizado especial cível proc autor daniel calixto ferreira de araujo réu oceanair linhas aéreas a avianca vistos etc i relatório relatório dispensado na forma do artigo 38 caput da lei 9 099 95 ii fundamentação trato de ação de indenização por danos morais e materiais ajuizada por daniel calixto ferreira de araujo em face de oceanair linhas aér…
15	parcialmente_procedente	2019	3	11	0	Vânia Petermann	Titular	8000.0	﻿autos 0307357 09 2018 8 24 0090 ação procedimento do juizado especial cível proc autor luna rocha dantas réu latam linhas aéreas a vistos etc i relatório relatório dispensado na forma do artigo 38 caput da lei 9 099 95 ii fundamentação trato de ação de indenização por danos morais ajuizada por luna rocha dantas em face de latam linhas aéreas a julgo antecipadamente o feito porquanto a solução do…
16	parcialmente_procedente	2019	3	27	2	Vânia Petermann	Titular	13000.0	﻿autos 0304271 30 2018 8 24 0090 ação procedimento do juizado especial cível proc autor luciana bihain hagemann de malfussi réu latam linhas aéreas a vistos etc i relatório relatório dispensado na forma do artigo 38 caput da lei 9 099 95 ii fundamentação trato de ação de indenização por danos morais ajuizada por luciana bihain hagemann de malfussi em face de latam linhas aéreas a julgo antecipada…
17	parcialmente_procedente	2019	3	18	0	Vânia Petermann	Titular	3000.0	﻿autos 0302898 61 2018 8 24 0090 ação procedimento do juizado especial cível proc autor patricia vendramini réu oceanair linhas aéreas a avianca vistos etc i relatório relatório dispensado na forma do artigo 38 caput da lei 9 099 95 ii fundamentação trato de ação de indenização por danos morais ajuizada por patricia vendramini em face de oceanair linhas aéreas a avianca julgo antecipadamente o pr…
18	improcedente	2019	3	18	0	Vânia Petermann	Titular	0.0	autos 0306855 70 2018 8 24 0090 ação procedimento do juizado especial cível proc autor ilmar goltara gomes réu avianca linhas aéreas vistos etc i relatório relatório dispensado na forma do artigo 38 caput da lei 9 099 95 ii fundamentação trato de ação de indenização por danos morais ajuizada por ilmar goltara gomes em face de avianca linhas aéreas julgo antecipadamente o processo porquanto sua so…
19	procedente	2019	3	22	4	Lucilene dos Santos	Substituto	10000.0	autos 0001544 74 2018 8 24 0090 ação procedimento do juizado especial cível proc autor maureani simon rizzatti réu latam linhas aéreas a vistos etc i relatório relatório dispensado nos termos do art 38 da lei 9 099 1995 ii fundamentação trato de ação de indenização por danos morais e materiais ajuizada por maureani simon rizzatti em face de latam airlines brasil julgo antecipadamente o feito uma …
20	procedente	2019	3	26	1	Lucilene dos Santos	Substituto	9700.0	autos 0303698 89 2018 8 24 0090 ação procedimento do juizado especial cível proc autor neander santos réu azul linhas aéreas brasileiras vistos etc relatório dispensado na forma do artigo 38 da lei 9 099 95 trato de ação de indenização por danos morais ajuizada por neander santos em face de azul linhas aéreas brasileiras julgo antecipadamente o feito porquanto a solução dos autos pode ser obtida …
21	parcialmente_procedente	2019	3	28	3	Lucilene dos Santos	Substituto	15000.0	﻿autos 0305908 16 2018 8 24 0090 ação procedimento do juizado especial cível proc autor rodrigo bousfield réu société airfrance air france vistos etc i relatório relatório dispensado nos termos do art 38 da lei 9 099 1995 ii fundamentação trato de ação de indenização por danos morais por overbooking e extravio de mala em transporte aéreo ajuizada por rodrigo bousfield em face de societé air franc…
22	parcialmente_procedente	2019	3	29	4	Vânia Petermann	Titular	4000.0	﻿autos 0308929 07 2018 8 24 0023 ação procedimento do juizado especial cível proc autor joão batista motta réu latam airlines brasil vistos etc i relatório relatório dispensado na forma do artigo 38 caput da lei 9 099 95 ii fundamentação trato de ação de indenização por danos materiais e morais ajuizada por joão batista motta em face de latam airlines brasil julgo antecipadamente o feito porquant…
23	parcialmente_procedente	2019	4	5	4	Vânia Petermann	Titular	10000.0	﻿autos 0308082 95 2018 8 24 0090 ação procedimento do juizado especial cível proc autor luciana carmen zattar ramos réu ibéria líneas aéreas de espana a operadora vistos etc i relatório relatório dispensado na forma do artigo 38 caput da lei 9 099 95 ii fundamentação trato de ação de indenização por danos morais ajuizada por luciana carmen zattar ramos em face de ibéria líneas aéreas de espana a …
24	parcialmente_procedente	2019	4	4	3	Vânia Petermann	Titular	13000.0	﻿autos 0309974 39 2018 8 24 0090 ação procedimento do juizado especial cível proc autor nina rosa cruz gerges réu american airlines inc vistos etc i relatório relatório dispensado na forma do artigo 38 caput da lei 9 099 95 ii fundamentação trato de ação de indenização por danos morais e materiais ajuizada por nina rosa cruz gerges em face de american airlines inc julgo antecipadamente o feito po…
25	parcialmente_procedente	2019	4	5	4	Vânia Petermann	Titular	10000.0	﻿autos 0309125 67 2018 8 24 0090 ação procedimento do juizado especial cível proc autor luiz ricardo durli réu azul linhas aéreas brasileiras a vistos etc i relatório relatório dispensado na forma do artigo 38 caput da lei 9 099 95 ii fundamentação trato de ação de indenização por danos morais ajuizada por luiz ricardo durli em face de azul linhas aéreas brasileiras a julgo antecipadamente o feit…
26	parcialmente_procedente	2019	4	4	3	Vânia Petermann	Titular	10000.0	﻿autos 0310274 98 2018 8 24 0090 ação procedimento do juizado especial cível proc autor pedro de deus vieira buschinelli réu gol linhas aéreas a vistos etc i relatório relatório dispensado na forma do artigo 38 caput da lei 9 099 95 ii fundamentação trato de ação de indenização por danos morais e materiais ajuizada por pedro de deus vieira buschinelli em face de gol linhas aéreas a julgo antecipa…
27	parcialmente_procedente	2019	4	5	4	Vânia Petermann	Titular	12000.0	﻿autos 0306983 90 2018 8 24 0090 ação procedimento do juizado especial cível proc autor nei luiz da silva junior réu latam airlines group a vistos etc i relatório relatório dispensado na forma do artigo 38 caput da lei 9 099 95 ii fundamentação trato de ação de indenização por danos materiais e morais ajuizada por nei luiz da silva junior em face de latam airlines group a julgo antecipadamente o …
28	parcialmente_procedente	2019	4	5	4	Vânia Petermann	Titular	4000.0	﻿autos 0313121 80 2018 8 24 0023 ação procedimento do juizado especial cível proc autor reginaldo goulart réu air europa lineas aéreas sociedade anônima vistos etc i relatório relatório dispensado na forma do artigo 38 caput da lei 9 099 95 ii fundamentação trato de ação de indenização por danos morais e materiais ajuizada por reginaldo goulart em face de air europa lineas aéreas sociedade anônim…
29	procedente	2019	4	9	1	Vânia Petermann	Titular	7000.0	autos 0314303 04 2018 8 24 0023 ação procedimento do juizado especial cível proc autor claudia janjar réu azul linhas aéreas brasileiras a vistos etc i relatório relatório dispensado na forma do artigo 38 caput da lei 9 099 95 ii fundamentação trato de ação de indenização por danos materiais e morais ajuizada por claudia janjar em face de azul linhas aéreas brasileiras a julgo antecipadamente o f…
30	parcialmente_procedente	2019	4	11	3	Vânia Petermann	Titular	5000.0	﻿autos 0310409 47 2017 8 24 0090 ação procedimento do juizado especial cível proc autor rosely zen cerny e outro réu b2w viagens e turismo ltda submarino viagens e tam linhas aéreas a vistos etc i relatório relatório dispensado na forma do artigo 38 caput da lei 9 099 95 ii fundamentação trato de ação de indenização por danos morais e materiais ajuizada por rosely zen cerny e outro em face de b2w…
31	parcialmente_procedente	2019	4	9	1	Vânia Petermann	Titular	12000.0	﻿autos 0303973 38 2018 8 24 0090 ação procedimento do juizado especial cível proc autor marcos paulo silva dos santos réu azul linhas aéreas brasileiras a vistos etc i relatório relatório dispensado na forma do artigo 38 caput da lei 9 099 95 ii fundamentação trato de ação de indenização por danos materiais e morais ajuizada por marcos paulo silva dos santos em face de azul linhas aéreas brasilei…
32	parcialmente_procedente	2019	4	9	1	Vânia Petermann	Titular	2000.0	﻿autos 0304863 74 2018 8 24 0090 ação procedimento do juizado especial cível proc autor ângelo antonio cassol réu aerovias del continente americano a avianca vistos etc i relatório relatório dispensado na forma do artigo 38 caput da lei 9 099 95 ii fundamentação trato de ação de indenização por danos morais e materiais ajuizada por ângelo antonio cassol em face de aerovias del continente american…
33	parcialmente_procedente	2019	4	9	1	Vânia Petermann	Titular	2000.0	﻿autos 0306580 24 2018 8 24 0090 ação procedimento do juizado especial cível proc autor karin fabíola messetti ribeiro réu ethiopian airlines enterprise vistos etc i relatório relatório dispensado na forma do artigo 38 caput da lei 9 099 95 ii fundamentação trato de ação de indenização por danos morais e materiais ajuizada por karin fabíola messetti ribeiro em face de ethiopian airlines enterpris…
34	procedente	2019	4	11	3	Vânia Petermann	Titular	15000.0	autos 0308175 58 2018 8 24 0090 ação procedimento do juizado especial cível proc autor luciana branco simão réu gol linhas aéreas inteligentes a vistos etc i relatório relatório dispensado na forma do artigo 38 caput da lei 9 099 95 ii fundamentação trato de ação de indenização por danos materiais e morais ajuizada por luciana branco simão em face de gol linhas aéreas inteligentes a julgo antecip…
35	parcialmente_procedente	2019	4	11	3	Vânia Petermann	Titular	5000.0	﻿autos 0308471 80 2018 8 24 0090 ação procedimento do juizado especial cível proc autor carolina terue yatsugafu e outros réu tam linhas aéreas a vistos etc i relatório relatório dispensado na forma do artigo 38 caput da lei 9 099 95 ii fundamentação trato de ação de indenização por danos morais e materiais ajuizada por carolina terue yatsugafu e outros em face de tam linhas aéreas a julgo anteci…
36	parcialmente_procedente	2019	4	29	0	Vânia Petermann	Titular	15000.0	﻿autos 0307757 23 2018 8 24 0090 ação procedimento do juizado especial cível proc autor thiago henrique muller dias e outro réu tam linhas aéreas a vistos etc i relatório relatório dispensado na forma do artigo 38 caput da lei 9 099 95 ii fundamentação trato de ação de indenização por danos morais ajuizada por thiago henrique muller dias e outro em face de tam linhas aéreas a julgo antecipadament…
37	parcialmente_procedente	2019	4	15	0	Vânia Petermann	Titular	3000.0	﻿autos 0307015 95 2018 8 24 0090 ação procedimento do juizado especial cível proc autor themis regina frança koteck réu tam linhas aéreas a vistos etc i relatório relatório dispensado na forma do artigo 38 caput da lei 9 099 95 ii fundamentação trato de ação de indenização por danos morais e materiais ajuizada por themis regina frança koteck em face de tam linhas aéreas a julgo antecipadamente o …
38	parcialmente_procedente	2019	4	15	0	Vânia Petermann	Titular	2000.0	﻿autos 0311761 06 2018 8 24 0090 ação procedimento do juizado especial cível proc autor diego jacob kurtz réu azul linhas aéreas vistos etc i relatório relatório dispensado na forma do artigo 38 caput da lei 9 099 95 ii fundamentação trato de ação de indenização por danos materiais e morais ajuizada por diego jacob kurtz em face de azul linhas aéreas julgo antecipadamente o feito porquanto a solu…
39	parcialmente_procedente	2019	4	15	0	Vânia Petermann	Titular	12000.0	﻿autos 0301727 69 2018 8 24 0090 ação procedimento do juizado especial cível proc autor alberto brandão rodrigues junior réu tam linhas aéreas a vistos etc i relatório relatório dispensado na forma do artigo 38 caput da lei 9 099 95 ii fundamentação trato de ação de indenização por danos morais e materiais ajuizada por alberto brandão rodrigues junior em face de tam linhas aéreas a julgo antecipa…
40	procedente	2019	4	16	1	Vânia Petermann	Titular	6000.0	autos 0313142 56 2018 8 24 0023 ação procedimento do juizado especial cível proc autor fabiana franzosi e outro réu compagnie national royal air maroc vistos etc i relatório relatório dispensado na forma do artigo 38 caput da lei 9 099 95 ii fundamentação trato de ação de indenização por danos morais e materiais ajuizada por fabiana franzosi e outro em face de compagnie national royal air maroc j…
41	parcialmente_procedente	2019	4	16	1	Vânia Petermann	Titular	6000.0	﻿autos 0306000 91 2018 8 24 0090 ação procedimento do juizado especial cível proc autor rafael alcici cardoso réu oceanair linhas aéreas a avianca vistos etc i relatório relatório dispensado na forma do artigo 38 caput da lei 9 099 95 ii fundamentação trato de ação de indenização por danos morais e materiais ajuizada por rafael alcici cardoso em face de oceanair linhas aéreas a avianca julgo ante…
42	parcialmente_procedente	2019	4	16	1	Vânia Petermann	Titular	11000.0	﻿autos 0306104 83 2018 8 24 0090 ação procedimento do juizado especial cível proc autor dulce teresinha jaeger réu société air france e tvlx viagens e turismo a vistos etc i relatório relatório dispensado na forma do artigo 38 caput da lei 9 099 95 ii fundamentação trato de ação de indenização por danos morais ajuizada por dulce teresinha jaeger em face de société air france e tvlx viagens e turi…
43	parcialmente_procedente	2019	4	16	1	Vânia Petermann	Titular	4000.0	﻿autos 0313129 57 2018 8 24 0023 ação procedimento do juizado especial cível proc autor cláudia regina pereira goulart réu air europa lineas aéreas sociedade anônima vistos etc i relatório relatório dispensado na forma do artigo 38 caput da lei 9 099 95 ii fundamentação trato de ação de indenização por danos morais e materiais ajuizada por cláudia regina pereira goulart em face de air europa line…
44	parcialmente_procedente	2019	4	16	1	Vânia Petermann	Titular	7500.0	﻿autos 0302398 92 2018 8 24 0090 ação procedimento do juizado especial cível proc autor sarah luiza trentini carneiro e outro réu tam linhas aéreas a e iberia líneas aéreas de españa a vistos etc i relatório relatório dispensado na forma do artigo 38 caput da lei 9 099 95 ii fundamentação trato de ação de indenização por danos morais e materiais ajuizada por sarah luiza trentini carneiro e viníci…
44	parcialmente_procedente	2019	4	16	1	Vânia Petermann	Titular	10000.0	﻿autos 0302398 92 2018 8 24 0090 ação procedimento do juizado especial cível proc autor sarah luiza trentini carneiro e outro réu tam linhas aéreas a e iberia líneas aéreas de españa a vistos etc i relatório relatório dispensado na forma do artigo 38 caput da lei 9 099 95 ii fundamentação trato de ação de indenização por danos morais e materiais ajuizada por sarah luiza trentini carneiro e viníci…
45	parcialmente_procedente	2019	4	25	3	Vânia Petermann	Titular	10000.0	﻿autos 0003152 10 2018 8 24 0090 ação procedimento do juizado especial cível proc autor ana paula zanon réu deutsche lufthansa ag e latam airlines group a vistos etc i relatório relatório dispensado na forma do artigo 38 caput da lei 9 099 95 ii fundamentação trato de ação de indenização por danos morais e materiais ajuizada por ana paula zanon em face de deutsche lufthansa ag e latam airlines gr…
46	parcialmente_procedente	2019	4	22	0	Vânia Petermann	Titular	3000.0	﻿autos 0308703 92 2018 8 24 0090 ação procedimento do juizado especial cível proc autor juliane bohmer kruger réu oceanair linhas aéreas a avianca vistos etc i relatório relatório dispensado na forma do artigo 38 caput da lei 9 099 95 ii fundamentação trato de ação de indenização por danos materiais e morais ajuizada por juliane bohmer kruger em face de oceanair linhas aéreas a avianca julgo ante…
47	parcialmente_procedente	2019	4	22	0	Vânia Petermann	Titular	2250.0	﻿autos 0310895 95 2018 8 24 0090 ação procedimento do juizado especial cível proc autor suzana costa nunes machado réu tam linhas aéreas a latam airlines brasil e deustche lufthansa a vistos etc i relatório relatório dispensado na forma do artigo 38 caput da lei 9 099 95 ii fundamentação trato de ação de indenização por danos morais ajuizada por suzana costa nunes machado em face de tam linhas aé…
48	parcialmente_procedente	2019	4	29	0	Vânia Petermann	Titular	10000.0	﻿autos 0000059 05 2019 8 24 0090 ação procedimento do juizado especial cível proc autor camila hubbe kuhnen réu latam linhas aereas vistos etc i relatório relatório dispensado na forma do artigo 38 caput da lei 9 099 95 ii fundamentação trato de ação de indenização por danos materiais e morais ajuizada por camila hubbe kuhnen em face de latam linhas aereas julgo antecipadamente o feito porquanto …
49	parcialmente_procedente	2019	4	29	0	Vânia Petermann	Titular	4500.0	﻿autos 0310505 28 2018 8 24 0090 ação procedimento do juizado especial cível proc autor bruno ventorim gabrielli e outro réu iberia lineas aereas de españa a vistos etc i relatório relatório dispensado na forma do artigo 38 caput da lei 9 099 95 ii fundamentação trato de ação de indenização por danos morais e materiais ajuizada por bruno ventorim gabrielli e outro em face de iberia lineas aereas …
50	parcialmente_procedente	2019	4	23	1	Vânia Petermann	Titular	4000.0	﻿autos 0301851 52 2018 8 24 0090 ação procedimento do juizado especial cível proc autor abraão luis pereira réu oceanair linhas aéreas a avianca vistos etc i relatório relatório dispensado nos termos do art 38 da lei 9 099 1995 ii fundamentação trato de ação condenatória ajuizada por abraão luis pereira em face de oceanair linhas aéreas a avianca julgo antecipadamente o feito porquanto a solução …
51	parcialmente_procedente	2019	4	24	2	Vânia Petermann	Titular	5000.0	﻿autos 0300095 71 2019 8 24 0090 ação procedimento do juizado especial cível proc autor anna maria teixeira ramella réu latam airlines brasil vistos etc i relatório relatório dispensado na forma do artigo 38 caput da lei 9 099 95 ii fundamentação trato de ação de indenização por danos materiais e morais ajuizada por anna maria teixeira ramella em face de latam airlines brasil julgo antecipadament…
52	parcialmente_procedente	2019	4	30	1	Vânia Petermann	Titular	6000.0	﻿autos 0303899 78 2018 8 24 0091 ação procedimento do juizado especial cível proc autor karen francine heinen réu tam linhas aéreas a vistos etc i relatório relatório dispensado na forma do artigo 38 caput da lei 9 099 95 ii fundamentação trato de ação de indenização por danos morais e materiais ajuizada por karen francine heinen em face de tam linhas aéreas a julgo antecipadamente o feito porqua…
53	parcialmente_procedente	2019	4	29	0	Vânia Petermann	Titular	14000.0	﻿autos 0310164 02 2018 8 24 0090 ação procedimento do juizado especial cível proc autor lidia neumann potrich réu american airlines inc vistos etc i relatório relatório dispensado na forma do artigo 38 caput da lei 9 099 95 ii fundamentação trato de ação condenatória por danos morais ajuizada por lidia neumann potrich em face de american airlines inc julgo antecipadamente o feito porquanto a solu…
54	parcialmente_procedente	2019	4	30	1	Vânia Petermann	Titular	5000.0	﻿autos 0003186 82 2018 8 24 0090 ação procedimento do juizado especial cível proc autor maria eduarda simon réu oceanair linhas aéreas a avianca vistos etc i relatório relatório dispensado na forma do artigo 38 caput da lei 9 099 95 ii fundamentação trato de ação de indenização por danos materiais e morais ajuizada por maria eduarda simon em face de oceanair linhas aéreas a avianca julgo antecipa…
55	parcialmente_procedente	2019	4	30	1	Vânia Petermann	Titular	10000.0	﻿autos 0004171 51 2018 8 24 0090 ação procedimento do juizado especial cível proc autor pier giorgio de lucia réu tam linhas aéreas a vistos etc i relatório relatório dispensado na forma do artigo 38 caput da lei 9 099 95 ii fundamentação trato de ação condenatória por danos morais e materiais ajuizada por pier giorgio de lucia em face de tam linhas aéreas a julgo antecipadamente o feito porquant…
56	parcialmente_procedente	2019	4	30	1	Vânia Petermann	Titular	6000.0	﻿autos 0307892 35 2018 8 24 0090 ação procedimento do juizado especial cível proc autor louise neves trombetta réu tam linhas aéreas a vistos etc i relatório relatório dispensado na forma do artigo 38 caput da lei 9 099 95 ii fundamentação trato de ação de indenização por danos morais e materiais ajuizada por louise neves trombetta em face de tam linhas aéreas a julgo antecipadamente o feito porq…
57	parcialmente_procedente	2019	4	30	1	Vânia Petermann	Titular	6000.0	﻿autos 0307897 57 2018 8 24 0090 ação procedimento do juizado especial cível proc autor bernardo de farias esteves réu tam linhas aéreas a vistos etc i relatório relatório dispensado na forma do artigo 38 caput da lei 9 099 95 ii fundamentação trato de ação de indenização por danos morais e materiais ajuizada por bernardo de farias esteves em face de tam linhas aéreas a julgo antecipadamente o fe…
58	parcialmente_procedente	2019	4	30	1	Vânia Petermann	Titular	2000.0	﻿autos 0311055 23 2018 8 24 0090 ação procedimento do juizado especial cível proc autor suzana costa nunes machado réu delta linhas aereas a e outro vistos etc i relatório relatório dispensado na forma do artigo 38 caput da lei 9 099 95 ii fundamentação trato de ação de indenização por danos morais e materiais ajuizada por suzana costa nunes machado em face de delta linhas aereas a e outro julgo …
59	procedente	2019	5	2	3	Vânia Petermann	Titular	5000.0	autos 0004805 47 2018 8 24 0090 ação procedimento do juizado especial cível proc autor tatiane beduschi réu azul linhas aéreas brasileiras a vistos etc i relatório relatório dispensado nos termos do art 38 da lei 9 099 1995 ii fundamentação trato de ação condenatória ajuizada por tatiane beduschi contra azul linhas aéreas brasileiras a julgo antecipadamente o feito porquanto a solução dos autos p…
60	parcialmente_procedente	2019	5	2	3	Vânia Petermann	Titular	7000.0	﻿autos 0305854 50 2018 8 24 0090 ação procedimento do juizado especial cível proc requerente lucio de sousa monte alto e outros requerido tap transportes aéreos portugueses a vistos etc i relatório relatório dispensado na forma do artigo 38 caput da lei 9 099 95 ii fundamentação trato de ação de indenização por danos morais e materiais ajuizada por lucio de sousa monte alto e outros em face de ta…
61	parcialmente_procedente	2019	5	2	3	Vânia Petermann	Titular	0.0	﻿autos 0310180 53 2018 8 24 0090 ação procedimento do juizado especial cível proc autor carlos sánchez gonzález e outro réu gol linhas aéreas a vistos etc i relatório relatório dispensado nos termos do art 38 da lei 9 099 1995 ii fundamentação trato de ação condenatória ajuizada por carlos sánchez gonzález e outro contra gol linhas aéreas a julgo antecipadamente o feito porquanto a solução dos au…
61	parcialmente_procedente	2019	5	2	3	Vânia Petermann	Titular	5000.0	﻿autos 0310180 53 2018 8 24 0090 ação procedimento do juizado especial cível proc autor carlos sánchez gonzález e outro réu gol linhas aéreas a vistos etc i relatório relatório dispensado nos termos do art 38 da lei 9 099 1995 ii fundamentação trato de ação condenatória ajuizada por carlos sánchez gonzález e outro contra gol linhas aéreas a julgo antecipadamente o feito porquanto a solução dos au…
62	parcialmente_procedente	2019	5	3	4	Vânia Petermann	Titular	5000.0	﻿autos 0301417 94 2017 8 24 0091 ação procedimento do juizado especial cível proc autor astor grumann junior e outros réu tam linhas aéreas a e outros vistos etc i relatório relatório dispensado na forma do artigo 38 caput da lei 9 099 95 ii fundamentação trato de ação de indenização por danos morais e materiais ajuizada por astor grumann junior e outros em face de tam linhas aéreas a e outros ju…
63	parcialmente_procedente	2019	5	3	4	Vânia Petermann	Titular	5000.0	﻿autos 0304684 43 2018 8 24 0090 ação procedimento do juizado especial cível proc autor maria josé abramo gomes requerido tvlx viagens e turismo a vistos etc i relatório relatório dispensado na forma do artigo 38 caput da lei 9 099 95 ii fundamentação trato de ação de indenização por danos materiais e morais ajuizada por maria josé abramo gomes em face de tvlx viagens e turismo a julgo antecipada…
64	extincao	2019	5	3	4	Vânia Petermann	Titular	0.0	autos 0002306 90 2018 8 24 0090 ação procedimento do juizado especial cível proc autor marcio josé linhares e carla mara goulart linhares réu compagnie nationale royal air maroc vistos etc i relatório relatório dispensado na forma do artigo 38 caput da lei 9 099 95 ii fundamentação trato de ação de reparação por danos materiais ajuizada por marcio josé linhares e carla mara goulart linhares em fa…
65	parcialmente_procedente	2019	5	9	3	Vânia Petermann	Titular	5000.0	﻿autos 0003185 97 2018 8 24 0090 ação procedimento do juizado especial cível proc autor fabio da silva réu oceanair linhas aéreas a avianca vistos etc i relatório relatório dispensado na forma do artigo 38 caput da lei 9 099 95 ii fundamentação trato de ação de indenização por danos materiais e morais ajuizada por fabio da silva em face de oceanair linhas aéreas a avianca julgo antecipadamente o …
66	improcedente	2019	5	10	4	Vânia Petermann	Titular	0.0	autos 0002464 48 2018 8 24 0090 ação procedimento do juizado especial cível proc autor juliana crespo lopes réu oceanair linhas aéreas a avianca vistos etc i relatório relatório dispensado na forma do artigo 38 caput da lei 9 099 95 ii fundamentação trato de ação de indenização por danos morais ajuizada por juliana crespo lopes em face de oceanair linhas aéreas a avianca julgo antecipadamente o f…
67	parcialmente_procedente	2019	5	10	4	Vânia Petermann	Titular	10000.0	﻿autos 0307516 49 2018 8 24 0090 ação procedimento do juizado especial cível proc autor zuleida fiorin biazzi réu societe air france vistos etc i relatório relatório dispensado na forma do artigo 38 caput da lei 9 099 95 ii fundamentação trato de ação condenatória ajuizada por zuleida fiorin biazzi em face de societe air france julgo antecipadamente o feito porquanto a solução da lide pode ser ob…
68	parcialmente_procedente	2019	5	15	2	Vânia Petermann	Titular	5000.0	﻿autos 0004394 04 2018 8 24 0090 ação procedimento do juizado especial cível proc autor josé leomar todesco réu tam linhas aéreas a vistos etc i relatório relatório dispensado na forma do artigo 38 caput da lei 9 099 95 ii fundamentação trato de ação de indenização por danos materiais e morais ajuizada por josé leomar todesco em face de tam linhas aéreas a julgo antecipadamente o feito porquanto …
69	parcialmente_procedente	2019	5	15	2	Vânia Petermann	Titular	15000.0	﻿autos 0305488 11 2018 8 24 0090 ação procedimento do juizado especial cível proc autor julie mara dos santos e outro réu empresa decolar com ltda vistos etc i relatório relatório dispensado na forma do artigo 38 caput da lei 9 099 95 ii fundamentação trato de ação de indenização por danos materiais e morais ajuizada por julie mara dos santos e outro em face de empresa decolar com ltda julgo ante…
70	parcialmente_procedente	2019	5	17	4	Vânia Petermann	Titular	2000.0	﻿autos 0308857 47 2017 8 24 0090 ação procedimento do juizado especial cível proc autor mirela teixeira aragão e outro réu azul linhas aéreas brasileiras vistos etc i relatório relatório dispensado na forma do artigo 38 caput da lei 9 099 95 ii fundamentação trato de ação de indenização por danos morais ajuizada por mirela teixeira aragão e outro em face de azul linhas aéreas brasileiras julgo an…
71	parcialmente_procedente	2019	5	17	4	Vânia Petermann	Titular	2000.0	﻿autos 0309132 59 2018 8 24 0090 ação procedimento do juizado especial cível proc autor lúcio jose ericeira everton réu azul linhas aéreas brasileiras a vistos etc i relatório relatório dispensado na forma do artigo 38 caput da lei 9 099 95 ii fundamentação trato de ação de indenização por danos morais ajuizada por lúcio jose ericeira everton em face de azul linhas aéreas brasileiras a julgo ante…
72	parcialmente_procedente	2019	1	10	3	Vânia Petermann	Titular	10000.0	﻿autos 0302018 69 2018 8 24 0090 ação procedimento do juizado especial cível proc autor luciana carmen zattar ramos réu american airlines inc vistos etc i relatório relatório dispensado na forma do artigo 38 caput da lei 9 099 95 ii fundamentação trato de ação de indenização por danos morais ajuizada por luciana carmen zattar ramos em face de american airlines inc julgo antecipadamente o feito po…
73	parcialmente_procedente	2019	1	10	3	Vânia Petermann	Titular	11000.0	﻿autos 0302484 63 2018 8 24 0090 ação procedimento do juizado especial cível proc autor gabriel milan morales e outro réu american airlines inc vistos etc i relatório relatório dispensado na forma do artigo 38 caput da lei 9 099 95 ii fundamentação trato de ação de indenização por danos morais ajuizada por gabriel milan morales e outro em face de american airlines inc julgo antecipadamente o feit…
74	parcialmente_procedente	2019	1	10	3	Vânia Petermann	Titular	10000.0	﻿autos 0000127 86 2018 8 24 0090 ação procedimento do juizado especial cível proc autor fernanda maria barreto bornhausen sá réu transport air portugal tap vistos etc i relatório relatório dispensado na forma do artigo 38 caput da lei 9 099 95 ii fundamentação trato de ação de indenização por danos morais e materiais ajuizada por fernanda maria barreto bornhausen sá em face de transport air portu…
75	parcialmente_procedente	2018	1	15	0	Vânia Petermann	Titular	2000.0	﻿autos 0302587 70 2018 8 24 0090 ação procedimento do juizado especial cível proc autor conrado luis sanchez da silva e outro réu aerolineas argentina a vistos etc i relatório relatório dispensado na forma do artigo 38 caput da lei 9 099 95 ii fundamentação trato de ação de condenatória ajuizada por conrado luis sanchez da silva e outro em face de oceanair linhas aéreas a alitalia società aerea i…
76	parcialmente_procedente	2018	12	18	1	Vânia Petermann	Titular	6000.0	﻿autos 0308089 24 2017 8 24 0090 ação procedimento do juizado especial cível proc autor jacqueline schweitzer silva réu avianca oceanair linhas aéreas a vistos etc i relatório relatório dispensado na forma do artigo 38 caput da lei 9 099 95 ii fundamentação trato de ação condenatória ajuizada por jacqueline schweitzer silva em face de avianca oceanair linhas aéreas a julgo antecipadamente o feito…
77	parcialmente_procedente	2019	1	23	2	Vânia Petermann	Titular	10000.0	﻿autos 0302715 90 2018 8 24 0090 ação procedimento do juizado especial cível proc autoras celita irene campos angeloni e marina campos angeloni ré american airlines inc vistos etc i relatório relatório dispensado na forma do artigo 38 caput da lei 9 099 95 ii fundamentação trato de ação indenização por danos materiais e morais ajuizada por celita irene campos angeloni e marina campos angeloni em …
78	parcialmente_procedente	2019	1	21	0	Vânia Petermann	Titular	17000.0	﻿autos 0302064 58 2018 8 24 0090 ação procedimento do juizado especial cível proc autor kyanny raupp mendes réu companhia panamena de aviacion a copa airlines vistos etc i relatório relatório dispensado na forma do artigo 38 caput da lei 9 099 95 ii fundamentação trato de ação indenização por danos morais ajuizada por kyanny raupp mendes em face de companhia panamena de aviacion a copa airlines j…
79	parcialmente_procedente	2019	1	22	1	Vânia Petermann	Titular	5000.0	﻿autos 0000674 29 2018 8 24 0090 ação procedimento do juizado especial cível proc autor pamela de moraes pasinato réu gol linhas aéreas a vistos etc i relatório relatório dispensado na forma do artigo 38 caput da lei 9 099 95 ii fundamentação trato de ação de indenização por danos morais ajuizada por pamela de moraes pasinato em face de gol linhas aéreas a julgo antecipadamente o feito porquanto …
80	parcialmente_procedente	2019	1	21	0	Vânia Petermann	Titular	10000.0	﻿autos 0302896 91 2018 8 24 0090 ação procedimento do juizado especial cível proc autor rodrigo gondin de andrade e outro réu azul linhas aereas brasileiras a vistos etc i relatório relatório dispensado na forma do artigo 38 caput da lei 9 099 95 ii fundamentação trato de ação de indenização por danos morais e materiais ajuizada por rodrigo gondin de andrade e outro em face de azul linhas aereas …
81	parcialmente_procedente	2019	1	25	4	Vânia Petermann	Titular	7000.0	﻿autos 0303992 51 2018 8 24 0023 ação procedimento do juizado especial cível proc autora patrícia santos de oliveira ritter réu azul linhas aéreas brasileiras a vistos etc i relatório relatório dispensado na forma do artigo 38 caput da lei 9 099 95 ii fundamentação trato de ação condenatória ajuizada por patrícia santos de oliveira ritter em face de azul linhas aéreas brasileiras a de plano defir…
82	parcialmente_procedente	2019	1	29	1	Vânia Petermann	Titular	0.0	﻿autos 0001423 46 2018 8 24 0090 ação procedimento do juizado especial cível proc autor giustino tribuzi réu submarino viagens e turismo ltda vistos etc i relatório relatório dispensado na forma do artigo 38 caput da lei 9 099 95 ii fundamentação trato de ação de indenização por danos materiais ajuizada por giustino tribuzi em face de submarino viagens e turismo ltda julgo antecipadamente o feito…
83	improcedente	2019	1	25	4	Vânia Petermann	Titular	0.0	autos 0302887 32 2018 8 24 0090 ação procedimento do juizado especial cível proc autor rafael mendes dos santos réu gol linhas aéreas a vistos etc i relatório relatório dispensado na forma do artigo 38 caput da lei 9 099 95 ii fundamentação trato de ação de indenização por danos morais ajuizada por rafael mendes dos santos em face de gol linhas aéreas a julgo antecipadamente o feito porquanto a s…
84	parcialmente_procedente	2019	2	4	0	Lucilene dos Santos	Substituto	5000.0	﻿autos 0302306 17 2018 8 24 0090 ação procedimento do juizado especial cível proc autor jakson alberto munhoz réu aerovias del continente americano a avianca vistos etc i relatório relatório dispensado na forma do artigo 38 caput da lei 9 099 95 ii fundamentação trato de ação condenatória ajuizada por jakson alberto munhoz em face de aerovias del continente americano a avianca julgo antecipadamen…
85	parcialmente_procedente	2019	2	5	1	Lucilene dos Santos	Substituto	0.0	﻿autos 0302912 45 2018 8 24 0090 ação procedimento do juizado especial cível proc autor daniel ishikawa réu american airlines inc vistos etc i relatório relatório dispensado na forma do artigo 38 caput da lei 9 099 95 ii fundamentação trato de ação de indenização por danos materiais e morais ajuizada por daniel ishikawa em face de american airlines inc julgo antecipadamente o feito porquanto a so…
86	parcialmente_procedente	2019	2	6	2	Lucilene dos Santos	Substituto	2000.0	﻿autos 0302742 73 2018 8 24 0090 ação procedimento do juizado especial cível proc autor carolina ulysséa franzoni réu gol linhas aéreas a vistos etc relatório dispensado nos termos do art 38 da lei 9 099 1995 trato de ação indenizatória por danos materiais e morais ajuizada por carolina ulysséa franzoni contra gol linhas aéreas a julgo antecipadamente o feito porquanto a solução dos autos pode se…
87	parcialmente_procedente	2019	2	14	3	Lucilene dos Santos	Substituto	0.0	﻿autos 0304010 65 2018 8 24 0090 ação procedimento do juizado especial cível proc autor rafael mendes dos santos réu azul linhas aéreas brasileiras a vistos etc i relatório relatório dispensado na forma do artigo 38 caput da lei 9 099 95 ii fundamentação trato de ação de repetição de indébito ajuizada por rafael mendes dos santos contra a azul linhas aéreas brasileiras a julgo antecipadamente o f…
88	parcialmente_procedente	2019	2	6	2	Lucilene dos Santos	Substituto	4000.0	﻿autos 0301573 51 2018 8 24 0090 ação procedimento do juizado especial cível proc autor henara gomez haddad rodrigues réu gol linhas aéreas inteligentes a e outro vistos etc relatório dispensado nos termos do artigo 38 da lei 9 099 95 trato de ação de indenização por danos materiais e morais ajuizada por henara gomez haddad rodrigues em face de gol linhas aéreas inteligentes a e outro julgo antec…
89	parcialmente_procedente	2019	2	6	2	Lucilene dos Santos	Substituto	15000.0	﻿autos 0004353 47 2012 8 24 0090 ação procedimento do juizado especial cível proc autor alexandra silveira réu web viagens lc da silva agência de viagens me e outro vistos etc i relatório relatório dispensado na forma do artigo 38 caput da lei 9 099 95 ii fundamentação trato de ação condenatória ajuizada por alexandra silveira em face de web viagens lc da silva agência de viagens me e companhia p…
90	parcialmente_procedente	2019	2	7	3	Lucilene dos Santos	Substituto	4000.0	﻿autos 0305318 39 2018 8 24 0090 ação procedimento do juizado especial cível proc autor maicon fernando da silva réu gol linhas aéreas a vistos etc i relatório relatório dispensado na forma do artigo 38 caput da lei 9 099 95 ii fundamentação trato de ação de indenização por danos morais ajuizada por maicon fernando da silva em face de gol linhas aéreas a julgo antecipadamente o feito porquanto a …
91	parcialmente_procedente	2019	2	19	1	Lucilene dos Santos	Substituto	6000.0	﻿autos 0305583 41 2018 8 24 0090 ação procedimento do juizado especial cível proc autor thiago nattrodt monteiro réu united airlines vistos etc i relatório relatório dispensado na forma do artigo 38 caput da lei 9 099 95 ii fundamentação trato de ação de indenização por danos morais ajuizada por thiago nattrodt monteiro em face de united airlines julgo antecipadamente o feito porquanto a solução …
92	parcialmente_procedente	2019	2	19	1	Lucilene dos Santos	Substituto	5000.0	﻿autos 0304164 83 2018 8 24 0090 ação procedimento do juizado especial cível proc requerente yara caubet réu aerovias de méxico a aeromexico vistos etc i relatório relatório dispensado na forma do artigo 38 caput da lei 9 099 95 ii fundamentação trato de ação de indenização por danos morais e materiais ajuizada por yara caubet em face de aerovias de méxico a aeromexico julgo antecipadamente o fei…
93	parcialmente_procedente	2019	2	19	1	Lucilene dos Santos	Substituto	7000.0	﻿autos 0304701 79 2018 8 24 0090 ação procedimento do juizado especial cível proc autor caroline terezinha rasmussen da silva e luis paulo perdona gregorio réu société air france vistos etc i relatório relatório dispensado na forma do artigo 38 caput da lei 9 099 95 ii fundamentação trato de ação de indenização por danos morais e materiais ajuizada por caroline terezinha rasmussen da silva e luis…
93	parcialmente_procedente	2019	2	19	1	Lucilene dos Santos	Substituto	7000.0	﻿autos 0304701 79 2018 8 24 0090 ação procedimento do juizado especial cível proc autor caroline terezinha rasmussen da silva e luis paulo perdona gregorio réu société air france vistos etc i relatório relatório dispensado na forma do artigo 38 caput da lei 9 099 95 ii fundamentação trato de ação de indenização por danos morais e materiais ajuizada por caroline terezinha rasmussen da silva e luis…
94	parcialmente_procedente	2018	2	18	6	Ana Luisa Schmidt Ramos	Substituto	5000.0	﻿autos 0300689 22 2018 8 24 0090 ação procedimento do juizado especial cível proc autor rebeca tonnera mattos réu latam airlines group a trata se de ação indenizatória proposta por rebeca tonnera mattos contra latam airlines group a dispensado relatório nos termos do artigo 38 da lei 9 099 95 passo a decidir o feito comporta julgamento antecipado nos moldes do art 355 i do código de processo civi…
95	improcedente	2018	9	21	4	Ana Luisa Schmidt Ramos	Substituto	0.0	autos 0305722 27 2017 8 24 0090 ação procedimento do juizado especial cível proc autor murilo neves cardoso réu latam airlines group a vistos etc i relatório relatório dispensado nos termos do art 38 da lei 9 099 1995 ii fundamentação trato de ação condenatória ajuizada por murilo neves cardoso contra latam airlines group a julgo antecipadamente o feito porquanto a solução dos autos pode ser obti…
96	improcedente	2018	9	20	3	Ana Luisa Schmidt Ramos	Substituto	0.0	autos 0304680 40 2017 8 24 0090 ação procedimento do juizado especial cível proc autor dilmon joão nunes filho réu oceanair linhas aéreas a vistos etc i relatório relatório dispensado na forma do artigo 38 caput da lei 9 099 95 ii fundamentação trato de ação condenatória ajuizada por dilmon joão nunes filho em face de oceanair linhas aéreas a julgo antecipadamente o feito porquanto a solução da l…
97	parcialmente_procedente	2018	9	24	0	Ana Luisa Schmidt Ramos	Substituto	5000.0	﻿autos 0300753 32 2018 8 24 0090 ação procedimento do juizado especial cível proc autor hemilton gonçalves de carvalho réu latam airlines group a vistos etc i relatório relatório dispensado na forma do artigo 38 caput da lei 9 099 95 ii fundamentação trato de ação condenatória ajuizada por hemilton gonçalves de carvalho em face de latam airlines group a julgo antecipadamente o feito porquanto a s…
98	procedente	2018	9	24	0	Rodrigo Clímaco José	Substituto	10000.0	﻿sentença ação procedimento do juizado especial cível proc autor marcia janice freitas da cunha varaschin réu tap portugal a transportes aéreos portugueses a relatório relatório dispensado na forma do artigo 38 caput da lei 9 099 95 fundamentação trata se de ação de indenização por danos materiais e morais ajuizada por márcia janice freitas da cunha varaschin em face de transportes aéreos portugu…
99	procedente	2018	9	24	0	Ana Luisa Schmidt Ramos	Substituto	2852.04	autos 0003222 61 2017 8 24 0090 ação procedimento do juizado especial cível proc autor andre shigueyuki koganemaru e outro réu american airlines inc vistos etc i relatório relatório dispensado na forma do artigo 38 caput da lei 9 099 95 ii fundamentação trato de ação indenização por danos materiais e morais ajuizada por andre shigueyuki koganemaru e outro em face de american airlines inc julgo an…
100	procedente	2018	9	25	1	Rômulo Vinicius Finato	Substituto	7000.0	autos 0309482 81 2017 8 24 0090 ação procedimento do juizado especial cível proc autor bruno ramos e outro réu emirates e outro vistos trata se de ação condenatória de indenização por danos morais proposta por bruno ramos e manuela kanareki pereira ramos contra emirates e smiles fidelidade a dispensado o relatório nos termos do art 38 da lei 9 099 95 passo a decidir julgo o feito no estado em que…
101	parcialmente_procedente	2018	9	26	2	Ana Luisa Schmidt Ramos	Substituto	1000.0	﻿autos 0308672 16 2017 8 24 0023 ação procedimento do juizado especial cível proc autor louisiana carolina missau ferreira réu american airlines inc vistos etc i relatório relatório dispensado na forma do artigo 38 caput da lei 9 099 95 ii fundamentação trato de ação condenatória ajuizada por louisiana carolina missau ferreira em face de american airlines inc julgo antecipadamente o feito porquan…
102	parcialmente_procedente	2018	9	27	3	Ana Luisa Schmidt Ramos	Substituto	0.0	﻿autos 0305053 71 2017 8 24 0090 ação procedimento do juizado especial cível proc autor andré waltrick de oliveira e outro réu gol linhas aéreas a vistos etc i relatório relatório dispensado na forma do artigo 38 caput da lei 9 099 95 ii fundamentação trato de ação condenatória ajuizada por andré waltrick de oliveira e marina ramos em face de gol linhas aéreas a julgo antecipadamente o feito porq…
103	parcialmente_procedente	2018	8	28	1	Letícia Bodanese Rodegheri	Substituto	8000.0	﻿autos 0300258 85 2018 8 24 0090 ação procedimento do juizado especial cível proc autor pamela camila de carvalho van lisnchotten réu emirates airlines a sentença relatório vistos etc embora dispensado relatório pelo artigo 38 lei 9099 95 faço um breve resumo dos fatos a fim de melhor elucidar o julgamento pamela camila de carvalho van linschotten ajuizou ação reparatória de danos morais c repeti…
104	parcialmente_procedente	2018	10	4	3	Ana Luisa Schmidt Ramos	Substituto	5000.0	﻿autos 0300922 19 2018 8 24 0090 ação procedimento do juizado especial cível proc autor nelson luiz esper sato réu emirates airlines a vistos etc i relatório relatório dispensado na forma do artigo 38 caput da lei 9 099 95 ii fundamentação trato de ação condenatória por danos morais ajuizada por nelson luiz esper sato em face de emirates airlines a julgo antecipadamente o feito porquanto a soluçã…
105	parcialmente_procedente	2018	10	2	1	Ana Luisa Schmidt Ramos	Substituto	2000.0	﻿autos 0304655 27 2017 8 24 0090 ação procedimento do juizado especial cível proc autor ricardo buchele rodrigues rés aerovias del continente americano a avianca e lacsa lineas aereas costarricenses a vistos etc i relatório relatório dispensado na forma do artigo 38 caput da lei 9 099 95 ii fundamentação de início tendo em vista o comparecimento espontâneo nos autos da lacsa lineas aereas costarr…
106	procedente	2018	10	2	1	Raul Bertani de Campos	Substituto	4000.0	autos 0310091 64 2017 8 24 0090 ação procedimento do juizado especial cível proc autor guilherme gracino mazarin réu azul linhas aéreas brasileiras a vistos para sentença i relatório relatório dispensado na forma do artigo 38 caput da lei 9 099 95 ii fundamentação trato de ação indenizatória por danos morais ajuizada por guilherme gracino mazarin em face de azul linhas aéreas brasileiras a julgo …
107	parcialmente_procedente	2018	10	3	2	Ana Luisa Schmidt Ramos	Substituto	1000.0	﻿autos 0308354 26 2017 8 24 0090 ação procedimento do juizado especial cível proc autor ruth barreto theiss réu latam airlines group a vistos para sentença i relatório relatório dispensado na forma do art 38 da lei 9 099 1995 ii fundamentação trato de ação de indenização por danos morais ajuizada por ruth barreto theiss contra latam airlines group a julgo antecipadamente o feito porquanto a soluç…
109	parcialmente_procedente	2018	10	3	2	Ana Luisa Schmidt Ramos	Substituto	5000.0	﻿autos 0301806 48 2018 8 24 0090 ação procedimento do juizado especial cível proc autor ana maria melognio sotto de reyes réu gol linhas aéreas a vistos em sentença trata se de ação indenizatória proposta por ana maria melognio sotto de reyes contra gol linhas aéreas a dispensado relatório nos termos do artigo 38 da lei 9 099 95 passo a decidir o feito comporta julgamento antecipado nos moldes do…
110	improcedente	2018	10	4	3	Ana Luisa Schmidt Ramos	Substituto	0.0	autos 0000092 63 2017 8 24 0090 ação procedimento do juizado especial cível proc autor yuri tavares cagnin maia réu latam airlines group a vistos etc i relatório relatório dispensado na forma do artigo 38 caput da lei 9 099 95 ii fundamentação trato de ação condenatória ajuizada por yuri tavares cagnin maia em face de latam airlines group a julgo antecipadamente o feito porquanto a solução da lid…
111	improcedente	2018	10	5	4	Ana Luisa Schmidt Ramos	Substituto	0.0	autos 0308465 10 2017 8 24 0090 ação procedimento do juizado especial cível proc autor domingos afonso kriger filho e outro réu latam airlines group a vistos etc i relatório relatório dispensado na forma do artigo 38 caput da lei 9 099 95 ii fundamentação trato de ação condenatória ajuizada por domingos afonso kriger filho e outro em face de latam airlines group a julgo antecipadamente o feito po…
112	improcedente	2018	10	8	0	Ana Luisa Schmidt Ramos	Substituto	0.0	autos 0300412 06 2018 8 24 0090 ação procedimento do juizado especial cível proc autor dea karla custódio e outro réu etihad airways vistos etc i relatório relatório dispensado na forma do artigo 38 caput da lei 9 099 95 ii fundamentação trato de ação condenatória ajuizada por dea karla custódio e gustavo da luz vieira em face de etihad airways julgo antecipadamente o feito porquanto a solução da…
113	parcialmente_procedente	2018	10	8	0	Ana Luisa Schmidt Ramos	Substituto	10000.0	﻿autos 0309870 88 2017 8 24 0023 ação procedimento do juizado especial cível proc autor renata weschenfelder da silveira réu latam airlines group a vistos etc i relatório relatório dispensado na forma do artigo 38 caput da lei 9 099 95 ii fundamentação trato de ação de indenização por danos morais e materiais ajuizada por renata weschenfelder da silveira em face de latam airlines group a julgo an…
114	parcialmente_procedente	2018	10	9	1	Ana Luisa Schmidt Ramos	Substituto	0.0	﻿autos 0303689 64 2017 8 24 0090 ação procedimento do juizado especial cível proc autor silvia luiza lermen e outro réu gol linhas aéreas a vistos etc i relatório relatório dispensado na forma do artigo 38 caput da lei 9 099 95 ii fundamentação trato de ação indenização por danos materiais e morais ajuizada por silvia luiza lermen e outro em face de gol linhas aéreas a julgo antecipadamente o fei…
115	parcialmente_procedente	2018	10	10	2	Ana Luisa Schmidt Ramos	Substituto	10000.0	﻿autos 0313017 25 2017 8 24 0023 ação procedimento do juizado especial cível proc autor miguel benedito ferreira dias júnior e outro réu gol linhas aéreas inteligentes a vistos etc i relatório relatório dispensado na forma do artigo 38 caput da lei 9 099 95 ii fundamentação trato de ação condenatória ajuizada por miguel benedito ferreira dias júnior e teresa cristina albuquerque de castro dias em…
116	parcialmente_procedente	2018	10	10	2	Ana Luisa Schmidt Ramos	Substituto	5000.0	﻿autos 0306725 17 2017 8 24 0090 ação procedimento do juizado especial cível proc autor rosana mara weckerle réu latam airlines group a vistos etc i relatório relatório dispensado na forma do artigo 38 caput da lei 9 099 95 ii fundamentação trato de ação condenatória ajuizada por rosana mara weckerle em face de latam airlines group a julgo antecipadamente o feito porquanto a solução da lide pode …
117	parcialmente_procedente	2018	10	10	2	Ana Luisa Schmidt Ramos	Substituto	5000.0	﻿autos 0301203 72 2018 8 24 0090 ação procedimento do juizado especial cível proc requerente rafael luis vasel requerido companhia panamena de aviacion a copa airlines vistos em sentença trata se de ação indenizatória proposta por rafael luis vasel contra companhia panamena de aviacion a copa airlines dispensado relatório nos termos do artigo 38 da lei 9 099 95 passo a decidir o feito comporta ju…
118	parcialmente_procedente	2018	10	10	2	Ana Luisa Schmidt Ramos	Substituto	3000.0	﻿autos 0301037 40 2018 8 24 0090 ação procedimento do juizado especial cível proc autor guilherme coelho machado réu latam airlines group a vistos etc i relatório relatório dispensado na forma do artigo 38 caput da lei 9 099 95 ii fundamentação trato de ação de indenização por danos morais ajuizada por guilherme coelho machado em face de latam airlines group a julgo antecipadamente o feito porqua…
119	parcialmente_procedente	2018	10	11	3	Ana Luisa Schmidt Ramos	Substituto	3500.0	﻿autos 0300919 64 2018 8 24 0090 ação procedimento do juizado especial cível proc autor walmoli gerber junior réu aerovias de méxico a de aeroméxico vistos etc i relatório relatório dispensado na forma do artigo 38 caput da lei 9 099 95 ii fundamentação trato de ação indenização por danos morais ajuizada por walmoli gerber junior em face de aerovias de méxico a de aeroméxico julgo antecipadamente…
120	improcedente	2018	10	11	3	Bruna Luiza Hoffmann	Substituto	0.0	autos 0001810 95 2017 8 24 0090 ação procedimento do juizado especial cível autor yuri tavares cagnin maia réu latam airlines group a sentença relatório dispensado na forma do artigo 38 caput da lei 9 099 95 ii fundamentação trata se de ação de indenização ajuizada por yuri tavares cagnin maia contra latam airlines group a objetivando o ressarcimento por danos morais sofridos diante da sua retira…
121	parcialmente_procedente	2018	10	11	3	Ana Luisa Schmidt Ramos	Substituto	4000.0	﻿autos 0300049 19 2018 8 24 0090 ação procedimento do juizado especial cível proc autor daniel zohar réu oceanair linhas aéreas a vistos etc i relatório relatório dispensado na forma do artigo 38 caput da lei 9 099 95 ii fundamentação trato de ação de indenização por danos morais ajuizada por daniel zohar em face de oceanair linhas aéreas a julgo antecipadamente o feito porquanto a solução dos au…
122	procedente	2018	10	11	3	Gabriel Marcon Dalponte	Substituto	4000.0	autos 0302153 81 2018 8 24 0090 ação procedimento do juizado especial cível proc autor ana maria da graça gomes réu azul linhas aéreas brasileiras a sentença relatório dispensado na forma do art 38 da lei 9 099 95 fundamento e decido julgo antecipadamente o feito porquanto a solução dos autos pode ser obtida através da análise do direito que disciplina a matéria bem como pelo fato de que as prova…
123	procedente	2018	10	11	3	Gabriel Marcon Dalponte	Substituto	7000.0	autos 0302656 05 2018 8 24 0090 ação procedimento do juizado especial cível proc autor marcelo borgonovo dos santos e outro réu aerolineas argentina a sentença relatório dispensado na forma do art 38 da lei 9 099 95 fundamento e decido julgo antecipadamente o feito porquanto a solução dos autos pode ser obtida através da análise do direito que disciplina a matéria bem como pelo fato de que as pro…
124	parcialmente_procedente	2018	10	15	0	Ana Luisa Schmidt Ramos	Substituto	11000.0	﻿autos 0303343 16 2017 8 24 0090 ação procedimento do juizado especial cível proc autor mateus mello réu azul linhas aéreas a vistos etc i relatório relatório dispensado na forma do artigo 38 caput da lei 9 099 95 ii fundamentação trato de ação de indenização por danos morais ajuizada por mateus mello em face de azul linhas aéreas a julgo antecipadamente o feito porquanto a solução dos autos pode…
125	parcialmente_procedente	2018	11	5	0	Marcelo Pizolati	Titular	10000.0	﻿autos 0301161 23 2018 8 24 0090 ação procedimento do juizado especial cível proc autor thaine teixeira machado réu ethiopian airlines enterprise vistos etc i relatório relatório dispensado na forma do artigo 38 caput da lei 9 099 95 ii fundamentação trato de ação de indenização por danos morais e materiais ajuizada por thaine teixeira machado em face de ethiopian airlines enterprise julgo anteci…
126	parcialmente_procedente	2018	10	15	0	Ana Luisa Schmidt Ramos	Substituto	2000.0	﻿autos 0304821 59 2017 8 24 0090 ação procedimento do juizado especial cível proc autor leonardo simas abi saab rés aerovias del continente americano a avianca e lacsa lineas aereas costarricenses a vistos etc i relatório relatório dispensado na forma do artigo 38 caput da lei 9 099 95 ii fundamentação de início tendo em vista o comparecimento espontâneo nos autos da lacsa lineas aereas costarric…
127	procedente	2018	10	17	2	Janaína Alexandre Linsmeyer Berbigier	Substituto	10000.0	sentença ação procedimento do juizado especial cível proc autor claudia carpinelli réu azul linhas aéreas brasileiras a vistos etc i relatório relatório dispensado na forma do artigo 38 caput da lei 9 099 95 ii fundamentação trata se de ação de indenização por danos materiais e morais ajuizada por cláudia carpinelli em face de azul linhas aéreas brasileiras a ambos já qualificados cuja pretensão …
128	parcialmente_procedente	2018	10	18	3	Ana Luisa Schmidt Ramos	Substituto	5000.0	﻿autos 0301458 30 2018 8 24 0090 ação procedimento do juizado especial cível proc autor alexia chatel vasconcellos reis réu azul linhas aéreas brasileiras vistos trata se de ação de indenização por danos morais proposta por alexia chatel vasconcellos reis contra azul linhas aéreas brasileiras a dispensado relatório nos termos do artigo 38 da lei 9 099 95 passo a decidir o feito comporta julgament…
129	parcialmente_procedente	2018	10	26	4	Ana Luisa Schmidt Ramos	Substituto	10000.0	﻿autos 0300590 52 2018 8 24 0090 ação procedimento do juizado especial cível proc autor carla sabra réu gol linhas aéreas a vistos para sentença i relatório relatório dispensado na forma do artigo 38 caput da lei 9 099 95 ii fundamentação trata se de ação de indenização por danos materiais e morais ajuizada por carla sabra em face de gol linhas aéreas a de início esclareço que o feito comporta ju…
130	parcialmente_procedente	2018	10	22	0	Ana Luisa Schmidt Ramos	Substituto	5000.0	﻿autos 0301738 98 2018 8 24 0090 ação procedimento do juizado especial cível proc autor fernando cesar silva rodrigues réu gol linhas aéreas a vistos em sentença trata se de ação indenizatória proposta por fernando césar silva rodrigues contra gol linhas aéreas dispensado relatório nos termos do artigo 38 da lei 9 099 95 passo a decidir o feito comporta julgamento antecipado nos moldes do art 355…
131	parcialmente_procedente	2018	10	23	1	Ana Luisa Schmidt Ramos	Substituto	20000.0	﻿autos 0300174 84 2018 8 24 0090 ação procedimento do juizado especial cível proc autor cleide mara niszezak réu gol linhas aéreas inteligentes a vistos etc i relatório relatório dispensado nos termos do art 38 da lei 9 099 1995 ii fundamentação trato de ação condenatória ajuizada por cleide mara niszezak nunes contra gol linhas aéreas inteligentes a a contestação às fls 70 80 é intempestiva razã…
132	parcialmente_procedente	2018	10	26	4	Ana Luisa Schmidt Ramos	Substituto	15000.0	﻿autos 0305806 28 2017 8 24 0090 ação procedimento do juizado especial cível proc autor leonardo reis loureiro lima réu taag linhas aéreas de angola e outro vistos etc i relatório relatório dispensado na forma do artigo 38 caput da lei 9 099 95 ii fundamentação trato de ação condenatória ajuizada por leonardo reis loureiro lima em face de taag linhas aéreas de angola e tvlx viagens e turismo a ju…
133	parcialmente_procedente	2018	11	28	2	Leone Carlos Martins Júnior	Titular	3000.0	﻿autos 0300124 55 2018 8 24 0091 ação procedimento do juizado especial cível proc autor matheus dos santos rateke réu gol linhas aéreas a vistos etc i relatório relatório dispensado nos termos do art 38 da lei 9 099 1995 ii fundamentação trata se de ação condenatória ajuizada por matheus dos santos rateke contra gol linhas aéreas a julgo antecipadamente o feito porquanto a solução dos autos pode …
134	procedente	2018	10	30	1	Ana Luisa Schmidt Ramos	Substituto	5000.0	autos 0000096 66 2018 8 24 0090 ação procedimento do juizado especial cível proc autor enesita custódio moreira réu azul linhas aéreas vistos em sentença trata se de ação de indenização por danos morais proposta por enesita custódio moreira contra azul linhas aéreas a dispensado relatório nos termos do artigo 38 da lei 9 099 95 passo a decidir o feito comporta julgamento antecipado nos moldes do …
135	procedente	2018	10	31	2	Ana Luisa Schmidt Ramos	Substituto	10000.0	autos 0300542 93 2018 8 24 0090 ação procedimento do juizado especial cível proc autor fernando loeser alves de souza réu gol linhas aéreas inteligentes a vistos etc trata se de ação consumerista indenizatória proposta por fernado loeser alves de souza em face de gol linhas aéreas inteligentes dispensado o relatório na forma da parte final do art 38 da lei 9 099 95 decido conforme requerimento de…
136	parcialmente_procedente	2018	12	7	4	Leone Carlos Martins Júnior	Titular	5000.0	﻿autos 0301731 16 2018 8 24 0023 ação procedimento do juizado especial cível proc autor kim mariano de souza réu gol linhas aéreas a vistos etc i relatório relatório dispensado nos termos do art 38 da lei 9 099 1995 ii fundamentação trato de ação condenatória ajuizada por kim mariano de souza contra gol linhas aéreas a julgo antecipadamente o feito porquanto a solução dos autos pode ser obtida da…
137	parcialmente_procedente	2018	11	1	3	Marcelo Pizolati	Titular	6000.0	﻿autos 0310280 42 2017 8 24 0090 ação procedimento do juizado especial cível proc autor wagner bastos dos santos oliveira réu latam airlines group a vistos etc i relatório relatório dispensado na forma do artigo 38 caput da lei 9 099 95 ii fundamentação trato de ação indenização por danos morais ajuizada por wagner bastos dos santos oliveira em face de latam airlines group a julgo antecipadamente…
138	procedente	2018	11	1	3	Marcelo Pizolati	Titular	10000.0	autos 0300127 13 2018 8 24 0090 ação procedimento do juizado especial cível proc autor marco aurélio nadal de masi réu latam airlines group a vistos etc i relatório relatório dispensado na forma do artigo 38 caput da lei 9 099 95 ii fundamentação trato de ação de indenização por danos morais ajuizada por marco aurélio nadal de masi em face de latam airlines group a julgo antecipadamente o feito p…
139	parcialmente_procedente	2018	11	5	0	Marcelo Pizolati	Titular	7000.0	﻿autos 0310242 30 2017 8 24 0090 ação procedimento do juizado especial cível proc autor eduardo henrique couto meyer e outro réu gol linhas aéreas inteligentes a vistos etc i relatório relatório dispensado na forma do artigo 38 caput da lei 9 099 95 ii fundamentação trato de ação de indenização por danos morais ajuizada por eduardo henrique couto meyer e outro em face de gol linhas aéreas intelig…
140	parcialmente_procedente	2018	11	7	2	Marcelo Pizolati	Titular	3000.0	﻿autos 0300110 74 2018 8 24 0090 ação procedimento do juizado especial cível proc autor neli dias griman réu oceanair linhas aéreas a e outros vistos etc i relatório relatório dispensado na forma do artigo 38 caput da lei 9 099 95 ii fundamentação trato de ação de condenatória ajuizada por neli dias griman em face de oceanair linhas aéreas a alitalia società aerea italiana a e cvc brasil operador…
141	parcialmente_procedente	2018	11	28	2	Leone Carlos Martins Júnior	Titular	1000.0	﻿autos 0000712 75 2017 8 24 0090 ação procedimento do juizado especial cível proc autor flávio rodrigues da silva réu azul linhas aéreas brasileiras a vistos etc i relatório relatório dispensado nos termos do art 38 da lei 9 099 1995 ii fundamentação trata se de ação condenatória ajuizada por flávio rodrigues da silva contra azul linhas aéreas brasileiras a julgo antecipadamente o feito porquanto…
142	parcialmente_procedente	2018	11	21	2	Marcelo Pizolati	Titular	2000.0	﻿autos 0000099 21 2018 8 24 0090 ação procedimento do juizado especial cível proc autor edney jacinto silveira e josiane mariza jacinto silveira réu gol linhas aéreas a vistos etc i relatório relatório dispensado na forma do artigo 38 caput da lei 9 099 95 ii fundamentação trato de ação condenatória ajuizada por edney jacinto silveira e josiane mariza jacinto silveira em face de gol linhas aéreas…
143	parcialmente_procedente	2018	11	14	2	Leone Carlos Martins Júnior	Titular	13000.0	﻿autos 0300938 70 2018 8 24 0090 ação procedimento do juizado especial cível proc autor evandro da costa souza leite réu oceanair linhas aéreas a avianca vistos etc i relatório relatório dispensado na forma do artigo 38 caput da lei 9 099 95 ii fundamentação trato de ação condenatória ajuizada por evandro da costa souza leite em face de oceanair linhas aéreas a avianca julgo antecipadamente o fei…
144	parcialmente_procedente	2018	7	20	4	Vânia Petermann	Titular	2250.0	﻿autos 0307305 47 2017 8 24 0090 ação procedimento do juizado especial cível proc autor lia rosa leal réu air france vistos etc i relatório relatório dispensado na forma do artigo 38 caput da lei 9 099 95 ii fundamentação trato de ação de indenização por danos morais e materiais ajuizada por lia rosa leal em face de air france julgo antecipadamente o feito porquanto a solução dos autos pode ser o…
145	parcialmente_procedente	2018	7	20	4	Vânia Petermann	Titular	4000.0	﻿autos 0309310 42 2017 8 24 0090 ação procedimento do juizado especial cível proc autor suzana costa nunes machado réu airfrance linhas aéreas vistos etc i relatório relatório dispensado na forma do artigo 38 caput da lei 9 099 95 ii fundamentação trato de ação de indenização por danos morais ajuizada por suzana costa nunes machado em face de airfrance linhas aéreas julgo antecipadamente o feito …
146	parcialmente_procedente	2018	7	20	4	Vânia Petermann	Titular	4000.0	﻿autos 0308256 41 2017 8 24 0090 ação procedimento do juizado especial cível proc autor salete terezinha cordova silveira e outros réu tam linhas aéreas a vistos etc i relatório relatório dispensado na forma do artigo 38 caput da lei 9 099 95 ii fundamentação trato de ação de indenização por danos morais e materiais ajuizada por salete terezinha cordova silveira e outros em face de tam linhas aér…
147	parcialmente_procedente	2018	7	26	3	Vânia Petermann	Titular	3000.0	﻿autos 0308634 94 2017 8 24 0090 ação procedimento do juizado especial cível proc autor loic wirth réu qatar airways vistos etc i relatório relatório dispensado na forma do artigo 38 caput da lei 9 099 95 ii fundamentação trato de ação de indenização por danos morais ajuizada por loic wirth em face de qatar airways julgo antecipadamente o feito porquanto a solução dos autos pode ser obtida da aná…
148	parcialmente_procedente	2018	7	27	4	Vânia Petermann	Titular	5000.0	﻿autos 0308728 42 2017 8 24 0090 ação procedimento do juizado especial cível proc autor rafael andré baldo de lima réu azul linhas aéreas a vistos etc i relatório relatório dispensado na forma do artigo 38 caput da lei 9 099 95 ii fundamentação trato de ação de indenização por danos morais ajuizada por rafael andré baldo de lima em face de azul linhas aéreas a julgo antecipadamente o feito porqua…
149	procedente	2018	7	27	4	Vânia Petermann	Titular	5000.0	autos 0306222 93 2017 8 24 0090 ação procedimento do juizado especial cível proc autor irineu cintra filho e outro requerido azul linhas aéreas brasileiras a vistos etc i relatório relatório dispensado na forma do artigo 38 caput da lei 9 099 95 ii fundamentação trato de ação de indenização por danos materiais e morais ajuizada por irineu cintra filho e outro em face de azul linhas aéreas brasile…
150	improcedente	2018	7	31	1	Vânia Petermann	Titular	0.0	autos 0301745 34 2017 8 24 0023 ação procedimento do juizado especial cível proc autor laís cristina savoldi réu oceanair linhas aéreas a vistos etc i relatório relatório dispensado na forma do artigo 38 caput da lei 9 099 95 ii fundamentação trato de ação de indenização por danos materiais e morais ajuizada por laís cristina savoldi em face de oceanair linhas aéreas a julgo antecipadamente o fei…
151	parcialmente_procedente	2018	8	1	2	Vânia Petermann	Titular	2000.0	﻿autos 0307241 37 2017 8 24 0090 ação procedimento do juizado especial cível proc autor cesar augusto bedin e outros réu air china ltda vistos etc i relatório relatório dispensado na forma do artigo 38 caput da lei 9 099 95 ii fundamentação trato de ação de indenização por danos morais e materiais ajuizada por cesar augusto bedin e outros em face de air china ltda julgo antecipadamente o feito po…
152	parcialmente_procedente	2018	8	8	2	Vânia Petermann	Titular	6000.0	﻿autos 0306203 87 2017 8 24 0090 ação procedimento do juizado especial cível proc autor eduardo alexandre correa de machado réu latam airlines group a vistos etc i relatório relatório dispensado na forma do artigo 38 caput da lei 9 099 95 ii fundamentação trato de ação de indenização por danos morais ajuizada por eduardo alexandre correa de machado em face de latam airlines group a julgo antecipa…
153	parcialmente_procedente	2018	8	2	3	Vânia Petermann	Titular	5000.0	﻿autos 0002411 04 2017 8 24 0090 ação procedimento do juizado especial cível proc autor larissa maria bellotto zago réu azul linhas aéreas brasileira sa vistos etc i relatório nos juizados especiais o relatório é dispensado art 38 caput da lei 9 099 95 porém pela particularidade do caso concreto faço um breve resumo para melhor compreensão do leitor na peça exordial sustenta a autora que adquiriu…
154	parcialmente_procedente	2018	8	2	3	Vânia Petermann	Titular	5000.0	﻿autos 0308694 67 2017 8 24 0090 ação procedimento do juizado especial cível proc autor thiago de faveris e outro réu latam airlines group a vistos etc i relatório nos juizados especiais o relatório é dispensado art 38 caput da lei 9 099 95 porém pela particularidade do caso concreto faço um breve resumo para melhor compreensão do leitor na peça exordial sustentam os autores que adquiriram da com…
155	parcialmente_procedente	2018	8	6	0	Vânia Petermann	Titular	6000.0	﻿autos 0304349 58 2017 8 24 0090 ação procedimento do juizado especial cível proc autor milena gracino mazarin réu delta air lines inc vistos etc i relatório relatório dispensado na forma do artigo 38 caput da lei 9 099 95 ii fundamentação trato de ação de indenização por danos morais ajuizada por milena gracino mazarin em face de delta air lines inc julgo antecipadamente o feito porquanto a solu…
156	parcialmente_procedente	2018	8	7	1	Vânia Petermann	Titular	4500.0	﻿autos 0307369 57 2017 8 24 0090 ação procedimento do juizado especial cível proc autor cesar augusto bedin réu turkish airlines inc vistos etc i relatório relatório dispensado na forma do artigo 38 caput da lei 9 099 95 ii fundamentação trato de ação de indenização por danos morais e materiais ajuizada por cesar augusto bedin em face de turkish airlines inc julgo antecipadamente o feito porquant…
157	parcialmente_procedente	2018	8	8	2	Vânia Petermann	Titular	10000.0	﻿autos 0307574 86 2017 8 24 0090 ação procedimento do juizado especial cível proc autor lanna gabriela bruning simoni réu latam airlines group a vistos etc i relatório relatório dispensado na forma do artigo 38 caput da lei 9 099 95 ii fundamentação trato de ação condenatória ajuizada por lanna gabriela bruning simoni em face de latam airlines group a julgo antecipadamente o feito porquanto a sol…
158	parcialmente_procedente	2018	8	27	0	Vânia Petermann	Titular	2000.0	﻿autos 0308367 25 2017 8 24 0090 ação procedimento do juizado especial cível proc autor george arthur gavioli réu gol linhas aéreas a vistos etc i relatório relatório dispensado nos termos do art 38 da lei 9 099 1995 ii fundamentação trato de ação condenatória ajuizada por george arthur gavioli contra gol linhas aéreas a julgo antecipadamente o feito porquanto a solução dos autos pode ser obtida …
159	parcialmente_procedente	2018	8	8	2	Vânia Petermann	Titular	12000.0	﻿autos 0309944 72 2016 8 24 0090 ação procedimento do juizado especial cível proc autor zênio ventura réu air canadá vistos etc i relatório relatório dispensado na forma do artigo 38 caput da lei 9 099 95 ii fundamentação trato de ação condenatória ajuizada por zênio ventura em face de air canadá julgo antecipadamente o feito porquanto a solução da lide pode ser obtida da análise do direito que d…
160	procedente	2018	8	9	3	Vânia Petermann	Titular	7496.0	autos 0307390 33 2017 8 24 0090 ação procedimento do juizado especial cível proc autor joao paulo almeida coelho de bem e outro réu latam airlines group a vistos etc i relatório relatório dispensado na forma do artigo 38 caput da lei 9 099 95 ii fundamentação trato de ação condenatória ajuizada por joão paulo almeida coelho de bem e gabriela roussenq stopazzolli em face de latam airlines group a …
161	parcialmente_procedente	2018	8	9	3	Vânia Petermann	Titular	6000.0	﻿autos 0308450 41 2017 8 24 0090 ação procedimento do juizado especial cível proc autor karoline rodrigues réu azul linhas aéreas a vistos etc i relatório relatório dispensado na forma do artigo 38 caput da lei 9 099 95 ii fundamentação trato de ação condenatória ajuizada por karoline rodrigues em face de azul linhas aéreas a julgo antecipadamente o feito porquanto a solução da lide pode ser obti…
162	parcialmente_procedente	2018	8	9	3	Vânia Petermann	Titular	8000.0	﻿autos 0307958 49 2017 8 24 0090 ação procedimento do juizado especial cível proc autor bruno bianchini e outro réu transportes aéreos portugueses a tap vistos etc i relatório relatório dispensado na forma do artigo 38 caput da lei 9 099 95 ii fundamentação trato de ação condenatória ajuizada por bruno bianchini e rafaelle de oliveira ferreira em face de transportes aéreos portugueses a tap julgo…
162	parcialmente_procedente	2018	8	9	3	Vânia Petermann	Titular	10000.0	﻿autos 0307958 49 2017 8 24 0090 ação procedimento do juizado especial cível proc autor bruno bianchini e outro réu transportes aéreos portugueses a tap vistos etc i relatório relatório dispensado na forma do artigo 38 caput da lei 9 099 95 ii fundamentação trato de ação condenatória ajuizada por bruno bianchini e rafaelle de oliveira ferreira em face de transportes aéreos portugueses a tap julgo…
163	procedente	2018	8	9	3	Vânia Petermann	Titular	6000.0	autos 0000745 65 2017 8 24 0090 ação procedimento do juizado especial cível proc autor soraya franzoni conde réu oceanair linhas aéreas a vistos etc i relatório relatório dispensado na forma do artigo 38 caput da lei 9 099 95 ii fundamentação trato de ação por indenização de danos materiais e morais ajuizada por soraya franzoni conde em face de avianca ocenair linhas áereas julgo antecipadamente …
164	parcialmente_procedente	2018	8	13	0	Vânia Petermann	Titular	9000.0	﻿autos 0301131 19 2017 8 24 0091 ação procedimento do juizado especial cível proc autor marcos keller amboni e outro réu latam airlines group a vistos etc i relatório relatório dispensado na forma do artigo 38 caput da lei 9 099 95 ii fundamentação trato de ação de indenização por danos morais e materiais ajuizada por marcos keller amboni e outro em face de latam airlines group a julgo antecipada…
165	parcialmente_procedente	2018	8	13	0	Vânia Petermann	Titular	0.0	﻿autos 0302925 78 2017 8 24 0090 ação procedimento do juizado especial cível proc autor nulvio lermen junior e outros réu american airlines inc vistos etc i relatório relatório dispensado na forma do artigo 38 caput da lei 9 099 95 ii fundamentação trato de ação mandamental e condenatória ajuizada por nulvio lermen júnior sara volpato gominho arthur gominho lermen eneida suely rodrigues lima de o…
166	parcialmente_procedente	2018	8	14	1	Vânia Petermann	Titular	3000.0	﻿autos 0308725 87 2017 8 24 0090 ação procedimento do juizado especial cível proc autor wanderlei pereira das neves réu azul linhas aéreas a vistos etc 1 relatório relatório dispensado na forma do artigo 38 caput da lei 9 099 95 2 fundamento e decido trato de ação de indenização por danos materiais e morais ajuizada por wanderlei pereira das neves em face de azul linhas aéreas a julgo antecipadam…
167	procedente	2018	8	14	1	Vânia Petermann	Titular	6000.0	autos 0309663 82 2017 8 24 0090 ação procedimento do juizado especial cível proc autor fernando silva pereira réu air france a societé air france vistos etc i relatório relatório dispensado na forma do artigo 38 caput da lei 9 099 95 ii fundamentação trato de ação de indenização por danos morais ajuizada por fernando silva pereira em face de air france a societé air france julgo antecipadamente o…
168	parcialmente_procedente	2018	8	27	0	Vânia Petermann	Titular	9000.0	﻿autos 0305787 22 2017 8 24 0090 ação procedimento do juizado especial cível proc autor bernardo wildi lins e outro réu gol linhas aéreas a vistos etc i relatório relatório dispensado nos termos do art 38 da lei 9 099 1995 ii fundamentação trato de ação condenatória ajuizada por bernardo wildi lins e tatiana de souza durante contra gol linhas aéreas a julgo antecipadamente o feito porquanto a sol…
169	parcialmente_procedente	2018	8	27	0	Vânia Petermann	Titular	4000.0	﻿autos 0308213 07 2017 8 24 0090 ação procedimento do juizado especial cível proc autor gabriela silva goedert réu gol linhas aéreas inteligentes a vistos etc i relatório relatório dispensado nos termos do art 38 da lei 9 099 1995 ii fundamentação trato de ação condenatória ajuizada por gabriela silva goedert contra gol linhas aéreas inteligentes a julgo antecipadamente o feito porquanto a soluçã…
170	procedente	2018	8	30	3	Vânia Petermann	Titular	10000.0	autos 0003154 14 2017 8 24 0090 ação procedimento do juizado especial cível proc autor bernardo marques de almeida réu latam airlines group a vistos etc i relatório relatório dispensado na forma do artigo 38 caput da lei 9 099 95 ii fundamentação trato de ação condenatória ajuizada por bernardo marques de almeida em face de latam airlines group a julgo antecipadamente o feito porquanto a solução …
171	parcialmente_procedente	2018	8	30	3	Vânia Petermann	Titular	5000.0	﻿autos 0309315 64 2017 8 24 0090 ação procedimento do juizado especial cível proc autor fernando costa nunes machado réu airfrance linhas aéreas vistos etc i relatório relatório dispensado na forma do artigo 38 caput da lei 9 099 95 ii fundamentação trato de ação condenatória ajuizada por fernando costa nunes machado em face de airfrance linhas aéreas julgo antecipadamente o feito porquanto a sol…
172	improcedente	2018	9	4	1	Vânia Petermann	Titular	0.0	autos 0000098 70 2017 8 24 0090 ação procedimento do juizado especial cível proc autor carlos augusto zoletti e outro réu oceanair linhas aéreas a vistos etc i relatório relatório dispensado na forma do artigo 38 caput da lei 9 099 95 ii fundamentação trato de ação condenatória ajuizada por carlos augusto zoletti e keli guerreiro do amaral sangalli em face de oceanair linhas aéreas a julgo anteci…
173	parcialmente_procedente	2018	9	5	2	Vânia Petermann	Titular	25000.0	﻿autos 0308538 79 2017 8 24 0090 ação procedimento do juizado especial cível proc autor mateus alves martins réu oceanair linhas aéreas a vistos etc i relatório relatório dispensado na forma do artigo 38 caput da lei 9 099 95 ii fundamentação trato de ação condenatória ajuizada por mateus alves martins em face de oceanair linhas aéreas a julgo antecipadamente o feito porquanto a solução da lide p…
174	parcialmente_procedente	2018	9	11	1	Vânia Petermann	Titular	10000.0	﻿autos 0301837 02 2017 8 24 0091 ação procedimento do juizado especial cível proc autor bernardo ducker bastos amorim e outro réu united airlines vistos etc i relatório relatório dispensado na forma do artigo 38 caput da lei 9 099 95 ii fundamentação trato de ação condenatória ajuizada por bernardo ducker bastos amorim e ivo sant ana pires em face de united airlines julgo antecipadamente o feito …
175	parcialmente_procedente	2018	9	12	2	Ana Luisa Schmidt Ramos	Substituto	5000.0	﻿autos 0300092 53 2018 8 24 0090 ação procedimento do juizado especial cível proc autor vilson nunes vieira e outro réu tap air portugal transportes aéreos portugueses a trata se de ação indenizatória proposta por vilson nunes vieira e aparecida de fátima torres vieira contra tap transportes aéreos portugueses a dispensado relatório nos termos do artigo 38 da lei 9 099 95 passo a decidir o feito …
176	parcialmente_procedente	2018	9	12	2	Ana Luisa Schmidt Ramos	Substituto	5000.0	﻿autos 0001556 25 2017 8 24 0090 ação procedimento do juizado especial cível proc autor roberta de almeida lima e outro réu air france a vistos etc i relatório relatório dispensado na forma do artigo 38 caput da lei 9 099 95 ii fundamentação trato de ação condenatória ajuizada por roberta de almeida lima e júlio pinheiro lima em face de air france a julgo antecipadamente o feito porquanto a soluç…
177	procedente	2018	9	12	2	Ana Luisa Schmidt Ramos	Substituto	10000.0	autos 0309438 62 2017 8 24 0090 ação procedimento do juizado especial cível proc autor bruna ferreira baixo réu latam airlines group a vistos etc i relatório relatório dispensado na forma do artigo 38 caput da lei 9 099 95 ii fundamentação trato de ação condenatória ajuizada por bruna ferreira baixo em face de latam airlines group a julgo antecipadamente o feito porquanto a solução da lide pode s…
178	parcialmente_procedente	2018	9	13	3	Ana Luisa Schmidt Ramos	Substituto	0.0	﻿autos 0313969 38 2016 8 24 0023 ação procedimento do juizado especial cível proc autor andrea braga ferreira réu latam airlines group a vistos etc i relatório relatório dispensado na forma do artigo 38 caput da lei 9 099 95 ii fundamentação trato de ação de repetição de indébito indenização por danos morais ajuizada por andrea braga ferreira em face de latam airlines group a julgo antecipadament…
179	parcialmente_procedente	2018	9	13	3	Ana Luisa Schmidt Ramos	Substituto	5000.0	﻿autos 0000444 84 2018 8 24 0090 ação procedimento do juizado especial cível proc autor marielena de lima brancher réu latam airlines group a trata se de ação indenizatória proposta por marielena de lima brancher contra latam airlines group a dispensado relatório nos termos do artigo 38 da lei 9 099 95 passo a decidir o feito comporta julgamento antecipado nos moldes do art 355 i do código de pro…
180	parcialmente_procedente	2018	9	13	3	Ana Luisa Schmidt Ramos	Substituto	5000.0	﻿autos 0308985 67 2017 8 24 0090 ação procedimento do juizado especial cível proc autor aline nogueira nascimento réu oceanair linhas aéreas a vistos etc i relatório relatório dispensado na forma do artigo 38 caput da lei 9 099 95 ii fundamentação trato de ação condenatória ajuizada por aline nogueira nascimento em face de oceanair linhas aéreas a julgo antecipadamente o feito porquanto a solução…
181	parcialmente_procedente	2018	9	13	3	Ana Luisa Schmidt Ramos	Substituto	5000.0	﻿autos 0309978 13 2017 8 24 0090 ação procedimento do juizado especial cível proc autor jeferson borges correia réu oceanair linhas aéreas a vistos etc i relatório relatório dispensado na forma do artigo 38 caput da lei 9 099 95 ii fundamentação trato de ação condenatória ajuizada por jeferson borges correia em face de oceanair linhas aéreas a julgo antecipadamente o feito porquanto a solução da …
182	parcialmente_procedente	2018	9	14	4	Ana Luisa Schmidt Ramos	Substituto	5000.0	﻿autos 0301006 20 2018 8 24 0090 ação procedimento do juizado especial cível proc autor mayara gabriela sartori réu latam airlines group a trata se de ação indenizatória proposta por mayara gabriela sartori contra latam airlines group a dispensado relatório nos termos do artigo 38 da lei 9 099 95 passo a decidir o feito comporta julgamento antecipado nos moldes do art 355 i do código de processo …
183	procedente	2018	9	18	1	Leandro Ernani Freitag	Substituto	2000.0	sentença ação procedimento do juizado especial cível proc autor prudente jose silveira mello réu gol linhas aéreas a relatório dispensado na forma do art 38 da lei 9 099 95 cuida se de ação indenizatória por danos materiais e morais ajuizada por prudente josé silveira mello em face de gol linhas aéreas a relatando que teve furtados dois itens perfumes de sua bagagem em voo doméstico em data de 17…
184	extincao	2018	9	18	1	Ana Luisa Schmidt Ramos	Substituto	0.0	autos 0000252 54 2018 8 24 0090 ação procedimento do juizado especial cível proc autor edney jacinto silveira e outro réu gol linhas aéreas a vistos em sentença trata se de ação em que a parte autora pleiteia a indenização por danos materiais e morais decorrentes de atraso na prestação do transporte aéreo da empresa requerida há litispendência nos termos do art 337 1 2 e 3 do cpc quando se repete…
185	parcialmente_procedente	2018	9	18	1	Ana Luisa Schmidt Ramos	Substituto	10000.0	﻿autos 0003608 91 2017 8 24 0090 ação procedimento do juizado especial cível proc autor ana carolina de oliveira teixeira ragazzi réu latam airlines group a vistos etc i relatório relatório dispensado na forma do artigo 38 caput da lei 9 099 95 ii fundamentação trato de ação indenização por danos materiais e morais ajuizada por ana carolina de oliveira teixeira ragazzi em face de latam airlines g…
186	parcialmente_procedente	2018	9	19	2	Ana Luisa Schmidt Ramos	Substituto	5000.0	﻿autos 0300655 47 2018 8 24 0090 ação procedimento do juizado especial cível proc autor cláudio josé duarte filho e outro réu tap air portugal transportes aéreos portugueses a trata se de ação indenizatória proposta por marcela cardoso siwert e cláudio josé duarte filho contra tap transportes aéreos portugueses a dispensado relatório nos termos do artigo 38 da lei 9 099 95 passo a decidir o feito…
187	parcialmente_procedente	2018	9	20	3	Ana Luisa Schmidt Ramos	Substituto	0.0	﻿autos 0310156 59 2017 8 24 0090 ação procedimento do juizado especial cível proc autor denise evangelista vieira réu latam airlines group a vistos etc i relatório relatório dispensado na forma do artigo 38 caput da lei 9 099 95 ii fundamentação trato de ação condenatória ajuizada por denise evangelista vieira em face de latam airlines group a julgo antecipadamente o feito porquanto a solução da …
188	procedente	2018	9	20	3	Alexandra Lorenzi da Silva	Titular	3000.0	autos 0300465 84 2018 8 24 0090 ação procedimento do juizado especial cível proc autor guilherme schmidt carpes réu latam airlines brasil vistos etc 1 relatório relatório dispensado na forma do artigo 38 caput da lei 9 099 95 2 fundamento e decido trato de ação indenizatória por danos morais e materiais ajuizada por guilherme schmidt carpes em face de latam airlines brasil julgo antecipadamente o…
189	parcialmente_procedente	2018	4	2	0	Andresa Bernardo	Substituto	5000.0	﻿autos 0306755 52 2017 8 24 0090 ação procedimento do juizado especial cível proc autor rodrigo claudio novaes di nolla santini réu latam linhas aéreas a vistos etc i dispensado o relatório nos termos do artigo 38 caput in fine da lei 9 099 95 ii mérito trata se de ação de indenização por danos morais ajuizada por rodrigo cláudio novaes di nolla santini em face de latam linhas aéreas a todos devi…
190	parcialmente_procedente	2018	4	5	3	Andresa Bernardo	Substituto	4000.0	﻿autos 0309358 08 2017 8 24 0023 ação procedimento do juizado especial cível cancelamento de vôo autor igor marques de souza gois réu latam linhas aéreas a vistos etc i relatório relatório dispensado na forma do artigo 38 caput da lei 9 099 95 ii fundamentação trata se de ação indenizatória por danos morais ajuizada por igor marques de souza gois em face de latam airlines brasil a todos devidamen…
191	parcialmente_procedente	2018	4	10	1	Andresa Bernardo	Substituto	3000.0	﻿autos 0308361 18 2017 8 24 0090 ação procedimento do juizado especial cível autor murilo ghisoni bortoluzzi e outros réu aerolineas argentina a vistos etc i dispensado o relatório nos termos do artigo 38 caput in fine da lei 9 099 95 ii mérito trata se de ação de indenização por danos morais e materiais ajuizada por murilo ghisoni bortoluzzi jussara tournier campelli bortoluzzi livia campelli bo…
192	parcialmente_procedente	2018	4	2	0	Andresa Bernardo	Substituto	5000.0	﻿autos 0304825 96 2017 8 24 0090 ação procedimento do juizado especial cível proc autor diego nussner réu latam linhas aéreas a vistos etc i relatório relatório dispensado na forma do artigo 38 caput da lei 9 099 95 ii fundamentação trato de ação de indenização por danos morais ajuizada por diego nussner em face de latam linhas aéreas a julgo antecipadamente o feito porquanto a solução dos autos …
193	parcialmente_procedente	2018	4	20	4	Andresa Bernardo	Substituto	5000.0	﻿autos 0307490 85 2017 8 24 0090 ação procedimento do juizado especial cível proc autor rafael andré baldo de lima réu transportes aereos portugueses sa vistos etc i dispensado o relatório nos termos do artigo 38 caput in fine da lei 9 099 95 ii mérito trata se de ação de indenização por danos morais ajuizada por rafael andré baldo de lima em face de transportes aereos portugueses sa todos devida…
194	parcialmente_procedente	2018	4	20	4	Andresa Bernardo	Substituto	3000.0	﻿autos 0305687 74 2017 8 24 0023 ação procedimento do juizado especial cível atraso de vôo autor alexandre bacellar raupp réu oceanair linhas aéreas a e outro vistos etc i dispensado o relatório nos termos do artigo 38 caput in fine da lei 9 099 95 ii fundamentação trata se de ação de indenização por danos morais ajuizada por alexandre bacellar raupp em face de oceanair linhas aéreas a e trans am…
195	parcialmente_procedente	2018	5	21	0	Vânia Petermann	Titular	4000.0	﻿autos 0306290 43 2017 8 24 0090 ação procedimento do juizado especial cível proc autor mario antonio kolenda e outro réu gol linhas aéreas a vistos etc i relatório relatório dispensado nos termos do art 38 da lei 9 099 1995 ii fundamentação trato de ação condenatória ajuizada por mario antonio kolenda e lúcia ávila kolenda contra gol linhas aéreas a julgo antecipadamente o feito porquanto a solu…
196	improcedente	2018	5	18	4	Vânia Petermann	Titular	0.0	autos 0305940 55 2017 8 24 0090 ação procedimento do juizado especial cível proc autor marcos koerich elias réu qatar airways vistos etc i relatório relatório dispensado na forma do artigo 38 caput da lei 9 099 95 ii fundamentação trato de ação de indenização por danos morais ajuizada por marcos koerich elias em face de qatar airways julgo antecipadamente o feito porquanto a solução dos autos pod…
197	improcedente	2018	5	21	0	Vânia Petermann	Titular	0.0	autos 0307411 09 2017 8 24 0090 ação procedimento do juizado especial cível proc autor francine amaral pereira réu qatar airways vistos etc i relatório relatório dispensado na forma do artigo 38 caput da lei 9 099 95 ii fundamentação trato de ação de indenização por danos morais ajuizada por francine amaral pereira em face de qatar airways julgo antecipadamente o feito porquanto a solução dos aut…
198	parcialmente_procedente	2018	5	28	0	Vânia Petermann	Titular	2000.0	﻿autos 0300210 63 2017 8 24 0090 ação procedimento do juizado especial cível proc autor andrea braga ferreira réu oceanair linhas aéreas a vistos etc i relatório relatório dispensado nos termos do art 38 da lei 9 099 1995 ii fundamentação trato de ação condenatória ajuizada por andrea braga ferreira contra oceanair linhas aéreas a julgo antecipadamente o feito porquanto a solução dos autos pode s…
199	improcedente	2018	5	28	0	Vânia Petermann	Titular	0.0	autos 0000093 45 2017 8 24 0091 ação procedimento do juizado especial cível proc autor agatha de vasconcellos mapelli réu air canadá e outro vistos etc i relatório relatório dispensado na forma do artigo 38 caput da lei 9 099 95 ii fundamentação trato de ação de indenização por danos morais e materiais ajuizada por agatha de vasconcellos mapelli em face de air canadá e outro julgo antecipadamente…
200	parcialmente_procedente	2018	5	29	1	Vânia Petermann	Titular	10000.0	﻿autos 0304588 69 2017 8 24 0023 ação procedimento do juizado especial cível proc autor daniel philippi negreiros e outro réu tam linhas aéreas a vistos etc i relatório relatório dispensado na forma do artigo 38 caput da lei 9 099 95 ii fundamentação trato de ação de indenização por danos morais ajuizada por daniel philippi negreiros e outro em face de tam linhas aéreas a julgo antecipadamente o …
201	improcedente	2018	5	29	1	Vânia Petermann	Titular	0.0	ação procedimento do juizado especial cível proc autor rafael rodrigues de souza réu gol linhas aéreas a vistos etc i relatório relatório dispensado na forma do artigo 38 caput da lei 9 099 95 ii fundamentação trato de ação ajuizada por rafael rodrigues de souza em face de gol linhas aéreas a o autor postula indenização por danos morais decorrentes de constrangimento que teria vivenciado durante …
202	procedente	2018	1	19	4	Vânia Petermann	Titular	8900.0	autos 0000407 91 2017 8 24 0090 ação procedimento do juizado especial cível proc autor pedro primo bristot e outro réu gol linhas aéreas a vistos etc i relatório relatório dispensado na forma do artigo 38 caput da lei 9 099 95 ii fundamentação trato de ação de indenização por danos morais ajuizada por pedro primo bristot e outro em face de gol linhas aéreas a julgo antecipadamente o feito porquan…
203	parcialmente_procedente	2018	1	19	4	Vânia Petermann	Titular	10000.0	﻿autos 0302055 30 2017 8 24 0091 ação procedimento do juizado especial cível proc autor mônica chatel vasconcellos réu air france vistos etc i relatório relatório dispensado na forma do artigo 38 caput da lei 9 099 95 ii fundamentação trato de ação de indenização por danos morais ajuizada por mônica chatel vasconcellos em face de air france julgo antecipadamente o feito porquanto a solução dos au…
204	parcialmente_procedente	2018	1	26	4	Vânia Petermann	Titular	1000.0	﻿autos 0304805 08 2017 8 24 0090 ação procedimento do juizado especial cível proc autor bruna vieira zanetti réu latam airlines group a vistos etc i relatório relatório dispensado na forma do artigo 38 caput da lei 9 099 95 ii fundamentação trato de ação de indenização por danos materiais e morais ajuizada por bruna vieira zanetti em face de latam airlines group a julgo antecipadamente o feito po…
205	parcialmente_procedente	2018	2	6	1	Ana Luisa Schmidt Ramos	Substituto	0.0	﻿autos 0303662 81 2017 8 24 0090 ação procedimento do juizado especial cível proc autor samuel machado freita e outro réu latam linhas aéreas a vistos etc i relatório relatório dispensado na forma do artigo 38 caput da lei 9 099 95 ii fundamentação trato de ação de indenização por danos morais e materiais ajuizada por samuel machado freita e outro em face de latam linhas aéreas a julgo antecipada…
206	improcedente	2018	2	8	3	Ana Luisa Schmidt Ramos	Substituto	0.0	autos 0301581 62 2017 8 24 0090 ação procedimento do juizado especial cível proc autor rafael luis vasel réu taag linhas aeres de angola vistos etc i relatório relatório dispensado na forma do artigo 38 caput da lei 9 099 95 ii fundamentação trato de ação de indenização por danos morais ajuizada por rafael luis vasel em face de taag linhas aeres de angola julgo antecipadamente o feito porquanto a…
207	procedente	2018	2	8	3	Ana Luisa Schmidt Ramos	Substituto	10000.0	autos 0303335 39 2017 8 24 0090 ação procedimento do juizado especial cível proc autor rodrigo matias basilio réu air europa lineas aereas e outro vistos etc i relatório relatório dispensado na forma do artigo 38 caput da lei 9 099 95 ii fundamentação trato de ação de indenização por danos morais ajuizada por rodrigo matias basilio em face de air europa lineas aereas e outro julgo antecipadamente…
208	procedente	2018	2	19	0	Ana Luisa Schmidt Ramos	Substituto	10000.0	autos 0306103 35 2017 8 24 0090 ação procedimento do juizado especial cível autor josé gilmar pereira réu latam linhas aéreas a vistos etc trata se de ação de indenização por danos morais proposta por josé gilmar pereira em face de latam linhas aéreas a dispensado o relatório na forma da parte final do art 38 da lei 9 099 95 decido conforme o artigo 355 i do código de processo civil julgo antecip…
209	procedente	2018	2	15	3	Ana Luisa Schmidt Ramos	Substituto	10000.0	autos 0304683 92 2017 8 24 0090 ação procedimento do juizado especial cível proc autor flora guimarães rosenthal réu latam linhas aéreas a vistos etc trata se de ação de indenização por danos morais proposta por flora guimarães rosenthal em face de latam linhas aéreas a dispensado o relatório na forma da parte final do art 38 da lei 9 099 95 decido conforme requerimento de fl 17 115 e artigo 355 …
210	parcialmente_procedente	2018	3	6	1	Alexandra Lorenzi da Silva	Titular	10000.0	﻿autos 0305442 56 2017 8 24 0090 ação procedimento do juizado especial cível proc autor santosha bortolon de castro réu emirates vistos etc i relatório relatório dispensado na forma do artigo 38 caput da lei 9 099 95 ii fundamentação trato de ação indenizatória por danos morais e materiais ajuizada por santosha bortolon de castro em face de emirates julgo antecipadamente o feito porquanto a soluç…
211	parcialmente_procedente	2018	3	6	1	Alexandra Lorenzi da Silva	Titular	11000.0	﻿autos 0005461 72 2016 8 24 0090 ação procedimento do juizado especial cível proc autor mauricio mello petrucio réu latam linhas aéreas a vistos etc i relatório relatório dispensado na forma do artigo 38 caput da lei 9 099 95 ii fundamentação trato de ação de indenização por danos morais e materiais ajuizada por mauricio mello petrucio em face de latam linhas aéreas a julgo antecipadamente o feit…
212	parcialmente_procedente	2018	3	5	0	Alexandra Lorenzi da Silva Titular		7000.0	﻿autos 0305223 43 2017 8 24 0090 ação procedimento do juizado especial cível proc autor nathalia dias de andrade destri réu tam linhas aéreas a fidelidade viagens e turismo ltda e multiplus a vistos etc i relatório relatório dispensado na forma do artigo 38 caput da lei 9 099 95 ii fundamentação trato de ação de indenização por danos materiais e morais ajuizada por nathalia dias de andrade destri…
213	parcialmente_procedente	2018	3	6	1	Alexandra Lorenzi da Silva	Titular	5000.0	﻿autos 0001739 93 2017 8 24 0090 ação procedimento do juizado especial cível proc autor juliana galliano vieira réu gol linhas aéreas inteligentes a vistos etc i relatório relatório dispensado nos termos do art 38 da lei 9 099 1995 ii fundamentação trato de ação condenatória ajuizada por juliana galliano vieira contra gol linhas aéreas a julgo antecipadamente o feito porquanto a solução dos autos…
214	parcialmente_procedente	2018	3	6	1	Alexandra Lorenzi da Silva	Titular	7000.0	﻿autos 0306588 35 2017 8 24 0090 ação procedimento do juizado especial cível proc autor willian anderson martins da silva réu tap air portugal transportes aéreos portugueses a vistos etc i relatório relatório dispensado na forma do artigo 38 caput da lei 9 099 95 ii fundamentação trato de ação de indenização por danos morais e materiais ajuizada por willian anderson martins da silva em face de ta…
215	procedente	2018	3	8	3	Alexandra Lorenzi da Silva	Titular	8500.0	autos 0001635 04 2017 8 24 0090 ação procedimento do juizado especial cível proc autor mara jane saccon réu emirates vistos etc i relatório relatório dispensado na forma do artigo 38 caput da lei 9 099 95 ii fundamentação trato de ação de indenização por danos morais e materiais ajuizada por mara jane saccon em face de emirates julgo antecipadamente o feito porquanto a solução dos autos pode ser …
216	parcialmente_procedente	2018	3	8	3	Alexandra Lorenzi da Silva	Titular	4000.0	﻿autos 0301450 84 2017 8 24 0091 ação procedimento do juizado especial cível proc autor antonio chraim e outro réu latam airlines group a vistos etc i relatório relatório dispensado na forma do artigo 38 caput da lei 9 099 95 ii fundamentação trato de ação de indenização por danos morais ajuizada por antonio chraim e adriana warken meyer chraim em face de latam airlines group a julgo antecipadame…
218	parcialmente_procedente	2018	3	13	1	Alexandra Lorenzi da Silva	Titular	6000.0	﻿autos 0303039 17 2017 8 24 0090 ação procedimento do juizado especial cível proc autor martin barcia flores réu azul linhas aéreas brasileiras a vistos etc i relatório relatório dispensado na forma do artigo 38 caput da lei 9 099 95 ii fundamentação trato de ação de indenização por danos morais ajuizada por martin barcia flores em face de azul linhas aéreas brasileiras a julgo antecipadamente o …
219	parcialmente_procedente	2018	3	9	4	Alexandra Lorenzi da Silva	Titular	3000.0	﻿autos 0306210 79 2017 8 24 0090 ação procedimento do juizado especial cível proc autor raphael santiago pedrotti réu qatar airways vistos etc i relatório relatório dispensado na forma do artigo 38 caput da lei 9 099 95 ii fundamentação trato de ação de indenização por danos morais ajuizada por raphael santiago pedrotti em face de qatar airways julgo antecipadamente o feito porquanto a solução do…
220	parcialmente_procedente	2018	3	12	0	Alexandra Lorenzi da Silva	Titular	0.0	﻿autos 0304192 85 2017 8 24 0090 ação procedimento do juizado especial cível proc autor fernando aires de alencar réu latam linhas aéreas a vistos etc i relatório relatório dispensado na forma do artigo 38 caput da lei 9 099 95 ii fundamentação trato de ação de indenização por danos morais e materiais ajuizada por fernando aires de alencar em face de latam linhas aéreas a julgo antecipadamente o …
221	parcialmente_procedente	2018	3	8	3	Alexandra Lorenzi da Silva	Titular	8000.0	﻿autos 0305131 65 2017 8 24 0090 ação procedimento do juizado especial cível proc autor monica monteiro kotzias réu american airlines inc vistos etc i relatório relatório dispensado na forma do artigo 38 caput da lei 9 099 95 ii fundamentação trato de ação de indenização por danos morais e materiais ajuizada por monica monteiro kotzias em face de american airlines inc julgo antecipadamente o feit…
222	procedente	2018	3	12	0	Alexandra Lorenzi da Silva	Titular	6000.0	autos 0309983 35 2017 8 24 0090 ação procedimento do juizado especial cível proc autor luana miranda schmitt e outro réu latam linhas aéreas a vistos etc 1 relatório relatório dispensado na forma do artigo 38 caput da lei 9 099 95 2 fundamento e decido trata se de ação de indenização por danos morais ajuizada por luana miranda schmitt e outro em face de latam linhas aéreas a julgo antecipadamente…
223	parcialmente_procedente	2018	3	13	1	Alexandra Lorenzi da Silva	Titular	2000.0	﻿autos 0305283 16 2017 8 24 0090 ação procedimento do juizado especial cível proc autor aline restel trennepohl e outro réu latam linhas aéreas a vistos etc i relatório relatório dispensado na forma do artigo 38 caput da lei 9 099 95 ii fundamentação trato de ação de indenização por danos morais ajuizada por aline restel trennepohl e outro em face de latam linhas aéreas a julgo antecipadamente o …
224	parcialmente_procedente	2018	3	14	2	Alexandra Lorenzi da Silva	Titular	0.0	﻿autos 0001152 71 2017 8 24 0090 ação procedimento do juizado especial cível proc autor élia maria dos santos e outro réu gol linhas aéreas vistos etc i relatório relatório dispensado na forma do artigo 38 caput da lei 9 099 95 ii fundamentação trato de ação de indenização por danos materiais e morais ajuizada por élia maria dos santos e outro em face de gol linhas aéreas julgo antecipadamente o …
225	parcialmente_procedente	2018	3	14	2	Alexandra Lorenzi da Silva	Titular	7000.0	﻿autos 0303115 41 2017 8 24 0090 ação procedimento do juizado especial cível proc autor carlos jose gevaerd fernades e outro réu latam linhas aéreas a vistos etc i relatório relatório dispensado na forma do artigo 38 caput da lei 9 099 95 ii fundamentação trato de ação de indenização por danos materiais e morais ajuizada por carlos jose gevaerd fernades e outro em face de latam linhas aéreas a ju…
226	parcialmente_procedente	2017	12	7	3	Vânia Petermann	Titular	0.0	﻿autos 0300574 42 2017 8 24 0023 ação procedimento do juizado especial cível proc autor tatiana dorneles de morais réu gol linhas aéreas inteligentes a vistos etc i relatório relatório dispensado na forma do artigo 38 caput da lei 9 099 95 ii fundamentação trato de ação de perdas e danos ajuizada por tatiana dorneles de morais em face de gol linhas aéreas inteligentes a julgo antecipadamente o fe…
227	improcedente	2017	12	4	0	Vânia Petermann	Titular	0.0	autos 0301665 63 2017 8 24 0090 ação procedimento do juizado especial cível proc autor maide diane dos santos marchese réu latam linhas aéreas a vistos etc i relatório relatório dispensado na forma do artigo 38 caput da lei 9 099 95 ii fundamentação trato de ação de indenização por danos morais ajuizada por maide diane dos santos marchese em face de latam linhas aéreas a julgo antecipadamente o f…
228	parcialmente_procedente	2017	11	27	0	Vânia Petermann	Titular	0.0	﻿autos 0301752 19 2017 8 24 0090 ação procedimento do juizado especial cível proc autor henrique jose boaventura vieira e outros réu smiles a e outros vistos etc i relatório relatório dispensado na forma do artigo 38 caput da lei 9 099 95 ii fundamentação trato de ação de preceitos declaratórios e condenatório ajuizada por henrique jose boaventura vieira e outros em face de smiles a e outros julg…
228	parcialmente_procedente	2017	11	27	0	Vânia Petermann	Titular	2000.0	﻿autos 0301752 19 2017 8 24 0090 ação procedimento do juizado especial cível proc autor henrique jose boaventura vieira e outros réu smiles a e outros vistos etc i relatório relatório dispensado na forma do artigo 38 caput da lei 9 099 95 ii fundamentação trato de ação de preceitos declaratórios e condenatório ajuizada por henrique jose boaventura vieira e outros em face de smiles a e outros julg…
228	parcialmente_procedente	2017	11	27	0	Vânia Petermann	Titular	2000.0	﻿autos 0301752 19 2017 8 24 0090 ação procedimento do juizado especial cível proc autor henrique jose boaventura vieira e outros réu smiles a e outros vistos etc i relatório relatório dispensado na forma do artigo 38 caput da lei 9 099 95 ii fundamentação trato de ação de preceitos declaratórios e condenatório ajuizada por henrique jose boaventura vieira e outros em face de smiles a e outros julg…
229	parcialmente_procedente	2017	11	29	2	Vânia Petermann	Titular	10000.0	﻿autos 0301612 82 2017 8 24 0090 ação procedimento do juizado especial cível proc autor andré rothermel réu tvlx viagens e turismo a e outros vistos etc i relatório relatório dispensado na forma do artigo 38 caput da lei 9 099 95 ii fundamentação trato de ação de indenização por danos morais e materiais ajuizada por andré rothermel em face de tvlx viagens e turismo a e outros julgo antecipadament…
230	parcialmente_procedente	2018	1	11	3	Vânia Petermann	Titular	4000.0	﻿autos 0302909 27 2017 8 24 0090 ação procedimento do juizado especial cível proc autor leandro flach felippe e outro réu latam airlines group sa vistos etc i relatório relatório dispensado na forma do artigo 38 caput da lei 9 099 95 ii fundamentação trato de ação de indenização por danos morais e materiais ajuizada por leandro flach felippe e outro em face de latam airlines group sa julgo anteci…
231	parcialmente_procedente	2018	1	11	3	Vânia Petermann	Titular	8000.0	﻿autos 0303011 49 2017 8 24 0090 ação procedimento do juizado especial cível proc autor janaina quarezemin e outro réu azul linhas aéreas brasileiras a vistos etc i relatório relatório dispensado na forma do artigo 38 caput da lei 9 099 95 ii fundamentação trato de ação de indenização por danos morais ajuizada por janaina quarezemin e outro em face de azul linhas aéreas brasileiras a julgo anteci…
232	procedente	2018	1	19	4	Vânia Petermann	Titular	5000.0	autos 0303383 95 2017 8 24 0090 ação procedimento do juizado especial cível proc autor getúlio corrêa réu latam linhas aéreas a vistos etc i relatório relatório dispensado na forma do artigo 38 caput da lei 9 099 95 ii fundamentação trato de ação de indenização por danos morais ajuizada por getúlio corrêa em face de latam linhas aéreas a julgo antecipadamente o feito porquanto a solução dos autos…
233	parcialmente_procedente	2018	1	18	3	Vânia Petermann	Titular	9000.0	﻿autos 0305754 32 2017 8 24 0090 ação procedimento do juizado especial cível proc autor mikhayl ulynsky nesseroff guerreiro gonçalves réu azul linhas aéreas vistos etc i relatório relatório dispensado na forma do artigo 38 caput da lei 9 099 95 ii fundamentação trato de ação de indenização por danos morais ajuizada por mikhayl ulynsky nesseroff guerreiro gonçalves em face de azul linhas aéreas ju…
234	parcialmente_procedente	2018	1	16	1	Vânia Petermann	Titular	0.0	﻿autos 0303058 23 2017 8 24 0090 ação procedimento do juizado especial cível proc autor claudia periard scweidson réu gol linhas aéreas inteligentes a vistos etc i relatório relatório dispensado na forma do artigo 38 caput da lei 9 099 95 ii fundamentação trato de ação de indenização por danos materiais e morais ajuizada por claudia periard scweidson em face de gol linhas aéreas inteligentes a ju…
235	parcialmente_procedente	2018	1	17	2	Vânia Petermann	Titular	1000.0	﻿autos 0303288 65 2017 8 24 0090 ação procedimento do juizado especial cível proc autor caroline de souza réu oceanair linhas aéreas a vistos etc i relatório relatório dispensado na forma do artigo 38 caput da lei 9 099 95 ii fundamentação trato de ação de indenização por danos materiais e morais ajuizada por caroline de souza em face de oceanair linhas aéreas a julgo antecipadamente o feito porq…
236	parcialmente_procedente	2018	1	17	2	Vânia Petermann	Titular	12000.0	﻿autos 0304645 80 2017 8 24 0090 ação procedimento do juizado especial cível proc autor catarina de don braga réu latam linhas aéreas a vistos etc i relatório relatório dispensado na forma do artigo 38 caput da lei 9 099 95 ii fundamentação trato de ação de indenização por danos morais e materiais ajuizada por catarina de don braga em face de latam linhas aéreas a julgo antecipadamente o feito po…
237	parcialmente_procedente	2018	1	18	3	Vânia Petermann	Titular	10000.0	﻿autos 0303835 08 2017 8 24 0090 ação procedimento do juizado especial cível proc autor ariadne clarissa klein sartori e outro réu latam linhas aéreas a vistos etc i relatório relatório dispensado na forma do artigo 38 caput da lei 9 099 95 ii fundamentação trato de ação de indenização por danos morais e materiais ajuizada por ariadne clarissa klein sartori e outro em face de latam linhas aéreas …
241	parcialmente_procedente	2017	8	3	3	Vânia Petermann	Titular	3000.0	﻿autos 0308576 28 2016 8 24 0090 ação procedimento do juizado especial cível proc autor heitor sá de carvalho e outros réu decolar comércio ltda vistos etc é sabido que o art 38 da lei 9 099 95 prevê a dispensa do relatório para as decisões do juizado especial mas ao caso se faz necessário breve relato dos fatos i relatório heitor sá de carvalho georgia de carvalho gehrke thales augusto pereira n…
242	improcedente	2017	8	22	1	Vânia Petermann	Titular	0.0	autos 0300402 93 2017 8 24 0090 ação procedimento do juizado especial cível proc autor melissa roberta de nadal réu gol linhas aereas a vistos etc i relatório relatório dispensado na forma do artigo 38 caput da lei 9 099 95 ii fundamentação trato de ação indenizatória por danos morais ajuizada por melissa roberta de nadal em face de gol linhas aereas a julgo antecipadamente o feito porquanto a so…
243	parcialmente_procedente	2017	8	29	1	Vânia Petermann	Titular	10000.0	﻿autos 0005270 27 2016 8 24 0090 ação procedimento do juizado especial cível proc autor gustavo raposo vieira réu air china ltda vistos etc i relatório relatório dispensado na forma do artigo 38 caput da lei 9 099 95 ii fundamentação trato de ação de indenização por danos morais e materiais ajuizada por gustavo raposo vieira em face de air china ltda julgo antecipadamente o feito porquanto a solu…
244	parcialmente_procedente	2017	8	31	3	Vânia Petermann	Titular	6000.0	﻿autos 0300184 65 2017 8 24 0090 ação procedimento do juizado especial cível proc autor kamilly amorin garcia réu gol linhas aéreas inteligentes a vistos etc i relatório relatório dispensado na forma do artigo 38 caput da lei 9 099 95 ii fundamentação trato de ação de indenização por danos materiais e morais ajuizada por kamilly amorin garcia em face de gol linhas aéreas inteligentes a julgo ante…
245	improcedente	2017	8	31	3	Vânia Petermann	Titular	0.0	autos 0300639 30 2017 8 24 0090 ação procedimento do juizado especial cível proc autor rebeca tonnera mattos réu gol linhas aéreas inteligentes a vistos etc i relatório relatório dispensado na forma do artigo 38 caput da lei 9 099 95 ii fundamentação trato de ação de indenização por danos morais e materiais ajuizada por rebeca tonnera mattos em face de gol linhas aéreas inteligentes a julgo antec…
246	parcialmente_procedente	2017	9	1	4	Vânia Petermann	Titular	4000.0	﻿autos 0300182 95 2017 8 24 0090 ação procedimento do juizado especial cível proc autor andrey lucas silva vieira réu azul linhas aereas brasileiras a vistos etc i relatório relatório dispensado na forma do artigo 38 caput da lei 9 099 95 ii fundamentação trato de ação de indenização por danos morais ajuizada por andrey lucas silva vieira em face de azul linhas aereas brasileiras a julgo antecipa…
247	improcedente	2017	9	4	0	Vânia Petermann	Titular	0.0	autos 0309804 38 2016 8 24 0090 ação procedimento do juizado especial cível proc autor leandro soares dias e outro réu gol linhas aéreas inteligentes a vistos etc i relatório relatório dispensado na forma do artigo 38 caput da lei 9 099 95 ii fundamentação trato de ação de indenização por danos morais ajuizada por leandro soares dias e outro em face de gol linhas aéreas inteligentes a julgo antec…
248	parcialmente_procedente	2017	9	4	0	Vânia Petermann	Titular	10000.0	﻿autos 0309518 60 2016 8 24 0090 ação procedimento do juizado especial cível proc autor marianna nolasco pereira da cunha réu american airlines inc vistos etc i relatório relatório dispensado na forma do artigo 38 caput da lei 9 099 95 ii fundamentação trato de ação de indenização por danos morais ajuizada por marianna nolasco pereira da cunha em face de american airlines inc julgo antecipadament…
249	parcialmente_procedente	2017	9	4	0	Vânia Petermann	Titular	2000.0	﻿autos 0300189 94 2017 8 24 0023 ação procedimento do juizado especial cível proc autor carolina da luz de brito réu latam linhas aéreas a vistos etc i relatório relatório dispensado nos termos do art 38 da lei 9 099 1995 ii fundamentação trato de ação indenizatória por danos morais ajuizada por carolina da luz de brito contra latam linhas aéreas a julgo antecipadamente o feito uma vez que as pro…
250	parcialmente_procedente	2017	9	5	1	Vânia Petermann	Titular	0.0	﻿autos 0004097 65 2016 8 24 0090 ação procedimento do juizado especial cível proc autor gildomar xavier marques e outro réu vrg linhas aéreas a vistos etc i relatório relatório dispensado na forma do artigo 38 caput da lei 9 099 95 ii fundamentação trato de ação de indenização por danos morais e materiais ajuizada por gildomar xavier marques e outro em face de vrg linhas aéreas a julgo antecipada…
251	parcialmente_procedente	2017	9	6	2	Vânia Petermann	Titular	0.0	﻿autos 0005334 37 2016 8 24 0090 ação procedimento do juizado especial cível proc autor benicio oliveira feitosa réu azul linhas aéreas vistos etc i relatório relatório dispensado na forma do artigo 38 caput da lei 9 099 95 ii fundamentação trato de ação de indenização por danos morais ajuizada por benicio oliveira feitosa em face de azul linhas aéreas julgo antecipadamente o feito porquanto a so…
252	improcedente	2017	9	6	2	Vânia Petermann	Titular	0.0	autos 0301248 13 2017 8 24 0090 ação procedimento do juizado especial cível proc autor felipe seitz bento réu latam linhas aéreas a vistos etc i relatório relatório dispensado na forma do artigo 38 caput da lei 9 099 95 ii fundamentação trato de ação de indenização por danos morais ajuizada por felipe seitz bento em face de latam linhas aéreas a julgo antecipadamente o feito porquanto a solução d…
253	parcialmente_procedente	2017	9	6	2	Vânia Petermann	Titular	4000.0	﻿autos 0301969 69 2017 8 24 0023 ação procedimento do juizado especial cível proc autor maria jose hesseine coelho réu tap transporte aéreo portugueses a vistos etc i relatório relatório dispensado na forma do artigo 38 caput da lei 9 099 95 ii fundamentação trato de ação de indenização por danos morais ajuizada por maria jose hesseine coelho em face de tap transporte aéreo portugueses a julgo an…
254	parcialmente_procedente	2017	9	11	0	Vânia Petermann	Titular	4000.0	﻿autos 0301966 17 2017 8 24 0023 ação procedimento do juizado especial cível proc autor prudente jose silveira mello réu tap transporte aéreo portugueses a vistos etc i relatório relatório dispensado na forma do artigo 38 caput da lei 9 099 95 ii fundamentação trato de ação de indenização por danos morais e materiais ajuizada por prudente jose silveira mello em face de tap transporte aéreo portug…
255	parcialmente_procedente	2017	9	14	3	Vânia Petermann	Titular	4000.0	﻿autos 0311346 91 2016 8 24 0090 ação procedimento do juizado especial cível proc autor hugo franco cezar réu campanhia aéra azul linhas aéreas brasileiras a vistos etc i relatório relatório dispensado na forma do artigo 38 caput da lei 9 099 95 ii fundamentação trato de ação de indenização por danos morais ajuizada por hugo franco cezar em face de campanhia aéra azul linhas aéreas brasileiras a …
256	parcialmente_procedente	2017	9	12	1	Vânia Petermann	Titular	1000.0	﻿autos 0311448 16 2016 8 24 0090 ação procedimento do juizado especial cível proc autor leonardo arruda réu azul linhas aéreas brasileiras a vistos etc i relatório relatório dispensado na forma do artigo 38 caput da lei 9 099 95 ii fundamentação trato de ação de indenização por danos materiais e morais ajuizada por leonardo arruda em face de azul linhas aéreas brasileiras a julgo antecipadamente …
257	parcialmente_procedente	2017	9	12	1	Vânia Petermann	Titular	10000.0	﻿autos 0301714 14 2017 8 24 0023 ação procedimento do juizado especial cível proc autor rodrigo cesar mathias ferreira réu emirates airlines a vistos etc i relatório relatório dispensado na forma do artigo 38 caput da lei 9 099 95 ii fundamentação trato de ação de indenização por danos morais ajuizada por rodrigo cesar mathias ferreira em face de emirates airlines a julgo antecipadamente o feito …
258	parcialmente_procedente	2017	9	12	1	Vânia Petermann	Titular	1500.0	﻿autos 0003988 51 2016 8 24 0090 ação procedimento do juizado especial cível proc autor ricardo bortolotto martinello réu oceanair linhas aéreas a vistos etc i relatório relatório dispensado na forma do artigo 38 caput da lei 9 099 95 ii fundamentação trato de ação de indenização por danos morais ajuizada por ricardo bortolotto martinello em face de oceanair linhas aéreas a julgo antecipadamente …
259	parcialmente_procedente	2017	9	22	4	Vânia Petermann	Titular	10000.0	﻿autos 0300947 66 2017 8 24 0090 ação procedimento do juizado especial cível proc autor marco antônio elias bleggi réu latam linhas aéreas a e outro vistos etc i relatório relatório dispensado na forma do artigo 38 caput da lei 9 099 95 ii fundamentação trato de ação de indenização por danos morais e materiais ajuizada por marco antônio elias bleggi em face de latam linhas aéreas a e outro julgo …
260	parcialmente_procedente	2017	9	25	0	Vânia Petermann	Titular	12000.0	﻿autos 0301132 07 2017 8 24 0090 ação procedimento do juizado especial cível proc autor franciny vieira agostinho réu latam linhas aéreas a e outro vistos etc i relatório relatório dispensado na forma do artigo 38 caput da lei 9 099 95 ii fundamentação trato de ação de indenização por danos morais ajuizada por franciny vieira agostinho em face de latam linhas aéreas a e american airlines julgo an…
261	parcialmente_procedente	2017	9	25	0	Vânia Petermann	Titular	4000.0	﻿autos 0300982 26 2017 8 24 0090 ação procedimento do juizado especial cível proc autor marco aurelio prass goetten réu gol transportes aéreos a vistos etc i relatório relatório dispensado na forma do artigo 38 caput da lei 9 099 95 ii fundamentação trato de ação de indenização por danos morais ajuizada por marco aurelio prass goetten em face de gol transportes aéreos a julgo antecipadamente o fe…
262	parcialmente_procedente	2017	9	25	0	Vânia Petermann	Titular	5000.0	﻿autos 0307873 97 2016 8 24 0090 ação procedimento do juizado especial cível proc autor jeane juliano moura réu oceanair linhas aéreas a vistos etc i relatório relatório dispensado nos termos do art 38 da lei 9 099 1995 ii fundamentação trato de ação condenatória ajuizada por jeane juliano moura contra oceanair linhas aéreas a julgo antecipadamente o feito porquanto a solução dos autos pode ser o…
263	parcialmente_procedente	2017	9	26	1	Vânia Petermann	Titular	8000.0	﻿autos 0311424 85 2016 8 24 0090 ação procedimento do juizado especial cível proc autor alfonso herbert penkuhn réu latam airlines group a vistos etc i relatório relatório dispensado nos termos do art 38 da lei 9 099 1995 ii fundamentação trato de ação indenizatória ajuizada por alfonso herbert penkuhn contra latam airlines group a julgo antecipadamente o feito porquanto a solução dos autos pode …
264	improcedente	2017	9	26	1	Vânia Petermann	Titular	0.0	autos 0311519 18 2016 8 24 0090 ação procedimento do juizado especial cível proc autor willian anderson martins da silva réu alitália compagnia aérea italiana a vistos etc i relatório relatório dispensado na forma do artigo 38 caput da lei 9 099 95 ii fundamentação trato de ação de indenização por danos materiais ajuizada por willian anderson martins da silva em face de alitália compagnia aérea i…
265	parcialmente_procedente	2017	10	4	2	Vânia Petermann	Titular	1500.0	﻿autos 0300173 36 2017 8 24 0090 ação procedimento do juizado especial cível proc autor daniel da silva rosa e outro réu gol transportes aéreos a vistos etc i relatório relatório dispensado na forma do artigo 38 caput da lei 9 099 95 ii fundamentação trato de ação de indenização por danos morais ajuizada por daniel da silva rosa e outro em face de gol transportes aéreos a julgo antecipadamente o …
266	parcialmente_procedente	2017	10	24	1	Vânia Petermann	Titular	5000.0	﻿autos 0310418 43 2016 8 24 0090 ação procedimento do juizado especial cível proc autor rose aylce oliveira leite réu gol linhas aéreas inteligentes a vistos etc i relatório relatório dispensado nos termos do art 38 da lei 9 099 1995 ii fundamentação trato de ação de indenização de danos morais ajuizada por rose aylce oliveira leite em face de gol linhas aéreas inteligentes a julgo antecipadament…
267	parcialmente_procedente	2017	10	24	1	Vânia Petermann	Titular	8000.0	﻿autos 0303164 82 2017 8 24 0090 ação procedimento do juizado especial cível proc autor ana cláudia bahia amaral alves réu latam linhas aéreas a vistos etc i relatório relatório dispensado na forma do artigo 38 caput da lei 9 099 95 ii fundamentação trato de ação de indenização por danos morais ajuizada por ana cláudia bahia amaral alves em face de latam linhas aéreas a julgo antecipadamente o fe…
268	parcialmente_procedente	2017	10	25	2	Vânia Petermann	Titular	5000.0	﻿autos 0304965 33 2017 8 24 0090 ação procedimento do juizado especial cível proc autor pedro seolin dos santos réu latam airlines vistos etc i relatório relatório dispensado na forma do artigo 38 caput da lei 9 099 95 ii fundamentação trato de ação de indenização por danos materiais e morais ajuizada por pedro seolin dos santos em face de latam airlines julgo antecipadamente o feito porquanto a …
269	parcialmente_procedente	2017	10	25	2	Vânia Petermann	Titular	10000.0	﻿autos 0302984 03 2016 8 24 0090 ação procedimento do juizado especial cível proc autor dulce de castro quevedo e outros réu tam linhas aéreas a e outro vistos etc i relatório relatório dispensado na forma do artigo 38 caput da lei 9 099 95 ii fundamentação trato de ação de indenização por danos morais e materiais ajuizada por dulce de castro quevedo e outros em face de tam linhas aéreas a e outr…
270	parcialmente_procedente	2017	10	30	0	Vânia Petermann	Titular	4000.0	﻿autos 0000017 24 2017 8 24 0090 ação procedimento do juizado especial cível proc autor roberto léo da silva réu latam linhas aéreas a vistos etc i relatório relatório dispensado na forma do artigo 38 caput da lei 9 099 95 ii fundamentação trato de ação de indenização por danos morais ajuizada por roberto léo da silva em face de latam linhas aéreas a julgo antecipadamente o feito porquanto a solu…
271	improcedente	2017	10	30	0	Vânia Petermann	Titular	0.0	autos 0000136 82 2017 8 24 0090 ação procedimento do juizado especial cível proc autor alyne carvalho de oliveira réu azul linhas aéreas brasileiras vistos etc i relatório relatório dispensado na forma do artigo 38 caput da lei 9 099 95 ii fundamentação trato de ação de indenização por danos morais ajuizada por alyne carvalho de oliveira em face de azul linhas aéreas brasileiras julgo antecipadam…
272	parcialmente_procedente	2017	11	1	2	Vânia Petermann	Titular	0.0	﻿autos 0300384 72 2017 8 24 0090 ação procedimento do juizado especial cível proc autor joão eduardo de nadal réu gol linhas aéreas a vistos etc i relatório relatório dispensado na forma do artigo 38 caput da lei 9 099 95 ii fundamentação trato de ação de indenização por danos materiais e morais ajuizada por joão eduardo de nadal em face de gol linhas aéreas a julgo antecipadamente o feito porqua…
273	improcedente	2017	11	9	3	Vânia Petermann	Titular	0.0	autos 0301539 13 2017 8 24 0090 ação procedimento do juizado especial cível proc autor fábio costa proença réu latam airlines group a e outro vistos etc i relatório relatório dispensado na forma do artigo 38 caput da lei 9 099 95 ii fundamentação trato de ação de indenização por danos materiais e morais ajuizada por fábio costa proença em face de latam airlines group a e outro julgo antecipadamen…
274	parcialmente_procedente	2017	11	3	4	Vânia Petermann	Titular	14240.0	﻿autos 0001697 44 2017 8 24 0090 ação procedimento do juizado especial cível proc autor maria heizen amin helou réu latam airlines group a e outro vistos etc i relatório relatório dispensado na forma do artigo 38 caput da lei 9 099 95 ii fundamentação trato de ação de indenização por danos morais e materiais ajuizada por maria heizen amin helou em face de latam airlines group a e outro julgo ante…
275	parcialmente_procedente	2017	11	6	0	Vânia Petermann	Titular	10000.0	﻿autos 0000357 65 2017 8 24 0090 ação procedimento do juizado especial cível proc autor eduardo moraes de almeida réu latam linhas aéreas a vistos etc i relatório relatório dispensado na forma do artigo 38 caput da lei 9 099 95 ii fundamentação trato de ação de indenização por danos morais ajuizada por eduardo moraes de almeida em face de latam linhas aéreas a julgo antecipadamente o feito porqua…
276	parcialmente_procedente	2017	11	8	2	Vânia Petermann	Titular	10000.0	﻿autos 0302417 35 2017 8 24 0090 ação procedimento do juizado especial cível proc autor eduardo karam kleinubing réu latam airlines group a vistos etc i relatório relatório dispensado na forma do artigo 38 caput da lei 9 099 95 ii fundamentação trato de ação de indenização por danos morais ajuizada por eduardo karam kleinubing em face de latam airlines group a julgo antecipadamente o feito porqua…
277	parcialmente_procedente	2017	11	9	3	Vânia Petermann	Titular	2000.0	﻿autos 0000742 13 2017 8 24 0090 ação procedimento do juizado especial cível proc autor carolina vidotti castro correa réu latam linhas aéreas a vistos etc i relatório relatório dispensado na forma do artigo 38 caput da lei 9 099 95 ii fundamentação trato de ação de indenização por danos morais ajuizada por carolina vidotti castro correa em face de latam linhas aéreas a julgo antecipadamente o fe…
278	parcialmente_procedente	2017	11	13	0	Vânia Petermann	Titular	8000.0	﻿autos 0302724 86 2017 8 24 0090 ação procedimento do juizado especial cível proc autor luciana carmen zattar ramos réu latam linhas aéreas a vistos etc i relatório relatório dispensado na forma do artigo 38 caput da lei 9 099 95 ii fundamentação trato de ação de indenização por danos morais ajuizada por luciana carmen zattar ramos em face de latam linhas aéreas a julgo antecipadamente o feito po…
279	parcialmente_procedente	2017	11	14	1	Vânia Petermann	Titular	6000.0	﻿autos 0302138 49 2017 8 24 0090 ação procedimento do juizado especial cível proc autor tatiana shigunov réu latam airlines group a vistos etc i relatório relatório dispensado na forma do artigo 38 caput da lei 9 099 95 ii fundamentação trato de ação de indenização por danos morais ajuizada por tatiana shigunov em face de latam airlines group a julgo antecipadamente o feito porquanto a solução do…
280	parcialmente_procedente	2017	11	14	1	Vânia Petermann	Titular	4000.0	﻿autos 0303527 03 2016 8 24 0091 ação procedimento do juizado especial cível proc autor francisleno da silva pereira réu vrg linhas aéreas a vistos etc i relatório relatório dispensado na forma do artigo 38 caput da lei 9 099 95 ii fundamentação trato de ação de indenização por danos morais ajuizada por francisleno da silva pereira em face de vrg linhas aéreas a julgo antecipadamente o feito porq…
281	parcialmente_procedente	2017	11	20	0	Vânia Petermann	Titular	12000.0	﻿autos 0301775 62 2017 8 24 0090 ação procedimento do juizado especial cível proc autor joão paulo silvino réu american airlines inc vistos etc i relatório relatório dispensado na forma do artigo 38 caput da lei 9 099 95 ii fundamentação trato de ação de indenização por danos morais e materiais ajuizada por joão paulo silvino em face de american airlines inc julgo antecipadamente o feito porquant…
282	improcedente	2017	12	12	1	Vânia Petermann	Titular	0.0	autos 0003015 96 2016 8 24 0090 ação procedimento do juizado especial cível proc autor mara toledo piza baiocchi de sant anna réu smiles a vistos etc i relatório relatório dispensado na forma do artigo 38 caput da lei 9 099 95 ii fundamentação trato de ação de repetição de indébito e indenizatória por danos morais ajuizada por mara toledo piza baiocchi de sant anna em face de smiles a e gol varig…
283	parcialmente_procedente	2017	7	31	0	Vânia Petermann	Titular	10000.0	﻿autos 0303946 23 2016 8 24 0091 ação procedimento do juizado especial cível proc autor renata holthausen kurtz réu american airlines inc vistos etc i relatório relatório dispensado na forma do artigo 38 caput da lei 9 099 95 ii fundamentação trato de ação de indenização por danos morais ajuizada por renata holthausen kurtz em face de american airlines inc julgo antecipadamente o feito porquanto …
284	parcialmente_procedente	2017	7	31	0	Vânia Petermann	Titular	8000.0	﻿autos 0311504 49 2016 8 24 0090 ação procedimento do juizado especial cível proc autor maxmiliano pomar réu avianca linhas aéreas vistos etc i relatório relatório dispensado na forma do artigo 38 caput da lei 9 099 95 ii fundamentação trato de ação de indenização por danos morais ajuizada por maxmiliano pomar em face de avianca linhas aéreas julgo antecipadamente o feito porquanto a solução dos …
285	parcialmente_procedente	2017	7	31	0	Vânia Petermann	Titular	3000.0	﻿autos 0300121 40 2017 8 24 0090 ação procedimento do juizado especial cível proc autor camila salum de oliveira réu lantam airlines group a e outro vistos etc i relatório relatório dispensado na forma do artigo 38 caput da lei 9 099 95 ii fundamentação trato de ação de indenização por danos morais ajuizada por camila salum de oliveira em face de lantam airlines group a e outro julgo antecipadame…
286	parcialmente_procedente	2017	8	1	1	Vânia Petermann	Titular	5000.0	﻿autos 0300806 47 2017 8 24 0090 ação procedimento do juizado especial cível proc autor guilherme schmidt carpes réu tam linhas aéreas vistos etc i relatório relatório dispensado na forma do artigo 38 caput da lei 9 099 95 ii fundamentação trato de ação de indenização por danos morais ajuizada por guilherme schmidt carpes em face de tam linhas aéreas julgo antecipadamente o feito porquanto a solu…
287	parcialmente_procedente	2017	7	11	1	Vânia Petermann	Titular	8000.0	﻿autos 0002558 64 2016 8 24 0090 ação procedimento do juizado especial cível proc autor marcio josé linhares réu compagnie national royal air maroc vistos etc i relatório relatório dispensado na forma do artigo 38 caput da lei 9 099 95 ii fundamentação trato de ação de indenização por danos morais e materiais ajuizada por marcio josé linhares em face de compagnie national royal air maroc julgo an…
288	parcialmente_procedente	2017	7	6	3	Vânia Petermann	Titular	5000.0	﻿autos 0306375 63 2016 8 24 0090 ação procedimento do juizado especial cível proc autor fernando santos da silva réu vrg linhas aéreas a e outro vistos etc i relatório relatório dispensado nos termos do art 38 da lei 9 099 1995 ii fundamentação trato de ação de indenização de danos materiais e morais ajuizada por fernando santos da silva contra vrg linhas aéreas a e outro julgo antecipadamente o …
289	parcialmente_procedente	2017	7	7	4	Vânia Petermann	Titular	5000.0	﻿autos 0003071 32 2016 8 24 0090 ação procedimento do juizado especial cível proc autor edison linhares réu gol transportes aéreos a vistos etc i relatório relatório dispensado nos termos do art 38 da lei 9 099 1995 ii fundamentação trato de ação de indenização de danos materiais e morais ajuizada por edison linhares contra gol transportes aéreos a julgo antecipadamente o feito porquanto a soluçã…
290	parcialmente_procedente	2017	7	12	2	Vânia Petermann	Titular	5000.0	﻿autos 0003022 88 2016 8 24 0090 ação procedimento do juizado especial cível proc autor layo de jesus alves réu iberia linhas aéreas espanha a vistos etc i relatório relatório dispensado nos termos do art 38 da lei 9 099 1995 ii fundamentação trato de ação condenatória ajuizada por layo de jesus alves contra iberia linhas aéreas espanha a julgo antecipadamente o feito porquanto a solução dos auto…
291	improcedente	2017	7	14	4	Vânia Petermann	Titular	0.0	autos 0003051 41 2016 8 24 0090 ação procedimento do juizado especial cível proc autor jonas leopoldino da silva ramos réu oceanair linhas aéreas a vistos etc i relatório relatório dispensado na forma do artigo 38 caput da lei 9 099 95 ii fundamentação trato de ação de indenização ajuizada por jonas leopoldino da silva ramos em face de oceanair linhas aéreas a julgo antecipadamente o feito porqua…
292	parcialmente_procedente	2017	7	12	2	Vânia Petermann	Titular	5000.0	﻿autos 0304417 42 2016 8 24 0090 ação procedimento do juizado especial cível proc autor maurício de lucca figueira e outro réu compania panamena de aviacion a e outro vistos etc i relatório relatório dispensado nos termos do art 38 da lei 9 099 1995 ii fundamentação trato de ação condenatória ajuizada por maurício de lucca figueira e cássia andreia de souza mundstock contra compania panamena de a…
293	procedente	2017	7	26	2	Vânia Petermann	Titular	10000.0	autos 0007480 48 2016 8 24 0091 ação procedimento do juizado especial cível proc autor mítila nocetti souza brandl réu latam linhas aéreas a vistos etc i relatório relatório dispensado na forma do artigo 38 caput da lei 9 099 95 ii fundamentação trato de ação de indenização por danos morais e materiais ajuizada por mítila nocetti souza brandl em face de latam linhas aéreas a julgo antecipadamente…
294	parcialmente_procedente	2017	7	6	3	Vânia Petermann	Titular	5000.0	﻿autos 0302839 41 2016 8 24 0091 ação procedimento do juizado especial cível proc autor thiago faria neves réu gol linhas aéreas vistos etc i relatório relatório dispensado nos termos do art 38 da lei 9 099 1995 ii fundamentação trato de ação de indenização de danos materiais e morais ajuizada por thiago faria neves contra gol linhas aéreas julgo antecipadamente o feito porquanto a solução dos au…
295	parcialmente_procedente	2017	7	18	1	Vânia Petermann	Titular	5000.0	﻿autos 0310587 30 2016 8 24 0090 ação procedimento do juizado especial cível proc autor rafael andré baldo de lima réu gol linhas aéreas inteligentes a vistos etc i relatório relatório dispensado nos termos do art 38 da lei 9 099 1995 ii fundamentação trato de ação de indenização de danos morais ajuizada por rafael andré baldo de lima contra gol linhas aéreas inteligentes a julgo antecipadamente …
296	improcedente	2017	5	30	1	Vânia Petermann	Titular	0.0	autos 0300610 14 2016 8 24 0090 ação procedimento do juizado especial cível proc autor josé da silveira neto réu oceanair linhas aéreas a vistos etc i relatório relatório dispensado nos termos do art 38 da lei 9 099 1995 ii fundamentação trato de ação condenatória ajuizada por josé da silveira neto contra oceanair linhas aéreas a julgo antecipadamente o feito porquanto a solução dos autos pode se…
297	parcialmente_procedente	2017	7	14	4	Vânia Petermann	Titular	12000.0	﻿autos 0303942 86 2016 8 24 0090 ação procedimento do juizado especial cível proc autor carlo bianchini réu tam linhas aéreas a vistos etc i relatório relatório dispensado na forma do artigo 38 caput da lei 9 099 95 ii fundamentação trato de ação de indenização por danos morais ajuizada por carlo bianchini em face de tam linhas áreas a julgo antecipadamente o feito porquanto a solução dos autos p…
298	parcialmente_procedente	2017	7	20	3	Vânia Petermann	Titular	2000.0	﻿autos 0310659 17 2016 8 24 0090 ação procedimento do juizado especial cível autora carina rabelo farias ré klm cia real holandesa de aviação vistos etc i relatório relatório dispensado na forma do artigo 38 caput da lei 9 099 95 ii fundamentação trato de ação de indenização por danos morais ajuizada por carina rabelo farias em face de klm cia real holandesa de aviação infiro dos autos que a auto…
299	parcialmente_procedente	2017	7	1	5	Vânia Petermann	Titular	8000.0	﻿autos 0305694 93 2016 8 24 0090 ação procedimento do juizado especial cível proc autor bruno ramos e outro réu vrg linhas aéreas a vistos etc i relatório relatório dispensado nos termos do art 38 da lei 9 099 1995 ii fundamentação trato de ação condenatória por danos morais ajuizada por bruno ramos e manuela kanareki pereira ramos contra vrg linhas aéreas a julgo antecipadamente o feito porquant…
300	parcialmente_procedente	2017	7	31	0	Vânia Petermann	Titular	1000.0	﻿autos 0313886 22 2016 8 24 0023 ação procedimento do juizado especial cível proc autor paula arriel fabri finoti réu oceanair linhas aéreas a vistos etc i relatório relatório dispensado nos termos do art 38 da lei 9 099 1995 ii fundamentação trato de ação condenatória ajuizada por paula arriel fabri finoti contra oceanair linhas aéreas a julgo antecipadamente o feito porquanto a solução dos auto…
301	parcialmente_procedente	2017	7	13	3	Vânia Petermann	Titular	10000.0	﻿autos 0304525 71 2016 8 24 0090 ação procedimento do juizado especial cível proc autor sarah fernandes e outro réu ethiopian airlines enterprise vistos etc i relatório relatório dispensado na forma do artigo 38 caput da lei 9 099 95 ii fundamentação trato de ação de indenização por danos morais ajuizada por sarah fernandes e outro em face de ethiopian airlines enterprise julgo antecipadamente o …
302	parcialmente_procedente	2017	7	31	0	Vânia Petermann	Titular	0.0	﻿autos 0305495 08 2015 8 24 0090 ação procedimento do juizado especial cível proc autor gabriela dos anjos ferraz réu latam linhas aéreas a e multiplus a vistos etc i relatório relatório dispensado nos termos do art 38 da lei 9 099 1995 ii fundamentação trato de ação condenatória ajuizada por gabriela dos anjos ferraz contra latam linhas aéreas a e multiplus a julgo antecipadamente o feito porqua…
303	parcialmente_procedente	2017	6	4	6	Vânia Petermann	Titular	2000.0	﻿autos 0303585 09 2016 8 24 0090 ação procedimento do juizado especial cível proc autor renata spacek januário réu oceanair linhas aéreas a vistos etc i fundamentação trato de ação condenatória de indenização por danos materiais e morais ajuizada por renata spacek januário em face de oceanair linhas aéreas a para uma compreensão do que será decidido entendo pertinente fazer um relatório do proces…
304	improcedente	2017	6	19	0	Vânia Petermann	Titular	0.0	autos 0002610 60 2016 8 24 0090 ação procedimento do juizado especial cível proc autor fátima maria mendes dos santos réu edestinos agência de viagens e turismo ltda e outro vistos etc i relatório relatório dispensado na forma do artigo 38 caput da lei 9 099 95 ii fundamentação trato de ação condenatória por danos materiais e morais ajuizada por fátima maria mendes dos santos em face de edestinos…
305	extincao	2017	6	23	4	Vânia Petermann	Titular	0.0	﻿autos 0300962 69 2016 8 24 0090 ação procedimento do juizado especial cível autor arivane augusta chiarelotto e outros réu air europa linhas aéreas a e outro vistos etc i relatório relatório dispensado na forma do artigo 38 caput da lei 9 099 95 ii fundamentação julgo o processo como consta pois há condição processual e de prova para tanto trato de ação de reparação de danos morais ajuizada por …
305	extincao	2017	6	23	4	Vânia Petermann	Titular	0.0	﻿autos 0300962 69 2016 8 24 0090 ação procedimento do juizado especial cível autor arivane augusta chiarelotto e outros réu air europa linhas aéreas a e outro vistos etc i relatório relatório dispensado na forma do artigo 38 caput da lei 9 099 95 ii fundamentação julgo o processo como consta pois há condição processual e de prova para tanto trato de ação de reparação de danos morais ajuizada por …
305	parcialmente_procedente	2017	6	23	4	Vânia Petermann	Titular	5000.0	﻿autos 0300962 69 2016 8 24 0090 ação procedimento do juizado especial cível autor arivane augusta chiarelotto e outros réu air europa linhas aéreas a e outro vistos etc i relatório relatório dispensado na forma do artigo 38 caput da lei 9 099 95 ii fundamentação julgo o processo como consta pois há condição processual e de prova para tanto trato de ação de reparação de danos morais ajuizada por …
306	procedente	2017	7	26	2	Vânia Petermann	Titular	8500.0	autos 0309267 42 2016 8 24 0090 ação procedimento do juizado especial cível proc autor suzana schmidt de arruda réu latam linhas aéreas a vistos etc i relatório relatório dispensado na forma do artigo 38 caput da lei 9 099 95 ii fundamentação trato de ação de indenização por danos morais ajuizada por suzana schmidt de arruda em face de latam linhas aéreas a julgo antecipadamente o feito porquanto…
307	procedente	2017	7	26	2	Vânia Petermann	Titular	7500.0	autos 0309237 07 2016 8 24 0090 ação procedimento do juizado especial cível proc autor jakson alberto munhoz réu turkish airlines inc vistos etc i relatório relatório dispensado na forma do artigo 38 caput da lei 9 099 95 ii fundamentação trato de ação de indenização por danos morais e materiais ajuizada por jakson alberto munhoz em face deturkish airlines inc julgo antecipadamente o feito porqua…
308	parcialmente_procedente	2017	8	1	1	Vânia Petermann	Titular	6000.0	﻿autos 0300045 16 2017 8 24 0090 ação procedimento do juizado especial cível proc autor silvia luiza lermen e outro réu american airlines inc vistos etc i relatório relatório dispensado na forma do artigo 38 caput da lei 9 099 95 ii fundamentação trato de ação de indenização por danos morais e materiais ajuizada por silvia luiza lermen e outro em face deamerican airlines inc julgo antecipadamente…
309	procedente	2017	6	23	4	Felipe L. da S. N. Schwambach	Leigo	2000.0	autos 0000114 92 2015 8 24 0090 ação procedimento do juizado especial cível proc autor rafael rodrigues de souza réu american airlines decisão o art 38 da lei 9 099 95 dispensa o relatório mas ao caso verifica se a necessidade de breve relato i relatório rafael rodrigues de souza qualificado nos autos ajuizou desassistido de advogado ação de indenização de danos materiais e morais contra a ré ame…
310	parcialmente_procedente	2017	8	1	1	Vânia Petermann	Titular	5000.0	﻿autos 0309118 46 2016 8 24 0090 ação procedimento do juizado especial cível proc autor marcio ricardo costa réu gol linhas aéreas inteligentes a vistos etc i relatório relatório dispensado nos termos do art 38 da lei 9 099 1995 ii fundamentação trato de ação condenatória ajuizada por marcio ricardo costa contra gol linhas aéreas inteligentes a julgo antecipadamente o feito porquanto a solução do…
311	improcedente	2017	7	7	4	Vânia Petermann	Titular	0.0	autos 0304074 46 2016 8 24 0090 ação procedimento do juizado especial cível proc autor henrique leonardi azevedo de azevedo réu gol linhas aéreas inteligentes a vistos etc i relatório relatório dispensado na forma do artigo 38 caput da lei 9 099 95 ii fundamentação trato de ação de indenização por danos materiais e morais ajuizada por henrique leonardi azevedo de azevedo em face de gol linhas aér…
312	procedente	2017	6	1	3	Vânia Petermann	Titular	2000.0	autos 0303307 08 2016 8 24 0090 ação procedimento do juizado especial cível proc autor herika patrícia secundino réu tam linhas aéreas a fidelidade viagens e turismo ltda e multiplus a vistos etc i relatório relatório dispensado na forma do artigo 38 caput da lei 9 099 95 ii fundamentação trato de ação condenatória por danos morais ajuizada por hérika patrícia secundino em face de tam linhas aére…
313	parcialmente_procedente	2017	5	31	2	Vânia Petermann	Titular	4000.0	﻿autos 0305627 65 2015 8 24 0090 ação procedimento do juizado especial cível proc autor rodrigo fernandes sánchez e rejane fernandes sánchez réu societe air france vistos etc i relatório relatório dispensado nos termos do art 38 da lei 9 099 1995 ii fundamentação trato de ação condenatória ajuizada por rodrigo fernandes sánchez e rejane fernandes sánchez contra societe air france julgo antecipada…
314	improcedente	2017	5	31	2	Vânia Petermann	Titular	0.0	autos 0329473 21 2015 8 24 0023 ação procedimento do juizado especial cível proc autor cíntia augusto da silva réu gol linhas aéreas inteligentes a vistos etc i relatório relatório dispensado nos termos do art 38 da lei 9 099 1995 ii fundamentação trato de ação condenatória ajuizada por cíntia augusto da silva contra vrg linhas aéreas a julgo antecipadamente o feito porquanto a solução dos autos …
315	parcialmente_procedente	2017	5	31	2	Vânia Petermann	Titular	0.0	﻿autos 0303200 68 2016 8 24 0023 ação procedimento do juizado especial cível proc autor roberto de souza siqueira e outro réu tam linhas aéreas a vistos etc i relatório relatório dispensado nos termos do art 38 da lei 9 099 1995 ii fundamentação trato de ação condenatória ajuizada por roberto de souza siqueira e michele dora budin contra tam linhas aéreas a julgo antecipadamente o feito porquanto…
316	parcialmente_procedente	2017	7	14	4	Vânia Petermann	Titular	0.0	﻿autos 0308516 55 2016 8 24 0090 ação procedimento do juizado especial cível proc autor rafael areão da silva franzoni e outro réu oceanair linhas aéreas a vistos etc i relatório relatório dispensado nos termos do art 38 da lei 9 099 1995 ii fundamentação trato de ação condenatória ajuizada por rafael areão da silva franzoni e ana clara almeida stock contra oceanair linhas aéreas a julgo antecipa…
317	parcialmente_procedente	2017	8	1	1	Vânia Petermann	Titular	0.0	﻿autos 0309869 33 2016 8 24 0090 ação procedimento do juizado especial cível proc autor luciana bihain hagemann de malfussi e outro réu oceanair linhas aéreas a e trans american airlines a taca peru vistos etc i relatório relatório dispensado na forma do artigo 38 caput da lei 9 099 95 ii fundamentação trato de ação de indenização por danos morais e materiais ajuizada por luciana bihain hagemann …
317	parcialmente_procedente	2017	8	1	1	Vânia Petermann	Titular	5000.0	﻿autos 0309869 33 2016 8 24 0090 ação procedimento do juizado especial cível proc autor luciana bihain hagemann de malfussi e outro réu oceanair linhas aéreas a e trans american airlines a taca peru vistos etc i relatório relatório dispensado na forma do artigo 38 caput da lei 9 099 95 ii fundamentação trato de ação de indenização por danos morais e materiais ajuizada por luciana bihain hagemann …
318	parcialmente_procedente	2017	7	31	0	Vânia Petermann	Titular	12000.0	﻿autos 0309943 87 2016 8 24 0090 ação procedimento do juizado especial cível proc autor cristiane felisbino silva réu air canadá vistos etc i relatório relatório dispensado na forma do artigo 38 caput da lei 9 099 95 ii fundamentação trato de ação de indenização por danos morais e materiais ajuizada por cristiane felisbino silva em face de air canadá julgo antecipadamente o feito porquanto a solu…
319	parcialmente_procedente	2017	7	12	2	Vânia Petermann	Titular	4000.0	﻿autos 0305845 59 2016 8 24 0090 ação procedimento do juizado especial cível proc autor giovani maia schiavo e outro réu iberia lineas aereas de espana a e outro vistos etc i relatório relatório dispensado na forma do artigo 38 caput da lei 9 099 95 ii fundamentação trato de ação de indenização por danos morais e materiais ajuizada por giovani maia schiavo e victória brum de oliveira schiavo em f…
320	procedente	2017	7	11	1	Vânia Petermann	Titular	8000.0	autos 0302795 25 2016 8 24 0090 ação procedimento do juizado especial cível proc autor ana carolina bazzo réu air europa linhas aéreas a vistos etc i relatório relatório dispensado na forma do artigo 38 caput da lei 9 099 95 ii fundamentação trato de ação de indenização por danos morais e materiais ajuizada por ana carolina bazzo em face de air europa linhas aéreas a julgo antecipadamente o feito…
321	parcialmente_procedente	2017	7	10	0	Vânia Petermann	Titular	10000.0	﻿autos 0305834 30 2016 8 24 0090 ação procedimento do juizado especial cível proc autor lucas zimmermann réu swiss international air lines ag vistos etc i relatório relatório dispensado na forma do artigo 38 caput da lei 9 099 95 ii fundamentação trato de ação de indenização por danos morais ajuizada por lucas zimmermann em face de swiss international air lines ag julgo antecipadamente o feito po…
322	parcialmente_procedente	2017	6	1	3	Vânia Petermann	Titular	6000.0	﻿autos 0311399 72 2016 8 24 0090 ação procedimento do juizado especial cível proc autor mikhayl ulynski nesseroff gonçalves réu gol linhas aéreas inteligentes a vistos etc i relatório relatório dispensado nos termos do art 38 da lei 9 099 1995 ii fundamentação trato de ação condenatória ajuizada por mikhayl ulynski nesseroff gonçalves contra gol linhas aéreas inteligentes a inicialmente acolho a …
323	improcedente	2017	5	31	2	Vânia Petermann	Titular	0.0	autos 0301273 60 2016 8 24 0090 ação procedimento do juizado especial cível proc autor carmen terezinha moreira réu gol linhas aéreas inteligentes a vistos etc i relatório relatório dispensado nos termos do art 38 da lei 9 099 1995 ii fundamentação trato de ação condenatória ajuizada por carmen terezinha moreira contra gol linhas aéreas inteligentes a julgo antecipadamente o feito porquanto a sol…
324	parcialmente_procedente	2017	8	1	1	Vânia Petermann	Titular	0.0	﻿autos 0311409 19 2016 8 24 0090 ação procedimento do juizado especial cível proc autor guilherme abilhoa de freitas réu lantam airlines group a e outro vistos etc i relatório relatório dispensado nos termos do art 38 da lei 9 099 1995 ii fundamentação trato de ação condenatória ajuizada por guilherme abilhoa de freitas contra lantam airlines group a e outro julgo antecipadamente o feito porquant…
325	parcialmente_procedente	2017	8	1	1	Vânia Petermann	Titular	0.0	﻿autos 0005394 10 2016 8 24 0090 ação procedimento do juizado especial cível proc autor eduardo roberto zeidemann réu azul linhas aéreas brasileiras vistos etc i relatório relatório dispensado nos termos do art 38 da lei 9 099 1995 ii fundamentação trato de ação condenatória ajuizada por eduardo roberto zeidemann contra azul linhas aéreas brasileiras julgo antecipadamente o feito porquanto a solu…
326	parcialmente_procedente	2017	6	1	3	Vânia Petermann	Titular	3000.0	﻿autos 0304444 25 2016 8 24 0090 ação procedimento do juizado especial cível proc autor thiago matias cardoso réu vrg linhas aéreas a vistos etc i relatório relatório dispensado nos termos do art 38 da lei 9 099 1995 ii fundamentação trato de ação condenatória ajuizada por thiago matias cardoso contra vrg linhas aéreas a julgo antecipadamente o feito porquanto a solução dos autos pode ser obtida …
327	parcialmente_procedente	2017	7	27	3	Vânia Petermann	Titular	6000.0	﻿autos 0307854 91 2016 8 24 0090 ação procedimento do juizado especial cível proc autor daniel zohar réu latam airlines group a vistos etc i relatório relatório dispensado na forma do artigo 38 caput da lei 9 099 95 ii fundamentação trato de ação de indenização por danos morais e materiais ajuizada por daniel zohar em face de latam airlines group a julgo antecipadamente o feito porquanto a soluçã…
328	improcedente	2017	7	6	3	Vânia Petermann	Titular	0.0	autos 0308983 34 2016 8 24 0090 ação procedimento do juizado especial cível proc autor camila fadel tirolli réu vrg linhas aéreas a gol linhas aéreas vistos etc i relatório relatório dispensado na forma do artigo 38 caput da lei 9 099 95 ii fundamentação trato de ação de repetição de indébito e indenização por danos morais ajuizada por fátima camila fadel tirolli em face de vrg linhas aéreas a go…
329	improcedente	2017	7	27	3	Vânia Petermann	Titular	0.0	autos 0300442 75 2017 8 24 0090 ação procedimento do juizado especial cível proc autor juliana de souza broering réu latam linhas aéreas a vistos etc i relatório relatório dispensado na forma do artigo 38 caput da lei 9 099 95 ii fundamentação trato de ação de indenização por danos morais ajuizada por juliana de souza broering em face de latam linhas aéreas a julgo antecipadamente o feito porquan…
330	parcialmente_procedente	2017	7	11	1	Vânia Petermann	Titular	3000.0	﻿autos 0001392 94 2016 8 24 0090 ação procedimento do juizado especial cível proc autor aline megumi arakawa belaunde réu azul linhas aéreas vistos etc i relatório relatório dispensado na forma do artigo 38 caput da lei 9 099 95 ii fundamentação trato de ação de indenização por danos materiais e morais c obrigação de fazer ajuizada por aline megumi arakawa belaunde em face de azul linhas aéreas j…
331	parcialmente_procedente	2017	7	28	4	Vânia Petermann	Titular	4000.0	﻿autos 0310236 57 2016 8 24 0090 ação procedimento do juizado especial cível proc autor marlon josé muller réu gol linhas aéreas inteligentes a vistos etc i relatório relatório dispensado nos termos do art 38 da lei 9 099 1995 ii fundamentação trato de ação condenatória ajuizada por marlon josé muller contra gol linhas aéreas inteligentes a julgo antecipadamente o feito porquanto a solução dos au…
332	parcialmente_procedente	2017	7	28	4	Vânia Petermann	Titular	0.0	﻿autos 0310482 53 2016 8 24 0090 ação procedimento do juizado especial cível proc autor olga chulkova réu gol linhas aéreas inteligentes a vistos etc i relatório relatório dispensado na forma do artigo 38 caput da lei 9 099 95 ii fundamentação trato de ação de indenização por danos morais e materiais ajuizada por olga chulkova em face de gol linhas aéreas inteligentes a julgo antecipadamente o fe…
333	parcialmente_procedente	2017	7	23	6	Denise Lago Pereira Haas	Leigo	4000.0	﻿autos 0302154 37 2016 8 24 0090 ação procedimento do juizado especial cível proc autor fernando simon e outro réu american airlines vistos etc dispensado relatório nos termos do artigo 38 da lei 9 099 95 fundamento e decido trato de ação condenatória ajuizada por fernando simon e silvana specht contra american airlines julgo antecipadamente o feito porquanto a solução dos autos pode ser obtida a…
334	procedente	2017	7	18	1	Vânia Petermann	Titular	10000.0	autos 0310151 71 2016 8 24 0090 ação procedimento do juizado especial cível proc autor milton clécio zanini e outros réu aeromexico aerovias de mexico a vistos etc i relatório relatório dispensado na forma do artigo 38 caput da lei 9 099 95 ii fundamentação trato de ação de indenização por danos morais e materiais ajuizada por milton clécio zanini e outros em face de aeromexico aerovias de mexico…
335	parcialmente_procedente	2017	8	1	1	Vânia Petermann	Titular	7000.0	﻿autos 0300020 03 2017 8 24 0090 ação procedimento do juizado especial cível proc autor rodrigo domingues e outro réu vrg linhas aéreas a vistos etc i relatório relatório dispensado na forma do artigo 38 caput da lei 9 099 95 ii fundamentação trato de ação de indenização por danos morais e materiais ajuizada por rodrigo domingues e outro em face de vrg linhas aéreas a julgo antecipadamente o feit…
336	parcialmente_procedente	2017	7	19	2	Vânia Petermann	Titular	5590.01	﻿autos 0002087 48 2016 8 24 0090 ação procedimento do juizado especial cível proc autor laís cesar dall asta e outros réu latam linhas aéreas a vistos etc i relatório relatório dispensado na forma do artigo 38 caput da lei 9 099 95 ii fundamentação trato de ação de indenização por danos morais e materiais ajuizada por laís cesar dall asta e outros em face de latam linhas aéreas a julgo antecipada…
338	parcialmente_procedente	2019	1	23	2	Vânia Petermann	Titular	0.0	﻿autos 0300588 82 2018 8 24 0090 ação procedimento do juizado especial cível proc autor ismael valter rodrigues réu smj turismo ltda epp e outro vistos etc relatório relatório dispensado na forma do artigo 38 caput da lei 9 099 95 fundamentação trato de ação condenatória ajuizada por ismael valter rodrigues em face de smj turismo ltda epp e compagnie national royal air maroc aduz que cancelou pac…
339	procedente	2018	10	15	0	Ana Luisa Schmidt Ramos	Substituto	3000.0	autos 0000176 30 2018 8 24 0090 ação procedimento do juizado especial cível proc autor hélio sant ana silva junior réu société airfrance e smiles fidelidade a vistos etc i relatório relatório dispensado na forma do artigo 38 caput da lei 9 099 95 ii fundamentação trato de ação condenatória ajuizada por hélio sant ana silva junior em face de société airfrance e smiles fidelidade a julgo antecipada…
340	improcedente	2017	4	7	4	Denise Lago Pereira Haas	Leigo	0.0	processo 0309370 49 2016 8 24 0090 procedimento do juizado especial cível requerente daniel zacheu andrade de oliveira requeridas vrg linhas aéreas a vistos etc i relatório relatório dispensado nos termos do art 38 da lei 9 099 1995 ii fundamentação trato de ação condenatória ajuizada por daniel zacheu andrade de oliveira contra vrg linhas aéreas a julgo antecipadamente o feito porquanto a soluçã…
341	improcedente	2017	2	16	3	Vânia Petermann	Titular	0.0	autos 0303070 08 2015 8 24 0090 ação procedimento do juizado especial cível proc autor virtes pauletto szpoganicz réu delta airlines vistos etc i relatório relatório dispensado nos termos do art 38 da lei 9 099 1995 ii fundamentação trato de ação declaratória de inexistência de débito c indenizatória por danos morais ajuizada por virtes pauletto szpoganicz contra delta airlines julgo antecipadame…
342	parcialmente_procedente	2016	9	21	2	Vânia Petermann	Titular	8000.0	﻿autos 0001159 97 2016 8 24 0090 ação procedimento do juizado especial cível proc autor allan de almeida alves gonçalves réu air europa lineas aereas vistos etc i relatório relatório dispensado nos termos do art 38 da lei 9 099 1995 ii fundamentação trato de ação condenatória ajuizada por allan de almeida alves gonçalves contra air europa lineas aereas julgo antecipadamente o feito porquanto a so…
343	parcialmente_procedente	2016	10	25	1	Vânia Petermann	Titular	6000.0	﻿autos 0303388 54 2016 8 24 0090 ação procedimento do juizado especial cível proc autor priscila bueno réu ibéria líneas aéreas de españa a vistos etc i relatório relatório dispensado nos termos do art 38 da lei 9 099 1995 ii fundamentação trato de ação condenatória ajuizada por priscila bueno contra ibéria líneas aéreas de españa a julgo antecipadamente o feito porquanto a solução dos autos pode…
344	parcialmente_procedente	2017	4	19	2	Vânia Petermann	Titular	10000.0	﻿autos 0303538 35 2016 8 24 0090 ação procedimento do juizado especial cível proc autor gerson luiz müller réu compagnie national royal air maroc mastercard brasil ltda e banco santander a vistos etc i relatório relatório dispensado nos termos do art 38 da lei 9 099 1995 ii fundamentação trato de ação condenatória ajuizada por gerson luiz müller contra compagnie national royal air maroc mastercar…
345	improcedente	2017	4	25	1	Vânia Petermann	Titular	0.0	autos 0302810 91 2016 8 24 0090 ação procedimento do juizado especial cível proc autor jaime gonzaga martins filho réu tam linhas aéreas a vistos para sentença i relatório relatório dispensado nos termos do art 38 da lei 9 099 1995 ii fundamentação trato de ação condenatória ajuizada por jaime gonzaga martins filho contra tam linhas aéreas a julgo antecipadamente o feito porquanto a solução dos a…
346	parcialmente_procedente	2017	5	13	5	Vânia Petermann	Titular	10000.0	﻿autos 0304459 91 2016 8 24 0090 ação procedimento do juizado especial cível proc autor carlos eduardo raposo réu azul linhas aéreas brasileiras a vistos etc i relatório relatório dispensado nos termos do art 38 da lei 9 099 1995 ii fundamentação trato de ação condenatória ajuizada por carlos eduardo raposo contra azul linhas aéreas brasileiras a julgo antecipadamente o feito porquanto a solução …
347	procedente	2017	5	4	3	Vânia Petermann	Titular	2000.0	autos 0300633 54 2016 8 24 0091 ação procedimento do juizado especial cível proc autor fabio rogério richulino da silva réu vrg linhas aéreas a vistos etc i relatório relatório dispensado nos termos do art 38 da lei 9 099 1995 ii fundamentação trato de ação condenatória ajuizada por fabio rogério richulino da silva contra vrg linhas aéreas a julgo antecipadamente o feito porquanto a solução dos a…
348	parcialmente_procedente	2016	10	27	3	Vânia Petermann	Titular	3000.0	﻿autos 0305212 48 2016 8 24 0090 ação procedimento do juizado especial cível proc autor andrea clara spoladore damian réu azul linha aéreas brasileiras a vistos etc i relatório relatório dispensado nos termos do art 38 da lei 9 099 1995 ii fundamentação trato de ação condenatória ajuizada por andrea clara spoladore damian contra azul linha aéreas brasileiras a julgo antecipadamente o feito porqua…
349	parcialmente_procedente	2016	10	27	3	Vânia Petermann	Titular	3000.0	﻿autos 0002839 20 2016 8 24 0090 ação procedimento do juizado especial cível proc autor talita durante lopes réu gol transportes aéreos a vistos etc i relatório relatório dispensado nos termos do art 38 da lei 9 099 1995 ii fundamentação trato de ação condenatória ajuizada por talita durante lopes contra gol transportes aéreos a julgo antecipadamente o feito porquanto a solução dos autos pode ser…
350	parcialmente_procedente	2017	4	24	0	Vânia Petermann	Titular	5000.0	﻿autos 0304922 33 2016 8 24 0090 ação procedimento do juizado especial cível autor ana cristina da silva zandavalle réu alitalia compagnia aerea italiana a e outro vistos etc i relatório relatório dispensado na forma do art 38 caput da lei 9 099 95 ii fundamentação trato de ação condenatória por danos materiais e morais ajuizada por ana cristina da silva zandavalle em face de alitalia compagnia a…
351	parcialmente_procedente	2017	4	3	0	Vânia Petermann	Titular	4000.0	﻿autos 0305214 18 2016 8 24 0090 ação procedimento do juizado especial cível autor andrea clara spoladore damian réu tam linhas aéreas a vistos etc i relatório relatório dispensado nos termos do art 38 da lei 9 099 1995 ii fundamentação trato de ação condenatória ajuizada por andrea clara spoladore damian contra tam linhas aéreas a julgo antecipadamente o feito porquanto a solução dos autos pode …
352	parcialmente_procedente	2016	4	20	2	Vânia Petermann	Titular	0.0	﻿autos 0302261 81 2016 8 24 0090 ação procedimento do juizado especial cível proc autor narinho ortiga réu tam linhas aéreas a vistos etc i relatório relatório dispensado nos termos do art 38 da lei 9 099 1995 ii fundamentação trato de ação condenatória ajuizada por narinho ortiga contra tam linhas aéreas a julgo antecipadamente o feito porquanto a solução dos autos pode ser obtida através da aná…
353	procedente	2016	5	16	0	Vânia Petermann	Titular	8000.0	autos 0302796 10 2016 8 24 0090 ação procedimento do juizado especial cível proc autor mathias pessoa albuquerque réu air europa linhas aéreas a vistos etc i relatório relatório dispensado nos termos do art 38 da lei 9 099 1995 ii fundamentação trato de ação condenatória ajuizada por mathias pessoa albuquerque contra air europa linhas aéreas a julgo antecipadamente o feito porquanto a solução dos…
354	parcialmente_procedente	2017	4	20	3	Vânia Petermann	Titular	3000.0	﻿autos 0302355 29 2016 8 24 0090 ação procedimento do juizado especial cível proc autor bruna ferreira baixo réu tam linhas aéreas a vistos etc i relatório relatório dispensado nos termos do art 38 da lei 9 099 1995 ii fundamentação trato de ação condenatória ajuizada por bruna ferreira baixo contra tam linhas aéreas a julgo antecipadamente o feito porquanto a solução dos autos pode ser obtida at…
355	improcedente	2017	4	20	3	Vânia Petermann	Titular	0.0	autos 0302184 72 2016 8 24 0090 ação procedimento do juizado especial cível proc autor paula galbiatti silveira réu iberia lineas aereas de espana a e outro vistos etc i relatório relatório dispensado nos termos do art 38 da lei 9 099 1995 ii fundamentação trato de ação condenatória ajuizada por paula galbiatti silveira contra iberia lineas aereas de espana a e ocean air linhas aéreas a verifico …
356	parcialmente_procedente	2017	4	20	3	Vânia Petermann	Titular	5000.0	﻿autos 0301585 36 2016 8 24 0090 ação procedimento do juizado especial cível proc autor rauber schlickmann michels e outro réu tam linhas aéreas a vistos etc i relatório relatório dispensado nos termos do art 38 da lei 9 099 1995 ii fundamentação trato de ação condenatória ajuizada por rauber schlickmann michels e outro contra tam linhas aéreas a julgo antecipadamente o feito porquanto a solução …
357	improcedente	2017	5	16	1	Vânia Petermann	Titular	0.0	autos 0002704 08 2016 8 24 0090 ação procedimento do juizado especial cível proc autor maria ivanice guimarães silva réu azul linhas aéreas vistos etc i relatório relatório dispensado nos termos do art 38 da lei 9 099 1995 ii fundamentação trato de ação condenatória ajuizada por maria ivanice guimarães silva contra azul linhas aéreas julgo antecipadamente o feito porquanto a solução dos autos pod…
358	parcialmente_procedente	2017	5	15	0	Vânia Petermann	Titular	1000.0	﻿autos 0002576 85 2016 8 24 0090 ação procedimento do juizado especial cível proc autor luiz adolfo tavares pereira réu latam airlines group a vistos etc i relatório relatório dispensado nos termos do art 38 da lei 9 099 1995 ii fundamentação trato de ação condenatória ajuizada por luiz adolfo tavares pereira contra latam airlines group a julgo antecipadamente o feito porquanto a solução dos auto…
359	parcialmente_procedente	2017	2	7	1	Davidson Jahn Mello	Titular	10000.0	﻿autos 0305754 03 2015 8 24 0090 ação procedimento do juizado especial cível proc autor thaisa marques barcella réu gol linhas aéreas a vistos etc i relatório relatório dispensado nos termos do art 38 da lei 9 099 1995 ii fundamentação trato de ação condenatória ajuizada por thaisa marques barcella contra vrg linhas aéreas a julgo antecipadamente o feito porquanto a solução dos autos pode ser obt…
360	parcialmente_procedente	2017	1	31	1	Davidson Jahn Mello	Titular	0.0	﻿autos 0303863 44 2015 8 24 0090 ação procedimento do juizado especial cível proc autor alline cardoso pires e outros réu cvc agência de viagens vistos etc i relatório relatório dispensado nos termos do art 38 da lei 9 099 1995 ii fundamentação trato de ação condenatória ajuizada por aline cardoso pires samuel juruá martin paulo roberto de siqueira júnior e adelina aricia da conceição contra cvc …
361	improcedente	2017	2	9	3	Vânia Petermann	Titular	0.0	autos 0301359 31 2016 8 24 0090 ação procedimento do juizado especial cível proc autor juliano lavina e outro réu aerovias de méxico a aeroméxico e outro vistos para sentença i relatório relatório dispensado nos termos do art 38 da lei 9 099 1995 ii fundamentação trato de ação condenatória ajuizada por juliano lavina e nathália oliveira neves contra aerovias de méxico a aeroméxico e tvlx viagens …
362	parcialmente_procedente	2017	2	8	2	Vânia Petermann	Titular	0.0	﻿autos 0000231 49 2016 8 24 0090 ação procedimento do juizado especial cível proc autor valerio francesco de felice réu tam linhas aéreas a vistos etc i relatório relatório dispensado nos termos do art 38 da lei 9 099 1995 ii fundamentação trato de ação condenatória ajuizada por valerio francesco de felice contra tam linhas aéreas a julgo antecipadamente o feito porquanto a solução dos autos pode…
363	parcialmente_procedente	2016	10	11	1	Vânia Petermann	Titular	8000.0	﻿autos 0302616 91 2016 8 24 0090 ação procedimento do juizado especial cível proc autor victor guerreiro vieira da silva réu oceanair linhas aéreas a vistos etc i relatório relatório dispensado nos termos do art 38 da lei 9 099 1995 ii fundamentação trato de ação condenatória ajuizada por victor guerreiro vieira da silva contra oceanair linhas aéreas a julgo antecipadamente o feito porquanto a so…
364	procedente	2016	10	14	4	Vânia Petermann	Titular	5000.0	autos 0001388 57 2016 8 24 0090 ação procedimento do juizado especial cível proc autor gustavo teshima shioga réu tam linhas aéreas a vistos etc i relatório relatório dispensado nos termos do art 38 da lei 9 099 1995 ii fundamentação trato de ação condenatória ajuizada por gustavo teshima shioga contra tam linhas aéreas a julgo antecipadamente o feito porquanto a solução dos autos pode ser obtida…
365	procedente	2016	10	13	3	Vânia Petermann	Titular	5000.0	autos 0300684 68 2016 8 24 0090 ação procedimento do juizado especial cível proc autor lucas kneipp sindorf e outro réu azul linhas aéreas vistos etc i relatório relatório dispensado nos termos do art 38 da lei 9 099 1995 ii fundamentação trato de ação condenatória ajuizada por lucas kneipp sindorf e marina talho ribeiro sindorf contra azul linhas aéreas julgo antecipadamente o feito porquanto a …
366	procedente	2016	10	11	1	Vânia Petermann	Titular	1500.0	autos 0000109 36 2016 8 24 0090 ação procedimento do juizado especial cível proc autor jamil cherem garcia e outro réu vrg linhas aéreas a vistos etc i relatório relatório dispensado na forma do artigo 38 caput da lei 9 099 95 ii fundamentação trato de ação condenatória ajuizada por jamil cherem garcia e ana paula silva fraga garcia em face de vrg linhas aéreas a julgo antecipadamente o feito por…
367	improcedente	2016	10	11	1	Vânia Petermann	Titular	0.0	autos 0003922 08 2015 8 24 0090 ação procedimento do juizado especial cível proc autor angela melissa borges casali réu oceanair linhas aéreas a e outro vistos etc i relatório relatório dispensado nos termos do art 38 da lei 9 099 1995 ii fundamentação trato de ação condenatória ajuizada por angela melissa borges casali contra oceanair linhas aéreas a e concessionária do aeroporto internacional d…
368	parcialmente_procedente	2016	10	11	1	Vânia Petermann	Titular	3000.0	﻿autos 0302629 97 2016 8 24 0023 ação procedimento do juizado especial cível proc autor adriano josé assis e outros réu oceanair linhas aéreas a vistos etc i relatório relatório dispensado nos termos do art 38 da lei 9 099 1995 ii fundamentação trato de ação condenatória ajuizada por adriano josé assis joão carlos linhares silveira e luciano trierweiller naschenwen contra oceanair linhas aéreas a…
369	parcialmente_procedente	2016	12	7	2	Vânia Petermann	Titular	8000.0	﻿autos 0004230 44 2015 8 24 0090 ação procedimento do juizado especial cível proc autor rafael mendes dos santos réu tam linhas aéreas a vistos etc i relatório relatório dispensado nos termos do art 38 da lei 9 099 1995 ii fundamentação trato de ação condenatória ajuizada por rafael mendes dos santos contra tam linhas aéreas a julgo antecipadamente o feito porquanto a solução dos autos pode ser o…
370	parcialmente_procedente	2016	9	20	1	Vânia Petermann	Titular	1000.0	﻿autos 0302446 22 2016 8 24 0090 ação procedimento do juizado especial cível proc autor marcos alexandre da silva e outro réu tam linhas aéreas a vistos etc i relatório relatório dispensado nos termos do art 38 da lei 9 099 1995 ii fundamentação trato de ação condenatória ajuizada por marcos alexandre da silva e priscila moura ortiga contra tam linhas aéreas a julgo antecipadamente o feito porqua…
371	parcialmente_procedente	2016	10	24	0	Vânia Petermann	Titular	3000.0	﻿autos 0002162 24 2015 8 24 0090 ação procedimento do juizado especial cível proc autor glauco bena vince réu united airlines inc vistos para sentença i relatório relatório dispensado nos termos do art 38 da lei 9 099 1995 ii fundamentação trato de ação condenatória ajuizada por glauco bena vince contra united airlines inc julgo antecipadamente o feito porquanto a solução dos autos pode ser obtid…
372	parcialmente_procedente	2016	9	19	0	Vânia Petermann	Titular	5000.0	﻿autos 0305612 96 2015 8 24 0090 ação procedimento do juizado especial cível proc autor francisca maria barbosa cavalcanti réu tam linhas aéreas a vistos para sentença i relatório relatório dispensado nos termos do art 38 da lei 9 099 1995 ii fundamentação trato de ação condenatória ajuizada por francisca maria barbosa cavalcanti contra tam linhas aéreas a julgo antecipadamente o feito porquanto …
373	extincao	2016	12	9	4	Vânia Petermann	Titular	0.0	autos 0001006 64 2016 8 24 0090 ação procedimento do juizado especial cível proc autor eduardo peruffo e silva réu decolar com ltda vistos para sentença i relatório relatório dispensado nos termos do art 38 da lei 9 099 1995 ii fundamentação trato de ação condenatória ajuizada por eduardo peruffo e silva contra decolar com ltda julgo antecipadamente o feito porquanto a solução dos autos pode ser …
374	parcialmente_procedente	2016	12	9	4	Vânia Petermann	Titular	10000.0	﻿autos 0306154 80 2016 8 24 0090 ação procedimento do juizado especial cível proc autor natalia pizzeti cardoso réu oceanair linhas aéreas a vistos etc i relatório relatório dispensado nos termos do art 38 da lei 9 099 1995 ii fundamentação trato de ação condenatória ajuizada por natalia pizzeti cardoso contra avianca oceanair linhas aéreas a inicialmente observo que muito embora a ação tenha sid…
375	parcialmente_procedente	2016	12	19	0	Vânia Petermann	Titular	8000.0	﻿autos 0301367 42 2015 8 24 0090 ação procedimento do juizado especial cível proc autor nelson gustavo mesquita ribeiro alves e outros réu decolar com ltda vistos para sentença i relatório relatório dispensado nos termos do art 38 da lei 9 099 1995 ii fundamentação trato de ação indenizatória por danos materiais e morais ajuizada por nelson gustavo mesquita ribeiro alves turandot de miranda lande…
376	parcialmente_procedente	2016	11	24	3	Vânia Petermann	Titular	5000.0	﻿autos 0305105 38 2015 8 24 0090 ação procedimento do juizado especial cível proc autor aldanei dilma angelo mato réu gol linhas aéreas inteligentes vistos para sentença i relatório relatório dispensado nos termos do art 38 da lei 9 099 1995 ii fundamentação trato de ação indenizatória ajuizada por aldanei dilma angelo mato contra gol linhas aéreas inteligentes julgo antecipadamente o feito porqu…
377	parcialmente_procedente	2016	12	19	0	Vânia Petermann	Titular	0.0	﻿autos 0000046 11 2016 8 24 0090 ação procedimento do juizado especial cível proc autor marcio alexandre kuntze e outro réu american airlines inc vistos para sentença i relatório relatório dispensado nos termos do art 38 da lei 9 099 1995 ii fundamentação trato de ação condenatória ajuizada por marcio alexandre kuntze e outro contra american airlines inc julgo antecipadamente o feito porquanto a …
378	procedente	2016	7	27	2	Vânia Petermann	Titular	3000.0	autos 0305424 06 2015 8 24 0090 ação procedimento do juizado especial cível proc autor leonardo muller severo e outro réu aerovias del continente americano a avianca vistos etc i relatório relatório dispensado na forma do artigo 38 caput da lei 9 099 95 ii fundamentação trato de ação condenatória por danos morais ajuizada por leonardo muller severo e outro em face de aerovias del continente ameri…
379	procedente	2016	7	28	3	Vânia Petermann	Titular	14000.0	autos 0300928 94 2016 8 24 0090 ação procedimento do juizado especial cível proc autor filipe senhorinha rose réu gol linhas aéreas inteligentes a vistos etc relatório dispensado nos termos do artigo 38 caput da lei 9099 95 trato de ação de indenização por danos morais ajuizada por filipe senhorinha rose em face de gol linhas aéreas inteligentes a resolvo antecipadamente a lide nos termos do arti…
380	procedente	2016	7	27	2	Vânia Petermann	Titular	5000.0	autos 0302359 03 2015 8 24 0090 ação procedimento do juizado especial cível proc autor joão vicente hess guimarães klettenberg wanka réu oceanair linhas aereas a vistos etc i relatório relatório dispensado na forma do artigo 38 caput da lei 9 099 95 ii fundamentação trato de ação condenatória por danos morais ajuizada por joão vicente hess guimarães klettenberg wanka em face de oceanair linhas ae…
381	procedente	2016	7	27	2	Vânia Petermann	Titular	3000.0	autos 0305795 67 2015 8 24 0090 ação procedimento do juizado especial cível proc autor valério odorizzi junior réu oceanair linhas aéreas a vistos etc i relatório relatório dispensado na forma do artigo 38 caput da lei 9 099 95 ii fundamentação trato de ação condenatória por danos morais ajuizada por valério odorizzi júnior em face de oceanair linhas aéreas a resolvo antecipadamente a lide nos te…
382	procedente	2016	8	31	2	Vânia Petermann	Titular	8000.0	autos 0301511 79 2016 8 24 0090 ação procedimento do juizado especial cível proc autor mônica scoz mendes e outros réu vrg linhas aéreas a vistos para sentença i relatório relatório dispensado na forma do artigo 38 caput da lei 9 099 95 ii fundamentação trato de ação condenatória ajuizada por mônica scoz mendes marcondes mendes da silva júnior e tânia mará xavier scoz contra vrg linhas aéreas a r…
383	parcialmente_procedente	2016	7	27	2	Vânia Petermann	Titular	10000.0	﻿autos 0305397 23 2015 8 24 0090 ação procedimento do juizado especial cível proc autor lucia da cunha coutinho réu oceanair linhas aéreas a vistos etc i relatório relatório dispensado na forma do artigo 38 caput da lei 9 099 95 ii fundamentação trato de ação condenatória por danos materiais e morais ajuizada por lúcia da cunha coutinho em face de oceanair linhas aéreas a resolvo antecipadamente …
384	procedente	2016	8	31	2	Vânia Petermann	Titular	10000.0	autos 0304861 12 2015 8 24 0090 ação procedimento do juizado especial cível proc autor marly costa dos santos réu tam linhas aéreas a e outro vistos etc i relatório relatório dispensado nos termos do art 38 caput da lei 9099 95 ii fundamentação trato de ação condenatória por danos materiais e morais ajuizada por marly costa dos santos em face de tam linhas aéreas a e alitalia compagnia aerea ital…
385	procedente	2016	7	27	2	Bárbara Gonçalves Dalponte	Leigo	10000.0	autos 0301799 61 2015 8 24 0090 ação procedimento do juizado especial cível autor susana maria neves porto réu tam linhas aéreas a vistos etc i relatório dispensado o relatório nos termos do artigo 38 da lei 9 099 95 ii fundamentos trato de ação condenatória proposta por susana maria neves porto em face de tam linhas aéreas a ambas devidamente qualificadas nos autos inicialmente verifico que se t…
386	improcedente	2016	9	5	0	Vânia Petermann	Titular	0.0	autos 0305753 18 2015 8 24 0090 ação procedimento do juizado especial cível proc autor mari cristina gonçalves e outro réu gol linhas aéreas inteligentes a e outro vistos etc i relatório relatório dispensado na forma do artigo 38 caput da lei 9 099 95 ii fundamentação trato de ação condenatória ajuizada por mari cristina gonçalves e luiz henrique leal azevedo em face de vrg linhas aéreas a e delt…
387	parcialmente_procedente	2016	9	13	1	Vânia Petermann	Titular	7000.0	﻿autos 0302572 72 2016 8 24 0090 ação procedimento do juizado especial cível proc autor daniel xavier danielewicz réu tam linhas aéreas a vistos etc i relatório relatório dispensado nos termos do art 38 da lei 9 099 1995 ii fundamentação trato de ação condenatória ajuizada por daniel xavier danielewicz contra tam linhas aéreas a julgo antecipadamente o feito porquanto a solução dos autos pode ser…
388	parcialmente_procedente	2016	9	14	2	Vânia Petermann	Titular	3000.0	﻿autos 0302645 44 2016 8 24 0090 ação procedimento do juizado especial cível proc autor thiago marcelo zanella e outro réu gol linhas aéreas inteligentes a vistos etc i relatório relatório dispensado nos termos do art 38 da lei 9 099 1995 ii fundamentação trato de ação condenatória ajuizada por thiago marcelo zanella e caroline de almeida contra gol linhas aéreas inteligentes a julgo antecipadame…
389	improcedente	2016	9	2	4	Vânia Petermann	Titular	0.0	autos 0004124 82 2015 8 24 0090 ação procedimento do juizado especial cível proc autor luiz massa neto réu gol linhas aéreas inteligentes a vistos etc i relatório relatório dispensado na forma do artigo 38 caput da lei 9 099 95 ii fundamentação trato de ação condenatória ajuizada por luiz massa neto em face de vrg linhas aéreas a resolvo antecipadamente a lide nos termos do artigo 355 i do código…
390	parcialmente_procedente	2016	7	27	2	Vânia Petermann	Titular	0.0	﻿autos 0301436 74 2015 8 24 0090 ação procedimento do juizado especial cível proc autor renato suslik igor e outro réu american airlines inc e outro vistos etc i relatório relatório dispensado na forma do artigo 38 caput da lei 9 099 95 ii fundamentação trato de ação condenatória por danos morais e materiais ajuizada por renato suslik igor e daniela de fátima da silva igor em face de american air…
391	parcialmente_procedente	2016	9	12	0	Vânia Petermann	Titular	4000.0	﻿autos 0302450 59 2016 8 24 0090 ação procedimento do juizado especial cível proc autor luiz roberto curtinaz schifini réu delta airlines inc vistos etc i relatório relatório dispensado nos termos do art 38 da lei 9 099 1995 ii fundamentação trato de ação condenatória ajuizada por luiz roberto curtinaz schifini contra delta airlines inc julgo antecipadamente o feito porquanto a solução dos autos …
392	procedente	2016	9	1	3	Vânia Petermann	Titular	7000.0	autos 0302055 74 2016 8 24 0023 ação procedimento do juizado especial cível proc autor cristina scheidt cardoso réu tam linhas aéreas a vistos etc i relatório relatório dispensado na forma do artigo 38 caput da lei 9 099 95 ii fundamentação trato de ação condenatória por danos morais e matérias ajuizada por cristina scheidt cardoso em face de tam linhas aéreas a resolvo antecipadamente a lide nos…
393	procedente	2016	9	5	0	Vânia Petermann	Titular	5000.0	autos 0003444 97 2015 8 24 0090 ação procedimento do juizado especial cível proc autor yuta sandra balsini falqueto e outro réu alitalia brasil alitalia compagnia aérea italiana a vistos para sentença i relatório relatório dispensado na forma do art 38 da lei 9 099 1995 ii fundamentação trato de ação indenizatória ajuizada por yuta sandra balsini falqueto e jovelino falqueto contra alitalia brasi…
394	parcialmente_procedente	2016	9	15	3	Vânia Petermann	Titular	10000.0	﻿autos 0305172 03 2015 8 24 0090 ação procedimento do juizado especial cível proc autor sandro cesar cardoso e outro réu tam linhas aéreas a e outros vistos para sentença i relatório relatório dispensado nos termos do art 38 da lei 9 099 1995 ii fundamentação trato de ação condenatória ajuizada por sandro cesar cardoso e schirley zorita grudtnet contra tam linhas aéreas a tam viagens e american a…
395	parcialmente_procedente	2016	7	4	0	Fernando de Castro Faria	Titular	1000.0	﻿autos 0003384 27 2015 8 24 0090 ação procedimento do juizado especial cível proc autor rafael rodrigues de souza réu vrg linhas aéreas a sentença dispensado o relatório na forma do art 38 da lei 9 099 95 o feito comporta julgamento antecipado na forma do art 355 i do novo código de processo civil uma vez que a prova documental acostada aos autos é suficiente ao deslinde da causa prescindindo da …
396	parcialmente_procedente	2016	7	29	4	Vânia Petermann	Titular	10000.0	﻿autos 0003399 93 2015 8 24 0090 ação procedimento do juizado especial cível proc autor daniel vignardi réu submarino viagens b2w viagens e turismo ltda sentença dispensado o relatório na forma do art 38 da lei 9 099 95 o feito comporta julgamento antecipado na forma do art 355 i do novo código de processo civil uma vez que a prova documental acostada aos autos é suficiente ao deslinde da causa p…
397	improcedente	2016	6	22	2	Fernando de Castro Faria	Titular	0.0	autos 0303177 52 2015 8 24 0090 ação procedimento do juizado especial cível proc autor henrique rogerio antunes de souza junior réu tam linhas aéreas a e outro sentença dispensado o relatório na forma do art 38 da lei 9 099 95 o feito comporta julgamento antecipado na forma do art 355 i do novo código de processo civil uma vez que a prova documental acostada aos autos é suficiente ao deslinde da …
398	procedente	2016	7	29	4	Vânia Petermann	Titular	5000.0	autos 0303479 81 2015 8 24 0090 ação procedimento do juizado especial cível proc autor dea karla custódio e outro réu gol linhas aéreas inteligentes a sentença dispensado o relatório na forma do art 38 da lei 9 099 95 o feito comporta julgamento antecipado nos moldes do art 355 i do novo código de processo civil uma vez que a prova documental acostada aos autos é suficiente ao deslinde da causa p…
399	parcialmente_procedente	2016	7	29	4	Vânia Petermann	Titular	2000.0	﻿autos 0303622 70 2015 8 24 0090 ação procedimento do juizado especial cível proc autor maria eduarda baixo schmeil réu gol linhas aéreas inteligentes a e outro sentença dispensado o relatório na forma do art 38 da lei 9 099 95 o feito comporta julgamento antecipado nos moldes do art 355 i do novo código de processo civil uma vez que a prova documental acostada aos autos é suficiente ao deslinde …
400	procedente	2016	8	11	3	Maiara Nuernberg Philippi	Leigo	5000.0	processo 0304139 75 2015 8 24 0090 procedimento do juizado especial cível requerente claudia de oliveira luiz requeridas air europa lineas aereas a u vistos etc dispensado relatório nos termos do artigo 38 da lei 9 099 95 fundamento e decido trata se de ação de indenização por danos morais interposta por claudia de oliveira luiz contra air europa lineas aereas a u julgo antecipadamente o feito va…
401	improcedente	2016	7	21	3	Fernando de Castro Faria	Titular	0.0	autos 0301619 45 2015 8 24 0090 ação procedimento do juizado especial cível proc autor josé carlos da costa fontes réu gol linhas aéreas inteligentes a sentença relatório dispensado na forma do artigo 38 caput da lei 9 099 95 trato de ação mandamental de obrigação de fazer c condenatória por danos morais ajuizada por josé carlos da costa fontes em face de vrg linhas aéreas a resolvo antecipadamen…
402	parcialmente_procedente	2016	7	27	2	Vânia Petermann	Titular	0.0	﻿autos 0003908 24 2015 8 24 0090 ação procedimento do juizado especial cível proc autor fernanda de souza réu vrg linhas aéreas a vistos etc i relatório relatório dispensado na forma do artigo 38 caput da lei 9 099 95 ii fundamentação trato de ação condenatória ajuizada por fernanda de souza em face de vrg linhas aéreas a resolvo antecipadamente a lide nos termos do artigo 355 i do código de proc…
403	parcialmente_procedente	2016	7	27	2	Vânia Petermann	Titular	0.0	﻿autos 0001134 84 2016 8 24 0090 ação procedimento do juizado especial cível proc autor bernadete cristina rezende réu tap transporte aéreo portugueses vistos etc i relatório relatório dispensado na forma do artigo 38 caput da lei 9 099 95 ii fundamentação trato de ação condenatória por danos materiais e morais ajuizada por bernadete cristina rezende em face de tap transporte aéreo portugueses re…
404	procedente	2016	4	11	0	Lucilene dos Santos	Substituto	2000.0	autos 0305577 39 2015 8 24 0090 ação procedimento do juizado especial cível proc autor josé da silveira neto réu tam linhas aéreas a vistos etc i relatório relatório dispensado na forma do artigo 38 caput da lei 9 099 95 ii fundamentação trato de ação de indenização por danos morais ajuizada por josé da silveira neto em face de tam linhas aéreas a resolvo antecipadamente a lide nos termos do arti…
405	procedente	2016	5	30	0	Lucilene dos Santos	Substituto	15000.0	autos 0003878 86 2015 8 24 0090 ação procedimento do juizado especial cível proc autor elaine brand réu vrg linhas aéreas a vistos etc trato de ação condenatória ajuizada por elaine brand em face de vrg linhas aéreas a relatório dispensado na forma do art 38 caput da lei 9 099 95 decido resolvo antecipadamente a lide nos termos do art 355 i do código de processo civil de 2015 uma vez que o juiz t…
406	parcialmente_procedente	2016	5	19	3	Lucilene dos Santos	Substituto	0.0	﻿autos 0302251 71 2015 8 24 0090 ação procedimento do juizado especial cível proc autor conexão turismo ltda réu aerolineas argentinas a vistos etc i relatório relatório dispensado na forma do artigo 38 caput da lei 9 099 95 ii fundamentação trato de ação regressiva ajuizada por conexão turismo ltda em face de aerolineas argentinas a resolvo antecipadamente a lide nos termos do artigo 355 i do có…
407	procedente	2016	5	30	0	Lucilene dos Santos	Substituto	5000.0	autos 0302639 71 2015 8 24 0090 ação procedimento do juizado especial cível proc autor catarina graça arcoverde de aguiar réu societé air france e outro vistos etc trata se de ação condenatória ajuizada por catarina graça arcoverde de aguiar em face de societé air france e vrg linhas aéreas a relatório dispensado na forma do art 38 caput da lei 9 099 95 decido extinto o feito em relação à ré soci…
408	procedente	2016	3	18	4	Rudson Marcos	Titular	12000.0	autos 0302631 94 2015 8 24 0090 ação procedimento do juizado especial cível proc autor ligia claudino duclós réu qatar airways vistos etc i relatório relatório dispensado na forma do artigo 38 caput da lei 9 099 95 ii fundamentação trato de ação de indenização por danos morais ajuizada por lígia claudino duclós contra qatar airwais resolvo antecipadamente a lide nos termos do artigo 355 i do ncpc…
409	parcialmente_procedente	2016	3	18	4	Rudson Marcos	Titular	8000.0	﻿autos 0300479 73 2015 8 24 0090 ação procedimento do juizado especial cível proc autor celso kolesnikovas e outros réu oceanair linhas aereas ltda avianca vistos etc i relatório relatório dispensado na forma do artigo 38 caput da lei 9 099 95 ii fundamentação trato de ação condenatória por danos morais e materiais ajuizada por celso kolesnikovas cristiane kiyomi miyaji kolesnikovas rafael miyaji…
410	parcialmente_procedente	2016	4	8	4	Rudson Marcos	Titular	3000.0	﻿autos 0300039 77 2015 8 24 0090 ação procedimento do juizado especial cível proc autor mariana da silva bodenmüller réu delta air lines inc vistos etc i relatório relatório dispensado na forma do artigo 38 caput da lei 9 099 95 ii fundamentação trato de ação de indenização por danos materiais c danos morais ajuizada por mariana da silva bodenmüller em face de delta air lines inc resolvo antecipa…
411	procedente	2016	4	8	4	Rudson Marcos	Titular	3000.0	autos 0302019 59 2015 8 24 0090 ação procedimento do juizado especial cível autor gabrielle aline zattar réu azul linhas aéreas brasileiras a vistos etc i relatório relatório dispensado na forma do artigo 38 caput da lei 9 099 95 ii fundamentação trato de ação condenatória por danos materiais e morais ajuizada por gabrielle aline zattar em face azul linhas aéreas brasileiras a resolvo antecipadam…
412	parcialmente_procedente	2016	4	8	4	Rudson Marcos	Titular	5000.0	﻿autos 0302888 22 2015 8 24 0090 ação procedimento do juizado especial cível proc autor ana clara de souza réu vrg linhas aéreas a vistos etc i relatório relatório dispensado na forma do art 38 caput da lei 9 099 95 ii fundamentação trato de ação condenatória por danos materiais e morais ajuizada por ana clara de souza em face de vrg linhas aéreas a resolvo antecipadamente a lide nos termos do ar…
413	improcedente	2016	5	8	6	Rudson Marcos	Titular	0.0	autos 0303350 76 2015 8 24 0090 ação procedimento do juizado especial cível autor felipe chechi ott réu azul linhas aéreas brasileiras a vistos etc i relatório relatório dispensado na forma do artigo 38 caput da lei 9 099 95 ii fundamentação trato de ação condenatória por danos materiais ajuizada por felipe chechi ott em face de azul linhas aéreas brasileiras resolvo antecipadamente a lide nos te…
414	procedente	2016	4	8	4	Rudson Marcos	Titular	5000.0	autos 0302874 38 2015 8 24 0090 ação procedimento do juizado especial cível proc autor rose cléia alves da silva réu edestinos com br agência de viagens e turismo ltda e outro vistos etc i relatório relatório dispensado na forma do artigo 38 caput da lei 9 099 95 ii fundamentação trato de ação condenatória por danos morais ajuizada por rose cléia alves da silva em face de edestinos com br agência…
415	procedente	2016	4	8	4	Rudson Marcos	Titular	12000.0	autos 0302801 66 2015 8 24 0090 ação procedimento do juizado especial cível proc autor carolina claudino dos santos réu qatar airways vistos etc i relatório relatório dispensado na forma do artigo 38 caput da lei 9 099 95 ii fundamentação trato de ação de indenização por danos morais ajuizada por carolina claudino dos santos contra qatar airwais resolvo antecipadamente a lide nos termos do artigo…
416	parcialmente_procedente	2016	4	4	0	Rudson Marcos	Titular	2500.0	﻿autos 0302793 89 2015 8 24 0090 ação procedimento do juizado especial cível proc autor christiny de souza deschamps e outro réu aerolineas argentina a vistos etc i relatório relatório dispensado nos termos do artigo 38 caput da lei 9099 95 ii fundamentação trato de ação de indenização por danos materiais e morais ajuizada por christiny pereira de souza deschamps e osvaldo vianei deschamps contra…
417	parcialmente_procedente	2016	1	25	0	Davidson Jahn Mello	Titular	8000.0	﻿autos 0301984 02 2015 8 24 0090 ação procedimento do juizado especial cível proc autor nalder josé setubal filho réu american airlines vistos etc i relatório relatório dispensado na forma do artigo 38 caput da lei 9 099 95 ii fundamentação trato de ação indenizatoria por danos materiais e morais ajuizada por nalder jose setúbal filho contra américa airlines inc resolvo antecipadamente a lide nos…
418	procedente	2016	1	26	1	Davidson Jahn Mello	Titular	3000.0	autos 0302053 34 2015 8 24 0090 ação procedimento do juizado especial cível proc autor alan gustavo merigo réu gol linhas aéreas inteligentes a vistos etc i relatório relatório dispensado na forma do artigo 38 caput da lei 9099 95 ii fundamentação trato de ação de indenização por danos morais ajuizada por alan gustavo merigo em face de gol linhas aereas inteligentess a resolvo antecipadamente a l…
419	procedente	2016	1	28	3	Davidson Jahn Mello	Titular	8000.0	autos 0302641 41 2015 8 24 0090 ação procedimento do juizado especial cível proc autor felix gustavo ayala gonzalez réu gol linhas aéreas inteligentes a vistos etc i relatório relatório dispensado na forma do artigo 38 caput da lei 9099 95 ii fundamentação trato de ação de indenização por dano moral ajuizada por felix gustavo ayala gonzalez em face de gol linhas aéreas inteligentes a resolvo ante…
420	procedente	2016	1	27	2	Davidson Jahn Mello	Titular	8000.0	autos 0301000 18 2015 8 24 0090 ação procedimento do juizado especial cível proc autor carlos eduardo ehmke agra réu société airfrance air france vistos etc i relatório relatório dispensado na forma do artigo 38 caput da lei 9 099 95 ii fundamentação trato de ação condenatória por danos morais e materiais ajuizada por carlos eduardo ehmke agra em face de societe air france resolvo antecipadamente…
421	parcialmente_procedente	2016	1	27	2	Davidson Jahn Mello	Titular	1000.0	﻿autos 0301776 18 2015 8 24 0090 ação procedimento do juizado especial cível proc autor jarrie albani leiria réu latam airlines group a vistos etc i relatório relatório dispensado na forma do artigo 38 caput da lei 9 099 95 ii fundamentação trato de ação condenatória por danos morais e materiais ajuizada por jarrie albani leiria em face de latam airlines group a resolvo antecipadamente a lide nos…
422	procedente	2016	1	29	4	Davidson Jahn Mello	Titular	8000.0	autos 0301623 82 2015 8 24 0090 ação procedimento do juizado especial cível proc autor lucas piero celestino toscanelli de moraes réu tam linhas aéreas a vistos etc i relatório relatório dispensado na forma do artigo 38 caput da lei 9099 95 ii fundamentação trato de ação de indenização por danos morais ajuizada por lucas piero celestino toscanelli de moraes em face de tam linhas aereas a resolvo …
423	procedente	2016	1	28	3	Davidson Jahn Mello	Titular	6000.0	autos 0302068 03 2015 8 24 0090 ação procedimento do juizado especial cível proc autor rafaella batista réu aerolineas argentina aéreas vistos etc i relatório relatório dispensado nos termos do artigo 38 caput da lei 9 099 95 ii fundamentação trato de ação de danos morais e materiais ajuizada por rafaella batista em face de aerolineas argentina aéreas resolvo antecipadamente a lide nos termos do …
424	procedente	2016	2	4	3	Davidson Jahn Mello	Titular	2000.0	autos 0002349 32 2015 8 24 0090 ação procedimento do juizado especial cível proc autor lara bauermann réu decolar com ltda e outro vistos etc i relatório relatório dispensado na forma do artigo 38 caput da lei 9 099 95 ii fundamentação trato de ação condenatória por danos materiais e morais ajuizada por lara bauermann em face de decolar com ltda e azul linhas aéreas brasileiras a resolvo antecipa…
425	procedente	2016	2	15	0	Cleni Serly Rauen Vieira	Substituto	7500.0	autos 0302646 63 2015 8 24 0090 ação procedimento do juizado especial cível proc autor josé thiago vinha lima e outro réu societe air france vistos etc i relatório relatório dispensado na forma do artigo 38 caput da lei 9 099 95 ii fundamentação trato de ação condenatória por danos morais e materiais ajuizada por jose thiago vinha lima e giovana purnhagen marsura em face de air france a societe a…
426	procedente	2016	2	24	2	Andresa Bernardo	Substituto	10000.0	autos 0301124 98 2015 8 24 0090 ação procedimento do juizado especial cível proc autor rafael andrade adour réu american airlines vistos etc i relatório relatório dispensado na forma do artigo 38 caput da lei 9 099 95 ii fundamentação trata se de ação condenatória por danos morais ajuizada por rafael andrade adour em face de american airlines resolve se antecipadamente a lide nos termos do artigo…
427	parcialmente_procedente	2016	2	22	0	Andresa Bernardo	Substituto	5000.0	﻿autos 0000395 55 2015 8 24 0023 ação procedimento do juizado especial cível autor maria laura guimarães rodrigues réu singapore airlines vistos etc dispensado o relatório art 38 caput in fine da lei 9 099 95 julgo antecipadamente a lide porquanto a matéria prescinde de dilação probatória conforme o disposto no art 330 i do código de processo civil art 330 o juiz conhecerá diretamente do pedido p…
428	procedente	2016	2	22	0	Andresa Bernardo	Substituto	5000.0	autos 0301460 05 2015 8 24 0090 ação procedimento do juizado especial cível autor fabiano gomes ferreira e outro réu tam linhas aéreas a vistos etc dispensado o relatório art 38 caput in fine da lei 9 099 95 julgo antecipadamente a lide porquanto a matéria prescinde de dilação probatória conforme o disposto no art 330 i do código de processo civil art 330 o juiz conhecerá diretamente do pedido pr…
429	procedente	2016	2	29	0	Andresa Bernardo	Substituto	5000.0	autos 0302776 53 2015 8 24 0090 ação procedimento do juizado especial cível autor tatiana brustoloni de alcantara réu tam linhas aéreas a vistos etc dispensado o relatório art 38 caput in fine da lei 9 099 95 julgo antecipadamente a lide porquanto a matéria prescinde de dilação probatória conforme o disposto no art 330 i do código de processo civil art 330 o juiz conhecerá diretamente do pedido p…
430	procedente	2016	1	12	1	Davidson Jahn Mello	Titular	15000.0	autos 0301528 52 2015 8 24 0090 ação procedimento do juizado especial cível proc autor luiz miroski e outro réu tam linhas aéreas a e outro vistos etc i relatório relatório dispensado na forma do artigo 38 caput da lei 9 099 95 ii fundamentação trato de ação indenizatória por danos materiais e morais ajuizada por luiz miroski e amélia miroski em face de tam linhas aéreas a resolvo antecipadamente…
431	parcialmente_procedente	2016	1	12	1	Davidson Jahn Mello	Titular	8000.0	﻿autos 0301516 38 2015 8 24 0090 ação procedimento do juizado especial cível proc autor luiz carlos echevarrieta e outro réu american airlines inc vistos etc i relatório relatório dispensado na forma do artigo 38 caput da lei 9 099 95 ii fundamentação trato de ação de indenização por danos materiais e morais ajuizada por luiz carlos echevarrieta e andreza cristina da costa echevarrieta contra amé…
432	procedente	2016	1	7	3	Davidson Jahn Mello	Titular	2000.0	autos 0301575 26 2015 8 24 0090 ação procedimento do juizado especial cível proc autor ronaldo david viana barbosa réu gol linhas aéreas vistos etc i relatório relatório dispensado na forma do artigo 38 caput da lei 9 099 95 ii fundamentação trato de ação indenizatória por danos materiais e morais ajuizada por ronaldo david viana barbosa em face de gol linhas aereas resolvo antecipadamente a lide…
433	procedente	2016	1	14	3	Davidson Jahn Mello	Titular	4000.0	autos 0301953 79 2015 8 24 0090 ação procedimento do juizado especial cível proc autor eliza amélia de miranda nogueira e outro réu american airlines inc vistos etc i relatório relatório dispensado nos termos do artigo 38 caput da lei 9099 95 ii fundamentação trato de ação indenizatoria por danos morais ajuizada por eliza amélia de miranda nogueira e carlos augusto nogueira em face de american ai…
434	procedente	2015	12	18	4	Vânia Petermann	Titular	5000.0	autos 0301257 43 2015 8 24 0090 ação procedimento do juizado especial cível proc autor paulo roberto mendes réu klm royal dutch airlines vistos etc i relatório relatório dispensado na forma do artigo 38 caput da lei 9099 95 ii fundamentação trato de ação de indenização por danos morais ajuizada por paulo roberto mendes em face de klm royal dutch airlines resolvo antecipadamente a lide nos termos …
435	parcialmente_procedente	2015	11	19	3	Vânia Petermann	Titular	5000.0	﻿autos 0819703 08 2013 8 24 0090 ação procedimento do juizado especial cível proc autor carlos eduardo virgilio de souza réu tam linhas aéreas a e outro vistos etc i relatório relatório dispensado na forma do artigo 38 caput da lei 9 099 95 ii fundamentação trato de ação condenatória por danos morais e materiais ajuizada por carlos eduardo virgílio de souza em face de tam linhas aéreas a e gap ne…
436	improcedente	2015	11	26	3	Bárbara Gonçalves Dalponte	Leigo	0.0	autos 0300802 78 2015 8 24 0090 ação procedimento do juizado especial cível autor alfredo gilberto lima de magalhães e outro réu tam linhas aéreas a vistos etc i relatório dispensado o relatório nos termos do artigo 38 da lei 9 099 95 ii fundamentos trato de ação condenatória proposta por alfredo gilberto lima de magalhães e márcia christina martins da silva de magalhães em face de tam linhas aér…
437	procedente	2015	12	9	2	Vânia Petermann	Titular	15000.0	autos 0301483 48 2015 8 24 0090 ação procedimento do juizado especial cível proc autor edmar pessoa araújo neto réu south african airways proprietary limited e outro vistos etc i relatório relatório dispensado na forma do artigo 38 caput da lei 9 099 95 ii fundamentação trato de ação indenizatória por danos materiais e morais ajuizada por edmar pessoa araujo neto em face de south african airways …
438	parcialmente_procedente	2015	12	10	3	Vânia Petermann	Titular	15000.0	﻿autos 0300617 40 2015 8 24 0090 ação procedimento do juizado especial cível proc autor luiz césar de lima réu tam linhas aéreas a e outro vistos etc i relatório relatório dispensado na forma do artigo 38 caput da lei 9 099 95 ii fundamentação trato de ação condenatória por danos morais e materiais ajuizada por luiz césar de lima em face de tam linhas aéreas a e british airways resolvo antecipada…
439	procedente	2015	12	14	0	Vânia Petermann	Titular	5000.0	autos 0301962 41 2015 8 24 0090 ação procedimento do juizado especial cível proc autor carla zanelatto neves réu tam linhas aéreas a vistos etc i relatório relatório dispensado na forma do artigo 38 caput da lei 9099 95 ii fundamentação trato de ação de indenização por danos morais ajuizada por carla zanelatto neves em face de tam linhas aéreas a resolvo antecipadamente a lide nos termos do artig…
440	procedente	2015	12	14	0	Vânia Petermann	Titular	5000.0	autos 0301983 17 2015 8 24 0090 ação procedimento do juizado especial cível proc autor felipe augusto linden réu tam linhas aéreas a vistos etc i relatório relatório dispensado na forma do artigo 38 caput da lei 9099 95 ii fundamentação trato de ação de indenização por danos morais ajuizada por felipe augusto linden em face de tam linhas aéreas a resolvo antecipadamente a lide nos termos do artig…
441	procedente	2015	12	14	0	Vânia Petermann	Titular	10000.0	autos 0302082 84 2015 8 24 0090 ação procedimento do juizado especial cível proc autor vandre alex da silva réu tam linhas aéreas a e outro vistos etc i relatório relatório dispensado nos termos do artigo 38 caput da lei 9099 95 ii fundamentação trato de ação de indenização por danos morais e materiais ajuizada por vandre alex da silva em face de tam linhas aéreas e lan airlines resolvo antecipad…
442	procedente	2015	12	15	1	Vânia Petermann	Titular	8000.0	autos 0301927 81 2015 8 24 0090 ação procedimento do juizado especial cível proc autor mário machado farias réu tam linhas aéreas vistos etc i relatório relatório dispensado na forma do artigo 38 caput da lei 9 099 95 ii fundamentação trato de ação condenatória por morais ajuizada por mario machado farias em face de tam linha aéreas a resolvo antecipadamente a lide nos termos do artigo 330 i do c…
443	procedente	2015	12	15	1	Vânia Petermann	Titular	3000.0	autos 0301904 38 2015 8 24 0090 ação procedimento do juizado especial cível proc autor josé da silveira neto réu gol linhas aéreas inteligentes a vistos etc i relatório relatório dispensado nos termos do artigo 38 caput da lei 9099 95 ii fundamentação trato de ação de indenização por danos morais ajuizada por josé da silveira neto em face de gol linhas aéreas inteligentes a resolvo antecipadament…
444	procedente	2015	12	17	3	Maiara Nuernberg Philippi	Leigo	3000.0	processo 0301753 72 2015 8 24 0090 procedimento do juizado especial cível requerente sylvio da costa junior requeridas vrg linhas aéreas a vistos etc dispensado relatório nos termos do artigo 38 da lei 9 099 95 fundamento e decido trata se de ação de indenização por danos morais interposta por sylvio da costa junior vrg linhas aéreas a julgo antecipadamente o feito valendo me do art 330 i do códi…
445	procedente	2015	10	22	3	Davidson Jahn Mello	Titular	3000.0	autos 0300937 90 2015 8 24 0090 ação procedimento do juizado especial cível proc autor tiago bolan frigo réu america airliines vistos etc i relatório relatório dispensado na forma do artigo 38 caput da lei 9 099 95 ii fundamentação trato de ação de indenização por danos materiais e morais ajuizada por tiago bolan frigo em face de américa airlines resolvo antecipadamente a lide nos termos do artig…
446	parcialmente_procedente	2015	10	5	0	Vânia Petermann	Titular	0.0	﻿ autos 0000291 56 2015 8 24 0090 ação procedimento do juizado especial cível proc autor regina coeli de moraes correia lima e outros réu klm cia real holandesa de aviacion e outro vistos etc i relatório relatório dispensado na forma do artigo 38 caput da lei 9 099 95 ii fundamentação trato de ação de obrigação de fazer cumulada com reparação por danos morais ajuizada por regina coeli de moraes c…
447	procedente	2015	9	2	2	Vânia Petermann	Titular	7000.0	autos 0300944 82 2015 8 24 0090 ação procedimento do juizado especial cível proc autor fernando aires de alencar e outro réu tam linhas aéreas a vistos etc i relatório relatório dispensado na forma do artigo 38 caput da lei 9099 95 ii fundamentação trato de ação de indenização por danos morais ajuizada por fernando aires de alencar e adriana budzinski em face de tam linhas aéreas a resolvo anteci…
448	procedente	2015	9	10	3	Vânia Petermann	Titular	4000.0	autos 0003358 63 2014 8 24 0090 ação procedimento do juizado especial cível proc autor luana watkins boueri cavalcanti réu qantas airways limited e outros vistos etc i relatório relatório dispensado nos termos do artigo 38 caput da lei 9099 95 ii fundamentação trato de ação de indenização por danos materiais e morais ajuizada por luana watkins boueri cavalcanti contra qantas airways limited lan a…
449	procedente	2015	9	9	2	Vânia Petermann	Titular	9000.0	autos 0001203 53 2015 8 24 0090 ação procedimento do juizado especial cível proc autor alexandre coimbra ribeiro réu klm royal dutch airlines vistos etc i relatório relatório dispensado nos termos do artigo 38 caput da lei 9099 95 ii fundamentação trato de ação de indenização por danos morais ajuizada por alexandre coimbra ribeiro contra klm royal dutch airlines resolvo antecipadamente a lide nos…
450	procedente	2015	9	9	2	Vânia Petermann	Titular	10000.0	autos 0301106 77 2015 8 24 0090 ação procedimento do juizado especial cível autor juliano lavinajuliano lavina réu tam linhas aéreas a vistos etc i relatório relatório dispensando na forma do artigo 38 caput da lei 9099 95 ii fundamentação trato de ação de indenização por danos morais ajuizada por juliano lavina em face de tam linhas aéreas a resolvo antecipadamente a lide nos termos do artigo 33…
451	procedente	2015	9	9	2	Vânia Petermann	Titular	7000.0	autos 0300801 93 2015 8 24 0090 ação procedimento do juizado especial cível proc autor marlos fritzen veras e outro réu tam linhas aéreas a vistos etc i relatório relatório dispensado na forma do artigo 38 caput da lei 9099 95 ii fundamentação trato de ação de indenização por danos morais ajuizada por marlos fritzen veras e ana paula melo em face de tam linhas aéreas a resolvo antecipadamente a l…
452	procedente	2015	9	9	2	Vânia Petermann	Titular	5000.0	autos 0300806 18 2015 8 24 0090 ação procedimento do juizado especial cível proc autor leila léia melo réu tam linhas aéreas a vistos etc i relatório relatório dispensado na forma do artigo 38 caput da lei 9099 95 ii fundamentação trato de ação de indenização por danos morais ajuizada por leila léia melo em face de tam linhas aéreas a resolvo antecipadamente a lide nos termos do artigo 330 i do c…
453	procedente	2015	9	9	2	Vânia Petermann	Titular	3000.0	autos 0301012 32 2015 8 24 0090 ação procedimento do juizado especial cível proc autor carlos henrique mendes da silva réu klm royal dutch airlines vistos etc i relatório relatório dispensado nos termos do artigo 38 caput da lei 9 099 95 ii fundamentação trato de ação de indenização por danos materiais e danos morais ajuizada por carlos henrique mendes da silva em face de klm royal dutch airlines…
454	procedente	2015	9	4	4	Vânia Petermann	Titular	20000.0	autos 0301223 68 2015 8 24 0090 ação procedimento do juizado especial cível proc autor waldemar pacheco filho réu oceanair linhas aéreas ltda vistos etc i relatório relatório dispensado na forma do artigo 37 caput da lei 9 099 95 ii fundamentação trato de ação indenizatória por danos morais ajuizada por waldemar pacheco filho em face de oceanair linhas aéreas ltda resolvo antecipadamente a lide n…
455	procedente	2015	9	10	3	Vânia Petermann	Titular	0.0	autos 0000865 79 2015 8 24 0090 ação procedimento do juizado especial cível proc autor luciano walfredo pinho réu vrg linhas aéreas a vistos etc i relatório relatório dispensado na forma do artigo 38 caput da lei 9 099 95 ii fundamentação trato de ação condenatória por danos materiais ajuizada por luciano walfredo pinho em face de vrg linhas aéreas a resolvo antecipadamente a lide nos termos do a…
456	procedente	2015	10	6	1	Vânia Petermann	Titular	10000.0	autos 0000425 83 2015 8 24 0090 ação procedimento do juizado especial cível proc autor daniele de bortoli e outro réu tam linhas aéreas a vistos etc i relatório relatório dispensado na forma do artigo 38 caput da lei 9 099 95 ii fundamentação trato de ação indenizatória por danos materiais e morais ajuizada por daniele de bortoli e daiane de bortoli em face de tam linhas aéreas a resolvo antecipa…
457	procedente	2015	10	1	3	Vânia Petermann	Titular	2000.0	autos 0300491 87 2015 8 24 0090 ação procedimento do juizado especial cível proc autor renata tieko franca goto e outro réu gol linhas aéreas inteligentes a vistos etc i relatório relatório dispensado na forma do artigo 38 caput da lei 9 099 95 ii fundamentação trato de ação condenatória por danos materiais e morais ajuizada por renata tieko franca goto e marcela sanae franca goto em face de gol …
458	procedente	2015	10	1	3	Vânia Petermann	Titular	4000.0	autos 0300356 75 2015 8 24 0090 ação procedimento do juizado especial cível proc autor marco antonio de oliveira e outro réu decolar com ltda e outro vistos etc i relatório relatório dispensado na forma do artigo 38 caput da lei 9 099 95 ii fundamentação trato de ação de indenização por danos materiais e morais ajuizada por marco antonio de oliveira e karolina guizoni em face de decolar com e aer…
459	procedente	2015	9	15	1	Vânia Petermann	Titular	4500.0	autos 0300739 53 2015 8 24 0090 ação procedimento do juizado especial cível proc autor enio da silva soares junior e outro réu vrg linhas aéreas a vistos etc i relatório relatório dispensado na forma do artigo 38 caput da lei 9 099 95 ii fundamentação trato de ação indenizatória por danos materiais e morais ajuizada por jamine theodoro e enio da silva soares junior em face de vgr linhas aéreas a …
459	procedente	2015	9	15	1	Vânia Petermann	Titular	2000.0	autos 0300739 53 2015 8 24 0090 ação procedimento do juizado especial cível proc autor enio da silva soares junior e outro réu vrg linhas aéreas a vistos etc i relatório relatório dispensado na forma do artigo 38 caput da lei 9 099 95 ii fundamentação trato de ação indenizatória por danos materiais e morais ajuizada por jamine theodoro e enio da silva soares junior em face de vgr linhas aéreas a …
460	parcialmente_procedente	2015	9	23	2	Vânia Petermann	Titular	15000.0	﻿autos 0302753 44 2014 8 24 0090 ação procedimento do juizado especial cível proc autor eduardo chaves réu tam linhas aéreas a vistos etc i relatório relatório dispensado na forma do artigo 38 caput da lei 9 099 95 ii fundamentação trato de ação condenatória por danos morais e materiais ajuizada por eduardo chaves em face de tam linhas aéreas a resolvo antecipadamente a lide nos termos do artigo …
461	parcialmente_procedente	2015	10	9	4	Vânia Petermann	Titular	4000.0	﻿autos 0000327 98 2015 8 24 0090 ação procedimento do juizado especial cível proc autor gonzalo rodrigo alvarado chavez réu oceanair linhas aéreas a avianca e outro vistos etc i relatório relatório dispensado na forma do artigo 38 caput da lei 9 099 95 ii fundamentação trato de ação de indenização por danos materiais e morais ajuizada por gonzalo rodrigo alvarado chavez em face de oceanair linhas…
462	procedente	2015	10	16	4	Vânia Petermann	Titular	3000.0	autos 0004745 16 2014 8 24 0090 ação procedimento do juizado especial cível proc autor christofer fernandes réu azul linhas aéreas brasileiras a vistos etc i relatório relatório dispensado na forma do artigo 38 caput da lei 9 099 95 ii fundamentação trato de ação condenatória por danos materiais e morais ajuizada por christopher fernandes em face de azul linhas aéreas brasileiras a resolvo anteci…
463	parcialmente_procedente	2015	10	19	0	Vânia Petermann	Titular	10000.0	﻿autos 0301265 20 2015 8 24 0090 ação procedimento do juizado especial cível proc autor adriano luiz de souza lima réu azul linhas aéreas a vistos etc i relatório relatório dispensado nos termos do artigo 38 caput da lei 9099 95 ii fundamentação trato de ação de indenização por danos materiais e morais ajuizada por adriano luiz de souza lima contra azul linhas aéreas resolvo antecipadamente a lid…
464	parcialmente_procedente	2015	10	19	0	Vânia Petermann	Titular	10000.0	﻿autos 0301334 52 2015 8 24 0090 ação procedimento do juizado especial cível proc autor adoniran bruno cantelli réu gol transportes aereos a vistos etc i relatório relatório dispensado nos termos do artigo 38 caput da lei 9099 95 ii fundamentação trato de ação de indenização por danos materiais e morais ajuizada por adoniran bruno cantelli contra gol transportes aéreos a resolvo antecipadamente a…
465	procedente	2015	10	22	3	Vânia Petermann	Titular	4000.0	autos 0315230 72 2015 8 24 0023 ação procedimento do juizado especial cível proc autor edison tessele e outro réu vrg linhas aéreas a vistos etc relatório dispensado na forma do artigo 38 caput da lei 9099 95 ii fundamentação trato de ação de indenização por danos morais ajuizada por edison tessele e rose aylce oliveira leite em face de vrg linhas aéreas a resolvo antecipadamente a lide nos termo…
466	parcialmente_procedente	2015	10	26	0	Vânia Petermann	Titular	4000.0	﻿autos 0301336 22 2015 8 24 0090 ação procedimento do juizado especial cível proc autor zenildo bodnar e outro réu tam linhas aéreas a vistos etc i relatório relatório dispensado na forma do artigo 38 caput da lei 9 099 95 ii fundamentação trato de ação condenatória por danos materiais e morais ajuizada por zenildo bodnar e roberta terezinha uvo bodnar em face de tam linhas aéreas a resolvo antec…
467	procedente	2015	10	26	0	Vânia Petermann	Titular	7000.0	autos 0301042 67 2015 8 24 0090 ação procedimento do juizado especial cível proc autor renata reinaldo réu avianca oceanair linhas aéras a vistos etc i relatório relatório dispensado nos termos do artigo 38 caput da lei 9099 95 ii fundamentação trato de ação de indenização por danos morais ajuizada por renata reinaldo em face de avianca oceanir linhas aéreas a resolvo antecipadamente a lide nos t…
468	procedente	2015	10	26	0	Vânia Petermann	Titular	7000.0	autos 0301041 82 2015 8 24 0090 ação procedimento do juizado especial cível proc autor patrick schlupp coelho réu avianca oceanair linhas aéras a vistos etc i relatório relatório dispensado nos termos do artigo 38 caput da lei 9099 95 ii fundamentação trato de ação de indenização por danos materiais e morais ajuizada por patrick schlupp coelho em face de avianca oceanir linhas aéreas a resolvo an…
469	procedente	2015	10	28	2	Vânia Petermann	Titular	10000.0	autos 0004771 14 2014 8 24 0090 ação procedimento do juizado especial cível proc autor vanezza margarida e outro réu gol linhas aéreas vistos etc vistos etc i relatório relatório dispensado na forma do artigo 38 caput da lei 9 099 95 ii fundamentação trato de ação condenatória por danos morais e materiais ajuizada por vanezza margarida e edson margarida em face de vgr linhas aéreas a resolvo ante…
470	improcedente	2015	11	4	2	Vânia Petermann	Titular	0.0	autos 0300960 36 2015 8 24 0090 ação procedimento do juizado especial cível proc autor andrea cristina trierweiller e outros réu oceanair linhas aéreas a avianca vistos etc i relatório relatório dispensado na forma do artigo 38 caput da lei 9 099 95 ii fundamentação trato de ação condenatória por danos morais e materiais ajuizada por andréa cristina trierweiller leocádia mari ribeiro rotta e maur…
471	improcedente	2015	11	9	0	Vânia Petermann	Titular	0.0	autos 0301284 26 2015 8 24 0090 ação procedimento do juizado especial cível proc autor myllene vieira camilli réu gol linhas aéreas vrg e outro vistos etc i relatório relatório dispensado na forma do artigo 38 caput da lei 9 099 95 ii fundamentação trato de ação condenatória por danos morais ajuizada por myllene vieira camilli em face de vrg linhas aéreas a e united airlines inc resolvo antecipad…
472	procedente	2015	6	23	1	Iasodara Fin Nishi	Substituto	3000.0	autos 0004416 04 2014 8 24 0090 ação procedimento do juizado especial cível proc autor marina heloisa sartori réu decolar com ltda vistos etc i relatório relatório dispensado na forma do artigo 38 caput da lei 9 099 95 ii fundamentação trato de ação de indenização por danos materiais e morais ajuizada por marina heloisa sartori contra decolar com ltda resolvo antecipadamente a lide nos termos do …
473	parcialmente_procedente	2015	6	3	2	Iasodara Fin Nishi	Substituto	2000.0	﻿autos 0002978 40 2014 8 24 0090 ação procedimento do juizado especial cível proc autor william barbosa vianna réu tam linhas aéreas a vistos etc i relatório relatório dispensado na forma do artigo 38 caput da lei 9 099 95 ii fundamentação trato de ação indenizatória por danos morais e danos materiais ajuizada por william barbosa vianna em face de tam linhas aéreas a resolvo antecipadamente a lid…
474	procedente	2015	6	2	1	Iasodara Fin Nishi	Substituto	5000.0	autos 0300215 56 2015 8 24 0090 ação procedimento do juizado especial cível proc autor eduardo beil réu tam linhas aéreas a vistos etc trata se de ação indenizatória proposta por eduardo beil contra tam linhas aéreas a na qual alegou que adquiriu passagem aérea de são paulo para florianópolis sc às 21h 42 min depois de um dia inteiro de simpósio naquela cidade disse que após adentrar no salão de …
476	procedente	2015	6	3	2	Iasodara Fin Nishi	Substituto	2000.0	autos 0003891 22 2014 8 24 0090 ação procedimento do juizado especial cível proc autor olga elisabete mohr réu tam linhas aéreas a vistos etc i relatório relatório dispensado na forma do artigo 38 caput da lei 9 099 95 ii fundamentação trato de ação de indenização ajuizada por olga elisabete mohr contra tam linhas aéreas a resolvo antecipadamente a lide nos termos do artigo 330 i do cpc uma vez q…
477	procedente	2015	6	18	3	Iasodara Fin Nishi	Substituto	5000.0	autos 0303671 48 2014 8 24 0090 ação procedimento do juizado especial cível proc autor karla paranaiba bernardes mckinnon réu american airlines vistos etc i relatório relatório dispensado na forma do artigo 38 caput da lei 9 099 95 ii fundamentação trato de ação condenatória de indenização por danos morais e materiais ajuizada por karla paranaíba bernardes mckinnon contra american airlines inc re…
478	parcialmente_procedente	2015	6	8	0	Iasodara Fin Nishi	Substituto	0.0	﻿autos 0004733 02 2014 8 24 0090 ação procedimento do juizado especial cível proc autor josé luis custódio réu klm cia real holandesa de aviação e outro vistos etc i relatório relatório dispensado na forma do artigo 38 caput da lei 9 099 95 ii fundamentação trato de ação de obrigação de fazer c danos morais ajuizada por josé luis custodio contra decolar com ltda e klm koninlijke luchtvaart maatsc…
479	parcialmente_procedente	2015	6	8	0	Iasodara Fin Nishi	Substituto	0.0	﻿autos 0004726 10 2014 8 24 0090 ação procedimento do juizado especial cível proc autor gustavo camilo frigo réu klm cia real holandesa de aviação vistos etc i relatório relatório dispensado na forma do artigo 38 caput da lei 9 099 95 ii fundamentação trato de ação de obrigação de fazer cumulada com reparação por danos morais ajuizada por gustavo camilo frigo contra klm koninlijke luchtvaart maat…
480	procedente	2015	6	9	1	Iasodara Fin Nishi	Substituto	0.0	autos 0004840 46 2014 8 24 0090 ação procedimento do juizado especial cível proc autor alexandre coimbra ribeiro réu klm royal dutch airlines e outro vistos etc i relatório relatório dispensado na forma do artigo 38 caput da lei 9 099 95 ii fundamentação trato de ação de obrigação de fazer ajuizada por alexandre coimbra ribeiro contra klm koninlijke luchtvaart maatschapij e decolar co ltda resolv…
481	procedente	2015	6	17	2	Iasodara Fin Nishi	Substituto	8000.0	autos 0003228 73 2014 8 24 0090 ação procedimento do juizado especial cível proc autor renan watkins boueri cavalcanti réu companhia aérea lan airlines a vistos etc trata se de ação de indenização por danos morais formulada por renan watkins boueri cavalcanti contra companhia aérea lan airlines a na qual alegou que no dia 17 de outubro de 2012 acompanhou sua mãe em uma viagem à austrália com prev…
482	improcedente	2015	6	18	3	Iasodara Fin Nishi	Substituto	0.0	autos 0304126 13 2014 8 24 0090 ação procedimento do juizado especial cível autor ludmila martins richaid e outro réu tam linhas aéreas a vistos etc trata de ação de indenização por danos morais e materiais ajuizada por ludmila martins richaid e manuela richaid alvarenga esta menor de idade contra tam linhas aéreas a alegando que adquiriu passagem aérea com destino ao rio do janeiro para sua filh…
483	procedente	2015	6	29	0	Iasodara Fin Nishi	Substituto	5000.0	autos 0303731 21 2014 8 24 0090 ação procedimento do juizado especial cível proc autor robert james mc kinnon réu american airlines inc vistos etc i relatório relatório dispensado na forma do artigo 38 caput da lei 9 099 95 ii fundamentação trato de ação condenatória de indenização por danos morais e materiais ajuizada por robert james mc kinnon contra american airlines inc resolvo antecipadament…
484	procedente	2015	6	17	2	Iasodara Fin Nishi	Substituto	8000.0	autos 0300266 67 2015 8 24 0090 ação procedimento do juizado especial cível proc autor ana paula paraizo e outro réu gol linhas aéreas inteligentes a vistos etc trata se de ação de indenização por danos morais e materiais formulada por ana paula paraizo e andré luiz zapellini martins contra gol linhas aéreas inteligentes asseverando que adquiriram passagens aéreas junto a requerida com destino a …
485	procedente	2015	6	23	1	Iasodara Fin Nishi	Substituto	6000.0	autos 0302526 54 2014 8 24 0090 ação procedimento do juizado especial cível proc autor marcos rogerio palmeira réu multiplus fidelidade e outros vistos etc i relatório relatório dispensado na forma do artigo 38 caput da lei 9 099 95 ii fundamentação trato de ação declaratória condenatória ajuizada por marcos rogério palmeira contra multiplus a tam linhas aéreas a e deutsche lufthansa ag resolvo a…
486	improcedente	2015	6	24	2	Iasodara Fin Nishi	Substituto	0.0	autos 0303567 56 2014 8 24 0090 ação procedimento do juizado especial cível proc autor mauro solano do amarante réu b2w viagem e turismo ltda e outro vistos etc i relatório relatório dispensado na forma do artigo 38 caput da lei 9 099 95 ii fundamentação trato de ação de ressarcimento de valores ajuizada por mauro solano do amarante contra alitalia compagnia aerea italiana a e b2w viagens e turis…
487	procedente	2015	6	23	1	Iasodara Fin Nishi	Substituto	3000.0	autos 0303879 32 2014 8 24 0090 ação procedimento do juizado especial cível proc autor arilson dauri pires e outro réu gol linhas aéreas inteligentes sa vistos etc i relatório relatório dispensado na forma do artigo 38 caput da lei 9 099 95 ii fundamentação trato de ação de indenização por danos morais ajuizada por arilson dauri pires e daniela linhares da silva ghisleri em face de gol linhas aér…
488	procedente	2015	6	29	0	Iasodara Fin Nishi	Substituto	15000.0	autos 0304035 20 2014 8 24 0090 ação procedimento do juizado especial cível proc autor manuela kanareki pereira ramos réu royal air maroc e outro vistos etc i relatório relatório dispensado na forma do artigo 38 caput da lei 9 099 95 ii fundamentação trato de ação de indenização por danos morais ajuizada manuela kanareki peireia ramos contra royal air maroc e orbital serviços auxiliares de transp…
489	parcialmente_procedente	2015	6	29	0	Iasodara Fin Nishi	Substituto	15000.0	﻿autos 0303976 32 2014 8 24 0090 ação procedimento do juizado especial cível proc autor bruno ramos réu royal air maroc e outro vistos etc i relatório relatório dispensado na forma do artigo 38 caput da lei 9 099 95 ii fundamentação trato de ação de indenização por danos morais ajuizada bruno ramos contra royal air maroc e orbital serviços auxiliares de transporte aéreo ltda resolvo antecipadamen…
490	parcialmente_procedente	2015	6	29	0	Iasodara Fin Nishi	Substituto	0.0	autos 0000116 62 2015 8 24 0090 ação procedimento do juizado especial cível proc autor rose cléia alves da silva réu edestinos com br agencia de viagens e turismo ltda e outro vistos etc i relatório relatório dispensado na forma do artigo 38 caput da lei 9 099 95 ii fundamentação trato de ação de indenização ajuizada por rose cléa alves da silva contra edestinos com br agência de viagens e turism…
491	procedente	2015	5	22	4	Iasodara Fin Nishi	Substituto	10000.0	autos 0000380 79 2015 8 24 0090 ação procedimento do juizado especial cível proc autor ricardo amorim de oliveira réu alitalia vistos etc i relatório relatório dispensado na forma do artigo 38 caput da lei 9 099 95 ii fundamentação trato de ação de de indenização ajuizada por ricardo amorim de oliveira contra compagnia aerea italiana a alitalia resolvo antecipadamente a lide nos termos do artigo …
492	parcialmente_procedente	2015	5	22	4	Eduardo Peruffo e Silva	Leigo	0.0	﻿processo 0001156 79 2015 8 24 0090 procedimento do juizado especial cível requerente fabricio badalotti brandão requeridas klm cia real holandesa de aviação decolar comércio ltda vistos etc dispensado relatório nos termos do artigo 38 da lei 9 099 95 fundamento e decido primeiramente confirmo a revelia da requerida decolar já decidida à fl 48 conforme art 20 da lei 9 099 95 o feito comporta julg…
493	procedente	2015	5	26	1	Vânia Petermann	Titular	5000.0	autos 0300021 56 2015 8 24 0090 ação procedimento do juizado especial cível proc autor getulio correa réu tam linhas aéreas a vistos etc i relatório relatório dispensado na formana forma do artigo 38 caput da lei 9 099 95 ii fundamentação trato de ação de indenização por danos morais ajuizada por getúlio corrêa contra tam linhas aéreas a resolvo antecipadamente a lide nos termos do artigo 330 i d…
494	parcialmente_procedente	2015	5	26	1	Vânia Petermann	Titular	0.0	﻿autos 0303631 66 2014 8 24 0090 ação procedimento do juizado especial cível proc autor frank benjamin pjilipp réu tam linhas aéreas a vistos etc i relatório relatório dispensado na forma do artigo 38 caput da lei 9 099 95 ii fundamentação trato de ação de restituição de quantia paga c indenização por danos morais ajuizada por frank benjamin philipp em face de tam linhas aéreas a resolvo antecipa…
495	procedente	2015	5	27	2	Vânia Petermann	Titular	3000.0	autos 0300190 43 2015 8 24 0090 ação procedimento do juizado especial cível proc autor gabriela ouriques de castro réu oceanair linhas aéreas a avianca vistos etc i relatório relatório dispensado na forma do artigo 38 caput da lei 9 099 95 ii fundamentação trato de ação indenizatória ajuizada por gabriela ouriques de castro em face de oceanair linhas aéreas a resolvo antecipadamente a lide nos te…
496	procedente	2015	5	26	1	Vânia Petermann	Titular	8000.0	autos 0303680 10 2014 8 24 0090 ação procedimento do juizado especial cível proc autor guilherme geraldo panariello silva réu copa airlines vistos etc i relatório relatório dispensado na forma do artigo 38 caput da lei 9 099 95 ii fundamentação trato de ação de danos morais ajuizada por guilherme geraldo panariello silva contra compañia panameña de aviaión a copa airlines resolvo antecipadamente …
497	procedente	2015	5	27	2	Vânia Petermann	Titular	4500.0	autos 0300176 59 2015 8 24 0090 ação procedimento do juizado especial cível proc autor ana luíza coelho silveira mello réu united airlines e outro vistos etc i relatório relatório dispensado na forma do artigo 38 caput da lei 9 099 95 ii fundamentação trato de ação condenatória de indenização por danos materiais e morais ajuizada por ana luiza coelho silveira mello contra united airlines inc reso…
498	procedente	2015	5	27	2	Vânia Petermann	Titular	4500.0	autos 0300177 44 2015 8 24 0090 ação procedimento do juizado especial cível proc autor gustavo costa ferreira réu united airlines e outro vistos etc i relatório relatório dispensado na forma do artigo 38 caput da lei 9 099 95 ii fundamentação trato de ação condenatória de indenização por danos materiais e morais ajuizada por gustavo costa ferreira contra united airlines inc resolvo antecipadament…
499	parcialmente_procedente	2015	5	28	3	Vânia Petermann	Titular	0.0	﻿autos 0304048 19 2014 8 24 0090 ação procedimento do juizado especial cível proc autor fabrício silveira volpato e outro réu decolar com ltda e outros vistos etc i relatório relatório dispensado na forma do artigo 38 caput da lei 9 099 95 ii fundamentação trato de ação de preceito cominatório de obrigação de fazer com pedido de antecipação de tutela c condenatória de indenização por danos morais…
500	parcialmente_procedente	2015	5	29	4	Vânia Petermann	Titular	14000.0	﻿autos 0303306 91 2014 8 24 0090 ação procedimento do juizado especial cível proc autor laudinei benedito neves réu tap transportes aéreos portugueses a vistos etc i relatório relatório dispensado na forma do artigo 38 caput da lei 9 099 95 ii fundamentação trato de ação indenizatória por danos morais e materiais ajuizada por laudinei benedito neves em face de tap transportes aéreos portugueses a…
501	procedente	2015	8	3	0	Vânia Petermann	Titular	4000.0	autos 0303737 28 2014 8 24 0090 ação procedimento do juizado especial cível proc autor carlos alberto marques e outro réu air france brasil vistos etc i relatório relatório dispensado na forma do artigo 38 caput da lei 9 099 95 ii fundamentação trato de ação de indenização por danos materiais e morais ajuizada por carlos alberto marques e andréia guerini contra société air france resolvo antecipa…
502	procedente	2015	8	3	0	Vânia Petermann	Titular	2000.0	autos 0001015 60 2015 8 24 0090 ação procedimento do juizado especial cível proc autor larissa vieira piovezani réu tam linhas aéreas a vistos etc i relatório relatório dispensado na forma do artigo 38 caput da lei 9 099 95 ii fundamentação trato de ação de indenização por danos materiais e morais ajuizada por larissa vieira piovezani contra tam linhas aéreas a resolvo antecipadamente a lide nos …
503	extincao	2015	8	3	0	Vânia Petermann	Titular	0.0	autos 0001030 29 2015 8 24 0090 ação procedimento do juizado especial cível proc autor vilmar adriano bussolaro réu tam linhas aéreas a fidelidade viagens e turismo ltda e multiplus a vistos etc i relatório relatório dispensado na forma do artigo 38 caput da lei 9 099 95 ii fundamentação trato de ação de indenização por danos materiais e morais ajuizada por vilmar adriano bussolaro contra tam lin…
504	procedente	2015	8	3	0	Vânia Petermann	Titular	9000.0	autos 0001051 05 2015 8 24 0090 ação procedimento do juizado especial cível proc autor leonardo cassol dalmolin réu united airlines inc vistos etc i relatório relatório dispensado na forma do artigo 38 caput da lei 9 099 95 ii fundamentação trato de ação de indenização por danos morais e materiais ajuizada por leonardo cassol dalmolin contra united airlines inc resolvo antecipadamente a lide nos …
505	parcialmente_procedente	2015	7	28	1	Vânia Petermann	Titular	5000.0	﻿autos 0001071 93 2015 8 24 0090 ação procedimento do juizado especial cível proc autor mariana carneiro de oliveira réu oceanair linhas aéreas a vistos etc i relatório relatório dispensado na forma do artigo 38 caput da lei 9 099 95 ii fundamentação trato de ação condenatória por danos morais e materiais ajuizada por mariana carneiro de oliveira em face de oceanair linhas aéreas a resolvo anteci…
506	procedente	2015	8	3	0	Vânia Petermann	Titular	8000.0	autos 0300718 77 2015 8 24 0090 ação procedimento do juizado especial cível proc autor nelson nunes junior réu vrg linhas aéreas a vistos etc i relatório relatório dispensado na forma do artigo 38 caput da lei 9 099 95 ii fundamentação trato de ação indenizatória por danos materiais e morais ajuizada por nélson nunes júnior contra vrg linhas aéreas a resolvo antecipadamente a lide nos termos do a…
507	procedente	2015	8	3	0	Vânia Petermann	Titular	500.0	autos 0300663 29 2015 8 24 0090 ação procedimento do juizado especial cível proc autor silvia leticia listoni e outro réu vrg linhas aéreas a e outro vistos etc i relatório relatório dispensado na forma do artigo 38 caput da lei 9 099 95 ii fundamentação trato de ação de indenização por danos morais c repetição de indébito ajuizada por bruno angeli bonemer e silvia letícia listoni contra vrg linh…
508	improcedente	2015	8	3	0	Vânia Petermann	Titular	0.0	autos 0302751 74 2014 8 24 0090 ação procedimento do juizado especial cível proc autor nascha wolter bittencourt e outro réu decolar com ltda vistos etc i relatório relatório dispensado na forma do artigo 38 caput da lei 9 099 95 ii fundamentação trato de ação de declaração de inexistência de débito c indenização por danos materiais e morais ajuizada por guilherme guimarães louzada e nascha wolte…
509	parcialmente_procedente	2015	8	18	1	Vânia Petermann	Titular	0.0	﻿autos 0301512 35 2014 8 24 0090 ação procedimento do juizado especial cível proc autor mariano moreira junior réu gol transportes aéreos a vistos etc i relatório relatório dispensado na forma do artigo 38 caput da lei 9 099 95 ii fundamentação trato de ação condenatória ajuizada por mariano moreira júnior contra vrg linhas aéreas a resolvo antecipadamente a lide nos termos do artigo 330 i do cpc…
510	parcialmente_procedente	2015	7	22	2	Erica Lourenço de Lima Ferreira	Titular	8000.0	﻿autos 0302045 91 2014 8 24 0090 ação procedimento do juizado especial cível proc autora débora viale prazeres ré delta airlines vistos etc i relatório relatório dispensado na forma do artigo 38 caput da lei 9 099 95 ii fundamentação trata se de ação de indenização por danos morais e materiais proposta por débora viele prazeres contra delta airlines já qualificados nos autos desnecessária a produ…
511	procedente	2015	7	7	1	Erica Lourenço de Lima Ferreira	Titular	8000.0	autos 0300831 31 2015 8 24 0090 ação procedimento do juizado especial cível proc autor jakson alberto munhoz réu aerovias de mexico a aeromexico vistos etc trata se de ação de indenização por danos morais em que procura o autor ressarcimento pelos incômodos havidos durante o retorno de viagem internacional de responsabilidade única da empresa ré não teve sucesso as tentativas de composição extra …
512	parcialmente_procedente	2015	7	10	4	Erica Lourenço de Lima Ferreira	Titular	3000.0	﻿autos 0000300 18 2015 8 24 0090 ação procedimento do juizado especial cível proc autores antônio feeburg porto alegre e sarah rossi porto alegre ré tam linhas aéreas a vistos etc i relatório relatório dispensado na forma do artigo 38 caput da lei 9 099 95 ii fundamentação trato de ação indenizatória por danos morais ajuizada por antônio feeburg porto alegre e sarah rossi porto alegre em face de …
513	improcedente	2015	7	20	0	Erica Lourenço de Lima Ferreira	Titular	0.0	autos 0300298 72 2015 8 24 0090 ação procedimento do juizado especial cível proc autor anito rocha de oliveira júnior réu vrg linhas aéreas a vistos etc i relatório relatório dispensado na forma do artigo 38 caput da lei 9 099 95 ii fundamentação trata se de ação condenatória por danos materiais ajuizada por anito rocha de oliveira júnior contra vrg linhas aéreas a resolvo antecipadamente a lide …
514	procedente	2015	4	7	1	Vânia Petermann	Titular	2000.0	autos 0302170 59 2014 8 24 0090 ação procedimento do juizado especial cível proc autor jorge cabrera da rosa e outros réu vrg linhas aéreas a vistos etc i relatório relatório dispensado na forma do artigo 38 caput da lei 9 099 95 ii fundamentação trato de ação de ressarcimento por danos materiais e indenizatória pelos danos morais sofridos ajuizada por jorge cabrera da rosa nanete terezinha miche…
515	parcialmente_procedente	2014	12	19	4	Vânia Petermann	Titular	4000.0	﻿autos 0001013 27 2014 8 24 0090 ação procedimento do juizado especial cível proc autor evilson coelho aguiar réu vrg linhas aéreas a gol linhas aéreas inteligentes vistos etc i relatório relatório dispensado na forma do artigo 38 caput da lei 9 099 95 ii fundamentação resolvo antecipadamente a lide nos termos do artigo 330 i do cpc uma vez que o juiz tem o poder dever de julgar a lide antecipada…
516	parcialmente_procedente	2015	2	23	0	Vânia Petermann	Titular	4000.0	﻿autos 0301143 41 2014 8 24 0090 ação procedimento do juizado especial cível proc autor flavia silveira de souza pires e outros réu gol linhas aéreas vistos etc i relatório relatório dispensado na forma do artigo 38 caput da lei 9 099 95 ii fundamentação resolvo antecipadamente a lide nos termos do artigo 330 i do cpc uma vez que o juiz tem o poder dever de julgar a lide antecipadamente desprezan…
517	parcialmente_procedente	2015	2	23	0	Vânia Petermann	Titular	0.0	﻿autos 0002732 44 2014 8 24 0090 ação procedimento do juizado especial cível proc autor alessandro de bortoli réu vrg linhas aéreas a vistos etc i relatório relatório dispensado na forma do artigo 38 caput da lei 9 099 95 ii fundamentação resolvo antecipadamente a lide nos termos do artigo 330 i do cpc uma vez que o juiz tem o poder dever de julgar a lide antecipadamente desprezando a realização …
518	improcedente	2015	2	23	0	Vânia Petermann	Titular	0.0	autos 0301249 03 2014 8 24 0090 ação procedimento do juizado especial cível proc autor joão antônio heinzen amin helou réu turkish airlines vistos etc i relatório relatório dispensado na forma do artigo 38 caput da lei 9 099 95 ii fundamentação julgo o processo no estado em que se encontra porque não há provas a produzir aplica se ao caso as normas contidas no estatuto consumerista isso porque em…
519	parcialmente_procedente	2015	2	23	0	Vânia Petermann	Titular	0.0	﻿autos 0003632 61 2013 8 24 0090 ação procedimento do juizado especial cível proc autor tiago josé griebeler carvalho réu decolar com ltda vistos etc i relatório relatório dispensado na forma do artigo 38 caput da lei 9 099 95 ii fundamentação resolvo antecipadamente a lide nos termos do artigo 330 i do cpc uma vez que o juiz tem o poder dever de julgar a lide antecipadamente desprezando a realiz…
520	parcialmente_procedente	2015	3	4	2	Vânia Petermann	Titular	0.0	﻿autos 0005225 28 2013 8 24 0090 ação procedimento do juizado especial cível proc autor marcio alexandre kuntze réu decolar com ltda e outros vistos etc i relatório relatório dispensado na forma do artigo 38 caput da lei 9 099 95 ii fundamentação trato de ação de reparação ajuizada por márcio laxandre kuntze contra decolar com ltda south african airways e tam linhas aéreas a resolvo antecipadamen…
521	procedente	2015	3	9	0	Vânia Petermann	Titular	3000.0	autos 0003563 29 2013 8 24 0090 ação procedimento do juizado especial cível indenização por dano material autor fabiana borba labi réu tvlx viagens e turismo a viajanet vistos para sentença i relatório relatório dispensado na forma do art 38 da lei 9 099 1995 ii fundamentação trato de ação indenizatória por danos materiais e morais ajuizada por fabiana borba labi contra tvlx viagens e turismo a v…
522	parcialmente_procedente	2015	3	12	3	Vânia Petermann	Titular	7000.0	﻿autos 0301920 26 2014 8 24 0090 ação procedimento do juizado especial cível indenização por dano moral autor cristiane dos santos réu american airlines inc e outros vistos etc i relatório relatório dispensado na forma do artigo 38 caput da lei 9 099 95 ii fundamentação trato de ação de indenização por danos morais e materiais ajuizada por cristiane dos santos contra american airlines inc lan chi…
523	procedente	2015	3	12	3	Vânia Petermann	Titular	2000.0	autos 0300817 81 2014 8 24 0090 ação procedimento do juizado especial cível indenização por dano moral autor guilherme burigo kruger e outro réu avianca oceanair linhas aéreas a vistos etc i relatório relatório dispensado na forma do artigo 38 caput da lei 9 099 95 ii fundamentação trato de ação de indenização por danos materiais e morais ajuizada guilherme burigo kruger e ariane thives contra oc…
524	procedente	2015	3	24	1	Vânia Petermann	Titular	7000.0	autos 0302379 28 2014 8 24 0090 ação procedimento do juizado especial cível proc autor rodrigo prata santos réu american airlines inc e outros vistos etc i relatório relatório dispensado na forma do artigo 38 caput da lei 9 099 95 ii fundamentação trato de ação de indenização por danos morais e materiais ajuizada por rodrigo prata santos contra american airlines inc lan chile airelines latam airl…
525	procedente	2015	4	6	0	Vânia Petermann	Titular	6000.0	autos 0302976 94 2014 8 24 0090 ação procedimento do juizado especial cível proc autor leonardo dos santos vix réu tam linhas aéreas a e outro vistos etc i relatório relatório dispensado na forma do artigo 38 caput da lei 9 099 95 ii fundamentação trato de ação de leonardo dos santos vix contra tam linhas aéreas a resolvo antecipadamente a lide nos termos do artigo 330 i do cpc uma vez que o juiz…
526	procedente	2015	4	10	4	Vânia Petermann	Titular	5000.0	autos 0302770 80 2014 8 24 0090 ação procedimento do juizado especial cível proc autor pedro henrique fontes fornasaro réu oceanair linhas aéreas a avianca vistos etc i relatório relatório dispensado na forma do artigo 38 caput da lei 9 099 95 ii fundamentação trato de ação de indenização por danos morais ajuizada por pedro henrique fontes fornasaro em face de oceanair linhas aéreas a avianca res…
527	parcialmente_procedente	2015	4	13	0	Vânia Petermann	Titular	5000.0	﻿autos 0302679 87 2014 8 24 0090 ação procedimento do juizado especial cível proc autor andré diogo moecke réu gol linhas aéreas inteligentes a vistos etc i relatório relatório dispensado na forma do artigo 38 caput da lei 9 099 95 ii fundamentação trato de ação de indenização por danos morais ajuizada por andré diogo moecke contra vrg linhas aéreas a resolvo antecipadamente a lide nos termos do …
528	procedente	2015	4	15	2	Vânia Petermann	Titular	0.0	autos 0001503 83 2013 8 24 0090 ação procedimento do juizado especial cível proc autor heliano josé kuiava réu pluna lineas aeras uruguayas a e outro vistos etc i relatório relatório dispensado na forma do artigo 38 caput da lei 9 099 95 ii fundamentação trato de ação de indenização por danos materiais ajuizada por heliano josé kuiava contra plunas lineas aeras uruguayas a e edestinos com br agên…
529	improcedente	2015	3	15	6	Josiane Vincoski Gavião da Silva	Leigo	0.0	autos 0003260 15 2013 8 24 0090 ação procedimento do juizado especial cível proc autor paulo césar barcelos cassiano júnior réu trip linhas aéreas a vistos etc i relatório relatório dispensado nos termos do art 38 da lei 9 099 95 ii fundamento e decido trato de ação condenatória proposta por paulo césar barcelos cassiano júnior em face de trip linhas aéreas a ambas devidamente qualificadas nos au…
530	procedente	2015	4	17	4	Vânia Petermann	Titular	2000.0	autos 0303046 14 2014 8 24 0090 ação procedimento do juizado especial cível proc autor pedro henrique fontes fornasaro e outros réu smiles a vistos etc i relatório relatório dispensado na forma do artigo 38 caput da lei 9 099 95 ii fundamentação trato de ação de indenização por danos morais e materiais ajuizada por pedro henrique fontes fornasaro marina cardoso ferreira fornasaro e samira cardoso…
531	procedente	2015	4	17	4	Vânia Petermann	Titular	2000.0	autos 0300212 38 2014 8 24 0090 ação procedimento do juizado especial cível proc autor bruno ramos e outro réu american airlines inc e outro vistos etc i relatório relatório dispensado na forma do artigo 38 caput da lei 9 099 95 ii fundamentação trato de ação de indenização por danos morais ajuizada por bruno ramos e manuela kanareki pereira contra vrg linhas aéreas a e american airlines inc reso…
532	parcialmente_procedente	2015	4	22	2	Vânia Petermann	Titular	5000.0	﻿autos 0004235 03 2014 8 24 0090 ação procedimento do juizado especial cível proc autor neodete turatti réu vrg linhas aéreas a vistos etc i relatório relatório dispensado na forma do artigo 38 caput da lei 9 099 95 ii fundamentação trato de ação de indenização por danos morais ajuizada por neodete turatti contra vrg linhas aéreas a resolvo antecipadamente a lide nos termos do artigo 330 i do cpc…
533	parcialmente_procedente	2015	4	22	2	Vânia Petermann	Titular	5000.0	﻿autos 0303409 98 2014 8 24 0090 ação procedimento do juizado especial cível proc autor marlene moraes branco réu tam linhas aéreas a vistos etc i relatório relatório dispensado na forma do artigo 38 caput da lei 9 099 95 ii fundamentação trato de ação de indenização por danos morais e materiais ajuizada por marlene morais branco martendal contra tam linhas aéreas a resolvo antecipadamente a lide…
534	parcialmente_procedente	2015	4	24	4	Vânia Petermann	Titular	5000.0	﻿autos 0303463 64 2014 8 24 0090 ação procedimento do juizado especial cível proc autor priscilla santos oliveira réu azul linhas aéreas brasileiras a vistos etc i relatório relatório dispensado na forma do artigo 38 caput da lei 9 099 95 ii fundamentação trato de ação de indenização por danos morais ajuizada por priscilla santos oliveira contra azul linhas aéreas brasileiras resolvo antecipadame…
535	procedente	2015	4	24	4	Vânia Petermann	Titular	0.0	autos 0303595 24 2014 8 24 0090 ação procedimento do juizado especial cível proc autor thiago silveira pereira réu vrg linhas aéreas a vistos etc i relatório relatório dispensado na forma do artigo 38 caput da lei 9 099 95 ii fundamentação trato de ação de indenização por danos materiais ajuizada por thiago silveira pereira contra vrg linhas aéreas a resolvo antecipadamente a lide nos termos do a…
536	parcialmente_procedente	2015	4	27	0	Vânia Petermann	Titular	0.0	﻿autos 0303133 67 2014 8 24 0090 ação procedimento do juizado especial cível proc autor liliana oneda réu gol transportes aéreos a vistos etc i relatório relatório dispensado na forma do artigo 38 caput da lei 9 099 95 ii fundamentação trato de ação de indenização ajuizada por liliana oneda contra vrg linhas aéreas a resolvo antecipadamente a lide nos termos do artigo 330 i do cpc uma vez que o j…
537	procedente	2015	4	29	2	Vânia Petermann	Titular	6000.0	autos 0303738 13 2014 8 24 0090 ação procedimento do juizado especial cível atraso de vôo autor leandro antônio godoy oliveira réu vrg linhas aéreas a vistos etc i relatório relatório dispensado na forma do artigo 38 caput da lei 9 099 95 ii fundamentação trato de ação de indenização por danos morais ajuizada por leandro antonio godoy oliveira em face de vrg linhas aéreas a resolvo antecipadament…
538	parcialmente_procedente	2015	5	7	3	Vânia Petermann	Titular	15000.0	﻿autos 0303077 34 2014 8 24 0090 ação procedimento do juizado especial cível extravio de bagagem autor caina britto barletta réu tam linhas aéreas a vistos etc i relatório relatório dispensado na forma do artigo 38 caput da lei 9 099 95 ii fundamentação trato de ação indenizatória por danos morais e materiais ajuizada por cainã britto barletta em face de tam linhas aéreas a resolvo antecipadament…
539	procedente	2015	5	20	2	Vânia Petermann	Titular	4000.0	autos 0303833 43 2014 8 24 0090 ação procedimento do juizado especial cível proc autor marina nunes réu tam linhas aéreas vistos etc i relatório relatório dispensado na formana forma do artigo 38 caput da lei 9 099 95 ii fundamentação trato de ação reparatória de danos morais ajuizada por marina nunes contra tam linhas aéreas a resolvo antecipadamente a lide nos termos do artigo 330 i do cpc uma …
540	procedente	2015	1	20	1	Davidson Jahn Mello	Titular	1000.0	autos 0300440 13 2014 8 24 0090 ação procedimento do juizado especial cível overbooking autor rodrigo ribeiro farias réu oceanair linhas aéreas a nome fantasia avianca vistos para sentença i relatório relatório dispensado na forma do artigo 38 caput da lei 9 099 95 ii fundamentação resolvo antecipadamente a lide nos termos do artigo 330 i do cpc uma vez que o juiz tem o poder dever de julgar a li…
541	procedente	2015	1	7	2	Davidson Jahn Mello	Titular	10000.0	autos 0303171 79 2014 8 24 0090 ação procedimento do juizado especial cível extravio de bagagem autor catarina amorim pisetta réu alitalia compagnia aerea italiana a vistos etc i relatório dispensado o relatório é lavrada a sentença apenas com menção aos elementos de convicção segundo os princípios em especial os da simplicidade informalidade e economia processual e normas que regem os juizados e…
542	parcialmente_procedente	2015	1	13	1	Davidson Jahn Mello	Titular	4000.0	﻿autos 0302346 38 2014 8 24 0090 ação procedimento do juizado especial cível indenização por dano moral autor alessandro de oliveira e outro réu tam linhas aéreas a vistos etc i relatório dispensado o relatório é lavrada a sentença apenas com menção aos elementos de convicção segundo os princípios em especial os da simplicidade informalidade e economia processual e normas que regem os juizados es…
543	procedente	2015	1	21	2	Davidson Jahn Mello	Titular	1000.0	autos 0818023 85 2013 8 24 0090 ação procedimento do juizado especial cível cancelamento de vôo autor monica sut gravina e outro réu tap transportes aéreos portugueses a vistos etc i relatório relatório dispensado na forma do artigo 38 caput da lei 9 099 95 ii fundamentação resolvo antecipadamente a lide nos termos do artigo 330 i do cpc uma vez que o juiz tem o poder dever de julgar a lide antec…
544	parcialmente_procedente	2015	1	21	2	Davidson Jahn Mello	Titular	4000.0	﻿autos 0301771 30 2014 8 24 0090 ação procedimento do juizado especial cível atraso de vôo autor thiago pereira amorim réu avianca linhas aéreas vistos etc i relatório relatório dispensado na forma do artigo 38 caput da lei 9 099 95 ii fundamentação resolvo antecipadamente a lide nos termos do artigo 330 i do cpc uma vez que o juiz tem o poder dever de julgar a lide antecipadamente desprezando a …
545	procedente	2015	1	26	0	Davidson Jahn Mello	Titular	3000.0	autos 0002600 84 2014 8 24 0090 ação procedimento do juizado especial cível transporte aéreo autor beatriz eberhardt menegon e outro réu air china limited vistos etc i relatório relatório dispensado na forma do artigo 38 caput da lei 9 099 95 ii fundamentação resolvo antecipadamente a lide nos termos do artigo 330 i do cpc uma vez que o juiz tem o poder dever de julgar a lide antecipadamente desp…
546	procedente	2015	1	28	2	Davidson Jahn Mello	Titular	10000.0	autos 0820180 31 2013 8 24 0090 ação procedimento do juizado especial cível prestação de serviços autor neiva marilei gauer nicolini réu vrg linhas aéreas a vistos etc i relatório relatório dispensado na forma do artigo 38 caput da lei 9 099 95 ii fundamentação resolvo antecipadamente a lide nos termos do artigo 330 i do cpc uma vez que o juiz tem o poder dever de julgar a lide antecipadamente de…
547	procedente	2015	1	29	3	Davidson Jahn Mello	Titular	5000.0	autos 0805603 48 2013 8 24 0090 ação procedimento do juizado especial cível atraso de vôo autor bruno nobre de andrade e outro réu gol linhas aéreas inteligentes a vistos etc i relatório relatório dispensado na forma do artigo 38 caput da lei 9 099 95 ii fundamentação resolvo antecipadamente a lide nos termos do artigo 330 i do cpc uma vez que o juiz tem o poder dever de julgar a lide antecipadam…
548	procedente	2015	2	4	2	Davidson Jahn Mello	Titular	7000.0	autos 0302439 98 2014 8 24 0090 ação procedimento do juizado especial cível indenização por dano moral autor marli rodrigues iaczinski réu vrg linhas aéreas a vistos etc relatório dispensado na forma do art 38 caput da lei 9 099 95 ii fundamentação requer a autora que seja condenada a ré por danos morais tendo em vista o desgaste sofrido em razão do adiamento do voo sem a devida assistência alega…
549	procedente	2015	2	4	2	Davidson Jahn Mello	Titular	7000.0	autos 0302443 38 2014 8 24 0090 ação procedimento do juizado especial cível indenização por dano moral autor maria antonia de oliveira borgs réu vrg linhas aéreas a vistos etc relatório dispensado na forma do art 38 caput da lei 9 099 95 ii fundamentação requer a autora que seja condenada a ré por danos morais tendo em vista o desgaste sofrido em razão do adiamento do voo sem a devida assistência…
550	procedente	2014	12	13	5	Vânia Petermann	Titular	10000.0	autos 0813007 53 2013 8 24 0090 ação procedimento do juizado especial cível proc autor rogério lucena suruagy do amaral réu lan airlines e outro vistos etc i relatório relatório dispensado na forma do artigo 38 caput lei 9 099 95 ii fundamentação resolvo antecipadamente a lide nos termos do artigo 330 i do cpc uma vez que o juiz tem o poder dever de julgar a lide antecipadamente desprezando a rea…
551	procedente	2014	12	13	5	Vânia Petermann	Titular	5000.0	autos 0004727 29 2013 8 24 0090 ação procedimento do juizado especial cível proc autor fábio amboni réu tam linhas aéreas a fidelidade viagens e turismo ltda e multiplus a vistos etc i relatório relatório dispensando na forma do artigo 38 caput lei 9 099 95 ii fundamentação resolvo antecipadamente a lide nos termos do artigo 330 i do cpc uma vez que o juiz tem o poder dever de julgar a lide antec…
552	procedente	2014	12	13	5	Vânia Petermann	Titular	5000.0	autos 0004870 18 2013 8 24 0090 ação procedimento do juizado especial cível proc autor joão batista ramos réu cvc brasil operadora de agências de viagens e outro vistos etc i relatório relatório dispensando na forma do artigo 38 caput lei 9 099 95 ii fundamentação resolvo antecipadamente a lide nos termos do artigo 330 i do cpc uma vez que o juiz tem o poder dever de julgar a lide antecipadamente…
553	procedente	2014	12	13	5	Vânia Petermann	Titular	5000.0	autos 0820114 51 2013 8 24 0090 ação procedimento do juizado especial cível proc autor mayana de borja borges réu azul linhas aéreas vistos etc i relatório relatório dispensado na forma do artigo 38 caput da lei 9 099 95 ii fundamentação resolvo antecipadamente a lide nos termos do artigo 330 i do cpc uma vez que o juiz tem o poder dever de julgar a lide antecipadamente desprezando a realização d…
554	procedente	2014	11	7	4	Vânia Petermann	Titular	3000.0	autos 0005268 62 2013 8 24 0090 ação procedimento do juizado especial cível proc autor adenor martins de araújo júnior réu vrg linhas aéreas a vistos para sentença i relatório relatório dispensado na forma do artigo 38 caput da lei 9 099 95 ii fundamentação trato de ação de indenização por danos morais ajuizada por adenor martins de araújo júnior contra gol linhas aéreas primeiramente acentuo que…
555	procedente	2014	12	13	5	Vânia Petermann	Titular	5000.0	autos 0802242 23 2013 8 24 0090 ação procedimento do juizado especial cível proc autor ronaldo marques de araujo réu vrg linhas aéreas a vistos etc i relatório relatório dispensado na forma do artigo 38 caput da lei 9 099 95 ii fundamentação resolvo antecipadamente a lide nos termos do artigo 330 i do cpc uma vez que o juiz tem o poder dever de julgar a lide antecipadamente desprezando a realizaç…
556	procedente	2014	12	14	6	Vânia Petermann	Titular	5000.0	autos 0300153 50 2014 8 24 0090 ação procedimento do juizado especial cível proc autor anselmo franzoni junior réu tam linhas aereas vistos etc i relatório relatório dispensado na forma do artigo 38 caput da lei 9 099 95 ii fundamentação resolvo antecipadamente a lide nos termos do artigo 330 i do cpc uma vez que o juiz tem o poder dever de julgar a lide antecipadamente desprezando a realização d…
557	procedente	2014	12	14	6	Vânia Petermann	Titular	5000.0	autos 0812022 84 2013 8 24 0090 ação procedimento do juizado especial cível proc autor olavo lucas de sousa e outro réu american airlines inc vistos etc i relatório relatório dispensado na forma do artigo 38 caput da lei 9 099 95 ii fundamentação resolvo antecipadamente a lide nos termos do artigo 330 i do cpc uma vez que o juiz tem o poder dever de julgar a lide antecipadamente desprezando a rea…
558	procedente	2014	12	14	6	Vânia Petermann	Titular	5000.0	autos 0820275 61 2013 8 24 0090 ação procedimento do juizado especial cível proc autor joão raphael mafiolete marcon e outros réu societé air france vistos etc i relatório relatório dispensado na forma do artigo 38 caput da lei 9 099 95 ii fundamentação resolvo antecipadamente a lide nos termos do artigo 330 i do cpc uma vez que o juiz tem o poder dever de julgar a lide antecipadamente desprezand…
559	improcedente	2014	12	14	6	Vânia Petermann	Titular	0.0	autos 0300210 68 2014 8 24 0090 ação procedimento do juizado especial cível proc autor gustavo buchele rodrigues réu azul linhas aéreas vistos etc i relatório relatório dispensado na forma do artigo 38 caput da lei 9 099 95 ii fundamentação resolvo antecipadamente a lide nos termos do artigo 330 i do cpc uma vez que o juiz tem o poder dever de julgar a lide antecipadamente desprezando a realizaçã…
560	procedente	2014	12	14	6	Vânia Petermann	Titular	8000.0	autos 0819093 40 2013 8 24 0090 ação procedimento do juizado especial cível proc autor daniel lopes búrigo réu lan airlines a vistos etc i relatório relatório dispensado na forma do artigo 38 caput da lei 9 099 95 ii fundamentação resolvo antecipadamente a lide nos termos do artigo 330 i do cpc uma vez que o juiz tem o poder dever de julgar a lide antecipadamente desprezando a realização de audiê…
561	procedente	2014	12	14	6	Vânia Petermann	Titular	5000.0	autos 0300175 11 2014 8 24 0090 ação procedimento do juizado especial cível proc autor daniel schmidt heusi réu transportes aéreos portugueses tap vistos etc i relatório relatório dispensado na formana forma do artigo 38 caput da lei 9 099 95 ii fundamentação resolvo antecipadamente a lide nos termos do artigo 330 i do cpc uma vez que o juiz tem o poder dever de julgar a lide antecipadamente desp…
562	procedente	2014	12	14	6	Vânia Petermann	Titular	5000.0	autos 0300379 55 2014 8 24 0090 ação procedimento do juizado especial cível proc autor tiago wüst frères réu tam linhas aéreas a vistos etc i relatório relatório dispensado na forma do artigo 38 caput da lei 9 099 95 ii fundamentação resolvo antecipadamente a lide nos termos do artigo 330 i do cpc uma vez que o juiz tem o poder dever de julgar a lide antecipadamente desprezando a realização de au…
563	improcedente	2014	12	14	6	Vânia Petermann	Titular	0.0	autos 0300484 32 2014 8 24 0090 ação procedimento do juizado especial cível proc autor edison tessele e outro réu vrg linhas aéreas a vistos etc i relatório relatório dispensado na forma do artigo 38 caput da lei 9 099 95 ii fundamentação resolvo antecipadamente a lide nos termos do artigo 330 i do cpc uma vez que o juiz tem o poder dever de julgar a lide antecipadamente desprezando a realização …
564	procedente	2014	12	14	6	Vânia Petermann	Titular	8000.0	autos 0819686 69 2013 8 24 0090 ação procedimento do juizado especial cível proc autor augusto frasson de oliveira xavier e outro réu alitalia compagnia aerea italiana a vistos etc i relatório relatório dispensado na forma do artigo 38 caput da lei 9 099 95 ii fundamentação resolvo antecipadamente a lide nos termos do artigo 330 i do cpc uma vez que o juiz tem o poder dever de julgar a lide antec…
565	procedente	2014	12	14	6	Vânia Petermann	Titular	12000.0	autos 0002217 09 2014 8 24 0090 ação procedimento do juizado especial cível proc autor thiago carrico de oliveira e outro réu american airlines vistos etc i relatório relatório dispensado na forma do artigo 38 caput da lei 9 099 95 ii fundamentação resolvo antecipadamente a lide nos termos do artigo 330 i do cpc uma vez que o juiz tem o poder dever de julgar a lide antecipadamente desprezando a r…
566	procedente	2014	12	14	6	Vânia Petermann	Titular	10000.0	autos 0300853 26 2014 8 24 0090 ação procedimento do juizado especial cível proc autor ricardo de souza vieira réu tam linhas aéreas a latam airlines group a vistos etc i relatório relatório dispensado na forma do artigo 38 caput da lei 9 099 95 ii fundamentação resolvo antecipadamente a lide nos termos do artigo 330 i do cpc uma vez que o juiz tem o poder dever de julgar a lide antecipadamente d…
567	procedente	2014	11	24	0	Monique de Oliveira Woytuski	Leigo	2000.0	autos 0301540 03 2014 8 24 0090 ação procedimento do juizado especial cível proc autor bruno ramos e outro réu concessionária do aeroporto internacional de guarulhos a vistos para sentença i relatório relatório dispensado na forma do art 38 da lei 9 099 1995 ii fundamentação trato de ação indenizatória por danos morais ajuizada por bruno ramos e manuela kanareki pereira contra concessionária do a…
568	procedente	2014	12	3	2	Vânia Petermann	Titular	5000.0	autos 0300859 33 2014 8 24 0090 ação procedimento do juizado especial cível extravio de bagagem autor thais bardini idalino réu klm cia real holandesa de aviacion vistos etc i relatório relatório dispensado na forma do artigo 38 caput da lei 9 099 95 ii fundamentação resolvo antecipadamente a lide nos termos do artigo 330 i do cpc uma vez que o juiz tem o poder dever de julgar a lide antecipadame…
569	procedente	2014	12	3	2	Vânia Petermann	Titular	5000.0	autos 0004865 93 2013 8 24 0090 ação procedimento do juizado especial cível indenização por dano moral autor pedro zorat neto e outro réu lan airlines a vistos etc i relatório relatório dispensado na forma do artigo 38 caput da lei 9 099 95 ii fundamentação resolvo antecipadamente a lide nos termos do artigo 330 i do cpc uma vez que o juiz tem o poder dever de julgar a lide antecipadamente despre…
570	parcialmente_procedente	2014	12	3	2	Vânia Petermann	Titular	5000.0	﻿autos 0300942 49 2014 8 24 0090 ação procedimento do juizado especial cível proc autor júlia hoff pacheco réu oceanair linhas aéreas a nome fantasia avianca vistos etc relatório dispensado na forma do art 38 caput da lei 9 099 95 i fundamentação julgo antecipadamente a lide nos termos do artigo 330 i do código de processo civil posto que se trata de questão unicamente de direito alegou a autora …
571	procedente	2014	12	4	3	Vânia Petermann	Titular	4000.0	autos 0301484 67 2014 8 24 0090 ação procedimento do juizado especial cível indenização por dano moral autor gabriella ferrari ribeiro réu american airlines inc vistos etc i relatório relatório dispensado na forma do artigo 38 caput da lei 9 099 95 ii fundamentação resolvo antecipadamente a lide nos termos do artigo 330 i do cpc uma vez que o juiz tem o poder dever de julgar a lide antecipadament…
572	procedente	2014	12	4	3	Vânia Petermann	Titular	4000.0	autos 0005062 21 2014 8 24 0023 ação procedimento do juizado especial cível extravio de bagagem autor fernando augusto da silva cruz réu tam linhas aéreas a vistos etc i relatório relatório dispensado na forma do artigo 38 caput da lei 9 099 95 ii fundamentação resolvo antecipadamente a lide nos termos do artigo 330 i do cpc uma vez que o juiz tem o poder dever de julgar a lide antecipadamente de…
573	procedente	2014	12	5	4	Eduardo Peruffo e Silva	Leigo	0.0	processo 1018665 81 2013 8 24 0023 procedimento do juizado especial cível requerente marcelo alencar botelho de mesquita requeridas vrg linhas aéreas a vistos etc dispensado relatório nos termos do artigo 38 da lei 9 099 95 fundamento e decido julgo antecipadamente a lide eis que o feito trata de matéria de direito sendo desnecessária a produção de outras provas busca o autor ressarcimento de val…
574	procedente	2014	12	5	4	Vânia Petermann	Titular	7000.0	autos 0801349 32 2013 8 24 0090 ação procedimento do juizado especial cível extravio de bagagem autor katia regina santos siqueira e outro réu american airlines inc vistos etc i relatório relatório dispensado na forma do artigo 38 caput da lei 9 099 95 ii fundamentação resolvo antecipadamente a lide nos termos do artigo 330 i do cpc uma vez que o juiz tem o poder dever de julgar a lide antecipada…
575	procedente	2014	12	5	4	Vânia Petermann	Titular	4000.0	autos 0300487 84 2014 8 24 0090 ação procedimento do juizado especial cível extravio de bagagem autor vanessa veras da veiga guebert réu tam linhas aéreas a vistos etc i relatório relatório dispensado na forma do artigo 38 caput da lei 9 099 95 ii fundamentação resolvo antecipadamente a lide nos termos do artigo 330 i do cpc uma vez que o juiz tem o poder dever de julgar a lide antecipadamente de…
576	procedente	2014	12	9	1	Vânia Petermann	Titular	4000.0	autos 0301701 13 2014 8 24 0090 ação procedimento do juizado especial cível transporte aéreo autor tamara barreto jablon barone réu tam linhas aéreas a vistos etc i relatório relatório dispensado na forma do artigo 38 caput da lei 9 099 95 ii fundamentação resolvo antecipadamente a lide nos termos do artigo 330 i do cpc uma vez que o juiz tem o poder dever de julgar a lide antecipadamente desprez…
577	procedente	2014	12	10	2	Vânia Petermann	Titular	2500.0	autos 0302375 88 2014 8 24 0090 ação procedimento do juizado especial cível proc autor luiz augusto cavaler da silva réu gol linhas aéreas inteligentes a vistos etc relatório dispensado na forma do art 38 caput da lei 9 099 95 i fundamentação julgo antecipadamente a lide nos termos do artigo 330 i do código de processo civil posto que se trata de questão unicamente de direito alegou o autor que a…
578	procedente	2014	12	12	4	Vânia Petermann	Titular	5000.0	autos 0300902 67 2014 8 24 0090 ação procedimento do juizado especial cível proc autor felipe oss emer aldeman de oliveira réu air france a e outro vistos etc i relatório relatório dispensado na forma do artigo 38 caput da lei 9 099 95 ii fundamentação resolvo antecipadamente a lide nos termos do artigo 330 i do cpc uma vez que o juiz tem o poder dever de julgar a lide antecipadamente desprezando…
579	procedente	2014	12	15	0	Vânia Petermann	Titular	4000.0	autos 0820446 18 2013 8 24 0090 ação procedimento do juizado especial cível proc autor alfredo leopoldo enrique messenger valenzuela réu united airlines e outro vistos etc i relatório relatório dispensado na forma do artigo 38 caput da lei 9 099 95 ii fundamentação resolvo antecipadamente a lide nos termos do artigo 330 i do cpc uma vez que o juiz tem o poder dever de julgar a lide antecipadament…
580	parcialmente_procedente	2014	12	13	5	Helio Marcos Filho	Leigo	7240.0	﻿autos 0002686 89 2013 8 24 0090 ação procedimento do juizado especial cível proc autor camila schmitt de rezende réu azul linhas aéreas sentença camila schmitt de rezende ajuizou a presente ação de indenização por danos materiais e morais em face de azul linhas aéreas brasileiras almejando a condenação da ré ao pagamento de 2 094 88 a título de reparação por danos emergentes e de outra quantia r…
581	improcedente	2014	12	16	1	Vânia Petermann	Titular	0.0	autos 0300940 79 2014 8 24 0090 ação procedimento do juizado especial cível proc autor willian de brito silveira réu delta air lines inc vistos etc i relatório relatório dispensado na forma do artigo 38 caput da lei 9 099 95 ii fundamentação resolvo antecipadamente a lide nos termos do artigo 330 i do cpc uma vez que o juiz tem o poder dever de julgar a lide antecipadamente desprezando a realizaç…
582	procedente	2014	12	16	1	Vânia Petermann	Titular	0.0	autos 0001421 18 2014 8 24 0090 ação procedimento do juizado especial cível proc autor marcelo giritana gomes ferreira réu aerolineas argentinas a vistos etc i relatório relatório dispensado na forma do artigo 38 caput da lei 9 099 95 ii fundamentação resolvo antecipadamente a lide nos termos do artigo 330 i do cpc uma vez que o juiz tem o poder dever de julgar a lide antecipadamente desprezando …
583	procedente	2014	12	16	1	Vânia Petermann	Titular	5000.0	autos 0300975 39 2014 8 24 0090 ação procedimento do juizado especial cível proc autor helder levy dos santos e outro réu turkish airlines inc turk hava yollari anonim ortakligi vistos etc i relatório relatório dispensado na forma do artigo 38 caput da lei 9 099 95 ii fundamentação resolvo antecipadamente a lide nos termos do artigo 330 i do cpc uma vez que o juiz tem o poder dever de julgar a li…
584	parcialmente_procedente	2014	12	17	2	Vânia Petermann	Titular	5000.0	﻿autos 0301254 25 2014 8 24 0090 ação procedimento do juizado especial cível proc autor raquel rodrigues noronha réu gol linhas aéreas inteligentes a vistos etc relatório dispensado na forma do art 38 caput da lei 9 099 95 i fundamentação julgo antecipadamente a lide nos termos do artigo 330 i do código de processo civil posto que se trata de questão unicamente de direito alegou a autora que ao d…
585	parcialmente_procedente	2014	12	18	3	Eduardo Peruffo e Silva	Leigo	0.0	﻿processo 0001031 48 2014 8 24 0090 procedimento do juizado especial cível requerente henrique silva dias requeridas empresa decolar com ltda vistos etc dispensado relatório nos termos do artigo 38 da lei 9 099 95 fundamento e decido julgo antecipadamente o feito pois entendo desnecessária a produção de outras provas prefacialmente aplica se a este caso concreto o direito consumerista uma vez que…
586	parcialmente_procedente	2014	12	19	4	Vânia Petermann	Titular	5000.0	﻿autos 0302619 17 2014 8 24 0090 ação procedimento do juizado especial cível proc autor carlos augusto harger réu vrg linhas aéreas a vistos etc i relatório relatório dispensado na forma do artigo 38 caput da lei 9 099 95 ii fundamentação resolvo antecipadamente a lide nos termos do artigo 330 i do cpc uma vez que o juiz tem o poder dever de julgar a lide antecipadamente desprezando a realização …
587	procedente	2014	12	19	4	Vânia Petermann	Titular	0.0	autos 0301148 63 2014 8 24 0090 ação procedimento do juizado especial cível proc autor diana vermohlen e outro réu tam linhas aéreas a vistos etc i relatório relatório dispensado na forma do artigo 38 caput da lei 9 099 95 ii fundamentação resolvo antecipadamente a lide nos termos do artigo 330 i do cpc uma vez que o juiz tem o poder dever de julgar a lide antecipadamente desprezando a realização…
588	procedente	2015	2	4	2	Vânia Petermann	Titular	7000.0	autos 0302442 53 2014 8 24 0090 ação procedimento do juizado especial cível indenização por dano moral autor josiane eli coelho machado réu vrg linhas aéreas a vistos etc i relatório relatório dispensado na forma do art 38 caput da lei 9 099 95 ii fundamentação requer a autora que seja condenada a ré por danos morais tendo em vista o desgaste sofrido em razão do adiamento do voo sem a devida assi…
589	parcialmente_procedente	2015	2	10	1	Vânia Petermann	Titular	4000.0	﻿autos 0800646 38 2012 8 24 0090 ação procedimento do juizado especial cível proc autor aline lúcia da silva réu viajanet e outro vistos etc i relatório relatório dispensado na forma do artigo 38 caput da lei 9 099 95 ii fundamentação trato de ação de danos materiais c danos morais ajuizada por aline lúcia da silva contra viajanet e copa compañia panameña de aviacion a resolvo antecipadamente a l…
591	procedente	2014	9	29	0	Vânia Petermann	Titular	10000.0	autos 0003220 33 2013 8 24 0090 ação procedimento do juizado especial cível proc autor julio cesar trevisan dal bem réu azul linhas aéreas brasileiras a vistos etc i relatório dispensado o relatório é lavrada a sentença apenas com menção aos elementos de convicção segundo os princípios em especial os da simplicidade informalidade e economia processual e normas que regem os juizados especiais arts…
592	procedente	2014	8	22	4	Vânia Petermann	Titular	8000.0	autos 0300795 23 2014 8 24 0090 ação procedimento do juizado especial cível proc autor maria jose hesseine coelho réu oceanair linhas aéreas a nome fantasia avianca vistos para sentença relatório dispensado na forma do art 38 caput da lei 9 099 95 ii fundamentação requer a autora que seja condenada a ré por danos morais tendo em vista o desgaste sofrido em razão do cancelamento do voo sem a devid…
593	procedente	2014	8	22	4	Vânia Petermann	Titular	8000.0	autos 0301028 20 2014 8 24 0090 ação procedimento do juizado especial cível proc autor julia antunes ulysséa réu avianca linhas aéreas vistos para sentença relatório dispensado na forma do art 38 caput da lei 9 099 95 ii fundamentação requer a autora que seja condenada a ré por danos morais tendo em vista o desgaste sofrido em razão do cancelamento do voo chegando no destino apenas no outro dia a…
594	procedente	2014	8	11	0	Vânia Petermann	Titular	8000.0	autos 0300742 42 2014 8 24 0090 ação procedimento do juizado especial cível proc autor thais bardini idalino réu vrg linhas aéreas a incorporadora da gol transportes aéreos a vistos para sentença relatório dispensado na forma do art 38 caput da lei 9 099 95 ii fundamentação julgo antecipadamente a lide nos termos do artigo 330 i do código de processo civil posto que se trata de questão unicamente…
595	procedente	2014	9	23	1	Vânia Petermann	Titular	4000.0	autos 0820162 10 2013 8 24 0090 ação procedimento ordinário proc autor josé maria paul réu decolar com ltda vistos etc i relatório josé maria paul ajuizou ação de cunho condenatório em face de decolar com ltda na qual sustenta que realizou a compra de passagens aéreas para a espanha em 20 de dezembro de 2011 sendo a viagem prevista para 02 de março de 2012 contudo antes dessa data tomou conhecime…
596	procedente	2014	10	15	2	Vânia Petermann	Titular	4000.0	autos 0301745 32 2014 8 24 0090 ação procedimento do juizado especial cível proc autor sheila dos santos réu buquebus lineas aéreas vistos etc relatório dispensado na forma do art 38 caput da lei 9 099 95 i fundamentação julgo antecipadamente a lide nos termos do artigo 330 i do código de processo civil posto que se trata de questão unicamente de direito aduz ao autor que ao retornar de sua viage…
597	procedente	2014	10	17	4	Vânia Petermann	Titular	8000.0	autos 0003433 39 2013 8 24 0090 ação procedimento do juizado especial cível proc autor mirelle finkler réu gol transporte aéreo a vistos para sentença i relatório relatório dispensado nos termos do art 38 da lei 9 099 1995 ii fundamentação trato de ação de indenização por danos morais ajuizada por mirelle finkler contra gol transporte aéreos a julgo a lide como consta art 330 i do cpc porquanto a…
598	procedente	2014	10	17	4	Vânia Petermann	Titular	8000.0	autos 0003432 54 2013 8 24 0090 ação procedimento do juizado especial cível proc autor daniel philippi negreiros réu gol transporte aéreo a vistos para sentença i relatório relatório dispensado nos termos do art 38 da lei 9 099 1995 ii fundamentação trato de ação de indenização por danos morais ajuizada por daniel philippi de negreiros contra gol transporte aéreos a julgo a lide como consta art 3…
599	parcialmente_procedente	2014	9	29	0	Vânia Petermann	Titular	10000.0	﻿autos 0300267 86 2014 8 24 0090 ação procedimento do juizado especial cível extravio de bagagem autor gustavo kaefer dill réu tam linhas aéreas a vistos etc i relatório dispensado o relatório é lavrada a sentença apenas com menção aos elementos de convicção segundo os princípios em especial os da simplicidade informalidade e economia processual e normas que regem os juizados especiais arts 2 e 3…
600	procedente	2014	5	21	2	Margani de Mello	Titular	8000.0	autos 0002399 29 2013 8 24 0090 ação procedimento do juizado especial cível proc requerente danielle kirsten reis requerida tam linhas aéreas a vistos para sentença trata se de ação de reparação por danos morais e materiais proposta por danielle kirsten reis em face da tam linhas aéreas a ambas qualificadas dispensado o relatório na forma do artigo 38 caput da lei 9099 95 decido julgo antecipadam…
601	parcialmente_procedente	2014	5	22	3	Margani de Mello	Titular	3000.0	﻿processo 0001090 70 2013 8 24 0090 ação de procedimento do juizado especial cível requerente mônica medeiros gaspar de sousa requerida tam linhas aéreas a vistos para sentença trata se de ação condenatória ajuizada por mônica medeiros gaspar de sousa em face da tam linhas aéreas a ambas qualificadas nos autos relatório dispensado nos termos do artigo 38 da lei 9 099 95 fundamento e decido julgo …
602	parcialmente_procedente	2014	5	23	4	Margani de Mello	Titular	6000.0	﻿processo 0801052 25 2013 8 24 0090 ação de procedimento do juizado especial cível requerente pedro almeida araújo requerida gol linhas aéreas inteligentes a vistos para sentença trata se de ação condenatória ajuizada por pedro almeida araújo em face da gol linhas aéreas inteligentes a ambas qualificadas nos autos relatório dispensado nos termos do artigo 38 da lei 9 099 95 fundamento e decido ju…
603	procedente	2014	5	27	1	Margani de Mello	Titular	5000.0	processo 0002870 45 2013 8 24 0090 ação de procedimento do juizado especial cível requerente rodrigo ribacinko requerida tam linhas aéreas a vistos para sentença relatório dispensado na forma do artigo 38 caput da lei 9 099 95 decido resolvo antecipadamente a lide nos termos do artigo 330 i do cpc stj agrg no ag 956845 sp primeira turma rel min josé delgado julg 24 04 2008 busca o autor a restitu…
604	improcedente	2014	6	5	3	Margani de Mello	Titular	0.0	processo 0802508 10 2013 8 24 0090 ação de procedimento do juizado especial cível requerente thais muszkat menezes requeridas vrg linhas aéreas a gol e outro vistos para sentença relatório dispensado na forma do artigo 38 caput da lei 9 099 95 decido julgo antecipadamente a lide nos termos do artigo 330 i do cpc resp 2 823 min sálvio de figueiredo teixeira busca a autora a reparação por danos mor…
604	procedente	2014	6	5	3	Margani de Mello	Titular	5000.0	processo 0802508 10 2013 8 24 0090 ação de procedimento do juizado especial cível requerente thais muszkat menezes requeridas vrg linhas aéreas a gol e outro vistos para sentença relatório dispensado na forma do artigo 38 caput da lei 9 099 95 decido julgo antecipadamente a lide nos termos do artigo 330 i do cpc resp 2 823 min sálvio de figueiredo teixeira busca a autora a reparação por danos mor…
605	procedente	2014	6	3	1	Margani de Mello	Titular	3000.0	processo 0817397 66 2013 8 24 0090 ação de procedimento do juizado especial cível requerentes raquel perottoni e luciana hochleitner longo dos santos requerida azul linhas aéreas brasileiras a vistos para sentença trata se de ação reparatória por danos morais proposta por raquel perottoni e luciana hochleitner longo dos santos em face de azul linhas aéreas brasileiras a em decorrência de atraso d…
606	procedente	2014	6	4	2	Margani de Mello	Titular	10000.0	autos 0003306 04 2013 8 24 0090 ação procedimento do juizado especial cível proc requerente marcel augustinho dos santos requeridas iberia lineas aereas de españa a e reunidas transportes de cargas a vistos para sentença trata se de ação de reparação por danos morais e materiais proposta por marcel augustinho dos santos em face da iberia lineas aereas de españa a e reunidas transportes de cargas …
607	procedente	2014	6	4	2	Margani de Mello	Titular	4000.0	processo 0004604 31 2013 8 24 0090 ação de procedimento do juizado especial cível requerente luiz gustavo bossle requerida avianca empresa aérea vistos para sentença trata se de ação reparatória por danos morais proposta por luiz gustavo bossle em face de avianca empresa aérea em decorrência de atraso de voo dispensado o relatório na forma do artigo 38 da lei 9 099 95 fundamento e decido julgo an…
608	parcialmente_procedente	2014	6	5	3	Margani de Mello	Titular	10000.0	﻿processo 0004344 51 2013 8 24 0090 ação de procedimento do juizado especial cível requerente fábio amboni requerida ocenair linhas aéreas a avianca vistos para sentença trata se de ação reparatória por danos morais e materiais proposta por fábio amboni contra ocenair linhas aéreas a avianca em decorrência de cancelamento de voo dispensado o relatório na forma do artigo 38 da lei 9 099 95 fundame…
609	procedente	2014	6	5	3	Margani de Mello	Titular	5000.0	autos 0001579 10 2013 8 24 0090 ação procedimento do juizado especial cível proc requerente paulo henrique barrella requerida azul linhas aéreas brasileiras a vistos para sentença trata se de ação de reparação por danos morais e materiais proposta por paulo henrique barrella em face da azul linhas aéreas brasileiras a ambos qualificados dispensado o relatório na forma do artigo 38 caput da lei 90…
610	parcialmente_procedente	2014	6	5	3	Margani de Mello	Titular	12000.0	﻿processo 0004361 87 2013 8 24 0090 ação de procedimento do juizado especial cível requerente denise watkins boueri cavalcanti requerida lan airlines a vistos para sentença trata se de ação reparatória por danos morais e materiais proposta por denise watkins boueri cavalcanti contra lan airlines a em decorrência de cancelamento de voo dispensado o relatório na forma do artigo 38 da lei 9 099 95 f…
611	procedente	2014	6	6	4	Margani de Mello	Titular	8000.0	processo 0817409 80 2013 8 24 0090 ação de procedimento do juizado especial cível requerente fernanda colombi requerida azul linhas aéreas brasileiras a vistos para sentença trata se de ação reparatória por danos morais proposta por fernanda colombi em face da azul linhas aéreas brasileiras a em decorrência de cancelamento de voo dispensado o relatório na forma do artigo 38 da lei 9 099 95 fundam…
612	procedente	2014	6	9	0	Margani de Mello	Titular	4000.0	processo 0816950 78 2013 8 24 0090 ação de procedimento do juizado especial cível requerente eric eduardo snel tornquist requerida azul linhas aéreas brasileiras a vistos para sentença trata se de ação reparatória por danos morais proposta por eric eduardo snel tornquist em face de azul linhas aéreas brasileiras a em decorrência de atraso de voo dispensado o relatório na forma do artigo 38 da lei…
613	procedente	2014	6	9	0	Margani de Mello	Titular	8000.0	processo 0818912 39 2013 8 24 0090 ação de procedimento do juizado especial cível requerente mariana silva nunes requerida gol linhas aéreas vistos para sentença trata se de ação reparatória por danos morais proposta por mariana silva nunes em face de gol linhas aéreas dispensado o relatório na forma do artigo 38 da lei 9 099 95 fundamento e decido julgo antecipadamente pois desnecessária a produ…
614	procedente	2014	6	10	1	Margani de Mello	Titular	4000.0	autos 0004993 16 2013 8 24 0090 ação procedimento do juizado especial cível proc requerente renan nunes almeida requerida tam transportes aéreos a vistos para sentença trata se de ação de reparação por danos morais proposta por renan nunes almeida em face da tam transportes aéreos a ambas qualificadas dispensado o relatório na forma do artigo 38 caput da lei 9099 95 decido julgo antecipadamente p…
615	procedente	2014	3	7	4	Margani de Mello	Titular	10000.0	processo 0004383 82 2012 8 24 0090 ação de procedimento do juizado especial cível requerente rodney ferreira da cunha requerida tvlx viagens e turismo a viajanet vistos para sentença trata se de ação de cunho condenatório proposta por rodney ferreira da cunha em face de tvlx viagens e turismo a dispensado o relatório na forma do artigo 38 da lei 9 099 95 fundamento e decido julgo antecipadamente …
616	procedente	2014	3	14	4	Margani de Mello	Titular	6000.0	autos 0000847 29 2013 8 24 0090 ação procedimento do juizado especial cível requerente cleonice vigna requerida gol linhas aéreas inteligentes a vistos para sentença relatório dispensado na forma do artigo 38 caput da lei 9 099 95 decido julgo antecipadamente a lide nos termos do artigo 330 i do cpc valendo ressaltar que presentes as condições que ensejam o julgamento antecipado da causa é dever …
617	procedente	2014	3	17	0	Margani de Mello	Titular	6000.0	autos 0818719 24 2013 8 24 0090 ação procedimento do juizado especial cível proc requerente josé carlos da cosa fontes requerida tam linhas aéreas a vistos para sentença trata se de ação de reparação por danos morais e materiais proposta por josé carlos da cosa fontes contra tam linhas aéreas a em razão de má prestação de serviço de transporte aéreo dispensado o relatório na forma do artigo 38 ca…
618	procedente	2014	3	21	4	Margani de Mello	Titular	10000.0	autos 0000874 12 2013 8 24 0090 ação procedimento do juizado especial cível requerentes stephen richard buck e outro requerida tam transportes aéreos vistos para sentença relatório dispensado na forma do artigo 38 caput da lei 9 099 95 decido resolvo antecipadamente a lide nos termos do artigo 330 i do cpc uma vez que o juiz tem o poder dever de julgar a lide antecipadamente desprezando a realiza…
618	procedente	2014	3	21	4	Margani de Mello	Titular	2500.0	autos 0000874 12 2013 8 24 0090 ação procedimento do juizado especial cível requerentes stephen richard buck e outro requerida tam transportes aéreos vistos para sentença relatório dispensado na forma do artigo 38 caput da lei 9 099 95 decido resolvo antecipadamente a lide nos termos do artigo 330 i do cpc uma vez que o juiz tem o poder dever de julgar a lide antecipadamente desprezando a realiza…
619	parcialmente_procedente	2014	3	21	4	Margani de Mello	Titular	10000.0	﻿processo 0700491 97 2013 8 24 0023 ação de procedimento do juizado especial cível requerente joao carlos freiberger requerida tam linhas aéreas a vistos para sentença trata se de ação reparatória por danos materiais e morais proposta por joão carlos freiberger contra tam linhas aéreas em decorrência do cancelamento se aviso ou informação dos bilhetes de volta dispensado o relatório na forma do a…
620	procedente	2014	3	21	4	Margani de Mello	Titular	10000.0	processo 0001442 28 2013 8 24 0090 ação de procedimento do juizado especial cível requerente gilberto alves da cruz requerida gol linhas aéreas inteligentes a vistos para sentença trata se de ação de cunho condenatório proposta por gilberto alves da cruz contra vrg linhas aéreas a em decorrência de cancelamento de voo sem prévia comunicação dispensado o relatório na forma do artigo 38 da lei 9 09…
621	parcialmente_procedente	2014	3	28	4	Margani de Mello	Titular	0.0	﻿autos 0001320 15 2013 8 24 0090 ação procedimento do juizado especial cível requerentes joana berté volpato e outro requerida vrg linhas aéreas a incorporadora da gol transportes aéreos a vistos para sentença relatório dispensado na forma do artigo 38 caput da lei 9 099 95 decido julgo antecipadamente a lide nos termos do artigo 330 i do cpc valendo ressaltar que presentes as condições que ensej…
622	parcialmente_procedente	2014	3	28	4	Margani de Mello	Titular	3000.0	﻿processo 0001265 64 2013 8 24 0090 ação de procedimento do juizado especial cível requerente ricardo jose melo machado junior requerida gol linhas aéreas sa vrg vistos para sentença trata se de ação reparatória por danos materiais e morais proposta por ricardo josé melo machado júnior contra vrg linhas aéreas a em decorrência de falha operacional da demandada na emissão do bilhete de conexão do …
623	improcedente	2014	4	1	1	Margani de Mello	Titular	0.0	autos 0800215 67 2013 8 24 0090 ação procedimento do juizado especial cível requerente flávia mafra requeridas azul linhas aéreas brasileiras e outro vistos para sentença relatório dispensado na forma do artigo 38 caput da lei 9 099 95 decido julgo antecipadamente a lide nos termos do artigo 330 i do cpc valendo ressaltar que presentes as condições que ensejam o julgamento antecipado da causa é d…
624	procedente	2014	4	3	3	Margani de Mello	Titular	4000.0	autos 0800298 83 2013 8 24 0090 ação procedimento do juizado especial cível requerentes lucyane lemos pereira e outro requeridas compania panamena de aviacion a copa airlines e outro vistos para sentença relatório dispensado na forma do artigo 38 caput da lei 9 099 95 decido resolvo antecipadamente a lide nos termos do artigo 330 i do cpc uma vez que o juiz tem o poder dever de julgar a lide ante…
625	procedente	2014	4	8	1	Margani de Mello	Titular	5000.0	autos 0800187 02 2013 8 24 0090 ação procedimento do juizado especial cível requerente josé da silveira neto requerida azul linhas aéreas brasileiras a vistos para sentença relatório dispensado na forma do artigo 38 caput da lei 9 099 95 decido julgo antecipadamente a lide nos termos do artigo 330 i do cpc valendo ressaltar que presentes as condições que ensejam o julgamento antecipado da causa é…
626	procedente	2014	4	14	0	Margani de Mello	Titular	2000.0	autos 0800442 57 2013 8 24 0090 ação procedimento do juizado especial cível requerentes daniel lopes búrigo e outro requerida alitalia compagnia aerea italiana a vistos para sentença relatório dispensado na forma do artigo 38 caput da lei 9 099 95 decido julgo antecipadamente a lide nos termos do artigo 330 i do cpc valendo ressaltar que presentes as condições que ensejam o julgamento antecipado …
627	parcialmente_procedente	2014	4	15	1	Margani de Mello	Titular	8000.0	﻿autos 0800360 26 2013 8 24 0090 ação procedimento do juizado especial cível requerente andré geraldo panariello silva requerida trip linhas aereas a vistos para sentença relatório dispensado na forma do artigo 38 caput da lei 9 099 95 decido resolvo antecipadamente a lide nos termos do artigo 330 i do cpc uma vez que o juiz tem o poder dever de julgar a lide antecipadamente desprezando a realiza…
628	parcialmente_procedente	2014	4	15	1	Margani de Mello	Titular	5000.0	﻿autos 0001224 97 2013 8 24 0090 ação procedimento do juizado especial cível requerente roberto rodrigues lima requerida tam linhas aéreas a vistos para sentença relatório dispensado na forma do artigo 38 caput da lei 9 099 95 resolvo antecipadamente a lide nos termos do artigo 330 i do cpc uma vez que o juiz tem o poder dever de julgar a lide antecipadamente desprezando a realização de audiência…
629	procedente	2014	4	15	1	Margani de Mello	Titular	10000.0	processo 0800365 48 2013 8 24 0090 ação de procedimento do juizado especial cível requerente henrique blasi rodrigues requerida aerolineas argentina a vistos para sentença dispensado o relatório na forma do artigo 38 da lei 9 099 95 fundamento e decido julgo antecipadamente a lide por entender desnecessária a produção de provas em audiência cpc art 330 i inicialmente aplicável ao caso as normas c…
630	parcialmente_procedente	2014	4	30	2	Margani de Mello	Titular	2000.0	﻿autos 0003126 22 2012 8 24 0090 ação procedimento do juizado especial cível requerente cristiane sonni pavani requerida gol linhas aéreas inteligentes a vistos para sentença relatório dispensado na forma do artigo 38 caput da lei 9 099 95 decido julgo antecipadamente a lide nos termos do artigo 330 i do cpc resp 2 823 min sálvio de figueiredo teixeira busca a requerente a reparação dos danos mor…
631	procedente	2014	4	30	2	Margani de Mello	Titular	5000.0	processo 0800650 41 2013 8 24 0090 ação de procedimento do juizado especial cível requerente joão carlos franca contin requerida azul linhas aéreas vistos para sentença trata se de ação reparatória por danos morais proposta por joão carlos franca contin contra azul linhas aéreas em decorrência de cancelamento de voo dispensado o relatório na forma do artigo 38 da lei 9 099 95 fundamento e decido …
632	procedente	2014	4	30	2	Margani de Mello	Titular	5000.0	autos 0800716 21 2013 8 24 0090 ação procedimento do juizado especial cível requerente geraldo josé correa requerida azul linhas aéreas vistos para sentença trata se de ação reparatória por danos morais proposta por geraldo josé correa contra azul linhas aéreas em decorrência de cancelamento de voo dispensado o relatório na forma do artigo 38 da lei 9 099 95 fundamento e decido julgo antecipadame…
633	procedente	2014	5	9	4	Margani de Mello	Titular	8000.0	processo 0800684 16 2013 8 24 0090 ação de procedimento do juizado especial cível requerente felipe chechi ott requerida gol linhas aéreas inteligentes a vistos para sentença trata se de ação reparatória por danos morais e materiais proposta por felipe chechi ott contra gol linhas aéreas inteligentes a em decorrência de cancelamento de voo dispensado o relatório na forma do artigo 38 da lei 9 099…
634	procedente	2014	5	15	3	Margani de Mello	Titular	5000.0	processo 0800851 33 2013 8 24 0090 ação de procedimento do juizado especial cível requerente ideraldo rafael rosa requerida mansour turismo ltda vistos para sentença relatório dispensado nos termos do artigo 38 da lei 9 099 95 fundamento e decido julgo antecipadamente nos termos do artigo 330 ii do código de processo civil decreto a revelia da requerida pois devidamente citada com a expressa adve…
635	parcialmente_procedente	2014	5	16	4	Margani de Mello	Titular	0.0	﻿autos 0800676 39 2013 8 24 0090 ação procedimento do juizado especial cível requerente josé eduardo lobato de siqueira requerida vrg linhas aéreas a vistos para sentença relatório dispensado na forma do artigo 38 caput da lei 9 099 95 decido julgo antecipadamente a lide nos termos do artigo 330 i do cpc valendo ressaltar que presentes as condições que ensejam o julgamento antecipado da causa é d…
636	procedente	2014	5	16	4	Margani de Mello	Titular	5000.0	processo 0800863 47 2013 8 24 0090 ação de procedimento do juizado especial cível requerente joão carlos franca contin requerido azul linhas aéreas brasileiras a vistos para sentença trata se de ação reparatória por danos morais proposta por joão carlos franca contin contra azul linhas aéreas brasileiras a em decorrência de atraso de voo perda de conexão dispensado o relatório na forma do artigo …
637	improcedente	2014	5	16	4	Margani de Mello	Titular	0.0	autos 0800882 53 2013 8 24 0090 ação procedimento do juizado especial cível requerente cristina lempek martins requerida vrg linhas aéreas a incorporadora da gol transportes aéreos a vistos para sentença relatório dispensado na forma do artigo 38 caput da lei 9 099 95 decido julgo antecipadamente a lide nos termos do artigo 330 i do cpc valendo ressaltar que presentes as condições que ensejam o j…
638	improcedente	2014	5	16	4	Margani de Mello	Titular	0.0	autos 0800880 83 2013 8 24 0090 ação procedimento do juizado especial cível requerente eslen de souza araujo requerida vrg linhas aéreas a incorporadora da gol transportes aéreos a vistos para sentença relatório dispensado na forma do artigo 38 caput da lei 9 099 95 decido julgo antecipadamente a lide nos termos do artigo 330 i do cpc valendo ressaltar que presentes as condições que ensejam o jul…
639	procedente	2014	5	16	4	Margani de Mello	Titular	4000.0	processo 0003065 30 2013 8 24 0090 ação de procedimento do juizado especial cível requerentes vanuza veras cardoso requerido avianca linhas aéreas vistos para sentença relatório dispensado nos termos do artigo 38 da lei 9 099 95 fundamento e decido julgo antecipadamente nos termos do artigo 330 ii do código de processo civil decreto a revelia da requerida pois devidamente citada com a expressa ad…
640	procedente	2014	2	10	0	Margani de Mello	Titular	10000.0	autos 0802165 14 2013 8 24 0090 ação procedimento do juizado especial cível proc requerente deny guazi resende requeridas vrg linhas aéreas a incorporadora da gol transportes aéreos a e outro vistos para sentença cuida se de ação de cunho mandamental e condenatório aforada por deny guazi resende em face de vrg linhas aéreas a incorporadora da gol transportes aéreos a e do seu programa de milhagen…
641	parcialmente_procedente	2014	2	10	0	Margani de Mello	Titular	15000.0	﻿autos 0804109 51 2013 8 24 0090 ação procedimento do juizado especial cível requerente suzana costa nunes requerida aerolíneas argentinas a vistos para sentença trata se de ação de cunho condenatório proposta por suzana costa nunes machado contra aerolíneas argentinas a em decorrência de atraso de voo e consequente perda de conexão dispensado o relatório na forma do artigo 38 da lei 9 099 95 fun…
642	procedente	2014	2	10	0	Margani de Mello	Titular	15000.0	autos 0803779 54 2013 8 24 0090 ação procedimento do juizado especial cível requerente alexandre costa nunes machado requerida aerolíneas argentinas a vistos para sentença trata se de ação de cunho condenatório proposta por alexandre costa nunes machado contra aerolíneas argentinas a em decorrência de atraso de voo e consequente perda de conexão dispensado o relatório na forma do artigo 38 da lei…
643	parcialmente_procedente	2014	2	10	0	Margani de Mello	Titular	10000.0	﻿autos 0805059 60 2013 8 24 0090 ação procedimento do juizado especial cível proc requerente suzana costa nunes machado requerida aerolíneas argentinas a vistos para sentença trata se de ação de cunho condenatório proposta por suzana costa nunes machado contra aerolíneas argentinas a em razão de má prestação de serviço de transporte aéreo dispensado o relatório na forma do artigo 38 caput da lei …
644	procedente	2014	2	10	0	Margani de Mello	Titular	10000.0	autos 0805493 49 2013 8 24 0090 ação procedimento do juizado especial cível requerente alexandre costa nunes machado requerida aerolíneas argentinas a vistos para sentença trata se de ação de cunho condenatório proposta por alexandre costa nunes machado contra aerolíneas argentinas a em razão de má prestação de serviço de transporte aéreo dispensado o relatório na forma do artigo 38 caput da lei …
645	procedente	2014	1	21	1	Davidson Jahn Mello	Titular	5000.0	autos 0703658 86 2011 8 24 0090 ação procedimento do juizado especial cível responsabilidade civil autor érico ferraz scorpioni réu decolar com ltda vistos etc relatório dispensado na forma do artigo 38 caput da lei 9 099 95 decido resolvo antecipadamente a lide nos termos do artigo 330 i do cpc uma vez que o juiz tem o poder dever de julgar a lide antecipadamente desprezando a realização de audi…
646	parcialmente_procedente	2019	5	27	0	Vânia Petermann	Titular	2000.0	﻿autos 0308962 87 2018 8 24 0090 ação procedimento do juizado especial cível proc autor milene simone mattos réu oceanair linhas aéreas a avianca vistos etc i relatório relatório dispensado na forma do artigo 38 caput da lei 9 099 95 ii fundamentação trato de ação de indenização por danos morais e materiais ajuizada por milene simone mattos em face de oceanair linhas aéreas a avianca julgo anteci…
647	parcialmente_procedente	2019	5	21	1	Vânia Petermann	Titular	8000.0	﻿autos 0303619 13 2018 8 24 0090 ação procedimento do juizado especial cível proc autor paulo sergio steil réu tam linhas aéreas a vistos etc i relatório relatório dispensado na forma do artigo 38 caput da lei 9 099 95 ii fundamentação trato de ação de indenização por danos morais ajuizada por paulo sergio steil em face de tam linhas aéreas a julgo antecipadamente o feito porquanto a solução dos …
648	parcialmente_procedente	2019	5	22	2	Vânia Petermann	Titular	8000.0	﻿autos 0304899 19 2018 8 24 0090 ação procedimento do juizado especial cível proc autor carlos alberto nakazawa réu azul linhas aéreas brasileira a vistos etc i relatório relatório dispensado na forma do artigo 38 caput da lei 9 099 95 ii fundamentação trato de ação de indenização por danos morais e materiais ajuizada por carlos alberto nakazawa em face de azul linhas aéreas brasileira a julgo an…
649	parcialmente_procedente	2019	5	22	2	Vânia Petermann	Titular	10000.0	﻿autos 0304900 04 2018 8 24 0090 ação procedimento do juizado especial cível proc autor mariana sancho moreira réu azul linhas aéreas brasileira a vistos etc i relatório relatório dispensado na forma do artigo 38 caput da lei 9 099 95 ii fundamentação trato de ação de indenização por danos morais ajuizada por mariana sancho moreira em face de azul linhas aéreas brasileira a julgo antecipadamente …
650	parcialmente_procedente	2019	5	22	2	Vânia Petermann	Titular	5000.0	﻿autos 0305751 43 2018 8 24 0090 ação procedimento do juizado especial cível proc autor rodrigo bousfield réu azul linhas aéreas brasileiras a vistos etc i relatório relatório dispensado na forma do artigo 38 caput da lei 9 099 95 ii fundamentação trato de ação de indenização por danos morais e materiais ajuizada por rodrigo bousfield em face de azul linhas aéreas brasileiras a julgo antecipadame…
651	improcedente	2019	5	23	3	Vânia Petermann	Titular	0.0	autos 0306371 55 2018 8 24 0090 ação procedimento do juizado especial cível proc autor marcos josé fraga réu tam linhas aéreas a vistos etc i relatório relatório dispensado na forma do artigo 38 caput da lei 9 099 95 ii fundamentação trato de ação de indenização por danos morais ajuizada por marcos josé fraga em face de tam linhas aéreas a julgo antecipadamente o feito porquanto a solução dos aut…
652	parcialmente_procedente	2019	5	23	3	Vânia Petermann	Titular	10000.0	﻿autos 0307910 56 2018 8 24 0090 ação procedimento do juizado especial cível proc autor david steiner sand réu alitalia compagnia aerea italiana a vistos etc i relatório relatório dispensado na forma do artigo 38 caput da lei 9 099 95 ii fundamentação trato de ação de indenização por danos morais ajuizada por david steiner sand em face de alitalia compagnia aerea italiana a julgo antecipadamente …
653	parcialmente_procedente	2019	5	23	3	Vânia Petermann	Titular	4600.0	﻿autos 0003116 65 2018 8 24 0090 ação procedimento do juizado especial cível proc autor themis goretti moreira leal de carvalho réu avianca ocean air linhas aéreas a e outro vistos etc i relatório relatório dispensado na forma do artigo 38 caput da lei 9 099 95 ii fundamentação trato de ação de indenização por danos morais e materiais ajuizada por themis goretti moreira leal de carvalho em face d…
654	parcialmente_procedente	2019	5	23	3	Vânia Petermann	Titular	4500.0	﻿autos 0003117 50 2018 8 24 0090 ação procedimento do juizado especial cível proc autor noe gomes borges junior réu avianca ocean air linhas aéreas a e outro vistos etc i relatório relatório dispensado na forma do artigo 38 caput da lei 9 099 95 ii fundamentação trato de ação de indenização por danos morais e materiais ajuizada por noe gomes borges junior em face de avianca ocean air linhas aérea…
655	parcialmente_procedente	2019	5	27	0	Vânia Petermann	Titular	5000.0	﻿autos 0306802 89 2018 8 24 0090 ação procedimento do juizado especial cível proc autor vinicius kretzer rabello réu oceanair linhas aéreas a avianca vistos etc i relatório relatório dispensado na forma do artigo 38 caput da lei 9 099 95 ii fundamentação trato de ação de indenização por danos morais ajuizada por vinicius kretzer rabello em face de oceanair linhas aéreas a avianca julgo antecipada…
656	parcialmente_procedente	2019	5	28	1	Vânia Petermann	Titular	7000.0	﻿autos 0308498 63 2018 8 24 0090 ação procedimento do juizado especial cível proc autor thiago gouveia rocha réu azul linhas aéreas brasileiras a vistos etc i relatório relatório dispensado na forma do artigo 38 caput da lei 9 099 95 ii fundamentação trato de ação de indenização por danos materiais e morais ajuizada por thiago gouveia rocha em face de azul linhas aéreas brasileiras a julgo anteci…
657	parcialmente_procedente	2019	5	28	1	Vânia Petermann	Titular	8000.0	﻿autos 0301408 67 2019 8 24 0090 ação procedimento do juizado especial cível proc autor juçá salum de oliveira réu latam airlines group a vistos etc i relatório relatório dispensado na forma do artigo 38 caput da lei 9 099 95 ii fundamentação trato de ação condenatória de indenização por danos morais ajuizada por juçá salum de oliveira em face de latam airlines group a julgo antecipadamente o fei…
658	parcialmente_procedente	2019	5	28	1	Vânia Petermann	Titular	3500.0	﻿autos 0306710 14 2018 8 24 0090 ação procedimento do juizado especial cível proc autor cassia borck ippolito réu aerovias del continente americano a autos conexos 0306712 81 2018 8 24 0090 ação procedimento do juizado especial cível proc autor rafael de lima lobo réu aerovias del continente americano a vistos etc i relatório relatório dispensado na forma do artigo 38 caput da lei 9 099 95 ii fun…
659	parcialmente_procedente	2019	5	28	1	Vânia Petermann	Titular	3000.0	﻿autos 0310477 67 2018 8 24 0023 ação procedimento do juizado especial cível proc autor pedro queiroz campos réu gol linhas aéreas a vistos etc i relatório relatório dispensado na forma do artigo 38 caput da lei 9 099 95 ii fundamentação trato de ação de indenização por danos morais ajuizada por pedro queiroz campos em face de gol linhas aéreas a julgo antecipadamente o feito porquanto a solução …
660	parcialmente_procedente	2019	5	28	1	Vânia Petermann	Titular	5000.0	﻿autos 0003033 49 2018 8 24 0090 ação procedimento do juizado especial cível proc autor marcos roberto schaurich réu oceanair linhas aéreas a avianca vistos etc i relatório relatório dispensado na forma do artigo 38 caput da lei 9 099 95 ii fundamentação trato de ação de indenização por danos materiais e morais ajuizada por marcos roberto schaurich em face de oceanair linhas aéreas a avianca julg…
661	parcialmente_procedente	2019	5	30	3	Vânia Petermann	Titular	10000.0	﻿autos 0003247 40 2018 8 24 0090 ação procedimento do juizado especial cível proc autor bruno carlessi réu oceanair linhas aéreas a avianca vistos etc i relatório relatório dispensado na forma do artigo 38 caput da lei 9 099 95 ii fundamentação trato de ação de indenização por danos morais e materiais ajuizada por bruno carlessi em face de oceanair linhas aéreas a avianca e trans american airline…
662	procedente	2019	5	29	2	Vânia Petermann	Titular	15000.0	autos 0308008 41 2018 8 24 0090 ação procedimento do juizado especial cível proc autor juliana tramontina ravanello réu american airlines inc vistos etc i relatório relatório dispensado na forma do artigo 38 caput da lei 9 099 95 ii fundamentação trato de ação de indenização por danos morais e materiais ajuizada por juliana tramontina ravanello em face de american airlines inc julgo antecipadamen…
663	parcialmente_procedente	2019	5	29	2	Vânia Petermann	Titular	5000.0	﻿autos 0307020 20 2018 8 24 0090 ação procedimento do juizado especial cível proc autor pedro claudio nussner réu azul linhas aéreas brasileiras a vistos etc i relatório relatório dispensado na forma do artigo 38 caput da lei 9 099 95 ii fundamentação trato de ação de indenização por danos morais e materiais ajuizada por pedro claudio nussner em face de azul linhas aéreas brasileiras a julgo ante…
664	improcedente	2019	5	30	3	Vânia Petermann	Titular	0.0	autos 0309684 24 2018 8 24 0090 ação procedimento do juizado especial cível proc autor rodrigo rafael cunha réu companhia panamena de aviacion a copa airlines vistos etc i relatório relatório dispensado na forma do artigo 38 caput da lei 9 099 95 ii fundamentação trato de ação de indenização por danos materiais e morais ajuizada por rodrigo rafael cunha em face de companhia panamena de aviacion a…
665	parcialmente_procedente	2019	5	29	2	Vânia Petermann	Titular	10000.0	﻿autos 0308744 59 2018 8 24 0090 ação procedimento do juizado especial cível proc autor stella maris da silva réu klm koninklijke luchtvaart maatschappij vistos etc i relatório relatório dispensado na forma do artigo 38 caput da lei 9 099 95 ii fundamentação trato de ação de indenização por danos morais e materiais ajuizada por stella maris da silva em face de klm koninklijke luchtvaart maatschap…
666	parcialmente_procedente	2019	5	30	3	Vânia Petermann	Titular	0.0	﻿autos 0305860 57 2018 8 24 0090 ação procedimento do juizado especial cível proc autor helena malgaresi de gois e outro réu submarino viagens b2w viagens e turismo ltda e copa airlines vistos etc i relatório relatório dispensado na forma do artigo 38 caput da lei 9 099 95 ii fundamentação trato de ação indenizatória por danos materiais e morais c pedido de tutela antecipada ajuizada por helena m…
667	parcialmente_procedente	2019	5	30	3	Vânia Petermann	Titular	11000.0	﻿autos 0003924 70 2018 8 24 0090 ação procedimento do juizado especial cível proc autor marcos rodrigo da silva réu deutsche lufthansa ag vistos etc i relatório relatório dispensado na forma do artigo 38 caput da lei 9 099 95 ii fundamentação trato de ação de indenização por danos morais ajuizada por marcos rodrigo da silva em face de deutsche lufthansa ag julgo antecipadamente o feito porquanto …
668	procedente	2019	5	30	3	Vânia Petermann	Titular	10000.0	autos 0310790 28 2018 8 24 0023 ação procedimento do juizado especial cível proc autor lucas peixoto de arruda réu tam linhas aéreas a vistos etc i relatório relatório dispensado na forma do artigo 38 caput da lei 9 099 95 ii fundamentação trato de ação de indenização por danos morais ajuizada por lucas peixoto de arruda em face de tam linhas aéreas a julgo antecipadamente o feito porquanto a sol…
669	parcialmente_procedente	2019	5	31	4	Vânia Petermann	Titular	7000.0	﻿autos 0307069 61 2018 8 24 0090 ação procedimento do juizado especial cível proc autor albert josé peres réu tam linhas aéreas a vistos etc i relatório relatório dispensado na forma do artigo 38 caput da lei 9 099 95 ii fundamentação trato de ação de indenização por danos morais ajuizada por albert josé peres em face de tam linhas aéreas a julgo antecipadamente o feito porquanto a solução dos au…
670	parcialmente_procedente	2019	5	31	4	Vânia Petermann	Titular	7000.0	﻿autos 0307076 53 2018 8 24 0090 ação procedimento do juizado especial cível proc autor marilene da silva pacheco réu tam linhas aéreas a vistos etc i relatório relatório dispensado na forma do artigo 38 caput da lei 9 099 95 ii fundamentação trato de ação de indenização por danos morais ajuizada por marilene da silva pacheco em face de tam linhas aéreas a julgo antecipadamente o feito porquanto …
671	parcialmente_procedente	2019	5	31	4	Vânia Petermann	Titular	0.0	﻿autos 0306387 09 2018 8 24 0090 ação procedimento do juizado especial cível proc autor renato almeida belloli e outro réu british airways plc vistos etc i relatório relatório dispensado na forma do artigo 38 caput da lei 9 099 95 ii fundamentação trato de ação de reparação por danos materiais e morais ajuizada por renato almeida belloli e outro em face de british airways plc julgo antecipadament…
672	improcedente	2019	5	31	4	Vânia Petermann	Titular	0.0	autos 0307993 72 2018 8 24 0090 ação procedimento do juizado especial cível proc autor joyce airoso dos santos réu cvc brasil operadora e agência de viagens a e outro vistos etc relatório relatório dispensado na forma do artigo 38 caput da lei 9 099 95 fundamentação trato de ação condenatória ajuizada por joyce airoso dos santos em face de oceanair linhas aéreas a avianca e cvc brasil operadora e…
673	parcialmente_procedente	2019	6	3	0	Vânia Petermann	Titular	5000.0	autos 0308856 28 2018 8 24 0090 ação procedimento do juizado especial cível proc autor andrea clara spoladore damian réu azul linhas aéreas brasileiras a vistos etc i relatório relatório dispensado na forma do artigo 38 caput da lei 9 099 95 ii fundamentação trato de ação condenatória de indenização por danos morais ajuizada por andrea clara spoladore damian em face de azul linhas aéreas brasilei…
674	parcialmente_procedente	2019	6	5	2	Vânia Petermann	Titular	11000.0	autos 0300378 94 2019 8 24 0090 ação procedimento do juizado especial cível proc autor felipe zanatta michelon e outros réu tam linhas aéreas a vistos etc i relatório relatório dispensado na forma do artigo 38 caput da lei 9 099 95 ii fundamentação trato de ação condenatória de indenização por danos materiais e morais ajuizada por felipe zanatta michelon e outros em face de tam linhas aéreas a ju…
674	parcialmente_procedente	2019	6	5	2	Vânia Petermann	Titular	10000.0	autos 0300378 94 2019 8 24 0090 ação procedimento do juizado especial cível proc autor felipe zanatta michelon e outros réu tam linhas aéreas a vistos etc i relatório relatório dispensado na forma do artigo 38 caput da lei 9 099 95 ii fundamentação trato de ação condenatória de indenização por danos materiais e morais ajuizada por felipe zanatta michelon e outros em face de tam linhas aéreas a ju…
675	parcialmente_procedente	2019	6	6	3	Vânia Petermann	Titular	10000.0	autos 0313727 11 2018 8 24 0023 ação procedimento do juizado especial cível proc autor anelise stangarlin de camargo réu gol linhas aéreas a vistos etc i relatório relatório dispensado na forma do artigo 38 caput da lei 9 099 95 ii fundamentação trato de ação condenatória de indenização por danos morais ajuizada por anelise stangarlin de camargo em face de gol linhas aéreas a julgo antecipadament…
676	parcialmente_procedente	2019	6	7	4	Vânia Petermann	Titular	10000.0	autos 0300379 79 2019 8 24 0090 ação procedimento do juizado especial cível proc autor vilson artur de souza e outro réu tam linhas aéreas a vistos etc i relatório relatório dispensado na forma do artigo 38 caput da lei 9 099 95 ii fundamentação trato de ação condenatória de indenização por danos materiais e morais ajuizada por vilson artur de souza e outro em face de tam linhas aéreas a julgo an…
677	parcialmente_procedente	2019	6	7	4	Vânia Petermann	Titular	15000.0	autos 0311870 27 2018 8 24 0023 ação procedimento do juizado especial cível proc autor mariana mirage e outro réu oceanair linhas aéreas a avianca vistos etc i relatório relatório dispensado na forma do artigo 38 caput da lei 9 099 95 ii fundamentação trato de ação de indenização por danos materiais e morais ajuizada por mariana mirage e outro em face de oceanair linhas aéreas a avianca julgo ant…
678	parcialmente_procedente	2019	6	7	4	Vânia Petermann	Titular	14000.0	autos 0300586 85 2019 8 24 0023 ação procedimento do juizado especial cível proc autor mirian salete roza holetz réu tam linhas aéreas a vistos etc i relatório relatório dispensado na forma do artigo 38 caput da lei 9 099 95 ii fundamentação trato de ação de indenização por danos materiais e morais ajuizada por mirian salete roza holetz em face de tam linhas aéreas a julgo antecipadamente o feito…
679	parcialmente_procedente	2019	6	7	4	Vânia Petermann	Titular	10000.0	autos 0301986 61 2018 8 24 0091 ação procedimento do juizado especial cível proc requerente daniel philippi negreiros requerido aerolineas argentina a vistos etc i relatório relatório dispensado na forma do artigo 38 caput da lei 9 099 95 ii fundamentação trato de ação de indenização por danos morais e materiais ajuizada por daniel philippi negreiros em face de aerolineas argentina a julgo anteci…
680	parcialmente_procedente	2019	6	7	4	Vânia Petermann	Titular	2000.0	autos 0307420 34 2018 8 24 0090 ação procedimento do juizado especial cível proc autor karina de borba e outro réu gol linhas aéreas a e outro vistos etc i relatório relatório dispensado na forma do artigo 38 caput da lei 9 099 95 ii fundamentação trato de ação de indenização por danos morais ajuizada por karina de borba e outro em face de gol linhas aéreas a e outro julgo antecipadamente o feito…
681	parcialmente_procedente	2019	6	10	0	Vânia Petermann	Titular	8000.0	autos 0314462 44 2018 8 24 0023 ação procedimento do juizado especial cível proc autor claudia fernanda oliveira ramos réu latam airlines group a e outro vistos etc i relatório relatório dispensado na forma do artigo 38 caput da lei 9 099 95 ii fundamentação trato de ação de indenização por danos morais ajuizada por claudia fernanda oliveira ramos em face de latam airlines group a e outro julgo a…
682	procedente	2019	6	10	0	Vânia Petermann	Titular	8000.0	autos 0312832 84 2017 8 24 0023 ação procedimento do juizado especial cível proc autor pasquale migliardi e outros réu deutsche lufthansa ag vistos etc i relatório relatório dispensado na forma do artigo 38 caput da lei 9 099 95 ii fundamentação trato de ação de indenização por danos morais ajuizada por pasquale migliardi e outros em face de deutsche lufthansa ag julgo antecipadamente o feito por…
683	parcialmente_procedente	2019	6	10	0	Vânia Petermann	Titular	8000.0	autos 0302109 62 2018 8 24 0090 ação procedimento do juizado especial cível proc autor claudia periard scweidson réu tam linhas aéreas a e outro vistos etc i relatório relatório dispensado na forma do artigo 38 caput da lei 9 099 95 ii fundamentação trato de ação de indenização por danos materiais e morais ajuizada por claudia periard scweidson em face de tam linhas aéreas a e outro julgo antecip…
684	parcialmente_procedente	2019	6	10	0	Vânia Petermann	Titular	8000.0	autos 0300139 90 2019 8 24 0090 ação procedimento do juizado especial cível proc autor priscila pimentel vieira réu tam linhas aéreas a vistos etc i relatório relatório dispensado na forma do artigo 38 caput da lei 9 099 95 ii fundamentação trato de ação condenatória de indenização por danos morais ajuizada por priscila pimentel vieira em face de tam linhas aéreas a julgo antecipadamente o feito …
685	parcialmente_procedente	2019	6	11	1	Vânia Petermann	Titular	10000.0	autos 0302632 74 2018 8 24 0090 ação procedimento do juizado especial cível proc autor pamela camila de carvalho van lisnchotten réu emirates airlines a vistos etc i relatório relatório dispensado na forma do artigo 38 caput da lei 9 099 95 ii fundamentação trato de ação condenatória de indenização por danos morais ajuizada por pamela camila de carvalho van lisnchotten em face de emirates airline…
686	parcialmente_procedente	2019	6	11	1	Vânia Petermann	Titular	6000.0	autos 0307895 87 2018 8 24 0090 ação procedimento do juizado especial cível proc autor lucas tecchio motta réu tam linhas aéreas a vistos etc i relatório relatório dispensado na forma do artigo 38 caput da lei 9 099 95 ii fundamentação trato de ação de indenização por danos morais ajuizada por lucas tecchio motta em face de tam linhas aéreas a julgo antecipadamente o feito porquanto a solução dos…
687	parcialmente_procedente	2019	6	11	1	Vânia Petermann	Titular	3000.0	autos 0302597 17 2018 8 24 0090 ação procedimento do juizado especial cível proc autor khaue rezende rodrigues réu tam linhas aéreas a vistos etc i relatório relatório dispensado na forma do artigo 38 caput da lei 9 099 95 ii fundamentação trato de ação de indenização por danos morais ajuizada por khaue rezende rodrigues em face de tam linhas aéreas a julgo antecipadamente o feito porquanto a sol…
688	parcialmente_procedente	2019	6	11	1	Vânia Petermann	Titular	5000.0	autos 0308270 88 2018 8 24 0090 ação procedimento do juizado especial cível proc autor rodolfo da silva espindola réu united airlines inc e outro vistos etc i relatório relatório dispensado na forma do artigo 38 caput da lei 9 099 95 ii fundamentação trato de ação de indenização por danos morais e materiais ajuizada por rodolfo da silva espindola em face de united airlines inc e outro julgo antec…
689	parcialmente_procedente	2019	6	11	1	Vânia Petermann	Titular	15000.0	autos 0303303 97 2018 8 24 0090 ação procedimento do juizado especial cível proc autor jarrie albani leiria réu tam linhas aéreas a vistos etc i relatório relatório dispensado na forma do artigo 38 caput da lei 9 099 95 ii fundamentação trato de ação de indenização por danos materiais e morais ajuizada por jarrie albani leiria em face de tam linhas aéreas a julgo antecipadamente o feito porquanto…
690	parcialmente_procedente	2019	6	12	2	Vânia Petermann	Titular	10000.0	autos 0308982 78 2018 8 24 0090 ação procedimento do juizado especial cível autor roberta franzoni healy réu aerovias del continente americano a avianca vistos etc i relatório relatório dispensado na forma do artigo 38 caput da lei 9 099 95 ii fundamentação trato de ação ajuizada por roberta franzoni healy em face de aerovias del continente americano a avianca julgo antecipadamente o processo por…
691	parcialmente_procedente	2019	6	14	4	Vânia Petermann	Titular	8000.0	autos 0310062 77 2018 8 24 0090 ação procedimento do juizado especial cível proc autor juana tonolli schaefer réu ibéria lineas aeres de espana a e outro vistos etc i relatório relatório dispensado na forma do artigo 38 caput da lei 9 099 95 ii fundamentação trato de ação de indenização por danos morais e materiais ajuizada por juana tonolli schaefer em face de ibéria lineas aeres de espana a e o…
691	parcialmente_procedente	2019	6	14	4	Vânia Petermann	Titular	5000.0	autos 0310062 77 2018 8 24 0090 ação procedimento do juizado especial cível proc autor juana tonolli schaefer réu ibéria lineas aeres de espana a e outro vistos etc i relatório relatório dispensado na forma do artigo 38 caput da lei 9 099 95 ii fundamentação trato de ação de indenização por danos morais e materiais ajuizada por juana tonolli schaefer em face de ibéria lineas aeres de espana a e o…
692	parcialmente_procedente	2019	6	13	3	Vânia Petermann	Titular	0.0	autos 0000881 28 2018 8 24 0090 ação procedimento do juizado especial cível proc autor gabriel cesar de andrade réu tam linhas aéreas a vistos etc i relatório relatório dispensado na forma do artigo 38 caput da lei 9 099 95 ii fundamentação trato de ação de obrigação de fazer c reparação por danos morais ajuizada por gabriel cesar de andrade em face de tam linhas aéreas a julgo antecipadamente o …
693	procedente	2019	6	13	3	Vânia Petermann	Titular	0.0	autos 0311177 43 2018 8 24 0023 ação procedimento do juizado especial cível proc autor juliano de oliveira coutinho réu klm koninklijke luchtvaart maatschappij vistos etc i relatório relatório dispensado na forma do artigo 38 caput da lei 9 099 95 ii fundamentação trato de ação ajuizada por juliano de oliveira coutinho em face de klm koninklijke luchtvaart maatschappij julgo antecipadamente o pro…
694	parcialmente_procedente	2019	6	14	4	Vânia Petermann	Titular	2000.0	autos 0003407 02 2017 8 24 0090 ação procedimento do juizado especial cível proc autor katiucia souza de amorim e outro réu companhia global de varejo submarino viagens vistos etc i relatório relatório dispensado na forma do artigo 38 caput da lei 9 099 95 ii fundamentação trato de ação ajuizada por katiucia souza de amorim e outro em face de companhia global de varejo submarino viagens julgo ant…
695	parcialmente_procedente	2019	6	17	0	Vânia Petermann	Titular	0.0	autos 0001198 26 2018 8 24 0090 ação procedimento do juizado especial cível proc autor filipe fernandes de carvalho souza réu royal air maroc vistos etc i relatório relatório dispensado na forma do artigo 38 caput da lei 9 099 95 ii fundamentação trato de ação de indenização por danos morais e materiais ajuizada por filipe fernandes de carvalho souza em face de royal air maroc de antemão tendo em…
696	improcedente	2019	6	17	0	Vânia Petermann	Titular	0.0	autos 0001199 11 2018 8 24 0090 ação procedimento do juizado especial cível proc autor lucineide de carvalho souza réu compagnie nationale royalair maroc vistos etc i relatório relatório dispensado na forma do artigo 38 caput da lei 9 099 95 ii fundamentação trato de ação de indenização por danos morais ajuizada por lucineide de carvalho souza em face de compagnie nationale royalair maroc de ante…
697	improcedente	2019	6	17	0	Vânia Petermann	Titular	0.0	autos 0001200 93 2018 8 24 0090 ação procedimento do juizado especial cível proc autor joel santos souza réu compagnie national royal air maroc vistos etc i relatório relatório dispensado na forma do artigo 38 caput da lei 9 099 95 ii fundamentação trato de ação de indenização por danos morais ajuizada por joel santos souza em face de compagnie national royal air maroc de antemão tendo em vista a…
698	improcedente	2019	6	17	0	Vânia Petermann	Titular	0.0	autos 0307635 10 2018 8 24 0090 ação procedimento do juizado especial cível proc autor lucio de sousa monte alto e outro réu gol linhas aéreas a e outro vistos etc relatório relatório dispensado na forma do artigo 38 caput da lei 9 099 95 fundamentação trato de ação mandamental e condenatória ajuizada por isadora bernardes gaya e lucio de sousa monte alto em face de gol linhas aéreas a e smiles f…
699	parcialmente_procedente	2019	6	17	0	Vânia Petermann	Titular	15000.0	autos 0310368 46 2018 8 24 0090 ação procedimento do juizado especial cível proc autor leonardo silva dos santos e outro réu tvlx viagens e turismo a e outro vistos etc i relatório relatório dispensado na forma do artigo 38 caput da lei 9 099 95 ii fundamentação trato de ação de indenização por danos morais e materiais ajuizada por leonardo silva dos santos e outro em face de tvlx viagens e turis…
700	parcialmente_procedente	2019	6	17	0	Vânia Petermann	Titular	0.0	autos 0308657 06 2018 8 24 0090 ação procedimento do juizado especial cível proc autor gabriel pedroza bezerra ribeiro e outro réu fidelidade viagens e turismo a latam travel e outro vistos etc i relatório relatório dispensado na forma do artigo 38 caput da lei 9 099 95 ii fundamentação trato de ação indenizatória por danos morais e materiais ajuizada por gabriel pedroza bezerra ribeiro e outro e…
701	parcialmente_procedente	2019	6	18	1	Vânia Petermann	Titular	15000.0	autos 0000966 14 2018 8 24 0090 ação procedimento do juizado especial cível proc autor rafael aché salles réu delta air lines inc vistos etc i relatório relatório dispensado na forma do artigo 38 caput da lei 9 099 95 ii fundamentação trato de ação de indenização por danos morais ajuizada por rafael aché salles em face de delta air lines inc julgo antecipadamente o feito porquanto a solução dos a…
702	parcialmente_procedente	2019	6	18	1	Vânia Petermann	Titular	8000.0	autos 0309010 46 2018 8 24 0090 ação procedimento do juizado especial cível proc autor renato costa netto muniz réu aerovias del continente americano a avianca vistos etc i relatório relatório dispensado na forma do artigo 38 caput da lei 9 099 95 ii fundamentação trato de ação de indenização por danos morais e materiais ajuizada por renato costa netto muniz em face de aerovias del continente ame…
703	parcialmente_procedente	2019	6	18	1	Vânia Petermann	Titular	7000.0	autos 0001631 30 2018 8 24 0090 ação procedimento do juizado especial cível autor cristiane felisbino silva réu deutsche lufthansa vistos etc i relatório dispensado nos termos doa rt 38 caput da lei 9 099 95 ii fundamentação julgo antecipadamente o processo porquanto sua solução pode ser obtida pela análise do direito que disciplina a matéria bem como porque as provas carreadas são suficientes pa…
704	parcialmente_procedente	2019	6	18	1	Vânia Petermann	Titular	5000.0	autos 0000158 09 2018 8 24 0090 ação procedimento do juizado especial cível proc autor amélia margaret marques attuy réu gol linhas aéreas inteligentes a e outro vistos etc i relatório relatório dispensado na forma do artigo 38 caput da lei 9 099 95 ii fundamentação trato de ação ajuizada por amélia margaret marques attuy em face de gol linhas aéreas inteligentes a e outro julgo antecipadamente o…
705	parcialmente_procedente	2019	6	19	2	Vânia Petermann	Titular	7000.0	autos 0310590 14 2018 8 24 0090 ação procedimento do juizado especial cível proc autor jorg schmidt réu lufthansa german airlines deutsche lufthansa a vistos etc i relatório relatório dispensado na forma do artigo 38 caput da lei 9 099 95 ii fundamentação trato de ação indenizatória por danos morais ajuizada por jorg schmidt em face de lufthansa german airlines deutsche lufthansa a julgo antecipa…
706	parcialmente_procedente	2019	6	19	2	Vânia Petermann	Titular	6000.0	autos 0310611 87 2018 8 24 0090 ação procedimento do juizado especial cível proc autor jorge souza cremona da silva réu oceanair linhas aéreas a avianca vistos etc i relatório relatório dispensado na forma do artigo 38 caput da lei 9 099 95 ii fundamentação trato de ação de indenização por danos morais ajuizada por jorge souza cremona da silva em face de oceanair linhas aéreas a avianca julgo ant…
707	parcialmente_procedente	2019	6	21	4	Vânia Petermann	Titular	0.0	autos 0003908 19 2018 8 24 0090 ação procedimento do juizado especial cível proc autor rafael rodrigues de souza réu tam linhas aéreas a vistos etc i relatório relatório dispensado na forma do artigo 38 caput da lei 9 099 95 ii fundamentação trato de ação de indenização por danos materiais e morais ajuizada por rafael rodrigues de souza em face de tam linhas aéreas a julgo antecipadamente o feito…
708	parcialmente_procedente	2019	6	21	4	Vânia Petermann	Titular	8000.0	autos 0300352 96 2019 8 24 0090 ação procedimento do juizado especial cível proc autor eliane garcia da silveira réu azul linhas áereas vistos etc i relatório relatório dispensado na forma do artigo 38 caput da lei 9 099 95 ii fundamentação trato de ação condenatória de indenização por danos morais ajuizada por eliane garcia da silveira em face de azul linhas áereas julgo antecipadamente o feito …
709	parcialmente_procedente	2019	6	24	0	Vânia Petermann	Titular	10000.0	autos 0311621 69 2018 8 24 0090 ação procedimento do juizado especial cível proc autor adenor martins de araujo junior e outro réu transportes aereos portugueses a vistos etc i relatório relatório dispensado na forma do artigo 38 caput da lei 9 099 95 ii fundamentação trato de ação de indenização por danos morais e materiais ajuizada por adenor martins de araujo junior e outro em face de transpor…
710	parcialmente_procedente	2019	6	25	1	Vânia Petermann	Titular	1500.0	autos 0004521 39 2018 8 24 0090 ação procedimento do juizado especial cível proc autor felipe miguel wallner giacomelli réu gol linhas aéreas a vistos etc i relatório relatório dispensado na forma do artigo 38 caput da lei 9 099 95 ii fundamentação trato de ação condenatória de indenização por danos materiais e morais ajuizada por felipe miguel wallner giacomelli em face de gol linhas aéreas a ju…
711	parcialmente_procedente	2019	6	25	1	Vânia Petermann	Titular	4500.0	autos 0003930 77 2018 8 24 0090 ação procedimento do juizado especial cível proc autor priscila silveira e outro réu oceanair linhas aéreas a avianca vistos etc i relatório relatório dispensado na forma do artigo 38 caput da lei 9 099 95 ii fundamentação trato de ação de indenização por danos morais e materiais ajuizada por priscila silveira e outro em face de oceanair linhas aéreas a avianca jul…
712	procedente	2019	6	25	1	Vânia Petermann	Titular	3000.0	autos 0306236 77 2017 8 24 0090 ação procedimento do juizado especial cível proc autor camylla jeniffer vitorio réu aerovias de méxico a e outro vistos etc relatório relatório dispensado na forma do artigo 38 caput da lei 9 099 95 fundamentação trato de ação condenatória ajuizada por camylla jeniffer vitorio em face de smiles a e aerovias de méxico a a preliminar de ilegitimidade passiva arguida …
713	parcialmente_procedente	2019	6	27	3	Vânia Petermann	Titular	7000.0	autos 0307097 29 2018 8 24 0090 ação procedimento do juizado especial cível proc autor riceli antunes maiochi réu submarino viagens ltda e outro autos 0307101 66 2018 8 24 0090 ação procedimento do juizado especial cível proc autor paulo césar pires menezes réu submarino viagens ltda e outro autos 0307103 36 2018 8 24 0090 ação procedimento do juizado especial cível proc autor ana ilecir antunes …
714	improcedente	2019	6	27	3	Vânia Petermann	Titular	0.0	autos 0302950 91 2017 8 24 0090 ação procedimento do juizado especial cível proc autor galvin bean réu south african airways proprietary limited vistos etc relatório relatório dispensado na forma do artigo 38 caput da lei 9 099 95 fundamentação trato de ação condenatória ajuizada por galvin bean em face de south african airways proprietary limited busca o autor a devolução de 50% cinquenta por ce…
715	parcialmente_procedente	2019	6	28	4	Vânia Petermann	Titular	11000.0	autos 0311669 28 2018 8 24 0090 ação procedimento do juizado especial cível proc autor caroline faoro roman ros e outro réu deutsche lufthansa e outros vistos etc i relatório relatório dispensado na forma do artigo 38 caput da lei 9 099 95 ii fundamentação trato de ação de indenização por danos morais e materiais ajuizada por caroline faoro roman ros e outro em face de deutsche lufthansa e outros…
716	improcedente	2019	6	28	4	Vânia Petermann	Titular	0.0	autos 0000726 88 2019 8 24 0090 ação procedimento do juizado especial cível proc autor ricardo lopes natividade réu oceanair linhas aéreas a avianca vistos etc i relatório relatório dispensado na forma do artigo 38 caput da lei 9 099 95 ii fundamentação trato de ação de indenização por danos morais ajuizada por ricardo lopes natividade em face de oceanair linhas aéreas a avianca julgo antecipadam…
717	parcialmente_procedente	2019	7	1	0	Vânia Petermann	Titular	7000.0	autos 0310158 92 2018 8 24 0090 ação procedimento do juizado especial cível proc autor manuela dos santos soares e outros réu tap portugal a transportes aéreos portugueses a vistos etc i relatório relatório dispensado na forma do artigo 38 caput da lei 9 099 95 ii fundamentação trato de ação de indenização por danos morais e materiais ajuizada por manuela dos santos soares e outros em face de tap…
718	improcedente	2019	7	1	0	Vânia Petermann	Titular	0.0	autos 0301088 17 2019 8 24 0090 ação procedimento do juizado especial cível proc autor rafael de lima lobo e outro réu azul linhas aéreas brasileiras a vistos etc i relatório relatório dispensado na forma do artigo 38 caput da lei 9 099 95 ii fundamentação trato de ação de indenização por danos morais e materiais ajuizada por rafael de lima lobo e outro em face de azul linhas aéreas brasileiras a…
719	improcedente	2019	7	2	1	Vânia Petermann	Titular	0.0	autos 0309897 30 2018 8 24 0090 ação procedimento do juizado especial cível proc autor ana carolina zanatta olsen réu tam linhas aéreas a vistos etc i relatório relatório dispensado na forma do artigo 38 caput da lei 9 099 95 ii fundamentação trato de ação de indenização por danos morais e materiais ajuizada por ana carolina zanatta olsen em face de tam linhas aéreas a julgo antecipadamente o fei…
720	parcialmente_procedente	2019	7	3	2	Vânia Petermann	Titular	0.0	autos 0311164 37 2018 8 24 0090 ação procedimento do juizado especial cível proc requerente guilherme merolli requerido tap air portugal transportes aéreos portugueses a vistos etc i relatório relatório dispensado na forma do artigo 38 caput da lei 9 099 95 ii fundamentação trato de ação de indenização por danos materiais ajuizada por guilherme merolli em face de tap air portugal transportes aére…
721	parcialmente_procedente	2019	7	4	3	Vânia Petermann	Titular	8000.0	autos 0309123 97 2018 8 24 0090 ação procedimento do juizado especial cível proc autor flavia luiza de miranda pereira réu aerovias del continente americano a avianca vistos etc i relatório relatório dispensado na forma do artigo 38 caput da lei 9 099 95 ii fundamentação trato de ação de indenização por danos morais ajuizada por flavia luiza de miranda pereira em face de aerovias del continente a…
722	procedente	2019	7	4	3	Vânia Petermann	Titular	7000.0	autos 0310862 15 2018 8 24 0023 ação procedimento do juizado especial cível proc autor eduardo sanson koehler e outro réu latam airlines brasil vistos etc i relatório relatório dispensado na forma do artigo 38 caput da lei 9 099 95 ii fundamentação trato de ação de indenização por danos morais e materiais ajuizada por eduardo sanson koehler e outro em face de latam airlines brasil julgo antecipad…
723	improcedente	2019	7	4	3	Vânia Petermann	Titular	0.0	autos 0301153 12 2019 8 24 0090 ação procedimento do juizado especial cível proc autor paulo roberto dias ramalho e outro réu societe air france vistos etc i relatório relatório dispensado na forma do artigo 38 caput da lei 9 099 95 ii fundamentação trato de ação de indenização por danos morais ajuizada por paulo roberto dias ramalho e outro em face de societe air france julgo antecipadamente o p…
724	parcialmente_procedente	2019	7	4	3	Vânia Petermann	Titular	7000.0	autos 0302632 40 2019 8 24 0090 ação procedimento do juizado especial cível proc autor adriano filipe da silva maia réu oceanair linhas aéreas a avianca vistos etc i relatório relatório dispensado na forma do artigo 38 caput da lei 9 099 95 ii fundamentação trato de ação de indenização por danos morais ajuizada por adriano filipe da silva maia em face de oceanair linhas aéreas a avianca julgo ant…
725	parcialmente_procedente	2019	7	4	3	Vânia Petermann	Titular	4000.0	autos 0304818 70 2018 8 24 0090 ação procedimento do juizado especial cível proc autor bruno euclides damasco réu avianca linhas aéreas autos 0302867 38 2018 24 0091 ação procedimento do juizado especial cível proc autor rodrigo fagonde motta réu avianca linhas aéreas autos 0304876 73 2018 8 24 0090 ação procedimento do juizado especial cível proc autor thiago cruz réu avianca linhas aéreas visto…
726	parcialmente_procedente	2019	7	5	4	Vânia Petermann	Titular	5000.0	autos 0311958 58 2018 8 24 0090 ação procedimento do juizado especial cível proc autor fernando de oliveira fonseca e outro réu azul linhas aéreas brasileiras vistos etc i relatório relatório dispensado na forma do artigo 38 caput da lei 9 099 95 ii fundamentação trato de ação de indenização por danos morais e materiais ajuizada por fernando de oliveira fonseca e outro em face de azul linhas aére…
727	parcialmente_procedente	2019	7	9	1	Vânia Petermann	Titular	5000.0	autos 0305870 04 2018 8 24 0090 ação procedimento do juizado especial cível proc autor ana maria de abreu chagas réu oceanair linhas aéreas a avianca vistos etc i relatório relatório dispensado na forma do artigo 38 caput da lei 9 099 95 ii fundamentação trato de ação de indenização por danos materiais e morais ajuizada por ana maria de abreu chagas em face de oceanair linhas aéreas a avianca jul…
728	parcialmente_procedente	2019	7	5	4	Vânia Petermann	Titular	5000.0	autos 0311657 14 2018 8 24 0090 ação procedimento do juizado especial cível proc autor felix rodrigues de lino réu gol linhas aéreas a vistos etc i relatório relatório dispensado na forma do artigo 38 caput da lei 9 099 95 ii fundamentação trato de ação de indenização por danos materiais e morais ajuizada por felix rodrigues de lino em face de gol linhas aéreas a impende ressaltar que a presente …
729	parcialmente_procedente	2019	7	5	4	Vânia Petermann	Titular	3000.0	autos 0300687 18 2019 8 24 0090 ação procedimento do juizado especial cível proc autor manuela dos santos soares réu gol linhas aéreas a vistos etc i relatório relatório dispensado na forma do artigo 38 caput da lei 9 099 95 ii fundamentação trato de ação de indenização por danos materiais e morais ajuizada por manuela dos santos soares em face de gol linhas aéreas a julgo antecipadamente o feito…
730	parcialmente_procedente	2019	7	9	1	Vânia Petermann	Titular	5000.0	autos 0300253 29 2019 8 24 0090 ação procedimento do juizado especial cível proc autor denise evangelista vieira réu tam linhas aéreas a vistos etc i relatório relatório dispensado na forma do artigo 38 caput da lei 9 099 95 ii fundamentação trato de ação de indenização por danos morais ajuizada por denise evangelista vieira em face de tam linhas aéreas a julgo antecipadamente o feito porquanto a…
731	parcialmente_procedente	2019	7	10	2	Vânia Petermann	Titular	4500.0	autos 0300311 32 2019 8 24 0090 ação procedimento do juizado especial cível proc autor amanda kumbartzki ferreira e outro réu american airlines inc e outro vistos etc i relatório relatório dispensado na forma do artigo 38 caput da lei 9 099 95 ii fundamentação trato de ação de indenização por danos morais e materiais ajuizada por amanda kumbartzki ferreira e outro em face de american airlines inc…
731	parcialmente_procedente	2019	7	10	2	Vânia Petermann	Titular	3000.0	autos 0300311 32 2019 8 24 0090 ação procedimento do juizado especial cível proc autor amanda kumbartzki ferreira e outro réu american airlines inc e outro vistos etc i relatório relatório dispensado na forma do artigo 38 caput da lei 9 099 95 ii fundamentação trato de ação de indenização por danos morais e materiais ajuizada por amanda kumbartzki ferreira e outro em face de american airlines inc…
732	parcialmente_procedente	2019	7	10	2	Vânia Petermann	Titular	8000.0	autos 0300460 28 2019 8 24 0090 ação procedimento do juizado especial cível proc autor murilo machado da conceição réu swiss international air lines ag vistos etc i relatório relatório dispensado na forma do artigo 38 caput da lei 9 099 95 ii fundamentação trato de ação de indenização por danos morais e materiais ajuizada por murilo machado da conceição em face de swiss international air lines ag…
733	parcialmente_procedente	2019	7	11	3	Vânia Petermann	Titular	2000.0	autos 0002101 95 2017 8 24 0090 ação procedimento do juizado especial cível proc autor eduardo cassol dalmolin réu ethiopian airlines enterprise vistos etc i relatório relatório dispensado na forma do artigo 38 caput da lei 9 099 95 ii fundamentação trato de ação de indenização por danos morais e materiais ajuizada por eduardo cassol dalmolin em face de ethiopian airlines enterprise julgo antecip…
734	parcialmente_procedente	2019	7	12	4	Vânia Petermann	Titular	5000.0	autos 0300797 17 2019 8 24 0090 ação procedimento do juizado especial cível proc autor victor augusto correa martins réu gol linhas aéreas inteligentes a vistos etc i relatório relatório dispensado na forma do artigo 38 caput da lei 9 099 95 ii fundamentação trato de ação de indenização por danos morais ajuizada por victor augusto correa martins em face de gol linhas aéreas inteligentes a julgo a…
735	parcialmente_procedente	2019	7	12	4	Vânia Petermann	Titular	8000.0	autos 0301133 21 2019 8 24 0090 ação procedimento do juizado especial cível proc autor rodrigo cornelius réu gol linhas aéreas a vistos etc i relatório relatório dispensado na forma do artigo 38 caput da lei 9 099 95 ii fundamentação trato de ação de indenização por danos morais ajuizada por rodrigo cornelius em face de gol linhas aéreas a julgo antecipadamente o feito porquanto a solução dos aut…
736	parcialmente_procedente	2019	7	12	4	Vânia Petermann	Titular	7000.0	autos 0301516 96 2019 8 24 0090 ação procedimento do juizado especial cível proc autor vanusa varela pinto e outros réu tam linhas aéreas a vistos etc i relatório relatório dispensado na forma do artigo 38 caput da lei 9 099 95 ii fundamentação trato de ação de indenização por danos morais e materiais ajuizada por vanusa varela pinto e outros em face de tam linhas aéreas a julgo antecipadamente o…
737	parcialmente_procedente	2019	7	12	4	Vânia Petermann	Titular	7000.0	autos 0302599 50 2019 8 24 0090 ação procedimento do juizado especial cível proc autor bruna freitas santana e outros requerido tam linhas aéreas a vistos etc i relatório relatório dispensado na forma do artigo 38 caput da lei 9 099 95 ii fundamentação trato de ação de indenização por danos morais e materiais ajuizada por bruna freitas santana e outros em face de tam linhas aéreas a julgo antecip…
738	parcialmente_procedente	2019	7	15	0	Vânia Petermann	Titular	7000.0	autos 0310732 18 2018 8 24 0090 ação procedimento do juizado especial cível proc autor jonas simão oliveira réu tam linhas aéreas a vistos etc i relatório relatório dispensado na forma do artigo 38 caput da lei 9 099 95 ii fundamentação trato de ação de indenização por danos morais ajuizada por jonas simão oliveira em face de tam linhas aéreas a julgo antecipadamente o feito porquanto a solução d…
739	parcialmente_procedente	2019	7	15	0	Vânia Petermann	Titular	1500.0	autos 0300731 37 2019 8 24 0090 ação procedimento do juizado especial cível proc autor patricia karloh goetten réu latam airlines vistos etc i relatório relatório dispensado na forma do artigo 38 caput da lei 9 099 95 ii fundamentação trato de ação de indenização por danos morais e materiais ajuizada por patricia karloh goetten em face de latam airlines julgo antecipadamente o feito porquanto a s…
740	parcialmente_procedente	2019	7	15	0	Vânia Petermann	Titular	6000.0	autos 0300383 19 2019 8 24 0090 ação procedimento do juizado especial cível proc autor joão antônio heizen amin helou réu azul linhas áereas vistos etc i relatório relatório dispensado na forma do artigo 38 caput da lei 9 099 95 ii fundamentação trato de ação de indenização por danos morais ajuizada por joão antônio heizen amin helou em face de azul linhas áereas julgo antecipadamente o feito por…
741	parcialmente_procedente	2019	7	16	1	Vânia Petermann	Titular	5000.0	autos 0301106 38 2019 8 24 0090 ação procedimento do juizado especial cível proc autor ana carolina gequelin réu tam linhas aéreas a vistos etc i relatório relatório dispensado na forma do artigo 38 caput da lei 9 099 95 ii fundamentação trato de ação condenatória de indenização por danos materiais e morais ajuizada por ana carolina gequelin em face de tam linhas aéreas a julgo antecipadamente o …
742	parcialmente_procedente	2019	7	15	0	Vânia Petermann	Titular	4000.0	autos 0302242 70 2019 8 24 0090 ação procedimento do juizado especial cível proc autor flávia fávero xavier laydner réu tam linhas aéreas a vistos etc i relatório relatório dispensado na forma do artigo 38 caput da lei 9 099 95 ii fundamentação trato de ação de indenização por danos morais ajuizada por flávia fávero xavier laydner em face de tam linhas aéreas a julgo antecipadamente o feito porqu…
743	parcialmente_procedente	2019	7	16	1	Vânia Petermann	Titular	0.0	autos 0300294 03 2019 8 24 0023 ação procedimento do juizado especial cível proc requerente micheline feltrin daros requerido compagnie national royal air maroc e outros vistos etc i relatório relatório dispensado na forma do artigo 38 caput da lei 9 099 95 ii fundamentação trato de ação de indenização por danos morais e materiais ajuizada por micheline feltrin daros em face de compagnie national…
744	parcialmente_procedente	2019	7	16	1	Vânia Petermann	Titular	5000.0	autos 0302504 20 2019 8 24 0090 ação procedimento do juizado especial cível proc autor ana carolina gonçalves de carvalho réu tam linhas aéreas a vistos etc i relatório relatório dispensado na forma do artigo 38 caput da lei 9 099 95 ii fundamentação trato de ação de indenização por danos materiais e morais ajuizada por ana carolina gonçalves de carvalho em face de tam linhas aéreas a julgo antec…
745	parcialmente_procedente	2019	7	18	3	Vânia Petermann	Titular	1000.0	autos 0301986 30 2019 8 24 0090 ação procedimento do juizado especial cível proc autor fábio aparecido paixão gongora réu brasil tour agência de viagens e turismo ltda me vistos etc i relatório relatório dispensado na forma do artigo 38 caput da lei 9 099 95 ii fundamentação trato de ação de indenização por danos morais ajuizada por fábio aparecido paixão gongora em face de brasil tour agência de…
746	parcialmente_procedente	2019	7	19	4	Vânia Petermann	Titular	2000.0	autos 0301046 65 2019 8 24 0090 ação procedimento do juizado especial cível proc autor aramis fiates e outro réu azul linhas aéreas brasileiras a vistos etc i relatório relatório dispensado na forma do artigo 38 caput da lei 9 099 95 ii fundamentação trato de ação de indenização por danos morais e materiais ajuizada por aramis fiates e outro em face de azul linhas aéreas brasileiras a julgo antec…
747	parcialmente_procedente	2019	7	19	4	Vânia Petermann	Titular	8000.0	autos 0301522 06 2019 8 24 0090 ação procedimento do juizado especial cível proc autor francine antunes faraco réu latam airlines group a vistos etc i relatório relatório dispensado na forma do artigo 38 caput da lei 9 099 95 ii fundamentação trato de ação condenatória de indenização por danos morais ajuizada por francine antunes faraco em face de latam airlines group a julgo antecipadamente o fe…
748	parcialmente_procedente	2019	7	24	2	Vânia Petermann	Titular	8000.0	autos 0301176 55 2019 8 24 0090 ação procedimento do juizado especial cível proc autor andré luís cerávolo de carvalho réu tam linhas aéreas a vistos etc i relatório relatório dispensado na forma do artigo 38 caput da lei 9 099 95 ii fundamentação trato de ação condenatória de indenização por danos materiais e morais ajuizada por andré luís cerávolo de carvalho em face de tam linhas aéreas a julg…
749	parcialmente_procedente	2019	7	24	2	Vânia Petermann	Titular	10000.0	autos 0310074 91 2018 8 24 0090 ação procedimento do juizado especial cível proc autor mariah martins réu tam linhas aéreas a vistos etc i relatório relatório dispensado na forma do artigo 38 caput da lei 9 099 95 ii fundamentação trato de ação de indenização por danos morais e materiais ajuizada por mariah martins em face de tam linhas aéreas a julgo antecipadamente o feito porquanto a solução d…
750	parcialmente_procedente	2019	7	26	4	Vânia Petermann	Titular	10000.0	autos 0306633 05 2018 8 24 0090 ação procedimento do juizado especial cível proc autor vinicius da silveira segalin réu transportes aéreos portugueses a tap vistos etc i relatório relatório dispensado na forma do artigo 38 caput da lei 9 099 95 ii fundamentação trato de ação de indenização por danos morais e materiais ajuizada por vinicius da silveira segalin em face de transportes aéreos portugu…
751	procedente	2019	7	29	0	Vânia Petermann	Titular	0.0	autos 0301437 20 2019 8 24 0090 ação procedimento do juizado especial cível proc autor nelson luis esper sato réu emirates airlines a vistos etc i relatório relatório dispensado na forma do artigo 38 caput da lei 9 099 95 ii fundamentação trato de ação de indenização por danos materiais e morais ajuizada por nelson luis esper sato em face de emirates airlines a julgo antecipadamente o feito porqu…
752	parcialmente_procedente	2019	7	30	1	Vânia Petermann	Titular	6500.0	autos 0306597 33 2019 8 24 0023 ação procedimento do juizado especial cível proc autor vania ribas ulbricht réu gol linhas aéreas a vistos etc i relatório relatório dispensado na forma do artigo 38 caput da lei 9 099 95 ii fundamentação trato de ação de indenização por danos morais ajuizada por vania ribas ulbricht em face de gol linhas aéreas a julgo antecipadamente o feito porquanto a solução d…
753	parcialmente_procedente	2019	7	31	2	Vânia Petermann	Titular	9000.0	autos 0307540 77 2018 8 24 0090 ação procedimento do juizado especial cível proc autor armanda regina azevedo do nascimento réu tam linhas aéreas a vistos etc i relatório relatório dispensado na forma do artigo 38 caput da lei 9 099 95 ii fundamentação trato de ação de indenização por danos morais ajuizada por armanda regina azevedo do nascimento em face de tam linhas aéreas a julgo antecipadamen…
754	parcialmente_procedente	2019	8	1	3	Vânia Petermann	Titular	3000.0	autos 0303120 92 2019 8 24 0090 ação procedimento do juizado especial cível proc autor marcelo wildi varela réu tam linhas aéreas a vistos etc i relatório relatório dispensado na forma do artigo 38 caput da lei 9 099 95 ii fundamentação trato de ação de indenização por danos morais ajuizada por marcelo wildi varela em face de tam linhas aéreas a julgo antecipadamente o feito porquanto a solução d…
755	parcialmente_procedente	2019	7	31	2	Vânia Petermann	Titular	10000.0	autos 0310412 65 2018 8 24 0090 ação procedimento do juizado especial cível proc autor raul sarkis sarkissian réu companhia panamena de aviacion a copa airlines vistos etc i relatório relatório dispensado na forma do artigo 38 caput da lei 9 099 95 ii fundamentação trato de ação de indenização por danos morais e materiais ajuizada por raul sarkis sarkissian em face de companhia panamena de aviaci…
756	improcedente	2019	8	2	4	Vânia Petermann	Titular	0.0	autos 0005455 94 2018 8 24 0090 ação procedimento do juizado especial cível proc autor tales marques de britto réu gol linhas aéreas a vistos etc i relatório relatório dispensado na forma do artigo 38 caput da lei 9 099 95 ii fundamentação trato de ação de indenização por danos materiais ajuizada por tales marques de britto em face de gol linhas aéreas a julgo antecipadamente o feito porquanto a …
757	parcialmente_procedente	2019	8	1	3	Vânia Petermann	Titular	13500.0	autos 0302027 94 2019 8 24 0090 ação procedimento do juizado especial cível proc autor carolina terue yatsugafu e outro réu tam linhas aéreas a vistos etc i relatório relatório dispensado na forma do artigo 38 caput da lei 9 099 95 ii fundamentação trato de ação de indenização por danos morais e materiais ajuizada por carolina terue yatsugafu e outro em face de tam linhas aéreas a julgo antecipad…
758	parcialmente_procedente	2019	8	2	4	Vânia Petermann	Titular	9000.0	autos 0311603 48 2018 8 24 0090 ação procedimento do juizado especial cível proc autor leonardo chara e outro réu gol linhas aéreas inteligentes a vistos etc i relatório relatório dispensado na forma do artigo 38 caput da lei 9 099 95 ii fundamentação trato de ação de indenização por danos morais ajuizada por leonardo chara e outro em face de gol linhas aéreas inteligentes a julgo antecipadamente…
759	parcialmente_procedente	2019	8	1	3	Vânia Petermann	Titular	5000.0	autos 0001892 58 2019 8 24 0090 ação procedimento do juizado especial cível proc autor alexandre alex silva e caldas réu gol linhas aéreas a vistos etc i relatório relatório dispensado na forma do artigo 38 caput da lei 9 099 95 ii fundamentação trato de ação condenatória de indenização por danos materiais e morais ajuizada por alexandre alex silva e caldas em face de gol linhas aéreas a julgo an…
760	parcialmente_procedente	2019	8	2	4	Vânia Petermann	Titular	6000.0	autos 0301293 43 2019 8 24 0091 ação procedimento do juizado especial cível proc autor pedro bernardo warmling neto réu tam linhas aéreas a vistos etc i relatório relatório dispensado na forma do artigo 38 caput da lei 9 099 95 ii fundamentação trato de ação de indenização por danos morais ajuizada por pedro bernardo warmling neto em face de tam linhas aéreas a julgo antecipadamente o feito porqu…
761	parcialmente_procedente	2019	8	1	3	Vânia Petermann	Titular	4000.0	autos 0303641 37 2019 8 24 0090 ação procedimento do juizado especial cível proc autor felipe marinho dornelles réu tam linhas aéreas a vistos etc i relatório relatório dispensado na forma do artigo 38 caput da lei 9 099 95 ii fundamentação trato de ação condenatória de indenização por danos morais ajuizada por felipe marinho dornelles em face de tam linhas aéreas a julgo antecipadamente o feito …
762	parcialmente_procedente	2019	8	2	4	Vânia Petermann	Titular	0.0	autos 0301272 70 2019 8 24 0090 ação procedimento do juizado especial cível proc autor angelo luiz buratto e outro réu gta assist global travel assistance representação e turismo ltda me e outro vistos etc i relatório relatório dispensado na forma do artigo 38 caput da lei 9 099 95 ii fundamentação trato de ação indenização por danos morais e por danos materiais ajuizada por angelo luiz buratto e…
763	parcialmente_procedente	2019	8	2	4	Vânia Petermann	Titular	20000.0	autos 0301820 95 2019 8 24 0090 ação procedimento do juizado especial cível proc autor oluwafemi olalekan aziz sanusi réu tam linhas aéreas a vistos etc i relatório relatório dispensado na forma do artigo 38 caput da lei 9 099 95 ii fundamentação trato de ação de indenização por danos morais e materiais ajuizada por oluwafemi olalekan aziz sanusi em face de tam linhas aéreas a julgo antecipadamen…
764	parcialmente_procedente	2019	8	2	4	Vânia Petermann	Titular	6000.0	autos 0302531 03 2019 8 24 0090 ação procedimento do juizado especial cível proc autor michelle borba warmling réu tam linhas aéreas a vistos etc i relatório relatório dispensado na forma do artigo 38 caput da lei 9 099 95 ii fundamentação trato de ação de indenização por danos morais ajuizada por michelle borba warmling em face de tam linhas aéreas a julgo antecipadamente o feito porquanto a sol…
765	procedente	2019	8	2	4	Vânia Petermann	Titular	10000.0	autos 0300577 26 2019 8 24 0023 ação procedimento do juizado especial cível proc autor joão pedro roth réu aerovias del continente americano a avianca e outro vistos etc i relatório relatório dispensado na forma do artigo 38 caput da lei 9 099 95 ii fundamentação trato de ação de indenização por danos morais e materiais ajuizada por joão pedro roth em face de aerovias del continente americano a a…
766	parcialmente_procedente	2019	8	2	4	Vânia Petermann	Titular	6000.0	autos 0300830 14 2019 8 24 0023 ação procedimento do juizado especial cível proc autor jamile sabatine marques réu tam linhas aéreas a e outro vistos etc i relatório relatório dispensado na forma do artigo 38 caput da lei 9 099 95 ii fundamentação trato de ação de indenização por danos morais e materiais ajuizada por jamile sabatine marques em face de tam linhas aéreas a e outro julgo antecipadam…
767	parcialmente_procedente	2019	8	2	4	Vânia Petermann	Titular	12000.0	autos 0300585 03 2019 8 24 0023 ação procedimento do juizado especial cível proc autor joecy alonso ferrazoli de creddo réu tam linhas aéreas a vistos etc i relatório relatório dispensado na forma do artigo 38 caput da lei 9 099 95 ii fundamentação trato de ação de indenização por danos materiais e morais ajuizada por joecy alonso ferrazoli de creddo em face de tam linhas aéreas a julgo antecipad…
768	procedente	2019	8	5	0	Vânia Petermann	Titular	5000.0	autos 0310371 98 2018 8 24 0090 ação procedimento do juizado especial cível proc autor suzana de souza coelho e outros réu azul linhas aéreas brasileiras a vistos etc i relatório relatório dispensado na forma do artigo 38 caput da lei 9 099 95 ii fundamentação trato de ação condenatória de indenização por danos morais ajuizada por suzana de souza coelho e outros em face de azul linhas aéreas bras…
769	parcialmente_procedente	2019	8	5	0	Vânia Petermann	Titular	2500.0	autos 0302379 52 2019 8 24 0090 ação procedimento do juizado especial cível proc autor fernando loch réu tam linhas aéreas a vistos etc i relatório relatório dispensado na forma do artigo 38 caput da lei 9 099 95 ii fundamentação trato de ação de indenização por danos materiais e morais ajuizada por fernando loch em face de tam linhas aéreas a julgo antecipadamente o feito porquanto a solução da …
770	parcialmente_procedente	2019	8	6	1	Vânia Petermann	Titular	5000.0	autos 0301624 28 2019 8 24 0090 ação procedimento do juizado especial cível proc autor heloisa schwarzwalder birches lopes réu tam linhas aéreas a vistos etc i relatório relatório dispensado na forma do artigo 38 caput da lei 9 099 95 ii fundamentação trato de ação de indenização por danos morais ajuizada por heloisa schwarzwalder birches lopes em face de tam linhas aéreas a julgo antecipadamente…
771	parcialmente_procedente	2019	8	6	1	Vânia Petermann	Titular	9000.0	autos 0300885 55 2019 8 24 0090 ação procedimento do juizado especial cível proc autor marco aurelio prass goetten réu tam linhas aéreas a vistos etc i relatório relatório dispensado na forma do artigo 38 caput da lei 9 099 95 ii fundamentação trato de ação de indenização por danos morais ajuizada por marco aurelio prass goetten em face de tam linhas aéreas a julgo antecipadamente o feito porquan…
772	parcialmente_procedente	2019	8	6	1	Vânia Petermann	Titular	10000.0	autos 0001678 67 2019 8 24 0090 ação procedimento do juizado especial cível proc autor danuzia silva de araújo réu royal air maroc vistos etc i relatório relatório dispensado na forma do artigo 38 caput da lei 9 099 95 ii fundamentação trato de ação de indenização por danos morais e materiais ajuizada por danuzia silva de araújo em face de royal air maroc julgo antecipadamente o feito porquanto a…
773	parcialmente_procedente	2019	8	7	2	Vânia Petermann	Titular	10000.0	autos 0301421 66 2019 8 24 0090 ação procedimento do juizado especial cível proc autor henrique reginaldo e outro réu tam linhas aéreas a vistos etc i relatório relatório dispensado na forma do artigo 38 caput da lei 9 099 95 ii fundamentação trato de ação condenatória de indenização por danos materiais e morais ajuizada por henrique reginaldo e outro em face de tam linhas aéreas a julgo antecipa…
774	parcialmente_procedente	2019	8	6	1	Vânia Petermann	Titular	0.0	autos 0310598 88 2018 8 24 0090 ação procedimento do juizado especial cível proc autor eduardo nobuyuki usuy junior e outro réu azul linhas aéreas brasileiras a vistos etc i relatório relatório dispensado na forma do artigo 38 caput da lei 9 099 95 ii fundamentação trato de ação de indenização por danos morais ajuizada por eduardo nobuyuki usuy junior e outro em face de azul linhas aéreas brasile…
775	parcialmente_procedente	2019	8	7	2	Vânia Petermann	Titular	9000.0	autos 0301131 51 2019 8 24 0090 ação procedimento do juizado especial cível proc autor mauricio kubaski réu gol linhas aéreas a vistos etc i relatório relatório dispensado na forma do artigo 38 caput da lei 9 099 95 ii fundamentação trato de ação condenatória de indenização por danos morais ajuizada por mauricio kubaski em face de gol linhas aéreas a julgo antecipadamente o feito porquanto a solu…
776	improcedente	2019	8	7	2	Vânia Petermann	Titular	0.0	autos 0000633 28 2019 8 24 0090 ação procedimento do juizado especial cível proc autor cristiano jasper silva réu tam linhas aéreas a e outros vistos etc i relatório relatório dispensado na forma do artigo 38 caput da lei 9 099 95 ii fundamentação trato de ação de indenização por danos materiais e morais ajuizada por cristiano jasper silva em face de tam linhas aéreas a e outros julgo antecipadam…
777	parcialmente_procedente	2019	8	7	2	Vânia Petermann	Titular	0.0	autos 0303088 94 2019 8 24 0023 ação procedimento do juizado especial cível proc autor paula semerdjian desgualdo réu oceanair linhas aéreas a avianca vistos etc i relatório relatório dispensado na forma do artigo 38 caput da lei 9 099 95 ii fundamentação trato de ação de indenização por danos morais ajuizada por paula semerdjian desgualdo em face de oceanair linhas aéreas a avianca julgo antecip…
778	parcialmente_procedente	2019	8	7	2	Vânia Petermann	Titular	5000.0	autos 0310774 67 2018 8 24 0090 ação procedimento do juizado especial cível proc autor ivan luis tonon réu alitalia compagina aerea italiana a vistos etc i relatório relatório dispensado na forma do artigo 38 caput da lei 9 099 95 ii fundamentação trato de ação condenatória de indenização por danos materiais e morais ajuizada por ivan luis tonon em face de alitalia compagina aerea italiana a julg…
779	improcedente	2019	8	7	2	Vânia Petermann	Titular	0.0	autos 0301209 45 2019 8 24 0090 ação procedimento do juizado especial cível proc autor ana paula amorim pinto andrade e outro réu gol linhas aéreas inteligentes a vistos etc i relatório relatório dispensado na forma do artigo 38 caput da lei 9 099 95 ii fundamentação trato de ação de indenização por danos morais ajuizada por ana paula amorim pinto andrade e outro em face de gol linhas aéreas inte…
780	improcedente	2019	8	7	2	Vânia Petermann	Titular	0.0	autos 0002402 08 2018 8 24 0090 ação procedimento do juizado especial cível proc autor alessandra rech tortelli réu aerovias del continente americano a avianca e outros vistos etc i relatório relatório dispensado na forma do artigo 38 caput da lei 9 099 95 ii fundamentação trato de ação de indenização por danos morais ajuizada por alessandra rech tortelli em face de aerovias del continente americ…
781	parcialmente_procedente	2019	8	8	3	Vânia Petermann	Titular	8000.0	autos 0300745 21 2019 8 24 0090 ação procedimento do juizado especial cível proc autor carolina vargas soares réu gol linhas aéreas a vistos etc i relatório relatório dispensado na forma do artigo 38 caput da lei 9 099 95 ii fundamentação trato de ação condenatória de indenização por danos morais ajuizada por carolina vargas soares em face de gol linhas aéreas a julgo antecipadamente o feito porq…
782	parcialmente_procedente	2019	8	8	3	Vânia Petermann	Titular	5000.0	autos 0301544 61 2019 8 24 0091 ação procedimento do juizado especial cível proc autor beatriz pegorim miller cavicchini réu gol linhas aéreas inteligentes a vistos etc i relatório relatório dispensado na forma do artigo 38 caput da lei 9 099 95 ii fundamentação trato de ação condenatória de indenização por danos materiais e morais ajuizada por beatriz pegorim miller cavicchini em face de gol lin…
783	parcialmente_procedente	2019	8	8	3	Vânia Petermann	Titular	10000.0	autos 0303785 11 2019 8 24 0090 ação procedimento do juizado especial cível proc autor delis de zorzi réu tam linhas aéreas a vistos etc i relatório relatório dispensado na forma do artigo 38 caput da lei 9 099 95 ii fundamentação trato de ação de indenização por danos morais ajuizada por delis de zorzi em face de tam linhas aéreas a julgo antecipadamente o feito porquanto a solução dos autos pod…
784	parcialmente_procedente	2019	8	9	4	Vânia Petermann	Titular	0.0	autos 0311861 58 2018 8 24 0090 ação procedimento do juizado especial cível proc autor felipe de pelegrini flores e outro réu air china vistos etc i relatório relatório dispensado na forma do artigo 38 caput da lei 9 099 95 ii fundamentação trato de ação de indenização por danos morais ajuizada por felipe de pelegrini flores e outro em face de air china julgo antecipadamente o feito porquanto a s…
785	parcialmente_procedente	2019	8	9	4	Vânia Petermann	Titular	5000.0	autos 0303820 68 2019 8 24 0090 ação procedimento do juizado especial cível proc autor marília tosetto da silva réu latam airlines group a vistos etc i relatório relatório dispensado na forma do artigo 38 caput da lei 9 099 95 ii fundamentação trato de ação de indenização por danos morais e materiais ajuizada por marília tosetto da silva em face de latam airlines group a julgo antecipadamente o f…
786	parcialmente_procedente	2019	8	9	4	Vânia Petermann	Titular	0.0	autos 0000466 11 2019 8 24 0090 ação procedimento do juizado especial cível proc autor elize maronez cigaran arnold réu azul linhas aéreas brasileiras a vistos etc i relatório relatório dispensado na forma do artigo 38 caput da lei 9 099 95 ii fundamentação trato de ação condenatória de indenização por danos morais e materias ajuizada por elize maronez cigaran arnold em face de azul linhas aéreas…
787	parcialmente_procedente	2019	8	12	0	Vânia Petermann	Titular	3000.0	autos 0303026 47 2019 8 24 0090 ação procedimento do juizado especial cível proc autor renata pereira barbosa réu gol linhas aéreas inteligentes a vistos etc i relatório relatório dispensado na forma do artigo 38 caput da lei 9 099 95 ii fundamentação trato de ação de indenização por danos morais ajuizada por renata pereira barbosa em face de gol linhas aéreas inteligentes a julgo antecipadamente…
788	parcialmente_procedente	2019	8	12	0	Vânia Petermann	Titular	8000.0	autos 0301062 19 2019 8 24 0090 ação procedimento do juizado especial cível proc autor vitor ohana marques azzini réu gol linhas aéreas a vistos etc i relatório relatório dispensado na forma do artigo 38 caput da lei 9 099 95 ii fundamentação trato de ação de indenização por danos morais ajuizada por vitor ohana marques azzini em face de gol linhas aéreas a julgo antecipadamente o feito porquanto…
789	parcialmente_procedente	2019	8	9	4	Vânia Petermann	Titular	2000.0	autos 0300919 30 2019 8 24 0090 ação procedimento do juizado especial cível proc autor tatiana de bem silva slongo réu gol linhas aéreas a vistos etc i relatório relatório dispensado na forma do artigo 38 caput da lei 9 099 95 ii fundamentação trato de ação de indenização por danos morais ajuizada por tatiana de bem silva slongo em face de gol linhas aéreas a julgo antecipadamente o feito porquan…
790	parcialmente_procedente	2019	8	9	4	Vânia Petermann	Titular	3500.0	autos 0303710 69 2019 8 24 0090 ação procedimento do juizado especial cível proc autor danielle lima santos martins réu latam airlines group a vistos etc i relatório relatório dispensado na forma do artigo 38 caput da lei 9 099 95 ii fundamentação trato de ação condenatória de indenização por danos materiais e morais ajuizada por danielle lima santos martins em face de latam airlines group a julg…
791	parcialmente_procedente	2019	8	9	4	Vânia Petermann	Titular	6000.0	autos 0300765 12 2019 8 24 0090 ação procedimento do juizado especial cível proc autor tiago duarte ferreira réu tam linhas aéreas a vistos etc i relatório relatório dispensado na forma do artigo 38 caput da lei 9 099 95 ii fundamentação trato de ação de indenização por danos morais e materiais ajuizada por tiago duarte ferreira em face de tam linhas aéreas a julgo antecipadamente o feito porquan…
792	parcialmente_procedente	2019	8	12	0	Vânia Petermann	Titular	5000.0	autos 0301746 41 2019 8 24 0090 ação procedimento do juizado especial cível proc autor celia regina dos santos borba réu tam linhas aéreas a vistos etc i relatório relatório dispensado na forma do artigo 38 caput da lei 9 099 95 ii fundamentação trato de ação de indenização por danos morais e materiais ajuizada por celia regina dos santos borba em face de tam linhas aéreas a julgo antecipadamente…
793	parcialmente_procedente	2019	8	12	0	Vânia Petermann	Titular	4000.0	autos 0300643 96 2019 8 24 0090 ação procedimento do juizado especial cível proc autor manuela coelho rezende réu tam linhas aéreas a vistos etc i relatório relatório dispensado na forma do artigo 38 caput da lei 9 099 95 ii fundamentação trato de ação de indenização por danos materiais e morais ajuizada por manuela coelho rezende em face de tam linhas aéreas a julgo antecipadamente o feito porqu…
794	parcialmente_procedente	2019	8	13	1	Vânia Petermann	Titular	10000.0	autos 0301490 98 2019 8 24 0090 ação procedimento do juizado especial cível proc requerente felipe quintino kuhnen e outro requerido gol linhas aéreas a vistos etc i relatório relatório dispensado na forma do artigo 38 caput da lei 9 099 95 ii fundamentação trato de ação de indenização por danos materiais e morais ajuizada por felipe quintino kuhnen e outro em face de gol linhas aéreas a julgo an…
795	parcialmente_procedente	2019	8	13	1	Vânia Petermann	Titular	5000.0	autos 0301677 06 2019 8 24 0091 ação procedimento do juizado especial cível proc autor loisiana feuser dos santos réu tvlx viagens e turismo a viajanet com br e outros vistos etc i relatório relatório dispensado na forma do artigo 38 caput da lei 9 099 95 ii fundamentação trato de ação de indenização por danos materiais e morais ajuizada por loisiana feuser dos santos em face de tvlx viagens e tu…
796	parcialmente_procedente	2019	8	14	2	Vânia Petermann	Titular	5000.0	autos 0301981 05 2019 8 24 0091 ação procedimento do juizado especial cível proc autor anieli joana de godoi réu aerovias del continente americano a avianca e outro vistos etc i relatório relatório dispensado na forma do artigo 38 caput da lei 9 099 95 ii fundamentação trato de ação de indenização por danos morais ajuizada por anieli joana de godoi em face de aerovias del continente americano a a…
797	parcialmente_procedente	2019	8	14	2	Vânia Petermann	Titular	10000.0	autos 0301655 48 2019 8 24 0090 ação procedimento do juizado especial cível proc autor clara suellen lacerda arruda réu azul linhas aéreas brasileiras a vistos etc i relatório relatório dispensado na forma do artigo 38 caput da lei 9 099 95 ii fundamentação trato de ação de indenização por danos morais ajuizada por clara suellen lacerda arruda em face de azul linhas aéreas brasileiras a julgo ant…
798	procedente	2019	8	14	2	Vânia Petermann	Titular	10000.0	autos 0301432 95 2019 8 24 0090 ação procedimento do juizado especial cível proc autor alex rafacho e outro réu azul linhas aéreas brasileiras a vistos etc i relatório relatório dispensado na forma do artigo 38 caput da lei 9 099 95 ii fundamentação trato de ação de indenização por danos morais ajuizada por alex rafacho e outro em face de azul linhas aéreas brasileiras a julgo antecipadamente o f…
799	parcialmente_procedente	2017	7	18	1	Vânia Petermann	Titular	0.0	autos 0301146 20 2019 8 24 0090 ação procedimento do juizado especial cível proc autor vitor ohana marques azzini réu aerovias del continente americano a avianca vistos etc i relatório relatório dispensado nos termos do art 38 da lei 9 099 1995 ii fundamentação trato de ação de indenização de danos morais e materiais ajuizada por vitor ohana marques azzini contra aerovias del continente americano…
800	parcialmente_procedente	2019	8	14	2	Vânia Petermann	Titular	8000.0	autos 0301181 77 2019 8 24 0090 ação procedimento do juizado especial cível proc autor rose aylce oliveira leite réu gol linhas aéreas a vistos etc i relatório relatório dispensado na forma do artigo 38 caput da lei 9 099 95 ii fundamentação trato de ação condenatória de indenização por danos morais ajuizada por rose aylce oliveira leite em face de gol linhas aéreas a julgo antecipadamente o feit…
801	parcialmente_procedente	2019	8	19	0	Vânia Petermann	Titular	10000.0	autos 0004172 36 2018 8 24 0090 ação procedimento do juizado especial cível proc autor edvige lourdes gasparotto réu latam linhas aéreas a fidelidade viagens e turismo ltda e multiplus a vistos etc i relatório relatório dispensado na forma do artigo 38 caput da lei 9 099 95 ii fundamentação trato de ação de indenização por danos morais e materiais ajuizada por edvige lourdes gasparotto em face de…
802	parcialmente_procedente	2019	8	19	0	Vânia Petermann	Titular	6000.0	autos 0001665 68 2019 8 24 0090 ação procedimento do juizado especial cível proc autor edijhone pereira teixeira réu gol linhas aéreas a vistos etc i relatório relatório dispensado na forma do artigo 38 caput da lei 9 099 95 ii fundamentação trato de ação de indenização por danos morais ajuizada por edijhone pereira teixeira em face de gol linhas aéreas a julgo antecipadamente o feito porquanto a…
803	parcialmente_procedente	2019	8	20	1	Vânia Petermann	Titular	10000.0	autos 0310226 49 2018 8 24 0023 ação procedimento do juizado especial cível proc autor deise venancio broilo réu azul linhas aéreas brasileiras a vistos etc i relatório relatório dispensado na forma do artigo 38 caput da lei 9 099 95 ii fundamentação trato de ação condenatória de indenização por danos morais e materiais ajuizada por deise venancio broilo em face de azul linhas aéreas brasileiras …
804	procedente	2019	8	20	1	Vânia Petermann	Titular	10000.0	autos 0005708 82 2018 8 24 0090 ação procedimento do juizado especial cível proc autor alexandre arnold réu azul linhas aereas brasileiras vistos etc i relatório relatório dispensado na forma do artigo 38 caput da lei 9 099 95 ii fundamentação trato de ação de indenização por danos morais ajuizada por alexandre arnold em face de azul linhas aereas brasileiras julgo antecipadamente o feito porquan…
805	parcialmente_procedente	2019	8	20	1	Vânia Petermann	Titular	5000.0	autos 0305398 73 2019 8 24 0023 ação procedimento do juizado especial cível proc autor mauricio luiz de souza réu american airlines inc vistos etc i relatório relatório dispensado na forma do artigo 38 caput da lei 9 099 95 ii fundamentação trato de ação de indenização por danos materiais e morais ajuizada por mauricio luiz de souza em face de american airlines inc julgo antecipadamente o feito p…
806	parcialmente_procedente	2019	8	21	2	Vânia Petermann	Titular	3000.0	autos 0303706 32 2019 8 24 0090 ação procedimento do juizado especial cível proc autor talita cordeiro réu compania panamena de aviacion a copa airlines vistos etc i relatório relatório dispensado na forma do artigo 38 caput da lei 9 099 95 ii fundamentação trato de ação de indenização por danos morais e materiais ajuizada por talita cordeiro em face de compania panamena de aviacion a copa airlin…
807	parcialmente_procedente	2019	8	21	2	Vânia Petermann	Titular	5000.0	autos 0311876 27 2018 8 24 0090 ação procedimento do juizado especial cível proc autor edson espíndola réu gol linhas aéreas a vistos etc i relatório relatório dispensado na forma do artigo 38 caput da lei 9 099 95 ii fundamentação trato de ação declaratória de reparação por danos materiais morais ajuizada por edson espíndola em face de gol linhas aéreas a julgo antecipadamente o feito porquanto …
808	parcialmente_procedente	2019	8	22	3	Vânia Petermann	Titular	10000.0	autos 0304498 83 2019 8 24 0090 ação procedimento do juizado especial cível proc autor leonado chara réu tam linhas aéreas a vistos etc i relatório relatório dispensado na forma do artigo 38 caput da lei 9 099 95 ii fundamentação trato de ação condenatória de indenização por danos morais e materiais ajuizada por leonado chara em face de tam linhas aéreas a julgo antecipadamente o feito porquanto …
809	parcialmente_procedente	2019	8	23	4	Vânia Petermann	Titular	5000.0	autos 0301182 62 2019 8 24 0090 ação procedimento do juizado especial cível proc requerente francisco celso da silva filho requerido cvc agência de viagens e outros vistos etc i relatório relatório dispensado na forma do artigo 38 caput da lei 9 099 95 ii fundamentação trato de ação de indenização por danos morais ajuizada por francisco celso da silva filho em face de cvc agência de viagens e out…
810	parcialmente_procedente	2019	8	26	0	Vânia Petermann	Titular	0.0	autos 0302965 89 2019 8 24 0090 ação procedimento do juizado especial cível proc autor clarindo epaminondas de sá neto réu maxmilhas mm turismo & viagens a e outro vistos etc i relatório relatório dispensado na forma do artigo 38 caput da lei 9 099 95 ii fundamentação trato de ação de indenização por danos morais ajuizada por clarindo epaminondas de sá neto em face de maxmilhas mm turismo & viage…
811	parcialmente_procedente	2019	8	27	1	Vânia Petermann	Titular	3000.0	autos 0304691 98 2019 8 24 0090 ação procedimento do juizado especial cível proc autor renato ferreira simao réu latam airlines group a vistos etc i relatório relatório dispensado na forma do artigo 38 caput da lei 9 099 95 ii fundamentação trato de ação de indenização por danos morais ajuizada por renato ferreira simao em face de latam airlines group a julgo antecipadamente o feito porquanto a s…
812	parcialmente_procedente	2019	8	27	1	Vânia Petermann	Titular	0.0	autos 0310804 05 2018 8 24 0090 ação procedimento do juizado especial cível proc autor diego raupp gomes e outro réu tvlx viagens e turismo a viajanet vistos etc i relatório relatório dispensado na forma do artigo 38 caput da lei 9 099 95 ii fundamentação trato de ação de indenização por danos morais ajuizada por diego raupp gomes e outro em face de tvlx viagens e turismo a viajanet julgo antecip…
813	parcialmente_procedente	2019	8	28	2	Vânia Petermann	Titular	6000.0	autos 0303910 76 2019 8 24 0090 ação procedimento do juizado especial cível proc autor juvêncio eloi martins neto e outro réu azul linhas aéreas brasileiras a vistos etc i relatório relatório dispensado na forma do artigo 38 caput da lei 9 099 95 ii fundamentação trato de ação de indenização por danos morais ajuizada por juvêncio eloi martins neto e outro em face de azul linhas aéreas brasileiras…
814	parcialmente_procedente	2019	8	28	2	Vânia Petermann	Titular	3500.0	autos 0304565 48 2019 8 24 0090 ação procedimento do juizado especial cível proc autor jéssica carbonera réu latam airlines group a vistos etc i relatório relatório dispensado na forma do artigo 38 caput da lei 9 099 95 ii fundamentação trato de ação de indenização por danos morais e materiais ajuizada por jéssica carbonera em face de latam airlines group a julgo antecipadamente o feito porquanto…
815	parcialmente_procedente	2019	8	29	3	Vânia Petermann	Titular	0.0	autos 0306512 74 2018 8 24 0090 ação procedimento do juizado especial cível proc autor paulo maurício selig réu gol linhas aéreas a vistos etc i relatório relatório dispensado na forma do artigo 38 caput da lei 9 099 95 ii fundamentação trato de ação condenatória de indenização por danos materiais e morais ajuizada por paulo maurício selig em face de gol linhas aéreas a julgo antecipadamente o fe…
816	parcialmente_procedente	2019	8	29	3	Vânia Petermann	Titular	6000.0	autos 0306637 15 2019 8 24 0023 ação procedimento do juizado especial cível proc autor nadine marques alba réu azul linhas aéras vistos etc i relatório relatório dispensado na forma do artigo 38 caput da lei 9 099 95 ii fundamentação trato de ação condenatória de indenização por danos materiais e morais ajuizada por nadine marques alba em face de azul linhas aéras julgo antecipadamente o feito po…
817	parcialmente_procedente	2019	8	30	4	Vânia Petermann	Titular	10000.0	autos 0304105 61 2019 8 24 0090 ação procedimento do juizado especial cível proc autor daniel mario vieira réu azul linhas aéreas brasileiras a vistos etc i relatório relatório dispensado na forma do artigo 38 caput da lei 9 099 95 ii fundamentação trato de ação de indenização por danos morais e materiais ajuizada por daniel mario vieira em face de azul linhas aéreas brasileiras a julgo antecipad…
818	improcedente	2019	8	30	4	Vânia Petermann	Titular	0.0	autos 0308373 95 2018 8 24 0090 ação procedimento do juizado especial cível proc autor ana luisa fiqueiredo maciel e outro réu oceanair linhas aéreas a avianca vistos etc i relatório relatório dispensado na forma do artigo 38 caput da lei 9 099 95 ii fundamentação trato de ação de indenização por danos morais ajuizada por ana luisa fiqueiredo maciel e outro em face de oceanair linhas aéreas a avi…
819	parcialmente_procedente	2019	8	30	4	Vânia Petermann	Titular	10000.0	autos 0300115 57 2017 8 24 0082 ação procedimento do juizado especial cível proc autor glayson armando luiz réu oceanair linhas aéreas a avianca e outros vistos etc i relatório relatório dispensado na forma do artigo 38 caput da lei 9 099 95 ii fundamentação trato de ação de indenização por danos morais ajuizada por glayson armando luiz em face de oceanair linhas aéreas a avianca e outros julgo a…
820	parcialmente_procedente	2019	9	2	0	Vânia Petermann	Titular	5000.0	autos 0304587 09 2019 8 24 0090 ação procedimento do juizado especial cível proc autor daniela matte guardini e outros réu american airlines inc e outro vistos etc i relatório relatório dispensado na forma do artigo 38 caput da lei 9 099 95 ii fundamentação trato de ação de indenização por danos morais e materiais ajuizada por daniela matte guardini e outros em face de american airlines inc e out…
821	parcialmente_procedente	2019	9	3	1	Vânia Petermann	Titular	10000.0	autos 0303350 37 2019 8 24 0090 ação procedimento do juizado especial cível proc autor guilherme dos santos e outro réu latam airlines group a e outro vistos etc i relatório relatório dispensado na forma do artigo 38 caput da lei 9 099 95 ii fundamentação trato de ação de indenização por danos morais e materiais ajuizada por guilherme dos santos e outro em face de latam airlines group a e outro j…
822	parcialmente_procedente	2019	9	4	2	Vânia Petermann	Titular	8000.0	autos 0301786 23 2019 8 24 0090 ação procedimento do juizado especial cível proc autor thais de oliveira ferreira réu american airlines inc vistos etc i relatório relatório dispensado na forma do artigo 38 caput da lei 9 099 95 ii fundamentação trato de ação de indenização por danos morais e materiais ajuizada por thais de oliveira ferreira em face de american airlines inc julgo antecipadamente o…
823	parcialmente_procedente	2019	9	4	2	Vânia Petermann	Titular	6000.0	autos 0303577 34 2019 8 24 0023 ação procedimento do juizado especial cível proc autor pedro henrique de mendonça ferreira réu gol linhas aéreas inteligentes a vistos etc i relatório relatório dispensado na forma do artigo 38 caput da lei 9 099 95 ii fundamentação trato de ação condenatória de indenização por danos morais ajuizada por pedro henrique de mendonça ferreira em face de gol linhas aére…
824	parcialmente_procedente	2019	9	4	2	Vânia Petermann	Titular	5000.0	autos 0302616 93 2019 8 24 0023 ação procedimento do juizado especial cível proc autor felipe malgero lima réu decolar com ltda e outro vistos etc i relatório relatório dispensado na forma do artigo 38 caput da lei 9 099 95 ii fundamentação trato de ação de indenização por danos materiais e morais ajuizada por felipe malgero lima em face de decolar com ltda e outro julgo antecipadamente o feito p…
825	parcialmente_procedente	2019	9	5	3	Vânia Petermann	Titular	1000.0	autos 0305706 12 2019 8 24 0023 ação procedimento do juizado especial cível proc autor vitor ohana marques azzini réu latam airlines group a vistos etc i relatório relatório dispensado nos termos do art 38 da lei 9 099 1995 ii fundamentação trato de ação condenatória ajuizada por vitor ohana marques azzini contra latam airlines group a julgo antecipadamente o feito porquanto a solução dos autos p…
826	parcialmente_procedente	2019	9	6	4	Vânia Petermann	Titular	6000.0	autos 0304087 40 2019 8 24 0090 ação procedimento do juizado especial cível proc autor camila de santiago souza réu tap transportes aéreos portugueses vistos etc i relatório relatório dispensado na forma do artigo 38 caput da lei 9 099 95 ii fundamentação trato de ação de indenização por danos morais e materiais ajuizada por camila de santiago souza em face de tap transportes aéreos portugueses j…
827	parcialmente_procedente	2019	9	9	0	Vânia Petermann	Titular	7000.0	autos 0304027 67 2019 8 24 0090 ação procedimento do juizado especial cível proc autor andressa aparecida cardoso garcia silva e outro réu tam linhas aéreas a vistos etc i relatório relatório dispensado na forma do artigo 38 caput da lei 9 099 95 ii fundamentação trato de ação de indenização por danos morais ajuizada por andressa aparecida cardoso garcia silva e outro em face de tam linhas aéreas…
828	parcialmente_procedente	2019	9	9	0	Vânia Petermann	Titular	4000.0	autos 0305674 34 2018 8 24 0090 ação procedimento do juizado especial cível proc autor renato josé furigo lelis réu gol linhas aéreas a vistos etc i relatório relatório dispensado na forma do artigo 38 caput da lei 9 099 95 ii fundamentação trato de ação de indenização por danos materiais e morais ajuizada por renato josé furigo lelis em face de gol linhas aéreas a julgo antecipadamente o feito p…
829	parcialmente_procedente	2019	9	9	0	Vânia Petermann	Titular	4000.0	autos 0305681 33 2018 8 24 0023 ação procedimento do juizado especial cível proc autor fernando yamakawa réu gol linhas aéreas a vistos etc i relatório relatório dispensado na forma do artigo 38 caput da lei 9 099 95 ii fundamentação trato de ação de indenização por danos materiais e morais ajuizada por fernando yamakawa em face de gol linhas aéreas a julgo antecipadamente o feito porquanto a sol…
830	parcialmente_procedente	2019	9	10	1	Vânia Petermann	Titular	3500.0	autos 0300061 96 2019 8 24 0090 ação procedimento do juizado especial cível proc autor vitor luiz barboza e outro réu british airways plc vistos etc i relatório relatório dispensado na forma do artigo 38 caput da lei 9 099 95 ii fundamentação trato de ação de indenização por danos morais ajuizada por vitor luiz barboza e outro em face de british airways plc julgo antecipadamente o feito porquanto…
831	parcialmente_procedente	2019	9	10	1	Vânia Petermann	Titular	10000.0	autos 0303097 56 2019 8 24 0023 ação procedimento do juizado especial cível proc autor regina coeli da silva guerreiro e outro réu tam linhas aéreas a vistos etc i relatório relatório dispensado na forma do artigo 38 caput da lei 9 099 95 ii fundamentação trato de ação de indenização por danos morais ajuizada por regina coeli da silva guerreiro e outro em face de tam linhas aéreas a julgo antecip…
832	parcialmente_procedente	2019	9	10	1	Vânia Petermann	Titular	10000.0	autos 0301766 66 2018 8 24 0090 ação procedimento do juizado especial cível proc autor thaiz alves maciel réu compagnie national royal air maroc vistos etc i relatório relatório dispensado na forma do artigo 38 caput da lei 9 099 95 ii fundamentação trato de ação de indenização por danos morais e materiais ajuizada por thaiz alves maciel em face de compagnie national royal air maroc julgo antecip…
833	parcialmente_procedente	2019	9	11	2	Vânia Petermann	Titular	7000.0	autos 0000606 45 2019 8 24 0090 ação procedimento do juizado especial cível proc autor ieda moraes takaya réu agência de viagens decolar e outro vistos etc i relatório relatório dispensado na forma do artigo 38 caput da lei 9 099 95 ii fundamentação trato de ação de indenização por danos morais e materiais ajuizada por ieda moraes takaya em face de agência de viagens decolar e outro julgo antecip…
834	parcialmente_procedente	2019	9	13	4	Vânia Petermann	Titular	10000.0	autos 0004294 49 2018 8 24 0090 ação procedimento do juizado especial cível proc autor rodrigo fragoso miitke réu iberia airlines vistos etc i relatório relatório dispensado na forma do artigo 38 caput da lei 9 099 95 ii fundamentação trato de ação de indenização por danos morais ajuizada por rodrigo fragoso miitke em face de iberia airlines julgo antecipadamente o feito porquanto a solução dos a…
835	parcialmente_procedente	2019	11	8	4	Vânia Petermann	Titular	6000.0	autos 0305050 79 2018 8 24 0091 e 0308983 63 2018 8 24 0090 ação procedimento do juizado especial cível proc autor rossana fetter gonçalves e márcio lucas dias de santana réu oceanair linhas aéreas a avianca vistos etc i relatório relatório dispensado na forma do artigo 38 caput da lei 9 099 95 ii fundamentação trato de ação de indenização por danos materiais e morais ajuizada por rossana fetter …
836	parcialmente_procedente	2019	9	17	1	Vânia Petermann	Titular	6000.0	autos 0303324 39 2019 8 24 0090 ação procedimento do juizado especial cível proc autor wallace da silva andrade réu azul linhas aéreas brasileiras a vistos etc i relatório relatório dispensado na forma do artigo 38 caput da lei 9 099 95 ii fundamentação trato de ação condenatória de indenização por danos morais ajuizada por wallace da silva andrade em face de azul linhas aéreas brasileiras a julg…
837	parcialmente_procedente	2019	9	25	2	Vânia Petermann	Titular	10000.0	autos 0002810 62 2019 8 24 0090 ação procedimento do juizado especial cível proc autor alisson alexandre alves réu banco santander brasil a e outro vistos etc i relatório relatório dispensado na forma do artigo 38 caput da lei 9 099 95 ii fundamentação trato de ação condenatória de indenização por danos materiais e morais ajuizada por alisson alexandre alves em face de banco santander brasil a e …
[truncated: 338 more rows]
