# Supplementary material for: Regression applied to legal judgments to predict compensation for immaterial damage
Source: PeerJ Comput Sci. 2023 Mar 23;9:e1225. doi: 10.7717/peerj-cs.1225 (PMC10280496; doi:10.7717/peerj-cs.1225)
Supplement: Supplemental Information 1 [file peerj-cs-09-1225-s001.zip › data/data_4_attributes/processed_dataset_w_stopwords_w_stemming.csv]

judgement	jec_class	ano	mes	dia	dia_semana	juiz	tipo_juiz	indenizacao	sentenca
1	parcialmente_procedente	2019	4	10	2	Vânia Petermann	Titular	10000.0	﻿aut 0308009 26 2018 8 24 0090 açã proced do juiz espec cível proc autor eduard beil réu tam linh aére a vist etc i relatóri relatóri dispens na form do artig 38 caput da lei 9 099 95 ii fundament trat de açã de inden por dan moral e mater ajuiz por eduard beil em fac de tam linh aére a julg antecipad o feit porquant a soluç do aut pod ser obt da anális do direit que disciplin a matér bem com pel…
2	improcedente	2019	3	7	3	Vânia Petermann	Titular	0.0	aut 0303364 55 2018 8 24 0090 açã proced do juiz espec cível proc autor pedr romagnan silv réu societ air franc vist etc i relatóri relatóri dispens na form do artig 38 caput da lei 9 099 95 ii fundament trat de açã de inden por dan moral ajuiz por pedr romagnan silv em fac de societ air franc julg antecipad o feit porquant a soluç do aut pod ser obt da anális do direit que disciplin a matér bem …
3	parcialmente_procedente	2019	2	22	4	Lucilene dos Santos	Substituto	10000.0	﻿ aut 0304093 81 2018 8 24 0090 açã proced do juiz espec cível proc autor thiag nattrodt mont réu air canad vist etc i relatóri relatóri dispens na form do artig 38 caput da lei 9 099 95 ii fundament trat de açã de inden por dan moral e mater ajuiz por thiag nattrodt mont em fac de air canad julg antecipad o feit porquant a soluç do aut pod ser obt da anális do direit que disciplin a matér bem co…
4	parcialmente_procedente	2019	2	18	0	Lucilene dos Santos	Substituto	10000.0	﻿aut 0004048 53 2018 8 24 0090 açã proced do juiz espec cível proc autor auriléd batist teix réu american airlin inc vist etc i relatóri relatóri dispens na form do artig 38 caput da lei 9 099 95 ii fundament trat de açã de inden por dan moral e mater ajuiz por auriléd batist teix em fac de american airlin inc julg antecipad o feit porquant a soluç do aut pod ser obt da anális do direit que disci…
5	parcialmente_procedente	2019	2	22	4	Lucilene dos Santos	Substituto	20000.0	﻿aut 0313902 39 2017 8 24 0023 açã proced do juiz espec cível proc autor joã carl kurtz e outr réu deutsch lufthans e outr vist etc i relatóri relatóri dispens na form do artig 38 caput da lei 9 099 95 ii fundament trat de açã condenatór de inden por dan mater e moral ajuiz por joã carl kurtz e outr em fac de deutsch lufthans e outr julg antecipad o feit porquant a soluç do aut pod ser obt da aná…
6	parcialmente_procedente	2019	2	27	2	Lucilene dos Santos	Substituto	10000.0	﻿aut 0300987 14 2018 8 24 0090 açã proced do juiz espec cível proc autor marcel fernand recuer réu compagni nation royal air maroc vist etc i relatóri relatóri dispens na form do artig 38 caput da lei 9 099 95 ii fundament trat de açã de inden por dan moral e mater ajuiz por marcel fernand recuer em fac de compagni nation royal air maroc julg antecipad o feit porquant a soluç do aut pod ser obt d…
7	improcedente	2019	3	11	0	Vânia Petermann	Titular	0.0	aut 0002650 71 2018 8 24 0090 açã proced do juiz espec cível proc autor luiz etsuk tomit réu azul linh aére brasil a asistbr a assist ao viaj travel ace e somp segur vist etc i relatóri relatóri dispens na form do artig 38 caput da lei 9 099 95 ii fundament trat de açã de inden por dan mater e moral ajuiz por luiz etsuk tomit em fac de azul linh aére brasil a asistbr a assist ao viaj travel ace e…
8	parcialmente_procedente	2019	2	27	2	Lucilene dos Santos	Substituto	5000.0	﻿aut 0306736 12 2018 8 24 0090 açã proced do juiz espec cível proc autor robert helen chul castr réu azul linh aére brasil a vist etc i relatóri relatóri dispens na form do artig 38 caput da lei 9 099 95 ii fundament trat de açã de inden por dan moral e mater ajuiz por robert helen chul castr em fac de azul linh aére brasil a julg antecipad o feit porquant a soluç do aut pod ser obt da anális do …
9	parcialmente_procedente	2019	3	18	0	Vânia Petermann	Titular	10000.0	﻿aut 0002973 76 2018 8 24 0090 açã proced do juiz espec cível proc autor jul zatari per réu azul linh aére brasil a vist etc i relatóri relatóri dispens na form do artig 38 caput da lei 9 099 95 ii fundament trat de açã de inden por dan moral ajuiz por jul zatari per em fac de azul linh aére brasil a julg antecipad o feit porquant a soluç da lid pod ser obt da anális do direit que disciplin a mat…
10	improcedente	2019	2	27	2	Lucilene dos Santos	Substituto	0.0	aut 0303037 13 2018 8 24 0090 açã proced do juiz espec cível proc autor diog mach uliss figueired réu air europ line aére sociedad anôn vist etc i relatóri relatóri dispens na form do artig 38 caput da lei 9 099 95 ii fundament trat de açã de inden por dan moral ajuiz por diog mach uliss figueired em fac de air europ line aére sociedad anôn julg antecipad o feit porquant a soluç da lid pod ser ob…
11	parcialmente_procedente	2019	5	20	0	Vânia Petermann	Titular	2000.0	﻿aut 0001165 36 2018 8 24 0090 açã proced do juiz espec cível proc autor rodolf carre de med e hellen priscil braun de souz réu oceana linh aére a avianc vist etc i relatóri relatóri dispens na form do artig 38 caput da lei 9 099 95 ii fundament trat de açã de inden por dan moral ajuiz por rodolf carre de med e hellen priscil braun de souz em fac de oceana linh aére a avianc julg antecipad o feit…
12	parcialmente_procedente	2019	3	18	0	Vânia Petermann	Titular	6000.0	﻿aut 0305169 43 2018 8 24 0090 açã proced do juiz espec cível proc autor júl estel willrich boell réu oceana linh aére a avianc vist etc i relatóri relatóri dispens na form do artig 38 caput da lei 9 099 95 ii fundament trat de açã de inden por dan moral ajuiz por júl estel willrich boell em fac de oceana linh aére a avianc julg antecipad o feit porquant a soluç do aut pod ser obt da anális do di…
13	parcialmente_procedente	2019	3	11	0	Vânia Petermann	Titular	9000.0	﻿aut 0304170 90 2018 8 24 0090 açã proced do juiz espec cível proc autor angelit darel mend e cés vitori franc réu air canad vist etc i relatóri relatóri dispens na form do artig 38 caput da lei 9 099 95 ii fundament trat de açã de inden por dan moral e mater ajuiz por angelit darel mend e cés vitori franc em fac de air canad julg antecipad o feit porquant a soluç do aut pod ser obt da anális do …
14	parcialmente_procedente	2019	3	8	4	Vânia Petermann	Titular	10000.0	﻿aut 0309419 56 2017 8 24 0090 açã proced do juiz espec cível proc autor daniel calixt ferr de arauj réu oceana linh aére a avianc vist etc i relatóri relatóri dispens na form do artig 38 caput da lei 9 099 95 ii fundament trat de açã de inden por dan moral e mater ajuiz por daniel calixt ferr de arauj em fac de oceana linh aére a avianc julg antecipad o feit porquant a soluç do aut pod ser obt d…
15	parcialmente_procedente	2019	3	11	0	Vânia Petermann	Titular	8000.0	﻿aut 0307357 09 2018 8 24 0090 açã proced do juiz espec cível proc autor lun roch dant réu lat linh aére a vist etc i relatóri relatóri dispens na form do artig 38 caput da lei 9 099 95 ii fundament trat de açã de inden por dan moral ajuiz por lun roch dant em fac de lat linh aére a julg antecipad o feit porquant a soluç do aut pod ser obt da anális do direit que disciplin a matér bem com pel fat…
16	parcialmente_procedente	2019	3	27	2	Vânia Petermann	Titular	13000.0	﻿aut 0304271 30 2018 8 24 0090 açã proced do juiz espec cível proc autor luci bihain hagemann de malfuss réu lat linh aére a vist etc i relatóri relatóri dispens na form do artig 38 caput da lei 9 099 95 ii fundament trat de açã de inden por dan moral ajuiz por luci bihain hagemann de malfuss em fac de lat linh aére a julg antecipad o feit porquant a soluç do aut pod ser obt da anális do direit q…
17	parcialmente_procedente	2019	3	18	0	Vânia Petermann	Titular	3000.0	﻿aut 0302898 61 2018 8 24 0090 açã proced do juiz espec cível proc autor patric vendramin réu oceana linh aére a avianc vist etc i relatóri relatóri dispens na form do artig 38 caput da lei 9 099 95 ii fundament trat de açã de inden por dan moral ajuiz por patric vendramin em fac de oceana linh aére a avianc julg antecipad o process porquant sua soluç pod ser obt da anális do direit que disciplin…
18	improcedente	2019	3	18	0	Vânia Petermann	Titular	0.0	aut 0306855 70 2018 8 24 0090 açã proced do juiz espec cível proc autor ilm golt gom réu avianc linh aére vist etc i relatóri relatóri dispens na form do artig 38 caput da lei 9 099 95 ii fundament trat de açã de inden por dan moral ajuiz por ilm golt gom em fac de avianc linh aére julg antecipad o process porquant sua soluç pod ser obt da anális do direit que disciplin a matér bem com porqu as p…
19	procedente	2019	3	22	4	Lucilene dos Santos	Substituto	10000.0	aut 0001544 74 2018 8 24 0090 açã proced do juiz espec cível proc autor maurean simon rizzatt réu lat linh aére a vist etc i relatóri relatóri dispens no term do art 38 da lei 9 099 1995 ii fundament trat de açã de inden por dan moral e mater ajuiz por maurean simon rizzatt em fac de lat airlin brasil julg antecipad o feit uma vez que as prov const no aut são sufici par meu convenc bem com pel fa…
20	procedente	2019	3	26	1	Lucilene dos Santos	Substituto	9700.0	aut 0303698 89 2018 8 24 0090 açã proced do juiz espec cível proc autor neand sant réu azul linh aére brasil vist etc relatóri dispens na form do artig 38 da lei 9 099 95 trat de açã de inden por dan moral ajuiz por neand sant em fac de azul linh aére brasil julg antecipad o feit porquant a soluç do aut pod ser obt da anális do direit que disciplin a matér bem com pel fat de que as prov carre são…
21	parcialmente_procedente	2019	3	28	3	Lucilene dos Santos	Substituto	15000.0	﻿aut 0305908 16 2018 8 24 0090 açã proced do juiz espec cível proc autor rodrig bousfield réu société airfranc air franc vist etc i relatóri relatóri dispens no term do art 38 da lei 9 099 1995 ii fundament trat de açã de inden por dan moral por overbooking e extravi de mal em transport aére ajuiz por rodrig bousfield em fac de societé air franc a julg antecipad o feit uma vez que as prov const n…
22	parcialmente_procedente	2019	3	29	4	Vânia Petermann	Titular	4000.0	﻿aut 0308929 07 2018 8 24 0023 açã proced do juiz espec cível proc autor joã batist mott réu lat airlin brasil vist etc i relatóri relatóri dispens na form do artig 38 caput da lei 9 099 95 ii fundament trat de açã de inden por dan mater e moral ajuiz por joã batist mott em fac de lat airlin brasil julg antecipad o feit porquant a soluç do aut pod ser obt da anális do direit que disciplin a matér…
23	parcialmente_procedente	2019	4	5	4	Vânia Petermann	Titular	10000.0	﻿aut 0308082 95 2018 8 24 0090 açã proced do juiz espec cível proc autor luci carmen zatt ram réu ibér líne aére de espan a oper vist etc i relatóri relatóri dispens na form do artig 38 caput da lei 9 099 95 ii fundament trat de açã de inden por dan moral ajuiz por luci carmen zatt ram em fac de ibér líne aére de espan a oper inic afast a prelimin de ilegitim passiv argu em sed de contest fl 31 3…
24	parcialmente_procedente	2019	4	4	3	Vânia Petermann	Titular	13000.0	﻿aut 0309974 39 2018 8 24 0090 açã proced do juiz espec cível proc autor nin ros cruz gerg réu american airlin inc vist etc i relatóri relatóri dispens na form do artig 38 caput da lei 9 099 95 ii fundament trat de açã de inden por dan moral e mater ajuiz por nin ros cruz gerg em fac de american airlin inc julg antecipad o feit porquant a soluç do aut pod ser obt da anális do direit que disciplin…
25	parcialmente_procedente	2019	4	5	4	Vânia Petermann	Titular	10000.0	﻿aut 0309125 67 2018 8 24 0090 açã proced do juiz espec cível proc autor luiz ricard durl réu azul linh aére brasil a vist etc i relatóri relatóri dispens na form do artig 38 caput da lei 9 099 95 ii fundament trat de açã de inden por dan moral ajuiz por luiz ricard durl em fac de azul linh aére brasil a julg antecipad o feit porquant a soluç da lid pod ser obt da anális do direit que disciplin a…
26	parcialmente_procedente	2019	4	4	3	Vânia Petermann	Titular	10000.0	﻿aut 0310274 98 2018 8 24 0090 açã proced do juiz espec cível proc autor pedr de deu vie buschinell réu gol linh aére a vist etc i relatóri relatóri dispens na form do artig 38 caput da lei 9 099 95 ii fundament trat de açã de inden por dan moral e mater ajuiz por pedr de deu vie buschinell em fac de gol linh aére a julg antecipad o feit porquant a soluç do aut pod ser obt da anális do direit que…
27	parcialmente_procedente	2019	4	5	4	Vânia Petermann	Titular	12000.0	﻿aut 0306983 90 2018 8 24 0090 açã proced do juiz espec cível proc autor nei luiz da silv juni réu lat airlin group a vist etc i relatóri relatóri dispens na form do artig 38 caput da lei 9 099 95 ii fundament trat de açã de inden por dan mater e moral ajuiz por nei luiz da silv juni em fac de lat airlin group a julg antecipad o feit porquant a soluç do aut pod ser obt da anális do direit que dis…
28	parcialmente_procedente	2019	4	5	4	Vânia Petermann	Titular	4000.0	﻿aut 0313121 80 2018 8 24 0023 açã proced do juiz espec cível proc autor reginald goulart réu air europ line aére sociedad anôn vist etc i relatóri relatóri dispens na form do artig 38 caput da lei 9 099 95 ii fundament trat de açã de inden por dan moral e mater ajuiz por reginald goulart em fac de air europ line aére sociedad anôn julg antecipad o feit porquant a soluç do aut pod ser obt da anál…
29	procedente	2019	4	9	1	Vânia Petermann	Titular	7000.0	aut 0314303 04 2018 8 24 0023 açã proced do juiz espec cível proc autor claud janj réu azul linh aére brasil a vist etc i relatóri relatóri dispens na form do artig 38 caput da lei 9 099 95 ii fundament trat de açã de inden por dan mater e moral ajuiz por claud janj em fac de azul linh aére brasil a julg antecipad o feit porquant a soluç do aut pod ser obt da anális do direit que disciplin a maté…
30	parcialmente_procedente	2019	4	11	3	Vânia Petermann	Titular	5000.0	﻿aut 0310409 47 2017 8 24 0090 açã proced do juiz espec cível proc autor rosely zen cerny e outr réu b2w viag e tur ltd submarin viag e tam linh aére a vist etc i relatóri relatóri dispens na form do artig 38 caput da lei 9 099 95 ii fundament trat de açã de inden por dan moral e mater ajuiz por rosely zen cerny e outr em fac de b2w viag e tur ltd submarin viag e tam linh aére a julg antecipad o …
31	parcialmente_procedente	2019	4	9	1	Vânia Petermann	Titular	12000.0	﻿aut 0303973 38 2018 8 24 0090 açã proced do juiz espec cível proc autor marc paul silv do sant réu azul linh aére brasil a vist etc i relatóri relatóri dispens na form do artig 38 caput da lei 9 099 95 ii fundament trat de açã de inden por dan mater e moral ajuiz por marc paul silv do sant em fac de azul linh aére brasil a julg antecipad o feit porquant a soluç do aut pod ser obt da anális do di…
32	parcialmente_procedente	2019	4	9	1	Vânia Petermann	Titular	2000.0	﻿aut 0304863 74 2018 8 24 0090 açã proced do juiz espec cível proc autor ângel antoni cassol réu aerov del contin americ a avianc vist etc i relatóri relatóri dispens na form do artig 38 caput da lei 9 099 95 ii fundament trat de açã de inden por dan moral e mater ajuiz por ângel antoni cassol em fac de aerov del contin americ a avianc julg antecipad o feit porquant a soluç do aut pod ser obt da …
33	parcialmente_procedente	2019	4	9	1	Vânia Petermann	Titular	2000.0	﻿aut 0306580 24 2018 8 24 0090 açã proced do juiz espec cível proc autor karin fabíol messett rib réu ethiopian airlin enterpris vist etc i relatóri relatóri dispens na form do artig 38 caput da lei 9 099 95 ii fundament trat de açã de inden por dan moral e mater ajuiz por karin fabíol messett rib em fac de ethiopian airlin enterpris julg antecipad o feit porquant a soluç do aut pod ser obt da an…
34	procedente	2019	4	11	3	Vânia Petermann	Titular	15000.0	aut 0308175 58 2018 8 24 0090 açã proced do juiz espec cível proc autor luci branc sim réu gol linh aére intelig a vist etc i relatóri relatóri dispens na form do artig 38 caput da lei 9 099 95 ii fundament trat de açã de inden por dan mater e moral ajuiz por luci branc sim em fac de gol linh aére intelig a julg antecipad o feit porquant a soluç do aut pod ser obt da anális do direit que discipli…
35	parcialmente_procedente	2019	4	11	3	Vânia Petermann	Titular	5000.0	﻿aut 0308471 80 2018 8 24 0090 açã proced do juiz espec cível proc autor carolin teru yatsugafu e outr réu tam linh aére a vist etc i relatóri relatóri dispens na form do artig 38 caput da lei 9 099 95 ii fundament trat de açã de inden por dan moral e mater ajuiz por carolin teru yatsugafu e outr em fac de tam linh aére a julg antecipad o feit porquant a soluç do aut pod ser obt da anális do dire…
36	parcialmente_procedente	2019	4	29	0	Vânia Petermann	Titular	15000.0	﻿aut 0307757 23 2018 8 24 0090 açã proced do juiz espec cível proc autor thiag henriqu mull dia e outr réu tam linh aére a vist etc i relatóri relatóri dispens na form do artig 38 caput da lei 9 099 95 ii fundament trat de açã de inden por dan moral ajuiz por thiag henriqu mull dia e outr em fac de tam linh aére a julg antecipad o feit porquant a soluç do aut pod ser obt da anális do direit que d…
37	parcialmente_procedente	2019	4	15	0	Vânia Petermann	Titular	3000.0	﻿aut 0307015 95 2018 8 24 0090 açã proced do juiz espec cível proc autor themil regin franç koteck réu tam linh aére a vist etc i relatóri relatóri dispens na form do artig 38 caput da lei 9 099 95 ii fundament trat de açã de inden por dan moral e mater ajuiz por themil regin franç koteck em fac de tam linh aére a julg antecipad o feit porquant a soluç do aut pod ser obt da anális do direit que d…
38	parcialmente_procedente	2019	4	15	0	Vânia Petermann	Titular	2000.0	﻿aut 0311761 06 2018 8 24 0090 açã proced do juiz espec cível proc autor dieg jacob kurtz réu azul linh aére vist etc i relatóri relatóri dispens na form do artig 38 caput da lei 9 099 95 ii fundament trat de açã de inden por dan mater e moral ajuiz por dieg jacob kurtz em fac de azul linh aére julg antecipad o feit porquant a soluç do aut pod ser obt da anális do direit que disciplin a matér bem…
39	parcialmente_procedente	2019	4	15	0	Vânia Petermann	Titular	12000.0	﻿aut 0301727 69 2018 8 24 0090 açã proced do juiz espec cível proc autor albert brand rodrig juni réu tam linh aére a vist etc i relatóri relatóri dispens na form do artig 38 caput da lei 9 099 95 ii fundament trat de açã de inden por dan moral e mater ajuiz por albert brand rodrig juni em fac de tam linh aére a julg antecipad o feit porquant a soluç do aut pod ser obt da anális do direit que dis…
40	procedente	2019	4	16	1	Vânia Petermann	Titular	6000.0	aut 0313142 56 2018 8 24 0023 açã proced do juiz espec cível proc autor fabi franzos e outr réu compagni nation royal air maroc vist etc i relatóri relatóri dispens na form do artig 38 caput da lei 9 099 95 ii fundament trat de açã de inden por dan moral e mater ajuiz por fabi franzos e outr em fac de compagni nation royal air maroc julg antecipad o feit porquant a soluç do aut pod ser obt da aná…
41	parcialmente_procedente	2019	4	16	1	Vânia Petermann	Titular	6000.0	﻿aut 0306000 91 2018 8 24 0090 açã proced do juiz espec cível proc autor rafael alcic card réu oceana linh aére a avianc vist etc i relatóri relatóri dispens na form do artig 38 caput da lei 9 099 95 ii fundament trat de açã de inden por dan moral e mater ajuiz por rafael alcic card em fac de oceana linh aére a avianc julg antecipad o feit porquant a soluç do aut pod ser obt da anális do direit q…
42	parcialmente_procedente	2019	4	16	1	Vânia Petermann	Titular	11000.0	﻿aut 0306104 83 2018 8 24 0090 açã proced do juiz espec cível proc autor dulc teres jaeg réu société air franc e tvlx viag e tur a vist etc i relatóri relatóri dispens na form do artig 38 caput da lei 9 099 95 ii fundament trat de açã de inden por dan moral ajuiz por dulc teres jaeg em fac de société air franc e tvlx viag e tur a julg antecipad o feit porquant a soluç do aut pod ser obt da anális…
43	parcialmente_procedente	2019	4	16	1	Vânia Petermann	Titular	4000.0	﻿aut 0313129 57 2018 8 24 0023 açã proced do juiz espec cível proc autor cláud regin per goulart réu air europ line aére sociedad anôn vist etc i relatóri relatóri dispens na form do artig 38 caput da lei 9 099 95 ii fundament trat de açã de inden por dan moral e mater ajuiz por cláud regin per goulart em fac de air europ line aére sociedad anôn julg antecipad o feit porquant a soluç do aut pod s…
44	parcialmente_procedente	2019	4	16	1	Vânia Petermann	Titular	7500.0	﻿aut 0302398 92 2018 8 24 0090 açã proced do juiz espec cível proc autor sarah luiz trentin carn e outr réu tam linh aére a e iber líne aére de españ a vist etc i relatóri relatóri dispens na form do artig 38 caput da lei 9 099 95 ii fundament trat de açã de inden por dan moral e mater ajuiz por sarah luiz trentin carn e viníc toresan em fac de tam linh aére a e iber líne aére de españ a julg ant…
44	parcialmente_procedente	2019	4	16	1	Vânia Petermann	Titular	10000.0	﻿aut 0302398 92 2018 8 24 0090 açã proced do juiz espec cível proc autor sarah luiz trentin carn e outr réu tam linh aére a e iber líne aére de españ a vist etc i relatóri relatóri dispens na form do artig 38 caput da lei 9 099 95 ii fundament trat de açã de inden por dan moral e mater ajuiz por sarah luiz trentin carn e viníc toresan em fac de tam linh aére a e iber líne aére de españ a julg ant…
45	parcialmente_procedente	2019	4	25	3	Vânia Petermann	Titular	10000.0	﻿aut 0003152 10 2018 8 24 0090 açã proced do juiz espec cível proc autor ana paul zanon réu deutsch lufthans ag e lat airlin group a vist etc i relatóri relatóri dispens na form do artig 38 caput da lei 9 099 95 ii fundament trat de açã de inden por dan moral e mater ajuiz por ana paul zanon em fac de deutsch lufthans ag e lat airlin group a julg antecipad o feit porquant a soluç do aut pod ser o…
46	parcialmente_procedente	2019	4	22	0	Vânia Petermann	Titular	3000.0	﻿aut 0308703 92 2018 8 24 0090 açã proced do juiz espec cível proc autor julian bohm krug réu oceana linh aére a avianc vist etc i relatóri relatóri dispens na form do artig 38 caput da lei 9 099 95 ii fundament trat de açã de inden por dan mater e moral ajuiz por julian bohm krug em fac de oceana linh aére a avianc julg antecipad o feit porquant a soluç do aut pod ser obt da anális do direit que…
47	parcialmente_procedente	2019	4	22	0	Vânia Petermann	Titular	2250.0	﻿aut 0310895 95 2018 8 24 0090 açã proced do juiz espec cível proc autor suzan cost nun mach réu tam linh aére a lat airlin brasil e deustch lufthans a vist etc i relatóri relatóri dispens na form do artig 38 caput da lei 9 099 95 ii fundament trat de açã de inden por dan moral ajuiz por suzan cost nun mach em fac de tam linh aére a lat airlin brasil e deustch lufthans a julg antecipad o feit por…
48	parcialmente_procedente	2019	4	29	0	Vânia Petermann	Titular	10000.0	﻿aut 0000059 05 2019 8 24 0090 açã proced do juiz espec cível proc autor camil hubb kuhnen réu lat linh aere vist etc i relatóri relatóri dispens na form do artig 38 caput da lei 9 099 95 ii fundament trat de açã de inden por dan mater e moral ajuiz por camil hubb kuhnen em fac de lat linh aere julg antecipad o feit porquant a soluç do aut pod ser obt da anális do direit que disciplin a matér bem…
49	parcialmente_procedente	2019	4	29	0	Vânia Petermann	Titular	4500.0	﻿aut 0310505 28 2018 8 24 0090 açã proced do juiz espec cível proc autor brun ventorim gabriell e outr réu iber line aere de españ a vist etc i relatóri relatóri dispens na form do artig 38 caput da lei 9 099 95 ii fundament trat de açã de inden por dan moral e mater ajuiz por brun ventorim gabriell e outr em fac de iber line aere de españ a julg antecipad o feit porquant a soluç do aut pod ser o…
50	parcialmente_procedente	2019	4	23	1	Vânia Petermann	Titular	4000.0	﻿aut 0301851 52 2018 8 24 0090 açã proced do juiz espec cível proc autor abr luil per réu oceana linh aére a avianc vist etc i relatóri relatóri dispens no term do art 38 da lei 9 099 1995 ii fundament trat de açã condenatór ajuiz por abr luil per em fac de oceana linh aére a avianc julg antecipad o feit porquant a soluç do aut pod ser obt da anális do direit que disciplin a matér bem com porqu a…
51	parcialmente_procedente	2019	4	24	2	Vânia Petermann	Titular	5000.0	﻿aut 0300095 71 2019 8 24 0090 açã proced do juiz espec cível proc autor ann mar teix ramell réu lat airlin brasil vist etc i relatóri relatóri dispens na form do artig 38 caput da lei 9 099 95 ii fundament trat de açã de inden por dan mater e moral ajuiz por ann mar teix ramell em fac de lat airlin brasil julg antecipad o feit porquant a soluç do aut pod ser obt da anális do direit que disciplin…
52	parcialmente_procedente	2019	4	30	1	Vânia Petermann	Titular	6000.0	﻿aut 0303899 78 2018 8 24 0091 açã proced do juiz espec cível proc autor karen francin heinen réu tam linh aére a vist etc i relatóri relatóri dispens na form do artig 38 caput da lei 9 099 95 ii fundament trat de açã de inden por dan moral e mater ajuiz por karen francin heinen em fac de tam linh aére a julg antecipad o feit porquant a soluç do aut pod ser obt da anális do direit que disciplin a…
53	parcialmente_procedente	2019	4	29	0	Vânia Petermann	Titular	14000.0	﻿aut 0310164 02 2018 8 24 0090 açã proced do juiz espec cível proc autor lid neumann potrich réu american airlin inc vist etc i relatóri relatóri dispens na form do artig 38 caput da lei 9 099 95 ii fundament trat de açã condenatór por dan moral ajuiz por lid neumann potrich em fac de american airlin inc julg antecipad o feit porquant a soluç do aut pod ser obt da anális do direit que disciplin a…
54	parcialmente_procedente	2019	4	30	1	Vânia Petermann	Titular	5000.0	﻿aut 0003186 82 2018 8 24 0090 açã proced do juiz espec cível proc autor mar eduard simon réu oceana linh aére a avianc vist etc i relatóri relatóri dispens na form do artig 38 caput da lei 9 099 95 ii fundament trat de açã de inden por dan mater e moral ajuiz por mar eduard simon em fac de oceana linh aére a avianc julg antecipad o feit porquant a soluç do aut pod ser obt da anális do direit que…
55	parcialmente_procedente	2019	4	30	1	Vânia Petermann	Titular	10000.0	﻿aut 0004171 51 2018 8 24 0090 açã proced do juiz espec cível proc autor pier giorgi de luc réu tam linh aére a vist etc i relatóri relatóri dispens na form do artig 38 caput da lei 9 099 95 ii fundament trat de açã condenatór por dan moral e mater ajuiz por pier giorgi de luc em fac de tam linh aére a julg antecipad o feit porquant a soluç do aut pod ser obt da anális do direit que disciplin a m…
56	parcialmente_procedente	2019	4	30	1	Vânia Petermann	Titular	6000.0	﻿aut 0307892 35 2018 8 24 0090 açã proced do juiz espec cível proc autor louis nev trombett réu tam linh aére a vist etc i relatóri relatóri dispens na form do artig 38 caput da lei 9 099 95 ii fundament trat de açã de inden por dan moral e mater ajuiz por louis nev trombett em fac de tam linh aére a julg antecipad o feit porquant a soluç do aut pod ser obt da anális do direit que disciplin a mat…
57	parcialmente_procedente	2019	4	30	1	Vânia Petermann	Titular	6000.0	﻿aut 0307897 57 2018 8 24 0090 açã proced do juiz espec cível proc autor bernard de far estev réu tam linh aére a vist etc i relatóri relatóri dispens na form do artig 38 caput da lei 9 099 95 ii fundament trat de açã de inden por dan moral e mater ajuiz por bernard de far estev em fac de tam linh aére a julg antecipad o feit porquant a soluç do aut pod ser obt da anális do direit que disciplin a…
58	parcialmente_procedente	2019	4	30	1	Vânia Petermann	Titular	2000.0	﻿aut 0311055 23 2018 8 24 0090 açã proced do juiz espec cível proc autor suzan cost nun mach réu delt linh aere a e outr vist etc i relatóri relatóri dispens na form do artig 38 caput da lei 9 099 95 ii fundament trat de açã de inden por dan moral e mater ajuiz por suzan cost nun mach em fac de delt linh aere a e outr julg antecipad o feit porquant a soluç do aut pod ser obt da anális do direit q…
59	procedente	2019	5	2	3	Vânia Petermann	Titular	5000.0	aut 0004805 47 2018 8 24 0090 açã proced do juiz espec cível proc autor tatian bedusch réu azul linh aére brasil a vist etc i relatóri relatóri dispens no term do art 38 da lei 9 099 1995 ii fundament trat de açã condenatór ajuiz por tatian bedusch contr azul linh aére brasil a julg antecipad o feit porquant a soluç do aut pod ser obt da anális do direit que disciplin a matér bem com porqu as pro…
60	parcialmente_procedente	2019	5	2	3	Vânia Petermann	Titular	7000.0	﻿aut 0305854 50 2018 8 24 0090 açã proced do juiz espec cível proc requer luci de sous mont alt e outr requer tap transport aére portugues a vist etc i relatóri relatóri dispens na form do artig 38 caput da lei 9 099 95 ii fundament trat de açã de inden por dan moral e mater ajuiz por luci de sous mont alt e outr em fac de tap transport aére portugues a julg antecipad o feit porquant a soluç do a…
61	parcialmente_procedente	2019	5	2	3	Vânia Petermann	Titular	0.0	﻿aut 0310180 53 2018 8 24 0090 açã proced do juiz espec cível proc autor carl sánch gonzál e outr réu gol linh aére a vist etc i relatóri relatóri dispens no term do art 38 da lei 9 099 1995 ii fundament trat de açã condenatór ajuiz por carl sánch gonzál e outr contr gol linh aére a julg antecipad o feit porquant a soluç do aut pod ser obt da anális do direit que disciplin a matér bem com pel fat…
61	parcialmente_procedente	2019	5	2	3	Vânia Petermann	Titular	5000.0	﻿aut 0310180 53 2018 8 24 0090 açã proced do juiz espec cível proc autor carl sánch gonzál e outr réu gol linh aére a vist etc i relatóri relatóri dispens no term do art 38 da lei 9 099 1995 ii fundament trat de açã condenatór ajuiz por carl sánch gonzál e outr contr gol linh aére a julg antecipad o feit porquant a soluç do aut pod ser obt da anális do direit que disciplin a matér bem com pel fat…
62	parcialmente_procedente	2019	5	3	4	Vânia Petermann	Titular	5000.0	﻿aut 0301417 94 2017 8 24 0091 açã proced do juiz espec cível proc autor ast grumann juni e outr réu tam linh aére a e outr vist etc i relatóri relatóri dispens na form do artig 38 caput da lei 9 099 95 ii fundament trat de açã de inden por dan moral e mater ajuiz por ast grumann juni e outr em fac de tam linh aére a e outr julg antecipad o feit porquant a soluç do aut pod ser obt da anális do di…
63	parcialmente_procedente	2019	5	3	4	Vânia Petermann	Titular	5000.0	﻿aut 0304684 43 2018 8 24 0090 açã proced do juiz espec cível proc autor mar josé abr gom requer tvlx viag e tur a vist etc i relatóri relatóri dispens na form do artig 38 caput da lei 9 099 95 ii fundament trat de açã de inden por dan mater e moral ajuiz por mar josé abr gom em fac de tvlx viag e tur a julg antecipad o feit porquant a soluç da lid pod ser obt da anális do direit que disciplin a …
64	extincao	2019	5	3	4	Vânia Petermann	Titular	0.0	aut 0002306 90 2018 8 24 0090 açã proced do juiz espec cível proc autor marci josé linh e carl mar goulart linh réu compagni national royal air maroc vist etc i relatóri relatóri dispens na form do artig 38 caput da lei 9 099 95 ii fundament trat de açã de repar por dan mater ajuiz por marci josé linh e carl mar goulart linh em fac de compagni national royal air maroc julg antecipad o process por…
65	parcialmente_procedente	2019	5	9	3	Vânia Petermann	Titular	5000.0	﻿aut 0003185 97 2018 8 24 0090 açã proced do juiz espec cível proc autor fabi da silv réu oceana linh aére a avianc vist etc i relatóri relatóri dispens na form do artig 38 caput da lei 9 099 95 ii fundament trat de açã de inden por dan mater e moral ajuiz por fabi da silv em fac de oceana linh aére a avianc julg antecipad o feit porquant a soluç do aut pod ser obt da anális do direit que discipl…
66	improcedente	2019	5	10	4	Vânia Petermann	Titular	0.0	aut 0002464 48 2018 8 24 0090 açã proced do juiz espec cível proc autor juli cresp lop réu oceana linh aére a avianc vist etc i relatóri relatóri dispens na form do artig 38 caput da lei 9 099 95 ii fundament trat de açã de inden por dan moral ajuiz por juli cresp lop em fac de oceana linh aére a avianc julg antecipad o feit porquant a soluç da lid pod ser obt da anális do direit que disciplin a …
67	parcialmente_procedente	2019	5	10	4	Vânia Petermann	Titular	10000.0	﻿aut 0307516 49 2018 8 24 0090 açã proced do juiz espec cível proc autor zule fiorin biazz réu societ air franc vist etc i relatóri relatóri dispens na form do artig 38 caput da lei 9 099 95 ii fundament trat de açã condenatór ajuiz por zule fiorin biazz em fac de societ air franc julg antecipad o feit porquant a soluç da lid pod ser obt da anális do direit que disciplin a matér bem com pel fat d…
68	parcialmente_procedente	2019	5	15	2	Vânia Petermann	Titular	5000.0	﻿aut 0004394 04 2018 8 24 0090 açã proced do juiz espec cível proc autor josé leom todesc réu tam linh aére a vist etc i relatóri relatóri dispens na form do artig 38 caput da lei 9 099 95 ii fundament trat de açã de inden por dan mater e moral ajuiz por josé leom todesc em fac de tam linh aére a julg antecipad o feit porquant a soluç da lid pod ser obt da anális do direit que disciplin a matér b…
69	parcialmente_procedente	2019	5	15	2	Vânia Petermann	Titular	15000.0	﻿aut 0305488 11 2018 8 24 0090 açã proced do juiz espec cível proc autor juli mar do sant e outr réu empr decol com ltd vist etc i relatóri relatóri dispens na form do artig 38 caput da lei 9 099 95 ii fundament trat de açã de inden por dan mater e moral ajuiz por juli mar do sant e outr em fac de empr decol com ltd julg antecipad o feit porquant a soluç da lid pod ser obt da anális do direit que…
70	parcialmente_procedente	2019	5	17	4	Vânia Petermann	Titular	2000.0	﻿aut 0308857 47 2017 8 24 0090 açã proced do juiz espec cível proc autor mirel teix arag e outr réu azul linh aére brasil vist etc i relatóri relatóri dispens na form do artig 38 caput da lei 9 099 95 ii fundament trat de açã de inden por dan moral ajuiz por mirel teix arag e outr em fac de azul linh aére brasil julg antecipad o feit porquant a soluç do aut pod ser obt da anális do direit que dis…
71	parcialmente_procedente	2019	5	17	4	Vânia Petermann	Titular	2000.0	﻿aut 0309132 59 2018 8 24 0090 açã proced do juiz espec cível proc autor lúci jos eric everton réu azul linh aére brasil a vist etc i relatóri relatóri dispens na form do artig 38 caput da lei 9 099 95 ii fundament trat de açã de inden por dan moral ajuiz por lúci jos eric everton em fac de azul linh aére brasil a julg antecipad o feit porquant a soluç do aut pod ser obt da anális do direit que d…
72	parcialmente_procedente	2019	1	10	3	Vânia Petermann	Titular	10000.0	﻿aut 0302018 69 2018 8 24 0090 açã proced do juiz espec cível proc autor luci carmen zatt ram réu american airlin inc vist etc i relatóri relatóri dispens na form do artig 38 caput da lei 9 099 95 ii fundament trat de açã de inden por dan moral ajuiz por luci carmen zatt ram em fac de american airlin inc julg antecipad o feit porquant a soluç do aut pod ser obt da anális do direit que disciplin a…
73	parcialmente_procedente	2019	1	10	3	Vânia Petermann	Titular	11000.0	﻿aut 0302484 63 2018 8 24 0090 açã proced do juiz espec cível proc autor gabriel milan moral e outr réu american airlin inc vist etc i relatóri relatóri dispens na form do artig 38 caput da lei 9 099 95 ii fundament trat de açã de inden por dan moral ajuiz por gabriel milan moral e outr em fac de american airlin inc julg antecipad o feit porquant a soluç do aut pod ser obt da anális do direit que…
74	parcialmente_procedente	2019	1	10	3	Vânia Petermann	Titular	10000.0	﻿aut 0000127 86 2018 8 24 0090 açã proced do juiz espec cível proc autor fernand mar barret bornhausen sá réu transport air portug tap vist etc i relatóri relatóri dispens na form do artig 38 caput da lei 9 099 95 ii fundament trat de açã de inden por dan moral e mater ajuiz por fernand mar barret bornhausen sá em fac de transport air portug tap julg antecipad o feit porquant a soluç do aut pod s…
75	parcialmente_procedente	2018	1	15	0	Vânia Petermann	Titular	2000.0	﻿aut 0302587 70 2018 8 24 0090 açã proced do juiz espec cível proc autor conr luil sanch da silv e outr réu aeroline argentin a vist etc i relatóri relatóri dispens na form do artig 38 caput da lei 9 099 95 ii fundament trat de açã de condenatór ajuiz por conr luil sanch da silv e outr em fac de oceana linh aére a alital società aere itali a e cvc brasil oper e agênc de viag a julg antecipad o fe…
76	parcialmente_procedente	2018	12	18	1	Vânia Petermann	Titular	6000.0	﻿aut 0308089 24 2017 8 24 0090 açã proced do juiz espec cível proc autor jacquelin schweitz silv réu avianc oceana linh aére a vist etc i relatóri relatóri dispens na form do artig 38 caput da lei 9 099 95 ii fundament trat de açã condenatór ajuiz por jacquelin schweitz silv em fac de avianc oceana linh aére a julg antecipad o feit porquant a soluç da lid pod ser obt da anális do direit que disci…
77	parcialmente_procedente	2019	1	23	2	Vânia Petermann	Titular	10000.0	﻿aut 0302715 90 2018 8 24 0090 açã proced do juiz espec cível proc autor celit iren camp angelon e marin camp angelon ré american airlin inc vist etc i relatóri relatóri dispens na form do artig 38 caput da lei 9 099 95 ii fundament trat de açã inden por dan mater e moral ajuiz por celit iren camp angelon e marin camp angelon em fac de american airlin inc julg antecipad o feit porquant a soluç da…
78	parcialmente_procedente	2019	1	21	0	Vânia Petermann	Titular	17000.0	﻿aut 0302064 58 2018 8 24 0090 açã proced do juiz espec cível proc autor kyanny raupp mend réu companh panamen de aviacion a cop airlin vist etc i relatóri relatóri dispens na form do artig 38 caput da lei 9 099 95 ii fundament trat de açã inden por dan moral ajuiz por kyanny raupp mend em fac de companh panamen de aviacion a cop airlin julg antecipad o feit porquant a soluç da lid pod ser obt da…
79	parcialmente_procedente	2019	1	22	1	Vânia Petermann	Titular	5000.0	﻿aut 0000674 29 2018 8 24 0090 açã proced do juiz espec cível proc autor pamel de mora pasinat réu gol linh aére a vist etc i relatóri relatóri dispens na form do artig 38 caput da lei 9 099 95 ii fundament trat de açã de inden por dan moral ajuiz por pamel de mora pasinat em fac de gol linh aére a julg antecipad o feit porquant a soluç do aut pod ser obt da anális do direit que disciplin a matér…
80	parcialmente_procedente	2019	1	21	0	Vânia Petermann	Titular	10000.0	﻿aut 0302896 91 2018 8 24 0090 açã proced do juiz espec cível proc autor rodrig gondin de andrad e outr réu azul linh aere brasil a vist etc i relatóri relatóri dispens na form do artig 38 caput da lei 9 099 95 ii fundament trat de açã de inden por dan moral e mater ajuiz por rodrig gondin de andrad e outr em fac de azul linh aere brasil a julg antecipad o feit porquant a soluç do aut pod ser obt…
81	parcialmente_procedente	2019	1	25	4	Vânia Petermann	Titular	7000.0	﻿aut 0303992 51 2018 8 24 0023 açã proced do juiz espec cível proc autor patríc sant de oliv ritt réu azul linh aére brasil a vist etc i relatóri relatóri dispens na form do artig 38 caput da lei 9 099 95 ii fundament trat de açã condenatór ajuiz por patríc sant de oliv ritt em fac de azul linh aére brasil a de plan defir o benefíci da assist judiciár gratuit em favor da autor poi analis os docum…
82	parcialmente_procedente	2019	1	29	1	Vânia Petermann	Titular	0.0	﻿aut 0001423 46 2018 8 24 0090 açã proced do juiz espec cível proc autor giustin tribuz réu submarin viag e tur ltd vist etc i relatóri relatóri dispens na form do artig 38 caput da lei 9 099 95 ii fundament trat de açã de inden por dan mater ajuiz por giustin tribuz em fac de submarin viag e tur ltd julg antecipad o feit porquant a soluç da lid pod ser obt da anális do direit que disciplin a mat…
83	improcedente	2019	1	25	4	Vânia Petermann	Titular	0.0	aut 0302887 32 2018 8 24 0090 açã proced do juiz espec cível proc autor rafael mend do sant réu gol linh aére a vist etc i relatóri relatóri dispens na form do artig 38 caput da lei 9 099 95 ii fundament trat de açã de inden por dan moral ajuiz por rafael mend do sant em fac de gol linh aére a julg antecipad o feit porquant a soluç da lid pod ser obt da anális do direit que disciplin a matér bem …
84	parcialmente_procedente	2019	2	4	0	Lucilene dos Santos	Substituto	5000.0	﻿aut 0302306 17 2018 8 24 0090 açã proced do juiz espec cível proc autor jakson albert munhoz réu aerov del contin americ a avianc vist etc i relatóri relatóri dispens na form do artig 38 caput da lei 9 099 95 ii fundament trat de açã condenatór ajuiz por jakson albert munhoz em fac de aerov del contin americ a avianc julg antecipad o feit porquant a soluç da lid pod ser obt da anális do direit q…
85	parcialmente_procedente	2019	2	5	1	Lucilene dos Santos	Substituto	0.0	﻿aut 0302912 45 2018 8 24 0090 açã proced do juiz espec cível proc autor daniel ishikaw réu american airlin inc vist etc i relatóri relatóri dispens na form do artig 38 caput da lei 9 099 95 ii fundament trat de açã de inden por dan mater e moral ajuiz por daniel ishikaw em fac de american airlin inc julg antecipad o feit porquant a soluç da lid pod ser obt da anális do direit que disciplin a mat…
86	parcialmente_procedente	2019	2	6	2	Lucilene dos Santos	Substituto	2000.0	﻿aut 0302742 73 2018 8 24 0090 açã proced do juiz espec cível proc autor carolin ulyssé franzon réu gol linh aére a vist etc relatóri dispens no term do art 38 da lei 9 099 1995 trat de açã indenizatór por dan mater e moral ajuiz por carolin ulyssé franzon contr gol linh aére a julg antecipad o feit porquant a soluç do aut pod ser obt da anális do direit que disciplin a matér bem com pel fat de q…
87	parcialmente_procedente	2019	2	14	3	Lucilene dos Santos	Substituto	0.0	﻿aut 0304010 65 2018 8 24 0090 açã proced do juiz espec cível proc autor rafael mend do sant réu azul linh aére brasil a vist etc i relatóri relatóri dispens na form do artig 38 caput da lei 9 099 95 ii fundament trat de açã de repet de indébit ajuiz por rafael mend do sant contr a azul linh aére brasil a julg antecipad o feit porquant a soluç do aut pod ser obt da anális do direit que disciplin …
88	parcialmente_procedente	2019	2	6	2	Lucilene dos Santos	Substituto	4000.0	﻿aut 0301573 51 2018 8 24 0090 açã proced do juiz espec cível proc autor hen gomez haddad rodrig réu gol linh aére intelig a e outr vist etc relatóri dispens no term do artig 38 da lei 9 099 95 trat de açã de inden por dan mater e moral ajuiz por hen gomez haddad rodrig em fac de gol linh aére intelig a e outr julg antecipad o feit porquant a soluç do aut pod ser obt da anális do direit que disci…
89	parcialmente_procedente	2019	2	6	2	Lucilene dos Santos	Substituto	15000.0	﻿aut 0004353 47 2012 8 24 0090 açã proced do juiz espec cível proc autor alexandr silv réu web viag lc da silv agênc de viag me e outr vist etc i relatóri relatóri dispens na form do artig 38 caput da lei 9 099 95 ii fundament trat de açã condenatór ajuiz por alexandr silv em fac de web viag lc da silv agênc de viag me e companh panamen de aviacion a cop airlin na qual a autor busc a conden da ré…
90	parcialmente_procedente	2019	2	7	3	Lucilene dos Santos	Substituto	4000.0	﻿aut 0305318 39 2018 8 24 0090 açã proced do juiz espec cível proc autor maicon fern da silv réu gol linh aére a vist etc i relatóri relatóri dispens na form do artig 38 caput da lei 9 099 95 ii fundament trat de açã de inden por dan moral ajuiz por maicon fern da silv em fac de gol linh aére a julg antecipad o feit porquant a soluç do aut pod ser obt da anális do direit que disciplin a matér bem…
91	parcialmente_procedente	2019	2	19	1	Lucilene dos Santos	Substituto	6000.0	﻿aut 0305583 41 2018 8 24 0090 açã proced do juiz espec cível proc autor thiag nattrodt mont réu united airlin vist etc i relatóri relatóri dispens na form do artig 38 caput da lei 9 099 95 ii fundament trat de açã de inden por dan moral ajuiz por thiag nattrodt mont em fac de united airlin julg antecipad o feit porquant a soluç do aut pod ser obt da anális do direit que disciplin a matér bem com…
92	parcialmente_procedente	2019	2	19	1	Lucilene dos Santos	Substituto	5000.0	﻿aut 0304164 83 2018 8 24 0090 açã proced do juiz espec cível proc requer yar caubet réu aerov de méxic a aeromex vist etc i relatóri relatóri dispens na form do artig 38 caput da lei 9 099 95 ii fundament trat de açã de inden por dan moral e mater ajuiz por yar caubet em fac de aerov de méxic a aeromex julg antecipad o feit porquant a soluç do aut pod ser obt da anális do direit que disciplin a …
93	parcialmente_procedente	2019	2	19	1	Lucilene dos Santos	Substituto	7000.0	﻿aut 0304701 79 2018 8 24 0090 açã proced do juiz espec cível proc autor carolin ter rasmussen da silv e luil paul perd gregori réu société air franc vist etc i relatóri relatóri dispens na form do artig 38 caput da lei 9 099 95 ii fundament trat de açã de inden por dan moral e mater ajuiz por carolin ter rasmussen da silv e luil paul perd gregori em fac de société air franc julg antecipad o feit…
93	parcialmente_procedente	2019	2	19	1	Lucilene dos Santos	Substituto	7000.0	﻿aut 0304701 79 2018 8 24 0090 açã proced do juiz espec cível proc autor carolin ter rasmussen da silv e luil paul perd gregori réu société air franc vist etc i relatóri relatóri dispens na form do artig 38 caput da lei 9 099 95 ii fundament trat de açã de inden por dan moral e mater ajuiz por carolin ter rasmussen da silv e luil paul perd gregori em fac de société air franc julg antecipad o feit…
94	parcialmente_procedente	2018	2	18	6	Ana Luisa Schmidt Ramos	Substituto	5000.0	﻿aut 0300689 22 2018 8 24 0090 açã proced do juiz espec cível proc autor rebec tonn matt réu lat airlin group a trat se de açã indenizatór propost por rebec tonn matt contr lat airlin group a dispens relatóri no term do artig 38 da lei 9 099 95 pass a decid o feit comport julg antecip no mold do art 355 i do códig de process civil haj vist que as prov pres no aut são sufici par o deslind do cas a…
95	improcedente	2018	9	21	4	Ana Luisa Schmidt Ramos	Substituto	0.0	aut 0305722 27 2017 8 24 0090 açã proced do juiz espec cível proc autor muril nev card réu lat airlin group a vist etc i relatóri relatóri dispens no term do art 38 da lei 9 099 1995 ii fundament trat de açã condenatór ajuiz por muril nev card contr lat airlin group a julg antecipad o feit porquant a soluç do aut pod ser obt através da anális do direit que disciplin a matér bem com pel fat de que…
96	improcedente	2018	9	20	3	Ana Luisa Schmidt Ramos	Substituto	0.0	aut 0304680 40 2017 8 24 0090 açã proced do juiz espec cível proc autor dilmon joã nun filh réu oceana linh aére a vist etc i relatóri relatóri dispens na form do artig 38 caput da lei 9 099 95 ii fundament trat de açã condenatór ajuiz por dilmon joã nun filh em fac de oceana linh aére a julg antecipad o feit porquant a soluç da lid pod ser obt da anális do direit que disciplin a matér bem com po…
97	parcialmente_procedente	2018	9	24	0	Ana Luisa Schmidt Ramos	Substituto	5000.0	﻿aut 0300753 32 2018 8 24 0090 açã proced do juiz espec cível proc autor hemilton gonçalv de carvalh réu lat airlin group a vist etc i relatóri relatóri dispens na form do artig 38 caput da lei 9 099 95 ii fundament trat de açã condenatór ajuiz por hemilton gonçalv de carvalh em fac de lat airlin group a julg antecipad o feit porquant a soluç da lid pod ser obt da anális do direit que disciplin a…
98	procedente	2018	9	24	0	Rodrigo Clímaco José	Substituto	10000.0	﻿sentenç açã proced do juiz espec cível proc autor marc janic freit da cunh varaschin réu tap portug a transport aére portugues a relatóri relatóri dispens na form do artig 38 caput da lei 9 099 95 fundament trat se de açã de inden por dan mater e moral ajuiz por márc janic freit da cunh varaschin em fac de transport aére portugues tap julg antecipad o feit porquant a soluç do aut pod ser obt da …
99	procedente	2018	9	24	0	Ana Luisa Schmidt Ramos	Substituto	2852.04	aut 0003222 61 2017 8 24 0090 açã proced do juiz espec cível proc autor andr shigueyuk koganemaru e outr réu american airlin inc vist etc i relatóri relatóri dispens na form do artig 38 caput da lei 9 099 95 ii fundament trat de açã inden por dan mater e moral ajuiz por andr shigueyuk koganemaru e outr em fac de american airlin inc julg antecipad o feit porquant a soluç da lid pod ser obt da anál…
100	procedente	2018	9	25	1	Rômulo Vinicius Finato	Substituto	7000.0	aut 0309482 81 2017 8 24 0090 açã proced do juiz espec cível proc autor brun ram e outr réu emirat e outr vist trat se de açã condenatór de inden por dan moral propost por brun ram e manuel kanarek per ram contr emirat e smil fidel a dispens o relatóri no term do art 38 da lei 9 099 95 pass a decid julg o feit no est em que se encontr poi ressalt se est evidenci a hipótes prev no artig 355 i do c…
101	parcialmente_procedente	2018	9	26	2	Ana Luisa Schmidt Ramos	Substituto	1000.0	﻿aut 0308672 16 2017 8 24 0023 açã proced do juiz espec cível proc autor louisi carolin missau ferr réu american airlin inc vist etc i relatóri relatóri dispens na form do artig 38 caput da lei 9 099 95 ii fundament trat de açã condenatór ajuiz por louisi carolin missau ferr em fac de american airlin inc julg antecipad o feit porquant a soluç da lid pod ser obt da anális do direit que disciplin a…
102	parcialmente_procedente	2018	9	27	3	Ana Luisa Schmidt Ramos	Substituto	0.0	﻿aut 0305053 71 2017 8 24 0090 açã proced do juiz espec cível proc autor andré waltrick de oliv e outr réu gol linh aére a vist etc i relatóri relatóri dispens na form do artig 38 caput da lei 9 099 95 ii fundament trat de açã condenatór ajuiz por andré waltrick de oliv e marin ram em fac de gol linh aére a julg antecipad o feit porquant a soluç da lid pod ser obt da anális do direit que discipli…
103	parcialmente_procedente	2018	8	28	1	Letícia Bodanese Rodegheri	Substituto	8000.0	﻿aut 0300258 85 2018 8 24 0090 açã proced do juiz espec cível proc autor pamel camil de carvalh van lisnchotten réu emirat airlin a sentenç relatóri vist etc emb dispens relatóri pel artig 38 lei 9099 95 faç um brev resum do fat a fim de melhor elucid o julg pamel camil de carvalh van linschotten ajuiz açã reparatór de dan moral c repet do indébit contr emirat airlin a requer a declar da abusiv d…
104	parcialmente_procedente	2018	10	4	3	Ana Luisa Schmidt Ramos	Substituto	5000.0	﻿aut 0300922 19 2018 8 24 0090 açã proced do juiz espec cível proc autor nelson luiz esp sat réu emirat airlin a vist etc i relatóri relatóri dispens na form do artig 38 caput da lei 9 099 95 ii fundament trat de açã condenatór por dan moral ajuiz por nelson luiz esp sat em fac de emirat airlin a julg antecipad o feit porquant a soluç do aut pod ser obt da anális do direit que disciplin a matér b…
105	parcialmente_procedente	2018	10	2	1	Ana Luisa Schmidt Ramos	Substituto	2000.0	﻿aut 0304655 27 2017 8 24 0090 açã proced do juiz espec cível proc autor ricard buchel rodrig ré aerov del contin americ a avianc e lacs line aere costarric a vist etc i relatóri relatóri dispens na form do artig 38 caput da lei 9 099 95 ii fundament de iníci tend em vist o comparec espontâne no aut da lacs line aere costarric a e o aceit do autor em incluí la com corré dest açã determin sua incl…
106	procedente	2018	10	2	1	Raul Bertani de Campos	Substituto	4000.0	aut 0310091 64 2017 8 24 0090 açã proced do juiz espec cível proc autor guilherm gracin mazarin réu azul linh aére brasil a vist par sentenç i relatóri relatóri dispens na form do artig 38 caput da lei 9 099 95 ii fundament trat de açã indenizatór por dan moral ajuiz por guilherm gracin mazarin em fac de azul linh aére brasil a julg antecipad o feit porquant a soluç da lid pod ser obt da anális d…
107	parcialmente_procedente	2018	10	3	2	Ana Luisa Schmidt Ramos	Substituto	1000.0	﻿aut 0308354 26 2017 8 24 0090 açã proced do juiz espec cível proc autor ruth barret theis réu lat airlin group a vist par sentenç i relatóri relatóri dispens na form do art 38 da lei 9 099 1995 ii fundament trat de açã de inden por dan moral ajuiz por ruth barret theis contr lat airlin group a julg antecipad o feit porquant a soluç do aut pod ser obt através da anális do direit que disciplin a m…
109	parcialmente_procedente	2018	10	3	2	Ana Luisa Schmidt Ramos	Substituto	5000.0	﻿aut 0301806 48 2018 8 24 0090 açã proced do juiz espec cível proc autor ana mar melogni sott de rey réu gol linh aére a vist em sentenç trat se de açã indenizatór propost por ana mar melogni sott de rey contr gol linh aére a dispens relatóri no term do artig 38 da lei 9 099 95 pass a decid o feit comport julg antecip no mold do art 355 i do códig de process civil haj vist que as prov pres no aut…
110	improcedente	2018	10	4	3	Ana Luisa Schmidt Ramos	Substituto	0.0	aut 0000092 63 2017 8 24 0090 açã proced do juiz espec cível proc autor yur tav cagnin mai réu lat airlin group a vist etc i relatóri relatóri dispens na form do artig 38 caput da lei 9 099 95 ii fundament trat de açã condenatór ajuiz por yur tav cagnin mai em fac de lat airlin group a julg antecipad o feit porquant a soluç da lid pod ser obt da anális do direit que disciplin a matér bem com por …
111	improcedente	2018	10	5	4	Ana Luisa Schmidt Ramos	Substituto	0.0	aut 0308465 10 2017 8 24 0090 açã proced do juiz espec cível proc autor doming afons krig filh e outr réu lat airlin group a vist etc i relatóri relatóri dispens na form do artig 38 caput da lei 9 099 95 ii fundament trat de açã condenatór ajuiz por doming afons krig filh e outr em fac de lat airlin group a julg antecipad o feit porquant a soluç da lid pod ser obt da anális do direit que discipli…
112	improcedente	2018	10	8	0	Ana Luisa Schmidt Ramos	Substituto	0.0	aut 0300412 06 2018 8 24 0090 açã proced do juiz espec cível proc autor dea karl custódi e outr réu etihad airway vist etc i relatóri relatóri dispens na form do artig 38 caput da lei 9 099 95 ii fundament trat de açã condenatór ajuiz por dea karl custódi e gustav da luz vie em fac de etihad airway julg antecipad o feit porquant a soluç da lid pod ser obt da anális do direit que disciplin a matér…
113	parcialmente_procedente	2018	10	8	0	Ana Luisa Schmidt Ramos	Substituto	10000.0	﻿aut 0309870 88 2017 8 24 0023 açã proced do juiz espec cível proc autor renat weschenfeld da silv réu lat airlin group a vist etc i relatóri relatóri dispens na form do artig 38 caput da lei 9 099 95 ii fundament trat de açã de inden por dan moral e mater ajuiz por renat weschenfeld da silv em fac de lat airlin group a julg antecipad o feit porquant a soluç do aut pod ser obt da anális do direit…
114	parcialmente_procedente	2018	10	9	1	Ana Luisa Schmidt Ramos	Substituto	0.0	﻿aut 0303689 64 2017 8 24 0090 açã proced do juiz espec cível proc autor silv luiz lermen e outr réu gol linh aére a vist etc i relatóri relatóri dispens na form do artig 38 caput da lei 9 099 95 ii fundament trat de açã inden por dan mater e moral ajuiz por silv luiz lermen e outr em fac de gol linh aére a julg antecipad o feit porquant a soluç da lid pod ser obt da anális do direit que discipli…
115	parcialmente_procedente	2018	10	10	2	Ana Luisa Schmidt Ramos	Substituto	10000.0	﻿aut 0313017 25 2017 8 24 0023 açã proced do juiz espec cível proc autor miguel benedit ferr dia júni e outr réu gol linh aére intelig a vist etc i relatóri relatóri dispens na form do artig 38 caput da lei 9 099 95 ii fundament trat de açã condenatór ajuiz por miguel benedit ferr dia júni e terês cristin albuquerqu de castr dia em fac de gol linh aére intelig a julg antecipad o feit porquant a s…
116	parcialmente_procedente	2018	10	10	2	Ana Luisa Schmidt Ramos	Substituto	5000.0	﻿aut 0306725 17 2017 8 24 0090 açã proced do juiz espec cível proc autor rosan mar weckerl réu lat airlin group a vist etc i relatóri relatóri dispens na form do artig 38 caput da lei 9 099 95 ii fundament trat de açã condenatór ajuiz por rosan mar weckerl em fac de lat airlin group a julg antecipad o feit porquant a soluç da lid pod ser obt da anális do direit que disciplin a matér bem com por a…
117	parcialmente_procedente	2018	10	10	2	Ana Luisa Schmidt Ramos	Substituto	5000.0	﻿aut 0301203 72 2018 8 24 0090 açã proced do juiz espec cível proc requer rafael luil vasel requer companh panamen de aviacion a cop airlin vist em sentenç trat se de açã indenizatór propost por rafael luil vasel contr companh panamen de aviacion a cop airlin dispens relatóri no term do artig 38 da lei 9 099 95 pass a decid o feit comport julg antecip no mold do art 355 i do códig de process civi…
118	parcialmente_procedente	2018	10	10	2	Ana Luisa Schmidt Ramos	Substituto	3000.0	﻿aut 0301037 40 2018 8 24 0090 açã proced do juiz espec cível proc autor guilherm coelh mach réu lat airlin group a vist etc i relatóri relatóri dispens na form do artig 38 caput da lei 9 099 95 ii fundament trat de açã de inden por dan moral ajuiz por guilherm coelh mach em fac de lat airlin group a julg antecipad o feit porquant a soluç do aut pod ser obt da anális do direit que disciplin a mat…
119	parcialmente_procedente	2018	10	11	3	Ana Luisa Schmidt Ramos	Substituto	3500.0	﻿aut 0300919 64 2018 8 24 0090 açã proced do juiz espec cível proc autor walmol gerb juni réu aerov de méxic a de aeroméx vist etc i relatóri relatóri dispens na form do artig 38 caput da lei 9 099 95 ii fundament trat de açã inden por dan moral ajuiz por walmol gerb juni em fac de aerov de méxic a de aeroméx julg antecipad o feit porquant a soluç da lid pod ser obt da anális do direit que discip…
120	improcedente	2018	10	11	3	Bruna Luiza Hoffmann	Substituto	0.0	aut 0001810 95 2017 8 24 0090 açã proced do juiz espec cível autor yur tav cagnin mai réu lat airlin group a sentenç relatóri dispens na form do artig 38 caput da lei 9 099 95 ii fundament trat se de açã de inden ajuiz por yur tav cagnin mai contr lat airlin group a objetiv o ressarc por dan moral sofr di da sua retir compulsór da aeronav com destin a florianópolil sem motiv aparent julg a demand…
121	parcialmente_procedente	2018	10	11	3	Ana Luisa Schmidt Ramos	Substituto	4000.0	﻿aut 0300049 19 2018 8 24 0090 açã proced do juiz espec cível proc autor daniel zoh réu oceana linh aére a vist etc i relatóri relatóri dispens na form do artig 38 caput da lei 9 099 95 ii fundament trat de açã de inden por dan moral ajuiz por daniel zoh em fac de oceana linh aére a julg antecipad o feit porquant a soluç do aut pod ser obt da anális do direit que disciplin a matér bem com pel fat…
122	procedente	2018	10	11	3	Gabriel Marcon Dalponte	Substituto	4000.0	aut 0302153 81 2018 8 24 0090 açã proced do juiz espec cível proc autor ana mar da graç gom réu azul linh aére brasil a sentenç relatóri dispens na form do art 38 da lei 9 099 95 fundament e decid julg antecipad o feit porquant a soluç do aut pod ser obt através da anális do direit que disciplin a matér bem com pel fat de que as prov carre são sufici par a form de meu convenc valh me poi do art 3…
123	procedente	2018	10	11	3	Gabriel Marcon Dalponte	Substituto	7000.0	aut 0302656 05 2018 8 24 0090 açã proced do juiz espec cível proc autor marcel borgonov do sant e outr réu aeroline argentin a sentenç relatóri dispens na form do art 38 da lei 9 099 95 fundament e decid julg antecipad o feit porquant a soluç do aut pod ser obt através da anális do direit que disciplin a matér bem com pel fat de que as prov carre são sufici par a form de meu convenc valh me poi d…
124	parcialmente_procedente	2018	10	15	0	Ana Luisa Schmidt Ramos	Substituto	11000.0	﻿aut 0303343 16 2017 8 24 0090 açã proced do juiz espec cível proc autor mat mell réu azul linh aére a vist etc i relatóri relatóri dispens na form do artig 38 caput da lei 9 099 95 ii fundament trat de açã de inden por dan moral ajuiz por mat mell em fac de azul linh aére a julg antecipad o feit porquant a soluç do aut pod ser obt da anális do direit que disciplin a matér bem com pel fat de que …
125	parcialmente_procedente	2018	11	5	0	Marcelo Pizolati	Titular	10000.0	﻿aut 0301161 23 2018 8 24 0090 açã proced do juiz espec cível proc autor thain teix mach réu ethiopian airlin enterpris vist etc i relatóri relatóri dispens na form do artig 38 caput da lei 9 099 95 ii fundament trat de açã de inden por dan moral e mater ajuiz por thain teix mach em fac de ethiopian airlin enterpris julg antecipad o feit porquant a soluç do aut pod ser obt da anális do direit que…
126	parcialmente_procedente	2018	10	15	0	Ana Luisa Schmidt Ramos	Substituto	2000.0	﻿aut 0304821 59 2017 8 24 0090 açã proced do juiz espec cível proc autor leonard sim abi saab ré aerov del contin americ a avianc e lacs line aere costarric a vist etc i relatóri relatóri dispens na form do artig 38 caput da lei 9 099 95 ii fundament de iníci tend em vist o comparec espontâne no aut da lacs line aere costarric a e o aceit do autor em incluí la com corré dest açã determin sua incl…
127	procedente	2018	10	17	2	Janaína Alexandre Linsmeyer Berbigier	Substituto	10000.0	sentenç açã proced do juiz espec cível proc autor claud carpinell réu azul linh aére brasil a vist etc i relatóri relatóri dispens na form do artig 38 caput da lei 9 099 95 ii fundament trat se de açã de inden por dan mater e moral ajuiz por cláud carpinell em fac de azul linh aére brasil a ambos já qualific cuj pretens alcanç os seguint ped a conden a títul de dan mater no import de 16 534 82 de…
128	parcialmente_procedente	2018	10	18	3	Ana Luisa Schmidt Ramos	Substituto	5000.0	﻿aut 0301458 30 2018 8 24 0090 açã proced do juiz espec cível proc autor alex chatel vasconcell reil réu azul linh aére brasil vist trat se de açã de inden por dan moral propost por alex chatel vasconcell reil contr azul linh aére brasil a dispens relatóri no term do artig 38 da lei 9 099 95 pass a decid o feit comport julg antecip no mold do art 355 i do códig de process civil haj vist que as pr…
129	parcialmente_procedente	2018	10	26	4	Ana Luisa Schmidt Ramos	Substituto	10000.0	﻿aut 0300590 52 2018 8 24 0090 açã proced do juiz espec cível proc autor carl sabr réu gol linh aére a vist par sentenç i relatóri relatóri dispens na form do artig 38 caput da lei 9 099 95 ii fundament trat se de açã de inden por dan mater e moral ajuiz por carl sabr em fac de gol linh aére a de iníci esclareç que o feit comport julg antecip porquant a soluç do aut pod ser obt da anális do direi…
130	parcialmente_procedente	2018	10	22	0	Ana Luisa Schmidt Ramos	Substituto	5000.0	﻿aut 0301738 98 2018 8 24 0090 açã proced do juiz espec cível proc autor fern ces silv rodrig réu gol linh aére a vist em sentenç trat se de açã indenizatór propost por fern cés silv rodrig contr gol linh aére dispens relatóri no term do artig 38 da lei 9 099 95 pass a decid o feit comport julg antecip no mold do art 355 i do códig de process civil haj vist que as prov pres no aut são sufici par …
131	parcialmente_procedente	2018	10	23	1	Ana Luisa Schmidt Ramos	Substituto	20000.0	﻿aut 0300174 84 2018 8 24 0090 açã proced do juiz espec cível proc autor cleid mar niszezak réu gol linh aére intelig a vist etc i relatóri relatóri dispens no term do art 38 da lei 9 099 1995 ii fundament trat de açã condenatór ajuiz por cleid mar niszezak nun contr gol linh aére intelig a a contest às fl 70 80 é intempes ra pel qual decret a revel da acion conform art 344 do ncpc assim julg ant…
132	parcialmente_procedente	2018	10	26	4	Ana Luisa Schmidt Ramos	Substituto	15000.0	﻿aut 0305806 28 2017 8 24 0090 açã proced do juiz espec cível proc autor leonard reil lour lim réu taag linh aére de angol e outr vist etc i relatóri relatóri dispens na form do artig 38 caput da lei 9 099 95 ii fundament trat de açã condenatór ajuiz por leonard reil lour lim em fac de taag linh aére de angol e tvlx viag e tur a julg antecipad o feit porquant a soluç da lid pod ser obt da anális …
133	parcialmente_procedente	2018	11	28	2	Leone Carlos Martins Júnior	Titular	3000.0	﻿aut 0300124 55 2018 8 24 0091 açã proced do juiz espec cível proc autor math do sant ratek réu gol linh aére a vist etc i relatóri relatóri dispens no term do art 38 da lei 9 099 1995 ii fundament trat se de açã condenatór ajuiz por math do sant ratek contr gol linh aére a julg antecipad o feit porquant a soluç do aut pod ser obt da anális do direit que disciplin a matér bem com pel fat de que a…
134	procedente	2018	10	30	1	Ana Luisa Schmidt Ramos	Substituto	5000.0	aut 0000096 66 2018 8 24 0090 açã proced do juiz espec cível proc autor enesit custódi mor réu azul linh aére vist em sentenç trat se de açã de inden por dan moral propost por enesit custódi mor contr azul linh aére a dispens relatóri no term do artig 38 da lei 9 099 95 pass a decid o feit comport julg antecip no mold do art 355 i do códig de process civil haj vist que as prov pres no aut são suf…
135	procedente	2018	10	31	2	Ana Luisa Schmidt Ramos	Substituto	10000.0	aut 0300542 93 2018 8 24 0090 açã proced do juiz espec cível proc autor fern loes alv de souz réu gol linh aére intelig a vist etc trat se de açã consumer indenizatór propost por fern loes alv de souz em fac de gol linh aére intelig dispens o relatóri na form da part final do art 38 da lei 9 099 95 decid conform requer de fl 122 e artig 355 do códig de process civil julg antecipad a lid no cas ap…
136	parcialmente_procedente	2018	12	7	4	Leone Carlos Martins Júnior	Titular	5000.0	﻿aut 0301731 16 2018 8 24 0023 açã proced do juiz espec cível proc autor kim mari de souz réu gol linh aére a vist etc i relatóri relatóri dispens no term do art 38 da lei 9 099 1995 ii fundament trat de açã condenatór ajuiz por kim mari de souz contr gol linh aére a julg antecipad o feit porquant a soluç do aut pod ser obt da anális do direit que disciplin a matér bem com pel fat de que as prov …
137	parcialmente_procedente	2018	11	1	3	Marcelo Pizolati	Titular	6000.0	﻿aut 0310280 42 2017 8 24 0090 açã proced do juiz espec cível proc autor wagn bast do sant oliv réu lat airlin group a vist etc i relatóri relatóri dispens na form do artig 38 caput da lei 9 099 95 ii fundament trat de açã inden por dan moral ajuiz por wagn bast do sant oliv em fac de lat airlin group a julg antecipad o feit porquant a soluç da lid pod ser obt da anális do direit que disciplin a …
138	procedente	2018	11	1	3	Marcelo Pizolati	Titular	10000.0	aut 0300127 13 2018 8 24 0090 açã proced do juiz espec cível proc autor marc auréli nadal de mas réu lat airlin group a vist etc i relatóri relatóri dispens na form do artig 38 caput da lei 9 099 95 ii fundament trat de açã de inden por dan moral ajuiz por marc auréli nadal de mas em fac de lat airlin group a julg antecipad o feit porquant a soluç da lid pod ser obt da anális do direit que discip…
139	parcialmente_procedente	2018	11	5	0	Marcelo Pizolati	Titular	7000.0	﻿aut 0310242 30 2017 8 24 0090 açã proced do juiz espec cível proc autor eduard henriqu cout mey e outr réu gol linh aére intelig a vist etc i relatóri relatóri dispens na form do artig 38 caput da lei 9 099 95 ii fundament trat de açã de inden por dan moral ajuiz por eduard henriqu cout mey e outr em fac de gol linh aére intelig a julg antecipad o feit porquant a soluç do aut pod ser obt da anál…
140	parcialmente_procedente	2018	11	7	2	Marcelo Pizolati	Titular	3000.0	﻿aut 0300110 74 2018 8 24 0090 açã proced do juiz espec cível proc autor nel dia griman réu oceana linh aére a e outr vist etc i relatóri relatóri dispens na form do artig 38 caput da lei 9 099 95 ii fundament trat de açã de condenatór ajuiz por nel dia griman em fac de oceana linh aére a alital società aere itali a e cvc brasil oper e agênc de viag a as prelimin de ilegitim suscit confund se com…
141	parcialmente_procedente	2018	11	28	2	Leone Carlos Martins Júnior	Titular	1000.0	﻿aut 0000712 75 2017 8 24 0090 açã proced do juiz espec cível proc autor flávi rodrig da silv réu azul linh aére brasil a vist etc i relatóri relatóri dispens no term do art 38 da lei 9 099 1995 ii fundament trat se de açã condenatór ajuiz por flávi rodrig da silv contr azul linh aére brasil a julg antecipad o feit porquant a soluç do aut pod ser obt por mei da anális do direit que disciplin a ma…
142	parcialmente_procedente	2018	11	21	2	Marcelo Pizolati	Titular	2000.0	﻿aut 0000099 21 2018 8 24 0090 açã proced do juiz espec cível proc autor edney jacint silv e josian mariz jacint silv réu gol linh aére a vist etc i relatóri relatóri dispens na form do artig 38 caput da lei 9 099 95 ii fundament trat de açã condenatór ajuiz por edney jacint silv e josian mariz jacint silv em fac de gol linh aére a julg antecipad o feit porquant a soluç da lid pod ser obt da anál…
143	parcialmente_procedente	2018	11	14	2	Leone Carlos Martins Júnior	Titular	13000.0	﻿aut 0300938 70 2018 8 24 0090 açã proced do juiz espec cível proc autor evandr da cost souz leit réu oceana linh aére a avianc vist etc i relatóri relatóri dispens na form do artig 38 caput da lei 9 099 95 ii fundament trat de açã condenatór ajuiz por evandr da cost souz leit em fac de oceana linh aére a avianc julg antecipad o feit porquant a soluç da lid pod ser obt da anális do direit que dis…
144	parcialmente_procedente	2018	7	20	4	Vânia Petermann	Titular	2250.0	﻿aut 0307305 47 2017 8 24 0090 açã proced do juiz espec cível proc autor lia ros leal réu air franc vist etc i relatóri relatóri dispens na form do artig 38 caput da lei 9 099 95 ii fundament trat de açã de inden por dan moral e mater ajuiz por lia ros leal em fac de air franc julg antecipad o feit porquant a soluç do aut pod ser obt da anális do direit que disciplin a matér bem com pel fat de qu…
145	parcialmente_procedente	2018	7	20	4	Vânia Petermann	Titular	4000.0	﻿aut 0309310 42 2017 8 24 0090 açã proced do juiz espec cível proc autor suzan cost nun mach réu airfranc linh aére vist etc i relatóri relatóri dispens na form do artig 38 caput da lei 9 099 95 ii fundament trat de açã de inden por dan moral ajuiz por suzan cost nun mach em fac de airfranc linh aére julg antecipad o feit porquant a soluç do aut pod ser obt da anális do direit que disciplin a mat…
146	parcialmente_procedente	2018	7	20	4	Vânia Petermann	Titular	4000.0	﻿aut 0308256 41 2017 8 24 0090 açã proced do juiz espec cível proc autor salet ter cordov silv e outr réu tam linh aére a vist etc i relatóri relatóri dispens na form do artig 38 caput da lei 9 099 95 ii fundament trat de açã de inden por dan moral e mater ajuiz por salet ter cordov silv e outr em fac de tam linh aére a julg antecipad o feit porquant a soluç do aut pod ser obt da anális do direit…
147	parcialmente_procedente	2018	7	26	3	Vânia Petermann	Titular	3000.0	﻿aut 0308634 94 2017 8 24 0090 açã proced do juiz espec cível proc autor loic wirth réu qat airway vist etc i relatóri relatóri dispens na form do artig 38 caput da lei 9 099 95 ii fundament trat de açã de inden por dan moral ajuiz por loic wirth em fac de qat airway julg antecipad o feit porquant a soluç do aut pod ser obt da anális do direit que disciplin a matér bem com pel fat de que as prov …
148	parcialmente_procedente	2018	7	27	4	Vânia Petermann	Titular	5000.0	﻿aut 0308728 42 2017 8 24 0090 açã proced do juiz espec cível proc autor rafael andré bald de lim réu azul linh aére a vist etc i relatóri relatóri dispens na form do artig 38 caput da lei 9 099 95 ii fundament trat de açã de inden por dan moral ajuiz por rafael andré bald de lim em fac de azul linh aére a julg antecipad o feit porquant a soluç do aut pod ser obt da anális do direit que disciplin…
149	procedente	2018	7	27	4	Vânia Petermann	Titular	5000.0	aut 0306222 93 2017 8 24 0090 açã proced do juiz espec cível proc autor irin cintr filh e outr requer azul linh aére brasil a vist etc i relatóri relatóri dispens na form do artig 38 caput da lei 9 099 95 ii fundament trat de açã de inden por dan mater e moral ajuiz por irin cintr filh e outr em fac de azul linh aére brasil a julg antecipad o feit porquant a soluç do aut pod ser obt da anális do …
150	improcedente	2018	7	31	1	Vânia Petermann	Titular	0.0	aut 0301745 34 2017 8 24 0023 açã proced do juiz espec cível proc autor laí cristin savold réu oceana linh aére a vist etc i relatóri relatóri dispens na form do artig 38 caput da lei 9 099 95 ii fundament trat de açã de inden por dan mater e moral ajuiz por laí cristin savold em fac de oceana linh aére a julg antecipad o feit porquant a soluç do aut pod ser obt da anális do direit que disciplin …
151	parcialmente_procedente	2018	8	1	2	Vânia Petermann	Titular	2000.0	﻿aut 0307241 37 2017 8 24 0090 açã proced do juiz espec cível proc autor ces august bedin e outr réu air chin ltd vist etc i relatóri relatóri dispens na form do artig 38 caput da lei 9 099 95 ii fundament trat de açã de inden por dan moral e mater ajuiz por ces august bedin e outr em fac de air chin ltd julg antecipad o feit porquant a soluç do aut pod ser obt da anális do direit que disciplin a…
152	parcialmente_procedente	2018	8	8	2	Vânia Petermann	Titular	6000.0	﻿aut 0306203 87 2017 8 24 0090 açã proced do juiz espec cível proc autor eduard alexandr corre de mach réu lat airlin group a vist etc i relatóri relatóri dispens na form do artig 38 caput da lei 9 099 95 ii fundament trat de açã de inden por dan moral ajuiz por eduard alexandr corre de mach em fac de lat airlin group a julg antecipad o feit porquant a soluç do aut pod ser obt da anális do direit…
153	parcialmente_procedente	2018	8	2	3	Vânia Petermann	Titular	5000.0	﻿aut 0002411 04 2017 8 24 0090 açã proced do juiz espec cível proc autor lariss mar bellott zag réu azul linh aére brasil sa vist etc i relatóri no juiz espec o relatóri é dispens art 38 caput da lei 9 099 95 porém pel particular do cas concret faç um brev resum par melhor compreens do leit na peç exord sustent a autor que adquir da empr ré pass aére par viag de florianópolil a chapecó em 20 07 2…
154	parcialmente_procedente	2018	8	2	3	Vânia Petermann	Titular	5000.0	﻿aut 0308694 67 2017 8 24 0090 açã proced do juiz espec cível proc autor thiag de faveril e outr réu lat airlin group a vist etc i relatóri no juiz espec o relatóri é dispens art 38 caput da lei 9 099 95 porém pel particular do cas concret faç um brev resum par melhor compreens do leit na peç exord sustent os autor que adquir da companh ré pass aére par uma viag ao exteri part de florianópolil br…
155	parcialmente_procedente	2018	8	6	0	Vânia Petermann	Titular	6000.0	﻿aut 0304349 58 2017 8 24 0090 açã proced do juiz espec cível proc autor milen gracin mazarin réu delt air lin inc vist etc i relatóri relatóri dispens na form do artig 38 caput da lei 9 099 95 ii fundament trat de açã de inden por dan moral ajuiz por milen gracin mazarin em fac de delt air lin inc julg antecipad o feit porquant a soluç do aut pod ser obt da anális do direit que disciplin a matér…
156	parcialmente_procedente	2018	8	7	1	Vânia Petermann	Titular	4500.0	﻿aut 0307369 57 2017 8 24 0090 açã proced do juiz espec cível proc autor ces august bedin réu turkish airlin inc vist etc i relatóri relatóri dispens na form do artig 38 caput da lei 9 099 95 ii fundament trat de açã de inden por dan moral e mater ajuiz por ces august bedin em fac de turkish airlin inc julg antecipad o feit porquant a soluç do aut pod ser obt da anális do direit que disciplin a m…
157	parcialmente_procedente	2018	8	8	2	Vânia Petermann	Titular	10000.0	﻿aut 0307574 86 2017 8 24 0090 açã proced do juiz espec cível proc autor lann gabriel bruning simon réu lat airlin group a vist etc i relatóri relatóri dispens na form do artig 38 caput da lei 9 099 95 ii fundament trat de açã condenatór ajuiz por lann gabriel bruning simon em fac de lat airlin group a julg antecipad o feit porquant a soluç da lid pod ser obt da anális do direit que disciplin a m…
158	parcialmente_procedente	2018	8	27	0	Vânia Petermann	Titular	2000.0	﻿aut 0308367 25 2017 8 24 0090 açã proced do juiz espec cível proc autor georg arthur gaviol réu gol linh aére a vist etc i relatóri relatóri dispens no term do art 38 da lei 9 099 1995 ii fundament trat de açã condenatór ajuiz por georg arthur gaviol contr gol linh aére a julg antecipad o feit porquant a soluç do aut pod ser obt através da anális do direit que disciplin a matér bem com pel fat d…
159	parcialmente_procedente	2018	8	8	2	Vânia Petermann	Titular	12000.0	﻿aut 0309944 72 2016 8 24 0090 açã proced do juiz espec cível proc autor zêni vent réu air canad vist etc i relatóri relatóri dispens na form do artig 38 caput da lei 9 099 95 ii fundament trat de açã condenatór ajuiz por zêni vent em fac de air canad julg antecipad o feit porquant a soluç da lid pod ser obt da anális do direit que disciplin a matér bem com por as prov carre ao aut ser sufici par…
160	procedente	2018	8	9	3	Vânia Petermann	Titular	7496.0	aut 0307390 33 2017 8 24 0090 açã proced do juiz espec cível proc autor joa paul alme coelh de bem e outr réu lat airlin group a vist etc i relatóri relatóri dispens na form do artig 38 caput da lei 9 099 95 ii fundament trat de açã condenatór ajuiz por joã paul alme coelh de bem e gabriel roussenq stopazzoll em fac de lat airlin group a julg antecipad o feit porquant a soluç da lid pod ser obt d…
161	parcialmente_procedente	2018	8	9	3	Vânia Petermann	Titular	6000.0	﻿aut 0308450 41 2017 8 24 0090 açã proced do juiz espec cível proc autor karolin rodrig réu azul linh aére a vist etc i relatóri relatóri dispens na form do artig 38 caput da lei 9 099 95 ii fundament trat de açã condenatór ajuiz por karolin rodrig em fac de azul linh aére a julg antecipad o feit porquant a soluç da lid pod ser obt da anális do direit que disciplin a matér bem com por as prov car…
162	parcialmente_procedente	2018	8	9	3	Vânia Petermann	Titular	8000.0	﻿aut 0307958 49 2017 8 24 0090 açã proced do juiz espec cível proc autor brun bianchin e outr réu transport aére portugues a tap vist etc i relatóri relatóri dispens na form do artig 38 caput da lei 9 099 95 ii fundament trat de açã condenatór ajuiz por brun bianchin e rafaell de oliv ferr em fac de transport aére portugues a tap julg antecipad o feit porquant a soluç da lid pod ser obt da anális…
162	parcialmente_procedente	2018	8	9	3	Vânia Petermann	Titular	10000.0	﻿aut 0307958 49 2017 8 24 0090 açã proced do juiz espec cível proc autor brun bianchin e outr réu transport aére portugues a tap vist etc i relatóri relatóri dispens na form do artig 38 caput da lei 9 099 95 ii fundament trat de açã condenatór ajuiz por brun bianchin e rafaell de oliv ferr em fac de transport aére portugues a tap julg antecipad o feit porquant a soluç da lid pod ser obt da anális…
163	procedente	2018	8	9	3	Vânia Petermann	Titular	6000.0	aut 0000745 65 2017 8 24 0090 açã proced do juiz espec cível proc autor soray franzon cond réu oceana linh aére a vist etc i relatóri relatóri dispens na form do artig 38 caput da lei 9 099 95 ii fundament trat de açã por inden de dan mater e moral ajuiz por soray franzon cond em fac de avianc ocena linh áere julg antecipad o feit porquant a soluç do aut pod ser obt da anális do direit que discip…
164	parcialmente_procedente	2018	8	13	0	Vânia Petermann	Titular	9000.0	﻿aut 0301131 19 2017 8 24 0091 açã proced do juiz espec cível proc autor marc kell ambon e outr réu lat airlin group a vist etc i relatóri relatóri dispens na form do artig 38 caput da lei 9 099 95 ii fundament trat de açã de inden por dan moral e mater ajuiz por marc kell ambon e outr em fac de lat airlin group a julg antecipad o feit porquant a soluç do aut pod ser obt da anális do direit que d…
165	parcialmente_procedente	2018	8	13	0	Vânia Petermann	Titular	0.0	﻿aut 0302925 78 2017 8 24 0090 açã proced do juiz espec cível proc autor nulvi lermen juni e outr réu american airlin inc vist etc i relatóri relatóri dispens na form do artig 38 caput da lei 9 099 95 ii fundament trat de açã mandament e condenatór ajuiz por nulvi lermen júni sar volpat gom arthur gom lermen ene suely rodrig lim de oliv e zilm lim de oliv filh em fac de american airlin inc julg a…
166	parcialmente_procedente	2018	8	14	1	Vânia Petermann	Titular	3000.0	﻿aut 0308725 87 2017 8 24 0090 açã proced do juiz espec cível proc autor wanderl per da nev réu azul linh aére a vist etc 1 relatóri relatóri dispens na form do artig 38 caput da lei 9 099 95 2 fundament e decid trat de açã de inden por dan mater e moral ajuiz por wanderl per da nev em fac de azul linh aére a julg antecipad o feit porquant a soluç do aut pod ser obt da anális do direit que discip…
167	procedente	2018	8	14	1	Vânia Petermann	Titular	6000.0	aut 0309663 82 2017 8 24 0090 açã proced do juiz espec cível proc autor fern silv per réu air franc a societé air franc vist etc i relatóri relatóri dispens na form do artig 38 caput da lei 9 099 95 ii fundament trat de açã de inden por dan moral ajuiz por fern silv per em fac de air franc a societé air franc julg antecipad o feit porquant a soluç do aut pod ser obt da anális do direit que discip…
168	parcialmente_procedente	2018	8	27	0	Vânia Petermann	Titular	9000.0	﻿aut 0305787 22 2017 8 24 0090 açã proced do juiz espec cível proc autor bernard wild lim e outr réu gol linh aére a vist etc i relatóri relatóri dispens no term do art 38 da lei 9 099 1995 ii fundament trat de açã condenatór ajuiz por bernard wild lim e tati de souz dur contr gol linh aére a julg antecipad o feit porquant a soluç do aut pod ser obt através da anális do direit que disciplin a mat…
169	parcialmente_procedente	2018	8	27	0	Vânia Petermann	Titular	4000.0	﻿aut 0308213 07 2017 8 24 0090 açã proced do juiz espec cível proc autor gabriel silv goedert réu gol linh aére intelig a vist etc i relatóri relatóri dispens no term do art 38 da lei 9 099 1995 ii fundament trat de açã condenatór ajuiz por gabriel silv goedert contr gol linh aére intelig a julg antecipad o feit porquant a soluç do aut pod ser obt através da anális do direit que disciplin a matér…
170	procedente	2018	8	30	3	Vânia Petermann	Titular	10000.0	aut 0003154 14 2017 8 24 0090 açã proced do juiz espec cível proc autor bernard marqu de alme réu lat airlin group a vist etc i relatóri relatóri dispens na form do artig 38 caput da lei 9 099 95 ii fundament trat de açã condenatór ajuiz por bernard marqu de alme em fac de lat airlin group a julg antecipad o feit porquant a soluç da lid pod ser obt da anális do direit que disciplin a matér bem co…
171	parcialmente_procedente	2018	8	30	3	Vânia Petermann	Titular	5000.0	﻿aut 0309315 64 2017 8 24 0090 açã proced do juiz espec cível proc autor fern cost nun mach réu airfranc linh aére vist etc i relatóri relatóri dispens na form do artig 38 caput da lei 9 099 95 ii fundament trat de açã condenatór ajuiz por fern cost nun mach em fac de airfranc linh aére julg antecipad o feit porquant a soluç da lid pod ser obt da anális do direit que disciplin a matér bem com por…
172	improcedente	2018	9	4	1	Vânia Petermann	Titular	0.0	aut 0000098 70 2017 8 24 0090 açã proced do juiz espec cível proc autor carl august zolett e outr réu oceana linh aére a vist etc i relatóri relatóri dispens na form do artig 38 caput da lei 9 099 95 ii fundament trat de açã condenatór ajuiz por carl august zolett e kel guerr do amar sangall em fac de oceana linh aére a julg antecipad o feit porquant a soluç da lid pod ser obt da anális do direit…
173	parcialmente_procedente	2018	9	5	2	Vânia Petermann	Titular	25000.0	﻿aut 0308538 79 2017 8 24 0090 açã proced do juiz espec cível proc autor mat alv martim réu oceana linh aére a vist etc i relatóri relatóri dispens na form do artig 38 caput da lei 9 099 95 ii fundament trat de açã condenatór ajuiz por mat alv martim em fac de oceana linh aére a julg antecipad o feit porquant a soluç da lid pod ser obt da anális do direit que disciplin a matér bem com por as prov…
174	parcialmente_procedente	2018	9	11	1	Vânia Petermann	Titular	10000.0	﻿aut 0301837 02 2017 8 24 0091 açã proced do juiz espec cível proc autor bernard duck bast amorim e outr réu united airlin vist etc i relatóri relatóri dispens na form do artig 38 caput da lei 9 099 95 ii fundament trat de açã condenatór ajuiz por bernard duck bast amorim e ivo sant ana pires em fac de united airlin julg antecipad o feit porquant a soluç da lid pod ser obt da anális do direit que…
175	parcialmente_procedente	2018	9	12	2	Ana Luisa Schmidt Ramos	Substituto	5000.0	﻿aut 0300092 53 2018 8 24 0090 açã proced do juiz espec cível proc autor vilson nun vie e outr réu tap air portug transport aére portugues a trat se de açã indenizatór propost por vilson nun vie e aparec de fát torr vie contr tap transport aére portugues a dispens relatóri no term do artig 38 da lei 9 099 95 pass a decid o feit comport julg antecip no mold do art 355 i do códig de process civil h…
176	parcialmente_procedente	2018	9	12	2	Ana Luisa Schmidt Ramos	Substituto	5000.0	﻿aut 0001556 25 2017 8 24 0090 açã proced do juiz espec cível proc autor robert de alme lim e outr réu air franc a vist etc i relatóri relatóri dispens na form do artig 38 caput da lei 9 099 95 ii fundament trat de açã condenatór ajuiz por robert de alme lim e júli pinh lim em fac de air franc a julg antecipad o feit porquant a soluç da lid pod ser obt da anális do direit que disciplin a matér be…
177	procedente	2018	9	12	2	Ana Luisa Schmidt Ramos	Substituto	10000.0	aut 0309438 62 2017 8 24 0090 açã proced do juiz espec cível proc autor brun ferr baix réu lat airlin group a vist etc i relatóri relatóri dispens na form do artig 38 caput da lei 9 099 95 ii fundament trat de açã condenatór ajuiz por brun ferr baix em fac de lat airlin group a julg antecipad o feit porquant a soluç da lid pod ser obt da anális do direit que disciplin a matér bem com por as prov …
178	parcialmente_procedente	2018	9	13	3	Ana Luisa Schmidt Ramos	Substituto	0.0	﻿aut 0313969 38 2016 8 24 0023 açã proced do juiz espec cível proc autor andre brag ferr réu lat airlin group a vist etc i relatóri relatóri dispens na form do artig 38 caput da lei 9 099 95 ii fundament trat de açã de repet de indébit inden por dan moral ajuiz por andre brag ferr em fac de lat airlin group a julg antecipad o feit porquant a soluç da lid pod ser obt da anális do direit que discip…
179	parcialmente_procedente	2018	9	13	3	Ana Luisa Schmidt Ramos	Substituto	5000.0	﻿aut 0000444 84 2018 8 24 0090 açã proced do juiz espec cível proc autor marielen de lim branch réu lat airlin group a trat se de açã indenizatór propost por marielen de lim branch contr lat airlin group a dispens relatóri no term do artig 38 da lei 9 099 95 pass a decid o feit comport julg antecip no mold do art 355 i do códig de process civil haj vist que as prov pres no aut são sufici par o de…
180	parcialmente_procedente	2018	9	13	3	Ana Luisa Schmidt Ramos	Substituto	5000.0	﻿aut 0308985 67 2017 8 24 0090 açã proced do juiz espec cível proc autor alin nogu nasc réu oceana linh aére a vist etc i relatóri relatóri dispens na form do artig 38 caput da lei 9 099 95 ii fundament trat de açã condenatór ajuiz por alin nogu nasc em fac de oceana linh aére a julg antecipad o feit porquant a soluç da lid pod ser obt da anális do direit que disciplin a matér bem com por as prov…
181	parcialmente_procedente	2018	9	13	3	Ana Luisa Schmidt Ramos	Substituto	5000.0	﻿aut 0309978 13 2017 8 24 0090 açã proced do juiz espec cível proc autor jeferson borg corre réu oceana linh aére a vist etc i relatóri relatóri dispens na form do artig 38 caput da lei 9 099 95 ii fundament trat de açã condenatór ajuiz por jeferson borg corre em fac de oceana linh aére a julg antecipad o feit porquant a soluç da lid pod ser obt da anális do direit que disciplin a matér bem com p…
182	parcialmente_procedente	2018	9	14	4	Ana Luisa Schmidt Ramos	Substituto	5000.0	﻿aut 0301006 20 2018 8 24 0090 açã proced do juiz espec cível proc autor may gabriel sartor réu lat airlin group a trat se de açã indenizatór propost por may gabriel sartor contr lat airlin group a dispens relatóri no term do artig 38 da lei 9 099 95 pass a decid o feit comport julg antecip no mold do art 355 i do códig de process civil haj vist que as prov pres no aut são sufici par o deslind do…
183	procedente	2018	9	18	1	Leandro Ernani Freitag	Substituto	2000.0	sentenç açã proced do juiz espec cível proc autor prud jos silv mell réu gol linh aére a relatóri dispens na form do art 38 da lei 9 099 95 cuid se de açã indenizatór por dan mater e moral ajuiz por prud josé silv mell em fac de gol linh aére a relat que tev furt doi it perfum de sua bag em voo domést em dat de 17 10 2017 o dan mater pleite é valor em 613 48 e o moral em 10 000 00 a demand defend…
184	extincao	2018	9	18	1	Ana Luisa Schmidt Ramos	Substituto	0.0	aut 0000252 54 2018 8 24 0090 açã proced do juiz espec cível proc autor edney jacint silv e outr réu gol linh aére a vist em sentenç trat se de açã em que a part autor pleite a inden por dan mater e moral decorr de atras na prest do transport aére da empr requer há litispend no term do art 337 1 2 e 3 do cpc qu se repet açã idênt a outr que já est em curs ou sej qu ambas têm as mesm part a mesm c…
185	parcialmente_procedente	2018	9	18	1	Ana Luisa Schmidt Ramos	Substituto	10000.0	﻿aut 0003608 91 2017 8 24 0090 açã proced do juiz espec cível proc autor ana carolin de oliv teix ragazz réu lat airlin group a vist etc i relatóri relatóri dispens na form do artig 38 caput da lei 9 099 95 ii fundament trat de açã inden por dan mater e moral ajuiz por ana carolin de oliv teix ragazz em fac de lat airlin group a julg antecipad o feit porquant a soluç da lid pod ser obt da anális …
186	parcialmente_procedente	2018	9	19	2	Ana Luisa Schmidt Ramos	Substituto	5000.0	﻿aut 0300655 47 2018 8 24 0090 açã proced do juiz espec cível proc autor cláudi josé duart filh e outr réu tap air portug transport aére portugues a trat se de açã indenizatór propost por marcel card siwert e cláudi josé duart filh contr tap transport aére portugues a dispens relatóri no term do artig 38 da lei 9 099 95 pass a decid o feit comport julg antecip no mold do art 355 i do códig de pro…
187	parcialmente_procedente	2018	9	20	3	Ana Luisa Schmidt Ramos	Substituto	0.0	﻿aut 0310156 59 2017 8 24 0090 açã proced do juiz espec cível proc autor denis evangel vie réu lat airlin group a vist etc i relatóri relatóri dispens na form do artig 38 caput da lei 9 099 95 ii fundament trat de açã condenatór ajuiz por denis evangel vie em fac de lat airlin group a julg antecipad o feit porquant a soluç da lid pod ser obt da anális do direit que disciplin a matér bem com por a…
188	procedente	2018	9	20	3	Alexandra Lorenzi da Silva	Titular	3000.0	aut 0300465 84 2018 8 24 0090 açã proced do juiz espec cível proc autor guilherm schmidt carp réu lat airlin brasil vist etc 1 relatóri relatóri dispens na form do artig 38 caput da lei 9 099 95 2 fundament e decid trat de açã indenizatór por dan moral e mater ajuiz por guilherm schmidt carp em fac de lat airlin brasil julg antecipad o feit porquant a soluç do aut pod ser obt da anális do direit …
189	parcialmente_procedente	2018	4	2	0	Andresa Bernardo	Substituto	5000.0	﻿aut 0306755 52 2017 8 24 0090 açã proced do juiz espec cível proc autor rodrig claudi nova di noll santin réu lat linh aére a vist etc i dispens o relatóri no term do artig 38 caput in fin da lei 9 099 95 ii mérit trat se de açã de inden por dan moral ajuiz por rodrig cláudi nova di noll santin em fac de lat linh aére a tod devid qualific no aut aleg o autor que adquir pass da empr ré par viaj d…
190	parcialmente_procedente	2018	4	5	3	Andresa Bernardo	Substituto	4000.0	﻿aut 0309358 08 2017 8 24 0023 açã proced do juiz espec cível cancel de vôo autor ig marqu de souz goil réu lat linh aére a vist etc i relatóri relatóri dispens na form do artig 38 caput da lei 9 099 95 ii fundament trat se de açã indenizatór por dan moral ajuiz por ig marqu de souz goil em fac de lat airlin brasil a tod devid qualific na inic aduz em síntes que adquir pass aére da requer par via…
191	parcialmente_procedente	2018	4	10	1	Andresa Bernardo	Substituto	3000.0	﻿aut 0308361 18 2017 8 24 0090 açã proced do juiz espec cível autor muril ghison bortoluzz e outr réu aeroline argentin a vist etc i dispens o relatóri no term do artig 38 caput in fin da lei 9 099 95 ii mérit trat se de açã de inden por dan moral e mater ajuiz por muril ghison bortoluzz juss tourni campell bortoluzz liv campell bortoluzz e cl campell bortoluzz em fac de aeroline argentin a aleg …
192	parcialmente_procedente	2018	4	2	0	Andresa Bernardo	Substituto	5000.0	﻿aut 0304825 96 2017 8 24 0090 açã proced do juiz espec cível proc autor dieg nussn réu lat linh aére a vist etc i relatóri relatóri dispens na form do artig 38 caput da lei 9 099 95 ii fundament trat de açã de inden por dan moral ajuiz por dieg nussn em fac de lat linh aére a julg antecipad o feit porquant a soluç do aut pod ser obt da anális do direit que disciplin a matér bem com pel fat de qu…
193	parcialmente_procedente	2018	4	20	4	Andresa Bernardo	Substituto	5000.0	﻿aut 0307490 85 2017 8 24 0090 açã proced do juiz espec cível proc autor rafael andré bald de lim réu transport aere portugues sa vist etc i dispens o relatóri no term do artig 38 caput in fin da lei 9 099 95 ii mérit trat se de açã de inden por dan moral ajuiz por rafael andré bald de lim em fac de transport aere portugues sa tod devid qualific no aut aleg o autor que adquir pass da empr ré par …
194	parcialmente_procedente	2018	4	20	4	Andresa Bernardo	Substituto	3000.0	﻿aut 0305687 74 2017 8 24 0023 açã proced do juiz espec cível atras de vôo autor alexandr bacell raupp réu oceana linh aére a e outr vist etc i dispens o relatóri no term do artig 38 caput in fin da lei 9 099 95 ii fundament trat se de açã de inden por dan moral ajuiz por alexandr bacell raupp em fac de oceana linh aére a e tr american airlin a tac peru aleg o autor que adquir pass da empr ré par…
195	parcialmente_procedente	2018	5	21	0	Vânia Petermann	Titular	4000.0	﻿aut 0306290 43 2017 8 24 0090 açã proced do juiz espec cível proc autor mari antoni kolend e outr réu gol linh aére a vist etc i relatóri relatóri dispens no term do art 38 da lei 9 099 1995 ii fundament trat de açã condenatór ajuiz por mari antoni kolend e lúc ávil kolend contr gol linh aére a julg antecipad o feit porquant a soluç do aut pod ser obt através da anális do direit que disciplin a …
196	improcedente	2018	5	18	4	Vânia Petermann	Titular	0.0	aut 0305940 55 2017 8 24 0090 açã proced do juiz espec cível proc autor marc koerich eli réu qat airway vist etc i relatóri relatóri dispens na form do artig 38 caput da lei 9 099 95 ii fundament trat de açã de inden por dan moral ajuiz por marc koerich eli em fac de qat airway julg antecipad o feit porquant a soluç do aut pod ser obt da anális do direit que disciplin a matér bem com pel fat de q…
197	improcedente	2018	5	21	0	Vânia Petermann	Titular	0.0	aut 0307411 09 2017 8 24 0090 açã proced do juiz espec cível proc autor francin amar per réu qat airway vist etc i relatóri relatóri dispens na form do artig 38 caput da lei 9 099 95 ii fundament trat de açã de inden por dan moral ajuiz por francin amar per em fac de qat airway julg antecipad o feit porquant a soluç do aut pod ser obt da anális do direit que disciplin a matér bem com pel fat de q…
198	parcialmente_procedente	2018	5	28	0	Vânia Petermann	Titular	2000.0	﻿aut 0300210 63 2017 8 24 0090 açã proced do juiz espec cível proc autor andre brag ferr réu oceana linh aére a vist etc i relatóri relatóri dispens no term do art 38 da lei 9 099 1995 ii fundament trat de açã condenatór ajuiz por andre brag ferr contr oceana linh aére a julg antecipad o feit porquant a soluç do aut pod ser obt da anális do direit que disciplin a matér bem com pel fat de que as p…
199	improcedente	2018	5	28	0	Vânia Petermann	Titular	0.0	aut 0000093 45 2017 8 24 0091 açã proced do juiz espec cível proc autor agath de vasconcell mapell réu air canad e outr vist etc i relatóri relatóri dispens na form do artig 38 caput da lei 9 099 95 ii fundament trat de açã de inden por dan moral e mater ajuiz por agath de vasconcell mapell em fac de air canad e outr julg antecipad o feit porquant a soluç do aut pod ser obt da anális do direit qu…
200	parcialmente_procedente	2018	5	29	1	Vânia Petermann	Titular	10000.0	﻿aut 0304588 69 2017 8 24 0023 açã proced do juiz espec cível proc autor daniel philipp negr e outr réu tam linh aére a vist etc i relatóri relatóri dispens na form do artig 38 caput da lei 9 099 95 ii fundament trat de açã de inden por dan moral ajuiz por daniel philipp negr e outr em fac de tam linh aére a julg antecipad o feit porquant a soluç do aut pod ser obt da anális do direit que discipl…
201	improcedente	2018	5	29	1	Vânia Petermann	Titular	0.0	açã proced do juiz espec cível proc autor rafael rodrig de souz réu gol linh aére a vist etc i relatóri relatóri dispens na form do artig 38 caput da lei 9 099 95 ii fundament trat de açã ajuiz por rafael rodrig de souz em fac de gol linh aére a o autor postul inden por dan moral decorr de constrang que ter vivenci dur um voo da companh ré com destin a são paul em contest aduz a empr ré que não h…
202	procedente	2018	1	19	4	Vânia Petermann	Titular	8900.0	aut 0000407 91 2017 8 24 0090 açã proced do juiz espec cível proc autor pedr prim bristot e outr réu gol linh aére a vist etc i relatóri relatóri dispens na form do artig 38 caput da lei 9 099 95 ii fundament trat de açã de inden por dan moral ajuiz por pedr prim bristot e outr em fac de gol linh aére a julg antecipad o feit porquant a soluç do aut pod ser obt da anális do direit que disciplin a …
203	parcialmente_procedente	2018	1	19	4	Vânia Petermann	Titular	10000.0	﻿aut 0302055 30 2017 8 24 0091 açã proced do juiz espec cível proc autor mônic chatel vasconcell réu air franc vist etc i relatóri relatóri dispens na form do artig 38 caput da lei 9 099 95 ii fundament trat de açã de inden por dan moral ajuiz por mônic chatel vasconcell em fac de air franc julg antecipad o feit porquant a soluç do aut pod ser obt da anális do direit que disciplin a matér bem com…
204	parcialmente_procedente	2018	1	26	4	Vânia Petermann	Titular	1000.0	﻿aut 0304805 08 2017 8 24 0090 açã proced do juiz espec cível proc autor brun vie zanett réu lat airlin group a vist etc i relatóri relatóri dispens na form do artig 38 caput da lei 9 099 95 ii fundament trat de açã de inden por dan mater e moral ajuiz por brun vie zanett em fac de lat airlin group a julg antecipad o feit porquant a soluç do aut pod ser obt da anális do direit que disciplin a mat…
205	parcialmente_procedente	2018	2	6	1	Ana Luisa Schmidt Ramos	Substituto	0.0	﻿aut 0303662 81 2017 8 24 0090 açã proced do juiz espec cível proc autor samuel mach freit e outr réu lat linh aére a vist etc i relatóri relatóri dispens na form do artig 38 caput da lei 9 099 95 ii fundament trat de açã de inden por dan moral e mater ajuiz por samuel mach freit e outr em fac de lat linh aére a julg antecipad o feit porquant a soluç do aut pod ser obt da anális do direit que dis…
206	improcedente	2018	2	8	3	Ana Luisa Schmidt Ramos	Substituto	0.0	aut 0301581 62 2017 8 24 0090 açã proced do juiz espec cível proc autor rafael luil vasel réu taag linh aer de angol vist etc i relatóri relatóri dispens na form do artig 38 caput da lei 9 099 95 ii fundament trat de açã de inden por dan moral ajuiz por rafael luil vasel em fac de taag linh aer de angol julg antecipad o feit porquant a soluç do aut pod ser obt da anális do direit que disciplin a …
207	procedente	2018	2	8	3	Ana Luisa Schmidt Ramos	Substituto	10000.0	aut 0303335 39 2017 8 24 0090 açã proced do juiz espec cível proc autor rodrig mat basili réu air europ line aere e outr vist etc i relatóri relatóri dispens na form do artig 38 caput da lei 9 099 95 ii fundament trat de açã de inden por dan moral ajuiz por rodrig mat basili em fac de air europ line aere e outr julg antecipad o feit porquant a soluç do aut pod ser obt da anális do direit que disc…
208	procedente	2018	2	19	0	Ana Luisa Schmidt Ramos	Substituto	10000.0	aut 0306103 35 2017 8 24 0090 açã proced do juiz espec cível autor josé gilm per réu lat linh aére a vist etc trat se de açã de inden por dan moral propost por josé gilm per em fac de lat linh aére a dispens o relatóri na form da part final do art 38 da lei 9 099 95 decid conform o artig 355 i do códig de process civil julg antecipad a lid no cas aplic se o códig de proteç e defês do consum ei qu…
209	procedente	2018	2	15	3	Ana Luisa Schmidt Ramos	Substituto	10000.0	aut 0304683 92 2017 8 24 0090 açã proced do juiz espec cível proc autor flor guim rosenth réu lat linh aére a vist etc trat se de açã de inden por dan moral propost por flor guim rosenth em fac de lat linh aére a dispens o relatóri na form da part final do art 38 da lei 9 099 95 decid conform requer de fl 17 115 e artig 355 i do códig de process civil julg antecipad a lid no cas aplic se o códig …
210	parcialmente_procedente	2018	3	6	1	Alexandra Lorenzi da Silva	Titular	10000.0	﻿aut 0305442 56 2017 8 24 0090 açã proced do juiz espec cível proc autor santosh bortolon de castr réu emirat vist etc i relatóri relatóri dispens na form do artig 38 caput da lei 9 099 95 ii fundament trat de açã indenizatór por dan moral e mater ajuiz por santosh bortolon de castr em fac de emirat julg antecipad o feit porquant a soluç do aut pod ser obt da anális do direit que disciplin a maté…
211	parcialmente_procedente	2018	3	6	1	Alexandra Lorenzi da Silva	Titular	11000.0	﻿aut 0005461 72 2016 8 24 0090 açã proced do juiz espec cível proc autor maurici mell petruci réu lat linh aére a vist etc i relatóri relatóri dispens na form do artig 38 caput da lei 9 099 95 ii fundament trat de açã de inden por dan moral e mater ajuiz por maurici mell petruci em fac de lat linh aére a julg antecipad o feit porquant a soluç do aut pod ser obt da anális do direit que disciplin a…
212	parcialmente_procedente	2018	3	5	0	Alexandra Lorenzi da Silva Titular		7000.0	﻿aut 0305223 43 2017 8 24 0090 açã proced do juiz espec cível proc autor nathal dia de andrad destr réu tam linh aére a fidel viag e tur ltd e multiplu a vist etc i relatóri relatóri dispens na form do artig 38 caput da lei 9 099 95 ii fundament trat de açã de inden por dan mater e moral ajuiz por nathal dia de andrad destr em fac de tam linh aére a fidel viag e tur ltd e multiplu a julg antecipa…
213	parcialmente_procedente	2018	3	6	1	Alexandra Lorenzi da Silva	Titular	5000.0	﻿aut 0001739 93 2017 8 24 0090 açã proced do juiz espec cível proc autor juli galli vie réu gol linh aére intelig a vist etc i relatóri relatóri dispens no term do art 38 da lei 9 099 1995 ii fundament trat de açã condenatór ajuiz por juli galli vie contr gol linh aére a julg antecipad o feit porquant a soluç do aut pod ser obt da anális do direit que disciplin a matér bem com pel fat de que as p…
214	parcialmente_procedente	2018	3	6	1	Alexandra Lorenzi da Silva	Titular	7000.0	﻿aut 0306588 35 2017 8 24 0090 açã proced do juiz espec cível proc autor willian anderson martim da silv réu tap air portug transport aére portugues a vist etc i relatóri relatóri dispens na form do artig 38 caput da lei 9 099 95 ii fundament trat de açã de inden por dan moral e mater ajuiz por willian anderson martim da silv em fac de tap air portug transport aére portugues a julg antecipad o fe…
215	procedente	2018	3	8	3	Alexandra Lorenzi da Silva	Titular	8500.0	aut 0001635 04 2017 8 24 0090 açã proced do juiz espec cível proc autor mar jan saccon réu emirat vist etc i relatóri relatóri dispens na form do artig 38 caput da lei 9 099 95 ii fundament trat de açã de inden por dan moral e mater ajuiz por mar jan saccon em fac de emirat julg antecipad o feit porquant a soluç do aut pod ser obt da anális do direit que disciplin a matér bem com pel fat de que a…
216	parcialmente_procedente	2018	3	8	3	Alexandra Lorenzi da Silva	Titular	4000.0	﻿aut 0301450 84 2017 8 24 0091 açã proced do juiz espec cível proc autor antoni chraim e outr réu lat airlin group a vist etc i relatóri relatóri dispens na form do artig 38 caput da lei 9 099 95 ii fundament trat de açã de inden por dan moral ajuiz por antoni chraim e adri warken mey chraim em fac de lat airlin group a julg antecipad o feit porquant a soluç do aut pod ser obt da anális do direit…
218	parcialmente_procedente	2018	3	13	1	Alexandra Lorenzi da Silva	Titular	6000.0	﻿aut 0303039 17 2017 8 24 0090 açã proced do juiz espec cível proc autor martin barc fl réu azul linh aére brasil a vist etc i relatóri relatóri dispens na form do artig 38 caput da lei 9 099 95 ii fundament trat de açã de inden por dan moral ajuiz por martin barc fl em fac de azul linh aére brasil a julg antecipad o feit porquant a soluç do aut pod ser obt da anális do direit que disciplin a mat…
219	parcialmente_procedente	2018	3	9	4	Alexandra Lorenzi da Silva	Titular	3000.0	﻿aut 0306210 79 2017 8 24 0090 açã proced do juiz espec cível proc autor raphael santiag pedrott réu qat airway vist etc i relatóri relatóri dispens na form do artig 38 caput da lei 9 099 95 ii fundament trat de açã de inden por dan moral ajuiz por raphael santiag pedrott em fac de qat airway julg antecipad o feit porquant a soluç do aut pod ser obt da anális do direit que disciplin a matér bem c…
220	parcialmente_procedente	2018	3	12	0	Alexandra Lorenzi da Silva	Titular	0.0	﻿aut 0304192 85 2017 8 24 0090 açã proced do juiz espec cível proc autor fern air de alenc réu lat linh aére a vist etc i relatóri relatóri dispens na form do artig 38 caput da lei 9 099 95 ii fundament trat de açã de inden por dan moral e mater ajuiz por fern air de alenc em fac de lat linh aére a julg antecipad o feit porquant a soluç do aut pod ser obt da anális do direit que disciplin a matér…
221	parcialmente_procedente	2018	3	8	3	Alexandra Lorenzi da Silva	Titular	8000.0	﻿aut 0305131 65 2017 8 24 0090 açã proced do juiz espec cível proc autor monic mont kotz réu american airlin inc vist etc i relatóri relatóri dispens na form do artig 38 caput da lei 9 099 95 ii fundament trat de açã de inden por dan moral e mater ajuiz por monic mont kotz em fac de american airlin inc julg antecipad o feit porquant a soluç do aut pod ser obt da anális do direit que disciplin a m…
222	procedente	2018	3	12	0	Alexandra Lorenzi da Silva	Titular	6000.0	aut 0309983 35 2017 8 24 0090 açã proced do juiz espec cível proc autor luan mirand schmitt e outr réu lat linh aére a vist etc 1 relatóri relatóri dispens na form do artig 38 caput da lei 9 099 95 2 fundament e decid trat se de açã de inden por dan moral ajuiz por luan mirand schmitt e outr em fac de lat linh aére a julg antecipad o feit porquant a soluç do aut pod ser obt da anális do direit qu…
223	parcialmente_procedente	2018	3	13	1	Alexandra Lorenzi da Silva	Titular	2000.0	﻿aut 0305283 16 2017 8 24 0090 açã proced do juiz espec cível proc autor alin restel trennepohl e outr réu lat linh aére a vist etc i relatóri relatóri dispens na form do artig 38 caput da lei 9 099 95 ii fundament trat de açã de inden por dan moral ajuiz por alin restel trennepohl e outr em fac de lat linh aére a julg antecipad o feit porquant a soluç do aut pod ser obt da anális do direit que d…
224	parcialmente_procedente	2018	3	14	2	Alexandra Lorenzi da Silva	Titular	0.0	﻿aut 0001152 71 2017 8 24 0090 açã proced do juiz espec cível proc autor éli mar do sant e outr réu gol linh aére vist etc i relatóri relatóri dispens na form do artig 38 caput da lei 9 099 95 ii fundament trat de açã de inden por dan mater e moral ajuiz por éli mar do sant e outr em fac de gol linh aére julg antecipad o feit porquant a soluç do aut pod ser obt da anális do direit que disciplin a…
225	parcialmente_procedente	2018	3	14	2	Alexandra Lorenzi da Silva	Titular	7000.0	﻿aut 0303115 41 2017 8 24 0090 açã proced do juiz espec cível proc autor carl jos gevaerd fernad e outr réu lat linh aére a vist etc i relatóri relatóri dispens na form do artig 38 caput da lei 9 099 95 ii fundament trat de açã de inden por dan mater e moral ajuiz por carl jos gevaerd fernad e outr em fac de lat linh aére a julg antecipad o feit porquant a soluç do aut pod ser obt da anális do di…
226	parcialmente_procedente	2017	12	7	3	Vânia Petermann	Titular	0.0	﻿aut 0300574 42 2017 8 24 0023 açã proced do juiz espec cível proc autor tati dornel de moral réu gol linh aére intelig a vist etc i relatóri relatóri dispens na form do artig 38 caput da lei 9 099 95 ii fundament trat de açã de perd e dan ajuiz por tati dornel de moral em fac de gol linh aére intelig a julg antecipad o feit porquant a soluç do aut pod ser obt da anális do direit que disciplin a …
227	improcedente	2017	12	4	0	Vânia Petermann	Titular	0.0	aut 0301665 63 2017 8 24 0090 açã proced do juiz espec cível proc autor maid dian do sant marches réu lat linh aére a vist etc i relatóri relatóri dispens na form do artig 38 caput da lei 9 099 95 ii fundament trat de açã de inden por dan moral ajuiz por maid dian do sant marches em fac de lat linh aére a julg antecipad o feit porquant a soluç do aut pod ser obt da anális do direit que disciplin …
228	parcialmente_procedente	2017	11	27	0	Vânia Petermann	Titular	0.0	﻿aut 0301752 19 2017 8 24 0090 açã proced do juiz espec cível proc autor henriqu jos boavent vie e outr réu smil a e outr vist etc i relatóri relatóri dispens na form do artig 38 caput da lei 9 099 95 ii fundament trat de açã de preceit declaratóri e condenatóri ajuiz por henriqu jos boavent vie e outr em fac de smil a e outr julg antecipad o feit porquant a soluç do aut pod ser obt da anális do …
228	parcialmente_procedente	2017	11	27	0	Vânia Petermann	Titular	2000.0	﻿aut 0301752 19 2017 8 24 0090 açã proced do juiz espec cível proc autor henriqu jos boavent vie e outr réu smil a e outr vist etc i relatóri relatóri dispens na form do artig 38 caput da lei 9 099 95 ii fundament trat de açã de preceit declaratóri e condenatóri ajuiz por henriqu jos boavent vie e outr em fac de smil a e outr julg antecipad o feit porquant a soluç do aut pod ser obt da anális do …
228	parcialmente_procedente	2017	11	27	0	Vânia Petermann	Titular	2000.0	﻿aut 0301752 19 2017 8 24 0090 açã proced do juiz espec cível proc autor henriqu jos boavent vie e outr réu smil a e outr vist etc i relatóri relatóri dispens na form do artig 38 caput da lei 9 099 95 ii fundament trat de açã de preceit declaratóri e condenatóri ajuiz por henriqu jos boavent vie e outr em fac de smil a e outr julg antecipad o feit porquant a soluç do aut pod ser obt da anális do …
229	parcialmente_procedente	2017	11	29	2	Vânia Petermann	Titular	10000.0	﻿aut 0301612 82 2017 8 24 0090 açã proced do juiz espec cível proc autor andré rothermel réu tvlx viag e tur a e outr vist etc i relatóri relatóri dispens na form do artig 38 caput da lei 9 099 95 ii fundament trat de açã de inden por dan moral e mater ajuiz por andré rothermel em fac de tvlx viag e tur a e outr julg antecipad o feit porquant a soluç do aut pod ser obt da anális do direit que dis…
230	parcialmente_procedente	2018	1	11	3	Vânia Petermann	Titular	4000.0	﻿aut 0302909 27 2017 8 24 0090 açã proced do juiz espec cível proc autor leandr flach felipp e outr réu lat airlin group sa vist etc i relatóri relatóri dispens na form do artig 38 caput da lei 9 099 95 ii fundament trat de açã de inden por dan moral e mater ajuiz por leandr flach felipp e outr em fac de lat airlin group sa julg antecipad o feit porquant a soluç do aut pod ser obt da anális do di…
231	parcialmente_procedente	2018	1	11	3	Vânia Petermann	Titular	8000.0	﻿aut 0303011 49 2017 8 24 0090 açã proced do juiz espec cível proc autor janain quarezemin e outr réu azul linh aére brasil a vist etc i relatóri relatóri dispens na form do artig 38 caput da lei 9 099 95 ii fundament trat de açã de inden por dan moral ajuiz por janain quarezemin e outr em fac de azul linh aére brasil a julg antecipad o feit porquant a soluç do aut pod ser obt da anális do direit…
232	procedente	2018	1	19	4	Vânia Petermann	Titular	5000.0	aut 0303383 95 2017 8 24 0090 açã proced do juiz espec cível proc autor getúli corrê réu lat linh aére a vist etc i relatóri relatóri dispens na form do artig 38 caput da lei 9 099 95 ii fundament trat de açã de inden por dan moral ajuiz por getúli corrê em fac de lat linh aére a julg antecipad o feit porquant a soluç do aut pod ser obt da anális do direit que disciplin a matér bem com pel fat de…
233	parcialmente_procedente	2018	1	18	3	Vânia Petermann	Titular	9000.0	﻿aut 0305754 32 2017 8 24 0090 açã proced do juiz espec cível proc autor mikhayl ulynsky nesseroff guerr gonçalv réu azul linh aére vist etc i relatóri relatóri dispens na form do artig 38 caput da lei 9 099 95 ii fundament trat de açã de inden por dan moral ajuiz por mikhayl ulynsky nesseroff guerr gonçalv em fac de azul linh aére julg antecipad o feit porquant a soluç do aut pod ser obt da anál…
234	parcialmente_procedente	2018	1	16	1	Vânia Petermann	Titular	0.0	﻿aut 0303058 23 2017 8 24 0090 açã proced do juiz espec cível proc autor claud periard scweidson réu gol linh aére intelig a vist etc i relatóri relatóri dispens na form do artig 38 caput da lei 9 099 95 ii fundament trat de açã de inden por dan mater e moral ajuiz por claud periard scweidson em fac de gol linh aére intelig a julg antecipad o feit porquant a soluç do aut pod ser obt da anális do …
235	parcialmente_procedente	2018	1	17	2	Vânia Petermann	Titular	1000.0	﻿aut 0303288 65 2017 8 24 0090 açã proced do juiz espec cível proc autor carolin de souz réu oceana linh aére a vist etc i relatóri relatóri dispens na form do artig 38 caput da lei 9 099 95 ii fundament trat de açã de inden por dan mater e moral ajuiz por carolin de souz em fac de oceana linh aére a julg antecipad o feit porquant a soluç do aut pod ser obt da anális do direit que disciplin a mat…
236	parcialmente_procedente	2018	1	17	2	Vânia Petermann	Titular	12000.0	﻿aut 0304645 80 2017 8 24 0090 açã proced do juiz espec cível proc autor catarin de don brag réu lat linh aére a vist etc i relatóri relatóri dispens na form do artig 38 caput da lei 9 099 95 ii fundament trat de açã de inden por dan moral e mater ajuiz por catarin de don brag em fac de lat linh aére a julg antecipad o feit porquant a soluç do aut pod ser obt da anális do direit que disciplin a m…
237	parcialmente_procedente	2018	1	18	3	Vânia Petermann	Titular	10000.0	﻿aut 0303835 08 2017 8 24 0090 açã proced do juiz espec cível proc autor ariadn clariss klein sartor e outr réu lat linh aére a vist etc i relatóri relatóri dispens na form do artig 38 caput da lei 9 099 95 ii fundament trat de açã de inden por dan moral e mater ajuiz por ariadn clariss klein sartor e outr em fac de lat linh aére a julg antecipad o feit porquant a soluç do aut pod ser obt da anál…
241	parcialmente_procedente	2017	8	3	3	Vânia Petermann	Titular	3000.0	﻿aut 0308576 28 2016 8 24 0090 açã proced do juiz espec cível proc autor hei sá de carvalh e outr réu decol comérci ltd vist etc é sab que o art 38 da lei 9 099 95 prev a dispens do relatóri par as decis do juiz espec mas ao cas se faz necess brev relat do fat i relatóri hei sá de carvalh georg de carvalh gehrk thal august per nun ajuiz açã de restitu de val e inden por dan moral em fac de decol …
242	improcedente	2017	8	22	1	Vânia Petermann	Titular	0.0	aut 0300402 93 2017 8 24 0090 açã proced do juiz espec cível proc autor meliss robert de nadal réu gol linh aere a vist etc i relatóri relatóri dispens na form do artig 38 caput da lei 9 099 95 ii fundament trat de açã indenizatór por dan moral ajuiz por meliss robert de nadal em fac de gol linh aere a julg antecipad o feit porquant a soluç do aut pod ser obt da anális do direit que disciplin a m…
243	parcialmente_procedente	2017	8	29	1	Vânia Petermann	Titular	10000.0	﻿aut 0005270 27 2016 8 24 0090 açã proced do juiz espec cível proc autor gustav rap vie réu air chin ltd vist etc i relatóri relatóri dispens na form do artig 38 caput da lei 9 099 95 ii fundament trat de açã de inden por dan moral e mater ajuiz por gustav rap vie em fac de air chin ltd julg antecipad o feit porquant a soluç do aut pod ser obt da anális do direit que disciplin a matér bem com pel…
244	parcialmente_procedente	2017	8	31	3	Vânia Petermann	Titular	6000.0	﻿aut 0300184 65 2017 8 24 0090 açã proced do juiz espec cível proc autor kamilly amorin garc réu gol linh aére intelig a vist etc i relatóri relatóri dispens na form do artig 38 caput da lei 9 099 95 ii fundament trat de açã de inden por dan mater e moral ajuiz por kamilly amorin garc em fac de gol linh aére intelig a julg antecipad o feit porquant a soluç do aut pod ser obt da anális do direit q…
245	improcedente	2017	8	31	3	Vânia Petermann	Titular	0.0	aut 0300639 30 2017 8 24 0090 açã proced do juiz espec cível proc autor rebec tonn matt réu gol linh aére intelig a vist etc i relatóri relatóri dispens na form do artig 38 caput da lei 9 099 95 ii fundament trat de açã de inden por dan moral e mater ajuiz por rebec tonn matt em fac de gol linh aére intelig a julg antecipad o feit porquant a soluç do aut pod ser obt da anális do direit que discip…
246	parcialmente_procedente	2017	9	1	4	Vânia Petermann	Titular	4000.0	﻿aut 0300182 95 2017 8 24 0090 açã proced do juiz espec cível proc autor andrey luc silv vie réu azul linh aere brasil a vist etc i relatóri relatóri dispens na form do artig 38 caput da lei 9 099 95 ii fundament trat de açã de inden por dan moral ajuiz por andrey luc silv vie em fac de azul linh aere brasil a julg antecipad o feit porquant a soluç do aut pod ser obt da anális do direit que disci…
247	improcedente	2017	9	4	0	Vânia Petermann	Titular	0.0	aut 0309804 38 2016 8 24 0090 açã proced do juiz espec cível proc autor leandr so dia e outr réu gol linh aére intelig a vist etc i relatóri relatóri dispens na form do artig 38 caput da lei 9 099 95 ii fundament trat de açã de inden por dan moral ajuiz por leandr so dia e outr em fac de gol linh aére intelig a julg antecipad o feit porquant a soluç do aut pod ser obt da anális do direit que disc…
248	parcialmente_procedente	2017	9	4	0	Vânia Petermann	Titular	10000.0	﻿aut 0309518 60 2016 8 24 0090 açã proced do juiz espec cível proc autor mariann nolasc per da cunh réu american airlin inc vist etc i relatóri relatóri dispens na form do artig 38 caput da lei 9 099 95 ii fundament trat de açã de inden por dan moral ajuiz por mariann nolasc per da cunh em fac de american airlin inc julg antecipad o feit porquant a soluç do aut pod ser obt da anális do direit que…
249	parcialmente_procedente	2017	9	4	0	Vânia Petermann	Titular	2000.0	﻿aut 0300189 94 2017 8 24 0023 açã proced do juiz espec cível proc autor carolin da luz de brit réu lat linh aére a vist etc i relatóri relatóri dispens no term do art 38 da lei 9 099 1995 ii fundament trat de açã indenizatór por dan moral ajuiz por carolin da luz de brit contr lat linh aére a julg antecipad o feit uma vez que as prov const no feit são sufici par meu convenc bem com pel fat de qu…
250	parcialmente_procedente	2017	9	5	1	Vânia Petermann	Titular	0.0	﻿aut 0004097 65 2016 8 24 0090 açã proced do juiz espec cível proc autor gildom xavi marqu e outr réu vrg linh aére a vist etc i relatóri relatóri dispens na form do artig 38 caput da lei 9 099 95 ii fundament trat de açã de inden por dan moral e mater ajuiz por gildom xavi marqu e outr em fac de vrg linh aére a julg antecipad o feit porquant a soluç do aut pod ser obt da anális do direit que dis…
251	parcialmente_procedente	2017	9	6	2	Vânia Petermann	Titular	0.0	﻿aut 0005334 37 2016 8 24 0090 açã proced do juiz espec cível proc autor benici oliv feit réu azul linh aére vist etc i relatóri relatóri dispens na form do artig 38 caput da lei 9 099 95 ii fundament trat de açã de inden por dan moral ajuiz por benici oliv feit em fac de azul linh aére julg antecipad o feit porquant a soluç do aut pod ser obt da anális do direit que disciplin a matér bem com pel…
252	improcedente	2017	9	6	2	Vânia Petermann	Titular	0.0	aut 0301248 13 2017 8 24 0090 açã proced do juiz espec cível proc autor felip seitz bent réu lat linh aére a vist etc i relatóri relatóri dispens na form do artig 38 caput da lei 9 099 95 ii fundament trat de açã de inden por dan moral ajuiz por felip seitz bent em fac de lat linh aére a julg antecipad o feit porquant a soluç do aut pod ser obt da anális do direit que disciplin a matér bem com pe…
253	parcialmente_procedente	2017	9	6	2	Vânia Petermann	Titular	4000.0	﻿aut 0301969 69 2017 8 24 0023 açã proced do juiz espec cível proc autor mar jos hessein coelh réu tap transport aére portugues a vist etc i relatóri relatóri dispens na form do artig 38 caput da lei 9 099 95 ii fundament trat de açã de inden por dan moral ajuiz por mar jos hessein coelh em fac de tap transport aére portugues a julg antecipad o feit porquant a soluç do aut pod ser obt da anális d…
254	parcialmente_procedente	2017	9	11	0	Vânia Petermann	Titular	4000.0	﻿aut 0301966 17 2017 8 24 0023 açã proced do juiz espec cível proc autor prud jos silv mell réu tap transport aére portugues a vist etc i relatóri relatóri dispens na form do artig 38 caput da lei 9 099 95 ii fundament trat de açã de inden por dan moral e mater ajuiz por prud jos silv mell em fac de tap transport aére portugues a julg antecipad o feit porquant a soluç do aut pod ser obt da anális…
255	parcialmente_procedente	2017	9	14	3	Vânia Petermann	Titular	4000.0	﻿aut 0311346 91 2016 8 24 0090 açã proced do juiz espec cível proc autor hug franc cez réu campanh aér azul linh aére brasil a vist etc i relatóri relatóri dispens na form do artig 38 caput da lei 9 099 95 ii fundament trat de açã de inden por dan moral ajuiz por hug franc cez em fac de campanh aér azul linh aére brasil a julg antecipad o feit porquant a soluç do aut pod ser obt da anális do dire…
256	parcialmente_procedente	2017	9	12	1	Vânia Petermann	Titular	1000.0	﻿aut 0311448 16 2016 8 24 0090 açã proced do juiz espec cível proc autor leonard arrud réu azul linh aére brasil a vist etc i relatóri relatóri dispens na form do artig 38 caput da lei 9 099 95 ii fundament trat de açã de inden por dan mater e moral ajuiz por leonard arrud em fac de azul linh aére brasil a julg antecipad o feit porquant a soluç do aut pod ser obt da anális do direit que disciplin…
257	parcialmente_procedente	2017	9	12	1	Vânia Petermann	Titular	10000.0	﻿aut 0301714 14 2017 8 24 0023 açã proced do juiz espec cível proc autor rodrig ces math ferr réu emirat airlin a vist etc i relatóri relatóri dispens na form do artig 38 caput da lei 9 099 95 ii fundament trat de açã de inden por dan moral ajuiz por rodrig ces math ferr em fac de emirat airlin a julg antecipad o feit porquant a soluç do aut pod ser obt da anális do direit que disciplin a matér b…
258	parcialmente_procedente	2017	9	12	1	Vânia Petermann	Titular	1500.0	﻿aut 0003988 51 2016 8 24 0090 açã proced do juiz espec cível proc autor ricard bortolott martinell réu oceana linh aére a vist etc i relatóri relatóri dispens na form do artig 38 caput da lei 9 099 95 ii fundament trat de açã de inden por dan moral ajuiz por ricard bortolott martinell em fac de oceana linh aére a julg antecipad o feit porquant a soluç do aut pod ser obt da anális do direit que d…
259	parcialmente_procedente	2017	9	22	4	Vânia Petermann	Titular	10000.0	﻿aut 0300947 66 2017 8 24 0090 açã proced do juiz espec cível proc autor marc antôni eli blegg réu lat linh aére a e outr vist etc i relatóri relatóri dispens na form do artig 38 caput da lei 9 099 95 ii fundament trat de açã de inden por dan moral e mater ajuiz por marc antôni eli blegg em fac de lat linh aére a e outr julg antecipad o feit porquant a soluç do aut pod ser obt da anális do direit…
260	parcialmente_procedente	2017	9	25	0	Vânia Petermann	Titular	12000.0	﻿aut 0301132 07 2017 8 24 0090 açã proced do juiz espec cível proc autor franciny vie agost réu lat linh aére a e outr vist etc i relatóri relatóri dispens na form do artig 38 caput da lei 9 099 95 ii fundament trat de açã de inden por dan moral ajuiz por franciny vie agost em fac de lat linh aére a e american airlin julg antecipad o feit porquant a soluç do aut pod ser obt da anális do direit qu…
261	parcialmente_procedente	2017	9	25	0	Vânia Petermann	Titular	4000.0	﻿aut 0300982 26 2017 8 24 0090 açã proced do juiz espec cível proc autor marc aureli pras goetten réu gol transport aére a vist etc i relatóri relatóri dispens na form do artig 38 caput da lei 9 099 95 ii fundament trat de açã de inden por dan moral ajuiz por marc aureli pras goetten em fac de gol transport aére a julg antecipad o feit porquant a soluç do aut pod ser obt da anális do direit que d…
262	parcialmente_procedente	2017	9	25	0	Vânia Petermann	Titular	5000.0	﻿aut 0307873 97 2016 8 24 0090 açã proced do juiz espec cível proc autor jean juli mour réu oceana linh aére a vist etc i relatóri relatóri dispens no term do art 38 da lei 9 099 1995 ii fundament trat de açã condenatór ajuiz por jean juli mour contr oceana linh aére a julg antecipad o feit porquant a soluç do aut pod ser obt da anális do direit que disciplin a matér bem com pel fat de que as pro…
263	parcialmente_procedente	2017	9	26	1	Vânia Petermann	Titular	8000.0	﻿aut 0311424 85 2016 8 24 0090 açã proced do juiz espec cível proc autor alfons herbert penkuhn réu lat airlin group a vist etc i relatóri relatóri dispens no term do art 38 da lei 9 099 1995 ii fundament trat de açã indenizatór ajuiz por alfons herbert penkuhn contr lat airlin group a julg antecipad o feit porquant a soluç do aut pod ser obt da anális do direit que disciplin a matér bem com pel …
264	improcedente	2017	9	26	1	Vânia Petermann	Titular	0.0	aut 0311519 18 2016 8 24 0090 açã proced do juiz espec cível proc autor willian anderson martim da silv réu alitál compagn aére itali a vist etc i relatóri relatóri dispens na form do artig 38 caput da lei 9 099 95 ii fundament trat de açã de inden por dan mater ajuiz por willian anderson martim da silv em fac de alitál compagn aére itali a julg antecipad o feit porquant a soluç do aut pod ser ob…
265	parcialmente_procedente	2017	10	4	2	Vânia Petermann	Titular	1500.0	﻿aut 0300173 36 2017 8 24 0090 açã proced do juiz espec cível proc autor daniel da silv ros e outr réu gol transport aére a vist etc i relatóri relatóri dispens na form do artig 38 caput da lei 9 099 95 ii fundament trat de açã de inden por dan moral ajuiz por daniel da silv ros e outr em fac de gol transport aére a julg antecipad o feit porquant a soluç do aut pod ser obt da anális do direit que…
266	parcialmente_procedente	2017	10	24	1	Vânia Petermann	Titular	5000.0	﻿aut 0310418 43 2016 8 24 0090 açã proced do juiz espec cível proc autor ros aylc oliv leit réu gol linh aére intelig a vist etc i relatóri relatóri dispens no term do art 38 da lei 9 099 1995 ii fundament trat de açã de inden de dan moral ajuiz por ros aylc oliv leit em fac de gol linh aére intelig a julg antecipad o feit porquant a soluç do aut pod ser obt da anális do direit que disciplin a ma…
267	parcialmente_procedente	2017	10	24	1	Vânia Petermann	Titular	8000.0	﻿aut 0303164 82 2017 8 24 0090 açã proced do juiz espec cível proc autor ana cláud bah amar alv réu lat linh aére a vist etc i relatóri relatóri dispens na form do artig 38 caput da lei 9 099 95 ii fundament trat de açã de inden por dan moral ajuiz por ana cláud bah amar alv em fac de lat linh aére a julg antecipad o feit uma vez que as prov const no feit são sufici par meu convenc bem com pel fa…
268	parcialmente_procedente	2017	10	25	2	Vânia Petermann	Titular	5000.0	﻿aut 0304965 33 2017 8 24 0090 açã proced do juiz espec cível proc autor pedr seolin do sant réu lat airlin vist etc i relatóri relatóri dispens na form do artig 38 caput da lei 9 099 95 ii fundament trat de açã de inden por dan mater e moral ajuiz por pedr seolin do sant em fac de lat airlin julg antecipad o feit porquant a soluç do aut pod ser obt da anális do direit que disciplin a matér bem c…
269	parcialmente_procedente	2017	10	25	2	Vânia Petermann	Titular	10000.0	﻿aut 0302984 03 2016 8 24 0090 açã proced do juiz espec cível proc autor dulc de castr queved e outr réu tam linh aére a e outr vist etc i relatóri relatóri dispens na form do artig 38 caput da lei 9 099 95 ii fundament trat de açã de inden por dan moral e mater ajuiz por dulc de castr queved e outr em fac de tam linh aére a e outr julg antecipad o feit porquant a soluç do aut pod ser obt da anál…
270	parcialmente_procedente	2017	10	30	0	Vânia Petermann	Titular	4000.0	﻿aut 0000017 24 2017 8 24 0090 açã proced do juiz espec cível proc autor robert léo da silv réu lat linh aére a vist etc i relatóri relatóri dispens na form do artig 38 caput da lei 9 099 95 ii fundament trat de açã de inden por dan moral ajuiz por robert léo da silv em fac de lat linh aére a julg antecipad o feit porquant a soluç do aut pod ser obt da anális do direit que disciplin a matér bem c…
271	improcedente	2017	10	30	0	Vânia Petermann	Titular	0.0	aut 0000136 82 2017 8 24 0090 açã proced do juiz espec cível proc autor alyn carvalh de oliv réu azul linh aére brasil vist etc i relatóri relatóri dispens na form do artig 38 caput da lei 9 099 95 ii fundament trat de açã de inden por dan moral ajuiz por alyn carvalh de oliv em fac de azul linh aére brasil julg antecipad o feit porquant a soluç do aut pod ser obt da anális do direit que discipli…
272	parcialmente_procedente	2017	11	1	2	Vânia Petermann	Titular	0.0	﻿aut 0300384 72 2017 8 24 0090 açã proced do juiz espec cível proc autor joã eduard de nadal réu gol linh aére a vist etc i relatóri relatóri dispens na form do artig 38 caput da lei 9 099 95 ii fundament trat de açã de inden por dan mater e moral ajuiz por joã eduard de nadal em fac de gol linh aére a julg antecipad o feit porquant a soluç do aut pod ser obt da anális do direit que disciplin a m…
273	improcedente	2017	11	9	3	Vânia Petermann	Titular	0.0	aut 0301539 13 2017 8 24 0090 açã proced do juiz espec cível proc autor fábi cost proenç réu lat airlin group a e outr vist etc i relatóri relatóri dispens na form do artig 38 caput da lei 9 099 95 ii fundament trat de açã de inden por dan mater e moral ajuiz por fábi cost proenç em fac de lat airlin group a e outr julg antecipad o feit porquant a soluç do aut pod ser obt da anális do direit que …
274	parcialmente_procedente	2017	11	3	4	Vânia Petermann	Titular	14240.0	﻿aut 0001697 44 2017 8 24 0090 açã proced do juiz espec cível proc autor mar heizen amin hel réu lat airlin group a e outr vist etc i relatóri relatóri dispens na form do artig 38 caput da lei 9 099 95 ii fundament trat de açã de inden por dan moral e mater ajuiz por mar heizen amin hel em fac de lat airlin group a e outr julg antecipad o feit porquant a soluç do aut pod ser obt da anális do dire…
275	parcialmente_procedente	2017	11	6	0	Vânia Petermann	Titular	10000.0	﻿aut 0000357 65 2017 8 24 0090 açã proced do juiz espec cível proc autor eduard mora de alme réu lat linh aére a vist etc i relatóri relatóri dispens na form do artig 38 caput da lei 9 099 95 ii fundament trat de açã de inden por dan moral ajuiz por eduard mora de alme em fac de lat linh aére a julg antecipad o feit porquant a soluç do aut pod ser obt da anális do direit que disciplin a matér bem…
276	parcialmente_procedente	2017	11	8	2	Vânia Petermann	Titular	10000.0	﻿aut 0302417 35 2017 8 24 0090 açã proced do juiz espec cível proc autor eduard kar kleinubing réu lat airlin group a vist etc i relatóri relatóri dispens na form do artig 38 caput da lei 9 099 95 ii fundament trat de açã de inden por dan moral ajuiz por eduard kar kleinubing em fac de lat airlin group a julg antecipad o feit porquant a soluç do aut pod ser obt da anális do direit que disciplin a…
277	parcialmente_procedente	2017	11	9	3	Vânia Petermann	Titular	2000.0	﻿aut 0000742 13 2017 8 24 0090 açã proced do juiz espec cível proc autor carolin vidott castr corre réu lat linh aére a vist etc i relatóri relatóri dispens na form do artig 38 caput da lei 9 099 95 ii fundament trat de açã de inden por dan moral ajuiz por carolin vidott castr corre em fac de lat linh aére a julg antecipad o feit porquant a soluç do aut pod ser obt da anális do direit que discipl…
278	parcialmente_procedente	2017	11	13	0	Vânia Petermann	Titular	8000.0	﻿aut 0302724 86 2017 8 24 0090 açã proced do juiz espec cível proc autor luci carmen zatt ram réu lat linh aére a vist etc i relatóri relatóri dispens na form do artig 38 caput da lei 9 099 95 ii fundament trat de açã de inden por dan moral ajuiz por luci carmen zatt ram em fac de lat linh aére a julg antecipad o feit porquant a soluç do aut pod ser obt da anális do direit que disciplin a matér b…
279	parcialmente_procedente	2017	11	14	1	Vânia Petermann	Titular	6000.0	﻿aut 0302138 49 2017 8 24 0090 açã proced do juiz espec cível proc autor tati shigunov réu lat airlin group a vist etc i relatóri relatóri dispens na form do artig 38 caput da lei 9 099 95 ii fundament trat de açã de inden por dan moral ajuiz por tati shigunov em fac de lat airlin group a julg antecipad o feit porquant a soluç do aut pod ser obt da anális do direit que disciplin a matér bem com p…
280	parcialmente_procedente	2017	11	14	1	Vânia Petermann	Titular	4000.0	﻿aut 0303527 03 2016 8 24 0091 açã proced do juiz espec cível proc autor francislen da silv per réu vrg linh aére a vist etc i relatóri relatóri dispens na form do artig 38 caput da lei 9 099 95 ii fundament trat de açã de inden por dan moral ajuiz por francislen da silv per em fac de vrg linh aére a julg antecipad o feit porquant a soluç do aut pod ser obt da anális do direit que disciplin a mat…
281	parcialmente_procedente	2017	11	20	0	Vânia Petermann	Titular	12000.0	﻿aut 0301775 62 2017 8 24 0090 açã proced do juiz espec cível proc autor joã paul silvin réu american airlin inc vist etc i relatóri relatóri dispens na form do artig 38 caput da lei 9 099 95 ii fundament trat de açã de inden por dan moral e mater ajuiz por joã paul silvin em fac de american airlin inc julg antecipad o feit porquant a soluç do aut pod ser obt da anális do direit que disciplin a m…
282	improcedente	2017	12	12	1	Vânia Petermann	Titular	0.0	aut 0003015 96 2016 8 24 0090 açã proced do juiz espec cível proc autor mar toled piz baiocch de sant ann réu smil a vist etc i relatóri relatóri dispens na form do artig 38 caput da lei 9 099 95 ii fundament trat de açã de repet de indébit e indenizatór por dan moral ajuiz por mar toled piz baiocch de sant ann em fac de smil a e gol varig linh aére a no mérit julg antecipad o feit porquant a sol…
283	parcialmente_procedente	2017	7	31	0	Vânia Petermann	Titular	10000.0	﻿aut 0303946 23 2016 8 24 0091 açã proced do juiz espec cível proc autor renat holthausen kurtz réu american airlin inc vist etc i relatóri relatóri dispens na form do artig 38 caput da lei 9 099 95 ii fundament trat de açã de inden por dan moral ajuiz por renat holthausen kurtz em fac de american airlin inc julg antecipad o feit porquant a soluç do aut pod ser obt da anális do direit que discipl…
284	parcialmente_procedente	2017	7	31	0	Vânia Petermann	Titular	8000.0	﻿aut 0311504 49 2016 8 24 0090 açã proced do juiz espec cível proc autor maxmili pom réu avianc linh aére vist etc i relatóri relatóri dispens na form do artig 38 caput da lei 9 099 95 ii fundament trat de açã de inden por dan moral ajuiz por maxmili pom em fac de avianc linh aére julg antecipad o feit porquant a soluç do aut pod ser obt da anális do direit que disciplin a matér bem com pel fat d…
285	parcialmente_procedente	2017	7	31	0	Vânia Petermann	Titular	3000.0	﻿aut 0300121 40 2017 8 24 0090 açã proced do juiz espec cível proc autor camil salum de oliv réu lant airlin group a e outr vist etc i relatóri relatóri dispens na form do artig 38 caput da lei 9 099 95 ii fundament trat de açã de inden por dan moral ajuiz por camil salum de oliv em fac de lant airlin group a e outr julg antecipad o feit porquant a soluç do aut pod ser obt da anális do direit que…
286	parcialmente_procedente	2017	8	1	1	Vânia Petermann	Titular	5000.0	﻿aut 0300806 47 2017 8 24 0090 açã proced do juiz espec cível proc autor guilherm schmidt carp réu tam linh aére vist etc i relatóri relatóri dispens na form do artig 38 caput da lei 9 099 95 ii fundament trat de açã de inden por dan moral ajuiz por guilherm schmidt carp em fac de tam linh aére julg antecipad o feit porquant a soluç do aut pod ser obt da anális do direit que disciplin a matér bem…
287	parcialmente_procedente	2017	7	11	1	Vânia Petermann	Titular	8000.0	﻿aut 0002558 64 2016 8 24 0090 açã proced do juiz espec cível proc autor marci josé linh réu compagni nation royal air maroc vist etc i relatóri relatóri dispens na form do artig 38 caput da lei 9 099 95 ii fundament trat de açã de inden por dan moral e mater ajuiz por marci josé linh em fac de compagni nation royal air maroc julg antecipad o feit porquant a soluç do aut pod ser obt da anális do …
288	parcialmente_procedente	2017	7	6	3	Vânia Petermann	Titular	5000.0	﻿aut 0306375 63 2016 8 24 0090 açã proced do juiz espec cível proc autor fern sant da silv réu vrg linh aére a e outr vist etc i relatóri relatóri dispens no term do art 38 da lei 9 099 1995 ii fundament trat de açã de inden de dan mater e moral ajuiz por fern sant da silv contr vrg linh aére a e outr julg antecipad o feit porquant a soluç do aut pod ser obt da anális do direit que disciplin a ma…
289	parcialmente_procedente	2017	7	7	4	Vânia Petermann	Titular	5000.0	﻿aut 0003071 32 2016 8 24 0090 açã proced do juiz espec cível proc autor edison linh réu gol transport aére a vist etc i relatóri relatóri dispens no term do art 38 da lei 9 099 1995 ii fundament trat de açã de inden de dan mater e moral ajuiz por edison linh contr gol transport aére a julg antecipad o feit porquant a soluç do aut pod ser obt da anális do direit que disciplin a matér bem com pel …
290	parcialmente_procedente	2017	7	12	2	Vânia Petermann	Titular	5000.0	﻿aut 0003022 88 2016 8 24 0090 açã proced do juiz espec cível proc autor lay de jesu alv réu iber linh aére espanh a vist etc i relatóri relatóri dispens no term do art 38 da lei 9 099 1995 ii fundament trat de açã condenatór ajuiz por lay de jesu alv contr iber linh aére espanh a julg antecipad o feit porquant a soluç do aut pod ser obt através da anális do direit que disciplin a matér bem com p…
291	improcedente	2017	7	14	4	Vânia Petermann	Titular	0.0	aut 0003051 41 2016 8 24 0090 açã proced do juiz espec cível proc autor jon leopoldin da silv ram réu oceana linh aére a vist etc i relatóri relatóri dispens na form do artig 38 caput da lei 9 099 95 ii fundament trat de açã de inden ajuiz por jon leopoldin da silv ram em fac de oceana linh aére a julg antecipad o feit porquant a soluç do aut pod ser obt da anális do direit que disciplin a matér …
292	parcialmente_procedente	2017	7	12	2	Vânia Petermann	Titular	5000.0	﻿aut 0304417 42 2016 8 24 0090 açã proced do juiz espec cível proc autor mauríci de lucc figu e outr réu compan panamen de aviacion a e outr vist etc i relatóri relatóri dispens no term do art 38 da lei 9 099 1995 ii fundament trat de açã condenatór ajuiz por mauríci de lucc figu e cáss andre de souz mundstock contr compan panamen de aviacion a e decol com ltd verif que o process foi extint em re…
293	procedente	2017	7	26	2	Vânia Petermann	Titular	10000.0	aut 0007480 48 2016 8 24 0091 açã proced do juiz espec cível proc autor mítil nocett souz brandl réu lat linh aére a vist etc i relatóri relatóri dispens na form do artig 38 caput da lei 9 099 95 ii fundament trat de açã de inden por dan moral e mater ajuiz por mítil nocett souz brandl em fac de lat linh aére a julg antecipad o feit porquant a soluç do aut pod ser obt da anális do direit que disc…
294	parcialmente_procedente	2017	7	6	3	Vânia Petermann	Titular	5000.0	﻿aut 0302839 41 2016 8 24 0091 açã proced do juiz espec cível proc autor thiag far nev réu gol linh aére vist etc i relatóri relatóri dispens no term do art 38 da lei 9 099 1995 ii fundament trat de açã de inden de dan mater e moral ajuiz por thiag far nev contr gol linh aére julg antecipad o feit porquant a soluç do aut pod ser obt da anális do direit que disciplin a matér bem com pel fat de que…
295	parcialmente_procedente	2017	7	18	1	Vânia Petermann	Titular	5000.0	﻿aut 0310587 30 2016 8 24 0090 açã proced do juiz espec cível proc autor rafael andré bald de lim réu gol linh aére intelig a vist etc i relatóri relatóri dispens no term do art 38 da lei 9 099 1995 ii fundament trat de açã de inden de dan moral ajuiz por rafael andré bald de lim contr gol linh aére intelig a julg antecipad o feit porquant a soluç do aut pod ser obt da anális do direit que discip…
296	improcedente	2017	5	30	1	Vânia Petermann	Titular	0.0	aut 0300610 14 2016 8 24 0090 açã proced do juiz espec cível proc autor josé da silv net réu oceana linh aére a vist etc i relatóri relatóri dispens no term do art 38 da lei 9 099 1995 ii fundament trat de açã condenatór ajuiz por josé da silv net contr oceana linh aére a julg antecipad o feit porquant a soluç do aut pod ser obt pel anális do direit que disciplin a matér bem com pel fat de que as…
297	parcialmente_procedente	2017	7	14	4	Vânia Petermann	Titular	12000.0	﻿aut 0303942 86 2016 8 24 0090 açã proced do juiz espec cível proc autor carl bianchin réu tam linh aére a vist etc i relatóri relatóri dispens na form do artig 38 caput da lei 9 099 95 ii fundament trat de açã de inden por dan moral ajuiz por carl bianchin em fac de tam linh áre a julg antecipad o feit porquant a soluç do aut pod ser obt da anális do direit que disciplin a matér bem com pel fat …
298	parcialmente_procedente	2017	7	20	3	Vânia Petermann	Titular	2000.0	﻿aut 0310659 17 2016 8 24 0090 açã proced do juiz espec cível autor carin rabel far ré klm cia real holand de avi vist etc i relatóri relatóri dispens na form do artig 38 caput da lei 9 099 95 ii fundament trat de açã de inden por dan moral ajuiz por carin rabel far em fac de klm cia real holand de avi infir do aut que a autor adquir par si pass aére de ida e volt do trech de florianópolil genebr…
299	parcialmente_procedente	2017	7	1	5	Vânia Petermann	Titular	8000.0	﻿aut 0305694 93 2016 8 24 0090 açã proced do juiz espec cível proc autor brun ram e outr réu vrg linh aére a vist etc i relatóri relatóri dispens no term do art 38 da lei 9 099 1995 ii fundament trat de açã condenatór por dan moral ajuiz por brun ram e manuel kanarek per ram contr vrg linh aére a julg antecipad o feit porquant a soluç do aut pod ser obt através da anális do direit que disciplin a…
300	parcialmente_procedente	2017	7	31	0	Vânia Petermann	Titular	1000.0	﻿aut 0313886 22 2016 8 24 0023 açã proced do juiz espec cível proc autor paul arriel fabr finot réu oceana linh aére a vist etc i relatóri relatóri dispens no term do art 38 da lei 9 099 1995 ii fundament trat de açã condenatór ajuiz por paul arriel fabr finot contr oceana linh aére a julg antecipad o feit porquant a soluç do aut pod ser obt da anális do direit que disciplin a matér bem com pel f…
301	parcialmente_procedente	2017	7	13	3	Vânia Petermann	Titular	10000.0	﻿aut 0304525 71 2016 8 24 0090 açã proced do juiz espec cível proc autor sarah fernand e outr réu ethiopian airlin enterpris vist etc i relatóri relatóri dispens na form do artig 38 caput da lei 9 099 95 ii fundament trat de açã de inden por dan moral ajuiz por sarah fernand e outr em fac de ethiopian airlin enterpris julg antecipad o feit porquant a soluç do aut pod ser obt da anális do direit q…
302	parcialmente_procedente	2017	7	31	0	Vânia Petermann	Titular	0.0	﻿aut 0305495 08 2015 8 24 0090 açã proced do juiz espec cível proc autor gabriel do anj ferraz réu lat linh aére a e multiplu a vist etc i relatóri relatóri dispens no term do art 38 da lei 9 099 1995 ii fundament trat de açã condenatór ajuiz por gabriel do anj ferraz contr lat linh aére a e multiplu a julg antecipad o feit porquant a soluç do aut pod ser obt através da anális do direit que disci…
303	parcialmente_procedente	2017	6	4	6	Vânia Petermann	Titular	2000.0	﻿aut 0303585 09 2016 8 24 0090 açã proced do juiz espec cível proc autor renat spacek janu réu oceana linh aére a vist etc i fundament trat de açã condenatór de inden por dan mater e moral ajuiz por renat spacek janu em fac de oceana linh aére a par uma compreens do que ser decid ent pertin faz um relatóri do process emb sej dispens no rit do juiz espec a autor ajuiz a pres açã com as seguint cau…
304	improcedente	2017	6	19	0	Vânia Petermann	Titular	0.0	aut 0002610 60 2016 8 24 0090 açã proced do juiz espec cível proc autor fát mar mend do sant réu edestin agênc de viag e tur ltd e outr vist etc i relatóri relatóri dispens na form do artig 38 caput da lei 9 099 95 ii fundament trat de açã condenatór por dan mater e moral ajuiz por fát mar mend do sant em fac de edestin com br agênc de viag e tur ltd a princípi fris que a demand foi inic promov e…
305	extincao	2017	6	23	4	Vânia Petermann	Titular	0.0	﻿aut 0300962 69 2016 8 24 0090 açã proced do juiz espec cível autor arivan august chiarelott e outr réu air europ linh aére a e outr vist etc i relatóri relatóri dispens na form do artig 38 caput da lei 9 099 95 ii fundament julg o process com const poi há cond process e de prov par tant trat de açã de repar de dan moral ajuiz por arivan august chiarelott elizabeth chiarelott palm e beatr chiarel…
305	extincao	2017	6	23	4	Vânia Petermann	Titular	0.0	﻿aut 0300962 69 2016 8 24 0090 açã proced do juiz espec cível autor arivan august chiarelott e outr réu air europ linh aére a e outr vist etc i relatóri relatóri dispens na form do artig 38 caput da lei 9 099 95 ii fundament julg o process com const poi há cond process e de prov par tant trat de açã de repar de dan moral ajuiz por arivan august chiarelott elizabeth chiarelott palm e beatr chiarel…
305	parcialmente_procedente	2017	6	23	4	Vânia Petermann	Titular	5000.0	﻿aut 0300962 69 2016 8 24 0090 açã proced do juiz espec cível autor arivan august chiarelott e outr réu air europ linh aére a e outr vist etc i relatóri relatóri dispens na form do artig 38 caput da lei 9 099 95 ii fundament julg o process com const poi há cond process e de prov par tant trat de açã de repar de dan moral ajuiz por arivan august chiarelott elizabeth chiarelott palm e beatr chiarel…
306	procedente	2017	7	26	2	Vânia Petermann	Titular	8500.0	aut 0309267 42 2016 8 24 0090 açã proced do juiz espec cível proc autor suzan schmidt de arrud réu lat linh aére a vist etc i relatóri relatóri dispens na form do artig 38 caput da lei 9 099 95 ii fundament trat de açã de inden por dan moral ajuiz por suzan schmidt de arrud em fac de lat linh aére a julg antecipad o feit porquant a soluç do aut pod ser obt da anális do direit que disciplin a maté…
307	procedente	2017	7	26	2	Vânia Petermann	Titular	7500.0	aut 0309237 07 2016 8 24 0090 açã proced do juiz espec cível proc autor jakson albert munhoz réu turkish airlin inc vist etc i relatóri relatóri dispens na form do artig 38 caput da lei 9 099 95 ii fundament trat de açã de inden por dan moral e mater ajuiz por jakson albert munhoz em fac deturkish airlin inc julg antecipad o feit porquant a soluç do aut pod ser obt da anális do direit que discipl…
308	parcialmente_procedente	2017	8	1	1	Vânia Petermann	Titular	6000.0	﻿aut 0300045 16 2017 8 24 0090 açã proced do juiz espec cível proc autor silv luiz lermen e outr réu american airlin inc vist etc i relatóri relatóri dispens na form do artig 38 caput da lei 9 099 95 ii fundament trat de açã de inden por dan moral e mater ajuiz por silv luiz lermen e outr em fac deamerican airlin inc julg antecipad o feit porquant a soluç do aut pod ser obt da anális do direit qu…
309	procedente	2017	6	23	4	Felipe L. da S. N. Schwambach	Leigo	2000.0	aut 0000114 92 2015 8 24 0090 açã proced do juiz espec cível proc autor rafael rodrig de souz réu american airlin decis o art 38 da lei 9 099 95 dispens o relatóri mas ao cas verif se a necess de brev relat i relatóri rafael rodrig de souz qualific no aut ajuiz desassist de advog açã de inden de dan mater e moral contr a ré american airlin e aleg em resum na pet inic i que realiz a compr de pass …
310	parcialmente_procedente	2017	8	1	1	Vânia Petermann	Titular	5000.0	﻿aut 0309118 46 2016 8 24 0090 açã proced do juiz espec cível proc autor marci ricard cost réu gol linh aére intelig a vist etc i relatóri relatóri dispens no term do art 38 da lei 9 099 1995 ii fundament trat de açã condenatór ajuiz por marci ricard cost contr gol linh aére intelig a julg antecipad o feit porquant a soluç do aut pod ser obt da anális do direit que disciplin a matér bem com pel f…
311	improcedente	2017	7	7	4	Vânia Petermann	Titular	0.0	aut 0304074 46 2016 8 24 0090 açã proced do juiz espec cível proc autor henriqu leonard azeved de azeved réu gol linh aére intelig a vist etc i relatóri relatóri dispens na form do artig 38 caput da lei 9 099 95 ii fundament trat de açã de inden por dan mater e moral ajuiz por henriqu leonard azeved de azeved em fac de gol linh aére intelig a julg antecipad o feit porquant a soluç do aut pod ser …
312	procedente	2017	6	1	3	Vânia Petermann	Titular	2000.0	aut 0303307 08 2016 8 24 0090 açã proced do juiz espec cível proc autor herik patríc secundin réu tam linh aére a fidel viag e tur ltd e multiplu a vist etc i relatóri relatóri dispens na form do artig 38 caput da lei 9 099 95 ii fundament trat de açã condenatór por dan moral ajuiz por hérik patríc secundin em fac de tam linh aére a qualific no aut julg antecipad o feit porquant a soluç do aut po…
313	parcialmente_procedente	2017	5	31	2	Vânia Petermann	Titular	4000.0	﻿aut 0305627 65 2015 8 24 0090 açã proced do juiz espec cível proc autor rodrig fernand sánch e rejan fernand sánch réu societ air franc vist etc i relatóri relatóri dispens no term do art 38 da lei 9 099 1995 ii fundament trat de açã condenatór ajuiz por rodrig fernand sánch e rejan fernand sánch contr societ air franc julg antecipad o feit porquant a soluç do aut pod ser obt através da anális d…
314	improcedente	2017	5	31	2	Vânia Petermann	Titular	0.0	aut 0329473 21 2015 8 24 0023 açã proced do juiz espec cível proc autor cínt august da silv réu gol linh aére intelig a vist etc i relatóri relatóri dispens no term do art 38 da lei 9 099 1995 ii fundament trat de açã condenatór ajuiz por cínt august da silv contr vrg linh aére a julg antecipad o feit porquant a soluç do aut pod ser obt através da anális do direit que disciplin a matér bem com pe…
315	parcialmente_procedente	2017	5	31	2	Vânia Petermann	Titular	0.0	﻿aut 0303200 68 2016 8 24 0023 açã proced do juiz espec cível proc autor robert de souz siqu e outr réu tam linh aére a vist etc i relatóri relatóri dispens no term do art 38 da lei 9 099 1995 ii fundament trat de açã condenatór ajuiz por robert de souz siqu e michel dor budin contr tam linh aére a julg antecipad o feit porquant a soluç do aut pod ser obt através da anális do direit que disciplin…
316	parcialmente_procedente	2017	7	14	4	Vânia Petermann	Titular	0.0	﻿aut 0308516 55 2016 8 24 0090 açã proced do juiz espec cível proc autor rafael are da silv franzon e outr réu oceana linh aére a vist etc i relatóri relatóri dispens no term do art 38 da lei 9 099 1995 ii fundament trat de açã condenatór ajuiz por rafael are da silv franzon e ana cl alme stock contr oceana linh aére a julg antecipad o feit porquant a soluç do aut pod ser obt através da anális do…
317	parcialmente_procedente	2017	8	1	1	Vânia Petermann	Titular	0.0	﻿aut 0309869 33 2016 8 24 0090 açã proced do juiz espec cível proc autor luci bihain hagemann de malfuss e outr réu oceana linh aére a e tr american airlin a tac peru vist etc i relatóri relatóri dispens na form do artig 38 caput da lei 9 099 95 ii fundament trat de açã de inden por dan moral e mater ajuiz por luci bihain hagemann de malfuss e outr em fac de oceana linh aére a e tr american airli…
317	parcialmente_procedente	2017	8	1	1	Vânia Petermann	Titular	5000.0	﻿aut 0309869 33 2016 8 24 0090 açã proced do juiz espec cível proc autor luci bihain hagemann de malfuss e outr réu oceana linh aére a e tr american airlin a tac peru vist etc i relatóri relatóri dispens na form do artig 38 caput da lei 9 099 95 ii fundament trat de açã de inden por dan moral e mater ajuiz por luci bihain hagemann de malfuss e outr em fac de oceana linh aére a e tr american airli…
318	parcialmente_procedente	2017	7	31	0	Vânia Petermann	Titular	12000.0	﻿aut 0309943 87 2016 8 24 0090 açã proced do juiz espec cível proc autor cristian felisbin silv réu air canad vist etc i relatóri relatóri dispens na form do artig 38 caput da lei 9 099 95 ii fundament trat de açã de inden por dan moral e mater ajuiz por cristian felisbin silv em fac de air canad julg antecipad o feit porquant a soluç do aut pod ser obt da anális do direit que disciplin a matér b…
319	parcialmente_procedente	2017	7	12	2	Vânia Petermann	Titular	4000.0	﻿aut 0305845 59 2016 8 24 0090 açã proced do juiz espec cível proc autor giovan mai schiav e outr réu iber line aere de espan a e outr vist etc i relatóri relatóri dispens na form do artig 38 caput da lei 9 099 95 ii fundament trat de açã de inden por dan moral e mater ajuiz por giovan mai schiav e victór brum de oliv schiav em fac de iber line aere de espan a e tam linh aére a julg antecipad o f…
320	procedente	2017	7	11	1	Vânia Petermann	Titular	8000.0	aut 0302795 25 2016 8 24 0090 açã proced do juiz espec cível proc autor ana carolin bazz réu air europ linh aére a vist etc i relatóri relatóri dispens na form do artig 38 caput da lei 9 099 95 ii fundament trat de açã de inden por dan moral e mater ajuiz por ana carolin bazz em fac de air europ linh aére a julg antecipad o feit porquant a soluç do aut pod ser obt da anális do direit que discipli…
321	parcialmente_procedente	2017	7	10	0	Vânia Petermann	Titular	10000.0	﻿aut 0305834 30 2016 8 24 0090 açã proced do juiz espec cível proc autor luc zimmermann réu swis internat air lin ag vist etc i relatóri relatóri dispens na form do artig 38 caput da lei 9 099 95 ii fundament trat de açã de inden por dan moral ajuiz por luc zimmermann em fac de swis internat air lin ag julg antecipad o feit porquant a soluç do aut pod ser obt da anális do direit que disciplin a m…
322	parcialmente_procedente	2017	6	1	3	Vânia Petermann	Titular	6000.0	﻿aut 0311399 72 2016 8 24 0090 açã proced do juiz espec cível proc autor mikhayl ulynsk nesseroff gonçalv réu gol linh aére intelig a vist etc i relatóri relatóri dispens no term do art 38 da lei 9 099 1995 ii fundament trat de açã condenatór ajuiz por mikhayl ulynsk nesseroff gonçalv contr gol linh aére intelig a inic acolh a prelimin suscit pel ré par retific o pol passiv pass a const com gol l…
323	improcedente	2017	5	31	2	Vânia Petermann	Titular	0.0	aut 0301273 60 2016 8 24 0090 açã proced do juiz espec cível proc autor carmen ter mor réu gol linh aére intelig a vist etc i relatóri relatóri dispens no term do art 38 da lei 9 099 1995 ii fundament trat de açã condenatór ajuiz por carmen ter mor contr gol linh aére intelig a julg antecipad o feit porquant a soluç do aut pod ser obt da anális do direit que disciplin a matér bem com pel fat de q…
324	parcialmente_procedente	2017	8	1	1	Vânia Petermann	Titular	0.0	﻿aut 0311409 19 2016 8 24 0090 açã proced do juiz espec cível proc autor guilherm abilho de freit réu lant airlin group a e outr vist etc i relatóri relatóri dispens no term do art 38 da lei 9 099 1995 ii fundament trat de açã condenatór ajuiz por guilherm abilho de freit contr lant airlin group a e outr julg antecipad o feit porquant a soluç do aut pod ser obt da anális do direit que disciplin a…
325	parcialmente_procedente	2017	8	1	1	Vânia Petermann	Titular	0.0	﻿aut 0005394 10 2016 8 24 0090 açã proced do juiz espec cível proc autor eduard robert zeidemann réu azul linh aére brasil vist etc i relatóri relatóri dispens no term do art 38 da lei 9 099 1995 ii fundament trat de açã condenatór ajuiz por eduard robert zeidemann contr azul linh aére brasil julg antecipad o feit porquant a soluç do aut pod ser obt através da anális do direit que disciplin a mat…
326	parcialmente_procedente	2017	6	1	3	Vânia Petermann	Titular	3000.0	﻿aut 0304444 25 2016 8 24 0090 açã proced do juiz espec cível proc autor thiag mat card réu vrg linh aére a vist etc i relatóri relatóri dispens no term do art 38 da lei 9 099 1995 ii fundament trat de açã condenatór ajuiz por thiag mat card contr vrg linh aére a julg antecipad o feit porquant a soluç do aut pod ser obt através da anális do direit que disciplin a matér bem com pel fat de que as p…
327	parcialmente_procedente	2017	7	27	3	Vânia Petermann	Titular	6000.0	﻿aut 0307854 91 2016 8 24 0090 açã proced do juiz espec cível proc autor daniel zoh réu lat airlin group a vist etc i relatóri relatóri dispens na form do artig 38 caput da lei 9 099 95 ii fundament trat de açã de inden por dan moral e mater ajuiz por daniel zoh em fac de lat airlin group a julg antecipad o feit porquant a soluç do aut pod ser obt da anális do direit que disciplin a matér bem com…
328	improcedente	2017	7	6	3	Vânia Petermann	Titular	0.0	aut 0308983 34 2016 8 24 0090 açã proced do juiz espec cível proc autor camil fadel tiroll réu vrg linh aére a gol linh aére vist etc i relatóri relatóri dispens na form do artig 38 caput da lei 9 099 95 ii fundament trat de açã de repet de indébit e inden por dan moral ajuiz por fát camil fadel tiroll em fac de vrg linh aére a gol linh aére prelimin o réu requ a alter da ra soc a fim de const co…
329	improcedente	2017	7	27	3	Vânia Petermann	Titular	0.0	aut 0300442 75 2017 8 24 0090 açã proced do juiz espec cível proc autor juli de souz broering réu lat linh aére a vist etc i relatóri relatóri dispens na form do artig 38 caput da lei 9 099 95 ii fundament trat de açã de inden por dan moral ajuiz por juli de souz broering em fac de lat linh aére a julg antecipad o feit porquant a soluç do aut pod ser obt da anális do direit que disciplin a matér …
330	parcialmente_procedente	2017	7	11	1	Vânia Petermann	Titular	3000.0	﻿aut 0001392 94 2016 8 24 0090 açã proced do juiz espec cível proc autor alin megum arakaw belaund réu azul linh aére vist etc i relatóri relatóri dispens na form do artig 38 caput da lei 9 099 95 ii fundament trat de açã de inden por dan mater e moral c obrig de faz ajuiz por alin megum arakaw belaund em fac de azul linh aére julg antecipad o feit porquant a soluç do aut pod ser obt da anális do…
331	parcialmente_procedente	2017	7	28	4	Vânia Petermann	Titular	4000.0	﻿aut 0310236 57 2016 8 24 0090 açã proced do juiz espec cível proc autor marlon josé mull réu gol linh aére intelig a vist etc i relatóri relatóri dispens no term do art 38 da lei 9 099 1995 ii fundament trat de açã condenatór ajuiz por marlon josé mull contr gol linh aére intelig a julg antecipad o feit porquant a soluç do aut pod ser obt através da anális do direit que disciplin a matér bem com…
332	parcialmente_procedente	2017	7	28	4	Vânia Petermann	Titular	0.0	﻿aut 0310482 53 2016 8 24 0090 açã proced do juiz espec cível proc autor olg chulkov réu gol linh aére intelig a vist etc i relatóri relatóri dispens na form do artig 38 caput da lei 9 099 95 ii fundament trat de açã de inden por dan moral e mater ajuiz por olg chulkov em fac de gol linh aére intelig a julg antecipad o feit porquant a soluç do aut pod ser obt da anális do direit que disciplin a m…
333	parcialmente_procedente	2017	7	23	6	Denise Lago Pereira Haas	Leigo	4000.0	﻿aut 0302154 37 2016 8 24 0090 açã proced do juiz espec cível proc autor fern simon e outr réu american airlin vist etc dispens relatóri no term do artig 38 da lei 9 099 95 fundament e decid trat de açã condenatór ajuiz por fern simon e silv specht contr american airlin julg antecipad o feit porquant a soluç do aut pod ser obt através da anális do direit que disciplin a matér bem com pel fat de q…
334	procedente	2017	7	18	1	Vânia Petermann	Titular	10000.0	aut 0310151 71 2016 8 24 0090 açã proced do juiz espec cível proc autor milton cléci zanin e outr réu aeromex aerov de mexic a vist etc i relatóri relatóri dispens na form do artig 38 caput da lei 9 099 95 ii fundament trat de açã de inden por dan moral e mater ajuiz por milton cléci zanin e outr em fac de aeromex aerov de mexic a julg antecipad o feit porquant a soluç do aut pod ser obt da análi…
335	parcialmente_procedente	2017	8	1	1	Vânia Petermann	Titular	7000.0	﻿aut 0300020 03 2017 8 24 0090 açã proced do juiz espec cível proc autor rodrig doming e outr réu vrg linh aére a vist etc i relatóri relatóri dispens na form do artig 38 caput da lei 9 099 95 ii fundament trat de açã de inden por dan moral e mater ajuiz por rodrig doming e outr em fac de vrg linh aére a julg antecipad o feit porquant a soluç do aut pod ser obt da anális do direit que disciplin a…
336	parcialmente_procedente	2017	7	19	2	Vânia Petermann	Titular	5590.01	﻿aut 0002087 48 2016 8 24 0090 açã proced do juiz espec cível proc autor laí ces dall ast e outr réu lat linh aére a vist etc i relatóri relatóri dispens na form do artig 38 caput da lei 9 099 95 ii fundament trat de açã de inden por dan moral e mater ajuiz por laí ces dall ast e outr em fac de lat linh aére a julg antecipad o feit porquant a soluç do aut pod ser obt da anális do direit que disci…
338	parcialmente_procedente	2019	1	23	2	Vânia Petermann	Titular	0.0	﻿aut 0300588 82 2018 8 24 0090 açã proced do juiz espec cível proc autor ismael valt rodrig réu smj tur ltd epp e outr vist etc relatóri relatóri dispens na form do artig 38 caput da lei 9 099 95 fundament trat de açã condenatór ajuiz por ismael valt rodrig em fac de smj tur ltd epp e compagni nation royal air maroc aduz que cancel pacot de viag com as ré mas tev os part do val ret indevid pugn p…
339	procedente	2018	10	15	0	Ana Luisa Schmidt Ramos	Substituto	3000.0	aut 0000176 30 2018 8 24 0090 açã proced do juiz espec cível proc autor héli sant ana silv juni réu société airfranc e smil fidel a vist etc i relatóri relatóri dispens na form do artig 38 caput da lei 9 099 95 ii fundament trat de açã condenatór ajuiz por héli sant ana silv juni em fac de société airfranc e smil fidel a julg antecipad o feit porquant a soluç da lid pod ser obt da anális do direi…
340	improcedente	2017	4	7	4	Denise Lago Pereira Haas	Leigo	0.0	process 0309370 49 2016 8 24 0090 proced do juiz espec cível requer daniel zach andrad de oliv requer vrg linh aére a vist etc i relatóri relatóri dispens no term do art 38 da lei 9 099 1995 ii fundament trat de açã condenatór ajuiz por daniel zach andrad de oliv contr vrg linh aére a julg antecipad o feit porquant a soluç do aut pod ser obt através da anális do direit que disciplin a matér bem c…
341	improcedente	2017	2	16	3	Vânia Petermann	Titular	0.0	aut 0303070 08 2015 8 24 0090 açã proced do juiz espec cível proc autor virt paulett szpoganicz réu delt airlin vist etc i relatóri relatóri dispens no term do art 38 da lei 9 099 1995 ii fundament trat de açã declaratór de inexist de débit c indenizatór por dan moral ajuiz por virt paulett szpoganicz contr delt airlin julg antecipad o feit porquant a soluç do aut pod ser obt através da anális do…
342	parcialmente_procedente	2016	9	21	2	Vânia Petermann	Titular	8000.0	﻿aut 0001159 97 2016 8 24 0090 açã proced do juiz espec cível proc autor allan de alme alv gonçalv réu air europ line aere vist etc i relatóri relatóri dispens no term do art 38 da lei 9 099 1995 ii fundament trat de açã condenatór ajuiz por allan de alme alv gonçalv contr air europ line aere julg antecipad o feit porquant a soluç do aut pod ser obt da anális do direit que disciplin a matér bem c…
343	parcialmente_procedente	2016	10	25	1	Vânia Petermann	Titular	6000.0	﻿aut 0303388 54 2016 8 24 0090 açã proced do juiz espec cível proc autor priscil buen réu ibér líne aére de españ a vist etc i relatóri relatóri dispens no term do art 38 da lei 9 099 1995 ii fundament trat de açã condenatór ajuiz por priscil buen contr ibér líne aére de españ a julg antecipad o feit porquant a soluç do aut pod ser obt por mei da anális do direit que disciplin a matér bem com pel…
344	parcialmente_procedente	2017	4	19	2	Vânia Petermann	Titular	10000.0	﻿aut 0303538 35 2016 8 24 0090 açã proced do juiz espec cível proc autor gerson luiz müll réu compagni nation royal air maroc mastercard brasil ltd e banc santand a vist etc i relatóri relatóri dispens no term do art 38 da lei 9 099 1995 ii fundament trat de açã condenatór ajuiz por gerson luiz müll contr compagni nation royal air maroc mastercard brasil ltd e banc santand a julg antecipad o feit…
345	improcedente	2017	4	25	1	Vânia Petermann	Titular	0.0	aut 0302810 91 2016 8 24 0090 açã proced do juiz espec cível proc autor jaim gonzag martim filh réu tam linh aére a vist par sentenç i relatóri relatóri dispens no term do art 38 da lei 9 099 1995 ii fundament trat de açã condenatór ajuiz por jaim gonzag martim filh contr tam linh aére a julg antecipad o feit porquant a soluç do aut pod ser obt da anális do direit que disciplin a matér bem com pe…
346	parcialmente_procedente	2017	5	13	5	Vânia Petermann	Titular	10000.0	﻿aut 0304459 91 2016 8 24 0090 açã proced do juiz espec cível proc autor carl eduard rap réu azul linh aére brasil a vist etc i relatóri relatóri dispens no term do art 38 da lei 9 099 1995 ii fundament trat de açã condenatór ajuiz por carl eduard rap contr azul linh aére brasil a julg antecipad o feit porquant a soluç do aut pod ser obt por mei da anális do direit que disciplin a matér bem com p…
347	procedente	2017	5	4	3	Vânia Petermann	Titular	2000.0	aut 0300633 54 2016 8 24 0091 açã proced do juiz espec cível proc autor fabi rogéri richulin da silv réu vrg linh aére a vist etc i relatóri relatóri dispens no term do art 38 da lei 9 099 1995 ii fundament trat de açã condenatór ajuiz por fabi rogéri richulin da silv contr vrg linh aére a julg antecipad o feit porquant a soluç do aut pod ser obt da anális do direit que disciplin a matér bem com …
348	parcialmente_procedente	2016	10	27	3	Vânia Petermann	Titular	3000.0	﻿aut 0305212 48 2016 8 24 0090 açã proced do juiz espec cível proc autor andre cl spolador damian réu azul linh aére brasil a vist etc i relatóri relatóri dispens no term do art 38 da lei 9 099 1995 ii fundament trat de açã condenatór ajuiz por andre cl spolador damian contr azul linh aére brasil a julg antecipad o feit porquant a soluç do aut pod ser obt por mei da anális do direit que disciplin…
349	parcialmente_procedente	2016	10	27	3	Vânia Petermann	Titular	3000.0	﻿aut 0002839 20 2016 8 24 0090 açã proced do juiz espec cível proc autor talit dur lop réu gol transport aére a vist etc i relatóri relatóri dispens no term do art 38 da lei 9 099 1995 ii fundament trat de açã condenatór ajuiz por talit dur lop contr gol transport aére a julg antecipad o feit porquant a soluç do aut pod ser obt por mei da anális do direit que disciplin a matér bem com pel fat de …
350	parcialmente_procedente	2017	4	24	0	Vânia Petermann	Titular	5000.0	﻿aut 0304922 33 2016 8 24 0090 açã proced do juiz espec cível autor ana cristin da silv zandavall réu alital compagn aere itali a e outr vist etc i relatóri relatóri dispens na form do art 38 caput da lei 9 099 95 ii fundament trat de açã condenatór por dan mater e moral ajuiz por ana cristin da silv zandavall em fac de alital compagn aere itali a e a glob travel & corporat resolv antecipad a lid…
351	parcialmente_procedente	2017	4	3	0	Vânia Petermann	Titular	4000.0	﻿aut 0305214 18 2016 8 24 0090 açã proced do juiz espec cível autor andre cl spolador damian réu tam linh aére a vist etc i relatóri relatóri dispens no term do art 38 da lei 9 099 1995 ii fundament trat de açã condenatór ajuiz por andre cl spolador damian contr tam linh aére a julg antecipad o feit porquant a soluç do aut pod ser obt através da anális do direit que disciplin a matér bem com pel …
352	parcialmente_procedente	2016	4	20	2	Vânia Petermann	Titular	0.0	﻿aut 0302261 81 2016 8 24 0090 açã proced do juiz espec cível proc autor nar ortig réu tam linh aére a vist etc i relatóri relatóri dispens no term do art 38 da lei 9 099 1995 ii fundament trat de açã condenatór ajuiz por nar ortig contr tam linh aére a julg antecipad o feit porquant a soluç do aut pod ser obt através da anális do direit que disciplin a matér bem com pel fat de que as prov carre …
353	procedente	2016	5	16	0	Vânia Petermann	Titular	8000.0	aut 0302796 10 2016 8 24 0090 açã proced do juiz espec cível proc autor math pesso albuquerqu réu air europ linh aére a vist etc i relatóri relatóri dispens no term do art 38 da lei 9 099 1995 ii fundament trat de açã condenatór ajuiz por math pesso albuquerqu contr air europ linh aére a julg antecipad o feit porquant a soluç do aut pod ser obt através da anális do direit que disciplin a matér be…
354	parcialmente_procedente	2017	4	20	3	Vânia Petermann	Titular	3000.0	﻿aut 0302355 29 2016 8 24 0090 açã proced do juiz espec cível proc autor brun ferr baix réu tam linh aére a vist etc i relatóri relatóri dispens no term do art 38 da lei 9 099 1995 ii fundament trat de açã condenatór ajuiz por brun ferr baix contr tam linh aére a julg antecipad o feit porquant a soluç do aut pod ser obt através da anális do direit que disciplin a matér bem com pel fat de que as p…
355	improcedente	2017	4	20	3	Vânia Petermann	Titular	0.0	aut 0302184 72 2016 8 24 0090 açã proced do juiz espec cível proc autor paul galbiatt silv réu iber line aere de espan a e outr vist etc i relatóri relatóri dispens no term do art 38 da lei 9 099 1995 ii fundament trat de açã condenatór ajuiz por paul galbiatt silv contr iber line aere de espan a e ocean air linh aére a verif que o process foi extint em relaç a ré iber line aere de espan a em aco…
356	parcialmente_procedente	2017	4	20	3	Vânia Petermann	Titular	5000.0	﻿aut 0301585 36 2016 8 24 0090 açã proced do juiz espec cível proc autor raub schlickmann michel e outr réu tam linh aére a vist etc i relatóri relatóri dispens no term do art 38 da lei 9 099 1995 ii fundament trat de açã condenatór ajuiz por raub schlickmann michel e outr contr tam linh aére a julg antecipad o feit porquant a soluç do aut pod ser obt da anális do direit que disciplin a matér bem…
357	improcedente	2017	5	16	1	Vânia Petermann	Titular	0.0	aut 0002704 08 2016 8 24 0090 açã proced do juiz espec cível proc autor mar ivan guim silv réu azul linh aére vist etc i relatóri relatóri dispens no term do art 38 da lei 9 099 1995 ii fundament trat de açã condenatór ajuiz por mar ivan guim silv contr azul linh aére julg antecipad o feit porquant a soluç do aut pod ser obt através da anális do direit que disciplin a matér bem com pel fat de que…
358	parcialmente_procedente	2017	5	15	0	Vânia Petermann	Titular	1000.0	﻿aut 0002576 85 2016 8 24 0090 açã proced do juiz espec cível proc autor luiz adolf tav per réu lat airlin group a vist etc i relatóri relatóri dispens no term do art 38 da lei 9 099 1995 ii fundament trat de açã condenatór ajuiz por luiz adolf tav per contr lat airlin group a julg antecipad o feit porquant a soluç do aut pod ser obt por mei da anális do direit que disciplin a matér bem com pel f…
359	parcialmente_procedente	2017	2	7	1	Davidson Jahn Mello	Titular	10000.0	﻿aut 0305754 03 2015 8 24 0090 açã proced do juiz espec cível proc autor thais marqu barcell réu gol linh aére a vist etc i relatóri relatóri dispens no term do art 38 da lei 9 099 1995 ii fundament trat de açã condenatór ajuiz por thais marqu barcell contr vrg linh aére a julg antecipad o feit porquant a soluç do aut pod ser obt através da anális do direit que disciplin a matér bem com pel fat d…
360	parcialmente_procedente	2017	1	31	1	Davidson Jahn Mello	Titular	0.0	﻿aut 0303863 44 2015 8 24 0090 açã proced do juiz espec cível proc autor allin card pires e outr réu cvc agênc de viag vist etc i relatóri relatóri dispens no term do art 38 da lei 9 099 1995 ii fundament trat de açã condenatór ajuiz por alin card pires samuel juru martin paul robert de siqu júni e adelin aric da conce contr cvc brasil oper e agênc de viag a julg antecipad o feit porquant a soluç…
361	improcedente	2017	2	9	3	Vânia Petermann	Titular	0.0	aut 0301359 31 2016 8 24 0090 açã proced do juiz espec cível proc autor juli lavin e outr réu aerov de méxic a aeroméx e outr vist par sentenç i relatóri relatóri dispens no term do art 38 da lei 9 099 1995 ii fundament trat de açã condenatór ajuiz por juli lavin e nathál oliv nev contr aerov de méxic a aeroméx e tvlx viag e tur a viajanet julg antecipad o feit porquant a soluç do aut pod ser obt…
362	parcialmente_procedente	2017	2	8	2	Vânia Petermann	Titular	0.0	﻿aut 0000231 49 2016 8 24 0090 açã proced do juiz espec cível proc autor valeri franc de felic réu tam linh aére a vist etc i relatóri relatóri dispens no term do art 38 da lei 9 099 1995 ii fundament trat de açã condenatór ajuiz por valeri franc de felic contr tam linh aére a julg antecipad o feit porquant a soluç do aut pod ser obt através da anális do direit que disciplin a matér bem com pel f…
363	parcialmente_procedente	2016	10	11	1	Vânia Petermann	Titular	8000.0	﻿aut 0302616 91 2016 8 24 0090 açã proced do juiz espec cível proc autor vic guerr vie da silv réu oceana linh aére a vist etc i relatóri relatóri dispens no term do art 38 da lei 9 099 1995 ii fundament trat de açã condenatór ajuiz por vic guerr vie da silv contr oceana linh aére a julg antecipad o feit porquant a soluç do aut pod ser obt através da anális do direit que disciplin a matér bem com…
364	procedente	2016	10	14	4	Vânia Petermann	Titular	5000.0	aut 0001388 57 2016 8 24 0090 açã proced do juiz espec cível proc autor gustav tesh shiog réu tam linh aére a vist etc i relatóri relatóri dispens no term do art 38 da lei 9 099 1995 ii fundament trat de açã condenatór ajuiz por gustav tesh shiog contr tam linh aére a julg antecipad o feit porquant a soluç do aut pod ser obt através da anális do direit que disciplin a matér bem com pel fat de que…
365	procedente	2016	10	13	3	Vânia Petermann	Titular	5000.0	aut 0300684 68 2016 8 24 0090 açã proced do juiz espec cível proc autor luc kneipp sindorf e outr réu azul linh aére vist etc i relatóri relatóri dispens no term do art 38 da lei 9 099 1995 ii fundament trat de açã condenatór ajuiz por luc kneipp sindorf e marin talh rib sindorf contr azul linh aére julg antecipad o feit porquant a soluç do aut pod ser obt através da anális do direit que discipli…
366	procedente	2016	10	11	1	Vânia Petermann	Titular	1500.0	aut 0000109 36 2016 8 24 0090 açã proced do juiz espec cível proc autor jamil cher garc e outr réu vrg linh aére a vist etc i relatóri relatóri dispens na form do artig 38 caput da lei 9 099 95 ii fundament trat de açã condenatór ajuiz por jamil cher garc e ana paul silv frag garc em fac de vrg linh aére a julg antecipad o feit porquant a soluç do aut pod ser obt através da anális do direit que d…
367	improcedente	2016	10	11	1	Vânia Petermann	Titular	0.0	aut 0003922 08 2015 8 24 0090 açã proced do juiz espec cível proc autor angel meliss borg casal réu oceana linh aére a e outr vist etc i relatóri relatóri dispens no term do art 38 da lei 9 099 1995 ii fundament trat de açã condenatór ajuiz por angel meliss borg casal contr oceana linh aére a e concessionár do aeroport internac de guarulh a gru airport julg antecipad o feit porquant a soluç do au…
368	parcialmente_procedente	2016	10	11	1	Vânia Petermann	Titular	3000.0	﻿aut 0302629 97 2016 8 24 0023 açã proced do juiz espec cível proc autor adri josé assil e outr réu oceana linh aére a vist etc i relatóri relatóri dispens no term do art 38 da lei 9 099 1995 ii fundament trat de açã condenatór ajuiz por adri josé assil joã carl linh silv e luci trierweill naschenwen contr oceana linh aére a julg antecipad o feit porquant a soluç do aut pod ser obt através da aná…
369	parcialmente_procedente	2016	12	7	2	Vânia Petermann	Titular	8000.0	﻿aut 0004230 44 2015 8 24 0090 açã proced do juiz espec cível proc autor rafael mend do sant réu tam linh aére a vist etc i relatóri relatóri dispens no term do art 38 da lei 9 099 1995 ii fundament trat de açã condenatór ajuiz por rafael mend do sant contr tam linh aére a julg antecipad o feit porquant a soluç do aut pod ser obt através da anális do direit que disciplin a matér bem com pel fat d…
370	parcialmente_procedente	2016	9	20	1	Vânia Petermann	Titular	1000.0	﻿aut 0302446 22 2016 8 24 0090 açã proced do juiz espec cível proc autor marc alexandr da silv e outr réu tam linh aére a vist etc i relatóri relatóri dispens no term do art 38 da lei 9 099 1995 ii fundament trat de açã condenatór ajuiz por marc alexandr da silv e priscil mour ortig contr tam linh aére a julg antecipad o feit porquant a soluç do aut pod ser obt através da anális do direit que dis…
371	parcialmente_procedente	2016	10	24	0	Vânia Petermann	Titular	3000.0	﻿aut 0002162 24 2015 8 24 0090 açã proced do juiz espec cível proc autor glauc ben vinc réu united airlin inc vist par sentenç i relatóri relatóri dispens no term do art 38 da lei 9 099 1995 ii fundament trat de açã condenatór ajuiz por glauc ben vinc contr united airlin inc julg antecipad o feit porquant a soluç do aut pod ser obt através da anális do direit que disciplin a matér bem com pel fat…
372	parcialmente_procedente	2016	9	19	0	Vânia Petermann	Titular	5000.0	﻿aut 0305612 96 2015 8 24 0090 açã proced do juiz espec cível proc autor francisc mar barb cavalcant réu tam linh aére a vist par sentenç i relatóri relatóri dispens no term do art 38 da lei 9 099 1995 ii fundament trat de açã condenatór ajuiz por francisc mar barb cavalcant contr tam linh aére a julg antecipad o feit porquant a soluç do aut pod ser obt através da anális do direit que disciplin a…
373	extincao	2016	12	9	4	Vânia Petermann	Titular	0.0	aut 0001006 64 2016 8 24 0090 açã proced do juiz espec cível proc autor eduard peruff e silv réu decol com ltd vist par sentenç i relatóri relatóri dispens no term do art 38 da lei 9 099 1995 ii fundament trat de açã condenatór ajuiz por eduard peruff e silv contr decol com ltd julg antecipad o feit porquant a soluç do aut pod ser obt através da anális do direit que disciplin a matér bem com pel …
374	parcialmente_procedente	2016	12	9	4	Vânia Petermann	Titular	10000.0	﻿aut 0306154 80 2016 8 24 0090 açã proced do juiz espec cível proc autor natal pizzet card réu oceana linh aére a vist etc i relatóri relatóri dispens no term do art 38 da lei 9 099 1995 ii fundament trat de açã condenatór ajuiz por natal pizzet card contr avianc oceana linh aére a inic observ que muit emb a açã tenh sid ajuiz apen contr a avianc ocean air linh aére a a autor não se insurg acerc …
375	parcialmente_procedente	2016	12	19	0	Vânia Petermann	Titular	8000.0	﻿aut 0301367 42 2015 8 24 0090 açã proced do juiz espec cível proc autor nelson gustav mesquit rib alv e outr réu decol com ltd vist par sentenç i relatóri relatóri dispens no term do art 38 da lei 9 099 1995 ii fundament trat de açã indenizatór por dan mater e moral ajuiz por nelson gustav mesquit rib alv turandot de mirand land e heloís helen de mirand land contr decol com ltd julg antecipad o …
376	parcialmente_procedente	2016	11	24	3	Vânia Petermann	Titular	5000.0	﻿aut 0305105 38 2015 8 24 0090 açã proced do juiz espec cível proc autor aldan dilm angel mat réu gol linh aére intelig vist par sentenç i relatóri relatóri dispens no term do art 38 da lei 9 099 1995 ii fundament trat de açã indenizatór ajuiz por aldan dilm angel mat contr gol linh aére intelig julg antecipad o feit porquant a soluç do aut pod ser obt através da anális do direit que disciplin a …
377	parcialmente_procedente	2016	12	19	0	Vânia Petermann	Titular	0.0	﻿aut 0000046 11 2016 8 24 0090 açã proced do juiz espec cível proc autor marci alexandr kuntz e outr réu american airlin inc vist par sentenç i relatóri relatóri dispens no term do art 38 da lei 9 099 1995 ii fundament trat de açã condenatór ajuiz por marci alexandr kuntz e outr contr american airlin inc julg antecipad o feit porquant a soluç do aut pod ser obt através da anális do direit que dis…
378	procedente	2016	7	27	2	Vânia Petermann	Titular	3000.0	aut 0305424 06 2015 8 24 0090 açã proced do juiz espec cível proc autor leonard mull sever e outr réu aerov del contin americ a avianc vist etc i relatóri relatóri dispens na form do artig 38 caput da lei 9 099 95 ii fundament trat de açã condenatór por dan moral ajuiz por leonard mull sever e outr em fac de aerov del contin americ a avianc resolv antecipad a lid no term do artig 355 i do códig d…
379	procedente	2016	7	28	3	Vânia Petermann	Titular	14000.0	aut 0300928 94 2016 8 24 0090 açã proced do juiz espec cível proc autor filip senh ros réu gol linh aére intelig a vist etc relatóri dispens no term do artig 38 caput da lei 9099 95 trat de açã de inden por dan moral ajuiz por filip senh ros em fac de gol linh aére intelig a resolv antecipad a lid no term do artig 355 i do códig de process civil de 2015 uma vez que o juiz tem o pod dev de julg a …
380	procedente	2016	7	27	2	Vânia Petermann	Titular	5000.0	aut 0302359 03 2015 8 24 0090 açã proced do juiz espec cível proc autor joã vicent hes guim klettenberg wank réu oceana linh aere a vist etc i relatóri relatóri dispens na form do artig 38 caput da lei 9 099 95 ii fundament trat de açã condenatór por dan moral ajuiz por joã vicent hes guim klettenberg wank em fac de oceana linh aere a resolv antecipad a lid no term do artig 355 i do códig de proc…
381	procedente	2016	7	27	2	Vânia Petermann	Titular	3000.0	aut 0305795 67 2015 8 24 0090 açã proced do juiz espec cível proc autor valéri odorizz juni réu oceana linh aére a vist etc i relatóri relatóri dispens na form do artig 38 caput da lei 9 099 95 ii fundament trat de açã condenatór por dan moral ajuiz por valéri odorizz júni em fac de oceana linh aére a resolv antecipad a lid no term do artig 355 i do códig de process civil de 2015 uma vez que o ju…
382	procedente	2016	8	31	2	Vânia Petermann	Titular	8000.0	aut 0301511 79 2016 8 24 0090 açã proced do juiz espec cível proc autor mônic scoz mend e outr réu vrg linh aére a vist par sentenç i relatóri relatóri dispens na form do artig 38 caput da lei 9 099 95 ii fundament trat de açã condenatór ajuiz por mônic scoz mend marcond mend da silv júni e tân mar xavi scoz contr vrg linh aére a resolv antecipad a lid no term do artig 355 i do códig de process c…
383	parcialmente_procedente	2016	7	27	2	Vânia Petermann	Titular	10000.0	﻿aut 0305397 23 2015 8 24 0090 açã proced do juiz espec cível proc autor luc da cunh cout réu oceana linh aére a vist etc i relatóri relatóri dispens na form do artig 38 caput da lei 9 099 95 ii fundament trat de açã condenatór por dan mater e moral ajuiz por lúc da cunh cout em fac de oceana linh aére a resolv antecipad a lid no term do artig 355 i do códig de process civil de 2015 uma vez que o…
384	procedente	2016	8	31	2	Vânia Petermann	Titular	10000.0	aut 0304861 12 2015 8 24 0090 açã proced do juiz espec cível proc autor marly cost do sant réu tam linh aére a e outr vist etc i relatóri relatóri dispens no term do art 38 caput da lei 9099 95 ii fundament trat de açã condenatór por dan mater e moral ajuiz por marly cost do sant em fac de tam linh aére a e alital compagn aere itali a resolv antecipad a lid no term do artig 355 i do códig de proc…
385	procedente	2016	7	27	2	Bárbara Gonçalves Dalponte	Leigo	10000.0	aut 0301799 61 2015 8 24 0090 açã proced do juiz espec cível autor susan mar nev port réu tam linh aére a vist etc i relatóri dispens o relatóri no term do artig 38 da lei 9 099 95 ii fundament trat de açã condenatór propost por susan mar nev port em fac de tam linh aére a ambas devid qualific no aut inic verif que se trat de relaç de consum haj vist a autor e a ré enquadr se no conceit do artig …
386	improcedente	2016	9	5	0	Vânia Petermann	Titular	0.0	aut 0305753 18 2015 8 24 0090 açã proced do juiz espec cível proc autor mar cristin gonçalv e outr réu gol linh aére intelig a e outr vist etc i relatóri relatóri dispens na form do artig 38 caput da lei 9 099 95 ii fundament trat de açã condenatór ajuiz por mar cristin gonçalv e luiz henriqu leal azeved em fac de vrg linh aére a e delt air lin inc resolv antecipad a lid no term do artig 355 i do…
387	parcialmente_procedente	2016	9	13	1	Vânia Petermann	Titular	7000.0	﻿aut 0302572 72 2016 8 24 0090 açã proced do juiz espec cível proc autor daniel xavi danielewicz réu tam linh aére a vist etc i relatóri relatóri dispens no term do art 38 da lei 9 099 1995 ii fundament trat de açã condenatór ajuiz por daniel xavi danielewicz contr tam linh aére a julg antecipad o feit porquant a soluç do aut pod ser obt através da anális do direit que disciplin a matér bem com p…
388	parcialmente_procedente	2016	9	14	2	Vânia Petermann	Titular	3000.0	﻿aut 0302645 44 2016 8 24 0090 açã proced do juiz espec cível proc autor thiag marcel zanell e outr réu gol linh aére intelig a vist etc i relatóri relatóri dispens no term do art 38 da lei 9 099 1995 ii fundament trat de açã condenatór ajuiz por thiag marcel zanell e carolin de alme contr gol linh aére intelig a julg antecipad o feit porquant a soluç do aut pod ser obt através da anális do direi…
389	improcedente	2016	9	2	4	Vânia Petermann	Titular	0.0	aut 0004124 82 2015 8 24 0090 açã proced do juiz espec cível proc autor luiz mass net réu gol linh aére intelig a vist etc i relatóri relatóri dispens na form do artig 38 caput da lei 9 099 95 ii fundament trat de açã condenatór ajuiz por luiz mass net em fac de vrg linh aére a resolv antecipad a lid no term do artig 355 i do códig de process civil de 2015 uma vez que o juiz tem o pod dev de julg…
390	parcialmente_procedente	2016	7	27	2	Vânia Petermann	Titular	0.0	﻿aut 0301436 74 2015 8 24 0090 açã proced do juiz espec cível proc autor renat suslik ig e outr réu american airlin inc e outr vist etc i relatóri relatóri dispens na form do artig 38 caput da lei 9 099 95 ii fundament trat de açã condenatór por dan moral e mater ajuiz por renat suslik ig e daniel de fát da silv ig em fac de american airlin inc e banc itaucard a por entend que o depo pessoal do a…
391	parcialmente_procedente	2016	9	12	0	Vânia Petermann	Titular	4000.0	﻿aut 0302450 59 2016 8 24 0090 açã proced do juiz espec cível proc autor luiz robert curtinaz schifin réu delt airlin inc vist etc i relatóri relatóri dispens no term do art 38 da lei 9 099 1995 ii fundament trat de açã condenatór ajuiz por luiz robert curtinaz schifin contr delt airlin inc julg antecipad o feit porquant a soluç do aut pod ser obt através da anális do direit que disciplin a matér…
392	procedente	2016	9	1	3	Vânia Petermann	Titular	7000.0	aut 0302055 74 2016 8 24 0023 açã proced do juiz espec cível proc autor cristin scheidt card réu tam linh aére a vist etc i relatóri relatóri dispens na form do artig 38 caput da lei 9 099 95 ii fundament trat de açã condenatór por dan moral e matér ajuiz por cristin scheidt card em fac de tam linh aére a resolv antecipad a lid no term do artig 355 i do códig de process civil de 2015 uma vez que …
393	procedente	2016	9	5	0	Vânia Petermann	Titular	5000.0	aut 0003444 97 2015 8 24 0090 açã proced do juiz espec cível proc autor yut sandr balsin falquet e outr réu alital brasil alital compagn aére itali a vist par sentenç i relatóri relatóri dispens na form do art 38 da lei 9 099 1995 ii fundament trat de açã indenizatór ajuiz por yut sandr balsin falquet e jovelin falquet contr alital brasil alital compagn aére itali a julg antecipad o feit porquant…
394	parcialmente_procedente	2016	9	15	3	Vânia Petermann	Titular	10000.0	﻿aut 0305172 03 2015 8 24 0090 açã proced do juiz espec cível proc autor sandr ces card e outr réu tam linh aére a e outr vist par sentenç i relatóri relatóri dispens no term do art 38 da lei 9 099 1995 ii fundament trat de açã condenatór ajuiz por sandr ces card e schirley zorit grudtnet contr tam linh aére a tam viag e american airlin quant à ré american airlin observ que os autor entabul acord…
395	parcialmente_procedente	2016	7	4	0	Fernando de Castro Faria	Titular	1000.0	﻿aut 0003384 27 2015 8 24 0090 açã proced do juiz espec cível proc autor rafael rodrig de souz réu vrg linh aére a sentenç dispens o relatóri na form do art 38 da lei 9 099 95 o feit comport julg antecip na form do art 355 i do nov códig de process civil uma vez que a prov document acost ao aut é sufici ao deslind da caus prescind da produç de prov em audi adem a relaç juríd exist entr as part de…
396	parcialmente_procedente	2016	7	29	4	Vânia Petermann	Titular	10000.0	﻿aut 0003399 93 2015 8 24 0090 açã proced do juiz espec cível proc autor daniel vignard réu submarin viag b2w viag e tur ltd sentenç dispens o relatóri na form do art 38 da lei 9 099 95 o feit comport julg antecip na form do art 355 i do nov códig de process civil uma vez que a prov document acost ao aut é sufici ao deslind da caus prescind da produç de prov em audi adem a relaç juríd exist entr …
397	improcedente	2016	6	22	2	Fernando de Castro Faria	Titular	0.0	aut 0303177 52 2015 8 24 0090 açã proced do juiz espec cível proc autor henriqu rogeri antun de souz juni réu tam linh aére a e outr sentenç dispens o relatóri na form do art 38 da lei 9 099 95 o feit comport julg antecip na form do art 355 i do nov códig de process civil uma vez que a prov document acost ao aut é sufici ao deslind da caus prescind da produç de prov em audi adem a relaç juríd exi…
398	procedente	2016	7	29	4	Vânia Petermann	Titular	5000.0	aut 0303479 81 2015 8 24 0090 açã proced do juiz espec cível proc autor dea karl custódi e outr réu gol linh aére intelig a sentenç dispens o relatóri na form do art 38 da lei 9 099 95 o feit comport julg antecip no mold do art 355 i do nov códig de process civil uma vez que a prov document acost ao aut é sufici ao deslind da caus prescind da produç de prov em audi adem a relaç juríd exist entr a…
399	parcialmente_procedente	2016	7	29	4	Vânia Petermann	Titular	2000.0	﻿aut 0303622 70 2015 8 24 0090 açã proced do juiz espec cível proc autor mar eduard baix schmeil réu gol linh aére intelig a e outr sentenç dispens o relatóri na form do art 38 da lei 9 099 95 o feit comport julg antecip no mold do art 355 i do nov códig de process civil uma vez que a prov document acost ao aut é sufici ao deslind da caus prescind da produç de prov em audi inic destac que a deman…
400	procedente	2016	8	11	3	Maiara Nuernberg Philippi	Leigo	5000.0	process 0304139 75 2015 8 24 0090 proced do juiz espec cível requer claud de oliv luiz requer air europ line aere a u vist etc dispens relatóri no term do artig 38 da lei 9 099 95 fundament e decid trat se de açã de inden por dan moral interpost por claud de oliv luiz contr air europ line aere a u julg antecipad o feit val me do art 355 i do códig de process civil porquant a soluç da demand pod f…
401	improcedente	2016	7	21	3	Fernando de Castro Faria	Titular	0.0	aut 0301619 45 2015 8 24 0090 açã proced do juiz espec cível proc autor josé carl da cost font réu gol linh aére intelig a sentenç relatóri dispens na form do artig 38 caput da lei 9 099 95 trat de açã mandament de obrig de faz c condenatór por dan moral ajuiz por josé carl da cost font em fac de vrg linh aére a resolv antecipad a lid no term do artig 355 i do códig de process civil de 2015 uma v…
402	parcialmente_procedente	2016	7	27	2	Vânia Petermann	Titular	0.0	﻿aut 0003908 24 2015 8 24 0090 açã proced do juiz espec cível proc autor fernand de souz réu vrg linh aére a vist etc i relatóri relatóri dispens na form do artig 38 caput da lei 9 099 95 ii fundament trat de açã condenatór ajuiz por fernand de souz em fac de vrg linh aére a resolv antecipad a lid no term do artig 355 i do códig de process civil de 2015 uma vez que o juiz tem o pod dev de julg a …
403	parcialmente_procedente	2016	7	27	2	Vânia Petermann	Titular	0.0	﻿aut 0001134 84 2016 8 24 0090 açã proced do juiz espec cível proc autor bernadet cristin rezend réu tap transport aére portugues vist etc i relatóri relatóri dispens na form do artig 38 caput da lei 9 099 95 ii fundament trat de açã condenatór por dan mater e moral ajuiz por bernadet cristin rezend em fac de tap transport aére portugues resolv antecipad a lid no term do artig 355 i do códig de p…
404	procedente	2016	4	11	0	Lucilene dos Santos	Substituto	2000.0	aut 0305577 39 2015 8 24 0090 açã proced do juiz espec cível proc autor josé da silv net réu tam linh aére a vist etc i relatóri relatóri dispens na form do artig 38 caput da lei 9 099 95 ii fundament trat de açã de inden por dan moral ajuiz por josé da silv net em fac de tam linh aére a resolv antecipad a lid no term do artig 355 i do códig de process civil de 2015 uma vez que o juiz tem o pod d…
405	procedente	2016	5	30	0	Lucilene dos Santos	Substituto	15000.0	aut 0003878 86 2015 8 24 0090 açã proced do juiz espec cível proc autor elain brand réu vrg linh aére a vist etc trat de açã condenatór ajuiz por elain brand em fac de vrg linh aére a relatóri dispens na form do art 38 caput da lei 9 099 95 decid resolv antecipad a lid no term do art 355 i do códig de process civil de 2015 uma vez que o juiz tem o pod dev de julg a lid antecipad desprez a realiz …
406	parcialmente_procedente	2016	5	19	3	Lucilene dos Santos	Substituto	0.0	﻿aut 0302251 71 2015 8 24 0090 açã proced do juiz espec cível proc autor conex tur ltd réu aeroline argentin a vist etc i relatóri relatóri dispens na form do artig 38 caput da lei 9 099 95 ii fundament trat de açã regress ajuiz por conex tur ltd em fac de aeroline argentin a resolv antecipad a lid no term do artig 355 i do códig de process civil de 2015 uma vez que o juiz tem o pod dev de julg a…
407	procedente	2016	5	30	0	Lucilene dos Santos	Substituto	5000.0	aut 0302639 71 2015 8 24 0090 açã proced do juiz espec cível proc autor catarin graç arcov de agui réu societé air franc e outr vist etc trat se de açã condenatór ajuiz por catarin graç arcov de agui em fac de societé air franc e vrg linh aére a relatóri dispens na form do art 38 caput da lei 9 099 95 decid extint o feit em relaç à ré societé air franc em virtud da decis de fl 37 que homolog o ac…
408	procedente	2016	3	18	4	Rudson Marcos	Titular	12000.0	aut 0302631 94 2015 8 24 0090 açã proced do juiz espec cível proc autor lig claudin ducló réu qat airway vist etc i relatóri relatóri dispens na form do artig 38 caput da lei 9 099 95 ii fundament trat de açã de inden por dan moral ajuiz por líg claudin ducló contr qat airw resolv antecipad a lid no term do artig 355 i do ncpc uma vez que o juiz tem o pod dev de julg a lid antecipad desprez a rea…
409	parcialmente_procedente	2016	3	18	4	Rudson Marcos	Titular	8000.0	﻿aut 0300479 73 2015 8 24 0090 açã proced do juiz espec cível proc autor cels kolesnikov e outr réu oceana linh aere ltd avianc vist etc i relatóri relatóri dispens na form do artig 38 caput da lei 9 099 95 ii fundament trat de açã condenatór por dan moral e mater ajuiz por cels kolesnikov cristian kiyom miyaj kolesnikov rafael miyaj kolesnikov e leonard miyaj kolesnikov em fac de oceana linh aér…
410	parcialmente_procedente	2016	4	8	4	Rudson Marcos	Titular	3000.0	﻿aut 0300039 77 2015 8 24 0090 açã proced do juiz espec cível proc autor mari da silv bodenmüll réu delt air lin inc vist etc i relatóri relatóri dispens na form do artig 38 caput da lei 9 099 95 ii fundament trat de açã de inden por dan mater c dan moral ajuiz por mari da silv bodenmüll em fac de delt air lin inc resolv antecipad a lid no term do artig 355 i do códig de process civil uma vez que…
411	procedente	2016	4	8	4	Rudson Marcos	Titular	3000.0	aut 0302019 59 2015 8 24 0090 açã proced do juiz espec cível autor gabriell alin zatt réu azul linh aére brasil a vist etc i relatóri relatóri dispens na form do artig 38 caput da lei 9 099 95 ii fundament trat de açã condenatór por dan mater e moral ajuiz por gabriell alin zatt em fac azul linh aére brasil a resolv antecipad a lid no term do artig 355 i do nov códig de process civil uma vez que …
412	parcialmente_procedente	2016	4	8	4	Rudson Marcos	Titular	5000.0	﻿aut 0302888 22 2015 8 24 0090 açã proced do juiz espec cível proc autor ana cl de souz réu vrg linh aére a vist etc i relatóri relatóri dispens na form do art 38 caput da lei 9 099 95 ii fundament trat de açã condenatór por dan mater e moral ajuiz por ana cl de souz em fac de vrg linh aére a resolv antecipad a lid no term do artig 355 i do códig de process civil de 2015 uma vez que o juiz tem o …
413	improcedente	2016	5	8	6	Rudson Marcos	Titular	0.0	aut 0303350 76 2015 8 24 0090 açã proced do juiz espec cível autor felip chech ott réu azul linh aére brasil a vist etc i relatóri relatóri dispens na form do artig 38 caput da lei 9 099 95 ii fundament trat de açã condenatór por dan mater ajuiz por felip chech ott em fac de azul linh aére brasil resolv antecipad a lid no term do artig 355 i do cpc de 2015 uma vez que o juiz tem o pod dev de julg…
414	procedente	2016	4	8	4	Rudson Marcos	Titular	5000.0	aut 0302874 38 2015 8 24 0090 açã proced do juiz espec cível proc autor ros clé alv da silv réu edestin com br agênc de viag e tur ltd e outr vist etc i relatóri relatóri dispens na form do artig 38 caput da lei 9 099 95 ii fundament trat de açã condenatór por dan moral ajuiz por ros clé alv da silv em fac de edestin com br agênc de viag e tur ltd azul linh aére brasil a resolv antecipad a lid no…
415	procedente	2016	4	8	4	Rudson Marcos	Titular	12000.0	aut 0302801 66 2015 8 24 0090 açã proced do juiz espec cível proc autor carolin claudin do sant réu qat airway vist etc i relatóri relatóri dispens na form do artig 38 caput da lei 9 099 95 ii fundament trat de açã de inden por dan moral ajuiz por carolin claudin do sant contr qat airw resolv antecipad a lid no term do artig 355 i do ncpc uma vez que o juiz tem o pod dev de julg a lid antecipad d…
416	parcialmente_procedente	2016	4	4	0	Rudson Marcos	Titular	2500.0	﻿aut 0302793 89 2015 8 24 0090 açã proced do juiz espec cível proc autor christiny de souz deschamp e outr réu aeroline argentin a vist etc i relatóri relatóri dispens no term do artig 38 caput da lei 9099 95 ii fundament trat de açã de inden por dan mater e moral ajuiz por christiny per de souz deschamp e osvald vian deschamp contr aeroline argentin a resolv antecipad a lid no term do artig 355 …
417	parcialmente_procedente	2016	1	25	0	Davidson Jahn Mello	Titular	8000.0	﻿aut 0301984 02 2015 8 24 0090 açã proced do juiz espec cível proc autor nald josé setub filh réu american airlin vist etc i relatóri relatóri dispens na form do artig 38 caput da lei 9 099 95 ii fundament trat de açã indeniz por dan mater e moral ajuiz por nald jos setúb filh contr amér airlin inc resolv antecipad a lid no term do artig 330 i do cpc uma vez que o juiz tem o pod dev de julg a lid…
418	procedente	2016	1	26	1	Davidson Jahn Mello	Titular	3000.0	aut 0302053 34 2015 8 24 0090 açã proced do juiz espec cível proc autor alan gustav merig réu gol linh aére intelig a vist etc i relatóri relatóri dispens na form do artig 38 caput da lei 9099 95 ii fundament trat de açã de inden por dan moral ajuiz por alan gustav merig em fac de gol linh aere inteligentes a resolv antecipad a lid no term do artig 330 i do códig de process civil uma vez que o ju…
419	procedente	2016	1	28	3	Davidson Jahn Mello	Titular	8000.0	aut 0302641 41 2015 8 24 0090 açã proced do juiz espec cível proc autor felix gustav ayal gonzal réu gol linh aére intelig a vist etc i relatóri relatóri dispens na form do artig 38 caput da lei 9099 95 ii fundament trat de açã de inden por dan moral ajuiz por felix gustav ayal gonzal em fac de gol linh aére intelig a resolv antecipad a lid no term do artig 330 i do códig de process civil uma vez…
420	procedente	2016	1	27	2	Davidson Jahn Mello	Titular	8000.0	aut 0301000 18 2015 8 24 0090 açã proced do juiz espec cível proc autor carl eduard ehmk agr réu société airfranc air franc vist etc i relatóri relatóri dispens na form do artig 38 caput da lei 9 099 95 ii fundament trat de açã condenatór por dan moral e mater ajuiz por carl eduard ehmk agr em fac de societ air franc resolv antecipad a lid no term do artig 330 i do códig de process civil uma vez …
421	parcialmente_procedente	2016	1	27	2	Davidson Jahn Mello	Titular	1000.0	﻿aut 0301776 18 2015 8 24 0090 açã proced do juiz espec cível proc autor jarri alban leir réu lat airlin group a vist etc i relatóri relatóri dispens na form do artig 38 caput da lei 9 099 95 ii fundament trat de açã condenatór por dan moral e mater ajuiz por jarri alban leir em fac de lat airlin group a resolv antecipad a lid no term do artig 330 i do códig de process civil uma vez que o juiz te…
422	procedente	2016	1	29	4	Davidson Jahn Mello	Titular	8000.0	aut 0301623 82 2015 8 24 0090 açã proced do juiz espec cível proc autor luc pier celestin toscanell de mora réu tam linh aére a vist etc i relatóri relatóri dispens na form do artig 38 caput da lei 9099 95 ii fundament trat de açã de inden por dan moral ajuiz por luc pier celestin toscanell de mora em fac de tam linh aere a resolv antecipad a lid no term do artig 330 i do códig de process civil u…
423	procedente	2016	1	28	3	Davidson Jahn Mello	Titular	6000.0	aut 0302068 03 2015 8 24 0090 açã proced do juiz espec cível proc autor rafaell batist réu aeroline argentin aére vist etc i relatóri relatóri dispens no term do artig 38 caput da lei 9 099 95 ii fundament trat de açã de dan moral e mater ajuiz por rafaell batist em fac de aeroline argentin aére resolv antecipad a lid no term do artig 330 i do códig de process civil uma vez que o juiz tem o pod d…
424	procedente	2016	2	4	3	Davidson Jahn Mello	Titular	2000.0	aut 0002349 32 2015 8 24 0090 açã proced do juiz espec cível proc autor lar bauermann réu decol com ltd e outr vist etc i relatóri relatóri dispens na form do artig 38 caput da lei 9 099 95 ii fundament trat de açã condenatór por dan mater e moral ajuiz por lar bauermann em fac de decol com ltd e azul linh aére brasil a resolv antecipad a lid no term do artig 330 i do códig de process civil uma v…
425	procedente	2016	2	15	0	Cleni Serly Rauen Vieira	Substituto	7500.0	aut 0302646 63 2015 8 24 0090 açã proced do juiz espec cível proc autor josé thiag vinh lim e outr réu societ air franc vist etc i relatóri relatóri dispens na form do artig 38 caput da lei 9 099 95 ii fundament trat de açã condenatór por dan moral e mater ajuiz por jos thiag vinh lim e giov purnhagen mars em fac de air franc a societ air franc resolv antecipad a lid no term do artig 330 i do cód…
426	procedente	2016	2	24	2	Andresa Bernardo	Substituto	10000.0	aut 0301124 98 2015 8 24 0090 açã proced do juiz espec cível proc autor rafael andrad adour réu american airlin vist etc i relatóri relatóri dispens na form do artig 38 caput da lei 9 099 95 ii fundament trat se de açã condenatór por dan moral ajuiz por rafael andrad adour em fac de american airlin resolv se antecipad a lid no term do artig 330 i do códig de process civil uma vez que o juiz tem o…
427	parcialmente_procedente	2016	2	22	0	Andresa Bernardo	Substituto	5000.0	﻿aut 0000395 55 2015 8 24 0023 açã proced do juiz espec cível autor mar laur guim rodrig réu singapor airlin vist etc dispens o relatóri art 38 caput in fin da lei 9 099 95 julg antecipad a lid porquant a matér prescind de dil probatór conform o dispost no art 330 i do códig de process civil art 330 o juiz conhec diret do ped profer sentenç i qu a quest de mérit for unic de direit ou send de dire…
428	procedente	2016	2	22	0	Andresa Bernardo	Substituto	5000.0	aut 0301460 05 2015 8 24 0090 açã proced do juiz espec cível autor fabi gom ferr e outr réu tam linh aére a vist etc dispens o relatóri art 38 caput in fin da lei 9 099 95 julg antecipad a lid porquant a matér prescind de dil probatór conform o dispost no art 330 i do códig de process civil art 330 o juiz conhec diret do ped profer sentenç i qu a quest de mérit for unic de direit ou send de direi…
429	procedente	2016	2	29	0	Andresa Bernardo	Substituto	5000.0	aut 0302776 53 2015 8 24 0090 açã proced do juiz espec cível autor tati brustolon de alcant réu tam linh aére a vist etc dispens o relatóri art 38 caput in fin da lei 9 099 95 julg antecipad a lid porquant a matér prescind de dil probatór conform o dispost no art 330 i do códig de process civil art 330 o juiz conhec diret do ped profer sentenç i qu a quest de mérit for unic de direit ou send de d…
430	procedente	2016	1	12	1	Davidson Jahn Mello	Titular	15000.0	aut 0301528 52 2015 8 24 0090 açã proced do juiz espec cível proc autor luiz mirosk e outr réu tam linh aére a e outr vist etc i relatóri relatóri dispens na form do artig 38 caput da lei 9 099 95 ii fundament trat de açã indenizatór por dan mater e moral ajuiz por luiz mirosk e amél mirosk em fac de tam linh aére a resolv antecipad a lid no term do artig 330 i do códig de process civil uma vez q…
431	parcialmente_procedente	2016	1	12	1	Davidson Jahn Mello	Titular	8000.0	﻿aut 0301516 38 2015 8 24 0090 açã proced do juiz espec cível proc autor luiz carl echevarriet e outr réu american airlin inc vist etc i relatóri relatóri dispens na form do artig 38 caput da lei 9 099 95 ii fundament trat de açã de inden por dan mater e moral ajuiz por luiz carl echevarriet e andr cristin da cost echevarriet contr amér airlin inc resolv antecipad a lid no term do artig 330 i do …
432	procedente	2016	1	7	3	Davidson Jahn Mello	Titular	2000.0	aut 0301575 26 2015 8 24 0090 açã proced do juiz espec cível proc autor ronald david vian barb réu gol linh aére vist etc i relatóri relatóri dispens na form do artig 38 caput da lei 9 099 95 ii fundament trat de açã indenizatór por dan mater e moral ajuiz por ronald david vian barb em fac de gol linh aere resolv antecipad a lid no term do artig 330 i do códig de process civil uma vez que o juiz …
433	procedente	2016	1	14	3	Davidson Jahn Mello	Titular	4000.0	aut 0301953 79 2015 8 24 0090 açã proced do juiz espec cível proc autor eliz amél de mirand nogu e outr réu american airlin inc vist etc i relatóri relatóri dispens no term do artig 38 caput da lei 9099 95 ii fundament trat de açã indeniz por dan moral ajuiz por eliz amél de mirand nogu e carl august nogu em fac de american airlin inc resolv antecipad a lid no term do artig 330 i do códig de proc…
434	procedente	2015	12	18	4	Vânia Petermann	Titular	5000.0	aut 0301257 43 2015 8 24 0090 açã proced do juiz espec cível proc autor paul robert mend réu klm royal dutch airlin vist etc i relatóri relatóri dispens na form do artig 38 caput da lei 9099 95 ii fundament trat de açã de inden por dan moral ajuiz por paul robert mend em fac de klm royal dutch airlin resolv antecipad a lid no term do artig 330 i do códig de process civil uma vez que o juiz tem o …
435	parcialmente_procedente	2015	11	19	3	Vânia Petermann	Titular	5000.0	﻿aut 0819703 08 2013 8 24 0090 açã proced do juiz espec cível proc autor carl eduard virgili de souz réu tam linh aére a e outr vist etc i relatóri relatóri dispens na form do artig 38 caput da lei 9 099 95 ii fundament trat de açã condenatór por dan moral e mater ajuiz por carl eduard virgíli de souz em fac de tam linh aére a e gap net viag e tur ltd resolv antecipad a lid no term do artig 330 i…
436	improcedente	2015	11	26	3	Bárbara Gonçalves Dalponte	Leigo	0.0	aut 0300802 78 2015 8 24 0090 açã proced do juiz espec cível autor alfred gilbert lim de magalh e outr réu tam linh aére a vist etc i relatóri dispens o relatóri no term do artig 38 da lei 9 099 95 ii fundament trat de açã condenatór propost por alfred gilbert lim de magalh e márc christin martim da silv de magalh em fac de tam linh aére a tod devid qualific no aut cuid a pres demand de reclam do…
437	procedente	2015	12	9	2	Vânia Petermann	Titular	15000.0	aut 0301483 48 2015 8 24 0090 açã proced do juiz espec cível proc autor edm pesso araúj net réu south african airway proprietary limited e outr vist etc i relatóri relatóri dispens na form do artig 38 caput da lei 9 099 95 ii fundament trat de açã indenizatór por dan mater e moral ajuiz por edm pesso arauj net em fac de south african airway proprietary limited e vrg linh aére a resolv antecipad a…
438	parcialmente_procedente	2015	12	10	3	Vânia Petermann	Titular	15000.0	﻿aut 0300617 40 2015 8 24 0090 açã proced do juiz espec cível proc autor luiz cés de lim réu tam linh aére a e outr vist etc i relatóri relatóri dispens na form do artig 38 caput da lei 9 099 95 ii fundament trat de açã condenatór por dan moral e mater ajuiz por luiz cés de lim em fac de tam linh aére a e british airway resolv antecipad a lid no term do artig 330 i do cpc uma vez que o juiz tem o…
439	procedente	2015	12	14	0	Vânia Petermann	Titular	5000.0	aut 0301962 41 2015 8 24 0090 açã proced do juiz espec cível proc autor carl zanelatt nev réu tam linh aére a vist etc i relatóri relatóri dispens na form do artig 38 caput da lei 9099 95 ii fundament trat de açã de inden por dan moral ajuiz por carl zanelatt nev em fac de tam linh aére a resolv antecipad a lid no term do artig 330 i do códig de process civil uma vez que o juiz tem o pod dev de j…
440	procedente	2015	12	14	0	Vânia Petermann	Titular	5000.0	aut 0301983 17 2015 8 24 0090 açã proced do juiz espec cível proc autor felip august linden réu tam linh aére a vist etc i relatóri relatóri dispens na form do artig 38 caput da lei 9099 95 ii fundament trat de açã de inden por dan moral ajuiz por felip august linden em fac de tam linh aére a resolv antecipad a lid no term do artig 330 i do códig de process civil uma vez que o juiz tem o pod dev …
441	procedente	2015	12	14	0	Vânia Petermann	Titular	10000.0	aut 0302082 84 2015 8 24 0090 açã proced do juiz espec cível proc autor vandr alex da silv réu tam linh aére a e outr vist etc i relatóri relatóri dispens no term do artig 38 caput da lei 9099 95 ii fundament trat de açã de inden por dan moral e mater ajuiz por vandr alex da silv em fac de tam linh aére e lan airlin resolv antecipad a lid no term do artig 330 i do códig de process civil uma vez q…
442	procedente	2015	12	15	1	Vânia Petermann	Titular	8000.0	aut 0301927 81 2015 8 24 0090 açã proced do juiz espec cível proc autor mári mach far réu tam linh aére vist etc i relatóri relatóri dispens na form do artig 38 caput da lei 9 099 95 ii fundament trat de açã condenatór por moral ajuiz por mari mach far em fac de tam linh aére a resolv antecipad a lid no term do artig 330 i do códig de process civil uma vez que o juiz tem o pod dev de julg a lid a…
443	procedente	2015	12	15	1	Vânia Petermann	Titular	3000.0	aut 0301904 38 2015 8 24 0090 açã proced do juiz espec cível proc autor josé da silv net réu gol linh aére intelig a vist etc i relatóri relatóri dispens no term do artig 38 caput da lei 9099 95 ii fundament trat de açã de inden por dan moral ajuiz por josé da silv net em fac de gol linh aére intelig a resolv antecipad a lid no term do artig 330 i do códig de process civil uma vez que o juiz tem …
444	procedente	2015	12	17	3	Maiara Nuernberg Philippi	Leigo	3000.0	process 0301753 72 2015 8 24 0090 proced do juiz espec cível requer sylvi da cost juni requer vrg linh aére a vist etc dispens relatóri no term do artig 38 da lei 9 099 95 fundament e decid trat se de açã de inden por dan moral interpost por sylvi da cost juni vrg linh aére a julg antecipad o feit val me do art 330 i do códig de process civil porquant a soluç da demand pod facil ser obt através d…
445	procedente	2015	10	22	3	Davidson Jahn Mello	Titular	3000.0	aut 0300937 90 2015 8 24 0090 açã proced do juiz espec cível proc autor tiag bolan frig réu amer airliin vist etc i relatóri relatóri dispens na form do artig 38 caput da lei 9 099 95 ii fundament trat de açã de inden por dan mater e moral ajuiz por tiag bolan frig em fac de amér airlin resolv antecipad a lid no term do artig 330 i do códig de process civil uma vez que o juiz tem o pod dev de jul…
446	parcialmente_procedente	2015	10	5	0	Vânia Petermann	Titular	0.0	﻿ aut 0000291 56 2015 8 24 0090 açã proced do juiz espec cível proc autor regin coel de mora corre lim e outr réu klm cia real holand de aviacion e outr vist etc i relatóri relatóri dispens na form do artig 38 caput da lei 9 099 95 ii fundament trat de açã de obrig de faz cumul com repar por dan moral ajuiz por regin coel de mora corre lim juan august siveri lim may sarisariyam siv lim e pojucan …
447	procedente	2015	9	2	2	Vânia Petermann	Titular	7000.0	aut 0300944 82 2015 8 24 0090 açã proced do juiz espec cível proc autor fern air de alenc e outr réu tam linh aére a vist etc i relatóri relatóri dispens na form do artig 38 caput da lei 9099 95 ii fundament trat de açã de inden por dan moral ajuiz por fern air de alenc e adri budzinsk em fac de tam linh aére a resolv antecipad a lid no term do artig 330 i do códig de process civil uma vez que o …
448	procedente	2015	9	10	3	Vânia Petermann	Titular	4000.0	aut 0003358 63 2014 8 24 0090 açã proced do juiz espec cível proc autor luan watkim bouer cavalcant réu qant airway limited e outr vist etc i relatóri relatóri dispens no term do artig 38 caput da lei 9099 95 ii fundament trat de açã de inden por dan mater e moral ajuiz por luan watkim bouer cavalcant contr qant airway limited lan airlin a e tam linh aére resolv antecipad a lid no term do artig 3…
449	procedente	2015	9	9	2	Vânia Petermann	Titular	9000.0	aut 0001203 53 2015 8 24 0090 açã proced do juiz espec cível proc autor alexandr coimbr rib réu klm royal dutch airlin vist etc i relatóri relatóri dispens no term do artig 38 caput da lei 9099 95 ii fundament trat de açã de inden por dan moral ajuiz por alexandr coimbr rib contr klm royal dutch airlin resolv antecipad a lid no term do artig 330 i do cpc uma vez que o juiz tem o pod dev de julg a…
450	procedente	2015	9	9	2	Vânia Petermann	Titular	10000.0	aut 0301106 77 2015 8 24 0090 açã proced do juiz espec cível autor juli lavinajuli lavin réu tam linh aére a vist etc i relatóri relatóri dispens na form do artig 38 caput da lei 9099 95 ii fundament trat de açã de inden por dan moral ajuiz por juli lavin em fac de tam linh aére a resolv antecipad a lid no term do artig 330 i do códig de process civil uma vez que o juiz tem o pod dev de julg a li…
451	procedente	2015	9	9	2	Vânia Petermann	Titular	7000.0	aut 0300801 93 2015 8 24 0090 açã proced do juiz espec cível proc autor marl fritzen ver e outr réu tam linh aére a vist etc i relatóri relatóri dispens na form do artig 38 caput da lei 9099 95 ii fundament trat de açã de inden por dan moral ajuiz por marl fritzen ver e ana paul mel em fac de tam linh aére a resolv antecipad a lid no term do artig 330 i do códig de process civil uma vez que o jui…
452	procedente	2015	9	9	2	Vânia Petermann	Titular	5000.0	aut 0300806 18 2015 8 24 0090 açã proced do juiz espec cível proc autor leil léi mel réu tam linh aére a vist etc i relatóri relatóri dispens na form do artig 38 caput da lei 9099 95 ii fundament trat de açã de inden por dan moral ajuiz por leil léi mel em fac de tam linh aére a resolv antecipad a lid no term do artig 330 i do códig de process civil uma vez que o juiz tem o pod dev de julg a lid …
453	procedente	2015	9	9	2	Vânia Petermann	Titular	3000.0	aut 0301012 32 2015 8 24 0090 açã proced do juiz espec cível proc autor carl henriqu mend da silv réu klm royal dutch airlin vist etc i relatóri relatóri dispens no term do artig 38 caput da lei 9 099 95 ii fundament trat de açã de inden por dan mater e dan moral ajuiz por carl henriqu mend da silv em fac de klm royal dutch airlin resolv antecipad a lid no term do artig 300 i do códig de process …
454	procedente	2015	9	4	4	Vânia Petermann	Titular	20000.0	aut 0301223 68 2015 8 24 0090 açã proced do juiz espec cível proc autor waldem pachec filh réu oceana linh aére ltd vist etc i relatóri relatóri dispens na form do artig 37 caput da lei 9 099 95 ii fundament trat de açã indenizatór por dan moral ajuiz por waldem pachec filh em fac de oceana linh aére ltd resolv antecipad a lid no term do artig 330 i do códig de process civil uma vez que o juiz te…
455	procedente	2015	9	10	3	Vânia Petermann	Titular	0.0	aut 0000865 79 2015 8 24 0090 açã proced do juiz espec cível proc autor luci walfred pinh réu vrg linh aére a vist etc i relatóri relatóri dispens na form do artig 38 caput da lei 9 099 95 ii fundament trat de açã condenatór por dan mater ajuiz por luci walfred pinh em fac de vrg linh aére a resolv antecipad a lid no term do artig 330 i do códig de process civil uma vez que o juiz tem o pod dev d…
456	procedente	2015	10	6	1	Vânia Petermann	Titular	10000.0	aut 0000425 83 2015 8 24 0090 açã proced do juiz espec cível proc autor daniel de bortol e outr réu tam linh aére a vist etc i relatóri relatóri dispens na form do artig 38 caput da lei 9 099 95 ii fundament trat de açã indenizatór por dan mater e moral ajuiz por daniel de bortol e daian de bortol em fac de tam linh aére a resolv antecipad a lid no term do artig 330 i do códig de process civil um…
457	procedente	2015	10	1	3	Vânia Petermann	Titular	2000.0	aut 0300491 87 2015 8 24 0090 açã proced do juiz espec cível proc autor renat tiek franc got e outr réu gol linh aére intelig a vist etc i relatóri relatóri dispens na form do artig 38 caput da lei 9 099 95 ii fundament trat de açã condenatór por dan mater e moral ajuiz por renat tiek franc got e marcel sana franc got em fac de gol linh aére intelig a resolv antecipad a lid no term do artig 330 i…
458	procedente	2015	10	1	3	Vânia Petermann	Titular	4000.0	aut 0300356 75 2015 8 24 0090 açã proced do juiz espec cível proc autor marc antoni de oliv e outr réu decol com ltd e outr vist etc i relatóri relatóri dispens na form do artig 38 caput da lei 9 099 95 ii fundament trat de açã de inden por dan mater e moral ajuiz por marc antoni de oliv e karolin guizon em fac de decol com e aerolíne argentin resolv antecipad a lid no term do artig 330 i do códi…
459	procedente	2015	9	15	1	Vânia Petermann	Titular	4500.0	aut 0300739 53 2015 8 24 0090 açã proced do juiz espec cível proc autor eni da silv so juni e outr réu vrg linh aére a vist etc i relatóri relatóri dispens na form do artig 38 caput da lei 9 099 95 ii fundament trat de açã indenizatór por dan mater e moral ajuiz por jamin theodor e eni da silv so juni em fac de vgr linh aére a resolv antecipad a lid no term do artig 330 i do códig de process civi…
459	procedente	2015	9	15	1	Vânia Petermann	Titular	2000.0	aut 0300739 53 2015 8 24 0090 açã proced do juiz espec cível proc autor eni da silv so juni e outr réu vrg linh aére a vist etc i relatóri relatóri dispens na form do artig 38 caput da lei 9 099 95 ii fundament trat de açã indenizatór por dan mater e moral ajuiz por jamin theodor e eni da silv so juni em fac de vgr linh aére a resolv antecipad a lid no term do artig 330 i do códig de process civi…
460	parcialmente_procedente	2015	9	23	2	Vânia Petermann	Titular	15000.0	﻿aut 0302753 44 2014 8 24 0090 açã proced do juiz espec cível proc autor eduard chav réu tam linh aére a vist etc i relatóri relatóri dispens na form do artig 38 caput da lei 9 099 95 ii fundament trat de açã condenatór por dan moral e mater ajuiz por eduard chav em fac de tam linh aére a resolv antecipad a lid no term do artig 330 i do cpc uma vez que o juiz tem o pod dev de julg a lid antecipad…
461	parcialmente_procedente	2015	10	9	4	Vânia Petermann	Titular	4000.0	﻿aut 0000327 98 2015 8 24 0090 açã proced do juiz espec cível proc autor gonzal rodrig alvar chav réu oceana linh aére a avianc e outr vist etc i relatóri relatóri dispens na form do artig 38 caput da lei 9 099 95 ii fundament trat de açã de inden por dan mater e moral ajuiz por gonzal rodrig alvar chav em fac de oceana linh aére a avianc e tr american airlin tac peru resolv antecipad a lid no te…
462	procedente	2015	10	16	4	Vânia Petermann	Titular	3000.0	aut 0004745 16 2014 8 24 0090 açã proced do juiz espec cível proc autor christof fernand réu azul linh aére brasil a vist etc i relatóri relatóri dispens na form do artig 38 caput da lei 9 099 95 ii fundament trat de açã condenatór por dan mater e moral ajuiz por christoph fernand em fac de azul linh aére brasil a resolv antecipad a lid no term do artig 330 i do cpc uma vez que o juiz tem o pod d…
463	parcialmente_procedente	2015	10	19	0	Vânia Petermann	Titular	10000.0	﻿aut 0301265 20 2015 8 24 0090 açã proced do juiz espec cível proc autor adri luiz de souz lim réu azul linh aére a vist etc i relatóri relatóri dispens no term do artig 38 caput da lei 9099 95 ii fundament trat de açã de inden por dan mater e moral ajuiz por adri luiz de souz lim contr azul linh aére resolv antecipad a lid no term do artig 330 i do cpc uma vez que o juiz tem o pod dev de julg a …
464	parcialmente_procedente	2015	10	19	0	Vânia Petermann	Titular	10000.0	﻿aut 0301334 52 2015 8 24 0090 açã proced do juiz espec cível proc autor adoniran brun cantell réu gol transport aere a vist etc i relatóri relatóri dispens no term do artig 38 caput da lei 9099 95 ii fundament trat de açã de inden por dan mater e moral ajuiz por adoniran brun cantell contr gol transport aére a resolv antecipad a lid no term do artig 330 i do cpc uma vez que o juiz tem o pod dev …
465	procedente	2015	10	22	3	Vânia Petermann	Titular	4000.0	aut 0315230 72 2015 8 24 0023 açã proced do juiz espec cível proc autor edison tessel e outr réu vrg linh aére a vist etc relatóri dispens na form do artig 38 caput da lei 9099 95 ii fundament trat de açã de inden por dan moral ajuiz por edison tessel e ros aylc oliv leit em fac de vrg linh aére a resolv antecipad a lid no term do artig 330 i do códig de process civil uma vez que o juiz tem o pod…
466	parcialmente_procedente	2015	10	26	0	Vânia Petermann	Titular	4000.0	﻿aut 0301336 22 2015 8 24 0090 açã proced do juiz espec cível proc autor zenild bodn e outr réu tam linh aére a vist etc i relatóri relatóri dispens na form do artig 38 caput da lei 9 099 95 ii fundament trat de açã condenatór por dan mater e moral ajuiz por zenild bodn e robert ter uvo bodn em fac de tam linh aére a resolv antecipad a lid no term do artig 330 i do cpc uma vez que o juiz tem o po…
467	procedente	2015	10	26	0	Vânia Petermann	Titular	7000.0	aut 0301042 67 2015 8 24 0090 açã proced do juiz espec cível proc autor renat reinald réu avianc oceana linh aér a vist etc i relatóri relatóri dispens no term do artig 38 caput da lei 9099 95 ii fundament trat de açã de inden por dan moral ajuiz por renat reinald em fac de avianc ocean linh aére a resolv antecipad a lid no term do artig 330 i do códig de process civil uma vez que o juiz tem o po…
468	procedente	2015	10	26	0	Vânia Petermann	Titular	7000.0	aut 0301041 82 2015 8 24 0090 açã proced do juiz espec cível proc autor patrick schlupp coelh réu avianc oceana linh aér a vist etc i relatóri relatóri dispens no term do artig 38 caput da lei 9099 95 ii fundament trat de açã de inden por dan mater e moral ajuiz por patrick schlupp coelh em fac de avianc ocean linh aére a resolv antecipad a lid no term do artig 330 i do códig de process civil uma…
469	procedente	2015	10	28	2	Vânia Petermann	Titular	10000.0	aut 0004771 14 2014 8 24 0090 açã proced do juiz espec cível proc autor vanezz margar e outr réu gol linh aére vist etc vist etc i relatóri relatóri dispens na form do artig 38 caput da lei 9 099 95 ii fundament trat de açã condenatór por dan moral e mater ajuiz por vanezz margar e edson margar em fac de vgr linh aére a resolv antecipad a lid no term do artig 330 i do códig de process civil uma v…
470	improcedente	2015	11	4	2	Vânia Petermann	Titular	0.0	aut 0300960 36 2015 8 24 0090 açã proced do juiz espec cível proc autor andre cristin trierweill e outr réu oceana linh aére a avianc vist etc i relatóri relatóri dispens na form do artig 38 caput da lei 9 099 95 ii fundament trat de açã condenatór por dan moral e mater ajuiz por andré cristin trierweill leocád mar rib rott e mauríci josé rib rott em fac de oceana linh aére a resolv antecipad a l…
471	improcedente	2015	11	9	0	Vânia Petermann	Titular	0.0	aut 0301284 26 2015 8 24 0090 açã proced do juiz espec cível proc autor myllen vie camill réu gol linh aére vrg e outr vist etc i relatóri relatóri dispens na form do artig 38 caput da lei 9 099 95 ii fundament trat de açã condenatór por dan moral ajuiz por myllen vie camill em fac de vrg linh aére a e united airlin inc resolv antecipad a lid no term do artig 330 i do códig de process civil uma v…
472	procedente	2015	6	23	1	Iasodara Fin Nishi	Substituto	3000.0	aut 0004416 04 2014 8 24 0090 açã proced do juiz espec cível proc autor marin helois sartor réu decol com ltd vist etc i relatóri relatóri dispens na form do artig 38 caput da lei 9 099 95 ii fundament trat de açã de inden por dan mater e moral ajuiz por marin helois sartor contr decol com ltd resolv antecipad a lid no term do artig 330 i do cpc uma vez que o juiz tem o pod dev de julg a lid ante…
473	parcialmente_procedente	2015	6	3	2	Iasodara Fin Nishi	Substituto	2000.0	﻿aut 0002978 40 2014 8 24 0090 açã proced do juiz espec cível proc autor will barb viann réu tam linh aére a vist etc i relatóri relatóri dispens na form do artig 38 caput da lei 9 099 95 ii fundament trat de açã indenizatór por dan moral e dan mater ajuiz por will barb viann em fac de tam linh aére a resolv antecipad a lid no term do artig 330 i do cpc uma vez que o juiz tem o pod dev de julg a …
474	procedente	2015	6	2	1	Iasodara Fin Nishi	Substituto	5000.0	aut 0300215 56 2015 8 24 0090 açã proced do juiz espec cível proc autor eduard beil réu tam linh aére a vist etc trat se de açã indenizatór propost por eduard beil contr tam linh aére a na qual aleg que adquir pass aére de são paul par florianópolil sc às 21h 42 min depois de um dia int de simpósi naquel cidad diss que após adentr no sal de embarqu o voo program par as 21 42 foi send continu adi …
476	procedente	2015	6	3	2	Iasodara Fin Nishi	Substituto	2000.0	aut 0003891 22 2014 8 24 0090 açã proced do juiz espec cível proc autor olg elisabet mohr réu tam linh aére a vist etc i relatóri relatóri dispens na form do artig 38 caput da lei 9 099 95 ii fundament trat de açã de inden ajuiz por olg elisabet mohr contr tam linh aére a resolv antecipad a lid no term do artig 330 i do cpc uma vez que o juiz tem o pod dev de julg a lid antecipad desprez a realiz…
477	procedente	2015	6	18	3	Iasodara Fin Nishi	Substituto	5000.0	aut 0303671 48 2014 8 24 0090 açã proced do juiz espec cível proc autor karl paranaib bern mckinnon réu american airlin vist etc i relatóri relatóri dispens na form do artig 38 caput da lei 9 099 95 ii fundament trat de açã condenatór de inden por dan moral e mater ajuiz por karl paranaíb bern mckinnon contr american airlin inc resolv antecipad a lid no term do artig 330 i do cpc uma vez que o ju…
478	parcialmente_procedente	2015	6	8	0	Iasodara Fin Nishi	Substituto	0.0	﻿aut 0004733 02 2014 8 24 0090 açã proced do juiz espec cível proc autor josé luil custódi réu klm cia real holand de avi e outr vist etc i relatóri relatóri dispens na form do artig 38 caput da lei 9 099 95 ii fundament trat de açã de obrig de faz c dan moral ajuiz por josé luil custodi contr decol com ltd e klm koninlijk luchtvaart maatschapij resolv antecipad a lid no term do artig 330 i do cp…
479	parcialmente_procedente	2015	6	8	0	Iasodara Fin Nishi	Substituto	0.0	﻿aut 0004726 10 2014 8 24 0090 açã proced do juiz espec cível proc autor gustav camil frig réu klm cia real holand de avi vist etc i relatóri relatóri dispens na form do artig 38 caput da lei 9 099 95 ii fundament trat de açã de obrig de faz cumul com repar por dan moral ajuiz por gustav camil frig contr klm koninlijk luchtvaart maatschapij resolv antecipad a lid no term do artig 330 i do cpc uma…
480	procedente	2015	6	9	1	Iasodara Fin Nishi	Substituto	0.0	aut 0004840 46 2014 8 24 0090 açã proced do juiz espec cível proc autor alexandr coimbr rib réu klm royal dutch airlin e outr vist etc i relatóri relatóri dispens na form do artig 38 caput da lei 9 099 95 ii fundament trat de açã de obrig de faz ajuiz por alexandr coimbr rib contr klm koninlijk luchtvaart maatschapij e decol co ltd resolv antecipad a lid no term do artig 330 i do cpc uma vez que …
481	procedente	2015	6	17	2	Iasodara Fin Nishi	Substituto	8000.0	aut 0003228 73 2014 8 24 0090 açã proced do juiz espec cível proc autor renan watkim bouer cavalcant réu companh aére lan airlin a vist etc trat se de açã de inden por dan moral formul por renan watkim bouer cavalcant contr companh aére lan airlin a na qual aleg que no dia 17 de outubr de 2012 acompanh sua mãe em uma viag à austrál com previs de cheg no destin dia 19 de outubr de 2012 narr que a …
482	improcedente	2015	6	18	3	Iasodara Fin Nishi	Substituto	0.0	aut 0304126 13 2014 8 24 0090 açã proced do juiz espec cível autor ludmil martim richaid e outr réu tam linh aére a vist etc trat de açã de inden por dan moral e mater ajuiz por ludmil martim richaid e manuel richaid alvareng est men de idad contr tam linh aére a aleg que adquir pass aére com destin ao rio do jan par sua filh manuel par o dia 29 11 2014 que viaj desacompanh narr que ambas as requ…
483	procedente	2015	6	29	0	Iasodara Fin Nishi	Substituto	5000.0	aut 0303731 21 2014 8 24 0090 açã proced do juiz espec cível proc autor robert jam mc kinnon réu american airlin inc vist etc i relatóri relatóri dispens na form do artig 38 caput da lei 9 099 95 ii fundament trat de açã condenatór de inden por dan moral e mater ajuiz por robert jam mc kinnon contr american airlin inc resolv antecipad a lid no term do artig 330 i do cpc uma vez que o juiz tem o p…
484	procedente	2015	6	17	2	Iasodara Fin Nishi	Substituto	8000.0	aut 0300266 67 2015 8 24 0090 açã proced do juiz espec cível proc autor ana paul paraiz e outr réu gol linh aére intelig a vist etc trat se de açã de inden por dan moral e mater formul por ana paul paraiz e andré luiz zapellin martim contr gol linh aére intelig assever que adquir pass aére junt a requer com destin a buen air todav no retorn dia 08 04 2013 no aeroport de ezeiz na capit argentin nã…
485	procedente	2015	6	23	1	Iasodara Fin Nishi	Substituto	6000.0	aut 0302526 54 2014 8 24 0090 açã proced do juiz espec cível proc autor marc rogeri palm réu multiplu fidel e outr vist etc i relatóri relatóri dispens na form do artig 38 caput da lei 9 099 95 ii fundament trat de açã declaratór condenatór ajuiz por marc rogéri palm contr multiplu a tam linh aére a e deutsch lufthans ag resolv antecipad a lid no term do artig 330 i do cpc uma vez que o juiz tem …
486	improcedente	2015	6	24	2	Iasodara Fin Nishi	Substituto	0.0	aut 0303567 56 2014 8 24 0090 açã proced do juiz espec cível proc autor maur solan do amar réu b2w viag e tur ltd e outr vist etc i relatóri relatóri dispens na form do artig 38 caput da lei 9 099 95 ii fundament trat de açã de ressarc de val ajuiz por maur solan do amar contr alital compagn aere itali a e b2w viag e tur ltd resolv antecipad a lid no term do artig 330 i do cpc uma vez que o juiz …
487	procedente	2015	6	23	1	Iasodara Fin Nishi	Substituto	3000.0	aut 0303879 32 2014 8 24 0090 açã proced do juiz espec cível proc autor arilson daur pires e outr réu gol linh aére intelig sa vist etc i relatóri relatóri dispens na form do artig 38 caput da lei 9 099 95 ii fundament trat de açã de inden por dan moral ajuiz por arilson daur pires e daniel linh da silv ghisler em fac de gol linh aére intelig a resolv antecipad a lid no term do artig 330 i do cód…
488	procedente	2015	6	29	0	Iasodara Fin Nishi	Substituto	15000.0	aut 0304035 20 2014 8 24 0090 açã proced do juiz espec cível proc autor manuel kanarek per ram réu royal air maroc e outr vist etc i relatóri relatóri dispens na form do artig 38 caput da lei 9 099 95 ii fundament trat de açã de inden por dan moral ajuiz manuel kanarek peire ram contr royal air maroc e orbit serviç auxili de transport aére ltd resolv antecipad a lid no term do artig 330 i do cpc …
489	parcialmente_procedente	2015	6	29	0	Iasodara Fin Nishi	Substituto	15000.0	﻿aut 0303976 32 2014 8 24 0090 açã proced do juiz espec cível proc autor brun ram réu royal air maroc e outr vist etc i relatóri relatóri dispens na form do artig 38 caput da lei 9 099 95 ii fundament trat de açã de inden por dan moral ajuiz brun ram contr royal air maroc e orbit serviç auxili de transport aére ltd resolv antecipad a lid no term do artig 330 i do cpc uma vez que o juiz tem o pod …
490	parcialmente_procedente	2015	6	29	0	Iasodara Fin Nishi	Substituto	0.0	aut 0000116 62 2015 8 24 0090 açã proced do juiz espec cível proc autor ros clé alv da silv réu edestin com br agenc de viag e tur ltd e outr vist etc i relatóri relatóri dispens na form do artig 38 caput da lei 9 099 95 ii fundament trat de açã de inden ajuiz por ros clé alv da silv contr edestin com br agênc de viag e tur ltd e azul linh aére brasil a resolv antecipad a lid no term do artig 330…
491	procedente	2015	5	22	4	Iasodara Fin Nishi	Substituto	10000.0	aut 0000380 79 2015 8 24 0090 açã proced do juiz espec cível proc autor ricard amorim de oliv réu alital vist etc i relatóri relatóri dispens na form do artig 38 caput da lei 9 099 95 ii fundament trat de açã de de inden ajuiz por ricard amorim de oliv contr compagn aere itali a alital resolv antecipad a lid no term do artig 330 i do cpc uma vez que o juiz tem o pod dev de julg a lid antecipad de…
492	parcialmente_procedente	2015	5	22	4	Eduardo Peruffo e Silva	Leigo	0.0	﻿process 0001156 79 2015 8 24 0090 proced do juiz espec cível requer fabrici badalott brand requer klm cia real holand de avi decol comérci ltd vist etc dispens relatóri no term do artig 38 da lei 9 099 95 fundament e decid prime conf a revel da requer decol já decid à fl 48 conform art 20 da lei 9 099 95 o feit comport julg conform o est do process porquant a quest de mérit é unic de direit cpc …
493	procedente	2015	5	26	1	Vânia Petermann	Titular	5000.0	aut 0300021 56 2015 8 24 0090 açã proced do juiz espec cível proc autor getuli corre réu tam linh aére a vist etc i relatóri relatóri dispens na form form do artig 38 caput da lei 9 099 95 ii fundament trat de açã de inden por dan moral ajuiz por getúli corrê contr tam linh aére a resolv antecipad a lid no term do artig 330 i do cpc uma vez que o juiz tem o pod dev de julg a lid antecipad desprez…
494	parcialmente_procedente	2015	5	26	1	Vânia Petermann	Titular	0.0	﻿aut 0303631 66 2014 8 24 0090 açã proced do juiz espec cível proc autor frank benjamin pjilipp réu tam linh aére a vist etc i relatóri relatóri dispens na form do artig 38 caput da lei 9 099 95 ii fundament trat de açã de restitu de quant pag c inden por dan moral ajuiz por frank benjamin philipp em fac de tam linh aére a resolv antecipad a lid no term do artig 330 i do códig de process civil um…
495	procedente	2015	5	27	2	Vânia Petermann	Titular	3000.0	aut 0300190 43 2015 8 24 0090 açã proced do juiz espec cível proc autor gabriel ouriqu de castr réu oceana linh aére a avianc vist etc i relatóri relatóri dispens na form do artig 38 caput da lei 9 099 95 ii fundament trat de açã indenizatór ajuiz por gabriel ouriqu de castr em fac de oceana linh aére a resolv antecipad a lid no term do artig 330 i do cpc uma vez que o juiz tem o pod dev de julg …
496	procedente	2015	5	26	1	Vânia Petermann	Titular	8000.0	aut 0303680 10 2014 8 24 0090 açã proced do juiz espec cível proc autor guilherm gerald panariell silv réu cop airlin vist etc i relatóri relatóri dispens na form do artig 38 caput da lei 9 099 95 ii fundament trat de açã de dan moral ajuiz por guilherm gerald panariell silv contr compañ panameñ de aviaión a cop airlin resolv antecipad a lid no term do artig 330 i do cpc uma vez que o juiz tem o …
497	procedente	2015	5	27	2	Vânia Petermann	Titular	4500.0	aut 0300176 59 2015 8 24 0090 açã proced do juiz espec cível proc autor ana luíz coelh silv mell réu united airlin e outr vist etc i relatóri relatóri dispens na form do artig 38 caput da lei 9 099 95 ii fundament trat de açã condenatór de inden por dan mater e moral ajuiz por ana luiz coelh silv mell contr united airlin inc resolv antecipad a lid no term do artig 330 i do cpc uma vez que o juiz …
498	procedente	2015	5	27	2	Vânia Petermann	Titular	4500.0	aut 0300177 44 2015 8 24 0090 açã proced do juiz espec cível proc autor gustav cost ferr réu united airlin e outr vist etc i relatóri relatóri dispens na form do artig 38 caput da lei 9 099 95 ii fundament trat de açã condenatór de inden por dan mater e moral ajuiz por gustav cost ferr contr united airlin inc resolv antecipad a lid no term do artig 330 i do cpc uma vez que o juiz tem o pod dev de…
499	parcialmente_procedente	2015	5	28	3	Vânia Petermann	Titular	0.0	﻿aut 0304048 19 2014 8 24 0090 açã proced do juiz espec cível proc autor fabríci silv volpat e outr réu decol com ltd e outr vist etc i relatóri relatóri dispens na form do artig 38 caput da lei 9 099 95 ii fundament trat de açã de preceit cominatóri de obrig de faz com ped de antecip de tutel c condenatór de inden por dan moral ajuiz por fabríci silv volpat e alic mazon mirand contr decol com lt…
500	parcialmente_procedente	2015	5	29	4	Vânia Petermann	Titular	14000.0	﻿aut 0303306 91 2014 8 24 0090 açã proced do juiz espec cível proc autor laudin benedit nev réu tap transport aére portugues a vist etc i relatóri relatóri dispens na form do artig 38 caput da lei 9 099 95 ii fundament trat de açã indenizatór por dan moral e mater ajuiz por laudin benedit nev em fac de tap transport aére portugues a resolv antecipad a lid no term do artig 330 i do códig de proces…
501	procedente	2015	8	3	0	Vânia Petermann	Titular	4000.0	aut 0303737 28 2014 8 24 0090 açã proced do juiz espec cível proc autor carl albert marqu e outr réu air franc brasil vist etc i relatóri relatóri dispens na form do artig 38 caput da lei 9 099 95 ii fundament trat de açã de inden por dan mater e moral ajuiz por carl albert marqu e andré guerin contr société air franc resolv antecipad a lid no term do artig 330 i do cpc uma vez que o juiz tem o p…
502	procedente	2015	8	3	0	Vânia Petermann	Titular	2000.0	aut 0001015 60 2015 8 24 0090 açã proced do juiz espec cível proc autor lariss vie piovezan réu tam linh aére a vist etc i relatóri relatóri dispens na form do artig 38 caput da lei 9 099 95 ii fundament trat de açã de inden por dan mater e moral ajuiz por lariss vie piovezan contr tam linh aére a resolv antecipad a lid no term do artig 330 i do cpc uma vez que o juiz tem o pod dev de julg a lid …
503	extincao	2015	8	3	0	Vânia Petermann	Titular	0.0	aut 0001030 29 2015 8 24 0090 açã proced do juiz espec cível proc autor vilm adri bussolar réu tam linh aére a fidel viag e tur ltd e multiplu a vist etc i relatóri relatóri dispens na form do artig 38 caput da lei 9 099 95 ii fundament trat de açã de inden por dan mater e moral ajuiz por vilm adri bussolar contr tam linh aére a resolv antecipad a lid no term do artig 330 i do cpc uma vez que o j…
504	procedente	2015	8	3	0	Vânia Petermann	Titular	9000.0	aut 0001051 05 2015 8 24 0090 açã proced do juiz espec cível proc autor leonard cassol dalmolin réu united airlin inc vist etc i relatóri relatóri dispens na form do artig 38 caput da lei 9 099 95 ii fundament trat de açã de inden por dan moral e mater ajuiz por leonard cassol dalmolin contr united airlin inc resolv antecipad a lid no term do artig 330 i do cpc uma vez que o juiz tem o pod dev de…
505	parcialmente_procedente	2015	7	28	1	Vânia Petermann	Titular	5000.0	﻿aut 0001071 93 2015 8 24 0090 açã proced do juiz espec cível proc autor mari carn de oliv réu oceana linh aére a vist etc i relatóri relatóri dispens na form do artig 38 caput da lei 9 099 95 ii fundament trat de açã condenatór por dan moral e mater ajuiz por mari carn de oliv em fac de oceana linh aére a resolv antecipad a lid no term do artig 330 i do códig de process civil uma vez que o juiz …
506	procedente	2015	8	3	0	Vânia Petermann	Titular	8000.0	aut 0300718 77 2015 8 24 0090 açã proced do juiz espec cível proc autor nelson nun juni réu vrg linh aére a vist etc i relatóri relatóri dispens na form do artig 38 caput da lei 9 099 95 ii fundament trat de açã indenizatór por dan mater e moral ajuiz por nélson nun júni contr vrg linh aére a resolv antecipad a lid no term do artig 330 i do cpc uma vez que o juiz tem o pod dev de julg a lid antec…
507	procedente	2015	8	3	0	Vânia Petermann	Titular	500.0	aut 0300663 29 2015 8 24 0090 açã proced do juiz espec cível proc autor silv letic liston e outr réu vrg linh aére a e outr vist etc i relatóri relatóri dispens na form do artig 38 caput da lei 9 099 95 ii fundament trat de açã de inden por dan moral c repet de indébit ajuiz por brun angel bonem e silv letíc liston contr vrg linh aére a e aerolíne argentin sociedad anôn resolv antecipad a lid no …
508	improcedente	2015	8	3	0	Vânia Petermann	Titular	0.0	aut 0302751 74 2014 8 24 0090 açã proced do juiz espec cível proc autor nasch wolt bittencourt e outr réu decol com ltd vist etc i relatóri relatóri dispens na form do artig 38 caput da lei 9 099 95 ii fundament trat de açã de declar de inexist de débit c inden por dan mater e moral ajuiz por guilherm guim louz e nasch wolt bittencourt contr decol com ltd resolv antecipad a lid no term do artig 3…
509	parcialmente_procedente	2015	8	18	1	Vânia Petermann	Titular	0.0	﻿aut 0301512 35 2014 8 24 0090 açã proced do juiz espec cível proc autor mari mor juni réu gol transport aére a vist etc i relatóri relatóri dispens na form do artig 38 caput da lei 9 099 95 ii fundament trat de açã condenatór ajuiz por mari mor júni contr vrg linh aére a resolv antecipad a lid no term do artig 330 i do cpc uma vez que o juiz tem o pod dev de julg a lid antecipad desprez a realiz…
510	parcialmente_procedente	2015	7	22	2	Erica Lourenço de Lima Ferreira	Titular	8000.0	﻿aut 0302045 91 2014 8 24 0090 açã proced do juiz espec cível proc autor déb vial praz ré delt airlin vist etc i relatóri relatóri dispens na form do artig 38 caput da lei 9 099 95 ii fundament trat se de açã de inden por dan moral e mater propost por déb viel praz contr delt airlin já qualific no aut desnecessár a produç de prov julg se antecipad a lid inic deix de acolh a prelimin de conex entr…
511	procedente	2015	7	7	1	Erica Lourenço de Lima Ferreira	Titular	8000.0	aut 0300831 31 2015 8 24 0090 açã proced do juiz espec cível proc autor jakson albert munhoz réu aerov de mexic a aeromex vist etc trat se de açã de inden por dan moral em que proc o autor ressarc pel incômod hav dur o retorn de viag internac de respons únic da empr ré não tev sucess as tent de compos extr e judic relatóri dispens no term do artig 38 da lei 9 099 95 pass se de imediat ao julg ant…
512	parcialmente_procedente	2015	7	10	4	Erica Lourenço de Lima Ferreira	Titular	3000.0	﻿aut 0000300 18 2015 8 24 0090 açã proced do juiz espec cível proc autor antôni feeburg port alegr e sarah ross port alegr ré tam linh aére a vist etc i relatóri relatóri dispens na form do artig 38 caput da lei 9 099 95 ii fundament trat de açã indenizatór por dan moral ajuiz por antôni feeburg port alegr e sarah ross port alegr em fac de tam linh aére a resolv antecipad a lid no term do artig 3…
513	improcedente	2015	7	20	0	Erica Lourenço de Lima Ferreira	Titular	0.0	aut 0300298 72 2015 8 24 0090 açã proced do juiz espec cível proc autor anit roch de oliv júni réu vrg linh aére a vist etc i relatóri relatóri dispens na form do artig 38 caput da lei 9 099 95 ii fundament trat se de açã condenatór por dan mater ajuiz por anit roch de oliv júni contr vrg linh aére a resolv antecipad a lid no term do artig 330 i do cpc uma vez que o juiz tem o pod dev de julg a l…
514	procedente	2015	4	7	1	Vânia Petermann	Titular	2000.0	aut 0302170 59 2014 8 24 0090 açã proced do juiz espec cível proc autor jorg cabr da ros e outr réu vrg linh aére a vist etc i relatóri relatóri dispens na form do artig 38 caput da lei 9 099 95 ii fundament trat de açã de ressarc por dan mater e indenizatór pel dan moral sofr ajuiz por jorg cabr da ros nanet ter michel cabr da ros jorg mirchel cabr da ros e mabel phillipp contr vrg linh aére a r…
515	parcialmente_procedente	2014	12	19	4	Vânia Petermann	Titular	4000.0	﻿aut 0001013 27 2014 8 24 0090 açã proced do juiz espec cível proc autor evilson coelh agui réu vrg linh aére a gol linh aére intelig vist etc i relatóri relatóri dispens na form do artig 38 caput da lei 9 099 95 ii fundament resolv antecipad a lid no term do artig 330 i do cpc uma vez que o juiz tem o pod dev de julg a lid antecipad desprez a realiz de audi par a produç de prov ao constat que o …
516	parcialmente_procedente	2015	2	23	0	Vânia Petermann	Titular	4000.0	﻿aut 0301143 41 2014 8 24 0090 açã proced do juiz espec cível proc autor flav silv de souz pires e outr réu gol linh aére vist etc i relatóri relatóri dispens na form do artig 38 caput da lei 9 099 95 ii fundament resolv antecipad a lid no term do artig 330 i do cpc uma vez que o juiz tem o pod dev de julg a lid antecipad desprez a realiz de audi par a produç de prov ao constat que o acerv docume…
517	parcialmente_procedente	2015	2	23	0	Vânia Petermann	Titular	0.0	﻿aut 0002732 44 2014 8 24 0090 açã proced do juiz espec cível proc autor alessandr de bortol réu vrg linh aére a vist etc i relatóri relatóri dispens na form do artig 38 caput da lei 9 099 95 ii fundament resolv antecipad a lid no term do artig 330 i do cpc uma vez que o juiz tem o pod dev de julg a lid antecipad desprez a realiz de audi par a produç de prov ao constat que o acerv document é sufi…
518	improcedente	2015	2	23	0	Vânia Petermann	Titular	0.0	aut 0301249 03 2014 8 24 0090 açã proced do juiz espec cível proc autor joã antôni heinzen amin hel réu turkish airlin vist etc i relatóri relatóri dispens na form do artig 38 caput da lei 9 099 95 ii fundament julg o process no est em que se encontr porqu não há prov a produz aplic se ao cas as norm cont no estatut consumer iss porqu emb tod o transport aére nacion sej reg pel códig brasil da ae…
519	parcialmente_procedente	2015	2	23	0	Vânia Petermann	Titular	0.0	﻿aut 0003632 61 2013 8 24 0090 açã proced do juiz espec cível proc autor tiag josé griebel carvalh réu decol com ltd vist etc i relatóri relatóri dispens na form do artig 38 caput da lei 9 099 95 ii fundament resolv antecipad a lid no term do artig 330 i do cpc uma vez que o juiz tem o pod dev de julg a lid antecipad desprez a realiz de audi par a produç de prov ao constat que o acerv document é …
520	parcialmente_procedente	2015	3	4	2	Vânia Petermann	Titular	0.0	﻿aut 0005225 28 2013 8 24 0090 açã proced do juiz espec cível proc autor marci alexandr kuntz réu decol com ltd e outr vist etc i relatóri relatóri dispens na form do artig 38 caput da lei 9 099 95 ii fundament trat de açã de repar ajuiz por márci laxandr kuntz contr decol com ltd south african airway e tam linh aére a resolv antecipad a lid no term do artig 330 i do cpc uma vez que o juiz tem o …
521	procedente	2015	3	9	0	Vânia Petermann	Titular	3000.0	aut 0003563 29 2013 8 24 0090 açã proced do juiz espec cível inden por dan mater autor fabi borb lab réu tvlx viag e tur a viajanet vist par sentenç i relatóri relatóri dispens na form do art 38 da lei 9 099 1995 ii fundament trat de açã indenizatór por dan mater e moral ajuiz por fabi borb lab contr tvlx viag e tur a viajanet julg antecipad o feit porquant a soluç da pres demand pod ser obt atra…
522	parcialmente_procedente	2015	3	12	3	Vânia Petermann	Titular	7000.0	﻿aut 0301920 26 2014 8 24 0090 açã proced do juiz espec cível inden por dan moral autor cristian do sant réu american airlin inc e outr vist etc i relatóri relatóri dispens na form do artig 38 caput da lei 9 099 95 ii fundament trat de açã de inden por dan moral e mater ajuiz por cristian do sant contr american airlin inc lan chil airelin lat airlin group a e tr american airlin tac peru resolv an…
523	procedente	2015	3	12	3	Vânia Petermann	Titular	2000.0	aut 0300817 81 2014 8 24 0090 açã proced do juiz espec cível inden por dan moral autor guilherm burig krug e outr réu avianc oceana linh aére a vist etc i relatóri relatóri dispens na form do artig 38 caput da lei 9 099 95 ii fundament trat de açã de inden por dan mater e moral ajuiz guilherm burig krug e arian thiv contr oceana linh aére a avianc resolv antecipad a lid no term do artig 330 i do …
524	procedente	2015	3	24	1	Vânia Petermann	Titular	7000.0	aut 0302379 28 2014 8 24 0090 açã proced do juiz espec cível proc autor rodrig prat sant réu american airlin inc e outr vist etc i relatóri relatóri dispens na form do artig 38 caput da lei 9 099 95 ii fundament trat de açã de inden por dan moral e mater ajuiz por rodrig prat sant contr american airlin inc lan chil airelin lat airlin group a e tr american airlin tac peru resolv antecipad a lid no…
525	procedente	2015	4	6	0	Vânia Petermann	Titular	6000.0	aut 0302976 94 2014 8 24 0090 açã proced do juiz espec cível proc autor leonard do sant vix réu tam linh aére a e outr vist etc i relatóri relatóri dispens na form do artig 38 caput da lei 9 099 95 ii fundament trat de açã de leonard do sant vix contr tam linh aére a resolv antecipad a lid no term do artig 330 i do cpc uma vez que o juiz tem o pod dev de julg a lid antecipad desprez a realiz de a…
526	procedente	2015	4	10	4	Vânia Petermann	Titular	5000.0	aut 0302770 80 2014 8 24 0090 açã proced do juiz espec cível proc autor pedr henriqu font fornasar réu oceana linh aére a avianc vist etc i relatóri relatóri dispens na form do artig 38 caput da lei 9 099 95 ii fundament trat de açã de inden por dan moral ajuiz por pedr henriqu font fornasar em fac de oceana linh aére a avianc resolv antecipad a lid no term do artig 330 i do cpc uma vez que o jui…
527	parcialmente_procedente	2015	4	13	0	Vânia Petermann	Titular	5000.0	﻿aut 0302679 87 2014 8 24 0090 açã proced do juiz espec cível proc autor andré diog moeck réu gol linh aére intelig a vist etc i relatóri relatóri dispens na form do artig 38 caput da lei 9 099 95 ii fundament trat de açã de inden por dan moral ajuiz por andré diog moeck contr vrg linh aére a resolv antecipad a lid no term do artig 330 i do cpc uma vez que o juiz tem o pod dev de julg a lid antec…
528	procedente	2015	4	15	2	Vânia Petermann	Titular	0.0	aut 0001503 83 2013 8 24 0090 açã proced do juiz espec cível proc autor heli josé kui réu plun line aer uruguay a e outr vist etc i relatóri relatóri dispens na form do artig 38 caput da lei 9 099 95 ii fundament trat de açã de inden por dan mater ajuiz por heli josé kui contr plun line aer uruguay a e edestin com br agênc de viag e tur ltd resolv antecipad a lid no term do artig 330 i do cpc uma…
529	improcedente	2015	3	15	6	Josiane Vincoski Gavião da Silva	Leigo	0.0	aut 0003260 15 2013 8 24 0090 açã proced do juiz espec cível proc autor paul cés barcel cassi júni réu trip linh aére a vist etc i relatóri relatóri dispens no term do art 38 da lei 9 099 95 ii fundament e decid trat de açã condenatór propost por paul cés barcel cassi júni em fac de trip linh aére a ambas devid qualific no aut prefac no toc a prelimin de ilegitim ativ par pleit dan moral argu pel…
530	procedente	2015	4	17	4	Vânia Petermann	Titular	2000.0	aut 0303046 14 2014 8 24 0090 açã proced do juiz espec cível proc autor pedr henriqu font fornasar e outr réu smil a vist etc i relatóri relatóri dispens na form do artig 38 caput da lei 9 099 95 ii fundament trat de açã de inden por dan moral e mater ajuiz por pedr henriqu font fornasar marin card ferr fornasar e sam card ferr contr smil a resolv antecipad a lid no term do artig 330 i do cpc uma…
531	procedente	2015	4	17	4	Vânia Petermann	Titular	2000.0	aut 0300212 38 2014 8 24 0090 açã proced do juiz espec cível proc autor brun ram e outr réu american airlin inc e outr vist etc i relatóri relatóri dispens na form do artig 38 caput da lei 9 099 95 ii fundament trat de açã de inden por dan moral ajuiz por brun ram e manuel kanarek per contr vrg linh aére a e american airlin inc resolv antecipad a lid no term do artig 330 i do cpc uma vez que o ju…
532	parcialmente_procedente	2015	4	22	2	Vânia Petermann	Titular	5000.0	﻿aut 0004235 03 2014 8 24 0090 açã proced do juiz espec cível proc autor neodet turatt réu vrg linh aére a vist etc i relatóri relatóri dispens na form do artig 38 caput da lei 9 099 95 ii fundament trat de açã de inden por dan moral ajuiz por neodet turatt contr vrg linh aére a resolv antecipad a lid no term do artig 330 i do cpc uma vez que o juiz tem o pod dev de julg a lid antecipad desprez a…
533	parcialmente_procedente	2015	4	22	2	Vânia Petermann	Titular	5000.0	﻿aut 0303409 98 2014 8 24 0090 açã proced do juiz espec cível proc autor marlen mora branc réu tam linh aére a vist etc i relatóri relatóri dispens na form do artig 38 caput da lei 9 099 95 ii fundament trat de açã de inden por dan moral e mater ajuiz por marlen moral branc martend contr tam linh aére a resolv antecipad a lid no term do artig 330 i do cpc uma vez que o juiz tem o pod dev de julg …
534	parcialmente_procedente	2015	4	24	4	Vânia Petermann	Titular	5000.0	﻿aut 0303463 64 2014 8 24 0090 açã proced do juiz espec cível proc autor priscill sant oliv réu azul linh aére brasil a vist etc i relatóri relatóri dispens na form do artig 38 caput da lei 9 099 95 ii fundament trat de açã de inden por dan moral ajuiz por priscill sant oliv contr azul linh aére brasil resolv antecipad a lid no term do artig 330 i do cpc uma vez que o juiz tem o pod dev de julg a…
535	procedente	2015	4	24	4	Vânia Petermann	Titular	0.0	aut 0303595 24 2014 8 24 0090 açã proced do juiz espec cível proc autor thiag silv per réu vrg linh aére a vist etc i relatóri relatóri dispens na form do artig 38 caput da lei 9 099 95 ii fundament trat de açã de inden por dan mater ajuiz por thiag silv per contr vrg linh aére a resolv antecipad a lid no term do artig 330 i do cpc uma vez que o juiz tem o pod dev de julg a lid antecipad desprez …
536	parcialmente_procedente	2015	4	27	0	Vânia Petermann	Titular	0.0	﻿aut 0303133 67 2014 8 24 0090 açã proced do juiz espec cível proc autor lili oned réu gol transport aére a vist etc i relatóri relatóri dispens na form do artig 38 caput da lei 9 099 95 ii fundament trat de açã de inden ajuiz por lili oned contr vrg linh aére a resolv antecipad a lid no term do artig 330 i do cpc uma vez que o juiz tem o pod dev de julg a lid antecipad desprez a realiz de audi p…
537	procedente	2015	4	29	2	Vânia Petermann	Titular	6000.0	aut 0303738 13 2014 8 24 0090 açã proced do juiz espec cível atras de vôo autor leandr antôni godoy oliv réu vrg linh aére a vist etc i relatóri relatóri dispens na form do artig 38 caput da lei 9 099 95 ii fundament trat de açã de inden por dan moral ajuiz por leandr antoni godoy oliv em fac de vrg linh aére a resolv antecipad a lid no term do artig 330 i do cpc uma vez que o juiz tem o pod dev …
538	parcialmente_procedente	2015	5	7	3	Vânia Petermann	Titular	15000.0	﻿aut 0303077 34 2014 8 24 0090 açã proced do juiz espec cível extravi de bag autor cain britt barlett réu tam linh aére a vist etc i relatóri relatóri dispens na form do artig 38 caput da lei 9 099 95 ii fundament trat de açã indenizatór por dan moral e mater ajuiz por cainã britt barlett em fac de tam linh aére a resolv antecipad a lid no term do artig 330 i do cpc uma vez que o juiz tem o pod d…
539	procedente	2015	5	20	2	Vânia Petermann	Titular	4000.0	aut 0303833 43 2014 8 24 0090 açã proced do juiz espec cível proc autor marin nun réu tam linh aére vist etc i relatóri relatóri dispens na form form do artig 38 caput da lei 9 099 95 ii fundament trat de açã reparatór de dan moral ajuiz por marin nun contr tam linh aére a resolv antecipad a lid no term do artig 330 i do cpc uma vez que o juiz tem o pod dev de julg a lid antecipad desprez a reali…
540	procedente	2015	1	20	1	Davidson Jahn Mello	Titular	1000.0	aut 0300440 13 2014 8 24 0090 açã proced do juiz espec cível overbooking autor rodrig rib far réu oceana linh aére a nom fantas avianc vist par sentenç i relatóri relatóri dispens na form do artig 38 caput da lei 9 099 95 ii fundament resolv antecipad a lid no term do artig 330 i do cpc uma vez que o juiz tem o pod dev de julg a lid antecipad desprez a realiz de audi par a produç de prov ao const…
541	procedente	2015	1	7	2	Davidson Jahn Mello	Titular	10000.0	aut 0303171 79 2014 8 24 0090 açã proced do juiz espec cível extravi de bag autor catarin amorim pisett réu alital compagn aere itali a vist etc i relatóri dispens o relatóri é lavr a sentenç apen com menç ao element de convicç segund os princípi em espec os da simplic informal e econom process e norm que reg os juiz espec art 2 e 38 da lei 9 099 95 ii fundament trat se de açã indenizatór em que …
542	parcialmente_procedente	2015	1	13	1	Davidson Jahn Mello	Titular	4000.0	﻿aut 0302346 38 2014 8 24 0090 açã proced do juiz espec cível inden por dan moral autor alessandr de oliv e outr réu tam linh aére a vist etc i relatóri dispens o relatóri é lavr a sentenç apen com menç ao element de convicç segund os princípi em espec os da simplic informal e econom process e norm que reg os juiz espec art 2 e 38 da lei 9 099 95 ii fundament trat se de açã indenizatór em que a p…
543	procedente	2015	1	21	2	Davidson Jahn Mello	Titular	1000.0	aut 0818023 85 2013 8 24 0090 açã proced do juiz espec cível cancel de vôo autor monic sut gravin e outr réu tap transport aére portugues a vist etc i relatóri relatóri dispens na form do artig 38 caput da lei 9 099 95 ii fundament resolv antecipad a lid no term do artig 330 i do cpc uma vez que o juiz tem o pod dev de julg a lid antecipad desprez a realiz de audi par a produç de prov ao constat …
544	parcialmente_procedente	2015	1	21	2	Davidson Jahn Mello	Titular	4000.0	﻿aut 0301771 30 2014 8 24 0090 açã proced do juiz espec cível atras de vôo autor thiag per amorim réu avianc linh aére vist etc i relatóri relatóri dispens na form do artig 38 caput da lei 9 099 95 ii fundament resolv antecipad a lid no term do artig 330 i do cpc uma vez que o juiz tem o pod dev de julg a lid antecipad desprez a realiz de audi par a produç de prov ao constat que o acerv document …
545	procedente	2015	1	26	0	Davidson Jahn Mello	Titular	3000.0	aut 0002600 84 2014 8 24 0090 açã proced do juiz espec cível transport aére autor beatriz eberhardt menegon e outr réu air chin limited vist etc i relatóri relatóri dispens na form do artig 38 caput da lei 9 099 95 ii fundament resolv antecipad a lid no term do artig 330 i do cpc uma vez que o juiz tem o pod dev de julg a lid antecipad desprez a realiz de audi par a produç de prov ao constat que …
546	procedente	2015	1	28	2	Davidson Jahn Mello	Titular	10000.0	aut 0820180 31 2013 8 24 0090 açã proced do juiz espec cível prest de serviç autor neiv maril gau nicolin réu vrg linh aére a vist etc i relatóri relatóri dispens na form do artig 38 caput da lei 9 099 95 ii fundament resolv antecipad a lid no term do artig 330 i do cpc uma vez que o juiz tem o pod dev de julg a lid antecipad desprez a realiz de audi par a produç de prov ao constat que o acerv do…
547	procedente	2015	1	29	3	Davidson Jahn Mello	Titular	5000.0	aut 0805603 48 2013 8 24 0090 açã proced do juiz espec cível atras de vôo autor brun nobr de andrad e outr réu gol linh aére intelig a vist etc i relatóri relatóri dispens na form do artig 38 caput da lei 9 099 95 ii fundament resolv antecipad a lid no term do artig 330 i do cpc uma vez que o juiz tem o pod dev de julg a lid antecipad desprez a realiz de audi par a produç de prov ao constat que o…
548	procedente	2015	2	4	2	Davidson Jahn Mello	Titular	7000.0	aut 0302439 98 2014 8 24 0090 açã proced do juiz espec cível inden por dan moral autor marl rodrig iaczinsk réu vrg linh aére a vist etc relatóri dispens na form do art 38 caput da lei 9 099 95 ii fundament requ a autor que sej conden a ré por dan moral tend em vist o desg sofr em ra do adi do voo sem a dev assist aleg a ré que o adi do voo se deu pel fat da manutenç da aeronav não program em que…
549	procedente	2015	2	4	2	Davidson Jahn Mello	Titular	7000.0	aut 0302443 38 2014 8 24 0090 açã proced do juiz espec cível inden por dan moral autor mar anton de oliv borg réu vrg linh aére a vist etc relatóri dispens na form do art 38 caput da lei 9 099 95 ii fundament requ a autor que sej conden a ré por dan moral tend em vist o desg sofr em ra do adi do voo sem a dev assist aleg a ré que o adi do voo se deu pel fat da manutenç da aeronav não program em q…
550	procedente	2014	12	13	5	Vânia Petermann	Titular	10000.0	aut 0813007 53 2013 8 24 0090 açã proced do juiz espec cível proc autor rogéri lucen suruagy do amar réu lan airlin e outr vist etc i relatóri relatóri dispens na form do artig 38 caput lei 9 099 95 ii fundament resolv antecipad a lid no term do artig 330 i do cpc uma vez que o juiz tem o pod dev de julg a lid antecipad desprez a realiz de audi par a produç de prov ao constat que o acerv document…
551	procedente	2014	12	13	5	Vânia Petermann	Titular	5000.0	aut 0004727 29 2013 8 24 0090 açã proced do juiz espec cível proc autor fábi ambon réu tam linh aére a fidel viag e tur ltd e multiplu a vist etc i relatóri relatóri dispens na form do artig 38 caput lei 9 099 95 ii fundament resolv antecipad a lid no term do artig 330 i do cpc uma vez que o juiz tem o pod dev de julg a lid antecipad desprez a realiz de audi par a produç de prov ao constat que o …
552	procedente	2014	12	13	5	Vânia Petermann	Titular	5000.0	aut 0004870 18 2013 8 24 0090 açã proced do juiz espec cível proc autor joã batist ram réu cvc brasil oper de agênc de viag e outr vist etc i relatóri relatóri dispens na form do artig 38 caput lei 9 099 95 ii fundament resolv antecipad a lid no term do artig 330 i do cpc uma vez que o juiz tem o pod dev de julg a lid antecipad desprez a realiz de audi par a produç de prov ao constat que o acerv …
553	procedente	2014	12	13	5	Vânia Petermann	Titular	5000.0	aut 0820114 51 2013 8 24 0090 açã proced do juiz espec cível proc autor mayan de borj borg réu azul linh aére vist etc i relatóri relatóri dispens na form do artig 38 caput da lei 9 099 95 ii fundament resolv antecipad a lid no term do artig 330 i do cpc uma vez que o juiz tem o pod dev de julg a lid antecipad desprez a realiz de audi par a produç de prov ao constat que o acerv document é sufici …
554	procedente	2014	11	7	4	Vânia Petermann	Titular	3000.0	aut 0005268 62 2013 8 24 0090 açã proced do juiz espec cível proc autor aden martim de araúj júni réu vrg linh aére a vist par sentenç i relatóri relatóri dispens na form do artig 38 caput da lei 9 099 95 ii fundament trat de açã de inden por dan moral ajuiz por aden martim de araúj júni contr gol linh aére prime acentu que o cas dev ser analis à luz da legisl consumer poi perfeit caracter a rela…
555	procedente	2014	12	13	5	Vânia Petermann	Titular	5000.0	aut 0802242 23 2013 8 24 0090 açã proced do juiz espec cível proc autor ronald marqu de arauj réu vrg linh aére a vist etc i relatóri relatóri dispens na form do artig 38 caput da lei 9 099 95 ii fundament resolv antecipad a lid no term do artig 330 i do cpc uma vez que o juiz tem o pod dev de julg a lid antecipad desprez a realiz de audi par a produç de prov ao constat que o acerv document é suf…
556	procedente	2014	12	14	6	Vânia Petermann	Titular	5000.0	aut 0300153 50 2014 8 24 0090 açã proced do juiz espec cível proc autor anselm franzon juni réu tam linh aere vist etc i relatóri relatóri dispens na form do artig 38 caput da lei 9 099 95 ii fundament resolv antecipad a lid no term do artig 330 i do cpc uma vez que o juiz tem o pod dev de julg a lid antecipad desprez a realiz de audi par a produç de prov ao constat que o acerv document é sufici …
557	procedente	2014	12	14	6	Vânia Petermann	Titular	5000.0	aut 0812022 84 2013 8 24 0090 açã proced do juiz espec cível proc autor olav luc de sous e outr réu american airlin inc vist etc i relatóri relatóri dispens na form do artig 38 caput da lei 9 099 95 ii fundament resolv antecipad a lid no term do artig 330 i do cpc uma vez que o juiz tem o pod dev de julg a lid antecipad desprez a realiz de audi par a produç de prov ao constat que o acerv document…
558	procedente	2014	12	14	6	Vânia Petermann	Titular	5000.0	aut 0820275 61 2013 8 24 0090 açã proced do juiz espec cível proc autor joã raphael mafiolet marcon e outr réu societé air franc vist etc i relatóri relatóri dispens na form do artig 38 caput da lei 9 099 95 ii fundament resolv antecipad a lid no term do artig 330 i do cpc uma vez que o juiz tem o pod dev de julg a lid antecipad desprez a realiz de audi par a produç de prov ao constat que o acerv…
559	improcedente	2014	12	14	6	Vânia Petermann	Titular	0.0	aut 0300210 68 2014 8 24 0090 açã proced do juiz espec cível proc autor gustav buchel rodrig réu azul linh aére vist etc i relatóri relatóri dispens na form do artig 38 caput da lei 9 099 95 ii fundament resolv antecipad a lid no term do artig 330 i do cpc uma vez que o juiz tem o pod dev de julg a lid antecipad desprez a realiz de audi par a produç de prov ao constat que o acerv document é sufic…
560	procedente	2014	12	14	6	Vânia Petermann	Titular	8000.0	aut 0819093 40 2013 8 24 0090 açã proced do juiz espec cível proc autor daniel lop búrig réu lan airlin a vist etc i relatóri relatóri dispens na form do artig 38 caput da lei 9 099 95 ii fundament resolv antecipad a lid no term do artig 330 i do cpc uma vez que o juiz tem o pod dev de julg a lid antecipad desprez a realiz de audi par a produç de prov ao constat que o acerv document é sufici par …
561	procedente	2014	12	14	6	Vânia Petermann	Titular	5000.0	aut 0300175 11 2014 8 24 0090 açã proced do juiz espec cível proc autor daniel schmidt heus réu transport aére portugues tap vist etc i relatóri relatóri dispens na form form do artig 38 caput da lei 9 099 95 ii fundament resolv antecipad a lid no term do artig 330 i do cpc uma vez que o juiz tem o pod dev de julg a lid antecipad desprez a realiz de audi par a produç de prov ao constat que o acer…
562	procedente	2014	12	14	6	Vânia Petermann	Titular	5000.0	aut 0300379 55 2014 8 24 0090 açã proced do juiz espec cível proc autor tiag wüst frèr réu tam linh aére a vist etc i relatóri relatóri dispens na form do artig 38 caput da lei 9 099 95 ii fundament resolv antecipad a lid no term do artig 330 i do cpc uma vez que o juiz tem o pod dev de julg a lid antecipad desprez a realiz de audi par a produç de prov ao constat que o acerv document é sufici par…
563	improcedente	2014	12	14	6	Vânia Petermann	Titular	0.0	aut 0300484 32 2014 8 24 0090 açã proced do juiz espec cível proc autor edison tessel e outr réu vrg linh aére a vist etc i relatóri relatóri dispens na form do artig 38 caput da lei 9 099 95 ii fundament resolv antecipad a lid no term do artig 330 i do cpc uma vez que o juiz tem o pod dev de julg a lid antecipad desprez a realiz de audi par a produç de prov ao constat que o acerv document é sufi…
564	procedente	2014	12	14	6	Vânia Petermann	Titular	8000.0	aut 0819686 69 2013 8 24 0090 açã proced do juiz espec cível proc autor august frasson de oliv xavi e outr réu alital compagn aere itali a vist etc i relatóri relatóri dispens na form do artig 38 caput da lei 9 099 95 ii fundament resolv antecipad a lid no term do artig 330 i do cpc uma vez que o juiz tem o pod dev de julg a lid antecipad desprez a realiz de audi par a produç de prov ao constat q…
565	procedente	2014	12	14	6	Vânia Petermann	Titular	12000.0	aut 0002217 09 2014 8 24 0090 açã proced do juiz espec cível proc autor thiag carr de oliv e outr réu american airlin vist etc i relatóri relatóri dispens na form do artig 38 caput da lei 9 099 95 ii fundament resolv antecipad a lid no term do artig 330 i do cpc uma vez que o juiz tem o pod dev de julg a lid antecipad desprez a realiz de audi par a produç de prov ao constat que o acerv document é…
566	procedente	2014	12	14	6	Vânia Petermann	Titular	10000.0	aut 0300853 26 2014 8 24 0090 açã proced do juiz espec cível proc autor ricard de souz vie réu tam linh aére a lat airlin group a vist etc i relatóri relatóri dispens na form do artig 38 caput da lei 9 099 95 ii fundament resolv antecipad a lid no term do artig 330 i do cpc uma vez que o juiz tem o pod dev de julg a lid antecipad desprez a realiz de audi par a produç de prov ao constat que o acer…
567	procedente	2014	11	24	0	Monique de Oliveira Woytuski	Leigo	2000.0	aut 0301540 03 2014 8 24 0090 açã proced do juiz espec cível proc autor brun ram e outr réu concessionár do aeroport internac de guarulh a vist par sentenç i relatóri relatóri dispens na form do art 38 da lei 9 099 1995 ii fundament trat de açã indenizatór por dan moral ajuiz por brun ram e manuel kanarek per contr concessionár do aeroport internac de guarulh a julg antecipad o feit porquant a so…
568	procedente	2014	12	3	2	Vânia Petermann	Titular	5000.0	aut 0300859 33 2014 8 24 0090 açã proced do juiz espec cível extravi de bag autor thal bardin idalin réu klm cia real holand de aviacion vist etc i relatóri relatóri dispens na form do artig 38 caput da lei 9 099 95 ii fundament resolv antecipad a lid no term do artig 330 i do cpc uma vez que o juiz tem o pod dev de julg a lid antecipad desprez a realiz de audi par a produç de prov ao constat que…
569	procedente	2014	12	3	2	Vânia Petermann	Titular	5000.0	aut 0004865 93 2013 8 24 0090 açã proced do juiz espec cível inden por dan moral autor pedr zorat net e outr réu lan airlin a vist etc i relatóri relatóri dispens na form do artig 38 caput da lei 9 099 95 ii fundament resolv antecipad a lid no term do artig 330 i do cpc uma vez que o juiz tem o pod dev de julg a lid antecipad desprez a realiz de audi par a produç de prov ao constat que o acerv do…
570	parcialmente_procedente	2014	12	3	2	Vânia Petermann	Titular	5000.0	﻿aut 0300942 49 2014 8 24 0090 açã proced do juiz espec cível proc autor júl hoff pachec réu oceana linh aére a nom fantas avianc vist etc relatóri dispens na form do art 38 caput da lei 9 099 95 i fundament julg antecipad a lid no term do artig 330 i do códig de process civil post que se trat de quest unic de direit aleg a autor que ao desembarc em florianópolil constat que sua mal est viol e da…
571	procedente	2014	12	4	3	Vânia Petermann	Titular	4000.0	aut 0301484 67 2014 8 24 0090 açã proced do juiz espec cível inden por dan moral autor gabriell ferrar rib réu american airlin inc vist etc i relatóri relatóri dispens na form do artig 38 caput da lei 9 099 95 ii fundament resolv antecipad a lid no term do artig 330 i do cpc uma vez que o juiz tem o pod dev de julg a lid antecipad desprez a realiz de audi par a produç de prov ao constat que o ace…
572	procedente	2014	12	4	3	Vânia Petermann	Titular	4000.0	aut 0005062 21 2014 8 24 0023 açã proced do juiz espec cível extravi de bag autor fern august da silv cruz réu tam linh aére a vist etc i relatóri relatóri dispens na form do artig 38 caput da lei 9 099 95 ii fundament resolv antecipad a lid no term do artig 330 i do cpc uma vez que o juiz tem o pod dev de julg a lid antecipad desprez a realiz de audi par a produç de prov ao constat que o acerv d…
573	procedente	2014	12	5	4	Eduardo Peruffo e Silva	Leigo	0.0	process 1018665 81 2013 8 24 0023 proced do juiz espec cível requer marcel alenc botelh de mesquit requer vrg linh aére a vist etc dispens relatóri no term do artig 38 da lei 9 099 95 fundament e decid julg antecipad a lid ei que o feit trat de matér de direit send desnecessár a produç de outr prov busc o autor ressarc de val pag por aquis de pass aére por sua não utiliz prefac é de se reconhec a…
574	procedente	2014	12	5	4	Vânia Petermann	Titular	7000.0	aut 0801349 32 2013 8 24 0090 açã proced do juiz espec cível extravi de bag autor kat regin sant siqu e outr réu american airlin inc vist etc i relatóri relatóri dispens na form do artig 38 caput da lei 9 099 95 ii fundament resolv antecipad a lid no term do artig 330 i do cpc uma vez que o juiz tem o pod dev de julg a lid antecipad desprez a realiz de audi par a produç de prov ao constat que o a…
575	procedente	2014	12	5	4	Vânia Petermann	Titular	4000.0	aut 0300487 84 2014 8 24 0090 açã proced do juiz espec cível extravi de bag autor vaness ver da veig guebert réu tam linh aére a vist etc i relatóri relatóri dispens na form do artig 38 caput da lei 9 099 95 ii fundament resolv antecipad a lid no term do artig 330 i do cpc uma vez que o juiz tem o pod dev de julg a lid antecipad desprez a realiz de audi par a produç de prov ao constat que o acerv…
576	procedente	2014	12	9	1	Vânia Petermann	Titular	4000.0	aut 0301701 13 2014 8 24 0090 açã proced do juiz espec cível transport aére autor tam barret jablon baron réu tam linh aére a vist etc i relatóri relatóri dispens na form do artig 38 caput da lei 9 099 95 ii fundament resolv antecipad a lid no term do artig 330 i do cpc uma vez que o juiz tem o pod dev de julg a lid antecipad desprez a realiz de audi par a produç de prov ao constat que o acerv do…
577	procedente	2014	12	10	2	Vânia Petermann	Titular	2500.0	aut 0302375 88 2014 8 24 0090 açã proced do juiz espec cível proc autor luiz august caval da silv réu gol linh aére intelig a vist etc relatóri dispens na form do art 38 caput da lei 9 099 95 i fundament julg antecipad a lid no term do artig 330 i do códig de process civil post que se trat de quest unic de direit aleg o autor que a ré inform com 24 hor de anteced que iri antecip seu voo em 4 hor …
578	procedente	2014	12	12	4	Vânia Petermann	Titular	5000.0	aut 0300902 67 2014 8 24 0090 açã proced do juiz espec cível proc autor felip os em aldeman de oliv réu air franc a e outr vist etc i relatóri relatóri dispens na form do artig 38 caput da lei 9 099 95 ii fundament resolv antecipad a lid no term do artig 330 i do cpc uma vez que o juiz tem o pod dev de julg a lid antecipad desprez a realiz de audi par a produç de prov ao constat que o acerv docum…
579	procedente	2014	12	15	0	Vânia Petermann	Titular	4000.0	aut 0820446 18 2013 8 24 0090 açã proced do juiz espec cível proc autor alfred leopold enriqu messeng valenzuel réu united airlin e outr vist etc i relatóri relatóri dispens na form do artig 38 caput da lei 9 099 95 ii fundament resolv antecipad a lid no term do artig 330 i do cpc uma vez que o juiz tem o pod dev de julg a lid antecipad desprez a realiz de audi par a produç de prov ao constat que…
580	parcialmente_procedente	2014	12	13	5	Helio Marcos Filho	Leigo	7240.0	﻿aut 0002686 89 2013 8 24 0090 açã proced do juiz espec cível proc autor camil schmitt de rezend réu azul linh aére sentenç camil schmitt de rezend ajuiz a pres açã de inden por dan mater e moral em fac de azul linh aére brasil almej a conden da ré ao pag de 2 094 88 a títul de repar por dan emerg e de outr quant refer a abal extrapatrimon de acord com a inic a autor contrat com ré vôo de florian…
581	improcedente	2014	12	16	1	Vânia Petermann	Titular	0.0	aut 0300940 79 2014 8 24 0090 açã proced do juiz espec cível proc autor willian de brit silv réu delt air lin inc vist etc i relatóri relatóri dispens na form do artig 38 caput da lei 9 099 95 ii fundament resolv antecipad a lid no term do artig 330 i do cpc uma vez que o juiz tem o pod dev de julg a lid antecipad desprez a realiz de audi par a produç de prov ao constat que o acerv document é suf…
582	procedente	2014	12	16	1	Vânia Petermann	Titular	0.0	aut 0001421 18 2014 8 24 0090 açã proced do juiz espec cível proc autor marcel girit gom ferr réu aeroline argentin a vist etc i relatóri relatóri dispens na form do artig 38 caput da lei 9 099 95 ii fundament resolv antecipad a lid no term do artig 330 i do cpc uma vez que o juiz tem o pod dev de julg a lid antecipad desprez a realiz de audi par a produç de prov ao constat que o acerv document é…
583	procedente	2014	12	16	1	Vânia Petermann	Titular	5000.0	aut 0300975 39 2014 8 24 0090 açã proced do juiz espec cível proc autor held levy do sant e outr réu turkish airlin inc turk hav yollar anonim ortaklig vist etc i relatóri relatóri dispens na form do artig 38 caput da lei 9 099 95 ii fundament resolv antecipad a lid no term do artig 330 i do cpc uma vez que o juiz tem o pod dev de julg a lid antecipad desprez a realiz de audi par a produç de prov…
584	parcialmente_procedente	2014	12	17	2	Vânia Petermann	Titular	5000.0	﻿aut 0301254 25 2014 8 24 0090 açã proced do juiz espec cível proc autor raquel rodrig noronh réu gol linh aére intelig a vist etc relatóri dispens na form do art 38 caput da lei 9 099 95 i fundament julg antecipad a lid no term do artig 330 i do códig de process civil post que se trat de quest unic de direit aleg a autor que ao desembarc em florianópolil constat que sua mal est danific e ao cheg…
585	parcialmente_procedente	2014	12	18	3	Eduardo Peruffo e Silva	Leigo	0.0	﻿process 0001031 48 2014 8 24 0090 proced do juiz espec cível requer henriqu silv dia requer empr decol com ltd vist etc dispens relatóri no term do artig 38 da lei 9 099 95 fundament e decid julg antecipad o feit poi ent desnecessár a produç de outr prov prefac aplic se a est cas concret o direit consumer uma vez que o autor é consum direit e final do serviç de agenc prest pel requer verific ain…
586	parcialmente_procedente	2014	12	19	4	Vânia Petermann	Titular	5000.0	﻿aut 0302619 17 2014 8 24 0090 açã proced do juiz espec cível proc autor carl august harg réu vrg linh aére a vist etc i relatóri relatóri dispens na form do artig 38 caput da lei 9 099 95 ii fundament resolv antecipad a lid no term do artig 330 i do cpc uma vez que o juiz tem o pod dev de julg a lid antecipad desprez a realiz de audi par a produç de prov ao constat que o acerv document é sufici …
587	procedente	2014	12	19	4	Vânia Petermann	Titular	0.0	aut 0301148 63 2014 8 24 0090 açã proced do juiz espec cível proc autor dian vermohlen e outr réu tam linh aére a vist etc i relatóri relatóri dispens na form do artig 38 caput da lei 9 099 95 ii fundament resolv antecipad a lid no term do artig 330 i do cpc uma vez que o juiz tem o pod dev de julg a lid antecipad desprez a realiz de audi par a produç de prov ao constat que o acerv document é suf…
588	procedente	2015	2	4	2	Vânia Petermann	Titular	7000.0	aut 0302442 53 2014 8 24 0090 açã proced do juiz espec cível inden por dan moral autor josian eli coelh mach réu vrg linh aére a vist etc i relatóri relatóri dispens na form do art 38 caput da lei 9 099 95 ii fundament requ a autor que sej conden a ré por dan moral tend em vist o desg sofr em ra do adi do voo sem a dev assist aleg a ré que o adi do voo se deu pel fat da manutenç da aeronav não pr…
589	parcialmente_procedente	2015	2	10	1	Vânia Petermann	Titular	4000.0	﻿aut 0800646 38 2012 8 24 0090 açã proced do juiz espec cível proc autor alin lúc da silv réu viajanet e outr vist etc i relatóri relatóri dispens na form do artig 38 caput da lei 9 099 95 ii fundament trat de açã de dan mater c dan moral ajuiz por alin lúc da silv contr viajanet e cop compañ panameñ de aviacion a resolv antecipad a lid no term do artig 330 i do cpc uma vez que o juiz tem o pod d…
591	procedente	2014	9	29	0	Vânia Petermann	Titular	10000.0	aut 0003220 33 2013 8 24 0090 açã proced do juiz espec cível proc autor juli ces trevisan dal bem réu azul linh aére brasil a vist etc i relatóri dispens o relatóri é lavr a sentenç apen com menç ao element de convicç segund os princípi em espec os da simplic informal e econom process e norm que reg os juiz espec art 2 e 38 da lei 9 099 95 ii fundament trat de açã de inden por dan moral e mater e…
592	procedente	2014	8	22	4	Vânia Petermann	Titular	8000.0	aut 0300795 23 2014 8 24 0090 açã proced do juiz espec cível proc autor mar jos hessein coelh réu oceana linh aére a nom fantas avianc vist par sentenç relatóri dispens na form do art 38 caput da lei 9 099 95 ii fundament requ a autor que sej conden a ré por dan moral tend em vist o desg sofr em ra do cancel do voo sem a dev assist aleg a ré que o cancel do voo se deu pel fat da manutenç da aeron…
593	procedente	2014	8	22	4	Vânia Petermann	Titular	8000.0	aut 0301028 20 2014 8 24 0090 açã proced do juiz espec cível proc autor jul antun ulyssé réu avianc linh aére vist par sentenç relatóri dispens na form do art 38 caput da lei 9 099 95 ii fundament requ a autor que sej conden a ré por dan moral tend em vist o desg sofr em ra do cancel do voo cheg no destin apen no outr dia aleg a ré que a perd de conex do voo da autor de são paul par florianópolil…
594	procedente	2014	8	11	0	Vânia Petermann	Titular	8000.0	aut 0300742 42 2014 8 24 0090 açã proced do juiz espec cível proc autor thal bardin idalin réu vrg linh aére a incorpor da gol transport aére a vist par sentenç relatóri dispens na form do art 38 caput da lei 9 099 95 ii fundament julg antecipad a lid no term do artig 330 i do códig de process civil post que se trat de quest unic de direit requ a autor que sej conden a ré por dan moral tend em vi…
595	procedente	2014	9	23	1	Vânia Petermann	Titular	4000.0	aut 0820162 10 2013 8 24 0090 açã proced ordin proc autor josé mar paul réu decol com ltd vist etc i relatóri josé mar paul ajuiz açã de cunh condenatóri em fac de decol com ltd na qual sustent que realiz a compr de pass aére par a espanh em 20 de dezembr de 2011 send a viag prev par 02 de març de 2012 contud ant dess dat tom conhec pel míd convenc que a empr aére que realiz o transport fal não r…
596	procedente	2014	10	15	2	Vânia Petermann	Titular	4000.0	aut 0301745 32 2014 8 24 0090 açã proced do juiz espec cível proc autor sheil do sant réu buquebu line aére vist etc relatóri dispens na form do art 38 caput da lei 9 099 95 i fundament julg antecipad a lid no term do artig 330 i do códig de process civil post que se trat de quest unic de direit aduz ao autor que ao retorn de sua viag de final de ano de punt del lest par port alegr sua bag foi ex…
597	procedente	2014	10	17	4	Vânia Petermann	Titular	8000.0	aut 0003433 39 2013 8 24 0090 açã proced do juiz espec cível proc autor mirell finkl réu gol transport aére a vist par sentenç i relatóri relatóri dispens no term do art 38 da lei 9 099 1995 ii fundament trat de açã de inden por dan moral ajuiz por mirell finkl contr gol transport aére a julg a lid com const art 330 i do cpc porquant as prov acost ao aut mostr se sufici par a form de meu convenc …
598	procedente	2014	10	17	4	Vânia Petermann	Titular	8000.0	aut 0003432 54 2013 8 24 0090 açã proced do juiz espec cível proc autor daniel philipp negr réu gol transport aére a vist par sentenç i relatóri relatóri dispens no term do art 38 da lei 9 099 1995 ii fundament trat de açã de inden por dan moral ajuiz por daniel philipp de negr contr gol transport aére a julg a lid com const art 330 i do cpc porquant as prov acost ao aut mostr se sufici par a for…
599	parcialmente_procedente	2014	9	29	0	Vânia Petermann	Titular	10000.0	﻿aut 0300267 86 2014 8 24 0090 açã proced do juiz espec cível extravi de bag autor gustav kaef dill réu tam linh aére a vist etc i relatóri dispens o relatóri é lavr a sentenç apen com menç ao element de convicç segund os princípi em espec os da simplic informal e econom process e norm que reg os juiz espec art 2 e 38 da lei 9 099 95 ii fundament trat se de açã indenizatór em que a part autor pos…
600	procedente	2014	5	21	2	Margani de Mello	Titular	8000.0	aut 0002399 29 2013 8 24 0090 açã proced do juiz espec cível proc requer daniell kirsten reil requer tam linh aére a vist par sentenç trat se de açã de repar por dan moral e mater propost por daniell kirsten reil em fac da tam linh aére a ambas qualific dispens o relatóri na form do artig 38 caput da lei 9099 95 decid julg antecipad poi desnecessár a produç de prov em audi cpc art 330 i inic afas…
601	parcialmente_procedente	2014	5	22	3	Margani de Mello	Titular	3000.0	﻿process 0001090 70 2013 8 24 0090 açã de proced do juiz espec cível requer mônic med gasp de sous requer tam linh aére a vist par sentenç trat se de açã condenatór ajuiz por mônic med gasp de sous em fac da tam linh aére a ambas qualific no aut relatóri dispens no term do artig 38 da lei 9 099 95 fundament e decid julg nest instant process ei que as part requer o julg antecip send que a quest nã…
602	parcialmente_procedente	2014	5	23	4	Margani de Mello	Titular	6000.0	﻿process 0801052 25 2013 8 24 0090 açã de proced do juiz espec cível requer pedr alme araúj requer gol linh aére intelig a vist par sentenç trat se de açã condenatór ajuiz por pedr alme araúj em fac da gol linh aére intelig a ambas qualific no aut relatóri dispens no term do artig 38 da lei 9 099 95 fundament e decid julg nest instant process ei que as part requer o julg antecip send que a quest …
603	procedente	2014	5	27	1	Margani de Mello	Titular	5000.0	process 0002870 45 2013 8 24 0090 açã de proced do juiz espec cível requer rodrig ribacink requer tam linh aére a vist par sentenç relatóri dispens na form do artig 38 caput da lei 9 099 95 decid resolv antecipad a lid no term do artig 330 i do cpc stj agrg no ag 956845 sp prim turm rel min josé delg julg 24 04 2008 busc o autor a restitu do val pag por uma pass aére extr adquir em aeroport inter…
604	improcedente	2014	6	5	3	Margani de Mello	Titular	0.0	process 0802508 10 2013 8 24 0090 açã de proced do juiz espec cível requer thal muszkat menez requer vrg linh aére a gol e outr vist par sentenç relatóri dispens na form do artig 38 caput da lei 9 099 95 decid julg antecipad a lid no term do artig 330 i do cpc resp 2 823 min sálvi de figueired teix busc a autor a repar por dan moral que aleg ter sofr em decorr do extravi tempor de sua bag tend em…
604	procedente	2014	6	5	3	Margani de Mello	Titular	5000.0	process 0802508 10 2013 8 24 0090 açã de proced do juiz espec cível requer thal muszkat menez requer vrg linh aére a gol e outr vist par sentenç relatóri dispens na form do artig 38 caput da lei 9 099 95 decid julg antecipad a lid no term do artig 330 i do cpc resp 2 823 min sálvi de figueired teix busc a autor a repar por dan moral que aleg ter sofr em decorr do extravi tempor de sua bag tend em…
605	procedente	2014	6	3	1	Margani de Mello	Titular	3000.0	process 0817397 66 2013 8 24 0090 açã de proced do juiz espec cível requer raquel perotton e luci hochleitn long do sant requer azul linh aére brasil a vist par sentenç trat se de açã reparatór por dan moral propost por raquel perotton e luci hochleitn long do sant em fac de azul linh aére brasil a em decorr de atras de voo dispens o relatóri na form do artig 38 da lei 9 099 95 fundament e decid …
606	procedente	2014	6	4	2	Margani de Mello	Titular	10000.0	aut 0003306 04 2013 8 24 0090 açã proced do juiz espec cível proc requer marcel august do sant requer iber line aere de españ a e reun transport de carg a vist par sentenç trat se de açã de repar por dan moral e mater propost por marcel august do sant em fac da iber line aere de españ a e reun transport de carg a tod qualific dispens o relatóri na form do artig 38 caput da lei 9099 95 decid julg …
607	procedente	2014	6	4	2	Margani de Mello	Titular	4000.0	process 0004604 31 2013 8 24 0090 açã de proced do juiz espec cível requer luiz gustav bossl requer avianc empr aére vist par sentenç trat se de açã reparatór por dan moral propost por luiz gustav bossl em fac de avianc empr aére em decorr de atras de voo dispens o relatóri na form do artig 38 da lei 9 099 95 fundament e decid julg antecipad poi desnecessár a produç de prov em audi cpc art 330 i …
608	parcialmente_procedente	2014	6	5	3	Margani de Mello	Titular	10000.0	﻿process 0004344 51 2013 8 24 0090 açã de proced do juiz espec cível requer fábi ambon requer ocena linh aére a avianc vist par sentenç trat se de açã reparatór por dan moral e mater propost por fábi ambon contr ocena linh aére a avianc em decorr de cancel de voo dispens o relatóri na form do artig 38 da lei 9 099 95 fundament e decid julg antecipad poi desnecessár a produç de prov em audi cpc ar…
609	procedente	2014	6	5	3	Margani de Mello	Titular	5000.0	aut 0001579 10 2013 8 24 0090 açã proced do juiz espec cível proc requer paul henriqu barrell requer azul linh aére brasil a vist par sentenç trat se de açã de repar por dan moral e mater propost por paul henriqu barrell em fac da azul linh aére brasil a ambos qualific dispens o relatóri na form do artig 38 caput da lei 9099 95 decid julg antecipad poi desnecessár a produç de prov em audi cpc art…
610	parcialmente_procedente	2014	6	5	3	Margani de Mello	Titular	12000.0	﻿process 0004361 87 2013 8 24 0090 açã de proced do juiz espec cível requer denis watkim bouer cavalcant requer lan airlin a vist par sentenç trat se de açã reparatór por dan moral e mater propost por denis watkim bouer cavalcant contr lan airlin a em decorr de cancel de voo dispens o relatóri na form do artig 38 da lei 9 099 95 fundament e decid julg antecipad poi desnecessár a produç de prov em…
611	procedente	2014	6	6	4	Margani de Mello	Titular	8000.0	process 0817409 80 2013 8 24 0090 açã de proced do juiz espec cível requer fernand colomb requer azul linh aére brasil a vist par sentenç trat se de açã reparatór por dan moral propost por fernand colomb em fac da azul linh aére brasil a em decorr de cancel de voo dispens o relatóri na form do artig 38 da lei 9 099 95 fundament e decid julg antecipad poi desnecessár a produç de prov em audi cpc a…
612	procedente	2014	6	9	0	Margani de Mello	Titular	4000.0	process 0816950 78 2013 8 24 0090 açã de proced do juiz espec cível requer eric eduard snel tornquist requer azul linh aére brasil a vist par sentenç trat se de açã reparatór por dan moral propost por eric eduard snel tornquist em fac de azul linh aére brasil a em decorr de atras de voo dispens o relatóri na form do artig 38 da lei 9 099 95 fundament e decid julg antecipad poi desnecessár a produ…
613	procedente	2014	6	9	0	Margani de Mello	Titular	8000.0	process 0818912 39 2013 8 24 0090 açã de proced do juiz espec cível requer mari silv nun requer gol linh aére vist par sentenç trat se de açã reparatór por dan moral propost por mari silv nun em fac de gol linh aére dispens o relatóri na form do artig 38 da lei 9 099 95 fundament e decid julg antecipad poi desnecessár a produç de prov em audi cpc art 330 i inic dev ser retific o pol passiv par co…
614	procedente	2014	6	10	1	Margani de Mello	Titular	4000.0	aut 0004993 16 2013 8 24 0090 açã proced do juiz espec cível proc requer renan nun alme requer tam transport aére a vist par sentenç trat se de açã de repar por dan moral propost por renan nun alme em fac da tam transport aére a ambas qualific dispens o relatóri na form do artig 38 caput da lei 9099 95 decid julg antecipad poi desnecessár a produç de prov em audi cpc art 330 i a relaç entr as par…
615	procedente	2014	3	7	4	Margani de Mello	Titular	10000.0	process 0004383 82 2012 8 24 0090 açã de proced do juiz espec cível requer rodney ferr da cunh requer tvlx viag e tur a viajanet vist par sentenç trat se de açã de cunh condenatóri propost por rodney ferr da cunh em fac de tvlx viag e tur a dispens o relatóri na form do artig 38 da lei 9 099 95 fundament e decid julg antecipad poi desnecessár a produç de prov em audi cpc art 330 i a relaç entr as…
616	procedente	2014	3	14	4	Margani de Mello	Titular	6000.0	aut 0000847 29 2013 8 24 0090 açã proced do juiz espec cível requer cleon vign requer gol linh aére intelig a vist par sentenç relatóri dispens na form do artig 38 caput da lei 9 099 95 decid julg antecipad a lid no term do artig 330 i do cpc val ressalt que pres as cond que ensej o julg antecip da caus é dev do juiz e não mer faculdad assim proced resp 2 823 min sálvi de figueired teix busc a au…
617	procedente	2014	3	17	0	Margani de Mello	Titular	6000.0	aut 0818719 24 2013 8 24 0090 açã proced do juiz espec cível proc requer josé carl da cos font requer tam linh aére a vist par sentenç trat se de açã de repar por dan moral e mater propost por josé carl da cos font contr tam linh aére a em ra de má prest de serviç de transport aére dispens o relatóri na form do artig 38 caput da lei 9099 95 decid antecipad por se trat de matér de fat e de direit …
618	procedente	2014	3	21	4	Margani de Mello	Titular	10000.0	aut 0000874 12 2013 8 24 0090 açã proced do juiz espec cível requer stephen richard buck e outr requer tam transport aére vist par sentenç relatóri dispens na form do artig 38 caput da lei 9 099 95 decid resolv antecipad a lid no term do artig 330 i do cpc uma vez que o juiz tem o pod dev de julg a lid antecipad desprez a realiz de audi par a produç de prov ao constat que o acerv document é sufic…
618	procedente	2014	3	21	4	Margani de Mello	Titular	2500.0	aut 0000874 12 2013 8 24 0090 açã proced do juiz espec cível requer stephen richard buck e outr requer tam transport aére vist par sentenç relatóri dispens na form do artig 38 caput da lei 9 099 95 decid resolv antecipad a lid no term do artig 330 i do cpc uma vez que o juiz tem o pod dev de julg a lid antecipad desprez a realiz de audi par a produç de prov ao constat que o acerv document é sufic…
619	parcialmente_procedente	2014	3	21	4	Margani de Mello	Titular	10000.0	﻿process 0700491 97 2013 8 24 0023 açã de proced do juiz espec cível requer joa carl freiberg requer tam linh aére a vist par sentenç trat se de açã reparatór por dan mater e moral propost por joã carl freiberg contr tam linh aére em decorr do cancel se avis ou inform do bilhet de volt dispens o relatóri na form do artig 38 da lei 9 099 95 fundament e decid julg antecipad poi desnecessár a produç…
620	procedente	2014	3	21	4	Margani de Mello	Titular	10000.0	process 0001442 28 2013 8 24 0090 açã de proced do juiz espec cível requer gilbert alv da cruz requer gol linh aére intelig a vist par sentenç trat se de açã de cunh condenatóri propost por gilbert alv da cruz contr vrg linh aére a em decorr de cancel de voo sem prév comunic dispens o relatóri na form do artig 38 da lei 9 099 95 fundament e decid julg antecipad poi desnecessár a produç de prov em…
621	parcialmente_procedente	2014	3	28	4	Margani de Mello	Titular	0.0	﻿aut 0001320 15 2013 8 24 0090 açã proced do juiz espec cível requer joan berté volpat e outr requer vrg linh aére a incorpor da gol transport aére a vist par sentenç relatóri dispens na form do artig 38 caput da lei 9 099 95 decid julg antecipad a lid no term do artig 330 i do cpc val ressalt que pres as cond que ensej o julg antecip da caus é dev do juiz e não mer faculdad assim proced resp 2 8…
622	parcialmente_procedente	2014	3	28	4	Margani de Mello	Titular	3000.0	﻿process 0001265 64 2013 8 24 0090 açã de proced do juiz espec cível requer ricard jos mel mach juni requer gol linh aére sa vrg vist par sentenç trat se de açã reparatór por dan mater e moral propost por ricard josé mel mach júni contr vrg linh aére a em decorr de falh operac da demand na emiss do bilhet de conex do passag e da via crucil persegu até a resoluç do problem dispens o relatóri na fo…
623	improcedente	2014	4	1	1	Margani de Mello	Titular	0.0	aut 0800215 67 2013 8 24 0090 açã proced do juiz espec cível requer fláv mafr requer azul linh aére brasil e outr vist par sentenç relatóri dispens na form do artig 38 caput da lei 9 099 95 decid julg antecipad a lid no term do artig 330 i do cpc val ressalt que pres as cond que ensej o julg antecip da caus é dev do juiz e não mer faculdad assim proced resp 2 823 min sálvi de figueired teix busc …
624	procedente	2014	4	3	3	Margani de Mello	Titular	4000.0	aut 0800298 83 2013 8 24 0090 açã proced do juiz espec cível requer lucyan lem per e outr requer compan panamen de aviacion a cop airlin e outr vist par sentenç relatóri dispens na form do artig 38 caput da lei 9 099 95 decid resolv antecipad a lid no term do artig 330 i do cpc uma vez que o juiz tem o pod dev de julg a lid antecipad desprez a realiz de audi par a produç de prov ao constat que o …
625	procedente	2014	4	8	1	Margani de Mello	Titular	5000.0	aut 0800187 02 2013 8 24 0090 açã proced do juiz espec cível requer josé da silv net requer azul linh aére brasil a vist par sentenç relatóri dispens na form do artig 38 caput da lei 9 099 95 decid julg antecipad a lid no term do artig 330 i do cpc val ressalt que pres as cond que ensej o julg antecip da caus é dev do juiz e não mer faculdad assim proced resp 2 823 min sálvi de figueired teix bus…
626	procedente	2014	4	14	0	Margani de Mello	Titular	2000.0	aut 0800442 57 2013 8 24 0090 açã proced do juiz espec cível requer daniel lop búrig e outr requer alital compagn aere itali a vist par sentenç relatóri dispens na form do artig 38 caput da lei 9 099 95 decid julg antecipad a lid no term do artig 330 i do cpc val ressalt que pres as cond que ensej o julg antecip da caus é dev do juiz e não mer faculdad assim proced resp 2 823 min sálvi de figueir…
627	parcialmente_procedente	2014	4	15	1	Margani de Mello	Titular	8000.0	﻿aut 0800360 26 2013 8 24 0090 açã proced do juiz espec cível requer andré gerald panariell silv requer trip linh aere a vist par sentenç relatóri dispens na form do artig 38 caput da lei 9 099 95 decid resolv antecipad a lid no term do artig 330 i do cpc uma vez que o juiz tem o pod dev de julg a lid antecipad desprez a realiz de audi par a produç de prov ao constat que o acerv document é sufici…
628	parcialmente_procedente	2014	4	15	1	Margani de Mello	Titular	5000.0	﻿aut 0001224 97 2013 8 24 0090 açã proced do juiz espec cível requer robert rodrig lim requer tam linh aére a vist par sentenç relatóri dispens na form do artig 38 caput da lei 9 099 95 resolv antecipad a lid no term do artig 330 i do cpc uma vez que o juiz tem o pod dev de julg a lid antecipad desprez a realiz de audi par a produç de prov ao constat que o acerv document é sufici par nort e instr…
629	procedente	2014	4	15	1	Margani de Mello	Titular	10000.0	process 0800365 48 2013 8 24 0090 açã de proced do juiz espec cível requer henriqu blas rodrig requer aeroline argentin a vist par sentenç dispens o relatóri na form do artig 38 da lei 9 099 95 fundament e decid julg antecipad a lid por entend desnecessár a produç de prov em audi cpc art 330 i inic aplic ao cas as norm cont no estatut consumer porqu emb tod o transport aére nacion sej reg pel cód…
630	parcialmente_procedente	2014	4	30	2	Margani de Mello	Titular	2000.0	﻿aut 0003126 22 2012 8 24 0090 açã proced do juiz espec cível requer cristian sonn pavan requer gol linh aére intelig a vist par sentenç relatóri dispens na form do artig 38 caput da lei 9 099 95 decid julg antecipad a lid no term do artig 330 i do cpc resp 2 823 min sálvi de figueired teix busc a requer a repar do dan moral e mater decorr do cancel do voo e consequ perd de um dia de viag já plan…
631	procedente	2014	4	30	2	Margani de Mello	Titular	5000.0	process 0800650 41 2013 8 24 0090 açã de proced do juiz espec cível requer joã carl franc contin requer azul linh aére vist par sentenç trat se de açã reparatór por dan moral propost por joã carl franc contin contr azul linh aére em decorr de cancel de voo dispens o relatóri na form do artig 38 da lei 9 099 95 fundament e decid julg antecipad poi desnecessár a produç de prov em audi cpc art 330 i…
632	procedente	2014	4	30	2	Margani de Mello	Titular	5000.0	aut 0800716 21 2013 8 24 0090 açã proced do juiz espec cível requer gerald josé corre requer azul linh aére vist par sentenç trat se de açã reparatór por dan moral propost por gerald josé corre contr azul linh aére em decorr de cancel de voo dispens o relatóri na form do artig 38 da lei 9 099 95 fundament e decid julg antecipad poi desnecessár a produç de prov em audi cpc art 330 i a relaç entr a…
633	procedente	2014	5	9	4	Margani de Mello	Titular	8000.0	process 0800684 16 2013 8 24 0090 açã de proced do juiz espec cível requer felip chech ott requer gol linh aére intelig a vist par sentenç trat se de açã reparatór por dan moral e mater propost por felip chech ott contr gol linh aére intelig a em decorr de cancel de voo dispens o relatóri na form do artig 38 da lei 9 099 95 fundament e decid julg antecipad poi desnecessár a produç de prov em audi…
634	procedente	2014	5	15	3	Margani de Mello	Titular	5000.0	process 0800851 33 2013 8 24 0090 açã de proced do juiz espec cível requer iderald rafael ros requer mansour tur ltd vist par sentenç relatóri dispens no term do artig 38 da lei 9 099 95 fundament e decid julg antecipad no term do artig 330 ii do códig de process civil decret a revel da requer poi devid cit com a express advert do artig 20 da lei 9 099 95 deix transcorr in alvel o praz destin à c…
635	parcialmente_procedente	2014	5	16	4	Margani de Mello	Titular	0.0	﻿aut 0800676 39 2013 8 24 0090 açã proced do juiz espec cível requer josé eduard lobat de siqu requer vrg linh aére a vist par sentenç relatóri dispens na form do artig 38 caput da lei 9 099 95 decid julg antecipad a lid no term do artig 330 i do cpc val ressalt que pres as cond que ensej o julg antecip da caus é dev do juiz e não mer faculdad assim proced resp 2 823 min sálvi de figueired teix b…
636	procedente	2014	5	16	4	Margani de Mello	Titular	5000.0	process 0800863 47 2013 8 24 0090 açã de proced do juiz espec cível requer joã carl franc contin requer azul linh aére brasil a vist par sentenç trat se de açã reparatór por dan moral propost por joã carl franc contin contr azul linh aére brasil a em decorr de atras de voo perd de conex dispens o relatóri na form do artig 38 da lei 9 099 95 fundament e decid julg antecipad poi desnecessár a produ…
637	improcedente	2014	5	16	4	Margani de Mello	Titular	0.0	aut 0800882 53 2013 8 24 0090 açã proced do juiz espec cível requer cristin lempek martim requer vrg linh aére a incorpor da gol transport aére a vist par sentenç relatóri dispens na form do artig 38 caput da lei 9 099 95 decid julg antecipad a lid no term do artig 330 i do cpc val ressalt que pres as cond que ensej o julg antecip da caus é dev do juiz e não mer faculdad assim proced resp 2 823 m…
638	improcedente	2014	5	16	4	Margani de Mello	Titular	0.0	aut 0800880 83 2013 8 24 0090 açã proced do juiz espec cível requer eslen de souz arauj requer vrg linh aére a incorpor da gol transport aére a vist par sentenç relatóri dispens na form do artig 38 caput da lei 9 099 95 decid julg antecipad a lid no term do artig 330 i do cpc val ressalt que pres as cond que ensej o julg antecip da caus é dev do juiz e não mer faculdad assim proced resp 2 823 min…
639	procedente	2014	5	16	4	Margani de Mello	Titular	4000.0	process 0003065 30 2013 8 24 0090 açã de proced do juiz espec cível requer vanuz ver card requer avianc linh aére vist par sentenç relatóri dispens no term do artig 38 da lei 9 099 95 fundament e decid julg antecipad no term do artig 330 ii do códig de process civil decret a revel da requer poi devid cit com a express advert do artig 20 da lei 9 099 95 deix transcorr in alvel o praz destin à cont…
640	procedente	2014	2	10	0	Margani de Mello	Titular	10000.0	aut 0802165 14 2013 8 24 0090 açã proced do juiz espec cível proc requer deny guaz resend requer vrg linh aére a incorpor da gol transport aére a e outr vist par sentenç cuid se de açã de cunh mandament e condenatóri afor por deny guaz resend em fac de vrg linh aére a incorpor da gol transport aére a e do seu program de milh smil a tod qualific que tramit sob o proced da lei 9 099 95 relatóri dis…
641	parcialmente_procedente	2014	2	10	0	Margani de Mello	Titular	15000.0	﻿aut 0804109 51 2013 8 24 0090 açã proced do juiz espec cível requer suzan cost nun requer aerolíne argentin a vist par sentenç trat se de açã de cunh condenatóri propost por suzan cost nun mach contr aerolíne argentin a em decorr de atras de voo e consequ perd de conex dispens o relatóri na form do artig 38 da lei 9 099 95 fundament e decid julg antecipad poi desnecessár a produç de prov em audi…
642	procedente	2014	2	10	0	Margani de Mello	Titular	15000.0	aut 0803779 54 2013 8 24 0090 açã proced do juiz espec cível requer alexandr cost nun mach requer aerolíne argentin a vist par sentenç trat se de açã de cunh condenatóri propost por alexandr cost nun mach contr aerolíne argentin a em decorr de atras de voo e consequ perd de conex dispens o relatóri na form do artig 38 da lei 9 099 95 fundament e decid julg antecipad poi desnecessár a produç de pr…
643	parcialmente_procedente	2014	2	10	0	Margani de Mello	Titular	10000.0	﻿aut 0805059 60 2013 8 24 0090 açã proced do juiz espec cível proc requer suzan cost nun mach requer aerolíne argentin a vist par sentenç trat se de açã de cunh condenatóri propost por suzan cost nun mach contr aerolíne argentin a em ra de má prest de serviç de transport aére dispens o relatóri na form do artig 38 caput da lei 9099 95 decid antecipad por se trat de matér de fat e de direit compro…
644	procedente	2014	2	10	0	Margani de Mello	Titular	10000.0	aut 0805493 49 2013 8 24 0090 açã proced do juiz espec cível requer alexandr cost nun mach requer aerolíne argentin a vist par sentenç trat se de açã de cunh condenatóri propost por alexandr cost nun mach contr aerolíne argentin a em ra de má prest de serviç de transport aére dispens o relatóri na form do artig 38 caput da lei 9099 95 decid antecipad por se trat de matér de fat e de direit compro…
645	procedente	2014	1	21	1	Davidson Jahn Mello	Titular	5000.0	aut 0703658 86 2011 8 24 0090 açã proced do juiz espec cível respons civil autor éric ferraz scorpion réu decol com ltd vist etc relatóri dispens na form do artig 38 caput da lei 9 099 95 decid resolv antecipad a lid no term do artig 330 i do cpc uma vez que o juiz tem o pod dev de julg a lid antecipad desprez a realiz de audi par a produç de prov ao constat que o acerv document é sufici par nort…
646	parcialmente_procedente	2019	5	27	0	Vânia Petermann	Titular	2000.0	﻿aut 0308962 87 2018 8 24 0090 açã proced do juiz espec cível proc autor milen simon matt réu oceana linh aére a avianc vist etc i relatóri relatóri dispens na form do artig 38 caput da lei 9 099 95 ii fundament trat de açã de inden por dan moral e mater ajuiz por milen simon matt em fac de oceana linh aére a avianc julg antecipad o feit porquant a soluç do aut pod ser obt da anális do direit que…
647	parcialmente_procedente	2019	5	21	1	Vânia Petermann	Titular	8000.0	﻿aut 0303619 13 2018 8 24 0090 açã proced do juiz espec cível proc autor paul sergi steil réu tam linh aére a vist etc i relatóri relatóri dispens na form do artig 38 caput da lei 9 099 95 ii fundament trat de açã de inden por dan moral ajuiz por paul sergi steil em fac de tam linh aére a julg antecipad o feit porquant a soluç do aut pod ser obt da anális do direit que disciplin a matér bem com p…
648	parcialmente_procedente	2019	5	22	2	Vânia Petermann	Titular	8000.0	﻿aut 0304899 19 2018 8 24 0090 açã proced do juiz espec cível proc autor carl albert nakazaw réu azul linh aére brasil a vist etc i relatóri relatóri dispens na form do artig 38 caput da lei 9 099 95 ii fundament trat de açã de inden por dan moral e mater ajuiz por carl albert nakazaw em fac de azul linh aére brasil a julg antecipad o feit porquant a soluç do aut pod ser obt da anális do direit q…
649	parcialmente_procedente	2019	5	22	2	Vânia Petermann	Titular	10000.0	﻿aut 0304900 04 2018 8 24 0090 açã proced do juiz espec cível proc autor mari sanch mor réu azul linh aére brasil a vist etc i relatóri relatóri dispens na form do artig 38 caput da lei 9 099 95 ii fundament trat de açã de inden por dan moral ajuiz por mari sanch mor em fac de azul linh aére brasil a julg antecipad o feit porquant a soluç do aut pod ser obt da anális do direit que disciplin a mat…
650	parcialmente_procedente	2019	5	22	2	Vânia Petermann	Titular	5000.0	﻿aut 0305751 43 2018 8 24 0090 açã proced do juiz espec cível proc autor rodrig bousfield réu azul linh aére brasil a vist etc i relatóri relatóri dispens na form do artig 38 caput da lei 9 099 95 ii fundament trat de açã de inden por dan moral e mater ajuiz por rodrig bousfield em fac de azul linh aére brasil a julg antecipad o feit porquant a soluç do aut pod ser obt da anális do direit que dis…
651	improcedente	2019	5	23	3	Vânia Petermann	Titular	0.0	aut 0306371 55 2018 8 24 0090 açã proced do juiz espec cível proc autor marc josé frag réu tam linh aére a vist etc i relatóri relatóri dispens na form do artig 38 caput da lei 9 099 95 ii fundament trat de açã de inden por dan moral ajuiz por marc josé frag em fac de tam linh aére a julg antecipad o feit porquant a soluç do aut pod ser obt da anális do direit que disciplin a matér bem com pel fa…
652	parcialmente_procedente	2019	5	23	3	Vânia Petermann	Titular	10000.0	﻿aut 0307910 56 2018 8 24 0090 açã proced do juiz espec cível proc autor david stein sand réu alital compagn aere itali a vist etc i relatóri relatóri dispens na form do artig 38 caput da lei 9 099 95 ii fundament trat de açã de inden por dan moral ajuiz por david stein sand em fac de alital compagn aere itali a julg antecipad o feit porquant a soluç do aut pod ser obt da anális do direit que dis…
653	parcialmente_procedente	2019	5	23	3	Vânia Petermann	Titular	4600.0	﻿aut 0003116 65 2018 8 24 0090 açã proced do juiz espec cível proc autor themil gorett mor leal de carvalh réu avianc ocean air linh aére a e outr vist etc i relatóri relatóri dispens na form do artig 38 caput da lei 9 099 95 ii fundament trat de açã de inden por dan moral e mater ajuiz por themil gorett mor leal de carvalh em fac de avianc ocean air linh aére a e outr julg antecipad o feit porqu…
654	parcialmente_procedente	2019	5	23	3	Vânia Petermann	Titular	4500.0	﻿aut 0003117 50 2018 8 24 0090 açã proced do juiz espec cível proc autor noe gom borg juni réu avianc ocean air linh aére a e outr vist etc i relatóri relatóri dispens na form do artig 38 caput da lei 9 099 95 ii fundament trat de açã de inden por dan moral e mater ajuiz por noe gom borg juni em fac de avianc ocean air linh aére a e outr julg antecipad o feit porquant a soluç do aut pod ser obt d…
655	parcialmente_procedente	2019	5	27	0	Vânia Petermann	Titular	5000.0	﻿aut 0306802 89 2018 8 24 0090 açã proced do juiz espec cível proc autor vinic kretz rabell réu oceana linh aére a avianc vist etc i relatóri relatóri dispens na form do artig 38 caput da lei 9 099 95 ii fundament trat de açã de inden por dan moral ajuiz por vinic kretz rabell em fac de oceana linh aére a avianc julg antecipad o feit porquant a soluç do aut pod ser obt da anális do direit que dis…
656	parcialmente_procedente	2019	5	28	1	Vânia Petermann	Titular	7000.0	﻿aut 0308498 63 2018 8 24 0090 açã proced do juiz espec cível proc autor thiag gouve roch réu azul linh aére brasil a vist etc i relatóri relatóri dispens na form do artig 38 caput da lei 9 099 95 ii fundament trat de açã de inden por dan mater e moral ajuiz por thiag gouve roch em fac de azul linh aére brasil a julg antecipad o feit porquant a soluç do aut pod ser obt da anális do direit que dis…
657	parcialmente_procedente	2019	5	28	1	Vânia Petermann	Titular	8000.0	﻿aut 0301408 67 2019 8 24 0090 açã proced do juiz espec cível proc autor juç salum de oliv réu lat airlin group a vist etc i relatóri relatóri dispens na form do artig 38 caput da lei 9 099 95 ii fundament trat de açã condenatór de inden por dan moral ajuiz por juç salum de oliv em fac de lat airlin group a julg antecipad o feit porquant a soluç do aut pod ser obt da anális do direit que discipli…
658	parcialmente_procedente	2019	5	28	1	Vânia Petermann	Titular	3500.0	﻿aut 0306710 14 2018 8 24 0090 açã proced do juiz espec cível proc autor cass borck ippolit réu aerov del contin americ a aut conex 0306712 81 2018 8 24 0090 açã proced do juiz espec cível proc autor rafael de lim lob réu aerov del contin americ a vist etc i relatóri relatóri dispens na form do artig 38 caput da lei 9 099 95 ii fundament trat de açã de inden por dan moral ajuiz por cass borck ipp…
659	parcialmente_procedente	2019	5	28	1	Vânia Petermann	Titular	3000.0	﻿aut 0310477 67 2018 8 24 0023 açã proced do juiz espec cível proc autor pedr queiroz camp réu gol linh aére a vist etc i relatóri relatóri dispens na form do artig 38 caput da lei 9 099 95 ii fundament trat de açã de inden por dan moral ajuiz por pedr queiroz camp em fac de gol linh aére a julg antecipad o feit porquant a soluç do aut pod ser obt da anális do direit que disciplin a matér bem com…
660	parcialmente_procedente	2019	5	28	1	Vânia Petermann	Titular	5000.0	﻿aut 0003033 49 2018 8 24 0090 açã proced do juiz espec cível proc autor marc robert schaurich réu oceana linh aére a avianc vist etc i relatóri relatóri dispens na form do artig 38 caput da lei 9 099 95 ii fundament trat de açã de inden por dan mater e moral ajuiz por marc robert schaurich em fac de oceana linh aére a avianc julg antecipad o feit porquant a soluç do aut pod ser obt da anális do …
661	parcialmente_procedente	2019	5	30	3	Vânia Petermann	Titular	10000.0	﻿aut 0003247 40 2018 8 24 0090 açã proced do juiz espec cível proc autor brun carless réu oceana linh aére a avianc vist etc i relatóri relatóri dispens na form do artig 38 caput da lei 9 099 95 ii fundament trat de açã de inden por dan moral e mater ajuiz por brun carless em fac de oceana linh aére a avianc e tr american airlin a tac peru julg antecipad o feit porquant a soluç do aut pod ser obt…
662	procedente	2019	5	29	2	Vânia Petermann	Titular	15000.0	aut 0308008 41 2018 8 24 0090 açã proced do juiz espec cível proc autor juli tramontin ravanell réu american airlin inc vist etc i relatóri relatóri dispens na form do artig 38 caput da lei 9 099 95 ii fundament trat de açã de inden por dan moral e mater ajuiz por juli tramontin ravanell em fac de american airlin inc julg antecipad o feit porquant a soluç do aut pod ser obt da anális do direit qu…
663	parcialmente_procedente	2019	5	29	2	Vânia Petermann	Titular	5000.0	﻿aut 0307020 20 2018 8 24 0090 açã proced do juiz espec cível proc autor pedr claudi nussn réu azul linh aére brasil a vist etc i relatóri relatóri dispens na form do artig 38 caput da lei 9 099 95 ii fundament trat de açã de inden por dan moral e mater ajuiz por pedr claudi nussn em fac de azul linh aére brasil a julg antecipad o feit porquant a soluç do aut pod ser obt da anális do direit que d…
664	improcedente	2019	5	30	3	Vânia Petermann	Titular	0.0	aut 0309684 24 2018 8 24 0090 açã proced do juiz espec cível proc autor rodrig rafael cunh réu companh panamen de aviacion a cop airlin vist etc i relatóri relatóri dispens na form do artig 38 caput da lei 9 099 95 ii fundament trat de açã de inden por dan mater e moral ajuiz por rodrig rafael cunh em fac de companh panamen de aviacion a cop airlin julg antecipad o feit porquant a soluç da lid po…
665	parcialmente_procedente	2019	5	29	2	Vânia Petermann	Titular	10000.0	﻿aut 0308744 59 2018 8 24 0090 açã proced do juiz espec cível proc autor stell maril da silv réu klm koninklijk luchtvaart maatschappij vist etc i relatóri relatóri dispens na form do artig 38 caput da lei 9 099 95 ii fundament trat de açã de inden por dan moral e mater ajuiz por stell maril da silv em fac de klm koninklijk luchtvaart maatschappij julg antecipad o feit porquant a soluç do aut pod…
666	parcialmente_procedente	2019	5	30	3	Vânia Petermann	Titular	0.0	﻿aut 0305860 57 2018 8 24 0090 açã proced do juiz espec cível proc autor helen malgares de goil e outr réu submarin viag b2w viag e tur ltd e cop airlin vist etc i relatóri relatóri dispens na form do artig 38 caput da lei 9 099 95 ii fundament trat de açã indenizatór por dan mater e moral c ped de tutel antecip ajuiz por helen malgares de goil e outr em fac de submarin viag b2w viag e tur ltd e …
667	parcialmente_procedente	2019	5	30	3	Vânia Petermann	Titular	11000.0	﻿aut 0003924 70 2018 8 24 0090 açã proced do juiz espec cível proc autor marc rodrig da silv réu deutsch lufthans ag vist etc i relatóri relatóri dispens na form do artig 38 caput da lei 9 099 95 ii fundament trat de açã de inden por dan moral ajuiz por marc rodrig da silv em fac de deutsch lufthans ag julg antecipad o feit porquant a soluç do aut pod ser obt da anális do direit que disciplin a m…
668	procedente	2019	5	30	3	Vânia Petermann	Titular	10000.0	aut 0310790 28 2018 8 24 0023 açã proced do juiz espec cível proc autor luc peixot de arrud réu tam linh aére a vist etc i relatóri relatóri dispens na form do artig 38 caput da lei 9 099 95 ii fundament trat de açã de inden por dan moral ajuiz por luc peixot de arrud em fac de tam linh aére a julg antecipad o feit porquant a soluç do aut pod ser obt da anális do direit que disciplin a matér bem …
669	parcialmente_procedente	2019	5	31	4	Vânia Petermann	Titular	7000.0	﻿aut 0307069 61 2018 8 24 0090 açã proced do juiz espec cível proc autor albert josé per réu tam linh aére a vist etc i relatóri relatóri dispens na form do artig 38 caput da lei 9 099 95 ii fundament trat de açã de inden por dan moral ajuiz por albert josé per em fac de tam linh aére a julg antecipad o feit porquant a soluç do aut pod ser obt da anális do direit que disciplin a matér bem com pel…
670	parcialmente_procedente	2019	5	31	4	Vânia Petermann	Titular	7000.0	﻿aut 0307076 53 2018 8 24 0090 açã proced do juiz espec cível proc autor marilen da silv pachec réu tam linh aére a vist etc i relatóri relatóri dispens na form do artig 38 caput da lei 9 099 95 ii fundament trat de açã de inden por dan moral ajuiz por marilen da silv pachec em fac de tam linh aére a julg antecipad o feit porquant a soluç do aut pod ser obt da anális do direit que disciplin a mat…
671	parcialmente_procedente	2019	5	31	4	Vânia Petermann	Titular	0.0	﻿aut 0306387 09 2018 8 24 0090 açã proced do juiz espec cível proc autor renat alme bellol e outr réu british airway plc vist etc i relatóri relatóri dispens na form do artig 38 caput da lei 9 099 95 ii fundament trat de açã de repar por dan mater e moral ajuiz por renat alme bellol e outr em fac de british airway plc julg antecipad o feit porquant a soluç da lid pod ser obt da anális do direit q…
672	improcedente	2019	5	31	4	Vânia Petermann	Titular	0.0	aut 0307993 72 2018 8 24 0090 açã proced do juiz espec cível proc autor joyc air do sant réu cvc brasil oper e agênc de viag a e outr vist etc relatóri relatóri dispens na form do artig 38 caput da lei 9 099 95 fundament trat de açã condenatór ajuiz por joyc air do sant em fac de oceana linh aére a avianc e cvc brasil oper e agênc de viag a julg antecipad o process porquant sua soluç pod ser obt …
673	parcialmente_procedente	2019	6	3	0	Vânia Petermann	Titular	5000.0	aut 0308856 28 2018 8 24 0090 açã proced do juiz espec cível proc autor andre cl spolador damian réu azul linh aére brasil a vist etc i relatóri relatóri dispens na form do artig 38 caput da lei 9 099 95 ii fundament trat de açã condenatór de inden por dan moral ajuiz por andre cl spolador damian em fac de azul linh aére brasil a julg antecipad o feit porquant a soluç do aut pod ser obt da anális…
674	parcialmente_procedente	2019	6	5	2	Vânia Petermann	Titular	11000.0	aut 0300378 94 2019 8 24 0090 açã proced do juiz espec cível proc autor felip zanatt michelon e outr réu tam linh aére a vist etc i relatóri relatóri dispens na form do artig 38 caput da lei 9 099 95 ii fundament trat de açã condenatór de inden por dan mater e moral ajuiz por felip zanatt michelon e outr em fac de tam linh aére a julg antecipad o feit porquant a soluç do aut pod ser obt da anális…
674	parcialmente_procedente	2019	6	5	2	Vânia Petermann	Titular	10000.0	aut 0300378 94 2019 8 24 0090 açã proced do juiz espec cível proc autor felip zanatt michelon e outr réu tam linh aére a vist etc i relatóri relatóri dispens na form do artig 38 caput da lei 9 099 95 ii fundament trat de açã condenatór de inden por dan mater e moral ajuiz por felip zanatt michelon e outr em fac de tam linh aére a julg antecipad o feit porquant a soluç do aut pod ser obt da anális…
675	parcialmente_procedente	2019	6	6	3	Vânia Petermann	Titular	10000.0	aut 0313727 11 2018 8 24 0023 açã proced do juiz espec cível proc autor anelis stangarlin de camarg réu gol linh aére a vist etc i relatóri relatóri dispens na form do artig 38 caput da lei 9 099 95 ii fundament trat de açã condenatór de inden por dan moral ajuiz por anelis stangarlin de camarg em fac de gol linh aére a julg antecipad o feit porquant a soluç do aut pod ser obt da anális do direit…
676	parcialmente_procedente	2019	6	7	4	Vânia Petermann	Titular	10000.0	aut 0300379 79 2019 8 24 0090 açã proced do juiz espec cível proc autor vilson artur de souz e outr réu tam linh aére a vist etc i relatóri relatóri dispens na form do artig 38 caput da lei 9 099 95 ii fundament trat de açã condenatór de inden por dan mater e moral ajuiz por vilson artur de souz e outr em fac de tam linh aére a julg antecipad o feit porquant a soluç do aut pod ser obt da anális d…
677	parcialmente_procedente	2019	6	7	4	Vânia Petermann	Titular	15000.0	aut 0311870 27 2018 8 24 0023 açã proced do juiz espec cível proc autor mari mirag e outr réu oceana linh aére a avianc vist etc i relatóri relatóri dispens na form do artig 38 caput da lei 9 099 95 ii fundament trat de açã de inden por dan mater e moral ajuiz por mari mirag e outr em fac de oceana linh aére a avianc julg antecipad o feit porquant a soluç do aut pod ser obt da anális do direit qu…
678	parcialmente_procedente	2019	6	7	4	Vânia Petermann	Titular	14000.0	aut 0300586 85 2019 8 24 0023 açã proced do juiz espec cível proc autor mirian salet roz holetz réu tam linh aére a vist etc i relatóri relatóri dispens na form do artig 38 caput da lei 9 099 95 ii fundament trat de açã de inden por dan mater e moral ajuiz por mirian salet roz holetz em fac de tam linh aére a julg antecipad o feit porquant a soluç do aut pod ser obt da anális do direit que discip…
679	parcialmente_procedente	2019	6	7	4	Vânia Petermann	Titular	10000.0	aut 0301986 61 2018 8 24 0091 açã proced do juiz espec cível proc requer daniel philipp negr requer aeroline argentin a vist etc i relatóri relatóri dispens na form do artig 38 caput da lei 9 099 95 ii fundament trat de açã de inden por dan moral e mater ajuiz por daniel philipp negr em fac de aeroline argentin a julg antecipad o feit porquant a soluç do aut pod ser obt da anális do direit que di…
680	parcialmente_procedente	2019	6	7	4	Vânia Petermann	Titular	2000.0	aut 0307420 34 2018 8 24 0090 açã proced do juiz espec cível proc autor karin de borb e outr réu gol linh aére a e outr vist etc i relatóri relatóri dispens na form do artig 38 caput da lei 9 099 95 ii fundament trat de açã de inden por dan moral ajuiz por karin de borb e outr em fac de gol linh aére a e outr julg antecipad o feit porquant a soluç do aut pod ser obt da anális do direit que discip…
681	parcialmente_procedente	2019	6	10	0	Vânia Petermann	Titular	8000.0	aut 0314462 44 2018 8 24 0023 açã proced do juiz espec cível proc autor claud fernand oliv ram réu lat airlin group a e outr vist etc i relatóri relatóri dispens na form do artig 38 caput da lei 9 099 95 ii fundament trat de açã de inden por dan moral ajuiz por claud fernand oliv ram em fac de lat airlin group a e outr julg antecipad o feit porquant a soluç do aut pod ser obt da anális do direit …
682	procedente	2019	6	10	0	Vânia Petermann	Titular	8000.0	aut 0312832 84 2017 8 24 0023 açã proced do juiz espec cível proc autor pasqual migliard e outr réu deutsch lufthans ag vist etc i relatóri relatóri dispens na form do artig 38 caput da lei 9 099 95 ii fundament trat de açã de inden por dan moral ajuiz por pasqual migliard e outr em fac de deutsch lufthans ag julg antecipad o feit porquant a soluç do aut pod ser obt da anális do direit que discip…
683	parcialmente_procedente	2019	6	10	0	Vânia Petermann	Titular	8000.0	aut 0302109 62 2018 8 24 0090 açã proced do juiz espec cível proc autor claud periard scweidson réu tam linh aére a e outr vist etc i relatóri relatóri dispens na form do artig 38 caput da lei 9 099 95 ii fundament trat de açã de inden por dan mater e moral ajuiz por claud periard scweidson em fac de tam linh aére a e outr julg antecipad o feit porquant a soluç do aut pod ser obt da anális do dir…
684	parcialmente_procedente	2019	6	10	0	Vânia Petermann	Titular	8000.0	aut 0300139 90 2019 8 24 0090 açã proced do juiz espec cível proc autor priscil pimentel vie réu tam linh aére a vist etc i relatóri relatóri dispens na form do artig 38 caput da lei 9 099 95 ii fundament trat de açã condenatór de inden por dan moral ajuiz por priscil pimentel vie em fac de tam linh aére a julg antecipad o feit porquant a soluç do aut pod ser obt da anális do direit que disciplin…
685	parcialmente_procedente	2019	6	11	1	Vânia Petermann	Titular	10000.0	aut 0302632 74 2018 8 24 0090 açã proced do juiz espec cível proc autor pamel camil de carvalh van lisnchotten réu emirat airlin a vist etc i relatóri relatóri dispens na form do artig 38 caput da lei 9 099 95 ii fundament trat de açã condenatór de inden por dan moral ajuiz por pamel camil de carvalh van lisnchotten em fac de emirat airlin a julg antecipad o feit porquant a soluç do aut pod ser o…
686	parcialmente_procedente	2019	6	11	1	Vânia Petermann	Titular	6000.0	aut 0307895 87 2018 8 24 0090 açã proced do juiz espec cível proc autor luc tecchi mott réu tam linh aére a vist etc i relatóri relatóri dispens na form do artig 38 caput da lei 9 099 95 ii fundament trat de açã de inden por dan moral ajuiz por luc tecchi mott em fac de tam linh aére a julg antecipad o feit porquant a soluç do aut pod ser obt da anális do direit que disciplin a matér bem com pel …
687	parcialmente_procedente	2019	6	11	1	Vânia Petermann	Titular	3000.0	aut 0302597 17 2018 8 24 0090 açã proced do juiz espec cível proc autor khau rezend rodrig réu tam linh aére a vist etc i relatóri relatóri dispens na form do artig 38 caput da lei 9 099 95 ii fundament trat de açã de inden por dan moral ajuiz por khau rezend rodrig em fac de tam linh aére a julg antecipad o feit porquant a soluç do aut pod ser obt da anális do direit que disciplin a matér bem co…
688	parcialmente_procedente	2019	6	11	1	Vânia Petermann	Titular	5000.0	aut 0308270 88 2018 8 24 0090 açã proced do juiz espec cível proc autor rodolf da silv espindol réu united airlin inc e outr vist etc i relatóri relatóri dispens na form do artig 38 caput da lei 9 099 95 ii fundament trat de açã de inden por dan moral e mater ajuiz por rodolf da silv espindol em fac de united airlin inc e outr julg antecipad o feit porquant a soluç do aut pod ser obt da anális do…
689	parcialmente_procedente	2019	6	11	1	Vânia Petermann	Titular	15000.0	aut 0303303 97 2018 8 24 0090 açã proced do juiz espec cível proc autor jarri alban leir réu tam linh aére a vist etc i relatóri relatóri dispens na form do artig 38 caput da lei 9 099 95 ii fundament trat de açã de inden por dan mater e moral ajuiz por jarri alban leir em fac de tam linh aére a julg antecipad o feit porquant a soluç do aut pod ser obt da anális do direit que disciplin a matér be…
690	parcialmente_procedente	2019	6	12	2	Vânia Petermann	Titular	10000.0	aut 0308982 78 2018 8 24 0090 açã proced do juiz espec cível autor robert franzon healy réu aerov del contin americ a avianc vist etc i relatóri relatóri dispens na form do artig 38 caput da lei 9 099 95 ii fundament trat de açã ajuiz por robert franzon healy em fac de aerov del contin americ a avianc julg antecipad o process porquant sua soluç pod ser obt pel anális do direit que disciplin a mat…
691	parcialmente_procedente	2019	6	14	4	Vânia Petermann	Titular	8000.0	aut 0310062 77 2018 8 24 0090 açã proced do juiz espec cível proc autor juan tonoll schaef réu ibér line aer de espan a e outr vist etc i relatóri relatóri dispens na form do artig 38 caput da lei 9 099 95 ii fundament trat de açã de inden por dan moral e mater ajuiz por juan tonoll schaef em fac de ibér line aer de espan a e outr julg antecipad o feit porquant a soluç do aut pod ser obt da análi…
691	parcialmente_procedente	2019	6	14	4	Vânia Petermann	Titular	5000.0	aut 0310062 77 2018 8 24 0090 açã proced do juiz espec cível proc autor juan tonoll schaef réu ibér line aer de espan a e outr vist etc i relatóri relatóri dispens na form do artig 38 caput da lei 9 099 95 ii fundament trat de açã de inden por dan moral e mater ajuiz por juan tonoll schaef em fac de ibér line aer de espan a e outr julg antecipad o feit porquant a soluç do aut pod ser obt da análi…
692	parcialmente_procedente	2019	6	13	3	Vânia Petermann	Titular	0.0	aut 0000881 28 2018 8 24 0090 açã proced do juiz espec cível proc autor gabriel ces de andrad réu tam linh aére a vist etc i relatóri relatóri dispens na form do artig 38 caput da lei 9 099 95 ii fundament trat de açã de obrig de faz c repar por dan moral ajuiz por gabriel ces de andrad em fac de tam linh aére a julg antecipad o feit porquant a soluç da lid pod ser obt da anális do direit que dis…
693	procedente	2019	6	13	3	Vânia Petermann	Titular	0.0	aut 0311177 43 2018 8 24 0023 açã proced do juiz espec cível proc autor juli de oliv cout réu klm koninklijk luchtvaart maatschappij vist etc i relatóri relatóri dispens na form do artig 38 caput da lei 9 099 95 ii fundament trat de açã ajuiz por juli de oliv cout em fac de klm koninklijk luchtvaart maatschappij julg antecipad o process porquant sua soluç pod ser obt pel anális do direit que disc…
694	parcialmente_procedente	2019	6	14	4	Vânia Petermann	Titular	2000.0	aut 0003407 02 2017 8 24 0090 açã proced do juiz espec cível proc autor katiuc souz de amorim e outr réu companh glob de varej submarin viag vist etc i relatóri relatóri dispens na form do artig 38 caput da lei 9 099 95 ii fundament trat de açã ajuiz por katiuc souz de amorim e outr em fac de companh glob de varej submarin viag julg antecipad o process porquant sua soluç pod ser obt pel anális do…
695	parcialmente_procedente	2019	6	17	0	Vânia Petermann	Titular	0.0	aut 0001198 26 2018 8 24 0090 açã proced do juiz espec cível proc autor filip fernand de carvalh souz réu royal air maroc vist etc i relatóri relatóri dispens na form do artig 38 caput da lei 9 099 95 ii fundament trat de açã de inden por dan moral e mater ajuiz por filip fernand de carvalh souz em fac de royal air maroc de ant tend em vist a conex reconhec na decis à fl 108 pass a julg os pres a…
696	improcedente	2019	6	17	0	Vânia Petermann	Titular	0.0	aut 0001199 11 2018 8 24 0090 açã proced do juiz espec cível proc autor lucineid de carvalh souz réu compagni national royala maroc vist etc i relatóri relatóri dispens na form do artig 38 caput da lei 9 099 95 ii fundament trat de açã de inden por dan moral ajuiz por lucineid de carvalh souz em fac de compagni national royala maroc de ant tend em vist a conex reconhec na decis à fl 121 pass a ju…
697	improcedente	2019	6	17	0	Vânia Petermann	Titular	0.0	aut 0001200 93 2018 8 24 0090 açã proced do juiz espec cível proc autor joel sant souz réu compagni nation royal air maroc vist etc i relatóri relatóri dispens na form do artig 38 caput da lei 9 099 95 ii fundament trat de açã de inden por dan moral ajuiz por joel sant souz em fac de compagni nation royal air maroc de ant tend em vist a conex reconhec na decis à fl 105 pass a julg os pres aut em …
698	improcedente	2019	6	17	0	Vânia Petermann	Titular	0.0	aut 0307635 10 2018 8 24 0090 açã proced do juiz espec cível proc autor luci de sous mont alt e outr réu gol linh aére a e outr vist etc relatóri relatóri dispens na form do artig 38 caput da lei 9 099 95 fundament trat de açã mandament e condenatór ajuiz por isad bern gay e luci de sous mont alt em fac de gol linh aére a e smil fidel a julg antecipad o process porquant sua soluç pod ser obt pel …
699	parcialmente_procedente	2019	6	17	0	Vânia Petermann	Titular	15000.0	aut 0310368 46 2018 8 24 0090 açã proced do juiz espec cível proc autor leonard silv do sant e outr réu tvlx viag e tur a e outr vist etc i relatóri relatóri dispens na form do artig 38 caput da lei 9 099 95 ii fundament trat de açã de inden por dan moral e mater ajuiz por leonard silv do sant e outr em fac de tvlx viag e tur a e outr julg antecipad o feit porquant a soluç do aut pod ser obt da a…
700	parcialmente_procedente	2019	6	17	0	Vânia Petermann	Titular	0.0	aut 0308657 06 2018 8 24 0090 açã proced do juiz espec cível proc autor gabriel pedroz bezerr rib e outr réu fidel viag e tur a lat travel e outr vist etc i relatóri relatóri dispens na form do artig 38 caput da lei 9 099 95 ii fundament trat de açã indenizatór por dan moral e mater ajuiz por gabriel pedroz bezerr rib e outr em fac de fidel viag e tur a lat travel e outr julg antecipad o process …
701	parcialmente_procedente	2019	6	18	1	Vânia Petermann	Titular	15000.0	aut 0000966 14 2018 8 24 0090 açã proced do juiz espec cível proc autor rafael aché sall réu delt air lin inc vist etc i relatóri relatóri dispens na form do artig 38 caput da lei 9 099 95 ii fundament trat de açã de inden por dan moral ajuiz por rafael aché sall em fac de delt air lin inc julg antecipad o feit porquant a soluç do aut pod ser obt da anális do direit que disciplin a matér bem com …
702	parcialmente_procedente	2019	6	18	1	Vânia Petermann	Titular	8000.0	aut 0309010 46 2018 8 24 0090 açã proced do juiz espec cível proc autor renat cost nett muniz réu aerov del contin americ a avianc vist etc i relatóri relatóri dispens na form do artig 38 caput da lei 9 099 95 ii fundament trat de açã de inden por dan moral e mater ajuiz por renat cost nett muniz em fac de aerov del contin americ a avianc julg antecipad o feit porquant a soluç do aut pod ser obt …
703	parcialmente_procedente	2019	6	18	1	Vânia Petermann	Titular	7000.0	aut 0001631 30 2018 8 24 0090 açã proced do juiz espec cível autor cristian felisbin silv réu deutsch lufthans vist etc i relatóri dispens no term doa rt 38 caput da lei 9 099 95 ii fundament julg antecipad o process porquant sua soluç pod ser obt pel anális do direit que disciplin a matér bem com porqu as prov carre são sufici par a form de meu convenc valh me poi do artig 355 incis i do códig d…
704	parcialmente_procedente	2019	6	18	1	Vânia Petermann	Titular	5000.0	aut 0000158 09 2018 8 24 0090 açã proced do juiz espec cível proc autor amél margaret marqu attuy réu gol linh aére intelig a e outr vist etc i relatóri relatóri dispens na form do artig 38 caput da lei 9 099 95 ii fundament trat de açã ajuiz por amél margaret marqu attuy em fac de gol linh aére intelig a e outr julg antecipad o process porquant sua soluç pod ser obt pel anális do direit que disc…
705	parcialmente_procedente	2019	6	19	2	Vânia Petermann	Titular	7000.0	aut 0310590 14 2018 8 24 0090 açã proced do juiz espec cível proc autor jorg schmidt réu lufthans german airlin deutsch lufthans a vist etc i relatóri relatóri dispens na form do artig 38 caput da lei 9 099 95 ii fundament trat de açã indenizatór por dan moral ajuiz por jorg schmidt em fac de lufthans german airlin deutsch lufthans a julg antecipad o feit porquant a soluç da lid pod ser obt da an…
706	parcialmente_procedente	2019	6	19	2	Vânia Petermann	Titular	6000.0	aut 0310611 87 2018 8 24 0090 açã proced do juiz espec cível proc autor jorg souz cr da silv réu oceana linh aére a avianc vist etc i relatóri relatóri dispens na form do artig 38 caput da lei 9 099 95 ii fundament trat de açã de inden por dan moral ajuiz por jorg souz cr da silv em fac de oceana linh aére a avianc julg antecipad o feit porquant a soluç do aut pod ser obt da anális do direit que …
707	parcialmente_procedente	2019	6	21	4	Vânia Petermann	Titular	0.0	aut 0003908 19 2018 8 24 0090 açã proced do juiz espec cível proc autor rafael rodrig de souz réu tam linh aére a vist etc i relatóri relatóri dispens na form do artig 38 caput da lei 9 099 95 ii fundament trat de açã de inden por dan mater e moral ajuiz por rafael rodrig de souz em fac de tam linh aére a julg antecipad o feit porquant a soluç do aut pod ser obt da anális do direit que disciplin …
708	parcialmente_procedente	2019	6	21	4	Vânia Petermann	Titular	8000.0	aut 0300352 96 2019 8 24 0090 açã proced do juiz espec cível proc autor elian garc da silv réu azul linh áere vist etc i relatóri relatóri dispens na form do artig 38 caput da lei 9 099 95 ii fundament trat de açã condenatór de inden por dan moral ajuiz por elian garc da silv em fac de azul linh áere julg antecipad o feit porquant a soluç do aut pod ser obt da anális do direit que disciplin a mat…
709	parcialmente_procedente	2019	6	24	0	Vânia Petermann	Titular	10000.0	aut 0311621 69 2018 8 24 0090 açã proced do juiz espec cível proc autor aden martim de arauj juni e outr réu transport aere portugues a vist etc i relatóri relatóri dispens na form do artig 38 caput da lei 9 099 95 ii fundament trat de açã de inden por dan moral e mater ajuiz por aden martim de arauj juni e outr em fac de transport aere portugues a julg antecipad o feit porquant a soluç do aut po…
710	parcialmente_procedente	2019	6	25	1	Vânia Petermann	Titular	1500.0	aut 0004521 39 2018 8 24 0090 açã proced do juiz espec cível proc autor felip miguel walln giacomell réu gol linh aére a vist etc i relatóri relatóri dispens na form do artig 38 caput da lei 9 099 95 ii fundament trat de açã condenatór de inden por dan mater e moral ajuiz por felip miguel walln giacomell em fac de gol linh aére a julg antecipad o feit porquant a soluç do aut pod ser obt da anális…
711	parcialmente_procedente	2019	6	25	1	Vânia Petermann	Titular	4500.0	aut 0003930 77 2018 8 24 0090 açã proced do juiz espec cível proc autor priscil silv e outr réu oceana linh aére a avianc vist etc i relatóri relatóri dispens na form do artig 38 caput da lei 9 099 95 ii fundament trat de açã de inden por dan moral e mater ajuiz por priscil silv e outr em fac de oceana linh aére a avianc julg antecipad o feit porquant a soluç do aut pod ser obt da anális do direi…
712	procedente	2019	6	25	1	Vânia Petermann	Titular	3000.0	aut 0306236 77 2017 8 24 0090 açã proced do juiz espec cível proc autor camyll jeniff vitori réu aerov de méxic a e outr vist etc relatóri relatóri dispens na form do artig 38 caput da lei 9 099 95 fundament trat de açã condenatór ajuiz por camyll jeniff vitori em fac de smil a e aerov de méxic a a prelimin de ilegitim passiv argu pel ré smil já foi afast à fl 406 bem com determin a retific de se…
713	parcialmente_procedente	2019	6	27	3	Vânia Petermann	Titular	7000.0	aut 0307097 29 2018 8 24 0090 açã proced do juiz espec cível proc autor ricel antun maioch réu submarin viag ltd e outr aut 0307101 66 2018 8 24 0090 açã proced do juiz espec cível proc autor paul cés pires menez réu submarin viag ltd e outr aut 0307103 36 2018 8 24 0090 açã proced do juiz espec cível proc autor ana ilec antun maioch réu submarin viag ltd e outr vist etc i relatóri relatóri dispe…
714	improcedente	2019	6	27	3	Vânia Petermann	Titular	0.0	aut 0302950 91 2017 8 24 0090 açã proced do juiz espec cível proc autor galvin bean réu south african airway proprietary limited vist etc relatóri relatóri dispens na form do artig 38 caput da lei 9 099 95 fundament trat de açã condenatór ajuiz por galvin bean em fac de south african airway proprietary limited busc o autor a devoluç de 50 % cinquent por cent do val pag em uma pass aére par voo qu…
715	parcialmente_procedente	2019	6	28	4	Vânia Petermann	Titular	11000.0	aut 0311669 28 2018 8 24 0090 açã proced do juiz espec cível proc autor carolin faor roman ro e outr réu deutsch lufthans e outr vist etc i relatóri relatóri dispens na form do artig 38 caput da lei 9 099 95 ii fundament trat de açã de inden por dan moral e mater ajuiz por carolin faor roman ro e outr em fac de deutsch lufthans e outr julg antecipad o feit porquant a soluç do aut pod ser obt da a…
716	improcedente	2019	6	28	4	Vânia Petermann	Titular	0.0	aut 0000726 88 2019 8 24 0090 açã proced do juiz espec cível proc autor ricard lop nativ réu oceana linh aére a avianc vist etc i relatóri relatóri dispens na form do artig 38 caput da lei 9 099 95 ii fundament trat de açã de inden por dan moral ajuiz por ricard lop nativ em fac de oceana linh aére a avianc julg antecipad o feit porquant a soluç do aut pod ser obt da anális do direit que discipli…
717	parcialmente_procedente	2019	7	1	0	Vânia Petermann	Titular	7000.0	aut 0310158 92 2018 8 24 0090 açã proced do juiz espec cível proc autor manuel do sant so e outr réu tap portug a transport aére portugues a vist etc i relatóri relatóri dispens na form do artig 38 caput da lei 9 099 95 ii fundament trat de açã de inden por dan moral e mater ajuiz por manuel do sant so e outr em fac de tap portug a transport aére portugues a julg antecipad o feit porquant a soluç…
718	improcedente	2019	7	1	0	Vânia Petermann	Titular	0.0	aut 0301088 17 2019 8 24 0090 açã proced do juiz espec cível proc autor rafael de lim lob e outr réu azul linh aére brasil a vist etc i relatóri relatóri dispens na form do artig 38 caput da lei 9 099 95 ii fundament trat de açã de inden por dan moral e mater ajuiz por rafael de lim lob e outr em fac de azul linh aére brasil a julg antecipad o feit porquant a soluç do aut pod ser obt da anális do…
719	improcedente	2019	7	2	1	Vânia Petermann	Titular	0.0	aut 0309897 30 2018 8 24 0090 açã proced do juiz espec cível proc autor ana carolin zanatt olsen réu tam linh aére a vist etc i relatóri relatóri dispens na form do artig 38 caput da lei 9 099 95 ii fundament trat de açã de inden por dan moral e mater ajuiz por ana carolin zanatt olsen em fac de tam linh aére a julg antecipad o feit porquant a soluç do aut pod ser obt da anális do direit que disc…
720	parcialmente_procedente	2019	7	3	2	Vânia Petermann	Titular	0.0	aut 0311164 37 2018 8 24 0090 açã proced do juiz espec cível proc requer guilherm meroll requer tap air portug transport aére portugues a vist etc i relatóri relatóri dispens na form do artig 38 caput da lei 9 099 95 ii fundament trat de açã de inden por dan mater ajuiz por guilherm meroll em fac de tap air portug transport aére portugues a julg antecipad o feit porquant a soluç da lid pod ser ob…
721	parcialmente_procedente	2019	7	4	3	Vânia Petermann	Titular	8000.0	aut 0309123 97 2018 8 24 0090 açã proced do juiz espec cível proc autor flav luiz de mirand per réu aerov del contin americ a avianc vist etc i relatóri relatóri dispens na form do artig 38 caput da lei 9 099 95 ii fundament trat de açã de inden por dan moral ajuiz por flav luiz de mirand per em fac de aerov del contin americ a avianc julg antecipad o feit porquant a soluç do aut pod ser obt da a…
722	procedente	2019	7	4	3	Vânia Petermann	Titular	7000.0	aut 0310862 15 2018 8 24 0023 açã proced do juiz espec cível proc autor eduard sanson koehl e outr réu lat airlin brasil vist etc i relatóri relatóri dispens na form do artig 38 caput da lei 9 099 95 ii fundament trat de açã de inden por dan moral e mater ajuiz por eduard sanson koehl e outr em fac de lat airlin brasil julg antecipad o feit porquant a soluç do aut pod ser obt da anális do direit …
723	improcedente	2019	7	4	3	Vânia Petermann	Titular	0.0	aut 0301153 12 2019 8 24 0090 açã proced do juiz espec cível proc autor paul robert dia ramalh e outr réu societ air franc vist etc i relatóri relatóri dispens na form do artig 38 caput da lei 9 099 95 ii fundament trat de açã de inden por dan moral ajuiz por paul robert dia ramalh e outr em fac de societ air franc julg antecipad o process porquant sua soluç pod ser obt pel anális do direit que d…
724	parcialmente_procedente	2019	7	4	3	Vânia Petermann	Titular	7000.0	aut 0302632 40 2019 8 24 0090 açã proced do juiz espec cível proc autor adri filip da silv mai réu oceana linh aére a avianc vist etc i relatóri relatóri dispens na form do artig 38 caput da lei 9 099 95 ii fundament trat de açã de inden por dan moral ajuiz por adri filip da silv mai em fac de oceana linh aére a avianc julg antecipad o feit porquant a soluç do aut pod ser obt da anális do direit …
725	parcialmente_procedente	2019	7	4	3	Vânia Petermann	Titular	4000.0	aut 0304818 70 2018 8 24 0090 açã proced do juiz espec cível proc autor brun euclid damasc réu avianc linh aére aut 0302867 38 2018 24 0091 açã proced do juiz espec cível proc autor rodrig fagond mott réu avianc linh aére aut 0304876 73 2018 8 24 0090 açã proced do juiz espec cível proc autor thiag cruz réu avianc linh aére vist etc i relatóri relatóri dispens na form do artig 38 caput da lei 9 0…
726	parcialmente_procedente	2019	7	5	4	Vânia Petermann	Titular	5000.0	aut 0311958 58 2018 8 24 0090 açã proced do juiz espec cível proc autor fern de oliv fonsec e outr réu azul linh aére brasil vist etc i relatóri relatóri dispens na form do artig 38 caput da lei 9 099 95 ii fundament trat de açã de inden por dan moral e mater ajuiz por fern de oliv fonsec e outr em fac de azul linh aére brasil julg antecipad o feit porquant a soluç do aut pod ser obt da anális do…
727	parcialmente_procedente	2019	7	9	1	Vânia Petermann	Titular	5000.0	aut 0305870 04 2018 8 24 0090 açã proced do juiz espec cível proc autor ana mar de abr chag réu oceana linh aére a avianc vist etc i relatóri relatóri dispens na form do artig 38 caput da lei 9 099 95 ii fundament trat de açã de inden por dan mater e moral ajuiz por ana mar de abr chag em fac de oceana linh aére a avianc julg antecipad o process porquant sua soluç pod ser obt pel anális do direit…
728	parcialmente_procedente	2019	7	5	4	Vânia Petermann	Titular	5000.0	aut 0311657 14 2018 8 24 0090 açã proced do juiz espec cível proc autor felix rodrig de lin réu gol linh aére a vist etc i relatóri relatóri dispens na form do artig 38 caput da lei 9 099 95 ii fundament trat de açã de inden por dan mater e moral ajuiz por felix rodrig de lin em fac de gol linh aére a impend ressalt que a pres demand se consubstanc em relaç de consum uma vez que as part envolv na…
729	parcialmente_procedente	2019	7	5	4	Vânia Petermann	Titular	3000.0	aut 0300687 18 2019 8 24 0090 açã proced do juiz espec cível proc autor manuel do sant so réu gol linh aére a vist etc i relatóri relatóri dispens na form do artig 38 caput da lei 9 099 95 ii fundament trat de açã de inden por dan mater e moral ajuiz por manuel do sant so em fac de gol linh aére a julg antecipad o feit porquant a soluç do aut pod ser obt da anális do direit que disciplin a matér …
730	parcialmente_procedente	2019	7	9	1	Vânia Petermann	Titular	5000.0	aut 0300253 29 2019 8 24 0090 açã proced do juiz espec cível proc autor denis evangel vie réu tam linh aére a vist etc i relatóri relatóri dispens na form do artig 38 caput da lei 9 099 95 ii fundament trat de açã de inden por dan moral ajuiz por denis evangel vie em fac de tam linh aére a julg antecipad o feit porquant a soluç do aut pod ser obt da anális do direit que disciplin a matér bem com …
731	parcialmente_procedente	2019	7	10	2	Vânia Petermann	Titular	4500.0	aut 0300311 32 2019 8 24 0090 açã proced do juiz espec cível proc autor amand kumbartzk ferr e outr réu american airlin inc e outr vist etc i relatóri relatóri dispens na form do artig 38 caput da lei 9 099 95 ii fundament trat de açã de inden por dan moral e mater ajuiz por amand kumbartzk ferr e outr em fac de american airlin inc e outr julg antecipad o feit porquant a soluç do aut pod ser obt …
731	parcialmente_procedente	2019	7	10	2	Vânia Petermann	Titular	3000.0	aut 0300311 32 2019 8 24 0090 açã proced do juiz espec cível proc autor amand kumbartzk ferr e outr réu american airlin inc e outr vist etc i relatóri relatóri dispens na form do artig 38 caput da lei 9 099 95 ii fundament trat de açã de inden por dan moral e mater ajuiz por amand kumbartzk ferr e outr em fac de american airlin inc e outr julg antecipad o feit porquant a soluç do aut pod ser obt …
732	parcialmente_procedente	2019	7	10	2	Vânia Petermann	Titular	8000.0	aut 0300460 28 2019 8 24 0090 açã proced do juiz espec cível proc autor muril mach da conce réu swis internat air lin ag vist etc i relatóri relatóri dispens na form do artig 38 caput da lei 9 099 95 ii fundament trat de açã de inden por dan moral e mater ajuiz por muril mach da conce em fac de swis internat air lin ag julg antecipad o feit porquant a soluç do aut pod ser obt da anális do direit …
733	parcialmente_procedente	2019	7	11	3	Vânia Petermann	Titular	2000.0	aut 0002101 95 2017 8 24 0090 açã proced do juiz espec cível proc autor eduard cassol dalmolin réu ethiopian airlin enterpris vist etc i relatóri relatóri dispens na form do artig 38 caput da lei 9 099 95 ii fundament trat de açã de inden por dan moral e mater ajuiz por eduard cassol dalmolin em fac de ethiopian airlin enterpris julg antecipad o feit porquant a soluç do aut pod ser obt da anális …
734	parcialmente_procedente	2019	7	12	4	Vânia Petermann	Titular	5000.0	aut 0300797 17 2019 8 24 0090 açã proced do juiz espec cível proc autor vic august corre martim réu gol linh aére intelig a vist etc i relatóri relatóri dispens na form do artig 38 caput da lei 9 099 95 ii fundament trat de açã de inden por dan moral ajuiz por vic august corre martim em fac de gol linh aére intelig a julg antecipad o feit porquant a soluç do aut pod ser obt da anális do direit qu…
735	parcialmente_procedente	2019	7	12	4	Vânia Petermann	Titular	8000.0	aut 0301133 21 2019 8 24 0090 açã proced do juiz espec cível proc autor rodrig cornel réu gol linh aére a vist etc i relatóri relatóri dispens na form do artig 38 caput da lei 9 099 95 ii fundament trat de açã de inden por dan moral ajuiz por rodrig cornel em fac de gol linh aére a julg antecipad o feit porquant a soluç do aut pod ser obt da anális do direit que disciplin a matér bem com pel fat …
736	parcialmente_procedente	2019	7	12	4	Vânia Petermann	Titular	7000.0	aut 0301516 96 2019 8 24 0090 açã proced do juiz espec cível proc autor vanus varel pint e outr réu tam linh aére a vist etc i relatóri relatóri dispens na form do artig 38 caput da lei 9 099 95 ii fundament trat de açã de inden por dan moral e mater ajuiz por vanus varel pint e outr em fac de tam linh aére a julg antecipad o feit porquant a soluç do aut pod ser obt da anális do direit que discip…
737	parcialmente_procedente	2019	7	12	4	Vânia Petermann	Titular	7000.0	aut 0302599 50 2019 8 24 0090 açã proced do juiz espec cível proc autor brun freit sant e outr requer tam linh aére a vist etc i relatóri relatóri dispens na form do artig 38 caput da lei 9 099 95 ii fundament trat de açã de inden por dan moral e mater ajuiz por brun freit sant e outr em fac de tam linh aére a julg antecipad o feit porquant a soluç do aut pod ser obt da anális do direit que disci…
738	parcialmente_procedente	2019	7	15	0	Vânia Petermann	Titular	7000.0	aut 0310732 18 2018 8 24 0090 açã proced do juiz espec cível proc autor jon sim oliv réu tam linh aére a vist etc i relatóri relatóri dispens na form do artig 38 caput da lei 9 099 95 ii fundament trat de açã de inden por dan moral ajuiz por jon sim oliv em fac de tam linh aére a julg antecipad o feit porquant a soluç do aut pod ser obt da anális do direit que disciplin a matér bem com pel fat de…
739	parcialmente_procedente	2019	7	15	0	Vânia Petermann	Titular	1500.0	aut 0300731 37 2019 8 24 0090 açã proced do juiz espec cível proc autor patric karloh goetten réu lat airlin vist etc i relatóri relatóri dispens na form do artig 38 caput da lei 9 099 95 ii fundament trat de açã de inden por dan moral e mater ajuiz por patric karloh goetten em fac de lat airlin julg antecipad o feit porquant a soluç do aut pod ser obt da anális do direit que disciplin a matér be…
740	parcialmente_procedente	2019	7	15	0	Vânia Petermann	Titular	6000.0	aut 0300383 19 2019 8 24 0090 açã proced do juiz espec cível proc autor joã antôni heizen amin hel réu azul linh áere vist etc i relatóri relatóri dispens na form do artig 38 caput da lei 9 099 95 ii fundament trat de açã de inden por dan moral ajuiz por joã antôni heizen amin hel em fac de azul linh áere julg antecipad o feit porquant a soluç do aut pod ser obt da anális do direit que disciplin …
741	parcialmente_procedente	2019	7	16	1	Vânia Petermann	Titular	5000.0	aut 0301106 38 2019 8 24 0090 açã proced do juiz espec cível proc autor ana carolin gequelin réu tam linh aére a vist etc i relatóri relatóri dispens na form do artig 38 caput da lei 9 099 95 ii fundament trat de açã condenatór de inden por dan mater e moral ajuiz por ana carolin gequelin em fac de tam linh aére a julg antecipad o feit porquant a soluç do aut pod ser obt da anális do direit que d…
742	parcialmente_procedente	2019	7	15	0	Vânia Petermann	Titular	4000.0	aut 0302242 70 2019 8 24 0090 açã proced do juiz espec cível proc autor fláv fáver xavi laydn réu tam linh aére a vist etc i relatóri relatóri dispens na form do artig 38 caput da lei 9 099 95 ii fundament trat de açã de inden por dan moral ajuiz por fláv fáver xavi laydn em fac de tam linh aére a julg antecipad o feit porquant a soluç do aut pod ser obt da anális do direit que disciplin a matér …
743	parcialmente_procedente	2019	7	16	1	Vânia Petermann	Titular	0.0	aut 0300294 03 2019 8 24 0023 açã proced do juiz espec cível proc requer michelin feltrin dar requer compagni nation royal air maroc e outr vist etc i relatóri relatóri dispens na form do artig 38 caput da lei 9 099 95 ii fundament trat de açã de inden por dan moral e mater ajuiz por michelin feltrin dar em fac de compagni nation royal air maroc e outr julg antecipad o feit porquant a soluç do au…
744	parcialmente_procedente	2019	7	16	1	Vânia Petermann	Titular	5000.0	aut 0302504 20 2019 8 24 0090 açã proced do juiz espec cível proc autor ana carolin gonçalv de carvalh réu tam linh aére a vist etc i relatóri relatóri dispens na form do artig 38 caput da lei 9 099 95 ii fundament trat de açã de inden por dan mater e moral ajuiz por ana carolin gonçalv de carvalh em fac de tam linh aére a julg antecipad o feit porquant a soluç do aut pod ser obt da anális do dir…
745	parcialmente_procedente	2019	7	18	3	Vânia Petermann	Titular	1000.0	aut 0301986 30 2019 8 24 0090 açã proced do juiz espec cível proc autor fábi aparec paix gong réu brasil tour agênc de viag e tur ltd me vist etc i relatóri relatóri dispens na form do artig 38 caput da lei 9 099 95 ii fundament trat de açã de inden por dan moral ajuiz por fábi aparec paix gong em fac de brasil tour agênc de viag e tur ltd me julg antecipad o feit porquant a soluç do aut pod ser …
746	parcialmente_procedente	2019	7	19	4	Vânia Petermann	Titular	2000.0	aut 0301046 65 2019 8 24 0090 açã proced do juiz espec cível proc autor aramil fiat e outr réu azul linh aére brasil a vist etc i relatóri relatóri dispens na form do artig 38 caput da lei 9 099 95 ii fundament trat de açã de inden por dan moral e mater ajuiz por aramil fiat e outr em fac de azul linh aére brasil a julg antecipad o feit porquant a soluç do aut pod ser obt da anális do direit que …
747	parcialmente_procedente	2019	7	19	4	Vânia Petermann	Titular	8000.0	aut 0301522 06 2019 8 24 0090 açã proced do juiz espec cível proc autor francin antun farac réu lat airlin group a vist etc i relatóri relatóri dispens na form do artig 38 caput da lei 9 099 95 ii fundament trat de açã condenatór de inden por dan moral ajuiz por francin antun farac em fac de lat airlin group a julg antecipad o feit porquant a soluç do aut pod ser obt da anális do direit que disci…
748	parcialmente_procedente	2019	7	24	2	Vânia Petermann	Titular	8000.0	aut 0301176 55 2019 8 24 0090 açã proced do juiz espec cível proc autor andré luí cerávol de carvalh réu tam linh aére a vist etc i relatóri relatóri dispens na form do artig 38 caput da lei 9 099 95 ii fundament trat de açã condenatór de inden por dan mater e moral ajuiz por andré luí cerávol de carvalh em fac de tam linh aére a julg antecipad o feit porquant a soluç do aut pod ser obt da anális…
749	parcialmente_procedente	2019	7	24	2	Vânia Petermann	Titular	10000.0	aut 0310074 91 2018 8 24 0090 açã proced do juiz espec cível proc autor mariah martim réu tam linh aére a vist etc i relatóri relatóri dispens na form do artig 38 caput da lei 9 099 95 ii fundament trat de açã de inden por dan moral e mater ajuiz por mariah martim em fac de tam linh aére a julg antecipad o feit porquant a soluç do aut pod ser obt da anális do direit que disciplin a matér bem com …
750	parcialmente_procedente	2019	7	26	4	Vânia Petermann	Titular	10000.0	aut 0306633 05 2018 8 24 0090 açã proced do juiz espec cível proc autor vinic da silv segalin réu transport aére portugues a tap vist etc i relatóri relatóri dispens na form do artig 38 caput da lei 9 099 95 ii fundament trat de açã de inden por dan moral e mater ajuiz por vinic da silv segalin em fac de transport aére portugues a tap julg antecipad o feit porquant a soluç do aut pod ser obt da a…
751	procedente	2019	7	29	0	Vânia Petermann	Titular	0.0	aut 0301437 20 2019 8 24 0090 açã proced do juiz espec cível proc autor nelson luil esp sat réu emirat airlin a vist etc i relatóri relatóri dispens na form do artig 38 caput da lei 9 099 95 ii fundament trat de açã de inden por dan mater e moral ajuiz por nelson luil esp sat em fac de emirat airlin a julg antecipad o feit porquant a soluç do aut pod ser obt da anális do direit que disciplin a ma…
752	parcialmente_procedente	2019	7	30	1	Vânia Petermann	Titular	6500.0	aut 0306597 33 2019 8 24 0023 açã proced do juiz espec cível proc autor van rib ulbricht réu gol linh aére a vist etc i relatóri relatóri dispens na form do artig 38 caput da lei 9 099 95 ii fundament trat de açã de inden por dan moral ajuiz por van rib ulbricht em fac de gol linh aére a julg antecipad o feit porquant a soluç do aut pod ser obt da anális do direit que disciplin a matér bem com pe…
753	parcialmente_procedente	2019	7	31	2	Vânia Petermann	Titular	9000.0	aut 0307540 77 2018 8 24 0090 açã proced do juiz espec cível proc autor armand regin azeved do nasc réu tam linh aére a vist etc i relatóri relatóri dispens na form do artig 38 caput da lei 9 099 95 ii fundament trat de açã de inden por dan moral ajuiz por armand regin azeved do nasc em fac de tam linh aére a julg antecipad o feit porquant a soluç do aut pod ser obt da anális do direit que discip…
754	parcialmente_procedente	2019	8	1	3	Vânia Petermann	Titular	3000.0	aut 0303120 92 2019 8 24 0090 açã proced do juiz espec cível proc autor marcel wild varel réu tam linh aére a vist etc i relatóri relatóri dispens na form do artig 38 caput da lei 9 099 95 ii fundament trat de açã de inden por dan moral ajuiz por marcel wild varel em fac de tam linh aére a julg antecipad o feit porquant a soluç do aut pod ser obt da anális do direit que disciplin a matér bem com …
755	parcialmente_procedente	2019	7	31	2	Vânia Petermann	Titular	10000.0	aut 0310412 65 2018 8 24 0090 açã proced do juiz espec cível proc autor raul sarkil sarkissian réu companh panamen de aviacion a cop airlin vist etc i relatóri relatóri dispens na form do artig 38 caput da lei 9 099 95 ii fundament trat de açã de inden por dan moral e mater ajuiz por raul sarkil sarkissian em fac de companh panamen de aviacion a cop airlin julg antecipad o feit porquant a soluç d…
756	improcedente	2019	8	2	4	Vânia Petermann	Titular	0.0	aut 0005455 94 2018 8 24 0090 açã proced do juiz espec cível proc autor tal marqu de britt réu gol linh aére a vist etc i relatóri relatóri dispens na form do artig 38 caput da lei 9 099 95 ii fundament trat de açã de inden por dan mater ajuiz por tal marqu de britt em fac de gol linh aére a julg antecipad o feit porquant a soluç do aut pod ser obt da anális do direit que disciplin a matér bem co…
757	parcialmente_procedente	2019	8	1	3	Vânia Petermann	Titular	13500.0	aut 0302027 94 2019 8 24 0090 açã proced do juiz espec cível proc autor carolin teru yatsugafu e outr réu tam linh aére a vist etc i relatóri relatóri dispens na form do artig 38 caput da lei 9 099 95 ii fundament trat de açã de inden por dan moral e mater ajuiz por carolin teru yatsugafu e outr em fac de tam linh aére a julg antecipad o feit porquant a soluç do aut pod ser obt da anális do direi…
758	parcialmente_procedente	2019	8	2	4	Vânia Petermann	Titular	9000.0	aut 0311603 48 2018 8 24 0090 açã proced do juiz espec cível proc autor leonard ch e outr réu gol linh aére intelig a vist etc i relatóri relatóri dispens na form do artig 38 caput da lei 9 099 95 ii fundament trat de açã de inden por dan moral ajuiz por leonard ch e outr em fac de gol linh aére intelig a julg antecipad o feit porquant a soluç do aut pod ser obt da anális do direit que disciplin …
759	parcialmente_procedente	2019	8	1	3	Vânia Petermann	Titular	5000.0	aut 0001892 58 2019 8 24 0090 açã proced do juiz espec cível proc autor alexandr alex silv e cald réu gol linh aére a vist etc i relatóri relatóri dispens na form do artig 38 caput da lei 9 099 95 ii fundament trat de açã condenatór de inden por dan mater e moral ajuiz por alexandr alex silv e cald em fac de gol linh aére a julg antecipad o feit porquant a soluç do aut pod ser obt da anális do di…
760	parcialmente_procedente	2019	8	2	4	Vânia Petermann	Titular	6000.0	aut 0301293 43 2019 8 24 0091 açã proced do juiz espec cível proc autor pedr bernard warmling net réu tam linh aére a vist etc i relatóri relatóri dispens na form do artig 38 caput da lei 9 099 95 ii fundament trat de açã de inden por dan moral ajuiz por pedr bernard warmling net em fac de tam linh aére a julg antecipad o feit porquant a soluç do aut pod ser obt da anális do direit que disciplin …
761	parcialmente_procedente	2019	8	1	3	Vânia Petermann	Titular	4000.0	aut 0303641 37 2019 8 24 0090 açã proced do juiz espec cível proc autor felip mar dornell réu tam linh aére a vist etc i relatóri relatóri dispens na form do artig 38 caput da lei 9 099 95 ii fundament trat de açã condenatór de inden por dan moral ajuiz por felip mar dornell em fac de tam linh aére a julg antecipad o feit porquant a soluç do aut pod ser obt da anális do direit que disciplin a mat…
762	parcialmente_procedente	2019	8	2	4	Vânia Petermann	Titular	0.0	aut 0301272 70 2019 8 24 0090 açã proced do juiz espec cível proc autor angel luiz buratt e outr réu gta assist glob travel assistanc represent e tur ltd me e outr vist etc i relatóri relatóri dispens na form do artig 38 caput da lei 9 099 95 ii fundament trat de açã inden por dan moral e por dan mater ajuiz por angel luiz buratt e outr em fac de gta assist glob travel assistanc represent e tur l…
763	parcialmente_procedente	2019	8	2	4	Vânia Petermann	Titular	20000.0	aut 0301820 95 2019 8 24 0090 açã proced do juiz espec cível proc autor oluwafem olalekan aziz sanus réu tam linh aére a vist etc i relatóri relatóri dispens na form do artig 38 caput da lei 9 099 95 ii fundament trat de açã de inden por dan moral e mater ajuiz por oluwafem olalekan aziz sanus em fac de tam linh aére a julg antecipad o feit porquant a soluç do aut pod ser obt da anális do direit …
764	parcialmente_procedente	2019	8	2	4	Vânia Petermann	Titular	6000.0	aut 0302531 03 2019 8 24 0090 açã proced do juiz espec cível proc autor michell borb warmling réu tam linh aére a vist etc i relatóri relatóri dispens na form do artig 38 caput da lei 9 099 95 ii fundament trat de açã de inden por dan moral ajuiz por michell borb warmling em fac de tam linh aére a julg antecipad o feit porquant a soluç do aut pod ser obt da anális do direit que disciplin a matér …
765	procedente	2019	8	2	4	Vânia Petermann	Titular	10000.0	aut 0300577 26 2019 8 24 0023 açã proced do juiz espec cível proc autor joã pedr roth réu aerov del contin americ a avianc e outr vist etc i relatóri relatóri dispens na form do artig 38 caput da lei 9 099 95 ii fundament trat de açã de inden por dan moral e mater ajuiz por joã pedr roth em fac de aerov del contin americ a avianc e outr julg antecipad o feit porquant a soluç do aut pod ser obt da…
766	parcialmente_procedente	2019	8	2	4	Vânia Petermann	Titular	6000.0	aut 0300830 14 2019 8 24 0023 açã proced do juiz espec cível proc autor jamil sabatin marqu réu tam linh aére a e outr vist etc i relatóri relatóri dispens na form do artig 38 caput da lei 9 099 95 ii fundament trat de açã de inden por dan moral e mater ajuiz por jamil sabatin marqu em fac de tam linh aére a e outr julg antecipad o feit porquant a soluç do aut pod ser obt da anális do direit que …
767	parcialmente_procedente	2019	8	2	4	Vânia Petermann	Titular	12000.0	aut 0300585 03 2019 8 24 0023 açã proced do juiz espec cível proc autor joecy alons ferrazol de credd réu tam linh aére a vist etc i relatóri relatóri dispens na form do artig 38 caput da lei 9 099 95 ii fundament trat de açã de inden por dan mater e moral ajuiz por joecy alons ferrazol de credd em fac de tam linh aére a julg antecipad o feit porquant a soluç do aut pod ser obt da anális do direi…
768	procedente	2019	8	5	0	Vânia Petermann	Titular	5000.0	aut 0310371 98 2018 8 24 0090 açã proced do juiz espec cível proc autor suzan de souz coelh e outr réu azul linh aére brasil a vist etc i relatóri relatóri dispens na form do artig 38 caput da lei 9 099 95 ii fundament trat de açã condenatór de inden por dan moral ajuiz por suzan de souz coelh e outr em fac de azul linh aére brasil a julg antecipad o feit porquant a soluç do aut pod ser obt da an…
769	parcialmente_procedente	2019	8	5	0	Vânia Petermann	Titular	2500.0	aut 0302379 52 2019 8 24 0090 açã proced do juiz espec cível proc autor fern loch réu tam linh aére a vist etc i relatóri relatóri dispens na form do artig 38 caput da lei 9 099 95 ii fundament trat de açã de inden por dan mater e moral ajuiz por fern loch em fac de tam linh aére a julg antecipad o feit porquant a soluç da lid pod ser obt da anális do direit que disciplin a matér bem com por as p…
770	parcialmente_procedente	2019	8	6	1	Vânia Petermann	Titular	5000.0	aut 0301624 28 2019 8 24 0090 açã proced do juiz espec cível proc autor helois schwarzwald birch lop réu tam linh aére a vist etc i relatóri relatóri dispens na form do artig 38 caput da lei 9 099 95 ii fundament trat de açã de inden por dan moral ajuiz por helois schwarzwald birch lop em fac de tam linh aére a julg antecipad o feit porquant a soluç do aut pod ser obt da anális do direit que disc…
771	parcialmente_procedente	2019	8	6	1	Vânia Petermann	Titular	9000.0	aut 0300885 55 2019 8 24 0090 açã proced do juiz espec cível proc autor marc aureli pras goetten réu tam linh aére a vist etc i relatóri relatóri dispens na form do artig 38 caput da lei 9 099 95 ii fundament trat de açã de inden por dan moral ajuiz por marc aureli pras goetten em fac de tam linh aére a julg antecipad o feit porquant a soluç do aut pod ser obt da anális do direit que disciplin a …
772	parcialmente_procedente	2019	8	6	1	Vânia Petermann	Titular	10000.0	aut 0001678 67 2019 8 24 0090 açã proced do juiz espec cível proc autor danuz silv de araúj réu royal air maroc vist etc i relatóri relatóri dispens na form do artig 38 caput da lei 9 099 95 ii fundament trat de açã de inden por dan moral e mater ajuiz por danuz silv de araúj em fac de royal air maroc julg antecipad o feit porquant a soluç do aut pod ser obt da anális do direit que disciplin a ma…
773	parcialmente_procedente	2019	8	7	2	Vânia Petermann	Titular	10000.0	aut 0301421 66 2019 8 24 0090 açã proced do juiz espec cível proc autor henriqu reginald e outr réu tam linh aére a vist etc i relatóri relatóri dispens na form do artig 38 caput da lei 9 099 95 ii fundament trat de açã condenatór de inden por dan mater e moral ajuiz por henriqu reginald e outr em fac de tam linh aére a julg antecipad o feit porquant a soluç do aut pod ser obt da anális do direit…
774	parcialmente_procedente	2019	8	6	1	Vânia Petermann	Titular	0.0	aut 0310598 88 2018 8 24 0090 açã proced do juiz espec cível proc autor eduard nobuyuk usuy juni e outr réu azul linh aére brasil a vist etc i relatóri relatóri dispens na form do artig 38 caput da lei 9 099 95 ii fundament trat de açã de inden por dan moral ajuiz por eduard nobuyuk usuy juni e outr em fac de azul linh aére brasil a julg antecipad o feit porquant a soluç do aut pod ser obt da aná…
775	parcialmente_procedente	2019	8	7	2	Vânia Petermann	Titular	9000.0	aut 0301131 51 2019 8 24 0090 açã proced do juiz espec cível proc autor maurici kubask réu gol linh aére a vist etc i relatóri relatóri dispens na form do artig 38 caput da lei 9 099 95 ii fundament trat de açã condenatór de inden por dan moral ajuiz por maurici kubask em fac de gol linh aére a julg antecipad o feit porquant a soluç do aut pod ser obt da anális do direit que disciplin a matér bem…
776	improcedente	2019	8	7	2	Vânia Petermann	Titular	0.0	aut 0000633 28 2019 8 24 0090 açã proced do juiz espec cível proc autor cristi jasp silv réu tam linh aére a e outr vist etc i relatóri relatóri dispens na form do artig 38 caput da lei 9 099 95 ii fundament trat de açã de inden por dan mater e moral ajuiz por cristi jasp silv em fac de tam linh aére a e outr julg antecipad o process porquant sua soluç pod ser obt pel anális do direit que discipl…
777	parcialmente_procedente	2019	8	7	2	Vânia Petermann	Titular	0.0	aut 0303088 94 2019 8 24 0023 açã proced do juiz espec cível proc autor paul semerdjian desguald réu oceana linh aére a avianc vist etc i relatóri relatóri dispens na form do artig 38 caput da lei 9 099 95 ii fundament trat de açã de inden por dan moral ajuiz por paul semerdjian desguald em fac de oceana linh aére a avianc julg antecipad o feit porquant a soluç do aut pod ser obt da anális do dir…
778	parcialmente_procedente	2019	8	7	2	Vânia Petermann	Titular	5000.0	aut 0310774 67 2018 8 24 0090 açã proced do juiz espec cível proc autor ivan luil tonon réu alital compagin aere itali a vist etc i relatóri relatóri dispens na form do artig 38 caput da lei 9 099 95 ii fundament trat de açã condenatór de inden por dan mater e moral ajuiz por ivan luil tonon em fac de alital compagin aere itali a julg antecipad o feit porquant a soluç do aut pod ser obt da anális…
779	improcedente	2019	8	7	2	Vânia Petermann	Titular	0.0	aut 0301209 45 2019 8 24 0090 açã proced do juiz espec cível proc autor ana paul amorim pint andrad e outr réu gol linh aére intelig a vist etc i relatóri relatóri dispens na form do artig 38 caput da lei 9 099 95 ii fundament trat de açã de inden por dan moral ajuiz por ana paul amorim pint andrad e outr em fac de gol linh aére intelig a julg antecipad o feit porquant a soluç do aut pod ser obt …
780	improcedente	2019	8	7	2	Vânia Petermann	Titular	0.0	aut 0002402 08 2018 8 24 0090 açã proced do juiz espec cível proc autor alessandr rech tortell réu aerov del contin americ a avianc e outr vist etc i relatóri relatóri dispens na form do artig 38 caput da lei 9 099 95 ii fundament trat de açã de inden por dan moral ajuiz por alessandr rech tortell em fac de aerov del contin americ a avianc e outr julg antecipad o feit porquant a soluç do aut pod …
781	parcialmente_procedente	2019	8	8	3	Vânia Petermann	Titular	8000.0	aut 0300745 21 2019 8 24 0090 açã proced do juiz espec cível proc autor carolin varg so réu gol linh aére a vist etc i relatóri relatóri dispens na form do artig 38 caput da lei 9 099 95 ii fundament trat de açã condenatór de inden por dan moral ajuiz por carolin varg so em fac de gol linh aére a julg antecipad o feit porquant a soluç do aut pod ser obt da anális do direit que disciplin a matér b…
782	parcialmente_procedente	2019	8	8	3	Vânia Petermann	Titular	5000.0	aut 0301544 61 2019 8 24 0091 açã proced do juiz espec cível proc autor beatriz pegorim mill cavicchin réu gol linh aére intelig a vist etc i relatóri relatóri dispens na form do artig 38 caput da lei 9 099 95 ii fundament trat de açã condenatór de inden por dan mater e moral ajuiz por beatriz pegorim mill cavicchin em fac de gol linh aére intelig a julg antecipad o feit porquant a soluç do aut p…
783	parcialmente_procedente	2019	8	8	3	Vânia Petermann	Titular	10000.0	aut 0303785 11 2019 8 24 0090 açã proced do juiz espec cível proc autor delil de zorz réu tam linh aére a vist etc i relatóri relatóri dispens na form do artig 38 caput da lei 9 099 95 ii fundament trat de açã de inden por dan moral ajuiz por delil de zorz em fac de tam linh aére a julg antecipad o feit porquant a soluç do aut pod ser obt da anális do direit que disciplin a matér bem com pel fat …
784	parcialmente_procedente	2019	8	9	4	Vânia Petermann	Titular	0.0	aut 0311861 58 2018 8 24 0090 açã proced do juiz espec cível proc autor felip de pelegrin fl e outr réu air chin vist etc i relatóri relatóri dispens na form do artig 38 caput da lei 9 099 95 ii fundament trat de açã de inden por dan moral ajuiz por felip de pelegrin fl e outr em fac de air chin julg antecipad o feit porquant a soluç do aut pod ser obt da anális do direit que disciplin a matér be…
785	parcialmente_procedente	2019	8	9	4	Vânia Petermann	Titular	5000.0	aut 0303820 68 2019 8 24 0090 açã proced do juiz espec cível proc autor maríl tosett da silv réu lat airlin group a vist etc i relatóri relatóri dispens na form do artig 38 caput da lei 9 099 95 ii fundament trat de açã de inden por dan moral e mater ajuiz por maríl tosett da silv em fac de lat airlin group a julg antecipad o feit porquant a soluç do aut pod ser obt da anális do direit que discip…
786	parcialmente_procedente	2019	8	9	4	Vânia Petermann	Titular	0.0	aut 0000466 11 2019 8 24 0090 açã proced do juiz espec cível proc autor eliz maron cigaran arnold réu azul linh aére brasil a vist etc i relatóri relatóri dispens na form do artig 38 caput da lei 9 099 95 ii fundament trat de açã condenatór de inden por dan moral e mat ajuiz por eliz maron cigaran arnold em fac de azul linh aére brasil a julg antecipad o feit porquant a soluç do aut pod ser obt d…
787	parcialmente_procedente	2019	8	12	0	Vânia Petermann	Titular	3000.0	aut 0303026 47 2019 8 24 0090 açã proced do juiz espec cível proc autor renat per barb réu gol linh aére intelig a vist etc i relatóri relatóri dispens na form do artig 38 caput da lei 9 099 95 ii fundament trat de açã de inden por dan moral ajuiz por renat per barb em fac de gol linh aére intelig a julg antecipad o feit porquant a soluç do aut pod ser obt da anális do direit que disciplin a maté…
788	parcialmente_procedente	2019	8	12	0	Vânia Petermann	Titular	8000.0	aut 0301062 19 2019 8 24 0090 açã proced do juiz espec cível proc autor vit ohan marqu azzin réu gol linh aére a vist etc i relatóri relatóri dispens na form do artig 38 caput da lei 9 099 95 ii fundament trat de açã de inden por dan moral ajuiz por vit ohan marqu azzin em fac de gol linh aére a julg antecipad o feit porquant a soluç do aut pod ser obt da anális do direit que disciplin a matér be…
789	parcialmente_procedente	2019	8	9	4	Vânia Petermann	Titular	2000.0	aut 0300919 30 2019 8 24 0090 açã proced do juiz espec cível proc autor tati de bem silv slong réu gol linh aére a vist etc i relatóri relatóri dispens na form do artig 38 caput da lei 9 099 95 ii fundament trat de açã de inden por dan moral ajuiz por tati de bem silv slong em fac de gol linh aére a julg antecipad o feit porquant a soluç do aut pod ser obt da anális do direit que disciplin a maté…
790	parcialmente_procedente	2019	8	9	4	Vânia Petermann	Titular	3500.0	aut 0303710 69 2019 8 24 0090 açã proced do juiz espec cível proc autor daniell lim sant martim réu lat airlin group a vist etc i relatóri relatóri dispens na form do artig 38 caput da lei 9 099 95 ii fundament trat de açã condenatór de inden por dan mater e moral ajuiz por daniell lim sant martim em fac de lat airlin group a julg antecipad o feit porquant a soluç do aut pod ser obt da anális do …
791	parcialmente_procedente	2019	8	9	4	Vânia Petermann	Titular	6000.0	aut 0300765 12 2019 8 24 0090 açã proced do juiz espec cível proc autor tiag duart ferr réu tam linh aére a vist etc i relatóri relatóri dispens na form do artig 38 caput da lei 9 099 95 ii fundament trat de açã de inden por dan moral e mater ajuiz por tiag duart ferr em fac de tam linh aére a julg antecipad o feit porquant a soluç do aut pod ser obt da anális do direit que disciplin a matér bem …
792	parcialmente_procedente	2019	8	12	0	Vânia Petermann	Titular	5000.0	aut 0301746 41 2019 8 24 0090 açã proced do juiz espec cível proc autor cel regin do sant borb réu tam linh aére a vist etc i relatóri relatóri dispens na form do artig 38 caput da lei 9 099 95 ii fundament trat de açã de inden por dan moral e mater ajuiz por cel regin do sant borb em fac de tam linh aére a julg antecipad o feit porquant a soluç do aut pod ser obt da anális do direit que discipli…
793	parcialmente_procedente	2019	8	12	0	Vânia Petermann	Titular	4000.0	aut 0300643 96 2019 8 24 0090 açã proced do juiz espec cível proc autor manuel coelh rezend réu tam linh aére a vist etc i relatóri relatóri dispens na form do artig 38 caput da lei 9 099 95 ii fundament trat de açã de inden por dan mater e moral ajuiz por manuel coelh rezend em fac de tam linh aére a julg antecipad o feit porquant a soluç do aut pod ser obt da anális do direit que disciplin a ma…
794	parcialmente_procedente	2019	8	13	1	Vânia Petermann	Titular	10000.0	aut 0301490 98 2019 8 24 0090 açã proced do juiz espec cível proc requer felip quintin kuhnen e outr requer gol linh aére a vist etc i relatóri relatóri dispens na form do artig 38 caput da lei 9 099 95 ii fundament trat de açã de inden por dan mater e moral ajuiz por felip quintin kuhnen e outr em fac de gol linh aére a julg antecipad o feit porquant a soluç do aut pod ser obt da anális do direi…
795	parcialmente_procedente	2019	8	13	1	Vânia Petermann	Titular	5000.0	aut 0301677 06 2019 8 24 0091 açã proced do juiz espec cível proc autor loisi feus do sant réu tvlx viag e tur a viajanet com br e outr vist etc i relatóri relatóri dispens na form do artig 38 caput da lei 9 099 95 ii fundament trat de açã de inden por dan mater e moral ajuiz por loisi feus do sant em fac de tvlx viag e tur a viajanet com br e outr julg antecipad o feit porquant a soluç do aut po…
796	parcialmente_procedente	2019	8	14	2	Vânia Petermann	Titular	5000.0	aut 0301981 05 2019 8 24 0091 açã proced do juiz espec cível proc autor aniel joan de godo réu aerov del contin americ a avianc e outr vist etc i relatóri relatóri dispens na form do artig 38 caput da lei 9 099 95 ii fundament trat de açã de inden por dan moral ajuiz por aniel joan de godo em fac de aerov del contin americ a avianc e outr julg antecipad o feit porquant a soluç do aut pod ser obt …
797	parcialmente_procedente	2019	8	14	2	Vânia Petermann	Titular	10000.0	aut 0301655 48 2019 8 24 0090 açã proced do juiz espec cível proc autor cl suellen lacerd arrud réu azul linh aére brasil a vist etc i relatóri relatóri dispens na form do artig 38 caput da lei 9 099 95 ii fundament trat de açã de inden por dan moral ajuiz por cl suellen lacerd arrud em fac de azul linh aére brasil a julg antecipad o feit porquant a soluç do aut pod ser obt da anális do direit qu…
798	procedente	2019	8	14	2	Vânia Petermann	Titular	10000.0	aut 0301432 95 2019 8 24 0090 açã proced do juiz espec cível proc autor alex rafach e outr réu azul linh aére brasil a vist etc i relatóri relatóri dispens na form do artig 38 caput da lei 9 099 95 ii fundament trat de açã de inden por dan moral ajuiz por alex rafach e outr em fac de azul linh aére brasil a julg antecipad o feit porquant a soluç do aut pod ser obt da anális do direit que discipli…
799	parcialmente_procedente	2017	7	18	1	Vânia Petermann	Titular	0.0	aut 0301146 20 2019 8 24 0090 açã proced do juiz espec cível proc autor vit ohan marqu azzin réu aerov del contin americ a avianc vist etc i relatóri relatóri dispens no term do art 38 da lei 9 099 1995 ii fundament trat de açã de inden de dan moral e mater ajuiz por vit ohan marqu azzin contr aerov del contin americ a avianc julg antecipad o feit porquant a soluç do aut pod ser obt da anális do …
800	parcialmente_procedente	2019	8	14	2	Vânia Petermann	Titular	8000.0	aut 0301181 77 2019 8 24 0090 açã proced do juiz espec cível proc autor ros aylc oliv leit réu gol linh aére a vist etc i relatóri relatóri dispens na form do artig 38 caput da lei 9 099 95 ii fundament trat de açã condenatór de inden por dan moral ajuiz por ros aylc oliv leit em fac de gol linh aére a julg antecipad o feit porquant a soluç do aut pod ser obt da anális do direit que disciplin a m…
801	parcialmente_procedente	2019	8	19	0	Vânia Petermann	Titular	10000.0	aut 0004172 36 2018 8 24 0090 açã proced do juiz espec cível proc autor edvig lourd gasparott réu lat linh aére a fidel viag e tur ltd e multiplu a vist etc i relatóri relatóri dispens na form do artig 38 caput da lei 9 099 95 ii fundament trat de açã de inden por dan moral e mater ajuiz por edvig lourd gasparott em fac de lat linh aére a fidel viag e tur ltd e multiplu a julg antecipad o feit po…
802	parcialmente_procedente	2019	8	19	0	Vânia Petermann	Titular	6000.0	aut 0001665 68 2019 8 24 0090 açã proced do juiz espec cível proc autor edijhon per teix réu gol linh aére a vist etc i relatóri relatóri dispens na form do artig 38 caput da lei 9 099 95 ii fundament trat de açã de inden por dan moral ajuiz por edijhon per teix em fac de gol linh aére a julg antecipad o feit porquant a soluç do aut pod ser obt da anális do direit que disciplin a matér bem com pe…
803	parcialmente_procedente	2019	8	20	1	Vânia Petermann	Titular	10000.0	aut 0310226 49 2018 8 24 0023 açã proced do juiz espec cível proc autor deis venanci broil réu azul linh aére brasil a vist etc i relatóri relatóri dispens na form do artig 38 caput da lei 9 099 95 ii fundament trat de açã condenatór de inden por dan moral e mater ajuiz por deis venanci broil em fac de azul linh aére brasil a julg antecipad o feit porquant a soluç do aut pod ser obt da anális do …
804	procedente	2019	8	20	1	Vânia Petermann	Titular	10000.0	aut 0005708 82 2018 8 24 0090 açã proced do juiz espec cível proc autor alexandr arnold réu azul linh aere brasil vist etc i relatóri relatóri dispens na form do artig 38 caput da lei 9 099 95 ii fundament trat de açã de inden por dan moral ajuiz por alexandr arnold em fac de azul linh aere brasil julg antecipad o feit porquant a soluç do aut pod ser obt da anális do direit que disciplin a matér …
805	parcialmente_procedente	2019	8	20	1	Vânia Petermann	Titular	5000.0	aut 0305398 73 2019 8 24 0023 açã proced do juiz espec cível proc autor maurici luiz de souz réu american airlin inc vist etc i relatóri relatóri dispens na form do artig 38 caput da lei 9 099 95 ii fundament trat de açã de inden por dan mater e moral ajuiz por maurici luiz de souz em fac de american airlin inc julg antecipad o feit porquant a soluç da lid pod ser obt da anális do direit que disc…
806	parcialmente_procedente	2019	8	21	2	Vânia Petermann	Titular	3000.0	aut 0303706 32 2019 8 24 0090 açã proced do juiz espec cível proc autor talit cord réu compan panamen de aviacion a cop airlin vist etc i relatóri relatóri dispens na form do artig 38 caput da lei 9 099 95 ii fundament trat de açã de inden por dan moral e mater ajuiz por talit cord em fac de compan panamen de aviacion a cop airlin julg antecipad o feit porquant a soluç do aut pod ser obt da análi…
807	parcialmente_procedente	2019	8	21	2	Vânia Petermann	Titular	5000.0	aut 0311876 27 2018 8 24 0090 açã proced do juiz espec cível proc autor edson espíndol réu gol linh aére a vist etc i relatóri relatóri dispens na form do artig 38 caput da lei 9 099 95 ii fundament trat de açã declaratór de repar por dan mater moral ajuiz por edson espíndol em fac de gol linh aére a julg antecipad o feit porquant a soluç da lid pod ser obt da anális do direit que disciplin a mat…
808	parcialmente_procedente	2019	8	22	3	Vânia Petermann	Titular	10000.0	aut 0304498 83 2019 8 24 0090 açã proced do juiz espec cível proc autor leon ch réu tam linh aére a vist etc i relatóri relatóri dispens na form do artig 38 caput da lei 9 099 95 ii fundament trat de açã condenatór de inden por dan moral e mater ajuiz por leon ch em fac de tam linh aére a julg antecipad o feit porquant a soluç do aut pod ser obt da anális do direit que disciplin a matér bem com p…
809	parcialmente_procedente	2019	8	23	4	Vânia Petermann	Titular	5000.0	aut 0301182 62 2019 8 24 0090 açã proced do juiz espec cível proc requer francisc cels da silv filh requer cvc agênc de viag e outr vist etc i relatóri relatóri dispens na form do artig 38 caput da lei 9 099 95 ii fundament trat de açã de inden por dan moral ajuiz por francisc cels da silv filh em fac de cvc agênc de viag e outr julg antecipad o feit porquant a soluç do aut pod ser obt da anális …
810	parcialmente_procedente	2019	8	26	0	Vânia Petermann	Titular	0.0	aut 0302965 89 2019 8 24 0090 açã proced do juiz espec cível proc autor clar epaminond de sá net réu maxmilh mm tur & viag a e outr vist etc i relatóri relatóri dispens na form do artig 38 caput da lei 9 099 95 ii fundament trat de açã de inden por dan moral ajuiz por clar epaminond de sá net em fac de maxmilh mm tur & viag a e outr julg antecipad o feit porquant a soluç do aut pod ser obt da aná…
811	parcialmente_procedente	2019	8	27	1	Vânia Petermann	Titular	3000.0	aut 0304691 98 2019 8 24 0090 açã proced do juiz espec cível proc autor renat ferr sima réu lat airlin group a vist etc i relatóri relatóri dispens na form do artig 38 caput da lei 9 099 95 ii fundament trat de açã de inden por dan moral ajuiz por renat ferr sima em fac de lat airlin group a julg antecipad o feit porquant a soluç do aut pod ser obt da anális do direit que disciplin a matér bem co…
812	parcialmente_procedente	2019	8	27	1	Vânia Petermann	Titular	0.0	aut 0310804 05 2018 8 24 0090 açã proced do juiz espec cível proc autor dieg raupp gom e outr réu tvlx viag e tur a viajanet vist etc i relatóri relatóri dispens na form do artig 38 caput da lei 9 099 95 ii fundament trat de açã de inden por dan moral ajuiz por dieg raupp gom e outr em fac de tvlx viag e tur a viajanet julg antecipad o feit porquant a soluç do aut pod ser obt da anális do direit …
813	parcialmente_procedente	2019	8	28	2	Vânia Petermann	Titular	6000.0	aut 0303910 76 2019 8 24 0090 açã proced do juiz espec cível proc autor juvênci elo martim net e outr réu azul linh aére brasil a vist etc i relatóri relatóri dispens na form do artig 38 caput da lei 9 099 95 ii fundament trat de açã de inden por dan moral ajuiz por juvênci elo martim net e outr em fac de azul linh aére brasil a julg antecipad o feit porquant a soluç do aut pod ser obt da anális …
814	parcialmente_procedente	2019	8	28	2	Vânia Petermann	Titular	3500.0	aut 0304565 48 2019 8 24 0090 açã proced do juiz espec cível proc autor jéss carbon réu lat airlin group a vist etc i relatóri relatóri dispens na form do artig 38 caput da lei 9 099 95 ii fundament trat de açã de inden por dan moral e mater ajuiz por jéss carbon em fac de lat airlin group a julg antecipad o feit porquant a soluç do aut pod ser obt da anális do direit que disciplin a matér bem co…
815	parcialmente_procedente	2019	8	29	3	Vânia Petermann	Titular	0.0	aut 0306512 74 2018 8 24 0090 açã proced do juiz espec cível proc autor paul mauríci selig réu gol linh aére a vist etc i relatóri relatóri dispens na form do artig 38 caput da lei 9 099 95 ii fundament trat de açã condenatór de inden por dan mater e moral ajuiz por paul mauríci selig em fac de gol linh aére a julg antecipad o feit porquant a soluç do aut pod ser obt da anális do direit que disci…
816	parcialmente_procedente	2019	8	29	3	Vânia Petermann	Titular	6000.0	aut 0306637 15 2019 8 24 0023 açã proced do juiz espec cível proc autor nadin marqu alb réu azul linh aér vist etc i relatóri relatóri dispens na form do artig 38 caput da lei 9 099 95 ii fundament trat de açã condenatór de inden por dan mater e moral ajuiz por nadin marqu alb em fac de azul linh aér julg antecipad o feit porquant a soluç do aut pod ser obt da anális do direit que disciplin a mat…
817	parcialmente_procedente	2019	8	30	4	Vânia Petermann	Titular	10000.0	aut 0304105 61 2019 8 24 0090 açã proced do juiz espec cível proc autor daniel mari vie réu azul linh aére brasil a vist etc i relatóri relatóri dispens na form do artig 38 caput da lei 9 099 95 ii fundament trat de açã de inden por dan moral e mater ajuiz por daniel mari vie em fac de azul linh aére brasil a julg antecipad o feit porquant a soluç do aut pod ser obt da anális do direit que discip…
818	improcedente	2019	8	30	4	Vânia Petermann	Titular	0.0	aut 0308373 95 2018 8 24 0090 açã proced do juiz espec cível proc autor ana luis fiqueired maciel e outr réu oceana linh aére a avianc vist etc i relatóri relatóri dispens na form do artig 38 caput da lei 9 099 95 ii fundament trat de açã de inden por dan moral ajuiz por ana luis fiqueired maciel e outr em fac de oceana linh aére a avianc julg antecipad o feit porquant a soluç do aut pod ser obt …
819	parcialmente_procedente	2019	8	30	4	Vânia Petermann	Titular	10000.0	aut 0300115 57 2017 8 24 0082 açã proced do juiz espec cível proc autor glayson arm luiz réu oceana linh aére a avianc e outr vist etc i relatóri relatóri dispens na form do artig 38 caput da lei 9 099 95 ii fundament trat de açã de inden por dan moral ajuiz por glayson arm luiz em fac de oceana linh aére a avianc e outr julg antecipad o feit porquant a soluç do aut pod ser obt da anális do direi…
820	parcialmente_procedente	2019	9	2	0	Vânia Petermann	Titular	5000.0	aut 0304587 09 2019 8 24 0090 açã proced do juiz espec cível proc autor daniel matt guardin e outr réu american airlin inc e outr vist etc i relatóri relatóri dispens na form do artig 38 caput da lei 9 099 95 ii fundament trat de açã de inden por dan moral e mater ajuiz por daniel matt guardin e outr em fac de american airlin inc e outr julg antecipad o feit porquant a soluç do aut pod ser obt da…
821	parcialmente_procedente	2019	9	3	1	Vânia Petermann	Titular	10000.0	aut 0303350 37 2019 8 24 0090 açã proced do juiz espec cível proc autor guilherm do sant e outr réu lat airlin group a e outr vist etc i relatóri relatóri dispens na form do artig 38 caput da lei 9 099 95 ii fundament trat de açã de inden por dan moral e mater ajuiz por guilherm do sant e outr em fac de lat airlin group a e outr julg antecipad o feit porquant a soluç do aut pod ser obt da anális …
822	parcialmente_procedente	2019	9	4	2	Vânia Petermann	Titular	8000.0	aut 0301786 23 2019 8 24 0090 açã proced do juiz espec cível proc autor thal de oliv ferr réu american airlin inc vist etc i relatóri relatóri dispens na form do artig 38 caput da lei 9 099 95 ii fundament trat de açã de inden por dan moral e mater ajuiz por thal de oliv ferr em fac de american airlin inc julg antecipad o feit porquant a soluç do aut pod ser obt da anális do direit que disciplin …
823	parcialmente_procedente	2019	9	4	2	Vânia Petermann	Titular	6000.0	aut 0303577 34 2019 8 24 0023 açã proced do juiz espec cível proc autor pedr henriqu de mendonç ferr réu gol linh aére intelig a vist etc i relatóri relatóri dispens na form do artig 38 caput da lei 9 099 95 ii fundament trat de açã condenatór de inden por dan moral ajuiz por pedr henriqu de mendonç ferr em fac de gol linh aére intelig a julg antecipad o feit porquant a soluç do aut pod ser obt d…
824	parcialmente_procedente	2019	9	4	2	Vânia Petermann	Titular	5000.0	aut 0302616 93 2019 8 24 0023 açã proced do juiz espec cível proc autor felip malger lim réu decol com ltd e outr vist etc i relatóri relatóri dispens na form do artig 38 caput da lei 9 099 95 ii fundament trat de açã de inden por dan mater e moral ajuiz por felip malger lim em fac de decol com ltd e outr julg antecipad o feit porquant a soluç do aut pod ser obt da anális do direit que disciplin …
825	parcialmente_procedente	2019	9	5	3	Vânia Petermann	Titular	1000.0	aut 0305706 12 2019 8 24 0023 açã proced do juiz espec cível proc autor vit ohan marqu azzin réu lat airlin group a vist etc i relatóri relatóri dispens no term do art 38 da lei 9 099 1995 ii fundament trat de açã condenatór ajuiz por vit ohan marqu azzin contr lat airlin group a julg antecipad o feit porquant a soluç do aut pod ser obt da anális do direit que disciplin a matér bem com porqu as p…
826	parcialmente_procedente	2019	9	6	4	Vânia Petermann	Titular	6000.0	aut 0304087 40 2019 8 24 0090 açã proced do juiz espec cível proc autor camil de santiag souz réu tap transport aére portugues vist etc i relatóri relatóri dispens na form do artig 38 caput da lei 9 099 95 ii fundament trat de açã de inden por dan moral e mater ajuiz por camil de santiag souz em fac de tap transport aére portugues julg antecipad o feit porquant a soluç do aut pod ser obt da análi…
827	parcialmente_procedente	2019	9	9	0	Vânia Petermann	Titular	7000.0	aut 0304027 67 2019 8 24 0090 açã proced do juiz espec cível proc autor andress aparec card garc silv e outr réu tam linh aére a vist etc i relatóri relatóri dispens na form do artig 38 caput da lei 9 099 95 ii fundament trat de açã de inden por dan moral ajuiz por andress aparec card garc silv e outr em fac de tam linh aére a julg antecipad o feit porquant a soluç do aut pod ser obt da anális do…
828	parcialmente_procedente	2019	9	9	0	Vânia Petermann	Titular	4000.0	aut 0305674 34 2018 8 24 0090 açã proced do juiz espec cível proc autor renat josé furig lelil réu gol linh aére a vist etc i relatóri relatóri dispens na form do artig 38 caput da lei 9 099 95 ii fundament trat de açã de inden por dan mater e moral ajuiz por renat josé furig lelil em fac de gol linh aére a julg antecipad o feit porquant a soluç do aut pod ser obt da anális do direit que discipli…
829	parcialmente_procedente	2019	9	9	0	Vânia Petermann	Titular	4000.0	aut 0305681 33 2018 8 24 0023 açã proced do juiz espec cível proc autor fern yamakaw réu gol linh aére a vist etc i relatóri relatóri dispens na form do artig 38 caput da lei 9 099 95 ii fundament trat de açã de inden por dan mater e moral ajuiz por fern yamakaw em fac de gol linh aére a julg antecipad o feit porquant a soluç do aut pod ser obt da anális do direit que disciplin a matér bem com pe…
830	parcialmente_procedente	2019	9	10	1	Vânia Petermann	Titular	3500.0	aut 0300061 96 2019 8 24 0090 açã proced do juiz espec cível proc autor vit luiz barboz e outr réu british airway plc vist etc i relatóri relatóri dispens na form do artig 38 caput da lei 9 099 95 ii fundament trat de açã de inden por dan moral ajuiz por vit luiz barboz e outr em fac de british airway plc julg antecipad o feit porquant a soluç do aut pod ser obt da anális do direit que disciplin …
831	parcialmente_procedente	2019	9	10	1	Vânia Petermann	Titular	10000.0	aut 0303097 56 2019 8 24 0023 açã proced do juiz espec cível proc autor regin coel da silv guerr e outr réu tam linh aére a vist etc i relatóri relatóri dispens na form do artig 38 caput da lei 9 099 95 ii fundament trat de açã de inden por dan moral ajuiz por regin coel da silv guerr e outr em fac de tam linh aére a julg antecipad o feit porquant a soluç do aut pod ser obt da anális do direit qu…
832	parcialmente_procedente	2019	9	10	1	Vânia Petermann	Titular	10000.0	aut 0301766 66 2018 8 24 0090 açã proced do juiz espec cível proc autor thaiz alv maciel réu compagni nation royal air maroc vist etc i relatóri relatóri dispens na form do artig 38 caput da lei 9 099 95 ii fundament trat de açã de inden por dan moral e mater ajuiz por thaiz alv maciel em fac de compagni nation royal air maroc julg antecipad o feit porquant a soluç do aut pod ser obt da anális do…
833	parcialmente_procedente	2019	9	11	2	Vânia Petermann	Titular	7000.0	aut 0000606 45 2019 8 24 0090 açã proced do juiz espec cível proc autor ied mora takay réu agênc de viag decol e outr vist etc i relatóri relatóri dispens na form do artig 38 caput da lei 9 099 95 ii fundament trat de açã de inden por dan moral e mater ajuiz por ied mora takay em fac de agênc de viag decol e outr julg antecipad o feit porquant a soluç do aut pod ser obt da anális do direit que di…
834	parcialmente_procedente	2019	9	13	4	Vânia Petermann	Titular	10000.0	aut 0004294 49 2018 8 24 0090 açã proced do juiz espec cível proc autor rodrig frag miitk réu iber airlin vist etc i relatóri relatóri dispens na form do artig 38 caput da lei 9 099 95 ii fundament trat de açã de inden por dan moral ajuiz por rodrig frag miitk em fac de iber airlin julg antecipad o feit porquant a soluç do aut pod ser obt da anális do direit que disciplin a matér bem com pel fat …
835	parcialmente_procedente	2019	11	8	4	Vânia Petermann	Titular	6000.0	aut 0305050 79 2018 8 24 0091 e 0308983 63 2018 8 24 0090 açã proced do juiz espec cível proc autor ross fett gonçalv e márci luc dia de sant réu oceana linh aére a avianc vist etc i relatóri relatóri dispens na form do artig 38 caput da lei 9 099 95 ii fundament trat de açã de inden por dan mater e moral ajuiz por ross fett gonçalv e márci luc dia de sant em fac de oceana linh aére a avianc julg…
836	parcialmente_procedente	2019	9	17	1	Vânia Petermann	Titular	6000.0	aut 0303324 39 2019 8 24 0090 açã proced do juiz espec cível proc autor wallac da silv andrad réu azul linh aére brasil a vist etc i relatóri relatóri dispens na form do artig 38 caput da lei 9 099 95 ii fundament trat de açã condenatór de inden por dan moral ajuiz por wallac da silv andrad em fac de azul linh aére brasil a julg antecipad o feit porquant a soluç do aut pod ser obt da anális do di…
837	parcialmente_procedente	2019	9	25	2	Vânia Petermann	Titular	10000.0	aut 0002810 62 2019 8 24 0090 açã proced do juiz espec cível proc autor alisson alexandr alv réu banc santand brasil a e outr vist etc i relatóri relatóri dispens na form do artig 38 caput da lei 9 099 95 ii fundament trat de açã condenatór de inden por dan mater e moral ajuiz por alisson alexandr alv em fac de banc santand brasil a e outr julg antecipad o feit porquant a soluç do aut pod ser obt…
[truncated: 338 more rows]
