# Supplementary material for: Regression applied to legal judgments to predict compensation for immaterial damage
Source: PeerJ Comput Sci. 2023 Mar 23;9:e1225. doi: 10.7717/peerj-cs.1225 (PMC10280496; doi:10.7717/peerj-cs.1225)
Supplement: Supplemental Information 1 [file peerj-cs-09-1225-s001.zip › data/paper/final_analysis/full_binary_table.csv]

fs	or1	ng	at	cv	oa	or2	R2 adaboost	RMSE adaboost	MAE adaboost	MPE adaboost	R2 bagging	RMSE bagging	MAE bagging	MPE bagging	R2 decision_tree	RMSE decision_tree	MAE decision_tree	MPE decision_tree	R2 elastic_net	RMSE elastic_net	MAE elastic_net	MPE elastic_net	R2 ensemble_voting_bg_mlp_gd_xgb	RMSE ensemble_voting_bg_mlp_gd_xgb	MAE ensemble_voting_bg_mlp_gd_xgb	MPE ensemble_voting_bg_mlp_gd_xgb	R2 gradient_boosting	RMSE gradient_boosting	MAE gradient_boosting	MPE gradient_boosting	R2 mlp	RMSE mlp	MAE mlp	MPE mlp	R2 random_forest	RMSE random_forest	MAE random_forest	MPE random_forest	R2 ridge	RMSE ridge	MAE ridge	MPE ridge	R2 svr_poly_rbf	RMSE svr_poly_rbf	MAE svr_poly_rbf	MPE svr_poly_rbf	R2 xgboost	RMSE xgboost	MAE xgboost
0	1	0	0	0	0	0	0.1374441082336555	3181.3137644318854	2599.529349981234	0.702054505417985	0.3915551468044438	2671.9202560932367	1947.3559783687945	0.4955069516833384	-0.1478639255696883	3669.932573587883	2135.77664893617	0.4667447214173833	0.2127851458354858	3039.20168741494	2336.667889355339	0.6068475986808921	0.3798516419335376	2697.4952002811424	2028.366135842308	0.5435182527959169	0.302987327318542	2859.7839118839856	2150.895582789588	0.5681453024243673	0.205358425641103	3053.504208950588	2376.705884367331	0.6044848211047853	0.3980145121944547	2657.699608270107	1928.867767730496	0.4876511550730443	-0.2443588860570043	3821.076285908064	2801.9283651933792	0.7327393695396861	-0.024406695545577	3466.962033091097	2748.152845085366	0.6839178957364321	0.2947412785759888	2876.6505924972166	2065.9027813850566
0	1	0	0	0	0	0	0.1372097086609972	3360.5457730358416	2731.1383010196464	0.9435610219615072	0.2972950207789768	3032.799542197157	2178.59277641844	0.7383452955223871	-0.2419109975647004	4031.831994768948	2586.255319148936	0.7949300742142444	0.2091028720295707	3217.489880532794	2520.3381727916308	0.8451227176630287	0.3226657383035013	2977.547596720755	2181.27594765792	0.7159748820235976	0.2944268559616707	3038.9825857483725	2216.180466965541	0.7651845743705149	0.1504566079416399	3334.6478177903136	2557.348180594324	0.7618379716723906	0.3069880106823567	3011.8099552589574	2143.4580468676127	0.733438303936705	0.0605307926620614	3506.6988053657938	2630.6009334635355	0.8396700879552363	-6.20524186540905e-05	3618.017511259018	2950.8921902494208	0.979799188102578	0.3083964234158964	3008.7479383343607	2196.0660393897524
0	1	0	0	0	0	0	0.1566754736164122	3203.9316891195035	2526.842444338809	0.7552623058660841	0.3897744943731593	2725.4050754128043	1878.7649468085103	0.5501483372658915	-0.5430757841307319	4333.9062277910025	2657.4040957446805	0.6946732455243535	0.2854034303803222	2949.282310185419	2246.555711838037	0.5869063263024407	0.4133351069715776	2672.273669227511	1896.1859753681483	0.5358677439027989	0.3675869948346609	2774.5098984860037	2017.8598537632208	0.5884906580454381	0.3007528970987856	2917.435211137212	2165.2833477720683	0.5339745092498053	0.387763998660426	2729.8910476995347	1888.0554875886523	0.5442609012068276	0.0462415009617397	3407.258572773463	2547.1502786395345	0.5891755247689547	-0.0009114089636685	3490.468332567191	2725.906669406264	0.7918994562680383	0.3225925560019846	2871.51351580168	1949.4488767193727
0	1	0	0	0	0	0	0.1761833745192027	3099.7918657938726	2497.0906999272183	0.5879307030331802	0.410677131940625	2621.765867114134	1898.7018920212768	0.4363732089713453	0.0649399141445619	3302.4558300717663	2143.1170744680853	0.4573993940160991	0.2322343505895856	2992.4823454617344	2281.179609067117	0.5380207044288249	0.4236666688988068	2592.7110977074867	1928.859449784396	0.4518621699134653	0.3724851274376682	2705.3861967649304	2011.8038649007333	0.4916196265382091	0.28238450445257	2893.0981136879304	2200.496592890174	0.520203642325011	0.3920327908972104	2662.9151975048667	1919.909893085106	0.4429059759888289	0.095112773206931	3248.7364946492908	2397.5343595338136	0.5415420662511803	-0.0236866186765529	3455.419433025708	2643.6808107924994	0.5714715316706894	0.3664496899344416	2718.365264334946	1965.55682827564
0	1	0	0	0	0	0	0.1778320138262367	3218.98388303452	2569.2605596379035	0.7503780360363849	0.380172990592293	2794.9482410625137	1963.1076241134751	0.5851386270361661	-0.6039385216351452	4496.062918349088	2823.2764361702125	0.7420586398380475	0.2760052631786531	3020.690472126939	2326.910853468459	0.6555770073663236	0.4337833136835545	2671.344218911637	1954.014718034084	0.5727368552833161	0.3815462393003145	2791.850370805684	2050.364820759732	0.608558381137542	0.2118512692685079	3151.6835971321343	2393.749358867457	0.6355668556555408	0.3687284324181685	2820.6333452771178	2001.832783687943	0.599069988427541	0.0604257071574677	3441.1538043339665	2622.767155929961	0.7242487980984599	-0.0146052861078413	3575.914131579721	2759.1082561316643	0.7445630861508998	0.4711862599728887	2581.6055532090813	1859.5086932243184
0	1	0	0	0	0	0	0.1721168908964486	3111.6667908557138	2437.959690033883	0.5403806375431142	0.3333625867940268	2792.2443170455517	1896.2922586879436	0.4544166523112655	-0.1896246193656356	3730.0404851787966	2365.6487765957445	0.5433451431504616	0.243330284852012	2974.8272427015345	2300.9983528323714	0.5051508749526108	0.3782854320506524	2696.5227942663755	1950.0579271337024	0.4406168621243762	0.3545815237216586	2747.446667269608	2003.1997612336245	0.4528628375781654	0.1374198331476164	3176.203412679617	2425.307349199022	0.5545890457210982	0.3265223821445892	2806.5330278560978	1906.0871909574464	0.4630455191738833	0.1195169814184319	3208.995189744615	2405.10722861954	0.5278055803639851	-0.0442380371976218	3494.6873524974835	2667.719807837533	0.5524707720950884	0.3460936027845213	2765.4535419518256	1879.8949950652425
0	1	0	0	0	0	0	0.1089020502644688	3035.753196380056	2414.437916087257	0.5345552222039318	0.282517788980798	2724.013826628134	2012.9871473404255	0.4389750797227078	-0.3859478415659056	3785.970119218792	2501.329840425532	0.5405211592632431	0.1876578180016694	2898.499577018753	2244.8460816161705	0.4940505126933561	0.3162214172254858	2659.2641917376327	2026.902581120009	0.4405717168013008	0.3055531764976431	2679.92868095314	2005.3533132749933	0.4437351365322411	0.1565237266923815	2953.5217542875703	2292.9731020416243	0.5083653459560984	0.2850134510641283	2719.272148099445	1988.949300726106	0.4261341373532922	-0.0655990300452418	3319.7138243876616	2500.417237844014	0.528998026632892	-0.040022670159981	3279.632200230338	2525.601172727107	0.5128990039666016	0.1765196484896707	2918.302850621687	2234.2984086706283
0	1	0	0	0	0	0	0.1124930405126707	3326.7912437628647	2734.151566916664	0.7910791708443267	0.4115739108374259	2708.8541725808905	1958.85402606383	0.5546067814668458	-0.0667256614471916	3647.254236685703	2277.606436170213	0.613462396271363	0.2889144026459086	2977.834843340089	2406.3476053537565	0.6894878044224777	0.3969126640335552	2742.393497949305	2079.410790654438	0.5932461363158334	0.3582282729056074	2828.9805160546466	2196.9515965043825	0.6163905371782963	0.27977091711253	2996.9189178250776	2370.298678697297	0.6111940399347602	0.4097958997194616	2712.9436751336734	1987.7065024822696	0.5722868619792228	0.1186543783907678	3315.223343579052	2579.72586155224	0.7142602909319827	-0.0336829881249447	3590.321588898443	2893.022340833018	0.7673447336950295	0.2595490916901467	3038.6998273842646	2146.550338420462
0	1	0	0	0	0	0	0.1564511998894897	3147.336442910878	2636.089436564209	0.7182164867764104	0.3729557666446583	2713.545783934371	1990.534519680851	0.5558930902944009	0.0489958372625561	3341.790910479245	2116.223404255319	0.5589831162433125	0.3267115453992826	2811.827332082325	2182.695672591611	0.5654605598839767	0.4117160839150543	2628.340044332236	1951.948127271716	0.5309224515197091	0.3689411052266061	2722.2186856066583	2056.410825291296	0.5637158873731994	0.258670147876804	2950.487702460206	2225.7176537935065	0.5564444128171304	0.3811952450556757	2695.6585799645345	1991.2067034194529	0.5644967898483658	0.2409732605218969	2985.496747210514	2238.9875274620763	0.5044378277973612	-0.0284052734232793	3475.123249029276	2888.1855847048423	0.7480483183904563	0.351223463172692	2760.1687336622645	1942.6092009848735
0	1	0	0	0	0	0	0.1013100224911054	3379.209682945778	2476.005775676913	0.6646531897050261	0.1405421750931961	3304.627227544328	2160.691364716312	0.5416178480317818	-0.4719902773582516	4324.766482542052	2642.48914893617	0.5810467474232699	0.0946533660315971	3391.701608973322	2454.0994668144776	0.6300701449036206	0.164808318580479	3257.6413716423253	2244.2099866840063	0.5575635832818624	0.1699948964265633	3247.5105693622504	2270.307203752847	0.5713781695025647	0.0306088065968431	3509.617014115958	2484.9550007569974	0.5979116197204268	0.1555984827249114	3275.553478132861	2156.7433118794324	0.5349241946555177	-0.1873784308616395	3884.2284917365546	2858.786568264528	0.6581087323003862	-0.0117212472115346	3585.4248746905414	2715.332296404445	0.7159435581764525	0.0777352043719541	3423.245196406252	2314.776227793592
0	1	0	0	0	0	0	0.1432934409493889	3173.447309193263	2551.7763832031064	0.6163378868158961	0.3828540854919857	2693.4515946589413	1975.2296388551167	0.48434878493738	0.2048256537029046	3057.358921573923	1888.287021276596	0.4296536832289475	0.302615903992626	2863.1972309046546	2263.340530924028	0.5340416897328244	0.4256633167575857	2598.355224688334	1981.8373788086092	0.4878753371486432	0.3994747372834932	2656.934736821292	2055.4832048081	0.5101520373567753	0.3179644376607803	2831.514277756355	2245.369719539161	0.5111295691064635	0.3855885220533013	2687.4779272348187	1979.0886844731508	0.4885293066374254	0.1660390383790608	3131.036328186303	2438.3452900826373	0.5574697440521305	-0.0285571859164504	3477.1983687852894	2665.332040359045	0.5866276115915376	0.3584222831114875	2746.248810000528	2034.02689723238
0	1	0	0	0	0	0	0.119919088243946	3379.7363433942483	2543.7821923202478	0.6820715257118272	0.1112919771112276	3396.261104925414	2313.798030141844	0.6485382016161476	-0.290182292017924	4092.107738645312	2547.872340425532	0.7000651779789765	0.163851157521686	3294.301298870203	2398.231421754156	0.5772140559353924	0.2268935186260557	3167.679092563089	2230.5190346898244	0.6084964018190647	0.1766016016797288	3269.0873869371926	2313.0966919574184	0.6199595994374901	0.1545699382713774	3312.534149913225	2405.5790717709465	0.5557904004245454	0.1234275397173603	3372.992939429291	2271.220718617021	0.6410697532936227	-0.0380189416665017	3670.4909729881383	2622.309365088869	0.5625210947194803	-0.0430695151632121	3679.409687619744	2812.094624186819	0.7098470893404278	0.1648282948204054	3292.375848819751	2329.592072182513
0	1	0	0	0	0	0	0.168307512941702	3069.987428695373	2435.703911071761	0.6057415484544366	0.3582058124120926	2696.827062718493	1872.9414695035464	0.4855664273463767	-0.4654998492142825	4075.192205336403	2654.829521276596	0.6235868137956486	0.2237485675284806	2965.8993934977257	2255.2144528728422	0.5642158901450751	0.3673539387560117	2677.537809161965	1940.914280812317	0.5063205991907263	0.3533964276050992	2706.9127503446	1943.082388001876	0.5284817764326217	0.1182552298471922	3161.0157089861173	2368.4829189975817	0.586499440610863	0.3596585968486058	2693.773024409164	1832.657906205674	0.4789112229205322	0.0213204235894796	3330.239522123127	2461.7205197048897	0.6100194075568992	-0.0109955952101736	3384.775272615016	2698.279881946411	0.65250231334863	0.2493326983337512	2916.614008052822	2047.2717222303024
0	1	0	0	0	0	0	0.1450276312777643	2941.0672058075043	2384.0272092821306	0.5669763233394639	0.3089277102648647	2644.177762906669	1976.8826241134752	0.5052716220012248	-0.3555208893805699	3703.241343427145	2435.680638297872	0.5553502441262933	0.2229486273342549	2803.843536547974	2257.765949765943	0.519831030720446	0.3158003125764141	2630.9969503567872	2057.022317022614	0.5128479882701565	0.24009860042355	2772.7296794785307	2141.3196924378663	0.5335960315124226	0.1618618719752477	2911.968735466432	2364.388065611063	0.5041168540555765	0.2649418358106369	2727.029033826314	2014.2547872340424	0.5042106627576111	-0.0236755945398916	3218.178163454703	2581.777510377871	0.5786785115011328	-0.0493862274499798	3258.341418454702	2563.063869971946	0.5679049055448204	0.2583755968181752	2739.182162505781	2096.270206740359
0	1	0	0	0	0	0	0.0937528074468381	3272.7908230795306	2615.62400538747	0.6891385619574956	0.2058409339049351	3063.7171009670183	2140.127682269504	0.5598705884809874	-0.4988691516540406	4208.979130281942	2639.36170212766	0.7495250157875313	0.2694165194262941	2938.52801604322	2237.1689951655167	0.5741239945831967	0.2916069622387222	2893.557078687332	2078.9288655522787	0.5549974536497808	0.2724581921894338	2932.4045795528627	2154.2118627185814	0.5694730926149749	0.1845204478017815	3104.569950031	2345.578865659458	0.5389994278317795	0.2353160250964574	3006.324846039705	2114.520480167173	0.5594792516786175	-0.0032182238848257	3443.4407765033434	2500.804849617801	0.5868581978987925	-0.0270556220862883	3484.11028641892	2750.495507700577	0.6716094335253223	0.2096023332152642	3056.4531021676125	2170.8628553025264
0	1	0	0	0	0	0	0.1737191510110153	3162.2529358374163	2559.9894636726813	0.7156415965406479	0.3844973415847975	2729.2777042847424	1934.3131972644376	0.5074521897566112	-0.1626021025826749	3751.0107857607686	2271.3829787234044	0.6085000597847074	0.3454819300755424	2814.450283916849	2224.81890871268	0.604019950156571	0.4659860660188429	2542.1961431558907	1921.9547469414863	0.535835377176029	0.3772608609963722	2745.2749158639385	2044.3666287261717	0.5577133406779875	0.3998651531244147	2694.9901569557965	2120.326535795663	0.527641352973093	0.3940470099766984	2708.022243632256	1929.518229432624	0.5042887006863778	0.1764451224800898	3157.032354513316	2443.30334868632	0.6476548947963934	-0.0083870451924612	3493.3845060951458	2690.786057765618	0.6897958344784875	0.4269952193109035	2633.3699996113933	1928.6148272575217
0	1	0	0	0	0	0	0.1100518751925997	2966.686442827976	2489.449541950663	0.7617616949566017	0.4194586099766135	2396.105273900593	1784.926825278622	0.5571797351394133	-0.1745879414578079	3408.254916111918	2207.7552127659574	0.6063414601992331	0.321702799090945	2589.9973115021	2051.844540917588	0.5991491123842679	0.4927744408247754	2239.700080563494	1729.0063795170684	0.5271199413295705	0.4079908851446183	2419.6552776326507	1903.0643974794657	0.5753902145245079	0.3733360611038372	2489.468600340976	1960.2950310564772	0.5498998349877222	0.419933118866219	2395.125838415576	1843.3400648936167	0.5747774962018747	0.1274690418765143	2937.5125000311955	2328.499948293572	0.6518721078154942	-0.006589393897874	3155.11705233134	2587.4841036980047	0.7537211248317861	0.427649402668013	2379.142039360614	1821.4949044215423
0	1	0	0	0	0	0	0.1691750609685912	3302.750522609187	2529.8462627337963	0.5468715099127882	0.2564258968220873	3124.51875418654	2075.993170212766	0.4325663611140879	-0.2086721352609883	3983.595772104952	2483.829840425532	0.4692375638765443	0.2914662935379665	3050.010015511254	2274.493262113666	0.4877437239744607	0.36078888929814	2896.964447225428	1955.9426382099396	0.4226929007085074	0.3095684670435967	3010.795905626123	2051.3035559221307	0.4522664145484944	0.3258422296158906	2975.1014530835405	2191.915287803832	0.5015977814783049	0.2501232164674932	3137.732829762771	2064.184111550152	0.4298197387526916	0.1782698293347957	3284.623715178161	2371.4486122802814	0.5205790263337525	-0.0224381590589262	3663.8655862509977	2911.6853580382817	0.6385361859045857	0.2675224703090891	3101.117065536117	2053.676921165953
0	1	0	0	0	0	0	0.1673977107105908	3078.4019321495275	2502.6135392673878	0.6150140876856856	0.3492593057920751	2721.5135800928224	1970.773001950355	0.486859404144188	-0.3225651528332434	3879.8511158098654	2402.659574468085	0.5332022686554688	0.29903949746491	2824.5762051507963	2266.4918860598164	0.5527969825812565	0.3817621281423383	2652.6767157754807	2044.4517893963896	0.5082428312822708	0.335427697610541	2750.284626024677	2113.165437832023	0.5265149027950767	0.2407761636677113	2939.6216679459244	2289.965689548026	0.5198617593772646	0.3401794924746217	2740.434506503385	2014.0982117781157	0.4990316870281746	0.1818353784168841	3051.594831684773	2341.232928748371	0.5518132056858409	-0.0014477429283099	3376.141719727456	2734.6037093602467	0.6482206856001761	0.3363692840803524	2748.335591510153	2000.7232354346745
0	1	0	0	0	0	0	0.1137915535396744	3356.691967427073	2624.301917629128	0.6243539466524	0.3289694497438306	2920.886579402775	2108.112180319149	0.5006307917236897	-0.3167006853514862	4091.542603126601	2633.4465957446805	0.5419513089313612	0.2326842324930382	3123.4215911196247	2402.866034339349	0.5823699618482654	0.3203428484428643	2939.601716686767	2208.7353074843254	0.5396213943906324	0.2783071563759889	3029.142792123018	2275.5654456695515	0.5428744486079852	0.2210049791664373	3147.10249808194	2429.644992761789	0.5574353093179106	0.3128761476005913	2955.7048153358965	2123.303937892604	0.5037888788344341	0.1096020559194482	3364.6168929401856	2569.995777020624	0.6377461270829543	-0.0133801079254027	3589.465093924756	2781.402461438175	0.6465301521259315	0.2178475928956524	3153.473893051582	2313.9632908078456
0	1	0	0	0	0	0	0.1456060177553383	3599.744280860252	2726.639842702429	0.7833442009544858	0.2576785562172042	3355.355675552899	2186.216806914894	0.6158250918146552	-0.0964744682201443	4077.949297005136	2535.712553191489	0.6134981332288029	0.2737967008866436	3318.728070928603	2435.5793326175017	0.6658725733329132	0.3724387044774664	3085.1098717473787	2116.9009002071075	0.6273801954697885	0.3446265673190318	3152.731427928189	2185.0061006300984	0.6261981400938397	0.2558498548188717	3359.4860757696006	2446.9726297156158	0.592776145541155	0.2711725942060833	3324.7187098876498	2169.8044178318137	0.6066331320396274	0.2847809681312852	3293.533545495914	2405.1497132769773	0.6174261873630453	-0.0249722629766873	3942.744335624765	3048.417686937704	0.8588407454416424	0.3042960124900968	3248.290083269784	2172.401153122922
0	1	0	0	0	0	0	0.1333916746676965	3333.4281780523456	2673.245016350665	0.7366110382287615	0.3280906955889142	2935.181769742609	2119.0154790780143	0.5748782836171901	-0.2008508426983162	3923.956709154568	2574.127659574468	0.6739036750854713	0.256609142729935	3087.367169141205	2323.4559937906524	0.6408879641538796	0.3398213189773957	2909.446808273129	2114.47166631359	0.5768868797592149	0.3038435899974038	2987.673169644645	2167.2268355118404	0.6154329054675388	0.1284300225691276	3342.957110874354	2556.88126858158	0.6913855034048885	0.2957709141540271	3004.945868123437	2163.642770567376	0.5838571793637884	0.1048117674470815	3387.948937814096	2565.0901854404383	0.629747001443347	-0.0179041078791155	3612.710050830712	2880.863452945512	0.7622541404670365	0.239339715540125	3123.022006856983	2198.626265505527
0	1	0	0	0	0	0	0.1139142981595872	3374.2944376391347	2550.858240270778	0.7487143105262517	0.1469649043426032	3310.7665700705866	2202.7622464539004	0.5691882045767992	-0.756931297774667	4751.409934082949	2952.372340425532	0.7099092077402469	0.1618107386752968	3281.8305834726298	2398.110138224227	0.6776517267016138	0.2484776845520252	3107.535167048736	2145.097414299207	0.5954970601480933	0.2128190357244246	3180.404822822886	2240.3272179048563	0.6420162842883609	0.1409168875395554	3322.4825038245417	2411.3613082920824	0.614762950391011	0.1582189395884561	3288.85469814278	2155.687334751773	0.5630895110159199	0.064013803980399	3468.005947162664	2426.9969519276974	0.6530106642329708	-0.0222128477431007	3624.230235783484	2767.487701772596	0.7762819451973547	0.2297646368687614	3145.9863846395906	2151.109694460605
0	1	0	0	0	0	0	0.1567481136682712	2976.465838441804	2486.4772932220344	0.6027226071088426	0.4487331121327422	2406.5960265003528	1813.760319858156	0.4502642983238205	-0.4741075512212884	3935.3813866652326	2506.808563829787	0.6032189294979283	0.3085424761171242	2695.286866262424	2141.38210417	0.5298594634286212	0.435202551164205	2435.951318894188	1879.228613350442	0.4636998013516666	0.3788364869117681	2554.6135446724684	1954.7675197893368	0.5066637310308805	0.1703967189930474	2952.2795091101225	2325.040379900456	0.4985335800624635	0.4541212340518098	2394.8060259924864	1787.9769524822698	0.4568209580643901	0.1384576473569785	3008.573027574605	2293.1426297467847	0.5344704913396573	-0.0211097009705527	3275.355489176552	2736.7061235231813	0.6533757542745502	0.3779894403878	2556.354744284333	1887.9313303066824
0	1	0	0	0	0	0	0.1530760597621348	3072.17002597644	2426.6178310523123	0.6955350052890514	0.3051475022393576	2782.7190068957343	1976.9155773049645	0.5697505217759115	-0.1596378355323484	3594.878620742617	2318.255319148936	0.5658298005738027	0.2258273527443945	2937.25704668889	2248.248170042163	0.6399108988740856	0.2963056046466531	2800.367888071295	2045.1014699404573	0.5888462825121317	0.2476812517818239	2895.5027738629838	2080.5471022197403	0.5922850963092371	0.05573372985561	3243.9210899958	2439.658555195001	0.7026095606417585	0.3012936024369677	2790.425312287428	1969.8432177304967	0.5699394670557292	0.0330752357344853	3282.6107282884363	2427.941188963775	0.6590028722806986	-0.0160729313067276	3365.003217016664	2639.127764571293	0.7064411385431392	0.2308436863837745	2927.7254473246544	2106.1195406000666
0	1	0	0	0	1	0	0.1113750441054268	3268.4176006172315	2591.7595820709457	0.7677808282926695	0.3350503268910917	2827.305096999245	1995.9959478723408	0.5686058585502206	-0.1339624345990968	3692.135418742702	2431.69706838274	0.6691976643782931	0.3424571758870525	2811.5143790968277	2203.8620814939595	0.6106812227082113	0.3816133802087349	2726.517752350051	2011.225335018368	0.5596775322401021	0.2836887776444853	2934.466563274494	2079.470129937556	0.5952891282813858	0.2697019067002395	2962.9776193298867	2367.730008804917	0.593151243948678	0.3208218818469212	2857.394012433225	2054.0008614113976	0.612476702972495	0.2587517381542891	2985.10857285527	2323.3239343811915	0.6040093292253954	-0.007463267198102	3480.1094108519624	2777.3834000040347	0.8067571798997598	0.3042730054021983	2891.9961800107912	2057.7822174721578
0	1	0	0	0	1	0	0.1511940085047379	3160.256821077239	2384.8334996758595	0.6081582051490256	0.3571110866436645	2750.3383676449944	1902.434856028369	0.5250264607304306	-0.2366167999176585	3814.4834089209	2310.5451797766123	0.5796279207767923	0.2641641452581317	2942.4468848565434	2225.0723794133137	0.5395054870323459	0.3814657086410731	2697.739743270634	1911.203059198354	0.5166229082918595	0.2845505994347629	2901.4000968839828	1936.049564395164	0.518355850358663	0.1861504114313349	3094.4981919243783	2322.700785424596	0.4897301914448694	0.3264184918004785	2815.225820883922	1966.590008527768	0.5424010459414921	0.0666341927206054	3313.9358911492823	2434.767214318267	0.546214458708382	-0.0134753465728347	3453.2240228198284	2674.533561368154	0.6597888663676733	0.2536799707468322	2963.3347078077577	2006.4622882729384
0	1	0	0	0	1	0	0.1683250917916641	3008.2527488390624	2346.7837572803787	0.7604159630898504	0.2399703089591698	2875.761081947767	1963.8105673758864	0.6158134813393982	-0.4651911244139997	3992.865326762407	2653.7175905673275	0.7590498746037848	0.1829407504638078	2981.7024223789417	2194.8908386470557	0.6835220132961716	0.2691922286254901	2819.9350218564973	1956.9401977239863	0.6238784355093567	0.1561148054848321	3030.2552093346258	2073.512018820191	0.6504842161405854	0.0993831407954114	3130.4556760694	2295.556397162745	0.6925782884022683	0.2201859876043255	2912.950066826469	2065.189921443006	0.6579982428682581	-0.032737682890042	3352.220169132649	2418.953455169213	0.641913059603248	-0.0005275883046276	3299.5298136671317	2615.9453405502595	0.8306546017420988	0.1459169493448853	3048.5096521862515	2060.087691494556
0	1	0	0	0	1	0	0.1771169460083932	2994.084338243184	2341.3044799346194	0.6117374923452145	0.2691550856091397	2821.6788619363933	2001.639325177305	0.5282805768366404	-0.5079825938272264	4053.154273617589	2586.838516127616	0.6713325661272933	0.1904441088632451	2969.739728232857	2324.6323526738643	0.5876127986859507	0.2966056337208499	2768.180550397321	2039.7002475985296	0.5307407751363493	0.209605277700192	2934.384270201981	2071.337584280237	0.5329305892189621	0.1211791353252271	3094.1769728401955	2387.507015624481	0.5437478316827261	0.3027329715064707	2756.097231023998	2011.8631063348037	0.5394987019684883	-0.0473219723813274	3377.808915022718	2578.836250974964	0.6080217532031944	-0.007435169335916	3312.8633632175743	2608.566852810794	0.6688579854588492	0.2229183913690796	2909.56648435426	2057.938998607879
0	1	0	0	0	1	0	0.150671446394807	3317.398414825844	2629.602842854405	0.7636383610003251	0.3287869220248681	2949.103232860132	2048.8162315602835	0.5342520945291847	0.0400453797585935	3526.8348368855327	2415.2312293811683	0.6201777497199293	0.2704809089449403	3074.525512267824	2459.3743840271504	0.657569161388878	0.3880536429787788	2815.8949387951425	2049.434000180853	0.5307247991091867	0.3162737623689894	2976.465776435583	2081.5163193643893	0.5258645082659557	0.2635430161482595	3089.11063647876	2437.136550806245	0.6099288618351169	0.320146859947121	2968.023424804625	2136.932814063401	0.584800223987531	0.139681948489842	3338.7914148692025	2598.201033836822	0.6456451046693832	-0.0448492060855438	3679.4811204291223	2883.6833049103243	0.7522394222709864	0.2644959939715074	3087.1113296960225	2174.4712615317485
0	1	0	0	0	1	0	0.1655418362461121	2771.3562251771705	2249.859698100355	0.644593131399146	0.3829359728032263	2383.1708794476617	1737.0777482269505	0.4625259772577053	-0.1118626889806608	3199.010365246777	2222.313471456688	0.5466649392117744	0.2477734170437525	2631.2638995707816	2140.394892580458	0.6006770389273699	0.4032818626290396	2343.552506248877	1786.78922595207	0.4847573169661226	0.2526771329651563	2622.673357706064	1856.537908110854	0.4932321432736456	0.1604997661066225	2779.7163375709224	2163.929573591769	0.5185916169581758	0.315398058866234	2510.2046629597344	1889.1359840929936	0.5315741886337786	0.0785576722767377	2912.2197848562223	2342.1927406472187	0.6108023318560601	-0.0016886327547345	3036.382233246068	2491.524394114385	0.6926989285861479	0.2936880825230197	2549.695608369321	1875.0669894863693
0	1	0	0	0	1	0	0.1321420695671085	3163.4810745985587	2485.575005258828	0.7373034511436383	0.3453061068996595	2747.641500862402	1969.7235843971637	0.6270224667584833	-0.2591216480508669	3810.436844461065	2578.369534037779	0.7388445377753757	0.2913461660492451	2858.6303020442983	2293.288549007191	0.6217461582303961	0.376138866533668	2682.1612722190807	2003.9342589500209	0.6078380389612948	0.3024989557796523	2836.0465407312745	1910.2827931086952	0.5894000047771372	0.1611505372504531	3110.161477023696	2450.674511405668	0.6313770152830009	0.3233314347631764	2793.3729502833457	2063.664270463507	0.6477032584935751	0.1464005001304135	3137.3863192030226	2384.0882006845723	0.5757405689821349	-0.0051656794928243	3404.550247245266	2716.3594913856805	0.802812809111824	0.29301447589364	2855.263431654157	2079.492153735871
0	1	0	0	0	1	0	0.174058164854998	3302.325041110177	2597.2129641130127	0.7029327292799943	0.3411142958027544	2949.5117321805947	2096.8501439716315	0.6120621174068452	-0.2478278838525611	4059.031565309817	2569.8620028775044	0.7435775345847147	0.24502197030366	3157.273775849432	2422.221799301752	0.6420817781595073	0.346654099739643	2937.0860510868524	2144.1519112830792	0.6146145123260142	0.2864251382382883	3069.480343877344	2137.448779425069	0.6315980234988711	0.1827041264090042	3284.995195468858	2447.465687136608	0.6338958832330173	0.3313097113066845	2971.375879617564	2122.149688162086	0.6302320077683735	-0.0661295976241493	3751.889902671165	2723.326248420968	0.6679302153827729	-0.0141327979218133	3659.2535243918464	2968.858804982811	0.7698671110183108	0.240585905648975	3166.535871244326	2207.2937868808176
0	1	0	0	0	1	0	0.1376628341226423	3451.773322733244	2618.6191891589933	0.7121118531159512	0.2166750295180508	3289.839429110336	2257.95600212766	0.596922291274527	-0.1363924783089738	3962.487371397542	2704.300912034349	0.7272710180540037	0.2361338808490387	3248.720430673245	2446.7312678874496	0.6183009478602564	0.271659592085954	3172.275655460779	2252.41329984547	0.5774300525328027	0.1444942686125853	3438.0736635568983	2323.5916378339853	0.5803224456095729	0.1757447004357453	3374.695480904723	2542.931838809153	0.6147469170230393	0.2425972605572425	3234.946865101643	2241.6293745404105	0.5998097839649174	0.1607319306212737	3405.289709844825	2475.2800200588995	0.5967775811803573	-0.0263202277365675	3765.695159579725	2847.9266641889885	0.7141325257180409	0.1783690015589224	3369.318944293151	2326.44044856944
0	1	0	0	0	1	0	0.196024085887028	3139.2544932886603	2476.103540428014	0.7190267503842542	0.4240941407494473	2656.9339242146552	1882.543379432624	0.5603906032726289	-0.0961109081881315	3665.491825744553	2436.2879147884355	0.6728343213082902	0.3346741045273054	2855.7633720682534	2108.501645066151	0.6203508529795685	0.4481302712654321	2600.897827036095	1855.447839535174	0.5849334090757716	0.3502138841595762	2822.2158017781853	1913.4085368071944	0.5639199206539168	0.3091262567633612	2910.076120716198	2088.334416925982	0.6107920717046685	0.3899195884741445	2734.6298238893487	1993.099434704342	0.603146960839327	0.0870034199912546	3345.3347422146016	2356.889039211488	0.6692673214533287	-0.0023802787008706	3505.268275251014	2804.412376051086	0.7774413503515695	0.3523031934145751	2817.674900593044	1983.8598756181432
0	1	0	0	0	1	0	0.1063018296790988	3079.724698452619	2360.309542537602	0.5419311442767666	0.2527759724886638	2816.05981839568	1884.1419863221888	0.469329018155582	-0.0195988134786133	3289.509327992477	2091.3794222885854	0.4541015318266726	0.2146844618780186	2886.945310219256	2251.7003198656157	0.5092742140722317	0.3508108025728269	2624.8355768000843	1878.899978413077	0.4476094900124928	0.2603769985754095	2801.700231011644	1849.571561704212	0.4592749154831898	0.1771734683354615	2955.089270109996	2286.62553288602	0.5042028818658851	0.2780360924402419	2768.051748614941	1958.8483746972504	0.4856714514149882	0.019498230274725	3225.823879426597	2439.93753389576	0.5785833655414304	-0.0266855718163061	3300.9214588546906	2618.62802596538	0.5998346835445202	0.2237581560017919	2870.2186799275087	2061.454714511304
0	1	0	0	0	1	0	0.1284198167413385	3420.649986834823	2360.049232668468	0.4835124703484912	0.2419568823921677	3190.082530115605	1973.202311347518	0.4009076923187097	-0.0009676534062939	3665.7680855624417	2337.562295596693	0.4645705468239395	0.2082194459489557	3260.2986182280188	2227.394196766574	0.4676261857573981	0.3118258344264982	3039.513990319799	1840.2290675105555	0.3693476955448722	0.3079911224952366	3047.9707655253355	1767.2658609126895	0.3618084253008147	0.1670047825222766	3344.0766101006598	2285.323376084584	0.4721134470363812	0.2079038446777604	3260.948325946305	2081.36585872804	0.4081644365040902	0.0740137728969991	3525.7963821587946	2408.349784820572	0.5345209382114081	-0.1690692487292058	3961.6406812672594	2811.7653030333618	0.4959491659017325	0.2060782836799962	3264.7039520468984	2013.024173168426
0	1	0	0	0	1	0	0.1932967134707295	3008.4398540534853	2299.8877343748804	0.5420589400677982	0.3416238054465658	2717.824941584075	1862.8943723404252	0.4037568050781754	-0.0201732886848817	3383.1510950722663	2305.0442980867474	0.4846680973688364	0.2788765328908372	2844.3905989859254	2123.341575515988	0.5044111521664266	0.3791194325790344	2639.298153079368	1864.43373217751	0.4147680700765186	0.2492402575732785	2902.250592354622	1997.2244959732045	0.4492589523839042	0.2311155164476251	2937.074539528944	2231.544166215893	0.4987785320752252	0.3517521630322161	2696.838616812156	1901.4361956087755	0.4377316888023063	0.1080390687019727	3163.4234986198803	2405.8385528003755	0.5521362149347013	-0.1076604361269761	3525.2323107776483	2685.5066581166902	0.5582119432521423	0.303872770426297	2794.658405490371	1945.012890105552
0	1	0	0	0	1	0	0.1607039082715914	3182.201508161803	2587.489245585665	0.6893620802601771	0.3132900384952288	2878.437145701328	2047.2854202127664	0.5473289413539361	-0.1050265648079071	3651.374986502237	2431.286805797302	0.6250135669294343	0.3544866249879452	2790.7613486088067	2127.085793549869	0.5472513449957083	0.3829386705338379	2728.564610962495	2040.8684597633207	0.5546406634884488	0.2365110292862642	3035.0892093731777	2143.840618851989	0.5779576904304663	0.3097260096228051	2885.897032150931	2228.9452989343617	0.5301592983494188	0.2550735258769101	2997.96653959808	2218.433239188403	0.5926018875516861	0.1800619182817536	3145.2893586039963	2339.6041465907474	0.5623999451843252	-0.0186350397680066	3505.737405444713	2826.588207615862	0.7050750887383276	0.2372227537202001	3033.674224422869	2159.253217981217
0	1	0	0	0	1	0	0.1295970655886306	3069.763348244428	2472.326196807599	0.6198131532639298	0.3756243104354282	2599.966282188103	1924.6296723404257	0.4930418085924482	-0.275179136765818	3715.6117067287073	2497.0282917278205	0.5889643754128229	0.2439396077880545	2861.033657044389	2283.623130578281	0.5918610133259659	0.3963890726271644	2556.367396018172	1952.7345813309075	0.501222926590712	0.3051771060740788	2742.721955626494	2016.945779620229	0.487708894736479	0.1795473956198704	2980.378845867875	2376.0338988375115	0.5728694570818503	0.3509901184460582	2650.75981316627	2005.692152060551	0.5183032730120101	-0.0673513966773837	3399.369978211067	2557.4492115991534	0.6494113136795546	-0.0124783195851112	3310.835394687541	2670.898403201408	0.6523371386965481	0.2374368468153772	2873.310973404597	2148.947890313331
0	1	0	0	0	1	0	0.1812738573638931	3074.599130923552	2403.8373487623085	0.6090294272156268	0.3553119023866062	2728.311773914272	1920.285548024316	0.4855239549899527	0.2179338557946454	3004.975350511419	1977.4427184368892	0.4873957114675465	0.1798199007706445	3077.327974254308	2424.296726028572	0.6015739876536755	0.3681751272431561	2700.956130666416	1968.4513551615487	0.4953445252736422	0.3711021364437027	2694.6926064497784	1839.477487633288	0.4577309683940884	0.0471262285541865	3316.934209567839	2556.2362887425747	0.5922915323663708	0.3688976035443919	2699.4114502998045	1983.830132684912	0.508827805926224	0.0464938476030891	3318.0346796261933	2541.860938371465	0.6142186897577674	-0.0103873073864733	3415.569384051349	2648.2879332644843	0.6295573794923788	0.3560664720237725	2726.7146419189544	1922.0637493247173
0	1	0	0	0	1	0	0.1408177035107171	3411.709134300684	2649.926604203993	0.7347723262238967	0.3636048129993405	2936.248321894825	2131.222629432624	0.5715637639309945	-0.1927353277823391	4019.7716207683466	2738.044590863575	0.6358194396590682	0.3444917110610533	2980.014877207358	2346.4633331466484	0.665203387074132	0.3797779376046444	2898.697819005537	2112.0122916816463	0.5723084280730028	0.2986755639641894	3082.39877869435	2185.4046171043587	0.5577978464257051	0.2867955239176124	3108.396193286867	2423.321546760434	0.6202377459943077	0.3207602380207577	3033.478274497333	2227.272605025453	0.6185494120338489	0.2748875372839295	3134.238370633593	2383.642184458672	0.6484874215594977	-0.0357742090072303	3745.949210992778	2838.230933297047	0.7312025330086513	0.2230152155240465	3244.4089849269662	2207.149181609458
0	1	0	0	0	1	0	0.1630335104451905	3246.858772075739	2596.4504394889505	0.6793698089623049	0.4534565912130904	2623.7454241006967	1935.3954351063835	0.5129011162018308	-0.1251164896715442	3764.5069949786903	2387.6537848653074	0.6223836615635049	0.293902661926257	2982.2335432460845	2285.87635290175	0.5579604182739196	0.4933678311288918	2526.1302799008263	1905.465104171348	0.5090929485775567	0.4898900163558072	2534.7858571023444	1819.1360937914556	0.4929601328455602	0.2512332897207591	3071.0198772302824	2241.929071035968	0.5436219285987943	0.4203078813627563	2702.141338337487	2023.6561606947043	0.5418050528840762	0.0629722289929486	3435.4655254138856	2493.855385280493	0.5812494160376497	-0.0666314204086002	3665.359273323893	2941.06388169066	0.7098889684448977	0.3858276054512743	2781.3427409357987	2040.515789924784
0	1	0	0	0	1	0	0.1208716468415422	3342.7649226609287	2518.7230736387014	0.5269953550182958	0.2391343871652217	3109.808678040045	2064.1015070921985	0.4153417696128408	-0.0944622859988992	3729.753182637688	2388.6206135273383	0.5012024176645343	0.2492155479918812	3089.1381286758706	2367.644996134988	0.4964668740222137	0.3069174967405628	2968.056476196873	2112.333837471573	0.4283951019241118	0.2897506418644131	3004.589310078592	2038.248726854467	0.4194388662396885	0.2672634870403759	3051.7827191844385	2328.9154034179446	0.4500999816302282	0.2730231213925996	3039.764872554628	2087.144089771117	0.4350821221842638	0.1526242323844601	3281.8423346168547	2518.2949760820734	0.5327135641013586	-0.102827721105787	3743.980084184949	2777.8680999781222	0.5240851219280701	0.2470769055246681	3093.534772672644	2105.6746164394945
0	1	0	0	0	1	0	0.1225002521565742	3084.1069483046394	2395.154737945178	0.713581146089264	0.3128502859906388	2729.1764470769504	1853.7108013171223	0.5160864361030795	-0.3485445567791954	3823.301786981442	2495.895015564941	0.6765009458968195	0.2864015946043993	2781.204126304329	2140.512080893656	0.6171305213533684	0.2941585180064443	2766.0467667313437	1937.751082937457	0.5402667004353956	0.2019369060229022	2941.19990569544	1978.4604707283104	0.5604121052069848	0.2303205157552288	2888.423601021145	2182.6292565526005	0.5547669544524755	0.2564421733800122	2838.9863489986024	2001.849887301849	0.5626144340049546	0.0269913691294967	3247.61303524239	2426.703167917549	0.6392917455664776	-0.0011366902221856	3294.220144132466	2612.260949975225	0.7656932918220236	0.1880986848447043	2966.590161281399	1983.743899029671
0	1	0	0	0	1	0	0.1491411528888276	3152.990282153267	2506.276871632423	0.6553938840723481	0.2962286092440311	2867.541268688321	2024.610940070922	0.5342644011265487	-0.4478624322019102	4112.98875866083	2693.538320328716	0.6871144865393826	0.2729659773222173	2914.54818780452	2194.7168651402567	0.5514876687306096	0.3166611430447361	2825.6081280195094	2026.811045354261	0.5229441797694241	0.2513438341219933	2957.570294693241	2024.031463184625	0.5302763156567616	0.1627228226526417	3127.724552986726	2340.967257866204	0.5874881257291372	0.28879153614247	2882.652758982897	2033.7412355763693	0.5460704808088886	0.0813028183199593	3276.2728640943915	2416.297655165808	0.5834634986591329	-0.0165229958205426	3446.295211380389	2750.853700034955	0.6916045496112548	0.2510285275639086	2958.1930392754816	2043.5415324758976
0	1	0	0	0	1	0	0.1197872158922304	2939.328792662783	2239.271912236936	0.6760592765304135	0.182279028243764	2833.067362411842	2037.615620567376	0.5844274678265453	-0.564132028211833	3918.240032040487	2521.20065950596	0.6637693989774652	0.1661426452173223	2860.8837752920567	2184.090535541389	0.623362169597218	0.1858346437872944	2826.901278409858	1999.7844077883608	0.5835650624113464	0.0414729928534743	3067.301802847661	2084.3569017414256	0.6077458125471018	0.1616560138364013	2868.570048755844	2166.5530026254287	0.5816888696787375	0.1806704713880512	2835.852487882515	2085.947252430574	0.6171996839748335	-0.1252370778106741	3323.35205410868	2476.1740993111766	0.6189170901504896	-0.0525212831773576	3214.1769047824914	2420.7264970248784	0.6589393921215784	-0.0288073169377007	3177.761909842796	2194.395455166431
0	1	0	0	0	1	0	0.1662690990601432	3294.288360119954	2576.305673111084	0.7652952193688934	0.3207180271495051	2973.5394675612224	2134.572629432624	0.6189176442527752	0.0030712569371359	3602.3069951308003	2380.8397692247304	0.6655008600314014	0.329089999491744	2955.158609728562	2253.4307219976554	0.6375663491585554	0.3867265580669112	2825.3726806231293	2067.337422071389	0.5902150702013819	0.3003090053015249	3017.8788736191136	1979.5124107784825	0.5311995819301166	0.2754671888164477	3070.984973933016	2374.720380581904	0.5848558151757547	0.3383347180304044	2934.7278698612204	2149.019634738261	0.6439507886970858	0.0705636330493763	3478.2315761714567	2635.262166107366	0.705852348566701	-0.0315474818790963	3664.318998138768	2882.9343302835928	0.7882504509699754	0.3518389544253119	2904.625366783935	2133.688536299036
0	1	0	0	0	1	0	0.1775148978143363	3105.4721562671534	2561.3339525126858	0.7498418186965762	0.4008778884448282	2650.4602400284475	1956.6576893617023	0.6173599024426237	0.3030477194334599	2858.677354524244	2039.1933761403563	0.6701243802793989	0.2833500614632432	2898.792663925315	2324.8255594454586	0.6663652506957476	0.4862477723877191	2454.3725131358697	1921.1843239671568	0.6207465723322948	0.4698751489112478	2493.174643574373	1805.395533731421	0.5707307176715363	0.1933329243585366	3075.4649742252845	2459.8120079428904	0.6925399879451117	0.3903742155601409	2673.592925006312	2044.0073955243024	0.6423264647736356	0.0627438561584176	3315.0704908045664	2530.2063486823827	0.6773982622386229	-0.0391668182438635	3490.649596144199	2828.617829975482	0.7742494912358123	0.4200706537379435	2607.661184965602	1885.8697925324136
0	1	0	0	0	1	0	0.1370896775223884	3642.873037318136	2576.8513725562075	0.6075503500735788	0.2372201223697432	3425.001902452202	2223.592929314421	0.5033123280218221	-0.00588195618619	3933.097495726577	2458.1777334324643	0.5811534244035129	0.2253431408960801	3451.563665438821	2506.480736784397	0.5571251585372671	0.2547857926906318	3385.3358958248104	2255.448953565583	0.5077021299125644	0.2111721186803286	3482.99081705058	2253.263860307565	0.5098937168206336	0.1915390397201496	3526.0683766433244	2562.5951231192166	0.5861489832759618	0.2143495907544153	3475.968833133784	2318.846102174762	0.5537384619276564	0.1404737315108601	3635.722937964996	2670.7584704618785	0.5692109877721666	-0.107202963242142	4126.433237240983	2991.2933422342026	0.6303045146930087	0.1177047179956733	3683.563675621164	2472.5137420004985
1	0	0	0	0	0	0	0.1374656287370707	3168.3176460113204	2666.551330342356	0.7051249545454445	0.4410762748539499	2550.4498212260078	1856.7033155775075	0.4379571413046603	-0.223472332108058	3773.4412027535686	2339.7872340425533	0.5588544324886627	0.2859412308449058	2882.7533763561164	2280.453964046719	0.6011569697763708	0.4972154936564047	2418.9754126031903	1805.6774804231388	0.4562125783223066	0.3635917148435726	2721.500531346709	2096.0528992461286	0.516675988521215	0.3453207294351526	2760.2905965036343	2074.1522738520625	0.4615960726531553	0.4505450889039702	2528.7537553932066	1843.4960337892603	0.4394435834093407	0.0954350823846517	3244.5941519295216	2480.253697667143	0.6354211127094375	-0.0387766420748307	3476.975245751077	2765.250850234539	0.6407125757642036	0.4270068353840506	2582.350757249533	1903.7176214989197
1	0	0	0	0	0	0	0.1118819449592407	3253.216176153897	2600.9216842612723	0.6955306296687671	0.3264656023000969	2833.0710330391403	1908.2853728723403	0.5156152748652814	-0.0486426985279071	3535.0156609842984	2045.9255319148936	0.538098014944077	0.2368616920942018	3015.6379561463286	2293.684756153348	0.6014747890154081	0.4118175820110437	2647.485515319928	1847.2721606778323	0.4801137131852109	0.3153035776366655	2856.4498445453714	2065.1215210770783	0.5315007228800641	0.248801096488423	2991.954923404045	2154.718157759588	0.5456103366801502	0.344781249487627	2794.285210425744	1886.0728719858157	0.5110632521402902	-0.0099348059989425	3469.159306382076	2624.4298670739327	0.6184060031350249	-0.0208092780419741	3487.7863836082074	2755.8330526790714	0.6657143038198546	0.3435762960294964	2796.8533886622163	1970.8052835667388
1	0	0	0	0	0	0	0.0781969571048207	3131.611028709528	2606.309287793021	0.6824654202845463	0.3149912127895934	2699.583819620656	1872.45249964539	0.4906986214961013	-0.1496878623152244	3497.346952046256	2107.7551063829787	0.5090589406428803	0.1438869779611924	3017.965679647824	2317.915878295021	0.5924822907817549	0.3585921951389419	2612.256781500727	1847.947520798516	0.4691885362130434	0.3024283546836929	2724.2261332799435	1993.417616189016	0.4984738880886213	0.1490472495753889	3008.8564494396182	2209.2402526405144	0.5228162401113182	0.3288982180069859	2672.039913853	1845.439244047619	0.4776535388904681	-0.0542967385149211	3349.115897027589	2675.1131181788955	0.6487579880825023	-0.0311669273296086	3312.174680005057	2602.764737748973	0.5770645005653315	0.2725296868236099	2781.99524118726	1973.674142391124
1	0	0	0	0	0	0	0.1166737224878696	3266.364321426783	2647.193553266821	0.741917892534982	0.2562196441001725	2997.273679915393	2041.6775767730496	0.5449872966464716	-0.5151312811069859	4277.885737485133	2664.68085106383	0.6608743240190199	0.2760497024545946	2957.0483355918955	2234.23857224389	0.6008186304517196	0.3463813391529033	2809.740874978916	1971.1002360435568	0.5201110479066331	0.2948644482422163	2918.370010811012	2144.7490281335345	0.5862887199960372	0.2294338074019243	3050.766884727876	2241.224319746816	0.47014161001036	0.2739551847285913	2961.322880995195	2023.7808943262407	0.5430462761176806	0.0903771794598262	3314.6274430341678	2600.0970325615435	0.6157881151625295	-0.0239818093004833	3516.820229032199	2800.7930974827977	0.6815021885571131	0.2623298155661256	2984.9369574953544	2088.1638573179853
1	0	0	0	0	0	0	0.1152992569046844	3207.9167737750604	2611.7090049244266	0.723414335919008	0.303352969645835	2846.631766414787	2004.161187740628	0.5738781939415426	-0.214041746717255	3757.8696090919257	2389.574414893617	0.6442665162748724	0.2318327951176572	2989.184883991527	2292.138570676243	0.6031264584858484	0.3647092410016229	2718.3862539577094	1968.2624683076156	0.5165950974261748	0.3279764856507242	2795.871010901065	2061.170470849671	0.5460625847650091	0.1801644346506961	3088.0780872351115	2412.551733965626	0.5558529211039556	0.3107473790378215	2831.4839845356105	2013.4832814589663	0.5694271609024109	-0.0675854322338751	3523.921423042032	2742.2806744464856	0.6185327484825662	-0.0458487329828147	3487.8623236254125	2629.9881088742795	0.6222866533044605	0.265634094172828	2922.679203265276	2117.298374309134
1	0	0	0	0	0	0	0.097412987059009	3289.960652916175	2593.482550324434	0.6900180956807933	0.2345696866643914	3029.6955747604984	2010.1839113475176	0.5312927603616807	-0.5505606731345098	4312.1171011020815	2720.7978723404253	0.6624725160918353	0.1529535842432281	3187.12992689618	2285.431361592752	0.621041440571884	0.2709651404646349	2956.7888464520247	1978.802289450558	0.5192050890489082	0.2497778132310648	2999.4464697232625	2138.741647995383	0.5596803702781289	-0.0523179629799981	3552.381958162525	2576.389696739398	0.6180604322354564	0.2213448589694896	3055.7564804615927	2003.5682589159064	0.5249940834990731	-0.2703954972257893	3903.1535492562825	2791.731407373138	0.6855148254077791	-0.0177064649298022	3493.473316868955	2679.49159373286	0.636323157330586	0.2389852337092181	3020.944214856048	2040.906986967046
1	0	0	0	0	0	0	0.0997217386448925	3189.077351962589	2656.443969203452	0.8343783460290274	0.3633228298889435	2681.861280430617	1977.471930496454	0.5652851137223293	-0.4075974077529536	3987.639604813962	2511.1380851063827	0.627345326595576	0.1747442962639224	3053.3102724794653	2453.132687622588	0.7611713958832904	0.4049539169615264	2592.6982342373435	2026.671754062544	0.601531440399338	0.3143510498466032	2783.09210430914	2156.0043180727016	0.6490171350234122	0.2239276952573164	2960.9274359582487	2285.359039550144	0.6154963631839848	0.3882096190716146	2628.9237731237217	1942.564758029382	0.558029901312559	-0.0264128528106541	3405.1614836140598	2734.445831624391	0.8020507337634579	-0.0090828763755779	3376.292700132522	2671.795171083173	0.7493137922825874	0.3289820494197392	2753.237908925491	2100.3580084098653
1	0	0	0	0	0	0	0.1009997844697723	3012.4590015264653	2578.6077772497456	0.6794699407842547	0.4006622609356131	2459.671220623013	1890.962405141844	0.4947569443734841	-0.1824837237415619	3454.9266612913984	2124.701914893617	0.5250942996593307	0.2012180319981875	2839.588268771816	2302.9982489532254	0.5804438581092539	0.4446662230427773	2367.654301008719	1921.9833194860623	0.471043483981848	0.3241780506273409	2611.905100383136	2061.9597485337704	0.5209925415960087	0.2190101144609068	2807.7856610498	2252.705301706173	0.5490360071796179	0.4233908968685733	2412.581505938549	1859.994221276596	0.4928493974983147	0.0111137126410285	3159.4713710881306	2529.159600373106	0.5998040213974353	-0.0486608045489396	3253.559587242603	2608.1340516451337	0.5819736164756374	0.3936194262400554	2474.0808452664737	1908.5402702169213
1	0	0	0	0	0	0	0.1371846964750469	3042.001034768249	2473.654438052576	0.6584250741144472	0.394298897507858	2548.763973505	1772.306006231003	0.4638216652720878	-0.044325539175712	3346.7123562900774	2080.031914893617	0.5638815401837174	0.2828378160584324	2773.378396547349	2122.908811111627	0.5506257931488714	0.4713449710742643	2381.1492713345037	1767.7794588339073	0.4543596017212395	0.3688004743728583	2601.859072209568	1894.894452572055	0.4915971190609133	0.3204760994504227	2699.621050912153	2014.676738402203	0.4392686983568008	0.4031721170602607	2530.026033394106	1767.7468074468086	0.4670874054151488	0.0515725021478756	3189.3523852228705	2512.3232232062837	0.5684881859647534	-0.0186820618620617	3305.367610095998	2602.478315819815	0.6196944505592404	0.3639229588117718	2611.8924971360766	1828.123869550989
1	0	0	0	0	0	0	0.1217506676767552	3350.140412775714	2613.242352097978	0.6132323675178387	0.2051016257816954	3187.2042804519665	2102.8744480496453	0.4307835438947617	-0.2867759773738416	4055.137343321432	2552.7231914893614	0.5616882902153819	0.2334181861215088	3129.920824521071	2317.2722888542216	0.5264144365624942	0.2966195250074052	2998.121645989057	2053.289799786813	0.4280630853301487	0.253806061881786	3088.018929945485	2216.7184062793604	0.4790985950945926	0.2207650188556624	3155.646274118504	2335.310182389853	0.4752018102335073	0.2423209884143364	3111.6928658717343	2100.587641970618	0.4393881769827364	0.0612195741403325	3463.6668133766693	2642.170919510647	0.5677902408387585	-0.1015639037539202	3751.966429151758	2874.2999902888564	0.5753546685007683	0.246817609090877	3102.4455962918923	2136.880454205452
1	0	0	0	0	0	0	0.09213323965922	3007.346108610097	2502.420407962912	0.6916807086628283	0.4261703662185907	2390.913374004864	1735.781799822695	0.451542257905044	0.0489391102938111	3078.0559974445323	1898.085106382979	0.4563996684467346	0.2638758981212424	2707.995098087993	2092.747862015932	0.5685775768589664	0.4411177184348941	2359.568152368984	1727.522226742021	0.4397666590198849	0.3520590911511821	2540.622006152076	1907.6161251119413	0.496988539354963	0.2161975015688458	2794.317025585593	2026.570175337208	0.4407960206584606	0.3811915063857803	2482.8500314243347	1824.6684710233028	0.4692745167634853	-0.1467902494790054	3379.981716261356	2545.078372497483	0.6449308316297843	-0.0094059584036259	3171.0660435367604	2505.083628978139	0.6138740052372919	0.3543523448741174	2536.122016123972	1855.278004747756
1	0	0	0	0	0	0	0.1412483450393187	3312.7171496389205	2574.36521530352	0.7136559467523733	0.3155196916137591	2957.5428242131657	1978.1352659574468	0.5137802307395517	-0.2314148027371583	3966.913653706933	2517.8934574468085	0.5867027009561417	0.2296856444951527	3137.505950832988	2267.6165461575224	0.5976274500296332	0.3337855159886822	2917.8139592006864	2004.1497861604023	0.4966915438238449	0.3326229581896814	2920.358671836523	2039.6829100894915	0.5350338531866153	0.2043011346255048	3188.7827491457538	2225.0921120086	0.4769502404464897	0.3288962588946934	2928.5011062043523	1954.70179331307	0.497892642930896	-0.051978832733968	3666.520040870943	2739.390471426512	0.6420882138065566	-0.0540435481455872	3670.116410531613	2655.4223003304687	0.6233900303415794	0.2161623852663631	3164.9263837085373	2239.2405742239443
1	0	0	0	0	0	0	0.1372341814431045	2873.0635902222134	2353.4279444914823	0.6614387966442554	0.3523084969246148	2489.332292285417	1715.0061421479231	0.5042694883714092	-0.3119420002661517	3542.877130483377	2084.840425531915	0.5924400738671702	0.2177882895095109	2735.652500870635	2163.338479985445	0.5948229280208398	0.355649640539171	2482.9033283528856	1797.2519295083475	0.4889251204855245	0.310703269384975	2568.040581523528	1886.3590207123616	0.5170205528187856	0.0983620156363859	2937.0738921490097	2217.5407417452816	0.5174284590205055	0.3508791824827746	2492.077486399733	1746.457138044579	0.5060072006589715	-0.0430141549868927	3158.958163758754	2474.165774617512	0.6088204280894738	-0.080211361727861	3214.793958890714	2510.263168936042	0.5729991868784506	0.1666638656270557	2823.637103019586	2004.953845734292
1	0	0	0	0	0	0	0.0823604615107316	3163.360690632021	2674.1428183986686	0.7707075492954095	0.3930619108313194	2572.674555252876	1843.147044858156	0.5191768708588875	-0.4385672748137925	3960.752846018362	2520.0955319148934	0.5854159736346952	0.284056051050811	2794.1657576505886	2189.1429567146747	0.6191268512966901	0.4264211310972881	2500.974284608952	1816.5623347890223	0.5054558898383481	0.3777255077016009	2604.9755669720503	2012.0946148505388	0.5712093145109542	0.3263783630942914	2710.320617855693	2024.804758756348	0.4781676575740086	0.4137977380328813	2528.345379759665	1832.3413464539008	0.5104895748989526	0.0073856165954555	3290.0533223679586	2617.3006659425137	0.6783130780117284	-0.0097918034473047	3318.398781651869	2648.1683963067835	0.6760944169297111	0.2229598160918414	2910.9476412840622	2109.579393427423
1	0	0	0	0	0	0	0.12202990979241	3309.713908145177	2649.3033734577702	0.8271027331961751	0.3336569745536275	2883.3643372959696	1932.9395260638296	0.5391708892421805	-0.3193725662640989	4057.273825187761	2537.1596276595747	0.6392998351581095	0.2267186786801341	3106.128041695208	2329.165713395489	0.6952310800630328	0.3467508723155931	2854.89416959881	2019.5196268319853	0.5367210289525038	0.2770340383934558	3003.3747115472524	2159.502221023813	0.6176809575104472	0.1405161746192104	3274.6843817450363	2380.77963053516	0.541852754980495	0.326972131347194	2897.79139423109	1933.582645567376	0.536167565110364	-0.0199612321580404	3567.3229422978866	2709.7375234100487	0.6896564967178479	-0.0404671067415842	3603.0042295160506	2778.109757141612	0.7667377750563539	0.290707563864953	2974.837577194552	2095.1667681754902
1	0	0	0	0	0	0	0.1065996694124206	3232.896197955848	2625.180195512787	0.8221433901060803	0.3231382650726589	2813.964974488784	2006.5174427051672	0.5816203868458388	-0.5098001324575723	4202.700441485162	2784.8508510638294	0.706202291612196	0.2132414129531661	3033.817498326302	2370.500819536688	0.7259890716154865	0.3579384147536407	2740.6719151631323	1986.166119105192	0.5738528528614032	0.2897839679852589	2882.464331171648	2166.540876718936	0.6291077886151041	0.2827959435609058	2896.61032685927	2111.602154118405	0.5412116371135893	0.3196585676451033	2821.188897601209	2005.7078832066868	0.5898657079476349	0.0367579121544953	3356.8847509510147	2618.6803747033687	0.7050989600450418	-0.0017171219983425	3423.270791833079	2703.5002851692525	0.7500303484414426	0.2004394366591186	3058.400730285342	2208.941642598903
1	0	0	0	0	0	0	0.189645771733306	3476.774009169681	2774.183838033289	0.7306570338440349	0.394687510507641	3004.891730789344	1996.6446290780143	0.4592756217447411	0.2373207304435679	3372.95061182153	1962.5744680851064	0.4596634354009498	0.2954219773085454	3241.92943323743	2424.7290161657725	0.6268602889256422	0.4536378077871829	2854.823943811061	1987.2410121779772	0.477973212572724	0.4194044391401482	2942.9024504919657	2168.291397659244	0.5456075004184784	0.2490643268821628	3346.8818324465774	2386.153580129339	0.530178165719344	0.4136811680913888	2957.371837579989	1950.5240634751772	0.4527799500554434	0.1857192218777716	3485.187138072424	2594.189522684744	0.6409929363712729	-0.0560493207033727	3969.000118761021	2995.8178853480595	0.6770852812944891	0.403964417730152	2981.776616984663	2157.331425768264
1	0	0	0	0	0	0	0.1148755700886815	3181.722313655119	2540.9025456046998	0.7055561562899161	0.2906524969154987	2848.325592341931	1988.693705673759	0.5306728325619418	-0.3193254872157145	3884.5085890649902	2308.0103723404254	0.6082571130985858	0.2283500712853895	2970.778485442849	2282.244969961274	0.5983141439499498	0.3506417926933706	2725.2244512822044	1957.8659905700972	0.523493364279089	0.3536257870978043	2718.95563212178	2042.52022895468	0.5404477571765287	0.1535805529415981	3111.3790732495995	2218.616730236895	0.4762598230817169	0.3200593304457231	2788.66033304808	1912.1497847011144	0.5124347406185555	0.001054325067587	3380.111645482069	2550.7515481904466	0.6464451750599488	-0.0183642597313122	3412.806650221772	2643.331907061649	0.6392054485528638	0.1892170964511289	3045.1760193618948	2130.941931801654
1	0	0	0	0	0	0	0.1611199289210585	3323.8285527432786	2569.698499148958	0.6989188704167973	0.3437416072938557	2939.856355969522	2009.1006936170213	0.5237804271758572	-0.173258391984544	3930.841299129897	2524.98920212766	0.6079120635337467	0.2614516897233687	3118.732529017928	2291.352466019779	0.6136360103735317	0.392858488931502	2827.702001493335	2007.2130341079155	0.5081889348626368	0.3831412700636923	2850.2406739641024	2100.934815080499	0.5625458134162462	0.1890813068214618	3267.964510775674	2405.010895197383	0.5075164381305372	0.3634797297716691	2895.3081636873694	1982.9701470618031	0.5199876368119339	0.0565200977945964	3524.966567844074	2720.641650775952	0.6193002978423504	-0.0499171676282763	3718.486372319377	2818.04298865642	0.6665280856603665	0.3038851009197308	3027.813633881604	2154.859352975399
1	0	0	0	0	0	0	0.135608166563192	3321.715154204708	2601.882762976235	0.6320444650146717	0.3076813638844903	2972.761524402587	2019.010689463019	0.4367677316253285	-0.2769488403819788	4037.325913511924	2610.053191489362	0.5506434140668822	0.2533986865329393	3087.105241122776	2300.6026653052563	0.5001636983385734	0.3818238054633787	2809.0741200529133	1939.9009431543204	0.4108214981352574	0.3068094061652924	2974.632994097957	2107.9475697879657	0.4681506014218053	0.3051810178652863	2978.124830428717	2257.7451523713808	0.4480937755811712	0.3298248633451177	2924.8339559942324	1964.730871985816	0.425887838744646	0.1877032773143327	3220.063312083025	2438.2733444089627	0.5132737298251951	-0.0862835208799268	3723.734049060637	2865.107840399112	0.6161867900136444	0.3543607889115084	2870.7938642655326	1968.0249945457945
1	0	0	0	0	0	0	0.1003804700358494	3488.513257051713	2691.899795065749	0.6999292693630528	0.2392553369129637	3207.970732210976	2076.330691489361	0.4921149617139383	-0.5457157956298306	4572.732145708081	2807.80835106383	0.6422298420849255	0.1605768324346741	3369.778971799318	2482.410814950585	0.6336654005434706	0.2765816133496329	3128.2806732846443	2056.532867106731	0.4751599222662923	0.2383479188148082	3209.883399697218	2213.429170148112	0.5244802720859633	0.2222062981931805	3243.71845165434	2210.018636044871	0.4865131262358896	0.2279117357891611	3231.799547562784	2066.986264775414	0.5034552627899654	0.1023599200339295	3484.673222458752	2583.541922500718	0.6250572895799655	-0.0620915882585719	3790.460059911693	2804.796421840217	0.6184096184194543	0.1698789681972669	3351.055717290385	2237.1463307482127
1	0	0	0	0	0	0	0.0982553275954917	3399.368027675908	2720.4744012923857	0.890605898879859	0.2920351988974256	3012.0503387522235	2078.365100379939	0.6134391992999841	-0.1472485846411093	3834.291776376896	2382.48914893617	0.6200462572214838	0.1719234188025556	3257.554153137922	2462.299776059994	0.8017933389007836	0.294087914864011	3007.680508445088	2200.6354271519167	0.6605729262839131	0.2093073217468096	3183.173066271003	2320.010426344709	0.7210940960691605	0.0579531617245667	3474.5025998264605	2653.919332571952	0.7152831372408387	0.2671644482652002	3064.500226434373	2105.3543818389057	0.6310525565180448	-0.1028091240007733	3759.296393796605	2771.7793767362587	0.7990117328533591	-0.0320269236438395	3636.653357783623	2749.366722336548	0.7767303913096552	0.2511395837889029	3097.82464348331	2229.389636957696
1	0	0	0	0	0	0	0.1147573918974105	3287.676894203059	2583.4163735632155	0.6732305583362654	0.353743216067228	2809.05687492277	1936.3411787234045	0.4989032443730192	-0.1326491958826134	3718.824516721748	2226.6276063829787	0.5481137203869373	0.2153724121718746	3095.2074493260216	2291.520770186884	0.5864421121900424	0.4001684662316291	2706.2793368144357	1945.6338251230368	0.4966633822907791	0.3273157741381836	2865.9169221966617	2093.661370272712	0.516829745669977	0.215261696739993	3095.425817343475	2332.6112490008545	0.5134222013016603	0.347218969852138	2823.20059954659	1936.832029787234	0.497951485132958	-0.0447963014814489	3571.690249637374	2803.192739642521	0.6892100563099289	-0.0680379430988238	3611.198121167468	2710.7112026986847	0.5923976821143709	0.3106773539864278	2901.1437483738764	2141.26068445084
1	0	0	0	0	0	0	0.0988098697372416	3355.3342097747104	2851.643477419158	0.8482254662044699	0.3809911112997862	2780.840078903841	2035.1453708966567	0.5621323659648376	0.1006229351200443	3351.957284676801	2241.627659574468	0.6138099576875874	0.246614808748835	3067.8640556768914	2454.9235508542	0.7175887241879141	0.4109003182542183	2712.8261646671813	2057.599351167218	0.5641084250513635	0.3075688430180662	2941.141181297888	2272.3915946378693	0.6433757668207135	0.17158544007297	3217.00275677472	2368.897357109981	0.598765865302409	0.3928178208482833	2754.146765779336	2031.17886550152	0.5570037500285574	-0.0240906577521058	3576.817433060888	2693.595324313185	0.7243556124404311	-0.013155156950279	3557.669094509352	2902.1210864889485	0.7558901502453287	0.3506327406248344	2848.2149746274263	2137.120526252909
1	0	0	0	0	0	0	0.1650991933514214	2685.229335538222	2262.33876109296	0.5576563177031276	0.4128584268004488	2251.828745959468	1655.3638115248227	0.4229159108829916	-0.4823734300244342	3578.019917883978	2332.425744680851	0.504269372920347	0.3582155934784397	2354.282222334143	1791.9376835401456	0.4510027515743442	0.5119090242433328	2053.1199917248487	1573.118793822815	0.3714849595268117	0.4249946010956603	2228.4346566859194	1702.0290858259148	0.4195606666507128	0.2317096715119242	2575.885923843889	1953.903102684946	0.4284218305677611	0.39732664461172	2281.41839274757	1700.83187464539	0.4342152381346735	-0.0274718139141809	2978.851827182304	2342.263390369118	0.5147877208543543	-0.0349623178791769	2989.690363959843	2411.6479299838406	0.5060145034306839	0.3755978941615439	2322.181293912545	1715.7894211269945
1	1	1	1	1	1	0	0.4851060185274228	2479.127800667396	1797.9100887369275	0.5089961957777949	0.6668018389839447	1982.5366394042744	976.296189574468	0.2472846896598957	0.5148379979437377	2382.827415920828	1027.7629952004172	0.2611132135762452	0.5330732658595874	2359.322870912297	1613.3096706658007	0.435737748812533	0.7082584180087248	1859.434018373084	979.6769794964932	0.261752573979117	0.6170919501540875	2125.7855252902323	979.9630475334254	0.2648565550064824	0.5988142710422748	2176.5805106693883	1413.7539860658992	0.3519299935868637	0.682743265146217	1940.2937619142208	979.495372557995	0.2574716774081165	0.4718866290058557	2509.0693174603657	1792.611228921	0.4445158688829446	-0.0524884752704497	3549.958235828265	2725.4813839411163	0.6469563275245791	0.684068066013886	1936.06413686957	915.5114325860206
1	1	1	1	1	1	0	0.5015045565536066	2440.128417805212	1754.395877487017	0.4837448246527502	0.6916633884447354	1915.4572131761283	944.3722420871328	0.2350596517675763	0.5296659679243156	2369.6728677320257	1046.223116948137	0.255515366965287	0.5370095795631388	2348.7874562441366	1610.0411056633664	0.4334118078433452	0.7119003379092705	1853.5783867709445	961.6001588685958	0.2530794155422038	0.6158154622444872	2140.4790570083032	1010.1988639478966	0.257795708674185	0.6257158406753748	2101.7523839947894	1317.6571458304434	0.331425741274639	0.6886908244063926	1924.7979341549465	991.356051382267	0.2567475166102414	0.5027893818376945	2430.477694697974	1769.9489652351526	0.4419577410561126	-0.0760366958379423	3583.8856938773547	2754.669212796093	0.651661042143164	0.6938417931385893	1910.838451301189	903.0882195160236
1	1	1	1	1	1	0	0.4883310197033603	2477.1963037576834	1821.8545291185385	0.5090563521657872	0.7107675498389993	1862.0277413912645	935.321207467072	0.2378669573518256	0.5678230742523936	2263.9582564715743	926.9800270583336	0.230559206316203	0.5423282482644952	2344.045205819239	1610.0915956649983	0.4301968295431504	0.7330933151206844	1786.2759893794992	942.2291155518548	0.245987880431176	0.6938580894706952	1915.6016560761268	908.7024785179096	0.225157108094637	0.6335482770348804	2092.654142778624	1331.358289329534	0.3366952582465248	0.711951022625758	1858.7306646098705	954.4911537728506	0.2504767928808996	0.4790627533364072	2491.2018782971527	1810.477055264976	0.4419450735759425	-0.045376781253782	3539.971019711873	2732.505932062919	0.6546490482349678	0.6867968257324473	1938.671789181278	924.64359225334
1	1	1	1	1	1	0	0.4896115550475863	2470.844216187633	1794.98293218664	0.4988814616215423	0.7042072792149985	1878.9790060880823	943.5014953394124	0.2384991892479158	0.5655018737539599	2241.6112400567704	966.351751317651	0.2618534372290239	0.5264187221439496	2371.550199102729	1614.3909277335358	0.4335390682378899	0.7250004743875509	1809.0469668974515	962.158651271414	0.2577944291087141	0.6753219582393888	1966.5055032860605	925.8420812222196	0.2405710537976893	0.5678389841359532	2273.399806591857	1497.5810370536103	0.366950898095185	0.7017412467972421	1888.2787836692328	962.6751684396744	0.260252380313776	0.509530595048058	2415.763020434808	1765.0485507035742	0.4364994867646975	-0.05152257727181	3547.4310774797327	2727.3641572071638	0.6465769513509124	0.6837092166053849	1930.229795271096	928.6096284127744
1	1	1	1	1	1	0	0.5036315809465192	2440.1309025042783	1770.5262619171754	0.4909482808222035	0.7022127434777905	1882.9852157689695	934.776721276596	0.239625904822737	0.5342191118393238	2338.137309632445	1048.8317086520751	0.2603916729879804	0.5359893650369051	2358.3199104391665	1618.5485014853575	0.4326695460755737	0.7315817575181013	1788.2908144470646	929.7748886208192	0.2484239076066833	0.6842674008167469	1932.5793807912216	915.4255872276202	0.2378702768491595	0.5496807201376718	2311.551103101957	1528.631336453242	0.387580080364734	0.6876778319737756	1931.7398047997365	989.483997021295	0.2523739770506126	0.4705732007016978	2500.179104691938	1791.1030380185628	0.4382918730158009	-0.0345451221542978	3524.3554125134906	2731.4588223793976	0.6624643264055774	0.7085132057262072	1858.929812618561	903.865892697598
1	1	1	1	1	1	0	0.4883881230516829	2472.0198988310126	1787.8602507090563	0.4989125785870328	0.6904327878468661	1917.946300691984	940.7140124822696	0.2340903756113294	0.5343222211052191	2354.1121825446253	1020.299290070076	0.2463611676890758	0.5347127077485778	2351.8638335441947	1612.1019832560698	0.4368830406111585	0.7107410782172281	1849.8839896082225	952.8023697121338	0.2416790903479619	0.657586543799228	2008.2276825069268	938.5393639994048	0.2289069518995176	0.6069370676585023	2160.1219543373727	1383.456025591328	0.3486891801565345	0.6859750344691731	1932.969904541396	982.612751281031	0.2505671409125746	0.4823844834509901	2477.178026765568	1783.9137590812516	0.4494284390579245	-0.0644368727420952	3568.224470239088	2728.6618516965336	0.6474131824081997	0.6788276774119489	1948.3270435094928	918.7025424908576
1	1	1	1	1	1	0	0.496697601474338	2454.225892681472	1782.5044941108797	0.4941851438827008	0.6953879276138138	1886.727455919266	960.0763625531916	0.2451668523588177	0.4819712871233303	2466.918920888767	1080.966799444971	0.2635674349298263	0.5432654979920504	2335.643881057579	1599.429726998519	0.4313838505305051	0.7228998824600031	1797.3865787667914	953.7189849455464	0.2470149401539627	0.6524046112865113	2011.9369943299016	993.5838279897952	0.2527930635349545	0.6435465703387517	2053.5400273057594	1322.205236381256	0.3269101041645857	0.6684917656095213	1964.8788168985404	1031.733334977002	0.2689091114858184	0.4918733899706337	2452.664277693196	1742.2052428550044	0.4335781760087852	-0.037349224372453	3518.9776767423486	2730.980104191716	0.6600221221175857	0.671195746878698	1962.4772673602445	959.5225262451172
1	1	1	1	1	1	0	0.4902696132008476	2471.338348410212	1805.6117645269076	0.5069622249184905	0.6908190068812348	1922.09957475879	933.961188865248	0.2357494640077351	0.4617146461626149	2534.512348064771	1123.5856831537055	0.2528036092578397	0.5309553282810784	2367.4831864412904	1609.2503722443005	0.4323778918737401	0.7133137880801199	1847.3296740282767	964.717026427798	0.2480070058256339	0.6399462052871361	2068.6781798090938	962.5005495325772	0.2405078389793158	0.6134752969273516	2145.963117689419	1352.6640911194734	0.3326141387576813	0.6908558416769959	1924.296092650188	974.591669459907	0.2562550104780623	0.45036187161399	2562.2413061667057	1841.4243282382715	0.437447213441646	-0.0612294841840994	3570.617463542244	2718.947558346369	0.6417044543179702	0.6788852434138961	1955.7336995288483	966.4253062666224
1	1	1	1	1	1	0	0.4833192301298503	2479.172938696144	1774.2095512944345	0.4931663179026521	0.6822468447847806	1930.0868450822625	991.3735045390072	0.2473952427386842	0.583246640225973	2224.265785000928	961.2299477904028	0.246127726723419	0.4881754044157027	2447.771813620255	1644.4959361625192	0.4444486761006255	0.7140872749637035	1839.7564420295853	1005.337938324117	0.2622033243469185	0.6569063324169914	2017.0162505624364	976.1582353758608	0.2381618970428949	0.5919934857912665	2197.3360889913533	1392.692260396573	0.3421561986673818	0.6972326501442649	1895.3333832181424	997.7345011788732	0.2596701324453964	0.4353292435092822	2556.368979644912	1817.0108045058005	0.4472649204628941	-0.0366380315859394	3517.8177327253943	2732.8932476482555	0.6627805419994051	0.658920488004323	2002.8993980637392	985.6821605796
1	1	1	1	1	1	0	0.4698521638686312	2511.963024163583	1840.339611367056	0.5102767930571985	0.6991671694845288	1896.2898416879093	945.1115663221884	0.2396682617264432	0.53973821595217	2326.029473693252	1077.3745257130172	0.266476056926594	0.5278973974883222	2370.52134234436	1622.4906597545885	0.434380039172953	0.7300950992808822	1793.297819957873	956.5096406984634	0.2509894291596914	0.6927324039558683	1913.6899719990556	935.0575740632432	0.2366592478118819	0.6089389436657917	2160.3535302158925	1362.1387792568785	0.3348849241655252	0.6839252642094056	1943.0455197932388	1002.8124474364876	0.2603205220808393	0.4472008843021099	2553.0341094476635	1813.1868489659416	0.4349635212542068	-0.0411932938259275	3522.4632457515954	2729.1832121689376	0.6577053721860594	0.691308144556938	1918.2740843789572	936.535557737959
1	1	1	1	1	1	0	0.499729059423721	2445.323534876037	1791.5162960990754	0.5011721058049862	0.6826554542255983	1939.4271634841173	949.2034692907804	0.2483181906871895	0.5707419003706822	2244.0377038406014	948.0068022923924	0.2319140600865502	0.4862325206747536	2470.280720987851	1643.19713853522	0.4383825516823762	0.7146259390495121	1838.534870622551	966.5742415306316	0.2562845624462736	0.6677005205156819	1993.7257599332047	933.522961595912	0.2359289368223608	0.5837839922774435	2216.533558934502	1356.1017747442868	0.3264365134394138	0.6871102668996449	1929.935663775253	987.6559749327888	0.2622487412032036	0.4720366084864482	2509.780086031797	1764.8518307024406	0.4354235593255806	-0.0520208433357175	3552.465660522545	2729.739683083973	0.6552242077678722	0.6657237243841393	1980.014267005035	943.303613982505
1	1	1	1	1	1	0	0.4816277349603099	2483.454979407733	1822.8738476511091	0.5073713434544604	0.7068984271612762	1867.2573806341256	929.9211445187436	0.2418721859526986	0.510930937658379	2389.0453301996617	1000.6974455209396	0.2520942702441106	0.538167152490791	2346.1804202840262	1610.976177406404	0.4336417462094848	0.7278657677502076	1799.146197107646	957.2100837066532	0.247685795402743	0.6617012682442936	1995.5090183220184	935.869464766212	0.2423439218817828	0.5678981614825321	2250.186781555772	1416.6353438926024	0.3551519800142003	0.6891869056177651	1923.599839925136	976.2072484183958	0.258547672450123	0.4469571694024131	2548.2173441700884	1813.5474301423797	0.4429348735015992	-0.0571965900661386	3547.826648461022	2720.9505416779944	0.6429441430963835	0.6991945547593069	1894.89994764604	902.0265838168528
1	1	1	1	1	1	0	0.4893333845279604	2469.508631047157	1778.587688870203	0.4909025922020295	0.6697567866238919	1984.165951849262	979.03317035461	0.2510678418235292	0.4874494569911897	2472.8134769177823	1094.2965839330986	0.2738236889578344	0.5315567893791473	2365.9174997302166	1628.1187385624955	0.4405757052560985	0.6941456436764009	1911.712466393489	1002.0256096617248	0.2682690902678926	0.5992306360737981	2168.725147457636	990.8501725243088	0.2695057625936063	0.5963654585725575	2194.200984078087	1428.435725409777	0.3625579202016976	0.670626944849548	1981.341735078232	1008.840014241484	0.2604779019271018	0.4573801473306913	2537.5150859661217	1833.619967481503	0.4625302479084207	-0.056334691854592	3552.967600741641	2729.680377150718	0.6486770775643533	0.6482946751146332	2050.3270342188894	966.8445480541474
1	1	1	1	1	1	0	0.4904933805462541	2471.596965661954	1799.8599030670352	0.504119526136217	0.6992296431770773	1897.782482719264	934.911547284701	0.2371443163474607	0.5446047402524826	2327.145742851769	1032.3102149659755	0.2536717806071298	0.5433197044751161	2338.130480998594	1609.8018698438573	0.4342728729425512	0.7291416303882977	1798.7264191274328	932.1911771628708	0.2358958147153586	0.6886530918139673	1931.1599628253475	916.7349912193432	0.22670211935329	0.5166475058108402	2390.5691654937486	1576.959348822716	0.396861586819239	0.7025415320793384	1886.2480278390983	958.363729908354	0.2500182893113188	0.4954907390655304	2460.0964391451907	1771.5351811842927	0.4347022001457347	-0.0340333444836627	3526.2300671164144	2732.6880090407863	0.6624264858848404	0.6600174022637258	2016.744062295364	936.9671372953376
1	1	1	1	1	1	0	0.4817014273844792	2495.893776998621	1819.26189035997	0.5022507311684263	0.6930363587336359	1915.5319615285175	953.4435577304964	0.2401929447231418	0.4442207596272022	2578.3032177416776	1087.0308950580904	0.2826834873672268	0.5310154989563312	2374.247670340147	1629.957263664429	0.4386309610114212	0.7054707560373771	1874.7211585848013	990.5571491110262	0.2609506695893655	0.6485063533774662	2047.803755109892	951.4237674110556	0.2562475349928883	0.5943010017056645	2205.1217382372624	1422.3154801610187	0.3618954998953336	0.6937181070597003	1910.9704735940632	976.9661130369864	0.25328514562862	0.4681513212441146	2522.374901802374	1804.4001834660976	0.4352241075821667	-0.0319877033858226	3522.491287080605	2734.267880332532	0.6649912962442042	0.6717908198177229	1984.5897875927851	960.2033523105052
1	1	1	1	1	1	0	0.4902720012398035	2474.1891815511	1773.9197344217366	0.4987997631879017	0.6996130071982779	1892.9625791290769	923.047958804458	0.237936757964486	0.5108446538253764	2412.8141615131804	1030.2289497308125	0.2718611217404076	0.5418516167240054	2340.243908484571	1590.0057532114197	0.4332050705423418	0.7307569751791599	1795.8866759741577	978.458620344473	0.2572532523454999	0.68638873610882	1936.6410638712448	901.29210542805	0.2268792695036041	0.5826649112281688	2219.644710327294	1409.0397868987743	0.3500534777284759	0.6976691862277512	1897.5886317957213	963.1295512754645	0.2485316123183181	0.515414325049465	2408.1652773880173	1705.668530566394	0.4217832628426053	-0.0381191728285324	3532.5753780342347	2729.7419462005428	0.6577872691371679	0.7211129155710453	1829.3308350793657	866.0949130313954
1	1	1	1	1	1	0	0.4771564360819385	2507.1768022083725	1816.061322708189	0.5101006547512925	0.6795393236378595	1958.5930025276105	954.9761221985816	0.2416501950095081	0.5113494875523674	2394.016717115997	998.5357600258352	0.2640569586769789	0.5278720567702629	2382.65521435764	1621.0992015162974	0.4309601514685269	0.6983565002386536	1904.116014649117	974.1430265779076	0.2465291367168026	0.612455934207982	2152.764559902375	1030.6732556527024	0.2535152539859365	0.5905653478474754	2218.6825302981747	1385.7029079949764	0.3342333822881341	0.6713862558279934	1983.8351791288665	990.9550514084328	0.2547941527892461	0.4509165968101124	2569.365216190736	1825.2718873230472	0.4360835640552881	-0.0529367736442053	3558.9808661671864	2726.3723445823744	0.6486140672299163	0.6845281028078756	1946.6043843437087	916.2848322961684
1	1	1	1	1	1	0	0.4924281842828931	2459.285674314961	1803.020192830032	0.5099251811289529	0.6778224395872922	1960.9129370965736	950.5874508105368	0.2428560910544289	0.5335212241232691	2349.960558760415	1015.1673887468836	0.2529945124076667	0.5393791256048791	2345.3656955576016	1612.7718476913392	0.4343447460694901	0.6948165562350175	1903.4138750242687	991.659895205274	0.2570044564027444	0.6440666985699839	2047.673479194474	958.99713610022	0.2429701333946964	0.6056126558541799	2169.15484000923	1381.132518293527	0.3498363534558116	0.6536134167863432	2033.008873697873	1015.427117646986	0.2630434202009779	0.4667682642472442	2524.1362401896263	1815.8831773203087	0.4439198910341442	-0.0647134650751088	3567.0985164472395	2732.8931646730184	0.6419549920445449	0.6529815837132715	2021.9266036860145	964.4267216654024
1	1	1	1	1	1	0	0.4823153227351328	2480.36009713607	1770.9398513935012	0.4961284542376831	0.6740026089160919	1952.494910298297	960.5972334954408	0.2408360121182403	0.5344404716036865	2331.3440932463955	1039.6391371373738	0.254243134736164	0.5321566968485116	2356.24134410814	1624.0489156203646	0.4376778153566002	0.7164198128098423	1822.780514645616	924.2065673407856	0.2339187104354259	0.6447617619051009	2031.9301282778883	959.2935664620418	0.2351568030952672	0.6035753235148876	2162.8974155776004	1394.071533708266	0.3481246338520165	0.6888207490743989	1913.9248097058023	958.2208842870696	0.2470912978179795	0.4705184821485426	2492.517591839406	1775.581603415092	0.4332585803473572	-0.0718296661312721	3581.4260115302377	2731.699831777164	0.6351604787896722	0.6877831161981002	1914.276526695128	885.6014453514584
1	1	1	1	1	1	0	0.4752093976657422	2505.0320097744616	1805.8304527934768	0.5047277737306631	0.6943958207924357	1912.861521392723	934.122915136778	0.2483653971163713	0.5481508688331684	2297.507013923817	963.1713311250304	0.2485119997824229	0.472140689282446	2496.3521673946448	1662.4977180423616	0.4482943035980904	0.7114725396535587	1854.0828339375985	950.9188443369364	0.2523511794363114	0.6683516500115064	1984.4322812466796	923.9203446568404	0.2427676969797258	0.5883354723519173	2209.3557393368737	1350.0761827434026	0.3563277575929956	0.6741581675096724	1972.8028939741848	998.9101887437266	0.265957497818218	0.4544194367871503	2533.822078464848	1813.3359736541304	0.4602495057249666	-0.0481577323808311	3543.244664399431	2728.8081349597296	0.6558987092107398	0.6845138915724401	1942.4800178780988	923.2124972599112
1	1	1	1	1	1	0	0.4802636766087319	2491.1662083295405	1795.7231492037797	0.5085258642897804	0.6856724308317064	1932.867269572321	983.5930349442756	0.2493359873868157	0.4835938161543451	2474.5944474207727	1122.691959421671	0.2634780188869027	0.5315698804413219	2362.4518218466173	1611.6201198337008	0.4348575459845374	0.7218167426516848	1816.4240979734016	972.4157271183792	0.2532413289751286	0.6555550117299853	2023.9523081300977	959.5637683865776	0.2435959539875687	0.5880652726694988	2197.046902324147	1415.54056344045	0.3588375603098042	0.6793797119685852	1951.006046614842	1001.6124638076764	0.2671292190876304	0.4573624140377017	2537.813601386719	1828.8304395128416	0.4442785580090194	-0.0600899479136627	3558.445276739874	2720.745748491309	0.644226243900542	0.674369719003989	1965.7404241191985	938.0134788220994
1	1	1	1	1	1	0	0.4911475868197166	2464.566161195311	1810.8459392214409	0.5016123302020337	0.6720909448029826	1975.1971844272584	949.2228361702128	0.245797660858015	0.5575342096995775	2289.8812200275725	935.1428553678396	0.240572696713407	0.5309557526754818	2373.3840484680595	1619.6005866031635	0.4347206918574141	0.6979070564266386	1902.126242534884	970.1349650925434	0.2565768488734271	0.6305242321553467	2102.862648706004	969.7313826992796	0.2494617422181562	0.6237405267391116	2123.692670079349	1362.750601486732	0.3277734446843737	0.6844392745418352	1938.7430959005344	983.5055312540776	0.258684380487946	0.4758205100769248	2504.0833624572488	1801.9197770766536	0.4426762420148512	-0.0698891210043798	3580.657566399209	2729.062315253805	0.6414591665984781	0.6524464017642764	2042.635298506631	944.6519060857244
1	1	1	1	1	1	0	0.4704910326350848	2521.643078066814	1812.7397654112235	0.504560640009517	0.6704787804958838	1985.7391819721825	989.2272060283688	0.2417520361136514	0.4960363169817092	2454.5534179625524	1058.9631358820156	0.2546259569854677	0.5383489371014967	2354.570623532992	1600.0446219964697	0.4304618978909056	0.7117501354598936	1853.687476138195	980.4627042092336	0.2523759807772294	0.6408125633029728	2071.1042940154925	979.7945838657952	0.2406417529421362	0.5506766415658462	2311.581062429297	1505.0822637299843	0.377366109184753	0.6785380989154103	1958.7014333707	1005.455901906671	0.256863731896346	0.4586263145925136	2548.170689752782	1819.776428874066	0.4413967724337245	-0.054202286654097	3560.147201697928	2723.06406571794	0.6462684763440033	0.6799222586485689	1950.300445888316	941.6503396411651
1	1	1	1	1	1	0	0.4808100776336221	2483.6966142780702	1797.7077342683165	0.4969248084656179	0.6870769417732472	1931.7320159696128	968.840164964539	0.2476573236887541	0.5513408902208117	2294.499591034727	984.3925450216142	0.2525682170614521	0.5217942174877354	2388.632708401593	1627.738285127018	0.4394164218334954	0.7250450810094486	1807.7682077265824	969.3595030468736	0.2535972427454674	0.6579006218533706	2010.5531172008025	972.1816465863574	0.2548832295988197	0.598370929320869	2188.945906936668	1457.707893486527	0.3520723894322861	0.6747257436600229	1968.881246394153	1020.869613093193	0.2687445952997968	0.4324157790706888	2581.821134185667	1799.150373822157	0.4532290597500759	-0.0485684810236056	3534.608481237518	2736.952651601784	0.6588182529952713	0.6940076629757621	1901.811252774042	946.1232176305894
1	1	1	1	1	1	0	0.4864570108281495	2471.54473521448	1786.9997142307718	0.4970443036200408	0.6899132720724693	1922.1157816501468	932.5615604356636	0.2372295054520927	0.6109741116215257	2147.0711545206527	868.1428081258143	0.2242239348686453	0.5178090774164645	2397.257644077591	1625.696567163627	0.43592634355149	0.7227567985216222	1819.644116145016	917.4468099695991	0.2400122427062398	0.6729168095657008	1976.035432615969	895.8000720150919	0.2321654012927022	0.6029349908101544	2175.8912793805302	1366.7744232799346	0.3377421036950264	0.6812824362909006	1950.6868402274383	973.891944725517	0.2552887208406762	0.4442517274676012	2571.1647240983084	1828.120714053838	0.4520488724404009	-0.0694374442623337	3575.789665353846	2731.7069169878887	0.6357328085654725	0.7124867206821858	1852.261508825668	860.4805245127576
1	1	1	1	0	0	0	0.4282338658625528	2682.3195518303837	2023.2467643500192	0.5755477833062026	0.6463274740954734	2109.608968614424	1058.8552820921984	0.2758520260056116	0.4877092112179011	2538.9817231374595	909.766010638298	0.2701723112415664	0.4695443932387804	2583.6032555363518	1810.130631754928	0.4907552578080841	0.6781126034979055	2012.580623668857	1042.719418106483	0.248262172461143	0.671334134921729	2033.661193929065	1169.7823160805865	0.3051993258276211	0.4883574264604099	2537.3748939304187	1314.2932672467866	0.2507341155889172	0.6585050279669707	2072.972104498665	1052.0130735055725	0.2750237685793708	0.4963683975868285	2517.4322295867837	1760.2246250831454	0.4540171402251858	-0.0513204441036798	3637.2140159551054	2748.333368263309	0.6700440526210224	0.6384876834259969	2132.862458591145	1055.862654665683
1	1	1	1	0	0	0	0.482733932117137	2369.556028798566	1834.256608465909	0.4833016765867324	0.6676604238102032	1899.33258023154	905.4101241134751	0.2011469603969821	0.5180871640473734	2287.147819418953	894.4893085106382	0.1771494724396676	0.5185730430450246	2285.994543085472	1605.7609902912127	0.4089658237583927	0.7292034273494308	1714.476626797952	905.1245058479874	0.2008959915314845	0.7192336283773411	1745.7519343531644	1034.1812416551593	0.2266236837048081	0.6587995427457539	1924.4861475233497	1143.5582386860913	0.2149817331441345	0.6417857649682635	1971.884200352285	935.232154609929	0.2061870631756301	0.5285297521665773	2262.2319566434853	1645.4733695726875	0.3827213933397275	-0.0213893216242073	3329.7041214741407	2485.3464562491204	0.5751051802521043	0.6843946512769521	1850.896629343254	984.125917202564
1	1	1	1	0	0	0	0.4341353840900173	2637.0510308983626	1937.86675679866	0.5844515762999212	0.6036885176753226	2206.889522642184	945.7056947315094	0.2649577010200726	0.4911794499443231	2500.6020721826685	890.0851063829788	0.1782071283538805	0.4462953011029223	2608.563238926839	1688.3399876369792	0.4918043720712829	0.6695648483939107	2015.1407519448576	909.1413448791805	0.2570319125356517	0.6645696442787561	2030.31510912498	1109.704300356938	0.3165298086321185	0.6184391533884503	2165.430088805917	1033.1463137596763	0.2714504569724206	0.5987650337115722	2220.555599887591	944.4626375886525	0.2709461840253958	0.3549011835640402	2815.628728232591	1971.361134290014	0.5597121763584436	-0.0782368546712033	3640.150596896084	2722.835087047798	0.6793885613206025	0.6307903394121849	2130.094118419917	946.1951267972904
1	1	1	1	0	0	0	0.5511577332002322	2216.201534176055	1665.720565790962	0.4186161184544439	0.7450126858128512	1670.404552378759	787.3836879432624	0.1447471231877056	0.5734278920763896	2160.521563263878	680.7869680851064	0.1105914251434108	0.5959134269844146	2102.807840446761	1439.2257264233988	0.3286355824469316	0.7839410670717827	1537.618129985662	790.5881847425445	0.1392091895151304	0.7419471848038736	1680.4154982514945	1020.6034522849098	0.1990519525218051	0.5497678541897163	2219.6302120670425	1332.554835089301	0.2144199976522416	0.7356580360438104	1700.7694013229475	812.3673581560283	0.1511183537806348	0.3217155942063043	2724.38382964532	1959.235987417513	0.4092604128390033	-0.0750251474804457	3429.822850823921	2597.9016481240324	0.5296804201133803	0.7388597204564763	1690.438245925734	852.0679646918114
1	1	1	1	0	0	0	0.5460400188157578	2205.37927542568	1706.0255107765777	0.511234501651059	0.7920744080523181	1492.5485871370304	791.3882666666666	0.2238825015248589	0.6603039527580132	1907.742483402496	649.7340425531914	0.1840860177311288	0.5944134827813237	2084.568923773887	1491.6198002830968	0.4212999317998639	0.847582556834866	1277.8852001656105	718.4900604802109	0.2058919845273664	0.8080314825313701	1434.1332663291837	936.2415939709032	0.2575505677130038	0.7372284388835079	1677.8907699137624	1060.9086522492144	0.254944073139958	0.819917723825969	1389.0247688612303	749.2318106382979	0.2057445628192849	0.5269079764188314	2251.372294373188	1700.736402849881	0.4733386944839637	-0.0453801740245369	3346.660316645941	2592.36197523086	0.6447967348807506	0.8147775095568893	1408.7092426305635	835.5102337776347
1	1	1	1	0	0	0	0.4499822420095503	2521.5384097420388	1892.910989722684	0.5330810451181817	0.7572573236736699	1675.1368800711637	927.8153581560284	0.2675582069498584	0.4589177761535137	2500.9722066667755	1008.2656914893618	0.3219958358944276	0.5125681313294181	2373.745707639116	1700.645328401012	0.4435067415453589	0.7854862851554751	1574.725151914887	956.2388469737278	0.2732121577641898	0.7119065894576428	1824.9202686824349	1153.5951311213612	0.3202919337808655	0.6700676676847395	1952.943463147351	1231.5287576476985	0.3397232313072708	0.7349348304473893	1750.4655342472038	960.5528340425532	0.2723870175476761	0.4043663176907308	2624.0182822689067	1959.2567087763268	0.5044411303581569	-0.0656424542683011	3509.8050081011484	2623.1182391149014	0.6015295325853798	0.7691333347136383	1633.645599418845	930.4460060152094
1	1	1	1	0	0	0	0.5242630891118922	2203.753321340462	1695.3407704599222	0.4640654616969815	0.7772248813574376	1508.0401264536838	795.3893816616007	0.1971110701234999	0.4716240302349496	2322.4751974032342	969.436170212766	0.2311526528864638	0.5856745465043669	2056.6025166941804	1535.6049384985292	0.3860472974078871	0.7788408856321518	1502.5605314057373	888.9665668318095	0.2060191494350995	0.7407122145359293	1626.9364340752268	1020.9192436673122	0.2428519840514457	0.6063006127355497	2004.7578613353007	1072.1785580002547	0.2067792626624861	0.7512122665275647	1593.654001402394	841.8050666666668	0.2018965226710965	0.3891451685269358	2497.172607540137	1889.84783298632	0.4375887035691239	-0.039760733468557	3257.9638556891823	2475.106624219894	0.5588532430479014	0.7624574593445799	1557.221009091596	873.167041210418
1	1	1	1	0	0	0	0.4524522243226786	2577.562434494832	1943.146540297986	0.6305292823254826	0.6423834368078472	2083.0850245188	1029.306205141844	0.3097041126023072	0.4311442407056435	2627.2370732686927	986.5848936170212	0.2067656143237633	0.5271598688065278	2395.274818339302	1674.6478994882457	0.5161892285150089	0.6845168072488095	1956.5290376610048	1065.6871500382558	0.3066896866694831	0.6590531991436748	2033.9557205607157	1187.607644859281	0.3415134654948047	0.642557887989001	2082.5768811483704	1229.480127087287	0.2845718726878876	0.650297881790963	2059.90558750101	1022.2964888297872	0.3143222108436098	0.3486158063715354	2811.3621406758352	2059.85181736022	0.5449002033456422	-0.0289504421737782	3533.4212229748664	2581.142970202654	0.6677779556633974	0.6162034474146824	2157.986477101536	1141.0927454002867
1	1	1	1	0	0	0	0.4384416468638467	2856.5345284373734	2082.105231997476	0.5222546189444802	0.6272805730660576	2327.1964565019857	1083.2437531914895	0.2661871768053018	0.59722269774734	2419.215333488781	871.9255319148937	0.1884843137872747	0.4608688130146834	2798.9121000932555	1807.366872931443	0.4427429906908507	0.6359351081509172	2300.019045587408	1125.4380125016412	0.2538359753946231	0.6200119531624626	2349.7789004837664	1294.051481393267	0.3208436780328471	0.6014820930960298	2406.389657996687	1499.4628181228102	0.349214035545322	0.6061968698843356	2392.112574487709	1127.8034460992908	0.2665076130552066	0.3200516696866459	3143.257698757682	2113.3101062275405	0.516120614298083	-0.0605202765345502	3925.559101635658	2831.950815022409	0.6384277737917592	0.594913786320016	2426.13947209981	1088.622244652281
1	1	1	1	0	0	0	0.4404805807680136	2740.623071132319	1831.7074370065657	0.420800439332732	0.5287535165595304	2515.160989851446	1086.590988652482	0.2075630335781421	0.3022779788896259	3060.433466171022	1251.0636170212763	0.2095791561383297	0.4512403543727014	2714.143532420806	1628.7281263745333	0.3642848302971896	0.632172881797064	2222.100001208219	997.525522438523	0.1987958901232145	0.6046777193965627	2303.654652869812	1155.86220414907	0.2403737596678063	0.5548037180420899	2444.654512074374	1286.9068149535865	0.2255782335832164	0.5464610612762247	2467.4537275301955	1054.789090425532	0.2009728971228263	0.3071676970782263	3049.6906721018327	2042.7016977822648	0.4675156188812747	-0.0908005766670732	3826.611802981863	2725.9730020223114	0.5494355225724499	0.5645291940330439	2417.804880349463	1033.8638335540447
1	1	1	1	0	0	0	0.5130818384514185	2455.856058785851	1921.2746500796816	0.6997747684045998	0.7990124977386985	1577.8272356398672	891.7522219858155	0.3819048218664493	0.6113796801878424	2194.005309444884	914.7765957446808	0.3677887102336186	0.4532446320608759	2602.384416044539	1744.466977963996	0.5864189577466599	0.8538267270403755	1345.5780917511731	828.1668946135184	0.3234665310161374	0.8176214615770534	1503.0097134119717	1008.764689887297	0.3792142874519442	0.6917382711669007	1954.045745750971	1109.4538026041564	0.3423908695862517	0.8105792888077817	1531.752695441593	871.7722290780142	0.3583906507429933	0.4438573960590117	2624.629493603524	1952.757555176974	0.6407254963263523	-0.0378276837227207	3585.399448917011	2809.1007486277977	0.7949012199082885	0.8373947650300894	1419.1953628698836	795.2336393315742
1	1	1	1	0	0	0	0.4863698110598188	2393.5798051708025	1859.111038518997	0.540116998979306	0.7753232355838807	1583.0758422975823	829.7672283687942	0.2144285555946584	0.5845359155048768	2152.7291140080474	715.0851063829788	0.1875497350730777	0.5755238496838531	2175.9518858541105	1581.6359158254215	0.4245760722937405	0.8451360974973731	1314.3097834180537	766.5234196657283	0.1759284038198552	0.7829019360673914	1556.1469876651863	962.0938030067948	0.2308124000358511	0.7744384789959641	1586.189783780702	1085.6878784491644	0.2237987550416806	0.7660238035815434	1615.5056434980263	843.1340283687942	0.2182544577801583	0.5105289532231994	2336.6095366406385	1774.8368587308344	0.4245269368041212	-0.0508225315141905	3423.6339888898437	2640.3952070872074	0.623485746631201	0.8012614029741663	1488.8939012104845	839.1294347681898
1	1	1	1	0	0	0	0.4728290769499705	2661.814772748442	1876.002722965058	0.4809371878780506	0.6726817159648908	2097.4288618365736	883.1879890070924	0.1926197223898469	0.5575523493513663	2438.5577986249523	873.6488829787233	0.1304138267578002	0.5085641129257154	2570.0143057950854	1684.3008846170706	0.3910774211633873	0.6885064083510462	2046.099103898065	943.4892588779992	0.2051068268447051	0.6266725692132354	2239.99504554838	1177.0969563191245	0.2540036625977547	0.6721142825496582	2099.246108107913	1163.136417978116	0.2504674173176355	0.6675102893739199	2113.9329684941945	891.8259780141844	0.1911517943665225	0.4956154542754525	2603.652335839649	1865.3161147836763	0.4445423618233944	-0.1064965312657748	3856.3561452830886	2810.667986476003	0.594982583146648	0.6660137594710993	2118.6850134483498	950.3201115385016
1	1	1	1	0	0	0	0.4421362385507351	2521.1745438010157	1947.223905302293	0.4720361111400933	0.6614857408800463	1963.9359570322304	933.545329964539	0.1768674595669411	0.4272561926520553	2554.5772436191905	900.7446808510638	0.1527286185945328	0.5347004338937105	2302.529281177509	1657.437050190731	0.3827454761239901	0.6956596021319013	1862.1670597373131	995.6381955946952	0.175542414549861	0.6650573316419527	1953.5479521341315	1108.7220834307263	0.2194887895818976	0.5583822006244167	2243.1696620745897	1660.557376329324	0.3674742411719011	0.666699899942154	1948.7519378096772	926.4285031914892	0.1790815954112997	0.507706294193746	2368.3777893485358	1832.976471295966	0.4137665615342307	-0.0868791212449251	3519.0826029590585	2732.7426793735885	0.6080678571606375	0.66193057922661	1962.6451381116124	977.7131967747464
1	1	1	1	0	0	0	0.524988473771002	2330.133323720471	1735.6160892824107	0.4533563707071487	0.8049152490229855	1493.276940440746	728.8640957446809	0.1607278673033457	0.4024847378757359	2613.383821791204	887.9255319148937	0.204294203318641	0.5834072048985727	2182.149867840539	1558.1858032271589	0.3942406389958231	0.7581862360843392	1662.5289074276557	886.6208602480244	0.1986341923146405	0.7108726266566878	1817.9138661775864	1018.6976490274182	0.2149714852653497	0.6867984237760962	1892.0851029817015	1082.444833941859	0.192689193032112	0.8170522394449591	1446.0797538176066	702.949060283688	0.150281867600598	0.4067781009933534	2603.977841331848	1971.9887144171264	0.4515403701216464	-0.1173592688510594	3573.757788446287	2757.36049319201	0.6120193731683571	0.6543236887559969	1987.7579831297528	970.1510327927608
1	1	1	1	0	0	0	0.4629601830149471	2517.129522236217	1965.4100984737229	0.5696200767055528	0.7916432545079748	1567.855749082688	874.140098277609	0.2256264794230124	0.4965246047958467	2437.201551790823	957.7018617021276	0.2104166945312688	0.5486634276678495	2307.557775053947	1666.7570604324403	0.4527370949139485	0.8182548539648886	1464.312368142398	929.0300402232572	0.2330736658090776	0.757034249913322	1693.0697443335462	1069.8191170760244	0.287346997242794	0.5790312878421078	2228.5748732380134	1275.3312617791769	0.2519300080424412	0.791744474413964	1567.4748699089162	879.8565340425532	0.2196948781408883	0.4786414870002099	2480.107780996155	1913.8227500371293	0.4391440538975297	-0.1436521661015823	3673.2399468944345	2970.382951388787	0.6459448025526401	0.782365671079468	1602.3818626513105	934.1038945494306
1	1	1	1	0	0	0	0.4809420822439009	2657.85131523781	1910.559069831465	0.4957284943125463	0.6872797029075679	2063.0075008423023	943.7605028368794	0.2140652371080592	0.1596641787421636	3381.810049618792	1323.882925531915	0.2886075247633494	0.4549278360961168	2723.6404401934064	1750.7854897854995	0.4154193404601333	0.7082464173394978	1992.6492996937573	958.5045089292772	0.1897783180365071	0.6841687242347204	2073.2436281625896	1125.979968318058	0.2434002508046842	0.4714205935043983	2682.1180663161103	1350.517156378261	0.2656354500508279	0.6820937476723844	2080.0429694210698	959.5727134751774	0.2204456179718198	0.2898601041565237	3108.813921514903	1959.0422771165013	0.441626824035994	-0.055136637656987	3789.458224376448	2817.864852594872	0.6399088762722323	0.7056618610917931	2001.4559758084424	994.873932829512
1	1	1	1	0	0	0	0.5621413447684218	2296.2780194958696	1732.2806837636558	0.6283704220173477	0.7917524416917849	1583.607165677434	834.5975665146908	0.2621042839159762	0.5191510702530069	2406.366794347065	944.1702127659574	0.2086268774640161	0.5742179557751805	2264.389699125073	1576.5963734939594	0.5357963824874457	0.828040683651431	1439.0316772980138	824.064591367082	0.2695924162861397	0.7654539443474131	1680.627889048289	1023.889104344491	0.3411407553685985	0.6178027891981106	2145.3653197193344	1466.1183349545825	0.3798231571167659	0.7919124477698027	1582.998670037401	830.6095096251266	0.259745197062852	0.4716556546453523	2522.4120420174186	1848.8415768945	0.500143834813201	-0.0241446733403301	3511.867763050807	2783.026764398703	0.7931729694716352	0.8267808298781034	1444.2935641557478	810.8794773182971
1	1	1	1	0	0	0	0.4997784557139406	2612.2621887678	1912.2110699816485	0.6144336471087192	0.6944620034985931	2041.5883612095213	1001.6628271529888	0.2780817995228576	0.4938358227567946	2627.7332155154954	941.9359574468084	0.2050733439178585	0.5148388635772286	2572.637348596085	1670.1737596369346	0.5216059432589107	0.6895343130920242	2057.985791905303	1007.708936191779	0.2659334300857063	0.6564348291475808	2164.9114291336746	1165.7696882880527	0.3214790556566504	0.3442582944737691	2990.900538230891	1676.4758634707553	0.3004775893763112	0.7006683991503884	2020.7465784044668	969.482569224924	0.2738523459797219	0.3847337087530118	2897.1243004864123	1907.0073834257344	0.498678990300829	-0.0554333944673814	3794.4687775862303	2806.005942954757	0.7592734588424156	0.6800519901559013	2089.1771852112824	1005.2209835912826
1	1	1	1	0	0	0	0.5417672070332098	2304.4089787291355	1866.6111990208867	0.6306804044161685	0.8218091252388955	1437.0080655671634	819.4661638297873	0.2662413474644488	0.780074241729948	1596.4470725079327	646.5425531914893	0.2458438292935392	0.6321217656432475	2064.754981160684	1601.839663048029	0.5391429006305234	0.835482506888102	1380.773735233772	864.4890333474867	0.3041298212852401	0.7809539491115636	1593.250963252245	1062.4044913078549	0.3481881712906685	0.7521806530527655	1694.6658579099355	1128.1859195038026	0.3850934510173664	0.8302480060169211	1402.5679737935934	783.4374820921986	0.2623423415454672	0.557514913901646	2264.465948934736	1692.150586013266	0.5375488651034287	-0.0537971654674021	3494.58001436248	2885.235379550755	0.7639631304833759	0.8092680447747268	1486.7166535003948	899.0997068526897
1	1	1	1	0	0	0	0.4030315614708111	2664.795179769331	1928.8565336715296	0.5313514070633326	0.5425955176993833	2332.5897172076016	1000.8656631205672	0.2192574282004854	0.2463881680590859	2994.070366681256	1102.882925531915	0.2003961693087163	0.4554178761692972	2545.1878383280937	1664.2349727552717	0.437679575338992	0.6194934059012851	2127.498401381752	962.5825782980756	0.2129333164160088	0.6602357960840262	2010.37446557209	1059.936354403973	0.2490477380799931	0.5669704027215444	2269.587543912693	1211.489617927774	0.2722491381888254	0.5314096869988276	2360.939193602057	1029.4059617021276	0.2282232486633808	0.339005607961904	2804.058282152052	2039.241610777973	0.5212462471033658	-0.0367299526393978	3511.7288200365515	2671.415272777472	0.6397769023850073	0.543256865257377	2330.902796117687	1062.9941760643492
1	1	1	1	0	0	0	0.5716986490928204	2395.6804682556062	1685.7528736102936	0.4161244609085751	0.7531948197486228	1818.575372563144	816.9368333333333	0.1709895752396593	0.627954688163241	2232.8116433998925	896.2125531914893	0.1485458939561913	0.5323998951176988	2503.176482737289	1547.577127510472	0.3930061894991137	0.7474520855904826	1839.6112771358944	850.1963032855772	0.1800009801718098	0.7151020649449708	1953.8841989110272	1053.9199887865293	0.2141893372211235	0.6230622348846131	2247.444602981845	1345.5440369858864	0.2723761850199534	0.7151014850410886	1953.886187455548	846.4137191489361	0.1702545699963649	0.5061500542594258	2572.47803484393	1645.2734199257573	0.355590713683569	-0.1056623785561068	3849.155322534197	2830.4165893341487	0.5750283294399978	0.7499412943548974	1830.5228710691283	848.7843717664352
1	1	1	1	0	0	0	0.4667125581459833	2762.885223298675	2039.601543918081	0.4468976077792755	0.7436615009011402	1915.5305548196677	931.2141042553192	0.1740900317756139	0.648633927595148	2242.6529784867357	729.4999468085106	0.1597045534603565	0.5703800408413183	2479.8441632268714	1638.106147483618	0.3479514984508041	0.7396760854323994	1930.363949950452	931.5166311531084	0.1589150881487039	0.6814987037713791	2135.196099190884	1167.431797007795	0.2127979232587151	0.6546956024656384	2223.223988936207	1231.2005780525806	0.1991017958589423	0.7639452127047471	1838.1822645451264	903.4587078014184	0.1753425175999226	0.4659436116332223	2764.876406205046	1864.6605250539649	0.38365907091515	-0.1048152164141913	3976.7380876970833	2883.492806784101	0.5685160219261597	0.7043070140076754	2057.3239256890884	954.6273164659864
1	1	1	1	0	0	0	0.5223667070951583	2552.4889978752703	1915.6018136783052	0.489644322489133	0.698875397487631	2026.701099340212	933.6931425531916	0.2237900825016852	0.5554257366950724	2462.570893244562	873.063829787234	0.2143559935926957	0.5442421933406968	2493.35226908926	1675.645492835625	0.3789431483507765	0.706404718846493	2001.202877727508	978.5659724420462	0.2057999099955012	0.6862166328538964	2068.862095144565	1123.9908808632606	0.2390440669500918	0.6459272337975486	2197.671849151422	1284.291631961451	0.256855644482792	0.7114103622804007	1984.069813873299	933.9684514690982	0.2245164375701124	0.4590900945764785	2716.30823621765	1847.5729125866053	0.4065810010170608	-0.0458624552668944	3777.059876528601	2830.4076125940687	0.6283133637156144	0.7000803078486372	2022.6422465251517	1007.4471195302112
1	1	1	1	0	0	0	0.5525149128386015	2245.2618886463483	1783.2144787949535	0.5900671158347979	0.8197779410070751	1424.8911690385032	805.7065992907802	0.2556561248175917	0.2926960819438757	2822.804188986849	1095.404255319149	0.2395610489606273	0.5968826124107272	2131.04925054791	1568.588170504965	0.5095851737621782	0.828912982804728	1388.309350379336	863.6054646252061	0.3024504382870933	0.7731671940219802	1598.5663025982176	1050.365637904566	0.3670291997349825	0.6813822525010296	1894.57892877344	1309.6510730851287	0.4542852256777188	0.8130586462366229	1451.2105034188787	812.8444163120568	0.256119483078617	0.5188342701244225	2328.2256273654702	1755.453136691187	0.5312643457858753	-0.0949081273909024	3512.097476966039	2834.19079393892	0.707711045345045	0.7699175936691959	1609.9760916186506	983.4247006355448
1	1	1	0	0	0	0	0.4313525271479695	2672.7456692587475	1929.9003748871312	0.5523287361258584	0.734840965150019	1825.111041921296	739.2200594731511	0.2027597039818858	0.4199387900036795	2699.435717235986	887.6595744680851	0.2836570207085403	0.4757695889059227	2566.239487963233	1713.3564542227282	0.4608735103533132	0.7462771462163793	1785.3191835547036	885.7376435002808	0.2122216531557056	0.69861030239871	1945.8093197533888	1054.242812558888	0.2490613540896731	0.6455692882000353	2110.0937506836617	1228.8795223826369	0.2734076237972541	0.7554681433051085	1752.6847201324583	723.004864539007	0.1994768216967848	0.4614352818652161	2601.08789101038	1786.5119345758087	0.4161541494700821	-0.0122868213973277	3566.053622020077	2772.608323081542	0.6991606845615319	0.6586664504183869	2070.7399694496085	968.5129225710604
1	1	1	0	0	0	0	0.5150464250327984	2464.898302039689	1773.4181583795246	0.5473598344033104	0.7385308157822229	1809.919166043433	737.6064851063828	0.1674340756818239	0.6382837210657046	2128.7906316008366	655.9893617021277	0.1660454517887169	0.4966695946643736	2511.166483123091	1742.6913095724694	0.4887780126117411	0.7254200428934925	1854.741286562483	869.5130393917142	0.1811596247075423	0.681732653554618	1996.847802343255	1003.1027741394144	0.2237549011136327	0.5845192321207631	2281.520555097272	1349.9450210605582	0.2422059354968649	0.7421106026709955	1797.4866215697464	763.8993540780142	0.1766206371999162	0.4619099151564275	2596.428800503104	1853.916943501838	0.452302677701197	-0.0343951972445943	3599.9143724588653	2841.7840639920278	0.7234065032689904	0.7070501068231385	1915.779823380963	887.9094618127701
1	1	1	0	0	0	0	0.4873084263610798	2406.1012026515546	1838.8050076354311	0.5422576294028517	0.866238937771123	1228.9965247732357	646.6851214539006	0.1863193069357062	0.7528489777329842	1670.5789543009307	560.4255319148937	0.1620525863191967	0.5344464975631992	2292.823368937245	1676.2520286244692	0.465294014407318	0.8631924887983256	1242.913117489732	774.7907728732024	0.2031067060478812	0.7808871520160852	1572.967401269021	1020.8751196304786	0.2588686502487843	0.6971682464098377	1849.211161365581	1279.6156394036404	0.2691784122399595	0.8643297037065665	1237.736468422166	668.5466473404255	0.1903346121178886	0.6182037584117328	2076.35508022004	1523.3342195694104	0.4021532764812921	-0.0205366394148391	3394.68984383938	2628.2132353397656	0.6673172204761061	0.8286513232146877	1390.996950440255	778.6347954932679
1	1	1	0	0	0	0	0.4191089109136354	2548.9449202999995	1965.856887644164	0.4949562710820459	0.7684334081573455	1609.3520060086726	796.1193913120567	0.1809068830033597	0.515120299628451	2328.7887535178397	793.3510106382978	0.1519213615909751	0.4800125636554881	2411.6235659208864	1766.3700932540546	0.4068228532305462	0.757663479282933	1646.351364451051	954.6723523779322	0.2033212726345636	0.6767288967529912	1901.50090503588	1188.746083647432	0.2694031062777736	0.6787263613388922	1895.6171962307797	1219.7859659543735	0.238878174892972	0.7607251103224871	1635.9184713332118	809.9099721377913	0.1831855977608597	0.4646798898775377	2446.9205769167675	1790.6417651876338	0.3940493923506845	-0.0127777623221339	3365.659464781306	2706.035639188732	0.6043540116986075	0.7093816596062452	1802.9123055030288	1000.9977439718044
1	1	1	0	0	0	0	0.4142378188621558	2877.531280809132	2056.2141748735244	0.5225511362690833	0.67064315582956	2157.708316207428	888.5456582826748	0.1882821997049907	0.5800295465262681	2436.513139015619	872.2872340425532	0.1610448457440381	0.4786862224572199	2714.619662816724	1760.6612218646762	0.4549948328625758	0.6699941917495869	2159.8330422012964	1058.1916701828725	0.2457459432409457	0.6211620920859733	2314.121215413198	1191.3199553742677	0.3213294995405197	0.5064911106543118	2641.2339986587426	1488.324178368986	0.291727571122102	0.6822272029976509	2119.423509434242	873.5387510131713	0.1819341410641391	0.4807635900204579	2709.2055607627503	1720.4264678275356	0.3884331225838731	-0.0437744382117823	3841.1628288522406	2862.6424361300647	0.6492469986694525	0.632716938356828	2278.5566946307586	1083.7583696081283
1	1	1	0	0	0	0	0.5522335183306089	2361.0273108016427	1805.8321873813768	0.5546838186172611	0.8376293136955171	1421.7689767542802	721.6863274822693	0.2049191582536343	0.5701647839826056	2313.269423463664	808.031914893617	0.2036785704464375	0.5831095250677402	2278.170409862392	1629.5001733879997	0.4584267471419168	0.8295345647859451	1456.778040408925	842.5922349170479	0.2229789325886756	0.7955613401014688	1595.352778991963	975.5787394617228	0.2778048144369904	0.6730473668273966	2017.5190313386536	1151.6083243154935	0.2539327407157071	0.8505430116083996	1364.059560564565	705.6486113981763	0.205587878121882	0.5542140842018837	2355.799862237794	1793.5255215997572	0.4534996490970575	-0.0192078558118886	3562.104054034897	2927.1421167554067	0.7400746994562917	0.7348231245510755	1816.950287383472	943.5566010170794
1	1	1	0	0	0	0	0.3363659416963097	2690.729783145983	2013.151679677187	0.6190697598300134	0.6263796604628127	2018.928822443204	945.350939716312	0.3137573426813385	0.3121519458358788	2739.3782878696397	956.6916489361702	0.3104751490019683	0.4166081698263978	2522.818018786201	1732.5709479284228	0.5374140026218036	0.6843664469828389	1855.6554214169475	934.4740795591996	0.3104973206980718	0.6045880096633189	2076.972135009009	1170.0324374291947	0.3776096698391232	0.6436000479607116	1971.853161928957	1146.5878024138487	0.3315352481736152	0.6365507958345912	1991.2583678206556	907.7526773049648	0.2941601672100083	0.3818254749630694	2596.936345709275	1808.938703825984	0.5860834538550296	-0.0263725085732402	3346.249029108429	2523.295785344863	0.6486819099649089	0.6532712731379683	1944.9151764076507	979.0556855871324
1	1	1	0	0	0	0	0.4594898626858532	2450.0095415758933	1769.1557996077984	0.5693106200780521	0.7857468824109272	1542.5151171523992	718.5428860435663	0.2246514463616068	0.6463056234554267	1981.891757142601	718.5848936170212	0.1956336964658204	0.530583630217893	2283.2053278189915	1593.212571098112	0.4927761209213623	0.7870817221119292	1537.702521000448	806.880334847394	0.2359865218493737	0.7306586943443414	1729.4871296535316	980.3191859437172	0.3136606544579511	0.6616887756960556	1938.3136641772996	1169.1385442128117	0.2805985526017778	0.7955150274284738	1506.9420535994848	719.1276659574468	0.2220145469599196	0.5086677820354066	2335.895851597577	1743.0931454862732	0.4767621478004011	-0.0149705257574794	3357.3186988201387	2732.458776847886	0.7454679786544461	0.7588631154493473	1636.4309197325358	816.7868298469706
1	1	1	0	0	0	0	0.4345282569664129	2708.916432000269	2145.0802792968816	0.5676376877125352	0.7364526720737656	1849.351493318672	871.3554368794327	0.2433095192780098	0.6711859838164115	2065.690796309678	744.8405319148937	0.2432149676259252	0.4656056117057634	2633.425873059307	1736.6067998729804	0.4655575573407841	0.7133895122010897	1928.573490496715	1062.6582761119662	0.2971553588297317	0.6349033613057837	2176.677414348662	1263.914285710585	0.3591578514417958	0.5924627477415392	2299.7138997596157	1295.0580531563498	0.3060850054051681	0.7417263690225684	1830.754826462363	874.2213210992909	0.2444870484186476	0.4344836372831842	2709.023306137023	1942.188957002503	0.4808289158033177	-0.0310881921891492	3657.952489010211	2838.1374896112484	0.6654652224561838	0.7201962192256366	1905.535056171788	1014.2043255745097
1	1	1	0	0	0	0	0.3858313580848289	2677.1003324706567	1923.0473124273856	0.5922260629102072	0.6639823504152473	1980.167250457742	896.0501111702127	0.2570847833073427	0.3571693114156291	2738.8555615866358	992.0212765957448	0.2434742710008667	0.4373319907580495	2562.400088374082	1849.100209253337	0.5400645217576016	0.6749477223638983	1947.5895492365632	1001.9299874425116	0.2751871441348856	0.6096917489785494	2134.148791329202	1177.125042718802	0.3365271678311867	0.5878710869125154	2192.9936319807625	1349.3713437923552	0.358290643693466	0.6575320028348894	1999.0829985946375	894.5866359929078	0.2557566071867671	0.3583079950849573	2736.428738738708	1940.937136849684	0.5058829076038466	-0.0005640302606357	3416.9865695009385	2697.813392268092	0.7253385627450513	0.5422315456496214	2311.23315760815	1105.8497452431536
1	1	1	0	0	0	0	0.3989857931570868	2909.968958929949	2233.5585355902736	0.6877847537361992	0.6536333529492117	2209.0931046142896	989.8714237588651	0.3578766629083312	0.4440557800781771	2798.7338270909563	1032.7871276595745	0.3660957832374698	0.4403345246929737	2808.0849750719008	1905.4335138868885	0.5970343758466644	0.6546351449525456	2205.8961248536352	1093.067759127522	0.3547933721257934	0.6133012745107076	2334.1693264863825	1242.6705464542424	0.3916717881226303	0.5715893620968107	2456.835679060708	1362.1539451821563	0.4136921871556691	0.6636221447105712	2177.006300434835	960.8043170212768	0.3408024462945878	0.4893968601530568	2682.1788144344778	1824.4360974573367	0.5658093268039689	-0.0356202643031398	3819.8495434711967	2984.883673050162	0.7782250570446809	0.6283830806263828	2288.198658810662	1132.0481955800158
1	1	1	0	0	0	0	0.4439950251664569	2581.053775220655	1986.548830839695	0.6252306570522839	0.7385258019649268	1769.9953853821876	858.8427378419453	0.3036030001657089	0.5708316145914913	2267.626770438434	850.032074468085	0.2503451852463259	0.5129831622875913	2415.626039453417	1713.3474052657298	0.5407677406798921	0.7291278263969614	1801.5234128248496	946.1159916765814	0.3021368130239794	0.6573896749496412	2026.086289652092	1126.1481476403503	0.3571209606460703	0.6027082423549652	2181.7877139612647	1341.8984006488251	0.3436167865554578	0.7659360519531752	1674.6535613050194	834.9614185916921	0.2973712126023088	0.4921331608324008	2466.792632513343	1750.5999374496064	0.4736956137718418	-0.0149349110901666	3487.199630153076	2882.183987357193	0.7732676770047746	0.6001540456258039	2188.789856389038	1071.6915620081477
1	1	1	0	0	0	0	0.3697076715703759	2788.115881093359	2114.006886188062	0.7882000551969207	0.8491931539347818	1363.7989076262672	709.5607687943262	0.2860933826915539	0.5719184265100785	2297.751597596076	868.2021276595744	0.2927050573539935	0.5353991028363344	2393.755734096851	1778.035039809299	0.6524635957262195	0.8660171630047442	1285.4772478627528	786.78004647715	0.280855374448543	0.7438858077511159	1777.2831853338034	999.0051880553737	0.3775705297428036	0.7964108307378593	1584.5908532424985	1085.8113018552765	0.3039498708877828	0.8486206059075415	1366.385330823079	711.9766863475178	0.2760118829493497	0.608670274633472	2196.904753979425	1572.5117009790272	0.4760285397902343	-0.0002971539944851	3512.402892859747	2887.264178819721	0.9016709349737844	0.781721591473605	1640.760525423197	833.272710029115
1	1	1	0	0	0	0	0.5009191534552158	2102.7270732814136	1559.41804345278	0.5662751827115908	0.7630210977179377	1448.9463213580598	625.0685890070921	0.3084640277298133	0.5747765408513522	1940.9129733743257	478.43617021276594	0.2629287076305553	0.5644697571095851	1964.2945587653076	1411.159328052718	0.509067893738054	0.7719007307808972	1421.5410383940546	720.6477900877884	0.3092847384442366	0.7315873531473555	1542.0517276910937	846.0360015793549	0.3481759807429965	0.6056157470384351	1869.2063077297664	1163.433079000887	0.3826323100986479	0.7640886205761777	1445.6790912516765	619.5680087386019	0.3035018899312425	0.3663204393751967	2369.3668311719903	1782.41036274578	0.5744396707984453	-0.0333659522899625	3025.6906901352068	2425.113834518204	0.6565167518264833	0.7605563795464616	1456.4617721362133	677.3698792153216
1	1	1	0	0	0	0	0.3954010470977499	2885.9721212450754	2025.9525608804004	0.6165521329569918	0.6580146861992531	2170.511864720465	955.552539716312	0.2666205259341829	0.4697232646829424	2702.773941279608	920.478670212766	0.2445967895850181	0.4307261959763231	2800.3933384854327	1887.2724311793468	0.5599457666358318	0.6680148884895016	2138.5417822588684	1079.791934468131	0.2929801095089165	0.617899899854762	2294.2831306607613	1265.486803749446	0.3565454165772808	0.5829645719374348	2396.872383309588	1473.8012844358789	0.3625181287340926	0.6508664017605031	2193.0789090836606	964.5962723404256	0.2675684566718384	0.3916775953108726	2894.8451801152014	1968.486927199512	0.4904708512158064	-0.0104582656550531	3730.934515890572	2896.290797149235	0.7814093384991524	0.6452012191825791	2210.8002015999537	1075.4233473627617
1	1	1	0	0	0	0	0.429445638197201	2365.142161131469	1802.2379536285505	0.5290556145747891	0.8011374448369621	1396.3209131954711	658.4093047872341	0.162801869094242	0.6487097279344246	1855.845408375322	564.3935638297872	0.1194259977062292	0.504648548569471	2203.76588073172	1559.238750449137	0.4425422039925676	0.763001853462469	1524.337766799598	804.8136408731367	0.1837821686705849	0.6824569785445525	1764.452703104053	1002.4349998804556	0.2476314162876808	0.6204648178533355	1929.0112264409452	1153.5278595787352	0.2434181102163751	0.7847520118209583	1452.7078572224427	669.0335714539008	0.1697209808860621	0.3542532476838507	2516.169248596888	1864.5864870365176	0.4126784073804451	-0.0103662258129255	3147.372494836829	2451.7014709914038	0.64255296211129	0.7231499746518399	1647.5212268425412	778.1274907538232
1	1	1	0	0	0	0	0.5377300459772858	2126.582191553772	1625.979118953657	0.3950920733685673	0.7822080050863149	1459.67206221737	628.3083833333333	0.1327696813619115	0.2993597002659728	2618.07386986953	791.0427659574468	0.1636811503320765	0.5703450808491562	2050.190579128743	1492.132907826454	0.3360372998251001	0.7979458230485327	1405.944754432689	720.8310841585499	0.1358556443905207	0.7212311684197366	1651.4158430676607	917.6491764539146	0.1804137027944573	0.6632511733972422	1815.04494993215	1062.6611046808378	0.1753217208629876	0.8002630293008829	1397.8596495747088	622.7703074468086	0.1303336872359623	0.3280812044521023	2563.850716424833	1826.7598161893752	0.377601925417292	-0.0265013653255004	3168.940646352621	2475.4934195845344	0.5223803226131498	0.7926359150211539	1424.2988025965078	677.343002643991
1	1	1	0	0	0	0	0.4547778170548502	2340.141530058647	1785.664792976585	0.5873967718167534	0.799196601123429	1420.171834196174	630.8061657548126	0.1785654982363669	0.6969446955129996	1744.6821203486788	608.4149468085106	0.1431691488159822	0.5746994543524009	2066.8232357124266	1553.7788883805788	0.5154556867855576	0.8391507952041163	1271.0564080565578	730.3743397511524	0.2123615419042193	0.7089437528510181	1709.7941547796145	926.184872880016	0.2773016645228687	0.7779109594611041	1493.5471220487482	1058.8983155831615	0.2939488580988891	0.7957509524791608	1432.3045955773368	641.4599003292807	0.1830364868874407	0.4248828290721843	2403.441371044861	1812.2026711022515	0.4518040220713659	-0.0062011086317836	3179.0529470485494	2579.4772619965006	0.7152694912513028	0.7079156391099419	1712.8112919640666	818.4033248576712
1	1	1	0	0	0	0	0.4403124343823529	2431.533549441403	1748.8529927576433	0.4708237642890054	0.6077456529936129	2035.5947380151283	917.8166730496454	0.2604434080424876	0.5190119462579059	2254.10728166043	784.0956914893617	0.173877611716189	0.4962354236157176	2306.860059227872	1571.3056669467655	0.4330612691405396	0.6331861149670412	1968.4768890419125	982.273207691966	0.2693615934815352	0.6500458875277371	1922.7064698834647	1038.7738509437586	0.263919371176278	0.5234130627690359	2243.770863885788	1317.7090028052223	0.3264390883641849	0.6170814785635773	2011.22483725656	906.1854588652484	0.2689076151364672	0.3849321080386602	2548.994891900302	1711.4416738659374	0.4214748181626666	-0.0481238350572967	3327.466835407733	2608.06613999632	0.5897902089066097	0.5401220353620182	2204.0870213160847	1052.7232335386884
1	1	1	0	0	0	0	0.3153323991736736	2909.919769379494	2008.0668034897997	0.4323808863415233	0.5375240641538461	2391.58431475872	943.7648872340424	0.1564352767480634	0.2579330308458732	3029.4422420426404	1104.4893617021276	0.1625517576926522	0.3940808477273182	2737.464315358594	1750.93779767463	0.3603976566164179	0.5804185307457636	2277.9766923982074	986.5755458319358	0.1499629974502758	0.627141324478461	2147.4015030494534	1118.8337444440242	0.1627173430619452	0.4323468660232985	2649.6142233703654	1481.1431787689514	0.2157512766529254	0.5022567320351723	2481.0974587791875	979.7559575481256	0.1599958677459763	0.5610735212639023	2329.898581449903	1567.1993926225548	0.2762738497796989	-0.0673472408129547	3633.239209155021	2808.723767012993	0.5859361567529988	0.5263906398269439	2420.2000466570507	1014.1897855718086
1	1	1	0	0	0	0	0.367501687184898	2757.071628015383	1830.5974830608764	0.6747342163644637	0.658112928456108	2027.027788906236	834.5856733282674	0.257126363439794	0.5652636395966797	2285.763776629858	846.5744680851063	0.2093250267212681	0.4143060318922553	2653.100730037358	1654.8624977074626	0.6197234946263351	0.6531079853905464	2041.8108849188293	877.620212691732	0.264959517958611	0.5893783889508569	2221.463923575877	1058.7369800930828	0.3570413588238371	0.5663460072178996	2282.9165584584366	1260.7483130023743	0.3319252372757301	0.6425653321393608	2072.6057553997434	860.2433870567376	0.2655352203655171	0.3565930173475418	2780.7455336181374	1800.60858009983	0.5597741706035576	0.000122503629763	3466.50443743787	2553.5299479164178	0.8001124587503955	0.6526447803594033	2043.173645549256	889.4556105593417
1	1	1	0	0	0	0	0.3618089385415509	2412.5432452478462	1818.9122937734032	0.6063645234056858	0.5619686194747776	1998.7218515548388	962.3297581560284	0.3060197673331929	0.2630563158546681	2592.4888600265385	1121.457446808511	0.2539210163943262	0.4866819471131343	2163.6799339505787	1554.4475727953106	0.5145422786330752	0.6147225678216137	1874.5047000251311	1014.0316967482224	0.2906598258692262	0.5868650370896504	1941.0902286590904	1111.0913227903409	0.3585899447440596	0.3474087166166121	2439.6098751271047	1445.3312428514027	0.3472502958582369	0.5933798309506059	1925.724725522307	938.0975819655522	0.2930298974231791	0.2365937733827514	2638.624540427796	1929.960198788467	0.5686657218936602	-0.002511503222407	3023.7398991901564	2465.0344765699733	0.6973940894632955	0.553732440789904	2017.425040782333	1080.300460003792
1	1	1	0	0	0	0	0.3903915081186747	3030.156311769163	2004.829756601217	0.4612046412235651	0.576823883772746	2524.643741701957	1045.7555184397163	0.2238318722000387	0.495784883719673	2755.7984978294094	1085.1807978723405	0.1949585334106227	0.4119759389908929	2976.0284375164965	1857.0944614992504	0.4168393782500168	0.6020262699982262	2448.3118298501786	1090.6475506034071	0.2261805598891157	0.5844565840667193	2501.7720200171475	1286.0726841738197	0.2973242039742259	0.4840022634055703	2787.81163677456	1496.9370216054265	0.2635763074208821	0.5821700446819871	2508.645613059819	1054.1476292806483	0.2371837579277142	0.3662958862166511	3089.4615280852317	2044.3034948808277	0.4780187886246406	-0.0491764075936871	3975.2439599464506	2947.1032721779397	0.6154361987879534	0.5640927990827227	2562.338782530439	1075.0829848139335
1	1	1	0	0	0	0	0.4118825203955437	2662.191391273949	2001.9475478639893	0.559256008105459	0.7360474794442984	1783.487779182677	890.7663780141844	0.2814910059536412	0.6206357661097543	2138.136477543998	805.5746808510638	0.2425191678410731	0.5066041633444953	2438.4001214976274	1660.630523122478	0.4558143213425292	0.7590391621469328	1704.0426615567603	967.8363390057948	0.2609646046165219	0.7094484104541465	1871.1941837891584	1131.997186073399	0.3196662322454742	0.6170818122657479	2148.1283583339205	1332.50258566326	0.31307036890555	0.7558863865369672	1715.154435258669	866.5184074468085	0.2757519953267422	0.51132555177699	2426.705344783231	1738.6692482911712	0.4652094215571068	-0.0296928212148037	3522.581691276211	2780.803627472612	0.6517667196501975	0.6718136037864607	1988.6919626171689	990.526244188674
1	1	1	0	0	0	0	0.567753532565449	2106.466289478883	1617.261245760969	0.4956468591120488	0.8045577239042045	1416.439544159684	715.8819534447821	0.1762385108500806	0.1879658506222897	2887.193782233921	1074.840425531915	0.213386888089107	0.6251079983190642	1961.741928715069	1471.2796880515953	0.4318595136762375	0.820471314573205	1357.5496197730124	803.4298587951529	0.1884422442365426	0.8261506958896793	1335.9040464496586	860.5214945883098	0.2186579694606154	0.6591899882472168	1870.445072191812	1242.123592439316	0.2602970208850054	0.8145608576258137	1379.7153373154897	695.7948221631206	0.1791821437872098	0.4795877441797127	2311.333132643155	1715.8897522152156	0.4547203613326668	-0.059469939242819	3297.8667681818865	2740.104626860268	0.6610115347129767	0.7313884218055915	1660.546919423016	852.8746337890625
1	1	0	1	0	0	0	0.4512850269203967	2692.7290545602737	2025.1571128103772	0.5626647453240928	0.5360671494374303	2475.9781828761256	1618.9600890070922	0.4029670135103851	0.2224107256115521	3205.489669469061	1923.4465425531912	0.4137809230438801	0.445575321808167	2706.70252043534	1990.1366693809573	0.5364695362784124	0.6043968581915927	2286.383708042504	1535.9608462317692	0.407407823837085	0.5768024245912033	2364.7805038992947	1672.038508234251	0.4480365872826648	0.531538587342337	2488.0331509444186	1756.0828002531478	0.3958384023052955	0.5505510086289758	2437.022034405894	1591.1962656788246	0.3932978954923595	0.1383541163386275	3374.2997489203526	2438.645922747667	0.5663877558468368	-0.095931611063367	3805.49344121807	2973.232820041425	0.6645174008912078	0.5154088507846897	2530.5037759109578	1714.4517136074633
1	1	0	1	0	0	0	0.3314100726621879	2786.6651080102083	1979.108973166928	0.5675891693203033	0.4581106233589269	2508.766163737681	1501.6979895390073	0.387844508884759	0.0487031288009934	3324.01442100864	2057.861808510638	0.4392460852245432	0.2117270875162059	3025.8205399789344	2045.8034966990567	0.5668421038258208	0.4709937324437182	2478.764535001273	1572.983947678113	0.4381021562801693	0.4221880364299549	2590.5866903181823	1703.1618857318344	0.4615869213936762	0.1656129308347486	3113.068289256128	2076.4819687772674	0.4730650628866107	0.4556201726317445	2514.524531165058	1487.2726092958462	0.3849628082645323	-0.1266622414585323	3617.443319084275	2546.1969694607146	0.6139496181404474	-0.0986521472858856	3572.1934476566157	2729.291595740229	0.6677990376696511	0.4845491240545784	2446.800193032364	1581.1279887747255
1	1	0	1	0	0	0	0.3327058146633838	3033.413306340045	2114.270915981216	0.5602789206336712	0.38643928428161	2908.7184786670223	1766.79937535461	0.4462576905089135	-0.0135912305071053	3738.559866090207	2213.595744680851	0.5558544210403927	0.3010853634774189	3104.4522549578965	2192.1443633760214	0.5595232101772261	0.3621645485978051	2965.7001848836926	1984.164834671214	0.5314137189654246	0.4199113836134661	2828.26493236356	1878.7269001319307	0.4868771929461408	0.0498742687683535	3619.6239832363385	2380.808643743342	0.5914530483941374	0.389755109102184	2900.8481353603925	1757.6273939716314	0.4378462980143307	-0.0203965286624843	3751.08930194357	2776.791022153898	0.7144046825608457	-0.0614608222616572	3825.8232483128304	2831.7759744198524	0.628996014905879	0.3273712219149851	3045.514274971062	1977.238352674119
1	1	0	1	0	0	0	0.2843601049525674	3112.9456468707317	2289.0095379608088	0.473534695300495	0.4723058059369237	2673.1013428964984	1611.264497492401	0.2916801488597444	-0.1066449617489904	3871.0467986091744	2180.1062765957445	0.3939438992646553	0.3176118816024031	3039.764888879135	2206.2293477331027	0.447826303718342	0.5476880790401726	2474.818097104266	1655.0295172267388	0.3312336049734781	0.5049074904408244	2589.211003708219	1838.211462503212	0.37187938341693	0.1863710072507933	3319.230970135326	2405.026137769536	0.5390297366811769	0.4737050200631604	2669.555042913199	1668.7087193262414	0.3096635184059533	0.0600280019730024	3567.6457473063733	2756.161965711393	0.570579384406456	-0.1481507464255416	3942.972266292006	2986.59219247737	0.5373453925708565	0.4785242199805275	2657.304587830484	1698.139738042304
1	1	0	1	0	0	0	0.3608953824530758	2448.9453632409973	1854.8594694918972	0.4430132197800188	0.5355442954267631	2087.68643333275	1400.1583983029382	0.31327283909531	0.0889011858801039	2923.989838297679	1660.287234042553	0.3722962645406325	0.3951774106323219	2382.358525760266	1719.4548626510268	0.3866995051883961	0.5430493300612713	2070.7505124288746	1436.180225544398	0.320739756228024	0.4991073235092996	2168.0308578919294	1570.9221719879774	0.3465186295181727	0.4497480310360214	2272.343178659129	1643.9860352184223	0.366995013773726	0.540177692579697	2077.246981341271	1383.281235815603	0.308936629916729	-0.2767448236741885	3461.3472526295336	2394.326216132432	0.5138551967928916	-0.1102319355611163	3227.750641316196	2518.2798042956406	0.4908422208577898	0.4988980030008079	2168.4838151233184	1468.029165714345
1	1	0	1	0	0	0	0.3733779089693876	2660.2820516386205	1981.4709291392155	0.5302107142445054	0.5073056147068546	2358.9223227065004	1557.7008629685915	0.3609485440330578	-0.022068071733593	3397.54129823318	2201.3189361702125	0.4619591341141128	0.4021902463511511	2598.401940494701	1922.2010620074616	0.4781212311030587	0.5717373335467832	2199.2770483683125	1575.0759209831112	0.3722937678615667	0.5414412615221043	2275.738310335513	1648.5334431183564	0.3807582503475972	0.4142913478585642	2571.968547846147	2004.0405748052035	0.4193122513473393	0.5225988212443885	2322.023320450301	1545.909940957447	0.3601979197070608	0.0177508623486363	3330.7011095186263	2598.500195868228	0.6331617890269775	-0.0623343990253693	3463.8211192666663	2520.7760219429438	0.5704597092767449	0.5385587550585171	2282.87976607229	1672.2309927433096
1	1	0	1	0	0	0	0.2489870383594301	2821.901850145268	2155.6239060401567	0.5325739431450177	0.4608326211133908	2391.002290682909	1642.2577017223912	0.3873813730071989	0.0218725955245051	3220.445110804197	2014.4680319148936	0.5205460420368421	0.2541912464487177	2812.107548792693	2124.4634515984726	0.5021644399164292	0.4396464262150951	2437.5260239119543	1791.015862617638	0.4267830135050175	0.3653433738622127	2594.1052782998763	1935.016118611966	0.4393139712349117	0.0256813455028966	3214.168917092467	2390.932552524777	0.509045899219098	0.4784733043307216	2351.562142565512	1604.1648510638297	0.3763332039216103	-0.1548777535201235	3499.340440995716	2738.9912191032013	0.570772525616102	-0.1228069923934587	3450.4103059694035	2715.13713900781	0.5632367635793096	0.3824830456561803	2558.837053910192	1853.7850692943816
1	1	0	1	0	0	0	0.3633388550746637	2824.719004220112	2016.2784002150267	0.5008281176629277	0.4943008662458366	2517.486693403192	1619.2146060283692	0.3668566149214477	0.1973424082095523	3171.6571713799644	1876.86170212766	0.427121067279517	0.3507069017279599	2852.6039031404557	2003.8711534197769	0.4888836322955488	0.4905329990438632	2526.8479436667844	1681.9161100993906	0.4030074475606651	0.4691350265318857	2579.3668535678403	1792.3044790186414	0.4383368374885421	0.4254823836693945	2683.321767988929	1856.2428634066064	0.431500690198696	0.5042852947347509	2492.5104053718287	1612.000931914894	0.3626109188296382	0.0951852093629167	3367.448204402048	2441.5825619915354	0.5803132686310941	-0.0759597288758495	3672.1387906432246	2699.3933632365	0.5652158126737019	0.3929067820746925	2758.346173975273	1797.6178017474235
1	1	0	1	0	0	0	0.3453631167337947	2340.089646801421	1727.8168730518844	0.4768380043637709	0.5152435339726036	2013.696732140904	1393.7066338652485	0.3346939523324265	-0.3535354800550727	3364.860640282024	1933.1061702127656	0.4702441376950768	0.33945922427587	2350.618100284003	1753.43955161262	0.4512588163757226	0.5084352953064286	2027.7882676830848	1468.4816717249048	0.3631066087494181	0.4534744860212897	2138.1466084534145	1610.520767955208	0.4081848675693167	0.3092269033807165	2403.809058062628	1788.6196641963736	0.4306716097328221	0.5403258271242609	1960.908420980181	1361.4425966312058	0.3235543882705642	-0.0886268128049267	3017.670194073665	2342.8515351275987	0.5717947117244456	-0.0371851164647012	2945.509297672939	2222.0993973962345	0.5159416216861944	0.3343755283440197	2359.6462510886527	1677.8195822338346
1	1	0	1	0	0	0	0.3658826839693622	2788.112797415004	2105.219680518152	0.6218720050678183	0.4853494763599619	2511.780838035427	1588.9201161347517	0.459352183181487	0.2353964497710122	3061.5664395250456	1867.5639893617024	0.537970890356655	0.3906511095221624	2733.1190284263344	1973.9038507431555	0.5827825900037145	0.523575828154732	2416.698248472868	1687.1892938505937	0.4809622636251213	0.5485858887875048	2352.4104444796285	1671.0103385684122	0.4803785169868782	0.2400572481569817	3052.22097161746	2064.1070807042847	0.6301305556035577	0.4717304058686113	2544.7981519497507	1625.4203977203647	0.4692911602772383	0.0142206692741354	3476.285103459336	2618.3493640248485	0.6887011003451977	-0.0860587646215791	3648.8179510785303	2805.9287443371995	0.6767368315027452	0.4636211183151024	2564.255931002142	1721.3609361494346
1	1	0	1	0	0	0	0.3031775889451483	2983.6810146425937	2201.1167823858527	0.6048895723579654	0.4283474425243136	2702.4484057395	1685.0499585106384	0.4248119750225907	-0.0388359240315896	3643.0473477104447	2060.1807978723405	0.5285628141696808	0.3156141382741712	2956.9354943515964	2120.2805476008607	0.560712770155606	0.4446039558191014	2663.7454873076263	1855.3394174460127	0.5011430583753108	0.3866676206023736	2799.2345013544123	1937.502577369724	0.477443853403282	0.1081296910179623	3375.531685539493	2461.549405605322	0.6394636165893047	0.4004982437052862	2767.4932211773653	1710.8144895390071	0.4338793858787996	-0.0725957181588585	3701.769436388716	2574.3331906874514	0.6052165850621267	-0.0636806766448199	3686.353428193711	2763.4820767495708	0.6479217379986455	0.4534661663849745	2642.4079184921616	1760.6524729627245
1	1	0	1	0	0	0	0.4059449777946631	2614.146529967776	2073.119844931899	0.5700386248626169	0.5504112431415098	2274.177258975488	1555.624879888551	0.3762996960873981	0.0683709252236612	3273.694194898271	2017.8082978723403	0.4209444484723251	0.4206306365626295	2581.6321126731027	1972.6178041712276	0.5112507210549997	0.5614838173185897	2245.998199861824	1631.4360174843289	0.4175885599901531	0.5439525795042954	2290.4541007052503	1714.6067320011782	0.4506148102289221	0.1166891049783368	3187.6702187239603	2202.756076151498	0.5574596885073462	0.565566140326653	2235.5193057884208	1519.7309783687938	0.3697568056040008	-0.0114303736658629	3411.0225238049197	2525.917133870116	0.5726697951699297	-0.0509947071273233	3477.0973967816662	2705.2932520490785	0.6157241093091043	0.5103039512205086	2373.4489298280937	1693.2377678534324
1	1	0	1	0	0	0	0.3761449225947958	2741.374238508785	1975.684797759804	0.5220350830921271	0.4239810763923249	2634.1763475786283	1742.0227017730494	0.4324459325531949	-0.013745329577292	3494.547141057613	2232.010265957447	0.4804880507142578	0.297659607005873	2908.709125121297	2100.116927077948	0.516455714466344	0.4368685289925538	2604.542027364532	1793.9406900546394	0.4318216325022272	0.4235141962424077	2635.243669755357	1836.6472285932225	0.4532501119546979	0.2660561240701383	2973.431211163249	2098.7040590213	0.4675489802779262	0.4147129427843294	2655.2837059908047	1776.8678427304962	0.4367669540347741	-0.0732618118614425	3595.665711616695	2659.448736028409	0.5706308727713354	-0.0724439150560189	3594.295382416896	2704.809435216825	0.5963106217697202	0.3579744532846211	2781.010476429491	1917.8946182575637
1	1	0	1	0	0	0	0.4295972325620448	2463.677786199132	1918.6554513649712	0.4669251593891037	0.665768374544598	1885.8922085766164	1381.4758355876393	0.3141677675380533	0.3261469760269078	2677.784889585722	1582.978723404255	0.3565698173332716	0.4882258553387109	2333.6314350771336	1786.9982738974986	0.4236126805737403	0.6258315745607701	1995.384819728156	1489.0741157316345	0.3216997555071839	0.5736290365660281	2130.035816575652	1646.6315168976118	0.3793036003606245	0.4433385188120269	2433.821264025469	1790.3090558298709	0.4070264451037069	0.6571213364612221	1910.1317621465	1404.8872219858156	0.3119654924563518	-0.0312302469203202	3312.614641921153	2451.0297734271176	0.5124391071132254	-0.100439901687044	3421.9704935127065	2672.7327511442727	0.5526694160872534	0.588110817861712	2093.549764184757	1513.065215415143
1	1	0	1	0	0	0	0.3987210212502804	2857.3260987928597	2016.9397886536933	0.5603753989784019	0.4300515771688937	2781.8875812992364	1731.8666122340423	0.4486558001245865	0.0578550660111498	3576.6846945537877	2070.425531914894	0.5569916703402644	0.3794929232032674	2902.6533092610803	1980.779140219496	0.5279279304005887	0.4939044702600393	2621.428690449477	1719.904913244644	0.4496141341744742	0.4649216631855088	2695.4450454963344	1846.6883352610043	0.4825921744374861	0.4496247717091187	2733.702418300305	1948.9870503076552	0.5150433852623839	0.4343179277541196	2771.456109616378	1740.087249113475	0.4454593515175629	0.2396993485857499	3213.0277685181813	2408.766384026171	0.6219006851639146	-0.0511034839320412	3777.8484797357855	2727.247093912623	0.6474829759413515	0.3692789400121875	2926.445657360847	1908.419850450881
1	1	0	1	0	0	0	0.3362712667534132	2816.3727581544067	2029.003525656786	0.5625088461433463	0.4552559276714154	2551.4736171299705	1573.849139716312	0.4177681988671524	-0.1084031341083229	3639.5165447883	2057.531861702128	0.488764432455512	0.2753923283920523	2942.7020328235776	2107.704585864549	0.5727458385361164	0.4148751801008455	2644.350906123361	1750.9313065716806	0.4513387122118149	0.4050480127586499	2666.464371535078	1842.001056376342	0.4914369399323507	-0.0460750355215646	3535.7068044255243	2278.9426067896534	0.4714349376298026	0.4488615673925511	2566.404888241524	1574.9109273556232	0.4203095187617008	-0.0331835982426769	3513.852902103594	2677.149450747941	0.6634283952658105	-0.0459289286003465	3535.459876978871	2634.5762000137283	0.6143297066566024	0.4112527707964786	2652.523642386165	1738.57480188248
1	1	0	1	0	0	0	0.3871620467254077	2701.978702074316	2037.8796122170963	0.567103423910693	0.5270785695407754	2373.578459068185	1672.297664361702	0.4026806369693583	0.2652988893918875	2958.451424419	1924.8508510638296	0.4729670040573365	0.3939645953196853	2686.940768972469	1955.537919870988	0.5188774124314164	0.5595146207851707	2290.7349584190288	1705.722029063018	0.4244226765419859	0.5265104874469242	2375.003624698333	1796.8034678290294	0.4572991084236481	0.0531849022032777	3358.4716139784364	2251.9383907275114	0.5654102144138842	0.5268879097486556	2374.0568687408	1696.3508285460994	0.409434916603129	0.1278836660944499	3223.267171236203	2358.933162365699	0.5833650534379503	-0.0834433825537055	3592.627627979166	2751.2455705778134	0.6303929732923158	0.5307259330808061	2364.40773871241	1698.1831407392783
1	1	0	1	0	0	0	0.3708443956713166	2755.607499748296	1946.640767769864	0.592229824095293	0.4381723937407294	2603.9932903898066	1600.423271276596	0.4999306491029408	-0.0774450929925076	3606.084482908344	2111.4148936170213	0.5802126416032861	0.3678577383024835	2762.140312380024	1983.4355996329136	0.5903402886270974	0.4751923306088212	2516.740337167606	1695.2143353963063	0.4824391915500716	0.4536102810611336	2567.967853199366	1793.4774359313876	0.5213011369296066	0.2958283596778277	2915.26197856652	2061.058547254398	0.5477180022763066	0.4258461999492174	2632.403412298538	1632.9549744427557	0.5144464892864071	-0.2456407544174463	3877.34751937811	2774.080626460025	0.7054027964338089	-0.0205567618067055	3509.5942152990733	2632.81657882381	0.653792726910598	0.3838598147000872	2726.9557499057737	1861.4777994358797
1	1	0	1	0	0	0	0.3945645836814284	2460.486882752396	1930.9283184341116	0.5254218645430567	0.5665857762130647	2081.798651232929	1461.5203430851063	0.3883104345346409	0.2923052544181672	2660.174514513679	1628.680638297872	0.4012714694973192	0.4436137426193786	2358.714300542329	1792.309606372011	0.4739832103731124	0.5571799610569999	2104.266667247941	1565.058332143141	0.4154809934481481	0.4948259193389334	2247.541257868523	1697.4216675443638	0.42469943736548	0.3963433954289516	2456.8696823215496	1790.255582816809	0.4340653410229876	0.5621537608604141	2092.41562642741	1446.1991420212769	0.3836748093718876	-0.0052604086108472	3170.4903243598174	2522.5410016091787	0.6084621269588227	-0.0343236899672259	3215.995103041915	2512.779738296296	0.5617475201041571	0.4975231047757061	2241.533280678371	1648.0013239434425
1	1	0	1	0	0	0	0.3756725065039336	2556.546250813973	1988.6257951290029	0.5778217119722686	0.5704452767084104	2120.589824920518	1472.036863829787	0.3885589736995638	0.0357465865201827	3177.1887514848254	2005.2551063829785	0.4877839822793177	0.4099205226134179	2485.4365407851656	1911.267931244699	0.539184513578896	0.5743685694220633	2110.8835195645784	1521.646414522169	0.4007287983006215	0.5358067913594542	2204.432549402739	1631.1605494658106	0.4527690289250805	0.1973848789781214	2898.6854632061354	2025.843916717925	0.5401951821971022	0.5669714927901206	2129.147102136642	1459.2436562056737	0.3886481758490432	-0.1204956960421592	3424.9364708652565	2577.721619168386	0.6329293535049214	-0.0166778006484975	3262.4141658695444	2576.2991403062724	0.6403430271023876	0.5120299708932086	2260.185051047085	1599.375537187292
1	1	0	1	0	0	0	0.4231518764701975	2668.765600709421	1911.427649635673	0.554341363163364	0.4695984276744168	2559.069556961383	1641.3818308510638	0.4347924887804618	-0.0144997116807392	3539.204463291045	2136.946755319149	0.505710867096962	0.4259992209860559	2662.17088789762	1889.4188288653395	0.5569530970413655	0.4388835742497045	2632.12299957966	1764.4090761081393	0.4638413336347586	0.4140345265468024	2689.773450393838	1881.0048398829665	0.5174216437671845	0.1974101036401607	3147.940630778438	2128.016221632768	0.5512295282610044	0.4605554035099882	2580.7926465542664	1652.8558526595743	0.4316570003385572	-0.0219802637924344	3552.228901639586	2559.502539068331	0.6712706572919636	-0.0416490101457021	3586.248600318627	2693.1841866529767	0.6397408563129063	0.3759759391854167	2775.7500522746773	1916.3916775317905
1	1	0	1	0	0	0	0.3104551690987658	2861.8626012249897	2184.5650460359607	0.470691887363435	0.4332652411849029	2594.522554882004	1784.7809415400202	0.3833049425030952	-0.0068531483317675	3458.203865832682	2123.595691489362	0.5041557210225867	0.3479575264100323	2782.950418169526	2033.6892714227613	0.4450790226419298	0.5133695014470094	2404.1811498802044	1681.444928995645	0.3901597603872114	0.4675836407760738	2514.7407618242155	1797.220033543602	0.3831518142812382	0.3600504457305922	2757.023044759483	1992.685112981232	0.3940985080927581	0.4098518459806766	2647.5736629337416	1813.9158943262407	0.3952023170999121	0.0782000333042435	3308.9169712335884	2588.712854162218	0.5401138850737202	-0.0918985509100158	3601.294772011008	2721.7900322199275	0.5328504802229019	0.4148793752463366	2636.27207342308	1853.0183287795048
1	1	0	1	0	0	0	0.4139865451414215	2961.77104307386	2101.5937433204003	0.6105776526208808	0.5824011193895666	2500.214974254786	1548.7075182624112	0.4489669376265048	0.2210304372148437	3414.7422909833645	1983.8403723404256	0.5288267653596487	0.440363382009233	2894.34802437419	2078.51949252855	0.569101773736161	0.5743344838596853	2524.2474333429504	1686.897401314877	0.5020733256015909	0.4981618131260397	2740.813859403036	1786.8482110775913	0.5019300448980079	0.4739648951814527	2806.112334949012	1934.235362101038	0.5068689002421746	0.5875249381108034	2484.829172742644	1536.5517145390072	0.4423364124949763	0.0719570286054722	3727.191714032393	2806.296890814376	0.7798841202310592	-0.0517198401823915	3967.78126426667	2931.1791153773647	0.703963693684846	0.5622694364195929	2559.771059442496	1680.785798417761
1	1	0	1	0	0	0	0.3319649940123383	2789.23254167408	2213.136819672906	0.699563828546173	0.4169838882479763	2605.7058706223825	1658.1166958713277	0.4778711181751385	-0.0529936358698603	3501.8536035125803	2055.021063829787	0.5206860140284619	0.3743870746994481	2699.2180500932063	2075.001500192792	0.6374448650829633	0.4808241865452315	2458.908334976106	1734.1541431382875	0.493307328071087	0.4654792398475166	2494.9819137342674	1837.189782989304	0.5241819038199647	0.2894916366863586	2876.5353152421017	2032.9261595501048	0.544811085266757	0.4205663520646884	2597.687883627749	1674.0177233535965	0.4710934851283471	-0.1775058909002924	3703.110379215832	2710.5037447010995	0.6990795857988499	-0.0645508812278319	3521.0186462072265	2743.7396529294065	0.7280356350781502	0.4523427117547083	2525.454502717901	1827.253684718355
1	1	0	1	0	0	0	0.3590915227325818	2518.9422351194985	1941.9832446494647	0.6171210124831803	0.4843816233674421	2259.354580174482	1549.2085056737587	0.4618283497186681	-0.0062789346853435	3156.3081079224035	1941.0529255319148	0.5575464056729372	0.3751460894174871	2487.19276865202	1949.3689973128096	0.5925017586397083	0.4452139211116244	2343.5972391732653	1679.7186425757989	0.5064087174884289	0.3550853023271215	2526.8027309854447	1891.17026508408	0.5536684179648759	0.2740628846117124	2680.832630344664	1934.313143350582	0.4864062285971559	0.4604273280233688	2311.240681020562	1561.2788340425534	0.4728054879517111	-0.3398507353134528	3642.071015854041	2671.49798845482	0.728916364772512	-0.0472946490758126	3219.990886956849	2547.995667886071	0.6448927212910337	0.2784434898661297	2672.73176357818	1800.592720843376
1	0	1	1	1	0	1	0.4714334088435879	2487.427375456017	1866.7102399445807	0.5325942258309304	0.7486400188679981	1720.0550283455134	798.1759814096101	0.2092308004957796	0.4358105586732478	2485.83713016512	833.9275986077271	0.236901129342161	0.5576399366568958	2277.1355074244684	1561.3856300807686	0.4289366395388135	0.7642408728790206	1664.8925078293294	835.9146893955522	0.2122593246900689	0.7251784563436561	1796.4724768145377	1025.976443881665	0.2625501165539998	0.6779451868351422	1938.2697072525184	1077.112472650255	0.2458547422621389	0.7538338550022268	1701.4761253658294	794.292258683175	0.2070907385167611	0.4916896221317146	2422.809359594066	1741.8370840438945	0.4352515822482126	-0.0674869531642478	3539.1387929027032	2716.780403232281	0.6385643140640923	0.7307886804780397	1780.2199041993565	885.5318721223869
1	0	1	1	1	0	1	0.485412011753531	2465.5908068499216	1867.5292728858972	0.5258868442341555	0.7490396779883192	1706.4584375946465	809.0818354463395	0.2047721318884945	0.5543743220892466	2263.237181706977	817.3156650887574	0.2104739557275394	0.5620338787105255	2271.7636908058494	1571.039548202659	0.429346392148007	0.7637991373060251	1652.755602759737	844.3843564270386	0.2172710773346503	0.7314791969638673	1769.2895340664188	1015.3156057877798	0.2506832441734078	0.677029679834592	1947.9415135496888	1185.1796574359785	0.2571826825904824	0.7368049606386354	1741.9882075250346	827.6383043019243	0.2122952372762823	0.5276541155052827	2349.269568673224	1687.040785383006	0.4125972747274792	-0.0624678360813787	3541.567327886358	2716.7340096737107	0.6385709170749989	0.7237828100361082	1800.8810060875774	892.818733081386
1	0	1	1	1	0	1	0.4852152637020557	2462.4141925019912	1861.410423115353	0.5274804998168048	0.7533718059796066	1699.5943749041369	791.8072389432649	0.2108782211123097	0.5254638023709883	2315.195180665228	805.5129484859033	0.2321145682896656	0.5470944242992086	2303.723153648746	1564.292280514251	0.4306261079747832	0.780211101011974	1603.6820004787764	825.7448834521252	0.2087715217942965	0.7383597562884352	1750.1293330456726	999.774103262429	0.2508060372435706	0.6979757753845746	1859.090931090942	1149.0062079358531	0.2566985224328783	0.7538342165064605	1693.6110152532758	798.4781335927602	0.2186123734110013	0.5219839186305743	2350.118181921922	1663.9085880514874	0.4162411795744187	-0.0622159142367088	3533.660407489611	2716.8023234214925	0.638584422031439	0.7617700745908642	1669.0106934439132	823.2355682580297
1	0	1	1	1	0	1	0.4678971412206548	2503.624781508677	1878.1260035814075	0.5299350516208479	0.7465313240155124	1712.0850252680193	790.7390962394709	0.1973698553459804	0.5169713668127324	2339.662613464296	812.4537684650192	0.1756857046984362	0.5555632103897	2284.4256347900982	1561.9802449189224	0.4308627602555575	0.7721864492453709	1625.1118310317222	820.0237765629399	0.2037316358119439	0.7266799857294493	1789.679408256639	1004.0980782219216	0.2527872254894191	0.6306524400406943	2037.0692421508884	1160.680943949696	0.2679835398389657	0.7378772120578226	1740.9607023726974	797.1390758250377	0.1975657628748814	0.4905740873567737	2443.7906413741284	1730.0848337345203	0.4259830772729994	-0.0647248808379128	3542.156225830776	2716.6990775079744	0.6385506807410295	0.7395139462254111	1722.9262532640323	848.0030585111347
1	0	1	1	1	0	1	0.4835259888939284	2462.386174333212	1865.8058657688584	0.5277054102596341	0.732819051711002	1765.3314549442953	826.2867915444947	0.2169799067892739	0.5630655166518942	2241.796130048982	754.2656561085972	0.1621925443530754	0.553561727729428	2289.6474777519525	1573.1440926786431	0.4312555962006069	0.7622446652030589	1664.315072467384	870.5503907198175	0.2208993823466939	0.7232028885199232	1797.8908913619484	1017.5798144913794	0.2458947068010143	0.6756671954109014	1940.3897195077589	1061.448667893883	0.2495902797087022	0.7374516410969006	1749.589833487591	810.5937182708965	0.2156180716494879	0.4822278357933947	2453.044047786036	1745.2516974181522	0.4307881999769509	-0.0702068773601543	3543.048546858382	2716.917392537701	0.6386945717893504	0.7369433074299849	1749.135034625949	882.6282666882396
1	0	1	1	1	0	1	0.4814552101251349	2453.920441424757	1850.285197182605	0.5239579058391741	0.7471536243627324	1698.2773489679726	830.256587821789	0.2194586118489223	0.5966134116213048	2170.2163168711986	830.348170623042	0.2147204845981786	0.5373765226649463	2328.001091932562	1582.9479328925893	0.4346335548975695	0.7681601205821835	1634.5446767927735	870.7055489460117	0.2306138810543589	0.7221143551959243	1796.968710525726	1024.5899542109314	0.2695877041208573	0.6687526732042122	1956.7049990171763	1217.2748292030385	0.2784393237215767	0.751717954585522	1685.860033939253	818.5861971191222	0.2179976785439151	0.5103930812378519	2375.681106303836	1662.7894183059675	0.4127433160561202	-0.0720638039222529	3534.1451033249677	2717.038872855296	0.6387318847179885	0.7191878627762266	1803.6887789691011	914.3766834903918
1	0	1	1	1	0	1	0.4691904845771383	2496.3138470961094	1879.106657523978	0.5289990048717	0.7451237566826914	1727.8808982126511	806.7029122724878	0.2156300405089328	0.5721233571279873	2227.077149946488	794.0003167420814	0.2118930039918304	0.5629515204217972	2271.606201456371	1570.258768868377	0.432070490955155	0.7690099172433588	1646.7120241614205	826.7283076842075	0.2168452369906518	0.7370408724504948	1758.4165593596797	983.6104962101166	0.2502184988132403	0.675539464557175	1949.1951114457815	1118.3250637641945	0.2391897330787885	0.7440520122711234	1731.6039709902109	819.1797297835348	0.2183670677410976	0.5368996782769031	2335.3846569927364	1651.0124453350109	0.4246177857959493	-0.0638781601757246	3537.928871471616	2717.0335472317997	0.6386335853031235	0.7316192885783943	1777.5079378370312	865.5822431025387
1	0	1	1	1	0	1	0.4649015955221257	2482.3331577390927	1876.28126376308	0.5315288038175203	0.7434170856128589	1717.0785436275	810.461637186979	0.2003236602143074	0.6735126123399049	1928.1660156074577	670.5469453532893	0.1629219008940268	0.5587366653497667	2266.364427710453	1570.0926945066035	0.4338519249921485	0.7737962696450083	1614.0077320333542	819.7401331531398	0.204782807896103	0.7354394483471616	1749.9137669439265	1008.6356816586228	0.2426968548122867	0.6995511425658132	1868.9453501887044	1058.2038030604906	0.2278089499031481	0.7487988855652248	1704.2459713537778	809.2887202436478	0.1987494028699689	0.5254271237984347	2340.0758769698414	1665.7622660005886	0.4238329155757634	-0.0648046633282698	3516.324158919297	2718.561794759484	0.64641161101245	0.7352423207460557	1742.8437569883822	859.6198787722403
1	0	1	1	1	0	1	0.4850503890524089	2460.2533223947203	1849.15233274148	0.5282140794056626	0.7608545520405802	1655.4288065600576	802.3038336806391	0.211681463290279	0.6061915215529192	2115.4649434811217	754.9160137835015	0.1729239082088193	0.5334512229886779	2340.8408207132443	1581.7489972789958	0.4323596035418541	0.7723745010542327	1624.9129342921678	840.5722725695002	0.2134079191824	0.739788742283477	1745.5250960818528	990.015649669258	0.248067569492362	0.6700882897718474	1964.5179015286049	1114.7426880219386	0.2338552201316724	0.7565247594028844	1667.615143612833	812.2780843959026	0.2130635546216054	0.4896835434037956	2444.920090150973	1711.5621613846688	0.4288653353899166	-0.0637762276697953	3539.116178582136	2716.7003387587306	0.6387093592994162	0.7562108823224106	1678.604413120402	820.8716163086617
1	0	1	1	1	0	1	0.4796559561443587	2468.6613926648665	1870.714987184584	0.5359294197659465	0.7529829729961379	1686.112175245577	806.9986162737805	0.2130573140655063	0.3115830992336579	2744.744279028121	924.1391866341804	0.2542832497592263	0.5606633091082411	2275.70512617328	1573.9286990946737	0.4314950618492278	0.7746952645438924	1623.3008703101646	821.0278315075315	0.2063005511730195	0.7203180271677259	1809.6960022687788	1017.5509457900272	0.260503838864879	0.6470160784644298	2029.727004978889	1140.6087679875034	0.2633741389300615	0.7468981275774237	1698.843904066224	810.6876696871365	0.2113691118577888	0.5109816679709851	2394.617681644896	1684.3324141869969	0.4218607346308843	-0.0635883098080284	3535.129145494057	2716.552738851705	0.6385809453649169	0.7501807285501668	1708.395287575063	864.5918887792698
1	0	1	1	1	0	1	0.4893912480424429	2438.660203208908	1832.730424705396	0.5199292692214523	0.7503993888277043	1706.4806758630486	804.7331695792352	0.2158155842218106	0.532555245705222	2295.916041414549	842.2551026801253	0.2116367163577069	0.5593169493731722	2266.8652423684284	1559.5866059138884	0.4296632181172999	0.7808067359640124	1593.7870925742025	830.0931308861425	0.2145379688578459	0.7408971789807607	1738.7331428565358	990.1408894103066	0.2490052028702601	0.6832799101744393	1920.0463126646173	1162.840593980496	0.260900342261902	0.7521103105683284	1701.775644859537	807.9765965105332	0.2178571564742311	0.5126189844085886	2365.548039771773	1677.6272294844805	0.4094504262120721	-0.0629071370265844	3524.221686405685	2716.2916379186945	0.638411252018209	0.7459319087353049	1710.6095991097886	867.0425366397888
1	0	1	1	1	0	1	0.4734102797025117	2486.9626809700862	1870.7662409115987	0.5341016824612899	0.7528287035627095	1693.1609821890313	822.5307329161487	0.2154490978506148	0.5063931471215699	2394.462271671373	904.4816672467804	0.2083088055592183	0.5568414610830015	2281.198425894003	1565.9127917493688	0.4315243858075087	0.7791354075272454	1603.131100415901	827.0938213743236	0.2094452733454098	0.7306782572298425	1776.5871088439249	995.7611596794628	0.2578860118936903	0.6743106466310931	1950.4180656642616	1107.9355349758928	0.2676485195419928	0.7501437321665797	1701.7649740864204	813.3124475953127	0.215195411486291	0.5143136980593372	2385.959871209221	1712.474941585005	0.4305388279225481	-0.0667266776393364	3536.415964931394	2716.849131452501	0.6385009617945165	0.751850370964668	1698.648911127321	838.9420016915003
1	0	1	1	1	0	1	0.4713549958014296	2475.48017111966	1870.342334172826	0.5302392382068544	0.739052826195357	1739.6265259540785	816.1956992477086	0.2152300923152788	0.541175390687292	2271.736707913124	823.7009042116255	0.1898861807619868	0.5609749078155184	2264.391517783566	1568.4362213413538	0.4296147729918738	0.7708673960819405	1626.2998103963473	825.927822960176	0.2016488045316329	0.7306757170867269	1764.2930039020707	1000.6342364121635	0.2466101713281712	0.6239163037855109	2073.4140730474583	1280.8828534754878	0.2926383646217796	0.7384720074684965	1741.9238649256854	818.5232639995359	0.2148607336103535	0.544122255061596	2301.5429198770835	1648.720662198993	0.4191140326433524	-0.0663760207340344	3526.483833995887	2717.178858667343	0.638610278271303	0.7303866916164191	1760.979100406717	857.0405626208551
1	0	1	1	1	0	1	0.4821498139024749	2465.2349717276816	1855.5183599142808	0.5242029598886211	0.7602772646227889	1675.297952234588	787.7497570074088	0.1975780536192171	0.6728415893549196	1910.5867531928448	679.22014479638	0.1603179603372714	0.5639136562234086	2264.7098761034786	1553.8648737413068	0.4263520179651086	0.7864458228074901	1578.8639797125084	780.8688839977418	0.1923689367272437	0.7387684614333598	1749.7312017315476	976.9568857741529	0.238962135800845	0.696895920861244	1877.986730170984	1083.5763065468575	0.2533783235554832	0.7536664121230172	1696.9568990726536	782.8260404548091	0.1956222343657228	0.5209065782554388	2374.5726757257225	1684.0616678928925	0.4280309301840738	-0.0644164950761403	3541.074037642446	2716.83983658373	0.6385243077899994	0.7735730451713567	1622.6368056605077	800.0053811160074
1	0	1	1	1	0	1	0.4828413138709757	2469.252506760388	1861.4154405592155	0.5237494238631556	0.74031456233954	1747.1512387666928	813.9158067925016	0.209456944025798	0.6047025184164646	2139.9115346210174	758.6153514096762	0.2081817380193265	0.5656448031427581	2263.857442870832	1562.4881001647589	0.4288190005952879	0.7649102773963211	1663.9618898338158	838.5373819784558	0.2105110259805527	0.7302757858097287	1781.1507327434217	995.6233138489212	0.2457662553808293	0.6875360808450254	1911.4256332532304	1113.4467328499554	0.2678144755030714	0.7347070170356597	1766.2120387024509	830.0915853260072	0.2206362711566242	0.4882044920012191	2444.6638784802644	1720.1124792660016	0.4261697953416723	-0.0639780656009297	3541.7601515010733	2716.6951216877465	0.6385405152397993	0.7275713173799756	1792.8808007657044	898.1753480424562
1	0	1	1	1	0	1	0.4844096602195726	2454.863507902247	1847.758309496488	0.5231748064089924	0.7525585427632204	1705.196528278114	798.3787682711618	0.2106699283038076	0.6670150658733773	1960.2466951127783	671.4073919248173	0.174446446680735	0.5681807949535683	2248.8427052569987	1552.241312162888	0.4230885882975735	0.779933384662165	1600.3647669002908	821.8574783069622	0.2092667990779421	0.7323679879760938	1769.2293990279722	995.4074718144764	0.2529842700190037	0.7147295611662781	1821.1220687168095	1043.2373739740256	0.234448883295039	0.7573612112591072	1687.5659891645068	804.503884607064	0.2085346062451638	0.5404141879814638	2308.731129442384	1661.783035131928	0.4323332616484584	-0.0621834187480836	3530.7848152146594	2716.749898679283	0.6386079933919981	0.7660456199856298	1653.3239956322789	797.6369465325913
1	0	1	1	1	0	1	0.489860717565625	2437.432974395666	1852.850850393452	0.5288241346586834	0.7716882904664084	1622.8808317222058	784.7184350223923	0.2148038470491556	0.619785910711163	2078.307325530267	751.3233797424296	0.1892313728275614	0.5681099518385097	2249.91915662273	1566.896502211772	0.4289726617348564	0.7961176539856964	1525.127780876502	786.9012048989568	0.2030766008151373	0.7488947056730633	1701.2078969285333	982.5140733895812	0.256177302763728	0.7243036476459453	1790.9077552993124	1057.932047831221	0.2385408814844194	0.759946623953509	1661.7011437337285	795.4104710898182	0.2109905545575239	0.5229096754919602	2351.333166845336	1672.5137895363307	0.4198375696576087	-0.0653074897502653	3525.2811732300493	2716.8661013437013	0.6385895212536007	0.7562894929996558	1673.443524371141	848.6094102529545
1	0	1	1	1	0	1	0.4709688318057957	2493.8288422676987	1874.988146101805	0.5309949127420168	0.7447099843361932	1731.1494356313967	806.4857147766563	0.2128550843638965	0.507015847997472	2389.333889408309	887.8906971806475	0.2246413013137969	0.5636783010386357	2267.4531136829723	1556.4011355906518	0.4274755666743696	0.7633736514880518	1665.3858367718265	851.4612485166044	0.21250180917254	0.7309412659518696	1774.8972580950451	997.2096551178996	0.2435735407449824	0.5834697047637741	2166.472728009393	1389.4003239398958	0.2996339630003455	0.7466040056533307	1724.8662816772096	806.0280694926493	0.21469045304277	0.5108780624492468	2399.88312682914	1683.5147364002437	0.4138396926009725	-0.0623658766881694	3539.7027723971573	2716.9323734589498	0.6386426129815188	0.7285334219776572	1778.6092545282888	856.8976994382472
1	0	1	1	1	0	1	0.4796165833909643	2461.8548881378365	1863.998553829662	0.5285358447649544	0.7417706976608441	1734.8724591479695	797.8185634249913	0.2082422589837411	0.5029592055147374	2401.1855080079545	788.1217396449704	0.1887225582323268	0.5523280180626521	2292.017869620528	1577.669631102572	0.4337989259247393	0.7614947493934052	1662.9007845618198	819.4754804728793	0.2030206051414605	0.7235318986346602	1794.8881389296243	1011.455871233384	0.2525441088069786	0.688394901255121	1903.955146697564	1092.3299201792772	0.2214073701993398	0.7416034271630692	1737.1121330988267	806.8416790472545	0.2103542391578651	0.5310490576384224	2344.293465358595	1658.2536415461768	0.4129742586355409	-0.0632994023379721	3534.1855315670773	2716.727049715162	0.6386017976092335	0.7163977339374241	1807.5833661175232	884.9713773733392
1	0	1	1	1	0	1	0.4642542165381872	2509.330583143877	1882.682622693001	0.5324250137116879	0.7197964674933127	1815.8615546826436	848.8454542185867	0.2144382829332676	0.5161316012245635	2361.501885575414	827.3400755308041	0.192081998103767	0.5594500439936019	2278.355068084012	1566.2286837589722	0.4268963872362155	0.7596858464889812	1680.7665163705128	854.0074490983692	0.2154373277707907	0.7196319594468583	1814.7969040343828	1019.1226863041976	0.2500858410224696	0.6075240189396711	2111.35232727632	1320.213049847273	0.302558385021868	0.7223495508607212	1806.8807676651568	836.5551596028378	0.2092432916963604	0.5193333197678862	2374.785017645708	1685.955294887695	0.4140315215020168	-0.0651268069534126	3537.77555529387	2716.605208583239	0.6386480658305771	0.7235462903477066	1804.6351067522216	899.7509673502321
1	0	1	1	1	0	1	0.482383847394581	2454.909101624295	1842.9408473750511	0.5265705732510056	0.7523943697896508	1697.955598850123	803.5402075220858	0.2172186742280978	0.5351100343530341	2325.491006260266	819.6388353637312	0.200649875560494	0.5315966766606609	2332.7406488492243	1582.0648260866365	0.4343123602272253	0.7785342611014359	1603.647805564818	832.6847495200205	0.2103431646003006	0.7361007149984592	1750.0538244894171	975.144867773527	0.2424539148470999	0.6747630465012223	1923.8764552517453	1133.1597255823667	0.2635572158003459	0.7623771083139819	1663.546220708574	791.9526159459334	0.2161742608575933	0.5019726873580703	2397.1721377461618	1679.2612236509362	0.4247214231227475	-0.0695830839607745	3532.846005089149	2716.627108402929	0.6383579789865881	0.7578189869928866	1676.5681932920688	838.2603237663294
1	0	1	1	1	0	1	0.4824985509431226	2467.691752486918	1847.279689561256	0.5255688223879864	0.7367495769187655	1746.3819830015725	816.4309562970182	0.2051300868522133	0.5755379816640558	2225.9299813414937	775.2312996867385	0.1917292688406418	0.5584690229056394	2273.495079294032	1571.6717315205824	0.4300214309363613	0.7684561837047519	1637.0768572667728	826.3025159882515	0.2036513407397928	0.7247099244939905	1793.9573786232436	992.7984377574558	0.2483911954196202	0.6600286948370684	1972.4811673376785	1145.1838763059354	0.2438266370995382	0.7369146561979758	1742.5768183251726	816.7229584526214	0.2089912552290376	0.5254263012616553	2359.286935456218	1688.6412747562536	0.4164555837425115	-0.0558405208168212	3528.452190266073	2715.981427743425	0.6443796852352885	0.7388478513719062	1739.8611389655769	844.047673056231
1	0	1	1	1	0	1	0.4669650414524303	2489.639537489929	1877.2906809202452	0.5304026197576054	0.7511973100820442	1706.0774576661038	822.2379434110353	0.2081752724227334	0.5861435251695486	2176.897682703907	790.8392189349113	0.2028209538876603	0.5252524235730343	2357.7222138927336	1595.5123125679986	0.4372358504627203	0.7783082529891164	1607.5685919736725	826.2987235721528	0.2071195127968377	0.7275913479267159	1782.7512936321775	1024.6552357534183	0.2552230315451959	0.6605758607165255	1996.00235515662	1187.7901861126525	0.2487895371741013	0.7466685527706909	1721.212228552383	829.6388543979581	0.2101261882724205	0.5209198620803904	2364.3053908198144	1664.7074221316234	0.4142774179020086	-0.0665689034593766	3534.9370336916945	2716.878078752562	0.6385353056826782	0.7476792823358853	1714.3516799478923	829.534286951954
1	0	1	1	1	0	1	0.4726881705442846	2490.013553230997	1880.5782473687384	0.5283147044836973	0.7453759107895523	1720.066138004775	823.4881685360251	0.2135253608767355	0.5184301703277572	2326.411519412027	851.6098698920989	0.2213343663846428	0.5549796011616965	2284.2180229727483	1584.0728734832214	0.4336722112226753	0.7693904804665733	1637.137599446518	828.5101108837898	0.2093646714818604	0.7346098816538889	1760.9937553273849	1000.5889678521924	0.2508323297444033	0.7029183549761405	1862.945244791214	1064.5299089368789	0.2417848186620221	0.7350513842521342	1758.1294060495038	844.783125448892	0.2137217592288235	0.544482248694939	2310.9542483213254	1648.1397117499191	0.4094174271657979	-0.0635792073753415	3537.8996393977905	2716.3335427083057	0.6384954672645076	0.7292927679810207	1776.056503035365	871.5641276671917
1	0	1	1	1	0	1	0.488484143532759	2457.832336972847	1845.3426473937168	0.520518161727771	0.7570091401635478	1685.713471715538	793.8596312033878	0.2108368698053481	0.648615888912477	2017.7055432363893	698.5221169509224	0.1571217173506738	0.5620664417464161	2273.12883224801	1565.2976959011855	0.4299104403080531	0.7727149110027464	1625.8278619934838	825.630661059872	0.2078374292695662	0.7354796467957728	1764.113628360003	995.7412149542154	0.2502165856788476	0.690431841787971	1902.9600377802592	1124.7768862899652	0.2512199036482944	0.7579991766938436	1683.9585860253846	788.484917974243	0.2081959731169304	0.5094938234461104	2405.2554931329632	1732.704514255151	0.428173782744949	-0.0636191166066031	3541.8911681757936	2716.626594205787	0.6385388769357505	0.7437132594656094	1726.7958675889415	840.8662785390874
1	0	1	1	1	1	0	0.4746270989135889	2508.2932814823757	1846.968613658531	0.520423066292348	0.7366863965950414	1770.658326755624	818.6777913475178	0.2103626035975997	0.6077990520372252	2158.921382987023	904.8395320566636	0.2279851560743072	0.4872508128368139	2460.2848437016173	1630.7480020139506	0.4365616485479904	0.7459260711064326	1742.8226490306613	869.9738688315626	0.2297053397955757	0.7144144120217303	1844.997165227948	783.6848978864775	0.2005121894064928	0.6060648723508667	2148.1067842030184	1351.4327050658633	0.3359728852688773	0.717991244086831	1831.6817060846197	908.5159428415164	0.2417402043938193	0.4124175017469276	2590.1736650670828	1719.579947336709	0.4257002234994299	-0.0284957429043178	3509.7619785469674	2747.8190922951944	0.6824523749408595	0.6974390748208952	1898.033102358953	856.1898341921544
1	0	1	1	1	1	0	0.4710320902057546	2512.7947886571583	1847.1960197864455	0.5215383380083157	0.738527744434116	1761.9739400763028	827.0623299088145	0.2119433899610576	0.6145810118213706	2129.738497763257	929.7391085072702	0.2347327161840531	0.5281992576772584	2373.9430029475307	1614.305278890664	0.4344196289636728	0.7608888045831879	1678.3087796177365	840.9116946015089	0.218941784802715	0.7142733746120774	1832.4189502674403	798.2392163491512	0.2075942240420581	0.6206527367243133	2130.107091095705	1368.6435431571394	0.3395180124201782	0.7216958769041748	1818.742532769183	896.5977500570377	0.2383880273750023	0.5171589775916196	2389.34475564407	1659.8832104703229	0.4219819752256892	-0.0282083040014393	3510.4291735373845	2772.187592593298	0.7016694347066567	0.7259013718325715	1794.8773886157942	829.5974215113863
1	0	1	1	1	1	0	0.4816239800359824	2487.573389320299	1842.1923385789687	0.5145469194768593	0.7298831617239794	1789.5641952975093	834.1577367477203	0.2176311622990485	0.6435780877870019	2062.7589239451204	910.3488245473778	0.2509391541274372	0.5317398651795202	2366.5283267863333	1608.7425976531108	0.4334186016126928	0.761761705314942	1684.9696388919	831.2608483044999	0.2185961260981891	0.7268895825803537	1800.0878947246936	805.0378573680811	0.2141965915802094	0.6189159498207102	2133.449659774797	1352.1709926969706	0.3318276869517138	0.7120140508439793	1849.1874719032176	914.3027002141284	0.2464116465024723	0.5265880938673679	2375.482998745297	1641.1167929163653	0.4102026238450679	-0.0081787566408555	3474.5878355374416	2760.3494196457427	0.7130681101423908	0.7271722617703117	1801.3645589602784	799.6982738608502
1	0	1	1	1	1	0	0.4996398916072307	2445.740400495633	1803.4577350831328	0.507433994145909	0.7289873936942679	1799.999803940973	823.491245248227	0.2072928102493578	0.6562952252173474	2028.317912413916	786.3396493720963	0.212864929661738	0.542125025989338	2340.260365231783	1608.547391104091	0.4323322526474539	0.7541373004739148	1713.2196014052547	872.4489892141701	0.2317984994987992	0.7134801264701869	1853.5449465340616	785.6345643198204	0.2115816770386808	0.57822947198704	2233.9018607197168	1423.3688687161723	0.3525984597247705	0.732434100677317	1787.8439913031789	894.1704951724116	0.2335716233185466	0.5166197353317479	2402.973113511662	1710.8976756824657	0.4331970792572512	-0.0192603854061341	3491.824453834065	2757.153676714616	0.696782177761995	0.7165330344706902	1836.50847739976	852.368276301039
1	0	1	1	1	1	0	0.4843180762101037	2468.7486117984254	1820.616481997352	0.5128604468368378	0.730532582154585	1779.820646582255	817.8038235460992	0.2106599520870687	0.5604097707613871	2259.956685056948	953.0525248882736	0.2501604449711875	0.4755578706361584	2468.939096218042	1642.185887940279	0.4422224846985164	0.7394568695213304	1751.694993367014	881.3102676972609	0.2343651435546765	0.705490402984959	1844.4511435138872	799.1089347084686	0.2082217943083101	0.5956961476959066	2162.2370846203785	1374.24596078874	0.3501500499323842	0.7081402614421538	1851.7595874706572	904.6199082356276	0.2400186375119306	0.4650806408460738	2489.393585673616	1705.542537429758	0.4251490412593965	-0.0270375783106268	3496.022136984948	2770.239963202703	0.6979413468258203	0.7073563719290894	1861.217901172235	833.036058258706
1	0	1	1	1	1	0	0.4592791762512956	2541.4151461665674	1861.2501646755816	0.5246014489646457	0.6833248182802651	1920.719585121379	865.699083556231	0.223283805288001	0.5379999721319738	2289.9302515819	962.2884409278244	0.2543788973333328	0.5320633016381082	2361.987869001261	1604.4760384472709	0.4330456760154824	0.7146936269499111	1832.5429595018657	898.6765349599934	0.2284678623332091	0.6592196892532746	1990.482747023217	867.8491578487095	0.224290849130692	0.6115806960693291	2154.653185035445	1378.6894198352038	0.3423380304568058	0.6659217535602623	1981.981266893829	962.6103601446896	0.2536516483882083	0.5022101813936469	2432.011439655034	1686.9354001219567	0.4164006944207701	-0.0255772290356873	3509.298477750139	2754.634387994778	0.6835345377047121	0.6831222023447387	1941.216416206174	850.6446772668717
1	0	1	1	1	1	0	0.4756742733031623	2503.054007286767	1839.589305519934	0.5195545313707394	0.7036875182743427	1856.8066647530984	870.9381229381964	0.2180597876881777	0.5193281114681875	2353.0968025991106	1002.1562986024536	0.2373577655879646	0.5287127447937493	2375.1803671926277	1628.0298040714017	0.4397910914090999	0.7349828796528989	1765.8968138015794	898.593510984843	0.2327808208102303	0.6805577453826417	1935.3833337170663	857.765627925122	0.2161657882734386	0.5919518659626151	2204.5016242539286	1346.0366670301785	0.3354230819582696	0.6972908505121466	1885.1644135075344	931.3903363207912	0.2456676399181578	0.5168980462270547	2402.4698264513595	1687.4407767893038	0.4241869897589149	-0.0147607202459109	3487.761575169051	2778.4396785663453	0.7116792346769476	0.6953822235570928	1884.1593075324884	852.8020552809694
1	0	1	1	1	1	0	0.4736942749014899	2497.9244470111958	1853.178079961491	0.520083966286216	0.6977027352897531	1883.8014370985657	863.1716369503545	0.2146074270009311	0.5333734595749207	2304.415916221652	930.391499030307	0.2297903921501549	0.533816124331746	2354.684903379534	1607.8415133766534	0.4350137947093501	0.7446655865546623	1735.121513457788	864.7845522299291	0.2239628186062553	0.6949536734455682	1883.7771094790508	810.5886487267369	0.2018096838459908	0.5920758092125706	2203.446314038052	1454.4561711472384	0.3857190811195943	0.7041132037640941	1870.3747789720687	926.609917601146	0.2476983482980557	0.5183529163426088	2380.664642442524	1664.9387876520195	0.423098233328092	-0.0324871462086772	3505.149202419268	2766.0967305122317	0.6993684713693726	0.7227981410487292	1812.1016813564488	844.7004607862107
1	0	1	1	1	1	0	0.4659185207229031	2517.365236817722	1856.9773493018488	0.5204332232191471	0.7319739060376848	1779.7450650726237	826.3170286524822	0.204643277337904	0.6789132705880816	1952.618419549815	816.4330020379165	0.2087793236267233	0.5392144843091887	2337.806287204013	1596.959416144841	0.433492345571466	0.7472501484912953	1731.2036241513238	867.1677006324295	0.2258929986361264	0.7164284958332268	1830.9927454721465	794.232476870075	0.2019256304387599	0.6174496171615098	2111.8655014459214	1352.9771174853288	0.3399057465471934	0.7110717336428026	1851.845897892912	908.3714572574542	0.2439340031356068	0.4933741322571405	2445.2835466241845	1713.353623416596	0.4334951714249164	-0.027154451804764	3497.7918305343983	2788.9528575244526	0.7148313272605284	0.7321916650099685	1785.0546496232832	822.8568032642121
1	0	1	1	1	1	0	0.4701975569324647	2519.55617656702	1862.958704363324	0.5210094028573049	0.7051313450730708	1879.4508999357872	882.4968679837891	0.2210295574717165	0.5862698827645239	2221.772159206573	912.636733781365	0.2442597670266978	0.5084635716044126	2422.6846110909223	1617.5659715102702	0.4353890173987891	0.7316043327684028	1792.918424140283	891.7244001791869	0.2368294441969233	0.6974115183345738	1895.4389380171735	823.3636989165254	0.2200541562203472	0.6174048610000262	2130.065254037114	1316.9662236268562	0.3421934593476371	0.6894374713929052	1929.8061895051069	958.2147882295744	0.2522241800932341	0.4824941558452666	2482.001901048666	1690.7617265394524	0.4116184058245856	-0.0253887617154614	3504.9523251204546	2769.4690059671166	0.6979693651297649	0.6801405497811841	1957.693968737742	868.927831206626
1	0	1	1	1	1	0	0.4773435788787711	2499.753951931276	1846.721505103464	0.5171084535445676	0.721708775946584	1812.5501575674175	860.7593102836879	0.2191740573726876	0.5919258080790175	2162.3207041427245	907.3887775885424	0.2374515248278162	0.4856872364012371	2469.0171057271177	1633.0080992954768	0.4386445447665729	0.7457882931647777	1734.530036007449	876.1290488362747	0.2288059382448462	0.7128665622277695	1834.618837005734	825.3379897985362	0.2168855558414066	0.5535865722957034	2297.2949613527294	1405.7786584728751	0.3418289988640298	0.6990070188266684	1892.9218530209985	945.1863993737544	0.249754951686272	0.4364449257950545	2561.647539739997	1754.3030652681784	0.4337379876602308	-0.0232618516254587	3496.337589612925	2763.0855579758595	0.6993730871232244	0.7038772984544718	1876.2176937604183	840.2275774237448
1	0	1	1	1	1	0	0.4797111433057601	2489.4926091278357	1849.881868177696	0.5142185771396353	0.719459154130708	1829.1036830208789	844.1861069604863	0.2154494897670878	0.5321050262263484	2347.7668316153404	1000.745140190992	0.2536272946684034	0.5363357532105866	2356.202310699459	1617.815223383885	0.4372863357602828	0.7488249079413668	1732.098320459003	859.3616871665057	0.2262158993876314	0.6803415798286643	1947.1864633473765	856.2484153636875	0.221012016309345	0.6461760971490487	2054.2447766887703	1274.4916273654446	0.3237408366995212	0.7203298656447167	1826.3330046836452	887.1986108430192	0.2379986325238098	0.5095184693121688	2415.9427002081497	1728.5651513916987	0.4211415485297716	-0.0232621509775008	3503.723539433068	2769.51011688518	0.7020901256246777	0.7252452159459577	1813.4752066349447	827.544317873691
1	0	1	1	1	1	0	0.4857025151420066	2484.495855648541	1849.5871183758256	0.5194777591604297	0.7262064419174055	1795.835227787737	826.6867846808511	0.211229097317944	0.5631702307017947	2264.525167308241	885.3551836607178	0.2318116154567313	0.5334948795236183	2361.4862404157147	1602.04555623314	0.4331435270141933	0.7441213419140079	1742.3660919704157	852.3798537299241	0.2222407520319917	0.6845179928701197	1931.1988614413665	802.1925069154572	0.2072153150672932	0.6511663183989598	2040.4264722514577	1276.876159357261	0.3108377048403986	0.7232909904779253	1812.129579351884	894.6364914097369	0.2413590861873699	0.5434170365409858	2323.3060986645623	1628.0164615868528	0.4081627930188982	-0.0148576702613659	3491.3064377519995	2755.1034603075946	0.6944362685448834	0.6972321178401721	1888.5735335104207	856.4707805097863
1	0	1	1	1	1	0	0.4727218830918899	2505.8679251666485	1852.7238048772556	0.5195628244599719	0.7148782403319054	1833.156929548319	857.362231864235	0.2132977405623324	0.5817800643583597	2232.862707285499	970.209735843656	0.2362517601166924	0.5385087389976165	2346.4809252800246	1616.0095997194492	0.4358676731328807	0.737826117291625	1763.285991961529	916.6057039371406	0.2388015168280131	0.6915336006071294	1909.053823684358	840.5331027625161	0.2041372377701179	0.6348778080648578	2082.5786496637843	1320.2770534342667	0.3420412762517345	0.7062044200878297	1861.6984745146483	929.0500631210216	0.2435946173382958	0.5106538660652932	2402.340611710172	1665.387680386116	0.4132718036246984	-0.0207350229515109	3487.9383556459884	2789.7315661931243	0.7176242744266215	0.6942277110409844	1908.7196457134623	870.8492381513879
1	0	1	1	1	1	0	0.4862236168308659	2473.811965754615	1828.685012617724	0.5167306199733852	0.7242680193860905	1809.7672096405624	837.009030070922	0.2196306962213106	0.6145787317680542	2122.396983789021	871.1933610137754	0.2268662331625449	0.5414583423525124	2338.8587597671985	1595.1669159582118	0.4311836550895787	0.7348602275268651	1773.7235222935233	891.4331076334678	0.2322287827585093	0.6871139143463518	1929.0332437731377	833.5747580642501	0.2213342434438476	0.6696108495282496	1984.1729005535492	1250.2884919847395	0.316055271699503	0.7155792006304444	1841.3850554073292	915.2427684793709	0.2461134310050991	0.504105141793742	2424.042011143836	1685.6240127212156	0.4172520837828918	-0.0245063611576032	3498.220999950576	2767.7006968481114	0.6968461314300172	0.6834692482462145	1934.9501666040464	880.2109334612908
1	0	1	1	1	1	0	0.4585445985319246	2550.3220387256265	1876.1720685174416	0.5276188933065474	0.6891872067602252	1921.4812452909573	895.3454806788247	0.2204676553366678	0.5785995358191023	2226.6626695001023	905.796543088126	0.2328040051188121	0.534184250513445	2362.695428517349	1613.898940808215	0.4351578920958528	0.7267031502518358	1804.2463238280727	925.6156819828818	0.2444984947246692	0.6877204615543566	1923.8164273633545	826.0907346313564	0.2132793524066247	0.6103635856187617	2160.911927496627	1361.0506177097973	0.3480688981872328	0.6898187920088077	1924.883413873881	947.7838511872956	0.2502877420305666	0.5229503562901667	2390.5388330355536	1662.9225747254643	0.4117396121867451	-0.0163571840135416	3496.122011089878	2760.1966198723408	0.6941143447728605	0.6868597645190881	1932.4288508906372	920.6280116823888
1	0	1	1	1	1	0	0.4827513698158886	2486.983805515669	1833.973999471148	0.5199095080352486	0.7307293896517184	1788.049390325728	842.4958405673758	0.2105810000613185	0.580549068617575	2230.3034631287983	955.9927798362404	0.2480415469895591	0.53425608854672	2357.1687791576232	1611.0698684076087	0.4360265915277312	0.7540751288616494	1711.6204048223783	842.4878424452961	0.218058815335547	0.6937806167998055	1916.598305187796	829.3633144863439	0.2117220830350409	0.6076057202111983	2162.81626110508	1352.6180536107015	0.3478985773228539	0.7178286205769255	1835.9885688537704	928.572103312283	0.2429111184621943	0.525673812377362	2370.6240422760734	1642.6284926653611	0.4024745084564854	-0.0149994202231716	3490.689705536747	2763.9063679408173	0.6985111089473346	0.7360082994523719	1770.3605815882052	811.0193726754695
1	0	1	1	1	1	0	0.4836500503197561	2491.756556748186	1837.4966014397075	0.5168164627474447	0.7203521651670418	1819.5749894988437	851.166895390071	0.2131478982840094	0.6596056041354201	2017.2841707409389	835.4175545846756	0.2118399562873835	0.5399840323054059	2351.253430713497	1604.1152506166857	0.4340402234828288	0.7526935258342993	1710.9633548582176	843.4867394554178	0.2133071265943368	0.717254779511315	1834.7244497844583	785.7214851586351	0.2016105351614368	0.6260641738133049	2105.2504732935736	1362.4287256257066	0.3393034161146475	0.709077554295579	1858.1301002158464	932.1924823183912	0.2430400232504603	0.5063290889659291	2436.484763298693	1688.1336888697	0.4199193572806872	-0.0191104357856156	3500.1453788389144	2759.5486034038904	0.6970557781229393	0.7270830849223202	1798.2910425786838	817.6641881934634
1	0	1	1	1	1	0	0.4668417086507179	2530.913538506689	1865.177426267133	0.5265487969447715	0.7312465444966707	1789.4341665177787	849.2732531914893	0.2248802121211334	0.5238773204873792	2354.3730951187654	981.6208368563142	0.2363146280494329	0.4952316525781499	2453.290422444282	1635.5151854797075	0.442655102263766	0.7495121112232102	1722.7194726128378	880.9000079031666	0.242646636381664	0.6941593997721822	1895.8308608305583	839.5385786792788	0.228029467412477	0.6096027752065872	2150.714298343731	1378.389099626847	0.3672613290641288	0.7240737575073798	1813.3435042619108	911.3806987344266	0.2474962611110409	0.4677822191230898	2519.4791532411746	1719.2053493142755	0.4225586933732241	-0.0062968785126515	3477.15641809126	2782.643852705863	0.7250567120457699	0.7122503082053472	1846.46192082714	875.416503146557
1	0	1	1	1	1	0	0.468112079265967	2513.828480195962	1848.1905299581408	0.5187234602197055	0.7314511768080404	1779.516036241679	829.0842793110436	0.2097457007306136	0.6542806385408232	2008.431217825072	832.0492296110539	0.2328224256662492	0.5389323552605884	2342.5763329534043	1605.6185152385528	0.4343729308076076	0.7556736862474216	1705.0240242980258	864.5053122745328	0.2239934631009933	0.7213890818012596	1795.5524052732576	791.749508966612	0.2121861380331057	0.6573002319389334	2020.72738101402	1260.6007817057948	0.3277537753986758	0.7079922521717676	1857.4694422637176	930.58404365547	0.2515862534891063	0.5188921769971816	2378.363574017456	1641.508909642333	0.4141984668821338	-0.029377127408585	3495.9339747220265	2767.1154151025557	0.6996708036572341	0.7071349136188603	1869.704990006792	868.1447709623295
1	0	1	1	1	1	0	0.498820688112509	2439.0729071826995	1803.3172120275296	0.5101741510862927	0.7195407745300362	1783.1269941684743	823.5411918135766	0.2032305104859526	0.5394642902604847	2250.5806538169904	918.625261481678	0.2366389453095222	0.5370637457166382	2345.1892023409887	1611.9403926752125	0.4333451134918641	0.7380938290329178	1724.5332899500256	870.280232650631	0.2269392600860803	0.7100537666191453	1789.8328409526578	776.9652626164564	0.1989726321917403	0.6128287911755199	2141.148954907835	1393.532691385371	0.3310430767215387	0.7171956298034695	1803.5254663603496	891.1809610206425	0.236472358732763	0.5023745510849436	2411.168047301984	1674.4129421694263	0.4051929848299064	-0.0291174317785408	3500.6598612883986	2777.7004746596303	0.6997802511819764	0.7003647274478626	1842.0333367113249	843.9281881648936
1	0	1	1	1	1	0	0.4749617298969776	2508.052604081713	1845.2633614253464	0.523402033594754	0.7189729401140769	1830.829618759944	849.3003463829788	0.2154513995840032	0.6209947334022494	2126.588280087738	898.8272000986677	0.2377378693956063	0.529116962742893	2373.530093850917	1610.7766292726362	0.4336633189158744	0.7530669279372703	1717.369432939386	852.2046426203863	0.2191838099390303	0.7258368626409535	1805.1008120836143	803.761740589832	0.2051758116003885	0.6371328954837681	2085.00606353204	1299.1960846831034	0.3304964370489431	0.7023926207371575	1885.7556596829345	936.2191372607232	0.2444072620252139	0.5193310871904456	2398.009889875396	1646.8085747923265	0.4083305324768884	-0.0139591943612337	3487.90649860994	2776.561120362776	0.7111733465679503	0.7039798350308552	1876.7439381297984	861.8121765656167
1	0	1	1	1	1	0	0.4900665414338724	2472.8562435591653	1829.1462475826856	0.5157592285822444	0.7111835808400266	1859.3649606808208	843.2985883586628	0.2176740492450616	0.5967094976838438	2192.7054478940604	944.5390230313756	0.233249076394248	0.5339145410021555	2365.7243272069104	1607.3674386340329	0.433055105715818	0.7468996639951413	1740.6409963340598	843.2009629182667	0.2188781750744209	0.7032100656785788	1881.6115386497083	787.3213060480135	0.2035365401612724	0.6249009486296127	2120.033140712743	1342.6445363178252	0.3347750189922188	0.7098459812950686	1864.5111059667183	896.8697690148217	0.2388020579580255	0.5131076536909287	2404.894038556756	1684.7000630192783	0.4265061286186054	-0.0200872479892576	3496.643167013307	2786.41996314068	0.7153718248123208	0.7021244068037515	1888.480574952976	846.4006908530376
1	0	1	1	1	1	0	0.4743601995006722	2503.7753635428635	1848.1119335216963	0.518889851876543	0.7227036308916893	1814.1683534501892	848.6269400709219	0.2110607783437177	0.6281943432633672	2109.663424337114	920.0330835481142	0.2370259414446695	0.5395490868652286	2349.0588683419464	1608.8885155081389	0.4358929988655705	0.7463984207337271	1739.466571709998	874.5048667755054	0.2271847999321498	0.7261117109367907	1804.7888878758345	784.916781082469	0.1985965238055067	0.5666265315846871	2233.130861650132	1458.6939386516167	0.373518564921327	0.7165264138932155	1837.1051537730805	905.6906601438374	0.2392571939273362	0.5325904818455218	2353.9330425957155	1653.3142050215497	0.4051937920370473	-0.0209464980236191	3496.2352462965173	2768.2018996210654	0.6996317644512373	0.7245695178313356	1803.03528124155	796.312061377992
1	0	1	1	1	1	0	0.483648811588503	2485.6925420511493	1832.023030515548	0.5200547073047864	0.7288299431847004	1796.400701818186	855.6843321985816	0.2143300094092371	0.6418601077284725	2074.085037083698	922.4793402983488	0.2346402576020523	0.5456145801185379	2335.1401798594825	1598.565733399491	0.4337425698226221	0.7601909745179165	1695.6528346423995	873.6780517367836	0.226941570720748	0.7518403758553447	1713.5938130227885	793.3997262288401	0.2056355526082124	0.6418690147895905	2071.5141686074985	1326.4566889369714	0.3399489934527298	0.7268789912110957	1805.960631725046	909.6856900977032	0.2397232443465643	0.5391140060805218	2347.3165892791767	1646.8676980413104	0.4106829455171524	-0.0172964949844577	3486.817113798112	2758.3855638478008	0.6969205011620312	0.7172963362791254	1840.7228196670255	855.840410893217
1	0	1	1	0	1	1	0.4083869362921996	2959.272496680812	2047.0855573346903	0.5567504691683758	0.675376479767204	2192.0783443379064	1020.5603913725488	0.2659332424609364	0.6597623602355467	2244.1777834532177	965.480784032327	0.2589753137328601	0.4768881145086994	2782.6806880812933	1750.0560331077436	0.4710538471327886	0.7016109710246274	2101.6360323231665	980.706041071612	0.2705156213472703	0.649395031387505	2278.112218694738	1003.072190727385	0.2884192911323663	0.5758931464264534	2505.5537600418857	1407.1173068500416	0.3261138286101575	0.6576518165894016	2251.1275034479822	1071.923144375247	0.268695801385442	0.5101067956104075	2692.878678824061	1822.630913939149	0.4618416933865633	-0.0159161627607871	3877.885797483045	2791.3823697237963	0.6725081355145851	0.7580676174364975	1892.4006188538435	876.7111001981847
1	0	1	1	0	1	1	0.4295827443525516	2991.7703679033057	2096.4633777712424	0.4754144643466808	0.6441205318010506	2363.107047627997	1106.6896023529412	0.1769604850413232	0.3978033879125363	3073.9803208844337	1317.3495254847037	0.2021841160783777	0.5029823489886296	2792.6585251197234	1715.781996792659	0.3777774995886074	0.6903081055263244	2204.43271889534	1055.4122226522156	0.1788737383724962	0.6039041249969208	2493.05631492059	1136.070115830349	0.1804815687583595	0.6006791506582057	2503.184852125454	1400.7460953490065	0.2589785444063196	0.6389524051898094	2380.2038703912945	1189.138155036925	0.1965101652972153	0.4683226540919717	2888.391158579001	1917.4794059030976	0.3612214603467086	-0.1107601281149974	4174.861475589082	2855.9107703290983	0.5436260149404625	0.7840747876221028	1840.7025190819727	855.4578426585477
1	0	1	1	0	1	1	0.5443635925194814	2254.744417421424	1715.045995145665	0.5806585606440974	0.8355436298852928	1354.6074537084744	648.6023662745098	0.195789865286245	0.7353852366491347	1718.2847913934263	835.2307857539241	0.2912537396281	0.5766416682306486	2173.4125296988086	1530.5603751291974	0.496181188994087	0.8392423148867303	1339.2880158974067	718.4249549986546	0.2340264843620516	0.81192741231022	1448.6079385848996	656.127895603375	0.2259958645923174	0.6997390148165293	1830.3644132631084	1180.6990208956731	0.3656123174352509	0.8253328428407083	1396.0267392203789	738.2271629441225	0.2555411035268875	0.471946315198019	2427.3206444426096	1687.0892700412687	0.461564128168189	-0.0148709899681835	3365.065561882295	2698.5398386620186	0.7693789022418662	0.8252234811896193	1396.4637071702175	657.4817246380974
1	0	1	1	0	1	1	0.4477329011800339	2559.648505300519	1824.718350777973	0.486564235355872	0.6776245162153895	1955.630263553424	866.3170015686273	0.2205667308715402	0.4131304274263278	2638.6181324526287	1115.3390471560524	0.2324249315671734	0.5102076522775938	2410.5255759901697	1525.7239924045184	0.3816115825810195	0.7016216036012857	1881.4359307968589	830.2503132548875	0.2083191858564674	0.6720665885421249	1972.4162843636796	797.8953862604928	0.1828908112028443	0.5792151612675198	2234.2706865265936	1299.630804792531	0.305552924254771	0.6722706151112283	1971.8026110906208	932.6064243438052	0.2486077222874182	0.4672830997954798	2513.9346464216105	1775.629655215565	0.3980378135196861	-0.0365640781853087	3506.74206668328	2675.920163437129	0.6110264617852654	0.7240764289411142	1809.2565226846568	755.1925928452436
1	0	1	1	0	1	1	0.4649173584460423	2533.839709746284	1881.4285703153337	0.5124057077093304	0.6839352045282012	1947.407191171796	877.9537956862745	0.2188125751597037	0.4782555121399716	2502.0595484187247	1077.8673023682338	0.2672837870166615	0.518172841260172	2404.442217475196	1622.9713206619244	0.4193003187459664	0.7089022971022838	1868.9087442413972	887.511912632388	0.221305170512064	0.5797868786859479	2245.450633423989	878.241957576717	0.2157797335222321	0.6034785961694038	2181.23282336713	1315.182210043543	0.3035033266964381	0.6928010474378361	1919.8998386613812	922.64308651163	0.2252653874558045	0.5105100475433949	2423.486459953586	1702.5363861725994	0.3999533922586059	-0.0253898395472416	3507.625443653001	2703.8369523242395	0.6649550964645773	0.7578897359360762	1704.414842591004	793.8514429428998
1	0	1	1	0	1	1	0.4695884437500275	2655.550234451416	1891.253094393008	0.5447586747726436	0.818086543977188	1555.1792206553423	749.6922019607842	0.2043397193818283	0.7153540810143741	1945.3623808691511	840.7729800818905	0.2681935128570176	0.592803152457688	2326.752750782561	1583.3810935461736	0.4295697329203924	0.835849094773	1477.3033188401232	780.2982508208014	0.1961662921186571	0.8210298600434592	1542.5467011915553	702.9709515354728	0.181725356125182	0.7197469920101105	1930.292724583204	1164.7476811241447	0.3124210823899267	0.7945053177180801	1652.9066479622466	814.4896381316148	0.2267263321115644	0.5714769666438712	2386.904909271704	1585.4076736328946	0.4263185754733294	-0.0794717601302363	3788.381220892364	2823.8303397194263	0.6661545309463472	0.8644447102916779	1342.4751865707146	603.477836339614
1	0	1	1	0	1	1	0.4364282218924886	2524.202491423206	1943.8998461931	0.5456105514355228	0.7466122252471612	1692.5534851392051	917.2428223529412	0.2950122001298916	0.3836958853939034	2639.654619786942	1304.2214359175632	0.3898716340225194	0.5643085332515262	2219.417978191902	1548.3824677556945	0.4223167240883219	0.7760287539976013	1591.2767070074117	949.7618007100664	0.2965290668249972	0.6483478053466514	1993.9131551600476	1042.7358624060598	0.3154111495432965	0.6478684679289864	1995.2716447710816	1311.1629680426593	0.3477291164512542	0.7283925568903222	1752.3481974925792	986.2539971763867	0.3196182407262611	0.5784045257564208	2183.2202087777528	1653.1446879199505	0.4413142618532827	-0.0384222988564058	3426.388275906791	2730.532899795777	0.6590481534188903	0.7295104758629032	1748.7382021333665	858.1872357536764
1	0	1	1	0	1	1	0.4665812590023317	2585.6354310480065	2011.51532381576	0.5916336889881001	0.8143494747640339	1525.39123441321	796.5272817366948	0.2253416089373232	0.4337289863105147	2664.068092516655	1192.0437344661243	0.3104553853325861	0.6104418235498559	2209.628777487605	1575.6535868732765	0.4582212692061864	0.81958917822514	1503.7112456402906	867.4004880674153	0.2552180981099325	0.7322694124027861	1831.817277242332	923.8281318990822	0.2659141285212527	0.6933543533066793	1960.430980800636	1265.9583543501487	0.3404708946408474	0.8020688803269429	1575.0349527954638	905.4988602453512	0.2628161284150485	0.5560120305944731	2358.950112530489	1740.0240426386754	0.4387535686304784	-0.0174765734809208	3571.0453431585624	2783.3972620468626	0.7258667521153896	0.8291087888677928	1463.5009852076698	723.3792850269991
1	0	1	1	0	1	1	0.5681191739688722	2318.3303787692184	1740.105904057364	0.4379447638043249	0.8185023023748562	1502.8959861157005	883.9385047058825	0.2115346288674675	0.5448677652049989	2379.918923480009	1006.8734928676638	0.248934214398676	0.6282129152239573	2151.000513141963	1474.0643363803938	0.3533514424656842	0.825231253550786	1474.77324475222	856.3889220650887	0.2077539994504222	0.836686897938536	1425.6203252037951	765.7298063589438	0.1925202817618929	0.7465950926712618	1775.8279001964554	1202.3857492233674	0.271812887035623	0.8153743795276043	1515.7910846952575	862.3763446235314	0.2138395427520746	0.5148701897063394	2457.0972477288124	1805.866616119552	0.4170866565332207	-0.1290369809945697	3748.4131093689166	2656.0961837942214	0.5091364894041575	0.8163018875054169	1511.9788334679436	787.9605890610638
1	0	1	1	0	1	1	0.4987660552984188	2584.2650131350497	1966.8301435347623	0.5622906268037805	0.7908934249329065	1669.170324672806	828.4673439215687	0.2236420298841415	0.7257792011311928	1911.467888137732	892.1292241378125	0.2289237076556701	0.5659079689488224	2404.95922342583	1664.421558553298	0.4590134270462663	0.8249343182634745	1527.275272288052	800.0258376079793	0.2143237458130341	0.8227028471097542	1536.9781424407795	754.0740114777267	0.1859628927810235	0.6576477644497863	2135.7646531338173	1472.9386979007334	0.3823153093707062	0.7594487704865338	1790.2785205597536	975.0173201340282	0.2716565261677522	0.5747847807525228	2380.2425294441523	1745.569638949887	0.4608399242945354	-0.0121961540888273	3672.393009414617	2859.3181562595023	0.7288122933698106	0.8203397051085844	1547.1872031720245	768.4820914378446
1	0	1	1	0	1	1	0.482330947502641	2366.909328750351	1754.0609870898795	0.4383269481431965	0.8021774300140214	1463.1654579759042	703.5876419607843	0.1460118335120866	0.4021608297910461	2543.593481176283	1107.798462009179	0.2365794595943366	0.5417153243969688	2227.015233216351	1491.2047519356431	0.3406444017789025	0.8010478725730892	1467.336814385326	722.3414687854246	0.14784646619847	0.7581338259823558	1617.8680085437368	695.4022539031281	0.1320510791126793	0.6525694560805634	1939.052278473831	1165.7237705211924	0.256622917949206	0.7310289408968251	1706.1149816271786	882.4085124322374	0.1960291567659577	0.5090859514273942	2304.932705653393	1619.4441095022055	0.3388321940236048	-0.0587631431747752	3384.970805398392	2637.5839326603364	0.5746636516091207	0.839249640609659	1318.959609451034	598.8286010742188
1	0	1	1	0	1	1	0.4917556975705209	2199.789621735076	1734.5046405812027	0.5297365627313932	0.7491631942950472	1545.3986203520271	738.8898089075631	0.2470064002426597	0.6968320355289255	1698.9732588615102	810.8379367767568	0.2582052674618269	0.641048222566748	1848.6851109609847	1322.2765444297931	0.4083176132109885	0.8185839659986948	1314.2643378806106	724.4331018877132	0.2342786770438922	0.7646082725823329	1497.0644150622643	733.6834819649263	0.2380093537158568	0.5239802571614368	2128.9103437826284	1614.9363845711428	0.5283391271727425	0.7814270864288604	1442.5904742497387	766.5540347699997	0.2617909945941135	0.3461252749056103	2495.124178243846	1639.315177167202	0.4134810882787179	-0.0167604022926255	3111.3882088444284	2520.2609166270613	0.6299491111618838	0.7923089145620008	1406.2217712118418	624.9247224695542
1	0	1	1	0	1	1	0.4471636019580478	2746.9824044770835	2025.678799479656	0.5531507522150635	0.7601366114782022	1809.4206631849845	809.9651176470588	0.1889243486069239	0.6727344186428017	2113.526656411183	782.9042061562714	0.1695795641795406	0.4991508163154891	2614.6348672673653	1689.095200143004	0.4541681584512292	0.7822312204577659	1724.0718933732053	848.2603490480941	0.2034473129410967	0.7732308182834213	1759.3392014531971	704.2707932836014	0.1731529033911557	0.6035439336105486	2326.2430951798488	1377.936877818075	0.3263553503559115	0.7541775681677805	1831.7589348224396	877.4347041800258	0.2179555113138472	0.4117732110172611	2833.54401303218	1980.1842358866363	0.4688000148555587	-0.1081095034010894	3889.0981440113433	2764.761665286073	0.5706299655291615	0.8147926072508763	1589.9619173532135	774.8105867848116
1	0	1	1	0	1	1	0.5380013182513632	2288.996771121951	1785.763990075587	0.5910067166708535	0.7660444480923835	1628.8889971807591	842.751816862745	0.2691211078039748	0.6953104648590948	1858.8895286144384	937.7125050356216	0.2911014336906483	0.6195406374952706	2077.2030414157034	1436.173525962702	0.491461833321991	0.7570974098114829	1659.743149664606	849.0868625058731	0.3107094460581552	0.6025528224101878	2123.071011569461	898.2501968302504	0.3205417428724954	0.6593167560722621	1965.6228804093612	1325.44729973208	0.3625161503242507	0.7610933859370882	1646.0343671371268	918.7868916520478	0.3149979958656401	0.6065188054092041	2112.451771236628	1577.644068324516	0.3985434926725781	-0.0816692725684893	3502.4509201085416	2719.502104756734	0.695913128247427	0.7640061030924529	1635.969481338771	792.7239487591912
1	0	1	1	0	1	1	0.3976689365645495	2606.4210632782706	1885.090042083442	0.5636070867665943	0.580355690833326	2175.542716545832	1032.8123482352942	0.3141486256026973	0.4451019942258463	2501.690204504817	1133.0710737470465	0.3437057284388791	0.4976334994841317	2380.3306116819504	1611.6933966142003	0.4765341149204469	0.5865357851516056	2159.4637086022235	1108.153455321263	0.3278885501476186	0.5012168076989023	2371.8261407782798	1046.2038049753344	0.334458671833324	0.5411882835207478	2274.8051140375314	1382.5915228501722	0.4107055152807145	0.5834986358217998	2167.3804923164985	1111.1425879563076	0.3448628635568436	0.5789260798905036	2179.2452989833077	1580.448419906924	0.4704011026605526	-0.0091218661475336	3373.6401330711683	2545.19873225322	0.6633571696130913	0.5413899948354203	2274.305013062283	1063.9722961425782
1	0	1	1	0	1	1	0.4735085361784201	2490.391790796128	1809.3395008808616	0.4439606664049755	0.7531085270724438	1705.3952707470678	765.1289862745098	0.1544456968776094	0.650076482525237	2030.2923331487807	884.0582171134358	0.2100040321073579	0.5804175203396633	2223.2109949957357	1460.0920448254449	0.3468582231283393	0.7396018723423903	1751.422552103459	752.6152796957203	0.1604574576355456	0.7321024821166938	1776.4637665963146	707.9505271354798	0.1435202660449109	0.6135816702562119	2133.540387930951	1176.167155441994	0.2457107039142246	0.7331326342883191	1773.0449393639492	844.8786901780278	0.1889765300902593	0.4133869402331646	2628.7414473029958	1750.3953181786387	0.3547929287073211	-0.0389965594808987	3498.477327227595	2620.6252660747678	0.5644723885906526	0.7030265513264901	1870.3841784953736	766.9881875430837
1	0	1	1	0	1	1	0.4794738538610323	2577.8839106617206	1973.5998273563496	0.5360188394797506	0.7326735379899534	1847.4090072402637	976.9577674509804	0.2321632944903123	0.4343069118413437	2687.401267207422	1328.7043265216073	0.2456417809809505	0.5838863229336153	2304.8787119478384	1615.4990309375455	0.4413861840682422	0.7854383099182004	1655.0768804554173	998.5923708681612	0.232301425187683	0.6530913082301539	2104.503595204897	1087.0274834009183	0.219230164406501	0.6635269969055788	2072.608111873323	1422.2804604377454	0.3238005834004605	0.754024000212725	1772.100910204808	1025.7526703981946	0.2436846755488266	0.5393515832035792	2425.084483386912	1797.2552123049277	0.4011936156278742	-0.1591987663411025	3846.989815387434	2913.851276538074	0.6429886731709549	0.7636679160739446	1737.0144194415734	942.9699742934284
1	0	1	1	0	1	1	0.5152365814650817	2415.6283899717478	1913.9765163461616	0.6005364494099433	0.8587430516488881	1303.9775524019658	741.084911652661	0.2165679165538145	0.8039338387611207	1536.2663865088907	643.5336368857546	0.215313052908314	0.6352371263512339	2095.4172730293853	1510.9436784214215	0.4572624228262053	0.8868110423426128	1167.2590119490822	693.7246909265612	0.2308517195680947	0.8476322070185166	1354.2903808585072	640.4304754085825	0.2185189595543998	0.7801054446905751	1626.9433961339626	1138.7843676568775	0.2957783338277268	0.8544741883045134	1323.5343602763764	848.0924765245037	0.2675263677998744	0.6439224644724189	2070.320073867786	1652.3628169383726	0.4149330017653245	-0.0174505623542264	3499.627845496806	2767.2776391437533	0.7533463327143933	0.8951893062226003	1123.228212420947	537.3209828096277
1	0	1	1	0	1	1	0.4856292512148312	2329.44768466787	1872.5640997532496	0.6073024287349721	0.7785117012968304	1528.5872170383925	796.0409839215685	0.2546110837698845	0.623548033254242	1992.827075127995	870.000274982308	0.2694321278205159	0.6003010523113427	2053.436759429818	1509.9586378299452	0.482199819223561	0.8308382139101791	1335.8754257209262	759.3074746728797	0.2508743090480986	0.8060404200746989	1430.4426391012637	621.4009465737194	0.2160422716716793	0.7066144227985749	1759.2769389622738	1233.3651112161656	0.4103929255265979	0.7673689444085856	1566.5659238767223	868.1628361550954	0.3029348045094852	0.5209824955647067	2247.970054982203	1693.4525251238545	0.4772116869629055	-0.0160864381526153	3274.011173370175	2627.330113192816	0.7352384593780362	0.7944770023813149	1472.4652104647162	734.3659869025736
1	0	1	1	0	1	1	0.3906035601105042	3080.261060882127	1942.9401264768471	0.416665867680748	0.5858789117226557	2539.2253356810083	1049.9520725490197	0.138418722924643	0.4321977244445479	2973.2822194265414	1244.5020700935893	0.1576241508285659	0.4366425802823764	2961.621666929849	1761.170930457214	0.3465240993836249	0.5923526578195942	2519.2999435846395	1089.6017902792605	0.1635663383449195	0.4851639650513815	2831.2097017328824	1167.9401053046092	0.1675689141271196	0.4107003583285652	3029.044529647761	1598.8363645262714	0.2733396071003149	0.5631148331107582	2608.0818647576257	1107.7460016706264	0.1591419223687843	0.4209447753310328	3002.6005625748558	1926.2894429438595	0.374355815688365	-0.1736127192803367	4274.644211096306	2938.085359976558	0.5303199472020235	0.5821038508117065	2550.772663375468	1044.0039033777573
1	0	1	1	0	1	1	0.4035041494954862	2254.11077254036	1677.6353528527386	0.6523141096944272	0.6704561505078055	1675.437170795726	816.2329215686275	0.3114753561793288	0.5192937362564445	2023.5383133769976	905.7220456580812	0.3557052828387001	0.487319190475472	2089.753550619596	1454.7763100570346	0.5390549046325	0.7308608617517671	1514.118862643732	758.0391134258202	0.3127280923927714	0.7120624075757565	1566.1044572497603	657.756914587027	0.2653806552361423	0.5106041223976789	2041.7459109340696	1340.8232725390149	0.4858050066298351	0.6803054204534684	1650.2098593042376	872.186740453244	0.3308601276840983	0.2617097432963429	2507.755026708733	1779.4032134377087	0.5411950377564425	-0.0078493334593083	2930.011652751967	2295.1782450538435	0.7897763332151319	0.6586504714962751	1705.1837872318222	756.2275235523897
1	0	1	1	0	1	1	0.4216827480471713	2561.5856839052058	1953.7961724929444	0.4964675932940471	0.635215699927631	2034.4352992435151	981.9255831372548	0.2493262820618107	0.5363605764733325	2293.5910854859308	1163.899459199458	0.2574164756182746	0.5196390867512686	2334.5847499933056	1663.7802474940995	0.4418374746588864	0.6997969190876627	1845.582170094629	932.3223095647728	0.2353291766770937	0.6832772979155396	1895.6816681139728	889.5927992366991	0.2354684675181477	0.5868888348522601	2165.006874927265	1395.1620069263224	0.3500961703069417	0.6410653376255676	2018.0573939734304	1062.162525228982	0.2562690080656745	0.4914701999181493	2402.060918464909	1722.3571687533884	0.3720689176729345	-0.0339028858657688	3425.040309960663	2684.705023257316	0.632462490066726	0.6892505493918868	1877.7207180205376	877.3614107019761
1	0	1	1	0	1	1	0.5114996370332425	2371.912087784788	1802.367876177756	0.5247758402423259	0.7205066259994533	1794.12170894924	941.216411764706	0.280746803967659	0.7089255833094423	1830.9149080595264	809.2621147021067	0.2596467915930506	0.5877581163144423	2178.9245892702684	1572.4280963053218	0.4419105860276625	0.7801311840251463	1591.284973767009	930.492007443525	0.2807986550768509	0.7436738521089	1718.1560213333632	860.7502625222179	0.2788781008115448	0.7350003755864745	1746.9833754479894	1196.6227975680488	0.3082079909805928	0.6922086297319285	1882.7573969798932	1061.5948184570968	0.3314577577693382	0.5859625187510946	2183.664792429352	1572.6508683246916	0.3853603941140085	-0.0382666557083293	3457.965024891325	2727.7426319877886	0.6994104630231025	0.7366290012840038	1741.6068263957393	894.4368913717832
1	0	1	1	0	1	1	0.4587776578023056	2396.683983870282	1856.247188799549	0.5636259437807813	0.7418131844103067	1655.350430115766	912.7907411764704	0.2533068565751044	0.5055218064011124	2290.8491246050994	1122.3366473307287	0.3252303768600785	0.5532816313158531	2177.408032922257	1579.3308757834182	0.4644755886078023	0.7711300212072926	1558.537764989196	859.233258417749	0.2318010469236877	0.7261137032398932	1704.9359464580452	890.912745858583	0.222624631540895	0.4734790124371358	2363.909026893016	1567.465166818013	0.4014062617648072	0.7338510202428659	1680.6811079279755	937.6307745451056	0.2783533170232169	0.5539791782584592	2175.7073666841043	1589.0038056886167	0.4240492607533662	-0.0093152951267676	3272.9271803088845	2602.448677894206	0.6993799688346147	0.76229479174549	1588.3355786802172	835.5125179515165
1	0	1	1	0	1	1	0.4430723813553352	2668.1210167279805	2004.3719708771423	0.5664814576142785	0.737471067352816	1831.8703460607085	922.3341176470587	0.192131271995143	0.5710209706957202	2341.6618313830013	1057.654115772203	0.1954204373799898	0.5630885124226555	2363.213058757634	1575.5914364531832	0.4244732139289194	0.7297204489343043	1858.714729092319	907.9883801136734	0.1886095081919488	0.6865874112612675	2001.540417518594	935.5028790067028	0.1863384880267398	0.6329693941694413	2165.99418470977	1303.4312638775675	0.2918040287439853	0.7075111927786824	1933.5738845322928	987.9822184654182	0.2246887187455682	0.5955267813983556	2273.793556695694	1611.818467973526	0.3633784642478743	-0.1055817145091166	3759.2531265466337	2737.487487455021	0.6327637203334393	0.6614069328670275	2080.392008042405	873.5316164802102
1	0	1	1	1	0	0	0.4574360142660839	2546.081373951016	1893.8840232853445	0.5336787998661741	0.684879147399029	1930.0162965328695	902.5861182978722	0.2457536974867415	0.4327714106641999	2578.481707466496	970.0765	0.2380290325601042	0.5276574229130809	2377.1486564350166	1624.5869324298849	0.4354626862631872	0.7274245305518872	1798.4753470682947	923.557358917059	0.2373416057106424	0.688604167652389	1926.6331795899357	1124.5076748479937	0.2807864940505071	0.6496224245237425	2023.358907752387	1129.8516280398558	0.2425349796773215	0.6970574820490738	1892.206765607788	890.0883058358662	0.2414775653737101	0.5167501872396685	2402.417934113034	1689.3675878456197	0.4254939615118874	-0.0601716692861999	3565.8461128332333	2723.630139639323	0.636559777395311	0.6578382509999778	2015.8545737813968	1037.0376131942423
1	0	1	1	1	0	0	0.4769349116843135	2502.08717783732	1886.5614002815444	0.5332149606032501	0.7235660627918745	1815.936930854608	860.0254485612968	0.2329530510788979	0.5407787343637631	2340.5429090582165	862.7574042553193	0.2271501335935339	0.5525552121602265	2318.631789212888	1589.5594125322466	0.4310184036719571	0.7626021950282063	1680.149458535018	872.7885894947822	0.2228103508523577	0.7104519178677449	1857.5251812257663	1079.7551918732893	0.2748153842969399	0.730144926194719	1788.1339279292424	1029.4346353571104	0.2219280530429503	0.7168016400973654	1838.959236674652	859.803134822695	0.2351189130166333	0.5493210075644678	2316.552797025378	1649.224595064939	0.4143845858606984	-0.0601133553491039	3565.915599933592	2723.54923307149	0.6365535167173743	0.7071650201758678	1867.8507807831727	952.0704553514846
1	0	1	1	1	0	0	0.475698384746496	2500.4858231707685	1896.6683808219573	0.5368425100531109	0.7239399958572272	1810.1727119319337	853.7506111347517	0.2290511510944629	0.5126924674333524	2362.100961725927	852.4319042553191	0.2197665813961278	0.5512052939262004	2315.2282608610635	1597.8351291576334	0.4330795275455895	0.7646163147311344	1673.9270558250205	878.4817974414709	0.2258962588735255	0.7059579584094094	1871.224868391783	1092.4882430105745	0.2789575169444201	0.7298840239173157	1798.8218561285016	1071.8856718334746	0.243121402868553	0.7337503250734475	1776.0117921007527	840.7807576291794	0.2271122443589127	0.5356979379358414	2354.6755941257243	1685.2401710190722	0.4324015395585038	-0.060386509650845	3561.435239391993	2723.610118074929	0.6365614147789067	0.7169723658008728	1829.806726740578	931.9410423311274
1	0	1	1	1	0	0	0.4605440477151478	2530.424716763295	1903.3405470277248	0.5313704220656789	0.6895591890264836	1901.7964867955784	896.6747933586627	0.232713601917783	0.4235008588633845	2554.841950536178	929.8232659574468	0.2492502296626116	0.5463547203353171	2323.6885484502463	1600.8931007341157	0.4317039752902693	0.7286846349192935	1783.9562848245212	917.2845326815652	0.2264055016565322	0.6879178331453915	1918.2283464169188	1098.7130764714354	0.2745168820350084	0.6768087021894927	1938.1999702628884	1110.5423043062146	0.2447793294839832	0.6809764509000675	1921.924400409896	882.332844088146	0.2324558122345638	0.5277186029581749	2359.7737354357087	1686.6482779388698	0.4234855711326724	-0.0618554664620291	3551.632266748055	2723.5818994131423	0.6365596571179365	0.6712584002407547	1959.151720781744	997.885829677176
1	0	1	1	1	0	0	0.4664415031916199	2516.412789872472	1881.8608678012397	0.5314108963054307	0.7321396614898996	1785.4034192313495	852.497114154002	0.2334227560928395	0.5656629789428534	2274.271398438694	777.9318191489363	0.1781375682196246	0.5588738180525773	2297.167132500027	1601.095063974322	0.4332841725254218	0.7569928775812435	1701.1919344660437	892.5703846720231	0.2320114850836968	0.7087351648674953	1862.382942188984	1090.9253030863786	0.2742996581373863	0.7172470383841454	1838.0980311479304	1091.145491282592	0.2552984269978785	0.7215909279498761	1819.116792492537	872.493317497467	0.2340061124195504	0.4609889048380031	2507.1243059372823	1789.097470983924	0.4558197390195141	-0.0620771167931533	3554.3963164206434	2723.603676586373	0.6365574642346982	0.6718743117876238	1976.8078673979944	1028.449127317185
1	0	1	1	1	0	0	0.4735620345238869	2506.153963784216	1887.6826839932523	0.534404823818751	0.7119083447860761	1853.0355408299763	885.8744532573455	0.2372215390731301	0.5864522933258847	2203.630924433154	801.8744042553192	0.1989928995568549	0.558600119145147	2294.772114458869	1583.9398879648766	0.4283583701452073	0.7517374073303907	1720.130950012011	896.4772128506509	0.225300281031356	0.7049650817587102	1877.61614386379	1097.7579707562434	0.2774112432495541	0.7159527733456041	1835.2036841728564	1094.5870048379984	0.237268372130846	0.7183819367033036	1831.6700945550388	873.9508193853428	0.2352391278344057	0.5230613777740737	2381.9190568702293	1691.4479148264925	0.4137860665883707	-0.0637179789019848	3563.3853716956537	2723.507126194349	0.6365509959076865	0.6621956195049525	1996.4158957209488	1012.1413794205037
1	0	1	1	1	0	0	0.4727362902161097	2513.53861192392	1885.6190223940223	0.5350217074293324	0.7235312274995392	1818.2458282412333	853.2405215602837	0.2391147504628643	0.4910119540978666	2457.3206422213048	897.4637765957447	0.2666023774214282	0.5603938688267238	2295.688438516093	1579.5150132987335	0.4286163273194841	0.7597106291125613	1691.5792114300923	870.2583011618783	0.230985418494014	0.711772491962341	1856.9340092258703	1084.7748028163	0.2792572634161982	0.7116008144399741	1840.456400680148	1087.1822789524042	0.2432371134640294	0.7242948580262858	1816.756356825187	842.8141155319148	0.2399013152413856	0.5564964378670625	2304.983268575093	1660.6165047586385	0.4164069662779194	-0.0622661312836164	3566.2776626793384	2723.565461806647	0.6365596990081446	0.7023537310719492	1886.2670800060453	953.22086446965
1	0	1	1	1	0	0	0.4662659595335982	2521.836139128612	1892.785950947412	0.5306686855254142	0.7288813294307401	1799.7786843679346	860.2412717375886	0.2283952191084667	0.5950314197754084	2182.029213978004	830.7935531914893	0.2196973516417233	0.5421948808133026	2333.986018660008	1608.5647185047533	0.4341421979325831	0.7573443590141974	1705.2521248094847	903.33002316461	0.223658608511491	0.7090905268122734	1867.286406181939	1102.8370562056357	0.2713654916572317	0.6614676180887137	2007.60468031714	1160.3156382784816	0.235816565315647	0.7306260646738096	1794.1870419429888	862.8299388297871	0.2314003612025743	0.5042582418628552	2414.719842133981	1722.6298646437124	0.4312262201703586	-0.0596472173325489	3555.9218409964096	2723.4854051281336	0.6365504419223516	0.7105731393223687	1862.037745789884	955.515524149144
1	0	1	1	1	0	0	0.4777780544225868	2501.721820944151	1886.245579320661	0.536937748258185	0.722828493027911	1816.0494784851617	858.016963308004	0.2290453615867118	0.5614733830502455	2280.6547876123327	789.0872659574468	0.2059278873844141	0.5590351675422998	2296.414125376856	1588.2766625545075	0.4297072210044751	0.7566958333679452	1705.388906420821	892.8836938550963	0.2277467099531276	0.7069508099209478	1873.1496339653172	1092.3076940780013	0.2735072854497976	0.6972823741379618	1898.744658286984	1159.1521999906806	0.2774524476318349	0.7313669427870753	1787.3973616806063	851.0521566616007	0.2291474836086889	0.5514648791544307	2312.623884167885	1659.7200740421672	0.4145382479499585	-0.0642383501579069	3566.8973942447496	2723.6022564009468	0.6365573115007084	0.6994356699701557	1887.781375017474	963.5122118556244
1	0	1	1	1	0	0	0.457425311524676	2549.7826785805787	1918.6352161927375	0.5501040834462869	0.7153460654551226	1841.2705208197608	864.1223822289769	0.242266216171582	0.4754536848638467	2498.2565395948354	870.889244680851	0.2266883939239496	0.5506422606054077	2322.5800454955925	1596.9639604608542	0.4338771576547103	0.7547758951034647	1700.944923098427	895.2861701816553	0.2288840948071102	0.7185790038904089	1828.8349183626424	1075.4007044176526	0.2721459071932014	0.7025563184150274	1883.1932201871105	1084.663737024301	0.2446020010246182	0.719266445083619	1827.705086710631	854.2482723454914	0.24370350806186	0.5494396432205237	2321.706851538649	1656.5835670761487	0.4183906225011077	-0.0632221625675568	3570.873518426368	2723.567831009599	0.6365579649251428	0.6978761991318253	1891.0716297767608	973.15668473264
1	0	1	1	1	0	0	0.4561166727738391	2552.855511385179	1915.637696725901	0.5438262155805904	0.6772907173748708	1955.4268879433628	924.3607433687944	0.2568464461819507	0.5429015708011569	2339.090283884811	860.8233510638298	0.2194444600185626	0.5435415243199825	2340.8881263035137	1604.6802334499214	0.4310583251576105	0.7411840790405924	1757.453779475744	895.1980228093747	0.2217738131855394	0.7053809690019419	1878.678972306459	1084.5355480399824	0.2742803353622186	0.6787940785841982	1956.928667874404	1138.3262798877386	0.2484528159303142	0.678855107222599	1949.9558031517563	919.575529716312	0.2519126404087063	0.550480673106166	2316.338573101172	1656.071299377109	0.4113792877338598	-0.0605357712451233	3569.687372956364	2723.5771436268496	0.6365555603598405	0.6821514541351987	1942.569940575028	977.0447955346614
1	0	1	1	1	0	0	0.4628740122477243	2529.275430040226	1895.1058679365087	0.5373704099840337	0.6921673017812268	1915.342296911528	901.0805086372848	0.2433749081215885	0.5237444015093436	2373.940605741357	892.9851489361702	0.206547557165944	0.5573925245541427	2299.603424387121	1591.757049111378	0.4303230984281976	0.7382995859912848	1763.424824444511	912.3172628657528	0.2181263546098853	0.7003643061945463	1891.3811328752388	1089.6188681234498	0.2705960845409417	0.7012916574776917	1878.4178146899253	1113.4981022847053	0.2382073883749678	0.6913014118367328	1919.590622693636	895.8113946690307	0.2454295477415739	0.5170903662846447	2392.032518107888	1698.4697188123778	0.4189474036008283	-0.0621808353978684	3553.7751997034475	2723.5530445041163	0.6365555434719494	0.6680827450168556	1985.3359061854967	997.789269146209
1	0	1	1	1	0	0	0.4714094393802142	2514.5538107251277	1887.8315895034036	0.5341260488836646	0.7196880094599523	1819.6403952192456	848.6667416464034	0.2419676166686444	0.5101027468681403	2412.062601872277	898.1999361702128	0.3033934944854696	0.5423247354369785	2338.58884149757	1604.9104692299493	0.4361782293969949	0.7505760850904304	1714.0943548748266	882.7534184229924	0.2276950171161516	0.7151864079764226	1837.758633497185	1071.6035474050232	0.2723457386745861	0.6606292576773704	1970.92146153597	1091.5214412902492	0.2319768893914434	0.7209669577679235	1816.4609335397108	852.2811844123605	0.2452980084765478	0.5357994282992367	2332.3232394060083	1666.9344361225878	0.4139300379652385	-0.0615645013379447	3565.385197302413	2723.578317217661	0.636557491782708	0.6898912089145443	1900.862975716617	964.6708553427836
1	0	1	1	1	0	0	0.4671779324848463	2520.3696321412413	1884.4827003579744	0.53471989004798	0.6771853542425096	1969.3069441634289	912.3246756382978	0.2530223419565841	0.5611167154720966	2276.3097410374785	816.344670212766	0.198484927881291	0.554780550146372	2310.690079827572	1592.078650733554	0.4305070241671259	0.7365554689840561	1779.9208678984196	908.8439246089562	0.2360630286839004	0.6897065081069701	1929.6077777419405	1108.1604017282034	0.2772755713577	0.671996942398778	1978.995016789932	1184.624669138249	0.2504473607264255	0.6818439430430375	1954.5259804486325	898.9099887689969	0.2534054492073989	0.5148651785502806	2404.7186125025173	1696.862114901373	0.4279565656549364	-0.0592962779136104	3555.923948096188	2723.492413395317	0.6365516665531901	0.702225503054167	1887.501214546329	977.9892208294156
1	0	1	1	1	0	0	0.4806522878491128	2488.281921626932	1868.471216676085	0.528687655877371	0.7193195131045322	1817.0652412706636	866.7750409574468	0.2275859828820399	0.621418862671937	2089.138921284063	774.082914893617	0.1651151218150053	0.558087722507317	2298.515992905655	1589.7813622877811	0.4293527976943917	0.765116435742667	1665.881830040126	885.7292196003771	0.2235628617891464	0.7172552780225482	1831.4321449339768	1085.41673521901	0.2730542559602334	0.6849665279799168	1933.434788451052	1164.1953996278933	0.228663962749292	0.7325538037410093	1775.058163374085	841.8932208004053	0.2275450315433963	0.5351413902071134	2351.0317538537806	1682.062121026397	0.4075786038858746	-0.0624236523222966	3563.625661675119	2723.6410145117943	0.6365613575716225	0.7234150571715278	1808.0311958996224	939.7265719263604
1	0	1	1	1	0	0	0.4610884458775972	2529.042428342961	1895.764025126572	0.534220726385302	0.7319312135709007	1781.092683541922	833.6954160638297	0.2347626946716522	0.5584666858178651	2259.0294117226176	808.9595212765956	0.2145592910131849	0.549278183397701	2317.682228604965	1596.3474667748887	0.4324536311928568	0.7610660760798516	1679.3254748648735	869.9186991298781	0.2262254971270433	0.6970259069892039	1894.975329180509	1091.949803213291	0.2789724796806872	0.7212790784146658	1819.4759772891323	1083.9454435882362	0.2499615411592832	0.737049684485481	1765.704283624035	829.6629398429584	0.2305298511359827	0.5245904156180494	2380.510179301736	1671.510208190231	0.4250707590304515	-0.0622268368781754	3557.273751428983	2723.587585419805	0.6365581926598672	0.7007832946966447	1877.8334754937384	966.7313250310368
1	0	1	1	1	0	0	0.4487684045556947	2548.06667660129	1903.9414445225707	0.5410148813133897	0.6716743929513966	1928.379454260222	895.8033257396149	0.275844617319822	0.4373911758176175	2511.07916671528	969.9297234042554	0.2574342539224973	0.5375300924139095	2326.384915699889	1594.2835870671738	0.4299549883883261	0.7315420643089297	1767.2510166752927	916.7568170800618	0.2449132338422628	0.6756726960011021	1945.4530841889173	1130.1841917434197	0.2911595553700414	0.5997880829449713	2113.114389566899	1254.5236897488546	0.3035435911528552	0.6663457410781073	1946.388388323297	896.794000460993	0.2736814950456591	0.5204057988679309	2367.9809130405965	1663.3288682037023	0.4238196367143448	-0.062861791020223	3559.0028746263743	2723.4731882344468	0.6365523244525058	0.6807550242798228	1932.4503360215967	991.6073801763008
1	0	1	1	1	0	0	0.4668247222075317	2521.1316472061435	1900.250631135713	0.532703482635468	0.7263457007009124	1799.5392236991513	850.3799720567376	0.2243036263918996	0.4933153422677117	2455.133445010003	866.6914361702127	0.2270209261884281	0.5523159848740062	2310.9736539383243	1599.6916702290496	0.4314781402828601	0.7687712863789681	1649.9467015876355	851.2520275941054	0.2183754806800371	0.7059101266768003	1867.2304148058024	1083.476873795226	0.2736340625311231	0.7063330795653404	1868.874866812423	1107.8013331240606	0.2312247588000209	0.7271929323761837	1794.0300202111955	839.8567853191489	0.2255287485469709	0.5277987791993619	2373.2535636932253	1700.9297447930317	0.4239297813284476	-0.0632564794571219	3563.461876658107	2723.5218739181696	0.6365524685717089	0.7192688983368013	1817.959962953725	948.0783558817112
1	0	1	1	1	0	0	0.4726061680199988	2513.2323975162744	1892.3938713264413	0.5395867447642247	0.7305300685327044	1785.9307348063437	854.1721827355623	0.2426733919499911	0.6075367963166161	2166.9954196698336	815.2381808510638	0.2416156053473919	0.5541090078147991	2307.9007784228147	1590.772319515036	0.4315805860658327	0.7600385578085398	1685.1570752651114	870.5192106243072	0.2269197969643943	0.7069908051692477	1866.6765945468276	1083.335600621078	0.2750536287911657	0.6692342435311768	1985.4741025678893	1173.1346254274033	0.253429679493829	0.7274413547357752	1796.4129332535686	842.8209526038502	0.2462036552162646	0.5545862209178444	2308.1231686011797	1671.7470562660724	0.4179835366208679	-0.0663568522990683	3568.007969205083	2723.5816478343327	0.6365585974676177	0.7256377252854509	1808.2922005866656	924.5559639577664
1	0	1	1	1	0	0	0.467909047586445	2521.033847745194	1893.2910656867955	0.5351965112654993	0.6851437240834146	1922.338817591209	888.725591165147	0.2533571635750973	0.444739694647978	2572.2488903734616	958.2190957446808	0.3064283878091217	0.5458229696307736	2332.117332925326	1596.4422155912632	0.435515017506668	0.7319863148559019	1776.504929071651	924.8461127471528	0.2376430323461634	0.6986268214261437	1894.1672244641825	1089.5254938334638	0.2789558810994072	0.7006979035372016	1881.8605492416416	1077.5662427165005	0.2355350034790922	0.6935381766755049	1898.362152743411	874.8854345187438	0.2444798731233367	0.4932325462776129	2448.682418980306	1730.0386883203912	0.4429848275282989	-0.0641015713206072	3569.57719639465	2723.591859388299	0.6365589187294521	0.6786741636275329	1953.7949662462463	1015.5778256387914
1	0	1	1	1	0	0	0.4684786027981788	2521.3579348488884	1886.417699342077	0.5367758894431481	0.7033885699523909	1876.9623806791476	876.9039607497467	0.2431007691849653	0.3678070086932193	2715.7250162293158	987.9573085106384	0.3189765455922272	0.541556333371745	2340.305708003848	1612.7541130438146	0.4341908105632815	0.7418632832248913	1757.8265150441323	893.0284476887493	0.2194210724753921	0.6992804978211575	1896.6902577474536	1109.0233558639914	0.2739084814292859	0.6188815332516132	2091.129499465505	1133.406252138236	0.2293440617959817	0.7057320280802403	1867.9628007160816	878.55633577001	0.2420065502437874	0.4813380884394501	2488.7393845853367	1744.2841690065204	0.4309601579268449	-0.0611606964938087	3563.2429654536136	2723.615578059368	0.6365582668575085	0.6928600042758705	1912.263002690256	961.4980548485288
1	0	1	1	1	0	0	0.4742147435907086	2510.248511072302	1885.9030069625308	0.5435036742941322	0.7018082121968215	1886.214531633049	878.4153886778115	0.2580919861853369	0.4353522999161061	2572.464368576943	970.0403617021276	0.2937141471334173	0.5489845361295896	2321.092526951944	1601.468303890505	0.4371289261420877	0.7510487916743986	1722.1343887118533	888.1324735573762	0.237561127790591	0.7031560955854433	1882.7317051635164	1092.5813777484436	0.2883397797352943	0.735018067874131	1771.4821284782386	1033.9259499806897	0.2406230907232662	0.6923368879801481	1917.081535865897	895.744792857143	0.2654170574249174	0.5410562436187663	2339.6152343085623	1698.769684330077	0.4230984821102891	-0.0629710181444914	3568.113055318815	2723.605195447841	0.6365600473502414	0.6760583788788073	1963.5596911038665	1004.6348020383144
1	0	1	1	1	0	0	0.4717282004562008	2516.1717488243585	1901.240895246599	0.5373416993209824	0.7298601149333184	1797.6414065609338	840.4297616666666	0.2231281826223286	0.5484274815814771	2317.674808918396	857.8276914893617	0.2030658830487207	0.5586553129101622	2301.378333663325	1584.814192088404	0.4288057347398	0.7481435051981025	1732.8287151215486	909.754889801399	0.2244591296290866	0.6962206020398989	1902.4927848882269	1096.9818387200066	0.2746998517276406	0.6869815014574804	1921.0800696739464	1191.8943596690426	0.2269315142253958	0.7194948156471087	1831.5775540225436	861.5217196403242	0.2254826882225986	0.508776858341851	2401.9219329052853	1696.582922044301	0.4234773007529354	-0.0636897958476081	3568.3118397407734	2723.5698472303216	0.6365597423994688	0.6797012736013066	1953.0294503082428	999.2091344825258
1	0	1	1	1	0	0	0.467165706562833	2520.0389167525736	1877.3644198424656	0.5301403051230119	0.6986233732044105	1896.6686429695717	878.9283215906787	0.2329773389752978	0.5349385103168288	2355.9170947266643	842.9595212765956	0.2277361629740541	0.5372314207998138	2348.878118296468	1615.6425826190448	0.4359347435222285	0.7316420133415505	1789.1529444188095	897.7838436882103	0.2221728337845951	0.6913697017792969	1914.796439049386	1093.4492274340528	0.273026557485725	0.6855815887581075	1922.1314903702885	1130.5964316976745	0.231190451378708	0.6994367849154621	1893.5623888731548	869.2156034397163	0.2302592166262654	0.5182262974571268	2398.2799130811386	1680.1465576778216	0.4222509502426413	-0.0630296918784465	3567.1749137620186	2723.5290667520144	0.636556861185492	0.6781189757791086	1959.327355743833	966.6859593363012
1	0	1	1	1	0	0	0.4698195348664769	2517.457152920291	1883.5719844860164	0.5316826547881737	0.718617293760445	1829.8640308392296	846.3637577406282	0.2438541576368411	0.5782691418567921	2247.136636654145	868.876489361702	0.2348836976803019	0.5460531701544626	2331.329704330922	1604.8941821232688	0.435363450183142	0.7484705824326733	1729.2782730693998	867.6247072908221	0.2286402287391942	0.7089729374042502	1860.959584149954	1062.2413366384808	0.2691168920258219	0.7077784393286902	1865.3455420697053	1103.4263034585167	0.2670357596685443	0.7140663459932116	1846.4524071561832	849.6629826443768	0.2494873771811456	0.4807681106522999	2490.114448278133	1728.6105229571203	0.4373512726319073	-0.0639371375593953	3570.7361735720065	2723.597583807972	0.6365582346715563	0.6734972544543061	1976.386355069391	990.0005975796314
1	0	1	1	0	0	1	0.4023728533589468	2742.8737873861096	2077.405566252385	0.509442805964753	0.6720391991049065	2031.896746549877	942.5711835294118	0.1738111379603505	0.5067566812938163	2491.846416757237	922.9764705882352	0.1335390123913136	0.3366256650311594	2889.814716573589	1788.703252657746	0.4158268781020954	0.7168023294151846	1888.145701322173	989.3336191947596	0.1988678865552268	0.6666721627343053	2048.455142057416	1123.567111623254	0.2271263383708495	0.5590316574016503	2356.103540774378	1338.2367747367553	0.2238448012797327	0.6784578086701727	2011.9150964047817	918.9178705882352	0.173161930096777	0.3409732531639192	2880.329591730801	2036.9120277464883	0.4216209995373525	-0.0525511118656802	3640.0911851177	2784.6374636226697	0.5975988943462995	0.6889277484627493	1978.888397119772	926.1869765337776
1	0	1	1	0	0	1	0.4802672587399443	2522.971568661504	1809.4595354005232	0.4658475568835969	0.6324384588775862	2121.716481774431	984.5041764705884	0.2344599832735682	0.3503181633747239	2820.802505922947	1023.5174117647058	0.2243172323703117	0.4321166575472953	2637.2535346966592	1672.6399709092943	0.3905418024609867	0.6838677084720614	1967.6903142306787	981.9227028383796	0.226771699359584	0.6533535862821647	2060.467050116251	1196.1578643335506	0.2689241930071585	0.5801035999276101	2267.740695961586	1327.7515778106083	0.2819923562830784	0.6226537697588204	2149.7716234838845	983.0365686274512	0.2307966944982867	0.4753973013803958	2534.7642795477354	1748.7483141668708	0.3774687901312384	-0.0947752182383134	3661.7171757197566	2820.3834515473386	0.6105300598252761	0.6344667542972982	2115.854305408202	1046.399357206457
1	0	1	1	0	0	1	0.3874496075928358	2867.3596586129133	1940.983793190264	0.4607963460990116	0.6194816121539202	2259.951315832828	933.6199921568626	0.1642130578633989	0.5453108700278848	2470.407206252824	863.6470588235294	0.1978506014582646	0.436954104759355	2749.0532853214936	1611.9505722904678	0.3747623096767687	0.6586530441872689	2140.470647193888	863.5019274069191	0.1479075984140467	0.6343363731528762	2215.399946205842	1099.4558926561622	0.2067406080660727	0.6091710324378374	2290.364651068013	953.3745563779188	0.1527929571136166	0.6363256559382087	2209.365620082829	910.692019607843	0.153489943751039	0.4555128165627607	2703.367511938613	1751.5189888938316	0.3689768137464698	-0.0464003287516059	3747.660085454564	2652.8973199242378	0.5613233032208153	0.6316725910848124	2223.4546632727406	928.7038344439338
1	0	1	1	0	0	1	0.4096941592941217	2631.268133280016	2055.860052274933	0.6598036881586486	0.7140837323509484	1831.243089907523	858.6639803921569	0.2387998198762616	0.4981658189549238	2426.088757604329	935.458588235294	0.2316613709494299	0.5454829445204606	2308.8815757818074	1630.2874257325116	0.5425707409622783	0.7725562914742575	1633.290853354121	842.881327866352	0.2136768513009426	0.7175367793554861	1820.1514218554848	1087.1894131023555	0.3081684176443227	0.7695229887901766	1644.145971440432	929.2646724780302	0.2097929390678692	0.7170480035628045	1821.725540819792	836.5025098039214	0.2377827010845491	0.4656341295640865	2503.4903522833865	1848.848468695293	0.5142037932782001	-0.0092332191085162	3440.50611786872	2699.014838122531	0.7672043505072418	0.733892002048331	1766.6703882752904	852.5929052518957
1	0	1	1	0	0	1	0.4449413231390444	2772.730292331578	1965.9260449712951	0.4680949305917246	0.6895641600151006	2073.5958099150034	861.9585317647059	0.1454978964409238	0.704772755063693	2022.1640999332435	629.9411764705883	0.1016396054591481	0.4588104974606204	2737.870239959346	1700.3282516254496	0.3662784406043746	0.6959987592380312	2051.9929162075064	896.8407715866742	0.1580734453435686	0.6532247450484177	2191.604729439056	1091.2052985522755	0.2087168314687087	0.527496928172471	2558.2353587137222	1395.3066199627497	0.236454531095221	0.6831948542936359	2094.760097785605	864.0042404481792	0.1458703702174945	0.4086010872533243	2862.0580622412967	1886.9492493035607	0.3791236593834857	-0.0380305372995835	3791.7809829524977	2753.484622687034	0.5849349346247851	0.692307490669136	2064.413264693003	892.2496937471277
1	0	1	1	0	0	1	0.5246480334632669	2260.211808098353	1738.16688813644	0.503356330150748	0.7541099613160387	1625.5935209651057	838.3349405042018	0.2711952506109358	0.4850769635711933	2352.408027832707	1020.5882352941176	0.287889202300967	0.6487605623847337	1942.8672542223007	1446.2599227352378	0.3968052200926457	0.8260072032468365	1367.436369322044	764.0463053125826	0.2309176563288699	0.7853721028147116	1518.7440073986272	976.7557396033714	0.27061431043446	0.7707978487401013	1569.4621150049336	933.6769518092772	0.2392032149763683	0.7630248340297388	1595.8530944897664	839.3014760784314	0.2669989938680362	0.5277755530298986	2252.7641453892998	1704.2640245216278	0.4330947230803693	-0.0639999118383995	3381.522550845868	2631.8822822490333	0.5935726489370928	0.7829913217281904	1527.1441854282068	828.35776905733
1	0	1	1	0	0	1	0.5032183999489266	2590.349080565532	1979.504717585268	0.7105148701571317	0.777688483908135	1732.8322563055292	885.5512321568629	0.3701656646333284	0.4441488477795365	2740.0267237855223	1005.035294117647	0.5589388129773919	0.5949755518143471	2338.924283717446	1672.786863105729	0.564285619733135	0.7724468079121795	1753.141657852597	959.0237252630844	0.3806658450506801	0.7324283825392532	1901.058868092689	1112.9419350462103	0.4246635089676711	0.5972957805862226	2332.215264235407	1688.710654231572	0.4077155596457457	0.7586822125782346	1805.3865838157408	938.7889968627452	0.3882912871018676	0.3954395739798634	2857.560283253855	2029.4260079069215	0.6696476691777316	-0.0649618995246674	3792.648362601055	2920.6826395186645	0.7876612150207555	0.7373156562530582	1883.617158941168	1012.5332776686724
1	0	1	1	0	0	1	0.489910540995818	2512.6531779467678	1987.5479235659543	0.612516671683964	0.7272389152100818	1837.3867364263765	953.7757713165267	0.269995168368475	0.5052756485087195	2474.520274363355	839.7647058823529	0.2359048017342135	0.5581444660022028	2338.5654107767623	1744.0155445032062	0.5177341467030449	0.8139826679799416	1517.351079836425	911.155582127231	0.2603246336509345	0.7553289570578621	1740.205989579413	1136.4834116540078	0.320922348763495	0.7421884821360414	1786.3252224469784	1200.1027664087148	0.292740170010774	0.7539078581599987	1745.2524066928695	908.9002752941176	0.254052784163393	0.4448110572018477	2621.3787621295837	1935.7990411225423	0.5499146953480354	-0.0545084598681127	3612.720859185001	2792.143919888712	0.7013718795958854	0.8053130065202795	1552.3078071325424	890.6279392018038
1	0	1	1	0	0	1	0.5666459066283209	2134.9352254180058	1670.8404775901547	0.5062445294347335	0.838737710915844	1302.3558388880122	724.343311372549	0.2115035129232112	0.6415141173718155	1941.776675836727	771.1764705882352	0.1495615096274986	0.6477371291531752	1924.849091543324	1405.7547787773144	0.4200752673785101	0.8406745324270518	1294.5113189953188	812.5017064438516	0.2338935265037468	0.8198882106449337	1376.3672231227688	899.5908684975527	0.2752894367269369	0.6312517950820546	1969.374039757419	1307.1688830034393	0.3177041958308321	0.8455171402676801	1274.6865447117384	710.3474070588236	0.2035449206312273	0.5643986984212876	2140.463545586307	1661.7367041985217	0.4428636333602648	-0.0779065401009986	3367.0828664566384	2724.9525425919514	0.6681235214024417	0.784190484629652	1506.6020224321094	868.472655172909
1	0	1	1	0	0	1	0.4269837081754231	2780.881340095605	2084.311624243184	0.6114837184279939	0.5561995587234432	2447.3317128646195	1137.4082972549018	0.2916695443117658	0.0921899896149122	3500.228984106107	1457.9411764705883	0.3810862318565042	0.5253221095049715	2531.0368887481263	1726.6363764584949	0.4960987336558274	0.7039044650486015	1999.009703325208	1037.171955500963	0.2723283526825329	0.7074431820992954	1987.02844771447	1121.1236639573413	0.2662937710234375	0.6564721796721102	2153.177980914973	1122.2574850357623	0.2210330860274863	0.6054635688105056	2307.504352774499	1084.578500392157	0.2697797453826852	0.5469379441032365	2472.7363817223536	1851.7954244502669	0.5153161078856657	-0.0358970273295544	3739.01550781061	2841.67566607994	0.712092663387431	0.6228137163104857	2256.196487046252	1126.49483498966
1	0	1	1	0	0	1	0.4664814068902603	2531.424579112293	1939.8239396219424	0.6373352457409334	0.7194447600544416	1835.6902669914891	913.9140078431373	0.2572604308329725	0.1800148011494222	3138.291059871692	1280.894117647059	0.2595825923336465	0.565778462415469	2283.735976016665	1577.2322130288032	0.490647290827591	0.7466408631021099	1744.449889109432	913.6561433920106	0.2676479685505281	0.7010840827708595	1894.8059242375864	1097.5816269497625	0.3374599015430305	0.6413074836709927	2075.636842952642	1244.3856691736114	0.3747973518993552	0.7215069295576384	1828.9313728559223	881.830654117647	0.2529659912266774	0.4503940416621732	2569.306580319648	1804.6832551044947	0.5394485848496111	-0.0369100046041723	3529.073840544287	2718.969146100263	0.7381846272285325	0.7738898723626955	1647.9734878131114	862.1863191492417
1	0	1	1	0	0	1	0.46930913723441	2575.2294369481083	2017.8152621692163	0.4640544363596818	0.7365361436044096	1814.494454206056	942.461949019608	0.1838321011045264	0.5238630178149739	2439.2767732405005	811.7058823529412	0.1671212955524978	0.5371235149897731	2405.0697841699825	1738.102541218036	0.4071873910887084	0.7793514675805244	1660.5258643501468	992.876424097474	0.1955781435771756	0.7327587727912981	1827.455673894272	1150.9453414239572	0.2330394622455198	0.7201066600804319	1870.214437146299	1170.5761483808058	0.1992999827169645	0.7328748031350226	1827.058910017265	927.3164870588236	0.1828296238687799	0.3546053782680584	2839.9310362536107	2068.9346452638047	0.4433891101199319	-0.107176079676484	3719.6619326642494	2876.436200620136	0.5763551590739202	0.7481917587878661	1773.9039173382753	919.5027613022748
1	0	1	1	0	0	1	0.3949935039157266	2633.2718927586643	2023.875857344528	0.8208264131737896	0.6714392009341664	1940.5442827647091	842.351994509804	0.3537232497250354	0.5416676994626789	2291.954105895101	736.2705882352941	0.2775312116296669	0.4982160944637579	2398.137323938397	1586.5361134888803	0.6616238585970866	0.6968078652263691	1864.123365671153	926.4207255948608	0.3620094253560383	0.6435786950434115	2021.1451910452583	1103.1732761913097	0.4568980127503445	0.5986476456722658	2144.759460164801	1211.5693494922027	0.4123617919491694	0.6575965098322732	1981.0013709167088	851.8142384313725	0.3582427267963621	0.2962475007131896	2840.0478665031915	1915.309668067537	0.7359670359579369	-0.0142499379384968	3409.480253895377	2700.0233454713784	0.912217194649538	0.6204033391165313	2085.8202353973406	964.1643823960248
1	0	1	1	0	0	1	0.4962887114697951	2313.673167014198	1759.6793664031802	0.5647989495586083	0.8170675890556583	1394.3008657347598	815.7362917647058	0.2830886374788627	0.6612105735699281	1897.475127326714	732.564705882353	0.2370331762816191	0.6052558066863367	2048.1843483991643	1458.8516240264971	0.4573943324952995	0.813492927237122	1407.8578958270898	884.3258559019363	0.3123017338882851	0.7417504764513344	1656.6506392683102	1054.0064271690246	0.3630398793095117	0.8032939153952857	1445.839431778785	955.0962035502832	0.2614702750518449	0.8175077143993974	1392.6225499521431	812.8558501960784	0.2789031926385656	0.4717735825909923	2369.3063943215734	1732.2165394748308	0.5416140211478437	-0.0157657357450906	3285.5489913207234	2412.05506713919	0.6407714646740166	0.7495818045278544	1631.3385864349675	936.8813081629136
1	0	1	1	0	0	1	0.4732476221532748	2493.249531587737	1822.013679070568	0.5074321211916238	0.7337687106743909	1772.523662030765	792.8310588235294	0.2092108814442683	0.5492072013063076	2306.486827038804	836.7527058823529	0.1800676752615093	0.5483403341351737	2308.703430130082	1530.2331185524445	0.3979655219453438	0.7307795039945694	1782.4467067007013	846.7795141478267	0.2224924795698736	0.7009622211220997	1878.561955928028	1002.0904187460364	0.2574629890671435	0.6711385027694434	1970.0126213996664	1119.3299438972551	0.2520078025280124	0.7237144926821427	1805.683152325935	814.4330588235293	0.2136447081943861	0.4392565651260206	2572.436082037076	1812.589643306108	0.4458749774540771	-0.0500018209003212	3520.1204144263183	2658.8020172116635	0.5988988978565077	0.6955059411132974	1895.6227205023752	912.5711607594208
1	0	1	1	0	0	1	0.4768331995927417	2508.780126108452	1906.1558961075095	0.666347268751131	0.7311817746060774	1798.3402612111402	859.9207811764705	0.2726315479645015	0.5116661734087877	2423.823081293633	964.6235294117648	0.2372145784815956	0.5548167729647714	2314.258721647335	1608.471778489969	0.5317169981259242	0.7511182712764035	1730.37017071716	871.3908336859316	0.2559942501044822	0.7096790971156139	1868.8810714696344	1074.0585038701902	0.3519197063542261	0.7085455589371936	1872.5259764996251	1120.651847687542	0.2881619679782969	0.7258373652039287	1816.128798269138	904.166182745098	0.2919491242803115	0.5679191618873013	2279.9483879465583	1711.584485189407	0.5247734686024149	-0.0336770102267909	3526.427350279675	2696.209733663941	0.762193110382773	0.6612195492896382	2018.83898771644	1033.3978784897747
1	0	1	1	0	0	1	0.3996590247448179	2982.1871436208644	2213.381812750842	0.5807957115178514	0.5827787706249365	2486.1028969039835	1310.5240038095235	0.3051146017084557	0.4308114293012531	2903.7818464486454	1283.7764705882353	0.2417194761019711	0.4597089446018766	2829.1097101193413	1906.6389607834592	0.5067795959580663	0.6202283052226556	2371.904487460169	1298.9675355119796	0.3131672933361866	0.6164105225674922	2383.7968578782124	1458.6091267395973	0.3722699675300372	0.5681637004212273	2529.271633304023	1430.6531128754689	0.3062798138828296	0.5959262676912723	2446.6182445167456	1277.3705960784314	0.3020048319527612	0.4854034802221747	2761.018539245884	1960.4567622409104	0.5152964234281077	-0.1867444022021611	4192.899919507377	3228.857176495273	0.6952805981545542	0.6118762452798057	2397.8444820144614	1268.239522776884
1	0	1	1	0	0	1	0.5554425111923534	2296.224515869945	1829.0193677865316	0.7015388721888914	0.8008249614366405	1536.9786652016105	766.2133207843137	0.3119451856980363	0.5513644768001966	2306.73238714038	898.2352941176471	0.3139430965800625	0.5950570123598601	2191.52952256584	1610.2559001493305	0.6039756285728458	0.8175250056131769	1471.1334270488037	839.1178913753422	0.3511519981541745	0.775128452833924	1633.1182727926548	1030.1406959884623	0.3959930571545628	0.7541446036753616	1707.616162428187	1031.807544898935	0.3818579619991488	0.7942505377012752	1562.1392286500109	800.3664109803921	0.3195164061892598	0.4410425161889837	2574.777893780917	1741.0141971617406	0.6546761842931328	-0.032199107040048	3498.904779975838	2785.551376447638	0.8146207491083252	0.7818328700508661	1608.5888103408793	873.4815558938419
1	0	1	1	0	0	1	0.4337598248036898	2608.0752910173887	2028.2670261753144	0.870179792949477	0.7481013051373296	1739.5332863108083	923.5167231372548	0.392179260883111	0.4703113338550899	2522.4939017278352	1040.8710588235294	0.2816375215859147	0.5155067891582357	2412.479505737639	1687.9449325031244	0.7253658443260381	0.7509340717300339	1729.724533596581	997.1196672639658	0.4242666512063968	0.6796745927399326	1961.6226988616495	1157.5950420032077	0.4925106444488252	0.731876318316786	1794.6814416151385	1187.8325618205558	0.4626169239972095	0.7541651506406595	1718.4682351979675	902.2778533333334	0.3704793237165455	0.4703357936057407	2522.435659699924	1895.9291580253232	0.7381389000448744	-0.0203177098705387	3500.9628089068838	2765.0797487666023	0.9401945804680064	0.7277569363718187	1808.415399014515	1035.8450658461627
1	0	1	1	0	0	1	0.5091339149851533	2271.7111014266834	1755.9737590823456	0.4883751474974716	0.7237481200899283	1704.214311246582	836.0443529411764	0.2098531005066083	0.5074194786847235	2275.674819114748	730.6470588235294	0.2492296868836661	0.6082948846664649	2029.3231443043976	1508.7643945871746	0.3915780545412112	0.7594806163298697	1590.1812491200012	852.825605429497	0.2247793612128832	0.7308387399013696	1682.2009091620291	1045.3307209108702	0.2634603882073423	0.7084172356471607	1750.8643961921923	1142.1361828142417	0.2510046252101687	0.7292690266196717	1687.0989662311474	818.5908564705883	0.2124222600962534	0.405228883568994	2500.613214730056	1836.9156359416625	0.465338875940343	-0.0729883493767193	3358.683572630944	2631.7135867529423	0.5930116114414148	0.7495807192365995	1622.5775727920268	777.144284955193
1	0	1	1	0	0	1	0.4892034857460723	2409.56010980626	1889.5658059231985	0.5106839065648997	0.8028445633804442	1496.9875245509486	797.9163529411765	0.1933751361139447	0.7354301244686742	1734.1393731924982	563.4585882352941	0.1572556648479281	0.6392649145550935	2024.9205810910107	1501.4614640789966	0.411819650190711	0.8167629893795321	1443.1796667253202	863.7280557731642	0.2066875742746088	0.7517138412531497	1679.9256344271464	1068.703055435327	0.2593264233815406	0.7604150496078668	1650.226547844164	1103.3187804974868	0.2229908008802524	0.788462052631423	1550.6291550494	841.6350784313724	0.2089734631345015	0.5759015761369803	2195.56920933852	1661.0436923382783	0.4338046326066772	-0.0419038391538204	3441.3403095012777	2775.61675422518	0.6384448976545308	0.7977740608152892	1516.1153085010003	853.5556441865808
1	0	1	1	0	0	1	0.4496457954029328	2692.567973632443	2058.1760356342047	0.6019045546546131	0.6756531711185187	2067.0470378295354	934.2645145098038	0.2474754288281117	0.4438664819281053	2706.668488360249	1090.4235294117648	0.2160077788831181	0.5112069305396482	2537.511687232013	1764.913850881106	0.4966471791626702	0.6787263353428625	2057.2311660059618	1017.9401251855992	0.2571262633707965	0.6404977090939146	2176.187756516564	1183.7136318198309	0.2967702138910116	0.5760804349550495	2363.1280863352217	1308.3433453729062	0.290452055930197	0.6796834905065607	2054.16437522547	900.0862054901961	0.2335253194782311	0.1650936050187798	3316.381052597275	2098.6393712715862	0.5297622314221873	-0.0596658264430698	3736.1989656921182	2980.9706258060683	0.7199735305352088	0.6486083156702872	2151.499608137155	1046.9026555678424
1	0	1	1	0	0	1	0.502033230182706	2506.627639593008	1750.9987225158216	0.5469332698988365	0.7384077817202523	1816.7787990520649	734.6778454901961	0.2284363946736132	0.7090447909813129	1916.031793915257	630.8235294117648	0.0993936237746875	0.5750034079699764	2315.700378679865	1500.230094807793	0.4449627292456987	0.7433975702728812	1799.3681340437577	795.175013136314	0.2344382907598984	0.6895138047672633	1979.2961988536056	1025.0920197894225	0.2893372049807902	0.6811197278908403	2005.873167549387	1082.2060730503383	0.2423757281899576	0.7478830529614044	1783.5720691031404	749.036454117647	0.2341052235559767	0.4854835083163356	2547.940562664036	1745.6445643176437	0.4700567754094101	-0.0502415395741757	3640.2753824003057	2642.400077341158	0.6782705904481096	0.7201259780937482	1879.1910584438328	861.7326243681066
1	0	1	1	0	0	1	0.4690572875691814	2357.028060304333	1890.535634363094	0.7600023572314718	0.7791209865324551	1520.260976189667	816.1592596078432	0.3486779403970986	0.5344546956803629	2207.0994167218923	844.9529411764706	0.3382234475321331	0.5889581391435782	2073.881546512036	1516.5903716820787	0.610481374224853	0.7965430689430598	1459.0734852093558	870.8717534674568	0.3539738359221335	0.7660908605783496	1564.4601897340542	994.4200201586914	0.3831436546913199	0.6780753794197261	1835.3462845764209	1309.647368632072	0.3705048538636132	0.7885380170624681	1487.500330578067	801.8991472268907	0.3395327043391087	0.4309674941746829	2440.110303422085	1732.2670952572892	0.6277626034989284	-0.0098511138890147	3250.64538897944	2640.179315087464	0.8745353582701341	0.7950899349643141	1464.2747258890877	770.6650674258962
1	0	1	1	0	0	1	0.4656252088243775	2316.042230051145	1842.441532964113	0.5975458081093689	0.7519436578144526	1577.969702706508	888.320925490196	0.245267938442459	0.5889148690884484	2031.371602694912	752.9411764705883	0.2172666481922537	0.5431756187276848	2141.401635784165	1605.6571522757788	0.4942847996569605	0.7534098553475198	1573.299303628712	955.5212983350908	0.2955190055803778	0.6908882133305554	1761.4944348195709	1152.7808863737428	0.3492011632199419	0.3779445128952987	2498.8377338175515	1323.3378297518818	0.2924127930583119	0.7516534659742007	1578.892436795947	859.1427458823529	0.2396459121981626	0.4158370396205906	2421.5336084734545	1714.2999837250088	0.4876578877252326	-0.0120271263646876	3187.2752437530057	2562.8383363423336	0.6974787204057442	0.7025645274151822	1727.905049090439	957.3692713120404
1	0	1	1	0	1	0	0.5079590135564884	2568.233622671947	1866.897801805669	0.5482641325956519	0.749291974464459	1833.2344310753608	905.7977836879433	0.2259056406177552	0.6532658477991994	2155.9177953753365	969.4196020488577	0.2484473785643097	0.5559799261627214	2439.6930524782238	1597.8710880718832	0.4489631355146576	0.7566221768497294	1806.235560505004	942.059295224054	0.2468090366471597	0.7361231625957207	1880.7649483435769	923.915946166852	0.2276053157608815	0.6688071619404838	2107.047642037509	1262.4081233293252	0.3439843504697012	0.7176678111624417	1945.4231728325828	1022.9014722136892	0.2702732827874402	0.5799309583568184	2372.9808041973506	1738.2402348733517	0.4604120070259053	5.204792704571748e-05	3661.192674573149	2919.5968514122783	0.7585516562918345	0.7477174497401741	1838.9820634428609	881.6713645772732
1	0	1	1	0	1	0	0.4805213468302985	2494.444771478334	1780.7166764590488	0.495952161840178	0.7055292587340616	1878.0671428647145	889.3490035460994	0.1943094242609629	0.3913057721025842	2700.160822308724	1192.730009732612	0.2330735501058143	0.5398786434495018	2347.6115398901607	1601.1554369709936	0.4234287195557078	0.7662209580749002	1673.373268944205	862.6426798962834	0.2107633355390681	0.7446499686761983	1748.871891331408	839.983833368948	0.2002744309779784	0.6341851455480254	2093.248112285308	1287.6264342845718	0.2940398425541806	0.6954323992966458	1909.9935072654064	924.1657991262229	0.2023033364439994	0.6236239700268351	2123.249440873503	1547.1982456700316	0.3642905448356002	-0.0003725445633657	3461.55249269965	2765.140787538896	0.6973821540819383	0.7493824531904114	1732.5898951437075	785.1361291244183
1	0	1	1	0	1	0	0.5170570222478477	2278.995001374632	1730.289682617353	0.4998590882351134	0.6691867865630534	1886.1962140430653	952.7475492907804	0.240167429922076	0.5957144250016503	2085.1608766680256	1027.8325350427551	0.2499234331187966	0.5160788704196932	2281.301770098111	1633.1929018539274	0.4402072779552068	0.6905486123235337	1824.2806940125404	1008.3131153604768	0.2707976532093325	0.6078378937559601	2053.658646658393	972.5112409599186	0.248286096217474	0.4924994630301134	2336.2197866995893	1536.9325820885467	0.3975205000188547	0.6194614167943227	2022.994925067072	1048.1647400535128	0.2527592910468326	0.3129417117275427	2718.267773497462	1879.9934731992423	0.4650718801108396	-0.002702899542651	3283.8369119408544	2690.023497527335	0.7237400052831318	0.5390117949764597	2226.590499176404	1050.9379136105802
1	0	1	1	0	1	0	0.3119445532237621	2628.006266478935	1934.5379865076327	0.5239274616156598	0.5585227293535792	2105.0811984191864	988.766674113475	0.3072821082716751	0.5602285259494337	2101.0104161787863	965.4241731550004	0.2727562148481413	0.5004479389744036	2239.262748654048	1544.9079023943991	0.4242951458485746	0.6091639980258703	1980.669248746137	990.2449427533708	0.2978770270056813	0.5978067095700037	2009.241262919216	885.1917901004778	0.2653972689418946	0.5405384950999563	2147.5300188144165	1312.7133340302498	0.3281491554901769	0.5711360967708153	2074.7913315392348	1044.0757431674351	0.3045610284535461	0.2792432715151067	2689.73212828854	1845.8829892153035	0.4810543481237092	-1.655321625482209e-05	3168.241455906012	2563.872661053795	0.6722842900718022	0.5757725766839983	2063.545491469623	908.3147693390542
1	0	1	1	0	1	0	0.5071291840975524	2498.130692757351	1921.546263707186	0.5583894131247491	0.7745742480340856	1689.469543992187	907.5798755319148	0.2384949563850259	0.4717187951136546	2586.3135997468094	1064.223323499118	0.3362057066637395	0.5891686966156613	2280.764094265554	1612.748935857996	0.4237849855435186	0.7819147210398398	1661.7350458929209	918.9815996298532	0.2409135045558308	0.7082710573394109	1921.9335259781064	938.3736670374128	0.2435835042851821	0.7216112163670855	1877.4763298038097	1266.8198524519169	0.2921346607715905	0.764718882534565	1726.0053627031234	981.7105275085544	0.2633721212984565	0.5570576711661004	2368.2208261746414	1660.573286140734	0.4145572850169581	-0.0514849389495755	3648.800610086122	2868.9374895874707	0.697372670904103	0.7102497878491267	1915.4044186265364	937.5989176161746
1	0	1	1	0	1	0	0.4665878466932485	2376.036717091439	1842.626981588984	0.494847300054602	0.7326979139671392	1681.987904290023	893.5438932624113	0.2443697737304105	0.6879549568879608	1817.3155320225949	804.8989775097026	0.18059232624696	0.4523578429407205	2407.521257739618	1714.3367205687769	0.4167083793403995	0.7487309673504449	1630.7642350984895	873.9869710851365	0.2211772547312401	0.7140154274625858	1739.7746446176077	798.4932539031049	0.1935952540351731	0.576883108833998	2116.176444353469	1419.9936888095965	0.3098555833784258	0.732133925259435	1683.761407714855	906.5508162734028	0.2412073886523698	0.3372950443876351	2648.3891709203544	1777.4747792398111	0.4151021384555936	-0.0176619711656964	3281.885818001909	2493.9401748931546	0.594608297234702	0.6510926761060293	1921.6608272734493	875.9186797446393
1	0	1	1	0	1	0	0.5080754982473261	2359.468718584712	1841.2879503872905	0.5996177122979888	0.8537438781703828	1286.5362375659934	650.5421567375887	0.2084614821409023	0.733448600380675	1736.8226748247976	819.3747585316108	0.2366720743971302	0.5818475033327111	2175.3660369481017	1633.4466909615792	0.4870960397771345	0.8528994372476655	1290.2449377510948	752.0627991298481	0.2398779405735348	0.8479353941121032	1311.8345568287682	630.3380990432206	0.201533748559793	0.5790674590540544	2182.585407264724	1706.041817892812	0.5144569823987762	0.8297497036485659	1388.0622236641784	793.9071064850775	0.2496400302579397	0.6101340991928368	2100.4996939183216	1603.5358774735948	0.4290610652970261	-0.0019500613546896	3367.348261741675	2804.5206301000967	0.8192682354124842	0.8196239379962466	1428.744091047745	715.2280278307327
1	0	1	1	0	1	0	0.42964808875326	2626.1663748873902	1915.999454371478	0.529388744312722	0.6743349664457245	1984.432592665657	865.0550840425532	0.1900305046720463	0.6476564017946836	2064.1154203914475	789.5203553082957	0.1592586246064826	0.5500098309435162	2332.664600215481	1548.835134509814	0.410518203540085	0.7075634290838152	1880.4709432560255	885.1253233438551	0.2005929115721395	0.6498868264656728	2057.571860319405	891.9502587577797	0.1969127055833051	0.6650862933291517	2012.4136140975625	1141.3013615339771	0.252912916682882	0.6857257310611411	1949.4190160926885	901.9551618601766	0.2049699137364797	0.5932066868263286	2217.878181221532	1541.8544912465502	0.3451864991168437	3.8506161633034e-05	3477.3021102646503	2721.3134333729995	0.7150351745375937	0.6353141225284746	2099.956306530402	953.2286425651388
1	0	1	1	0	1	0	0.5201247677680318	2406.8095599500825	1757.5808033132805	0.6546726688442265	0.7394547308167951	1773.4508474660845	832.5728411347518	0.4192952603261642	0.4186042546094434	2649.192304795869	1038.2676712614584	0.6041021520283936	0.4539345317209412	2567.437718025007	1674.00132667103	0.5600278586793258	0.7796425744939712	1630.9528465932458	883.634276459496	0.409705642882105	0.8132674884989487	1501.3692939057894	706.8285809794139	0.3485970353832976	0.6211611264730039	2138.4782056630024	1317.294584445218	0.43862400324242	0.7498643577811286	1737.662184300766	872.0504359677037	0.3987267253068183	0.5013234028859246	2453.5056015147293	1756.187707563029	0.6025330838015172	-0.0196712473744851	3508.388241978892	2723.685504123266	0.7973216853728502	0.7070109564526628	1880.62952576972	855.9068433526221
1	0	1	1	0	1	0	0.4723059399933089	2346.080387528747	1756.4043070336131	0.4095772814354027	0.7363107158183395	1658.433366304439	741.2245453900708	0.1454152247533383	0.6063520800616169	2026.3094351746663	882.8174860208139	0.1690063435652293	0.5374409847933141	2196.521006638422	1604.1701492619914	0.3441376908031755	0.7695698664089211	1550.3202580077348	840.1367133797368	0.1714709670183205	0.7455670314390883	1629.0652461125164	777.8406246716553	0.1673144646604535	0.6604955599353608	1881.8045547794131	1265.0351832221518	0.2534529270962033	0.7273589483612661	1686.34880929334	798.7636122877551	0.1608067681585885	0.5363445588338999	2199.122725685077	1609.4014155376644	0.3526253185956525	-0.0024004205824905	3233.4965825787085	2600.746622954786	0.5804221662276194	0.7535557924223919	1603.2863446736624	764.6433607515376
1	0	1	1	0	1	0	0.4895082059945593	2546.46545585039	1925.7788335765013	0.4923348962909958	0.7338840093300447	1838.5645932764248	837.7437056737588	0.1432074547410248	0.6190098342203338	2199.8865744725363	879.3184482599759	0.1406510021406662	0.5924361209548956	2275.3135333760747	1590.9998493252378	0.3797375776804838	0.7787988604704601	1676.243421360588	820.4145359424301	0.15576394922126	0.7167297096434722	1896.8977452474744	775.8521615802487	0.138157808055399	0.7131775555851128	1908.754055521882	1257.8289957502914	0.291744168449752	0.7374708712834239	1826.1319504608207	870.6080042870285	0.1562102781374071	0.6443841843820182	2125.36703462864	1600.0283138363318	0.3680319079452439	-0.0243205870379847	3607.1263676900576	2797.425256275702	0.6464097387809475	0.7399860351840201	1817.3632567311035	775.8876829639395
1	0	1	1	0	1	0	0.4917340024427761	2407.565820388527	1808.877571900345	0.5114804158789633	0.7731939638120338	1608.273644482586	834.5210432624114	0.1967350274468449	0.6802965106549408	1909.4413748398335	914.0971832745976	0.1905271308123355	0.5316515752060271	2311.091672326047	1656.4556198198536	0.4465544336279713	0.7882686868197428	1553.9075837333305	894.0200637076458	0.2308009196103031	0.7577753198738518	1662.041395238662	752.2234364936687	0.194605321463557	0.7131593197702315	1808.6436692913944	1302.5695855407205	0.3224312045177913	0.7441413370520527	1708.1763462092497	938.8319671002754	0.2381739209917963	0.4816476783392549	2431.337030874397	1796.2191876080717	0.4499499339427021	-0.0014918624231308	3379.530366419792	2816.2552921165206	0.7393645842722829	0.6998141670291153	1850.238599009001	884.3030583807763
1	0	1	1	0	1	0	0.4661258607134767	2799.4675429906247	1848.438735714436	0.4816345439338066	0.7196821659959245	2028.5296450410729	884.147464539007	0.1775348152930274	0.5905362853071476	2451.6795558334293	893.8584110863052	0.144464593888768	0.5206773653701549	2652.5889944417527	1635.1950803956615	0.4319858411692162	0.7129741235954496	2052.657641640445	916.085217357704	0.1793508170614065	0.6976570315546023	2106.7156956139074	783.5866722156496	0.1534709728317403	0.6217949113443151	2356.2408359006404	1394.4973366896563	0.358012078884419	0.6917823929221866	2127.0843716370964	954.8439944000734	0.1905289264295584	0.5763106805413268	2493.904119773528	1706.0382521181	0.3769561784917126	-0.0347284803819938	3897.3480869628975	2880.7811664012606	0.6593440941459845	0.6797434116329247	2168.2284116830942	925.9925814040164
1	0	1	1	0	1	0	0.5265787760527738	2450.4850507316837	1927.853132450103	0.537720200455844	0.8071613199411929	1563.9586649158828	797.4595531408307	0.227170249023003	0.6221592910110292	2189.1855316853703	1110.3899514467296	0.2774488239400666	0.5906971742691538	2278.508048202798	1669.2892952952868	0.4532889998012063	0.8308260398751932	1464.8560642555155	844.6855048237336	0.2516886673449367	0.8167457998367447	1524.5973627321391	783.9744086107573	0.2307439767860281	0.7202996388039389	1883.5393993657651	1324.6829413564485	0.3422553256753613	0.7885365727996316	1637.7432900319998	941.5607376889784	0.2589820932393187	0.5409847876058592	2412.9133981567884	1771.136766955272	0.4543321318921335	-0.0483688165497406	3646.5757766844367	2849.354740666237	0.6828292052175926	0.7795579320448307	1672.1507721226446	866.3796821756566
1	0	1	1	0	1	0	0.5242073695641012	2248.7307883734948	1670.3582516406884	0.5212354708115331	0.8222020411375095	1374.6495556868822	708.4055141843971	0.2134080839096937	0.6435185064878302	1946.4672677348467	788.6194877037856	0.2178495008043028	0.5727279064997854	2130.9873657681155	1557.1940225809558	0.4458789350632807	0.8293994091882393	1346.5388125384986	756.3028611612975	0.2091354848183854	0.7300776822786681	1693.744928243638	790.5371885755424	0.2009322223345674	0.7168207119746255	1734.8397054449108	1215.9435698981192	0.3055394157666264	0.801741495654491	1451.591857267715	803.1836971097213	0.2349284899007666	0.582096192556406	2107.4960753706755	1616.9480257166358	0.4236544755533408	-0.0005715225230658	3261.0141228817934	2715.9454262487907	0.7523075055742706	0.8057302650988785	1436.9153504765895	651.3135834259682
1	0	1	1	0	1	0	0.5355293291799441	2298.00647592424	1814.2121692186267	0.491073642946237	0.8103390499104041	1468.456416807098	765.2443751773048	0.2399590815555719	0.7367840962037782	1729.9285399225694	854.6320833076337	0.243619358029919	0.6313060591019959	2047.4113226960235	1485.5052927651057	0.3930870614413467	0.8389829403226187	1353.0319324258278	745.7446378290273	0.2101128760083845	0.8150591129105669	1450.0686678477955	703.1798964655668	0.2017945407116408	0.7600216005711289	1651.8027190685073	1138.6740207092366	0.2915092813907906	0.8057635876834716	1486.063694942771	882.1081224964034	0.2405407738481818	0.5629368573288939	2229.1751474486578	1632.8290403219685	0.4028791150073784	-0.0548797005822658	3463.168064865943	2778.277655631956	0.6219896618213299	0.7513158272928098	1681.497296496225	841.4105502708921
1	0	1	1	0	1	0	0.493289681062143	2244.5896783346966	1777.7683461144538	0.5006868349303923	0.7752313092849322	1494.9442431379664	742.5242425531915	0.1942472664705743	0.6230128634477151	1936.0668683098029	847.7928112789158	0.2158157503532372	0.5980772803644282	1999.0716738535957	1496.682046109485	0.4015487892287397	0.8193962683625824	1340.0482839651513	767.7207385503464	0.2053339602884122	0.7492910715253578	1578.85405756061	740.326916170253	0.2084600670649181	0.7468293618062007	1586.5865027781722	1205.5056840069	0.3010646507728115	0.7548384929027947	1561.2887429925142	818.0647010427183	0.212423870652838	0.4759647760846658	2282.639493924395	1757.6140590017271	0.4352256171131762	-0.0001877872398421	3153.5364915392847	2592.962732202656	0.6657957941101769	0.7598973766987684	1545.0962544671754	768.1558863863032
1	0	1	1	0	1	0	0.5560601023108844	2103.734372816435	1662.4936850813765	0.4894414618663462	0.7946616210247831	1430.750408954377	752.8775971631205	0.1944679238418319	0.709798669938761	1700.8989513994031	714.8330454014252	0.1862962701466924	0.6527893546547363	1860.481389555656	1443.602069178922	0.3890976992846747	0.8529518554966268	1210.7614603886875	716.4864261558807	0.1960549321601186	0.833603414854105	1287.9559766780126	612.1188096495555	0.1580674544321121	0.7334848022948484	1630.008254473297	1193.2724765637258	0.2781480792498174	0.8017052239384302	1405.9971834843589	757.8166064002503	0.2014760349266529	0.5380413215484618	2146.0032692910468	1638.8007190252642	0.4107996784210411	-0.0042139624067338	3164.039829452616	2644.930457269423	0.7068190337031852	0.7533664276786862	1568.031961803716	795.912143139129
1	0	1	1	0	1	0	0.4327369398495809	2427.394024760524	1788.6255555083076	0.561856488608253	0.6808864060954293	1820.6257436123776	912.8893365248229	0.3071803255116075	0.5498122893711439	2162.443875275238	1088.9217070982256	0.3232114599179752	0.4709198948030232	2344.2760055521435	1595.341188481635	0.4691858649613958	0.7000775180489575	1765.0318128191825	942.24275987842	0.3332216277899638	0.5709393367095454	2111.093053522634	1000.3950996276792	0.3571971487195546	0.6095506309891586	2013.865163844425	1336.5418335093527	0.3930343017908231	0.6820205322433854	1817.3876222123424	972.5696046506204	0.3236295217177488	0.5311060531431778	2206.913645550681	1564.8908962280102	0.4554009115864851	0.0001591249890621	3222.652445361282	2608.43014032048	0.695915154430818	0.5910869717909956	2060.9312315994434	966.703930631597
1	0	1	1	0	1	0	0.501538210477892	2218.70304322356	1689.455189223	0.5151049200134313	0.7419441255907131	1596.3941139338772	832.2457170212766	0.2271002563501875	0.4546902846418327	2320.6244333701625	895.8686564514252	0.2789173117019332	0.5709261672295436	2058.4923519340928	1466.428749172802	0.4345545152412542	0.7813802603013389	1469.3590403442142	825.7184988144653	0.2253941780303425	0.7142516413199853	1679.8678372222123	767.3802223562631	0.2094555127836601	0.4901221113898708	2243.966309819088	1546.0397563266538	0.4001371425276603	0.7276324886041103	1640.0643718630715	886.6965896621409	0.2589045567891141	0.5119757707966517	2195.350840418086	1651.5097960830076	0.417320230498274	-0.0014429979777561	3144.8241078656365	2610.8893339996307	0.709437850861019	0.7422815607567035	1595.3500460080954	836.6989214178856
1	0	1	1	0	1	0	0.5370077969479143	2457.84172299275	1827.7537896672225	0.419425409379063	0.8084654281522204	1580.8499913819835	675.1669546099291	0.1462835005603533	0.7268167772230126	1887.965638131077	775.1620248250944	0.1599389933523954	0.5818579965529422	2335.764058542912	1571.344357339652	0.3332363056305557	0.8080164514420747	1582.7017442219444	773.7088399713131	0.1642057880821921	0.7772674110302806	1704.743158444351	668.820270397749	0.1410234475883795	0.7070831813554606	1954.966086405929	1285.9444986219346	0.2569825002858969	0.7768531884139379	1706.3276036538662	816.9967404422259	0.1719197934128509	0.6089740650320101	2258.7587875013305	1540.534190043115	0.3158267935884133	-0.0693105843801107	3735.2442546202537	2868.983651176236	0.5815780408592067	0.7872415566566482	1666.1361052033185	702.8323672680144
1	0	1	1	0	1	0	0.4548547076272424	2460.2478992064694	1756.0293275262811	0.5439583001044882	0.686943386963033	1864.3788938392397	926.338255319149	0.2601012356639857	0.5933981257920484	2124.747978317258	905.222840469483	0.2489086767636115	0.4619525770898941	2444.179033824768	1660.0140703758373	0.4796536589814804	0.712610111347493	1786.3167833496827	938.2732451149882	0.3009965670110085	0.7036392529978748	1813.9824332278536	844.0055887891838	0.260997650190746	0.6376829816686039	2005.705213800048	1281.1559454923683	0.3514906369492561	0.6488104253209881	1974.6655254592995	1014.9300202096124	0.3053271136329991	0.4856916801163831	2389.6511822834727	1698.007447425441	0.4923185517908384	-0.0083180551342247	3345.965883990885	2707.4544374784978	0.7330973565757706	0.6082020916685748	2085.7093746201067	985.5356737502078
1	0	1	1	0	1	0	0.3481174187810432	2604.807588533757	1876.0286408401391	0.509048703365931	0.6282146961161232	1967.1481535475489	788.9769421985816	0.1576621284599861	0.4656480461990501	2358.330463615648	960.6895558220456	0.2202705066527693	0.5091499222491244	2260.2963942946403	1528.6960371371242	0.4021741081638126	0.6831560841994924	1815.9908090198212	835.6723139631979	0.1860063314687105	0.627838656044575	1968.1427323692449	790.1036932921029	0.1710601967828896	0.6174913988967063	1995.3154379678997	1261.3644831159995	0.3050819534562475	0.6457276999879938	1920.257891659322	853.5876918217987	0.1718710294222367	0.4391926916744423	2416.004798327745	1737.8011486195574	0.4014608385976878	-0.0001806077040806	3226.4888980491064	2638.547684289919	0.713613611034891	0.6374904722900825	1942.453686918141	806.3754149092005
1	0	1	1	0	1	0	0.4834949261825398	2570.6198904480084	2019.3895163061704	0.667423989575938	0.7553408325805411	1769.2178577484133	904.862704255319	0.2735251142450858	0.5747773476953848	2332.4307779443257	923.852584898078	0.3538096540179364	0.5797966250004711	2318.6240468463766	1659.6049648259443	0.4992976281537619	0.8067486342560064	1572.395721695226	911.5038638124988	0.2843745570094765	0.7448120072075062	1806.885719580948	830.47803706002	0.267796139859831	0.6901944804258962	1990.8802717518636	1386.592747357474	0.4207036848656074	0.7670599936573026	1726.325195457586	945.945943569546	0.3181069554565646	0.5532460428526972	2390.753342065766	1711.2654852275514	0.5099672935064626	-0.0300551231839762	3630.202076077912	2922.1267640547544	0.7718783040443933	0.7868420081962714	1651.3965675669174	847.1931191821808
1	0	1	1	0	1	0	0.3879371731766212	2661.1770247291065	1872.8022979823893	0.5371323785731731	0.6666686275745892	1963.875076980642	811.8994918439716	0.1855734101226641	0.5579087500362792	2261.682944855674	807.5336025629114	0.185377475725419	0.4473893733004446	2528.6305434887795	1678.5842790140448	0.4463889146177566	0.6737161383843272	1943.0033985511827	875.6332634537129	0.216287572425831	0.6594526627604815	1985.01826781409	765.2859471258814	0.1893552413064284	0.6046847223536287	2138.6886409285926	1246.193830108823	0.3433589454829227	0.6394029301412565	2042.6166146465257	909.4347443546868	0.2330133837658169	0.6197673804770458	2097.492657446528	1450.0932432282195	0.3809784767001732	-2.6011822865656956e-05	3401.585658086433	2722.4946380569245	0.7554268476061302	0.6124855647501881	2117.48189615536	938.9947061741606
1	0	1	0	1	1	1	0.419220902016083	2619.6508475514543	1901.402656412062	0.5543841635030174	0.7619473851408534	1672.4415272250328	736.5649409743921	0.2157626438369089	0.5771890229785949	2226.368513385605	832.0528563390866	0.227264462148986	0.478808780870116	2482.4346690526427	1699.8057379525876	0.4981707183857556	0.7708702930748067	1637.843866324127	802.6766916457609	0.2224286317699274	0.7456847360718405	1727.0053611634055	692.4300949891093	0.1898016962111301	0.6554815989937808	2012.4470129679128	1233.8719518480536	0.3012701786404965	0.7302532012875499	1778.5401046136003	809.5557766691525	0.2410751396973411	0.4680497786639013	2499.256176347883	1778.719595960895	0.4572335668979748	-0.046625952908083	3512.519958652414	2735.3687510597747	0.7003552909876569	0.7191854729484735	1815.0608962428607	792.9528413782754
1	0	1	0	1	1	1	0.4053894266830311	2659.73126762951	1959.0900247772563	0.5695704139324792	0.7389645359409738	1759.0334904559136	780.5615104354831	0.2332722391982859	0.5962366874094808	2197.721277174894	876.6983063916063	0.2543590811938549	0.4785978801165877	2493.147423964404	1710.4235008828862	0.5019086443857159	0.7628932627529237	1677.0813268583188	822.2852490778216	0.2298186447782294	0.7388773840694087	1759.7644848919904	751.2354013693811	0.2041405714015088	0.629569158610647	2099.714110013785	1265.725125484205	0.318757400942021	0.7265869359018465	1802.46352111773	828.2709014085196	0.2511438889767855	0.4788837520111572	2489.29488576536	1770.4987143110277	0.4603351761370058	-0.0339565745227461	3511.3365614300915	2735.7800090257297	0.6936949088617119	0.6998457379991134	1889.3799503092	818.0331471565478
1	0	1	0	1	1	1	0.4098496361561129	2660.210624548484	1921.173080813584	0.5564925536926129	0.7133522704891754	1827.314181777458	822.0182672365703	0.2342808645192432	0.4877485414586849	2431.3547525592226	977.42486119838	0.2799330858903747	0.4910039970264535	2469.985396573501	1699.6045633317	0.4963958924322454	0.7415866592302491	1748.1369387193852	856.4385593908228	0.2310057635503326	0.701641303101155	1880.1264665938745	788.0889553749819	0.221381187476005	0.6509119397679513	2044.493657414995	1242.2417305120575	0.2933026103573923	0.710243715423415	1843.79298027326	851.328289396413	0.2466526493568888	0.4920985255816427	2448.599517216684	1736.3100568285124	0.4542513264256908	-0.0265584199549655	3503.055204826218	2727.5607519176338	0.6928149324753868	0.6898370306331861	1910.5949916017737	847.0187085710015
1	0	1	0	1	1	1	0.4238870254077134	2630.12505886359	1922.6295547801888	0.5531415973427922	0.7436350841095287	1752.429983343336	759.4753025269753	0.2187968130201927	0.5178674338255865	2400.6607363158223	897.765480355981	0.2521885386572771	0.4835103054753215	2490.9907191339826	1705.932856997535	0.5006277403486785	0.7574356730583427	1705.654689303138	833.9828747325195	0.2273600750867404	0.7054967224659011	1867.094714978151	744.7564502853141	0.2030415976820942	0.6470758699674508	2055.831072958585	1261.9635380164805	0.2994185070124149	0.7396435866312956	1767.9811201814114	798.651547443533	0.2377285740209091	0.4713793703190217	2516.2019704342547	1774.090996137135	0.4445091882455401	-0.0353404489025958	3525.37962906698	2737.853041042398	0.694220827495087	0.7098775568359235	1863.5628145362432	802.4428971950043
1	0	1	0	1	1	1	0.4133547101888421	2644.824911034535	1933.4849915439163	0.5635802841720532	0.7336556465940499	1767.705796321353	783.5350327988994	0.229021933231507	0.5661046045312887	2254.9878765898093	911.0379349092076	0.256906466817604	0.4831730793646949	2485.202824285444	1701.334338790271	0.5010733587403607	0.7482531965471912	1717.8046710266026	833.5273604872307	0.2314926904712602	0.7292178949533176	1784.0440559084195	727.2454799400722	0.2064702782198439	0.6339173604086049	2075.18026495036	1288.4446550770858	0.3221062931342996	0.7168685602307638	1825.039085373516	837.8065345887917	0.2524502186475885	0.4885571692032638	2466.1997126741417	1752.0373159128844	0.4436791740140569	-0.03853299228312	3523.188215076775	2736.231433473996	0.6948711925207267	0.6992445816954641	1876.4723914632843	800.1317076905061
1	0	1	0	1	1	1	0.4299353192706212	2610.0215695193424	1897.6214030996327	0.5440482454224863	0.7325152295276541	1772.0131383163423	785.2600166552963	0.2304918548494443	0.5377019677145467	2339.267144959893	891.1574407611382	0.2643205011824208	0.496294307206257	2454.556495260358	1686.675021841986	0.493016404213892	0.7540204383861214	1700.6773008306795	832.624337575147	0.2327965863754014	0.7129647449276543	1833.111956042227	771.010342471124	0.2167199187885219	0.6651786591642803	1992.506032952152	1215.6798028317862	0.2954951293679175	0.7216849586431767	1814.435906702506	840.4450841490122	0.2508875435843439	0.4694017814708589	2504.298640814924	1784.7733970468566	0.4642609627174785	-0.0340760882534121	3511.856570220835	2735.818860715998	0.6944274029542701	0.6955343720764049	1894.622734941856	827.0337559997581
1	0	1	0	1	1	1	0.4129525498651222	2644.2898558694537	1912.1391530541127	0.5470417758014612	0.720747693008096	1816.2006551503264	813.9680923925547	0.2361039515228554	0.5737673563732502	2230.859535703902	838.3902646269513	0.2312613213967005	0.4798832283781836	2492.8919430961223	1703.7880538170405	0.5010819431058112	0.7372544031094382	1761.7820665832126	841.2159191816496	0.2289614944604494	0.6954717997253919	1889.359399469372	794.236729630585	0.2204976018876452	0.6454407060642886	2056.8858584352306	1272.001484544371	0.3096960521529358	0.7146890960146722	1834.701001353185	835.378557559999	0.2474206173942515	0.498038150800184	2446.587035066236	1736.4735829793935	0.4558591557079943	-0.0433127896706072	3531.7056223600084	2743.594890354426	0.6928909129129754	0.6809510558297426	1938.8399406387284	819.7053523235593
1	0	1	0	1	1	1	0.4304940838566637	2611.900615695527	1878.7283665937327	0.5486912322804645	0.7281702160938696	1802.123787274491	790.4951762438467	0.2368394825517432	0.5788523001944601	2243.6226990468085	847.5903646984109	0.2507172439101453	0.4898845171743078	2472.2254460025083	1706.6406231788285	0.4993141704080661	0.7501245655745988	1726.5089339234678	824.3145165435683	0.2238469229181226	0.7109818008305527	1850.7662186501243	759.4013000105721	0.2123742720094545	0.6315972690227832	2094.697319517757	1276.1564403008113	0.2991909381489155	0.7088573553012683	1861.966248109987	839.2215109992458	0.251359562231353	0.5045738004277409	2433.615982846561	1694.3828327805118	0.444832358522382	-0.0298350757839837	3512.788641500206	2728.045062938384	0.693279631288736	0.7036467450911853	1878.6609020703715	804.49567886439
1	0	1	0	1	1	1	0.4288629946350492	2610.7543063206085	1898.6742817126371	0.5361642481940944	0.7408351526131499	1744.932243911892	777.8903609023255	0.2295104025017587	0.5584768570289158	2284.374728007181	879.6727425698975	0.2614021568090046	0.4828494512068048	2482.956165369585	1699.111719538445	0.4982482257741488	0.7586555538234089	1673.444439052451	815.6834821085156	0.2285971667338426	0.7368487831726338	1748.915700936391	722.8852338062616	0.2112877975197781	0.6291271480144922	2067.6916130115656	1308.664134712826	0.3243275531993471	0.728911567125297	1783.3916838805435	824.587070445997	0.2530806956133732	0.5030690142346467	2431.800646244633	1697.914431895622	0.445564135349304	-0.0315661173399132	3510.9378998345164	2751.06700867599	0.7154783152267854	0.7195982157601973	1809.9822315163187	795.2548537453449
1	0	1	0	1	1	1	0.4122770545911653	2649.837478294983	1902.4927407523355	0.5414675200179866	0.7104997259046886	1841.305170821404	806.0411483612618	0.2316680381173388	0.5449296674566375	2327.7078361950157	900.631615031997	0.2640561076816372	0.4859532248053947	2476.563930448299	1707.311336480497	0.4992710667630947	0.7359319685740788	1760.2904135421456	834.9146818056399	0.2286662039352066	0.6915396685800743	1905.2095487636373	772.2397286961009	0.2008949389411742	0.6724272466381198	1971.8551305691672	1205.2344745617067	0.2949017935667054	0.7053511227741207	1864.005013052431	833.7348670998439	0.2494345120417926	0.5113030865344512	2411.6521756196657	1720.375934541477	0.4526790202055233	-0.0311751477970507	3504.3063817298244	2753.8139657999063	0.708894278330275	0.6882041758242635	1914.152785794034	819.2626773001396
1	0	1	0	1	1	1	0.4288009604051027	2614.563675792994	1929.0502214031208	0.5522372312299128	0.735430175163254	1770.479152409143	781.8495267688329	0.2474920256823029	0.5226482233877634	2360.2012863904	884.6042811860289	0.2825307704199536	0.4872230864022587	2479.94181139008	1696.2393956831445	0.4962297538686424	0.7699695150914018	1654.2449345466127	805.0538870926578	0.2308507458841362	0.7268197297033423	1804.341202328833	749.0683050526936	0.2239518771701996	0.6573803617735874	2026.2733507289377	1240.3236415198512	0.3085190768626634	0.7280480465310564	1797.6225098040318	833.6174519876311	0.2641894900665921	0.488003585693521	2473.1776213977755	1747.464382019729	0.4534121613125149	-0.0282455575266649	3509.975613684064	2749.028917055853	0.7073330281048681	0.7399065735479944	1742.745643574774	768.963841762544
1	0	1	0	1	1	1	0.4242076045058175	2625.3523387259065	1929.3735415188191	0.5547590521343925	0.7518306896985987	1720.1471980505326	773.2144351274426	0.2351184112458195	0.6082478583419626	2158.2957541410296	879.9910606599003	0.258267631004449	0.4904438682908854	2470.2036003206013	1691.447352851561	0.4960717628472618	0.7585767304280194	1689.6907558956736	828.7948047065647	0.2395508902299479	0.7061935452254864	1853.943249494752	769.3191805939467	0.2349535987094687	0.6274116054678782	2106.266419871062	1310.0793119505447	0.3070398917107654	0.7239801022231042	1813.3418540188663	831.6233955673284	0.2583934561410959	0.4994185513962531	2447.740278766766	1717.6690068563676	0.4497656735521246	-0.0373362127685779	3523.6684150033807	2741.5465996508547	0.7027182236150004	0.7211166840124251	1814.8895474761623	814.4362667651444
1	0	1	0	1	1	1	0.4219823559749706	2627.518547351738	1881.001549458866	0.5359437389945457	0.7157818805532289	1842.6543611928355	820.9452428133194	0.2392207714356263	0.611247578127772	2151.3154805252693	862.6119569818902	0.2512540879378398	0.4865276142129939	2479.1531303714028	1711.104014069767	0.4995473464603005	0.7491868343252714	1726.2129017829466	848.5988051356962	0.2297386840429961	0.7322305879256735	1783.1039133430593	754.7960891710047	0.2062465056936571	0.6380365602988597	2073.969031564536	1248.246868994603	0.2982681943866854	0.7163066822449092	1840.006789833379	851.0837390505907	0.2497550849041682	0.460557077197785	2536.1191615398006	1764.1622500990757	0.4525444323074836	-0.0373906753205767	3518.602882427801	2740.633600248921	0.6945343389668366	0.7128849726729878	1852.0329161466725	801.8559331847529
1	0	1	0	1	1	1	0.4293480626393152	2604.109481501737	1873.391762027592	0.5417316809135465	0.7479613776491265	1726.328534244284	763.1860925675834	0.2294490237595628	0.5198640581296988	2379.273495096948	948.7367972684566	0.2817032558757462	0.4863198676713869	2475.7808754797925	1704.466336955833	0.5014354771984972	0.7590551955329425	1681.5725741518734	802.791712555984	0.2248354773052019	0.7122234308154107	1826.1965442468063	757.5791086539238	0.2076481231299257	0.6496988043308145	2032.590800078448	1218.1905551056093	0.2991890595348888	0.7285954328340045	1790.8640519067194	821.5045841229712	0.2514720731252991	0.4611569109032557	2519.6147169287524	1754.4572597022056	0.4592918603660164	-0.0326980245572478	3511.405267343416	2756.343823959264	0.7152852924135902	0.68574180006479	1907.2458369917824	799.857851342476
1	0	1	0	1	1	1	0.4096035609581641	2661.1008765841966	1921.6214547761008	0.5516245848455911	0.7159002905793044	1845.5620723908737	809.5592094780634	0.2490118350062951	0.5326011209178039	2364.8810007327	901.8938351629916	0.2474279098035655	0.4889104439121136	2474.9056283074638	1693.96020446375	0.4979499971983775	0.7335124721064221	1787.4062139896882	880.4832878826379	0.2419695829071871	0.6693308651639575	1990.4704538222245	788.109665810395	0.2299619470024969	0.6429344587598617	2068.127411220208	1281.1322947109	0.3158702028697644	0.7121634605163167	1857.0870855438068	846.0607841344101	0.2627919312081623	0.5032877180476237	2433.4096317962512	1722.4011019014604	0.4504357023136288	-0.0249006654944939	3507.6157181962017	2739.7534553405376	0.7068895026904843	0.6881770107087768	1926.7796277683624	860.3866525895477
1	0	1	0	1	1	1	0.401225003818781	2677.16717235158	1942.7155844977249	0.5606123572680264	0.7201163573853825	1820.5048651692364	814.0951270708899	0.2386287427405635	0.5647118795234959	2281.9529224126563	871.4304391527373	0.2521219825464942	0.4880976967575085	2476.7910305298965	1693.587307374634	0.4950041317651449	0.7442496316860476	1743.8529540995212	848.583821956195	0.2359738225254507	0.735996729309797	1770.5982349625497	742.702280665432	0.2046731563527092	0.6563324597449443	2017.7226024917795	1237.5019854374011	0.2917316455395874	0.7197919225202344	1821.481377922589	832.6805910526198	0.2520056428497025	0.5012372137960435	2441.5432292187284	1727.2521607825208	0.4467508859212702	-0.031859423810431	3514.5118379679307	2724.318414962945	0.6864579996123454	0.6751749634739792	1968.9239783902856	829.0853662648133
1	0	1	0	1	1	1	0.4047191625410857	2664.425272705633	1949.297342788073	0.559241629686537	0.7388212531984013	1752.3665348755471	794.426084846966	0.2399456819757877	0.424384473330721	2592.016290570061	1019.7843511746456	0.2620110177117619	0.4801198134355109	2489.971789007076	1699.5362437648007	0.4978985976610396	0.7500448308916642	1704.471077602834	856.4307710881051	0.2332263585110417	0.7027030249453157	1855.219381939742	781.5605754181018	0.2133756682430017	0.6173060391387728	2128.806800968415	1287.3420925060311	0.3117497269305532	0.73397646071364	1766.352035452892	827.4186293291502	0.2510294981761355	0.4508549136034395	2553.156414098067	1778.6897088934122	0.4533721928893673	-0.022898590828378	3491.749158116056	2750.472489985469	0.714372408728615	0.6933764579432785	1896.575518321751	828.6789180048232
1	0	1	0	1	1	1	0.4161093795013015	2641.4529339347146	1902.1013275194875	0.5456779658707447	0.7242906531606426	1804.3828371808368	813.4896392997531	0.2378288270962816	0.4398401548628605	2516.045556202211	942.0831965255948	0.2842397402676506	0.4842073180875293	2482.937006512042	1704.5794998138772	0.497450238987863	0.7366786660279343	1764.989283024185	869.6530913444846	0.2323724748881817	0.6875008188687757	1918.6700855724728	785.668374723623	0.2139991263571499	0.6208114291983554	2121.2662536375683	1313.5258037548483	0.3111954463250161	0.7116746292281382	1846.843481387025	850.149898057284	0.2559659880396237	0.4751806691141795	2488.3717522158368	1760.1658189193172	0.4586466249320066	-0.0284224508014201	3505.7198941724755	2739.2658428981213	0.7065049251517044	0.7047608121537737	1865.8306744603688	823.1199446160874
1	0	1	0	1	1	1	0.4268086424150644	2619.014421899519	1917.1239550939647	0.5550620007054995	0.7645796500340483	1677.460608664112	749.3199193335655	0.2192914962671234	0.5895152446843955	2208.963277804221	873.570732484544	0.2546645692406934	0.4927893491398533	2464.486378106369	1700.24026404404	0.4968530284727386	0.7778955419790993	1629.215639731115	809.6485956154919	0.2220770239155736	0.7406387440696276	1763.9212560499343	732.9814633632054	0.2061133354102153	0.668563783425387	1988.97565699166	1190.0701513668532	0.2799197987482286	0.7458531132435777	1743.7312711744792	807.1779609729996	0.245616847494561	0.486204151679197	2470.087464931957	1746.997202145525	0.4532372223255382	-0.0321097164309728	3513.3982907728205	2720.7262127416825	0.6832993523934591	0.7392578927951192	1761.3011314985392	770.2764247901138
1	0	1	0	1	1	1	0.3876505224001391	2684.480744559805	1937.3917674892955	0.5539023138042427	0.7490516802703424	1705.4446550441917	746.884478297449	0.2229196288119148	0.5771304683410531	2211.8463012783263	855.7318033426167	0.1988823215474178	0.4802899489489872	2477.4821591961613	1699.9497564363992	0.5002384581525514	0.7612704426745623	1653.0432910590698	794.082578306096	0.216241522207169	0.7494800029414168	1689.9718744346733	696.2701515745722	0.1897053710016271	0.6388285579512807	2043.3488216588976	1231.9656502602058	0.3129821333945015	0.7298302908458152	1771.4816126837295	796.6627231763467	0.2450638637714675	0.5151847736054898	2377.8399640274647	1688.3473486787775	0.4427135253875264	-0.0501080621537219	3525.5471173841734	2739.5474339381285	0.6961703398405472	0.6814580667867591	1911.9561586947068	804.0469471035558
1	0	1	0	1	1	1	0.4114164786285498	2652.547310206953	1949.989812080191	0.5648507930762824	0.758975528163544	1682.6713506744477	749.4878450108565	0.2273666882764748	0.4539538646594993	2538.022133342556	900.5365677439344	0.267833125304362	0.4879007110681372	2477.4384284939965	1705.37993597581	0.5024904690373012	0.7674853689683399	1654.4318195862843	814.6024437832575	0.2309443472795114	0.7353932816487609	1771.52703650821	732.2028889465961	0.2109151931045166	0.6590690113833834	2019.5224398162968	1254.527244030252	0.2997559352000269	0.7331312185372117	1775.022738619506	824.194621897638	0.2525237064820785	0.5004515991336176	2443.822573323337	1742.270552999374	0.4588568746842849	-0.0308409397357788	3512.7130791958543	2730.300185440585	0.691563960445411	0.721144770050967	1810.163153219483	822.3912669588932
1	0	1	0	1	1	1	0.4059929520296361	2647.9004944650283	1915.066404762724	0.5575024746402368	0.7216723227140511	1811.0110576899272	802.2435965158703	0.2437919070726332	0.4368445459546676	2553.118684142152	1029.115533970678	0.2965708133377965	0.4798330405482902	2483.4036452114574	1707.271637153021	0.5046941724234182	0.7452737631030751	1736.2897759950106	850.5438948026797	0.2425846602315739	0.6933228558857623	1901.6332635577185	784.0683361404124	0.2189983124758773	0.6317390665461922	2083.3996027452627	1290.5988323422976	0.3244863037105609	0.7235295564118752	1808.9426929764152	822.9760365708346	0.2562857196867086	0.5139863236546304	2394.828507172453	1691.2529999137012	0.4379030138357744	-0.0387426249573518	3505.1869274026385	2738.3124797750093	0.6980385918456818	0.7141810508506188	1839.0910110725424	820.8073486154772
1	0	1	0	1	1	1	0.4334140455169798	2601.2003905528063	1883.347833700603	0.543569963387408	0.7418925172990297	1749.9375349892157	758.6908251927138	0.22881266682099	0.5487153168239238	2301.495335357697	864.2803972285495	0.2548397142660277	0.4928073659166001	2465.780360276154	1697.722365184858	0.4993892311159039	0.7517579913263213	1714.8463749878222	840.9054166112976	0.2345127177963682	0.7225904414826668	1811.552540994424	735.8768917999939	0.2083464947073236	0.6128529486307247	2150.612843086212	1381.2428184955097	0.3387040286695132	0.731377894748874	1786.2543910724864	825.0624745579513	0.2544081784883581	0.4906116216669895	2465.1879248406544	1717.2260339032305	0.4659352216621335	-0.0273481359005198	3504.1050893226625	2746.9760480964496	0.7043872508244136	0.7027413427614315	1870.6716304182005	831.8452034609165
1	0	1	0	1	1	1	0.4146008831164915	2648.072087887676	1948.755477710347	0.562475900705292	0.7258079684533868	1798.913106747878	815.9442642385427	0.2435619254893052	0.5404095077210938	2323.0028406531264	907.934170702064	0.2846852647414103	0.489170510404972	2473.179514057956	1697.2227133382955	0.4980050223860198	0.7548612447061247	1705.2520701859914	818.3645791940061	0.2281449783089462	0.7013647906144123	1887.280608882642	785.5075116676878	0.2279669249265665	0.6567452250363031	2023.7217042529908	1224.035996170879	0.296093626903557	0.7248913967110127	1804.2323904437312	839.4075611998603	0.2523742835825243	0.5117591775859853	2415.418034417341	1702.5084207327934	0.4556652884368354	-0.0233340656377266	3500.693961294125	2729.367653358812	0.6988917116173695	0.7270451331756379	1804.1263615703404	755.0589396380362
1	0	1	0	1	1	1	0.415190553847797	2640.281234905079	1915.0866091894168	0.5584881815561532	0.7237733322113729	1805.1869701841515	789.3141871068901	0.2322398174055073	0.4633427033485177	2514.60508442509	985.8643619829344	0.2686804827127347	0.4880886281705157	2474.249031006025	1688.2551575463815	0.4960957991728446	0.7398085468299805	1754.7369648808756	843.4691438733065	0.236362226586898	0.685552572441258	1930.1537446054067	798.9662069815381	0.2231595471522817	0.6518067287138946	2039.160778066495	1264.2317802532586	0.3066474078028735	0.7158920303309209	1830.563046466202	836.1179927834758	0.2473767267928853	0.4868170477536568	2469.279984132117	1756.1745202024024	0.4636025905100691	-0.0347171723364399	3518.789487571474	2756.620767872158	0.7129531165444625	0.6877621678567597	1923.4256855380668	847.6184119566533
1	0	1	1	0	0	0	0.4821797952747313	2327.361005883625	1881.247005161113	0.595793737238513	0.7623998690993079	1576.5131416759068	805.4281663120568	0.2475964488191861	0.4664886288995301	2362.3600937972933	846.7553191489362	0.3806898721845531	0.6383238210368272	1945.065409100319	1408.637009599334	0.4560667906587625	0.7791909714293137	1519.7868103280227	807.1499971570091	0.251782218488428	0.7095947105441871	1742.9162487463336	1031.6056815066818	0.3017712359673776	0.7435960294033637	1637.708604014634	904.734813784478	0.2915181746535517	0.762012946880728	1577.7962635051992	769.2477390070922	0.2392214597338477	0.4952506232100852	2297.799619841628	1652.3435609736312	0.5245047547410611	-0.0329159754469268	3287.053364234566	2642.915302029395	0.6774490759364801	0.7659898213250854	1564.5578705582732	776.3141636949905
1	0	1	1	0	0	0	0.4691071373803688	2522.664579468689	1955.0213175609808	0.6396859896599982	0.7030607711458245	1886.6435456641143	932.7758070921984	0.3037960463511783	0.4769102695277581	2504.0567256167305	940.936170212766	0.2319505554005093	0.5733428531126559	2261.4947216382034	1597.189894355595	0.5330040346155058	0.7118984252450935	1858.3558625599287	975.3780372308844	0.3085995864556671	0.5921891114542079	2210.983362915436	1272.8059798750107	0.3875053722369044	0.7092936167312731	1866.7379217549465	1116.8516440136068	0.3237318878660312	0.713985006374898	1851.614044617172	933.552225	0.3184050047194584	0.4909528849615843	2470.2167158791904	1760.3914659808072	0.4984358877911264	-0.0653896157289941	3573.635845762899	2761.07482915555	0.7350271587049837	0.652346350867663	2041.406353784308	1018.2760042231132
1	0	1	1	0	0	0	0.4692483177054471	2663.650411677428	1931.4342801519745	0.5475750284439986	0.6600854837287036	2131.652421581428	918.459670212766	0.1937320756708577	0.5124170350513216	2553.029293487403	873.6170744680852	0.1658121257444113	0.5295821593968526	2507.687574051727	1661.6715013157648	0.4314183405342059	0.7278229510086054	1907.4681124021545	932.8089338808657	0.2021985409149962	0.6993031023739561	2004.9152057878243	1114.191028781568	0.2544654659257088	0.6128534857560504	2274.93615365746	1411.6616880789395	0.2653764717566153	0.6478083447580604	2169.806804435168	936.2963888297872	0.1922164488849722	0.5957593651170408	2324.617589491801	1603.551592294726	0.3592882047190751	-0.0413930274978204	3731.1170080789807	2724.460852180234	0.6447264167314253	0.6723802942367617	2092.746112889226	1014.6166437027302
1	0	1	1	0	0	0	0.4889355987436874	2367.5248931698675	1776.4964190058645	0.4844814128092997	0.6415318277190984	1982.8142866465344	975.7626390070924	0.2143788508726162	0.3659612883010052	2637.027301394205	982.1807978723403	0.2135908713923014	0.5686480454295186	2175.0669222145457	1562.790356896055	0.3778588469770554	0.7281547111765099	1726.7030023148222	937.0765758166908	0.1936410928227929	0.7033420470572068	1803.784856286848	1094.5277431038808	0.2362929707600223	0.680977444721951	1870.541867756087	1184.7929368316372	0.2580307515900127	0.619517460838144	2042.7917925330453	985.3102173758866	0.2232909501806788	0.6205312711444173	2040.068428689083	1498.8914653232753	0.3153761149749566	-0.0586207627324497	3407.4299977998976	2711.555973351236	0.6072735600468026	0.6636464515834741	1920.6788122384085	1001.8983392512544
1	0	1	1	0	0	0	0.3614280432861922	2494.969758442709	1934.814448789673	0.7037356694523081	0.703824088918277	1699.1637384185365	807.1513808510639	0.2770964683861944	0.4792723427613843	2253.023321221056	842.6274468085106	0.1809555081945253	0.5165691799132803	2170.83858374654	1523.496088707327	0.5281653850973007	0.7168262943397087	1661.4482812586486	853.0450884819949	0.3070910135549109	0.6255504223981195	1910.5439704206997	1074.4648708762636	0.3783575174768662	0.6280133756923865	1904.250274053065	1205.379168913919	0.3452930663755189	0.7085081965519777	1685.6738062507052	802.5730544326241	0.2689894249242479	0.4560681651829099	2302.674775564532	1672.6382298422388	0.5898561019232359	-0.0081337526312723	3134.8693260035598	2431.978772665077	0.7139732518730995	0.6241938611273783	1914.0016146248431	970.841905517578
1	0	1	1	0	0	0	0.4701080412184857	2343.0866035470544	1847.8728697661331	0.5962092924152552	0.7546296034004134	1594.431107476596	740.1249778368796	0.2567008181077787	0.194255398669828	2889.3049300348007	988.6170212765958	0.3967278861970439	0.621882071591039	1979.2848997972317	1472.7429991518798	0.466273353741481	0.8419210161001849	1279.7694665105405	746.9894170355055	0.2228353697680392	0.8173301230535824	1375.713960884041	897.1898439806729	0.229887350101628	0.7231974364008276	1693.4786682424171	1109.995707802161	0.346991755897669	0.7701287516253632	1543.2525514171452	736.6072182624113	0.2392951309249619	0.6220356650485398	1978.8828610856424	1474.6830557681533	0.4178791286717466	-0.0124204145393558	3238.732827874901	2549.9430884242825	0.6760082691131166	0.8032620826781014	1427.7057587008426	782.1061167615525
1	0	1	1	0	0	0	0.4760969494723012	2720.342947436612	1958.2991838116411	0.5201930876971356	0.6950506858338472	2075.448803796056	873.2926624113477	0.1968068815366118	0.4919546259980604	2678.8564686416066	1049.6168085106383	0.2140966551888134	0.5244263405367822	2591.8334503340507	1707.333461281251	0.4164292258774162	0.6988904794426283	2062.340820964658	931.7925347244573	0.1911015963194952	0.6683824016187434	2164.297607060864	1152.3183400783305	0.2359129345591945	0.6720445823851662	2152.31384416612	1084.901557943414	0.1971839489523715	0.7007352023583995	2056.0137340756173	879.2994510638298	0.1980673359007775	0.5347213771244107	2563.62645220201	1730.699361295192	0.3942956669962342	-0.0835868329822098	3912.281121411977	2932.1042370503023	0.6615153867171301	0.6589512052303261	2194.8581307437685	1038.6753684965092
1	0	1	1	0	0	0	0.4220258402575355	2310.4679493383724	1814.3157927495915	0.4505939201847671	0.8189020314880994	1293.3096752704057	690.9130877659575	0.1624887899341125	0.5633849392530992	2008.145116397378	761.4893617021277	0.1873067445444493	0.5346126414241499	2073.2564653795266	1538.374880309618	0.3643985914797932	0.807215900966431	1334.385586737489	767.5485499482533	0.1645550671201281	0.7239364855488528	1596.7989689056153	1062.3788389226725	0.2321148560202755	0.7927918714918272	1383.4043322153816	923.3782204481168	0.1887491529067566	0.8143310704028972	1309.5297043946696	702.881880496454	0.1604294239674505	0.5365283073198772	2068.9850104401053	1509.2988072635546	0.3222890430460258	-0.0834007260176956	3163.2993958177126	2508.131228194576	0.525524052589166	0.730577561406741	1577.4754844733452	874.820079722303
1	0	1	1	0	0	0	0.4611995630675415	2389.3598854721254	1912.773738968484	0.6661772146597151	0.801221198450953	1451.284752343127	723.9814358156029	0.2718495509213707	0.5208706877324326	2253.170045997133	870.1274468085106	0.2841983591938806	0.617351115751414	2013.5750634260032	1508.3203733055482	0.5358149478527552	0.7937696751888532	1478.2362954648215	803.6655699733268	0.2742992057984377	0.7174764399230996	1730.1945257069622	1068.0395966466278	0.3862968618228982	0.7362145402041367	1671.8335064570915	982.875464564794	0.301019030860463	0.7896537865075139	1492.9145399532763	729.9217340425531	0.2692802958109804	0.4615963665631278	2388.47989270112	1743.427880304989	0.5939272354334133	-0.0153288696664242	3279.9782663059286	2608.6135700427726	0.7590558250781263	0.7692566322532699	1563.6235831070092	829.950856310256
1	0	1	1	0	0	0	0.4357732439236295	2726.0573139318844	1978.5036371814583	0.5228841729780106	0.5866339214798377	2333.3267576743897	1006.6243641084096	0.1907900189818665	0.1673557205391466	3311.600162935956	1108.48914893617	0.1941623186474676	0.51854782786958	2518.168106715587	1643.1896221860072	0.4053833007817044	0.6647275455512094	2101.392030522313	946.7810153229444	0.1811983504268526	0.6805533525737282	2051.1967100235515	1107.2590597603612	0.2028901365265078	0.6048221603733941	2281.4157493878424	1224.7670784460145	0.2291033499585024	0.5878580406145553	2329.869304563935	997.2997317375886	0.1934345765428722	0.5742904472198754	2367.908092808404	1606.7908422564874	0.3324258962361919	-0.045225578042046	3710.3353017414174	2771.542854021244	0.6318276297991177	0.636190517055341	2188.9969250032154	1017.3864647073948
1	0	1	1	0	0	0	0.4608426744607616	2761.3448140009573	2001.2529342279304	0.5081440610085649	0.6815466590967498	2122.19746139488	957.4612921985816	0.214679954161606	0.3661290737132354	2994.0793240889097	1121.297819148936	0.2193630955662178	0.5212268198058359	2602.1228301611213	1670.8334311477709	0.4113405542662834	0.6763467368756815	2139.4536439962944	1038.0458638312846	0.2330989684481007	0.6317914128726538	2281.969535664828	1263.5886042831853	0.290234760119014	0.6730435429631073	2150.343523725089	1077.0868583733368	0.1889915390313355	0.6597669308759992	2193.568229355992	954.9851536980752	0.2140383550107992	0.4356954966704184	2825.007752817064	1882.6799637538736	0.4215413276315366	-0.0695654536126013	3889.2563501050818	2824.812252704869	0.6057309722800521	0.6352314349444472	2271.28476772386	1112.852142385929
1	0	1	1	0	0	0	0.5000134400822189	2677.210215840002	2040.001149683333	0.6915582106443936	0.7429471642624248	1919.6166493399785	882.4121959219858	0.362364044310519	0.5687978519397348	2486.2441040012245	943.2978723404256	0.3234840334135498	0.5333188277861416	2586.505751292214	1736.053045938604	0.5899341163148885	0.7478445510211615	1901.2423831206424	978.5342011021404	0.3896213452508653	0.7225314245421098	1994.3905635574936	1171.1131834223934	0.4441184092814884	0.6262285800105061	2314.762050262974	1376.3728983850915	0.3663523784150366	0.7320598144294973	1959.8473016216697	913.1894648936172	0.3801528162041258	0.5080318718166343	2655.655843693101	1885.862174440081	0.6546730456198289	-0.1120043243922992	3992.6068402169	3170.609777061016	0.8047953587717295	0.7404192833497253	1929.0323993007507	1006.3022004797105
1	0	1	1	0	0	0	0.3991572853198649	2749.9438247170365	1914.063000429161	0.5365799409007158	0.6587697680090856	2072.3694101508872	798.1907028368794	0.1726374085922534	0.5645236897834514	2341.13085967608	670.4042553191489	0.1299406410486207	0.5334590991147579	2423.1945538357168	1591.7836343509673	0.4468671295028051	0.7047092197337775	1927.828365732796	839.1599615069828	0.1982672131547286	0.6631359439413341	2059.0683314354437	1077.2868697275885	0.2568053435021335	0.7128619686749074	1901.0291733887948	965.731529327076	0.2155379094088951	0.6619421267268959	2062.7136850389047	800.6331624113475	0.1765406007896556	0.5567349439640762	2361.974313534364	1632.8579618238523	0.4106349182016471	-0.0531681135792412	3640.7618626371936	2676.294403014017	0.6473065829542695	0.6820275020199874	2000.498369590756	863.3047232120595
1	0	1	1	0	0	0	0.4195330229665194	2654.1352988995827	1953.7397299445392	0.5596915349686903	0.6331481704514945	2109.9863405827964	923.6264567375886	0.2071083216698836	0.569821384085916	2284.8553353806788	838.3084574468085	0.1708129818444089	0.5105908371959844	2437.0831510789167	1605.5408398070977	0.4487884616824139	0.6679477469388593	2007.4166170879687	926.9691986716176	0.2318752061304125	0.6185836947357076	2151.463222609012	1117.9078033514234	0.2742737393101387	0.6617125559201987	2026.17633448656	1051.9695042568756	0.220394633142543	0.6387494660268043	2093.816163186292	911.2534645390072	0.2009217662654603	0.4739334532668547	2526.7055937435944	1716.453746449251	0.4415308179110174	-0.0497876946423714	3569.316322709387	2699.237309905369	0.644470945390917	0.6074285019823016	2182.698157092097	1011.853439545327
1	0	1	1	0	0	0	0.4855655606840994	2550.3320142912576	1912.1787893795067	0.5611346374672338	0.7040733575350793	1934.299583991549	769.0515637284701	0.1817473691821662	0.6099413776998592	2220.7345344143287	668.6170212765958	0.119733979516967	0.5276054438308132	2443.9040278112343	1669.547466336316	0.480596926434944	0.7267486012909703	1858.71542000868	837.7633152041702	0.2031529931571166	0.7381182376583013	1819.6352126162776	965.2828516905006	0.2584466577507552	0.7019775171259921	1941.1371411395533	1062.8596901722212	0.2124235829534274	0.7166026238110792	1892.9084832744984	762.0598508865248	0.1932260506101838	0.5684466693017348	2335.871465495623	1651.9304637262285	0.4056815854729775	-0.0336480625562609	3615.081165779375	2728.0184712779123	0.6838291261329785	0.671752998617833	2037.192594317024	851.8360809975482
1	0	1	1	0	0	0	0.4693215028810915	2293.2303472540984	1692.353899504358	0.5663195790350412	0.6974077512409177	1731.6528599995872	775.2374964539007	0.2732548818502357	0.3733428865325057	2491.993596521946	1086.914893617021	0.3807530058431901	0.5575181377937052	2094.014437540909	1405.9177716064662	0.4532438427727837	0.7511548362477187	1570.350284128861	768.3422499653082	0.2572071999732887	0.6516560715370487	1857.9587074938297	1010.1256432432356	0.3472799301521604	0.7058165041999556	1707.4228424980795	1007.299411936898	0.3031385151497134	0.6818239632515968	1775.6839491405644	814.4174641843972	0.2759898681033023	0.45916137814643	2315.078830905671	1659.1216969557556	0.4882374518246585	-0.0243010814082527	3185.999847490289	2453.3713930076624	0.6512497355070495	0.7067357859860071	1704.7530278096224	824.9573604502576
1	0	1	1	0	0	0	0.4880938294174415	2435.579510296241	1940.0769456969392	0.5129731835961778	0.7877410058286645	1568.339860366462	733.5120716312057	0.1559453888398162	0.520785354190642	2356.52564734532	897.3190957446808	0.1800783256431121	0.587619372594435	2186.030701347621	1606.681632088429	0.4193790632554607	0.7942372806633973	1544.153517057725	823.3901801952538	0.1837083997876748	0.7295834051743092	1770.2059630765823	1067.0254529449323	0.2391305374549041	0.7066659481166975	1843.6919954138405	1158.343774250026	0.2850195017714484	0.7816370212545058	1590.7305966205813	757.1900375886526	0.1678162939716202	0.5521839969000635	2278.016860935996	1623.518496757997	0.3439033983629763	-0.0615932476450169	3507.407313876844	2725.3839777853423	0.6131134450584931	0.7062358217493226	1845.0432364983624	921.4733770362368
1	0	1	1	0	0	0	0.4696001985177997	2813.046196834312	2016.8450672554172	0.7287076430683607	0.7052685539499852	2096.951690815833	911.3848235055724	0.330321949503896	0.6587013436818008	2256.537094659529	790.936170212766	0.1948112048769943	0.476996080430156	2793.3648230076005	1834.066762938241	0.652020246033035	0.7197181299238764	2044.902901674802	928.4291851732906	0.3472846073013144	0.6672271708261842	2228.1740779593647	1206.7657662226752	0.4354851680475372	0.6627798490345429	2243.013808339268	1097.118720879119	0.2858330747396065	0.7016067071848207	2109.938109687921	921.6171659574468	0.3263196769951761	0.5910271722861669	2470.1448154608534	1748.9107994140309	0.6209792193077749	-0.0474023902391858	3953.046911872169	2932.8890548114914	0.8230283824868682	0.6995061139424779	2117.351729560073	970.3536273063496
1	0	1	1	0	0	0	0.5018098084809064	2366.917742218203	1762.7123214950286	0.4304635575375576	0.7621878048491624	1635.3195909170104	750.3680127659575	0.1572829858429219	0.2704399794756418	2864.284099780488	925.9574468085108	0.1926403014595198	0.5601783615199936	2223.944140595672	1566.4178264061406	0.3584709211932473	0.803640273183704	1485.9759764700095	768.5195032739648	0.1492274368724781	0.7611956678840345	1638.7272637977803	936.1998305812313	0.1932879941496599	0.7293215200837235	1744.6665845826462	966.4386497782632	0.1613925347521279	0.7422753732286249	1702.407556728152	773.8226060283688	0.1601709892788278	0.656994484120082	1963.9757935400687	1453.147805748125	0.3210803357342252	-0.0594170265263227	3451.5888147041137	2632.4673091918544	0.5423568599302551	0.7789808208067909	1576.523902015233	823.2752891702855
1	0	1	1	0	0	0	0.5505133617947353	2235.9452695533573	1802.3219690494063	0.4745034928744296	0.8358460237560396	1351.2275123340355	717.0384585106383	0.1921237093592442	0.4794617163948163	2406.185546295325	756.4039893617022	0.2136075839377934	0.5977562053139023	2115.180589350505	1548.56081758558	0.3938830471464402	0.8549464271906186	1270.1850330652935	759.0164080259475	0.1954670470774011	0.7996421019704844	1492.8150652484	969.7750786692884	0.2348600010947592	0.8258757347252601	1391.657691718131	816.5595780671468	0.2103330158197024	0.8352549568341334	1353.657999428921	727.864465248227	0.191491917003623	0.5389948010884217	2264.413249691472	1633.1366912578994	0.3850954615461605	-0.0965420163651831	3492.3311242091463	2809.6949620624687	0.6244584806281048	0.8015108234311229	1485.8370753349998	837.6580731006379
1	0	1	1	0	0	0	0.4435194029387997	2593.282330866865	1959.719720027932	0.6392054430059061	0.7688923739451357	1671.2134650801406	804.2672730496454	0.2775192096460864	0.6449286648650678	2071.488823568871	818.3297340425531	0.2469813268639426	0.5455183183726842	2343.597248642968	1613.7992959368846	0.5255732618523937	0.7735400913481512	1654.32354854542	890.2791525974868	0.2711329144009227	0.688819422257382	1939.237627403279	1150.4999622334365	0.3251851042703082	0.7445702177605849	1756.954660860578	998.9186994583398	0.2736459593999059	0.7598917648771508	1703.4457837111372	807.5607588652481	0.2827385667639261	0.4920643106790464	2477.5883620361087	1711.421524849417	0.5266491361401611	-0.027893105493453	3524.5101403669955	2682.7214490159936	0.7166136317667788	0.746562082758191	1750.0908061926352	884.5580126693401
1	0	1	1	0	0	0	0.4095604830840992	2880.2443507975527	2116.611458960025	0.5734259718022453	0.6303357881385316	2279.0052681440848	1077.3634909827765	0.2403309669290799	0.5584310858269459	2490.8115529579786	963.0210638297872	0.1755876008572226	0.4567129758541656	2762.843540773854	1881.3733514343596	0.5037515881326379	0.6794504295678445	2122.2142432789237	1091.7473160152797	0.2716336282200642	0.6805172538394635	2118.679818731983	1241.4284775678732	0.3438315501390623	0.6108005835309009	2338.4479926820554	1445.2229115980435	0.3233794497088995	0.6296418684235199	2281.143296621285	1077.3626464539009	0.2414923764732689	0.5101187939818039	2623.5359190891127	1792.862630360246	0.4815559109935049	-0.080740644993323	3896.748418628231	2884.9667701454905	0.6537567151949907	0.670817055310966	2150.603203122331	1082.4747807928857
1	0	1	1	0	0	0	0.3986818678507218	2820.365832774284	1975.8491139623568	0.5144764618913289	0.5590267866794072	2415.2350332709184	1038.016285815603	0.2567673229721826	0.321231368833878	2996.4992729105948	1151.9148404255318	0.2993479351482032	0.4772474702527468	2629.670694201281	1678.2036676230878	0.4343627814300712	0.6135332162848357	2261.045913406735	1077.005272917797	0.2416958972865729	0.6105677563967122	2269.704131883095	1231.2943378916077	0.3053685702674141	0.6164914903828852	2252.3755137910057	1359.0691638630765	0.2640993875160985	0.5600760563130643	2412.359867600605	1028.9805872340426	0.2584586499067999	0.4628811379812226	2665.560209570196	1879.6376698151648	0.4518730673765297	-0.1099216227087442	3831.770159433365	2862.6978390627983	0.6255037968474094	0.5531588987691068	2431.251304186946	1072.7363861278775
1	0	1	1	0	0	0	0.4644092825406216	2532.872281688002	1896.534005821573	0.505859693035488	0.6180241328306967	2139.0194488197385	938.6365096251266	0.1990323988553158	0.4737369669791619	2510.719541477697	944.202074468085	0.2003999843461027	0.5552121040685063	2308.1990116227544	1628.0931488310607	0.4140924437643917	0.7126806595048154	1855.150727785097	853.2152166426671	0.1811735384465113	0.623081659393069	2124.8114884449915	1161.405915383924	0.2656204345542651	0.680173841904817	1957.283618047531	944.4570859788736	0.1599552654505826	0.625027230071129	2119.320485540183	932.5015205673758	0.1974810102350097	0.5490549442580583	2324.1202002717337	1531.9252078931677	0.334394351233119	-0.0568345348612018	3557.9535084842014	2755.037268174545	0.6441567205735701	0.6890878523922839	1929.8147253077912	854.3247376007729
1	0	1	1	0	0	0	0.3965091628079746	2758.479722582682	2018.0545280680649	0.723210184831994	0.6444836470249664	2117.2115113595805	964.7443929078016	0.4109089019664965	0.1338708863428257	3304.6523171174586	1238.6061702127658	0.5218184575800994	0.5387632716462571	2411.550700709789	1614.1234234678943	0.5868577632953916	0.6657379869633391	2052.948088016733	1010.0385339501744	0.4033413718715767	0.6425924674250569	2122.835326434011	1162.2687026654285	0.4282839384132714	0.486718712063383	2543.971089513942	1421.7044819298994	0.5364975378950396	0.6531721885024087	2091.179983693019	962.9950966312056	0.3976578892207068	0.3802994930834998	2795.2804123094725	1850.698158906128	0.6515293179903754	-0.046026636041611	3631.665391052356	2773.7112934328	0.7750915451096514	0.6098417905300539	2217.96572363548	1072.3796629041306
1	0	1	0	1	0	1	0.4292758036914893	2616.631268912556	1977.4765431893877	0.5679271730045553	0.6956685726662051	1907.283599066572	834.806504540467	0.2320399761740844	0.4272696281108538	2579.4808608514127	884.257761642882	0.2106282634718994	0.5003126769523062	2451.052253857871	1688.0122066388765	0.4882145150729776	0.7240090582370599	1815.1325127025284	916.6923654730864	0.2388519977685518	0.669052361438184	1991.846453330165	1107.0487526815	0.3017607111394021	0.6164369358596322	2138.230335122748	1220.0537036698745	0.2720981974269806	0.7035131995706758	1882.6644275800056	827.5312623697479	0.2292133471917631	0.503723905434309	2436.8516601859897	1721.614826462702	0.4425230537603301	-0.0291918370244388	3511.106276072	2756.92032976396	0.6923591254715806	0.6878577976192558	1930.4249458640304	927.4801804409964
1	0	1	0	1	0	1	0.4291076295067667	2616.413765567489	1985.5709068781357	0.5730430714200256	0.7386090852960316	1760.2079285548127	794.1065794202841	0.2391672426953056	0.5550637110685794	2303.066587025808	775.1543411764707	0.2064839910057855	0.499768232066356	2448.150364119586	1688.9815326607163	0.4924866223528731	0.7390083259996244	1755.56099168508	908.3696680741244	0.2460907830253657	0.7078321738027514	1857.023255397445	1062.1342840643863	0.2922550028156861	0.6294813031738309	2088.438782080096	1301.306144324402	0.2701652582841415	0.7430115986231949	1745.5148930058936	799.5719869586794	0.2384412975373443	0.5462325601545721	2321.503198564351	1671.4709288940285	0.4427786375266377	-0.0284337131240258	3518.006919049551	2749.023950110438	0.6911254045881485	0.682817985220961	1945.083909450282	956.6574036973368
1	0	1	0	1	0	1	0.4295275774685962	2608.764204611608	1977.9859392908097	0.5666659781826296	0.7232701590874429	1807.795161624295	832.8579984309415	0.2389929354344761	0.4757479188208899	2484.736529649109	839.8492182387747	0.2282298428517394	0.4957249407232297	2456.047864297551	1699.4196641024785	0.4932761620093847	0.7360139132908181	1770.4880587328414	907.3635677139982	0.2514437992056798	0.6782553170639487	1958.5979562989687	1085.8809296622917	0.2994930299023405	0.6390972065828325	2069.0758858513223	1204.7915188141585	0.2977962697390916	0.7206775467726123	1819.5137515928216	835.3223352685925	0.2407981084871675	0.4865892292311464	2453.342664255836	1743.0666748498795	0.4504438013566879	-0.0415967022814867	3521.258019919246	2754.1077771537407	0.6862852967196352	0.6903355072674426	1911.5615155550167	940.6382596771632
1	0	1	0	1	0	1	0.4300786487084783	2618.371431149785	1982.0034837343628	0.5695399867147704	0.7349483422830787	1776.4623486152516	806.9004402018464	0.2381579981935508	0.5715890845403409	2239.0236396807286	722.0921949182039	0.2195779008175592	0.5045012675070122	2440.0109305177784	1689.9220896003385	0.4915078903226217	0.746535910105218	1733.781088986819	890.2764255205127	0.2404197153227325	0.687973257151479	1934.6428824383595	1084.222343947958	0.2893429308505729	0.6383042210914909	2055.5783962841074	1266.4571978891622	0.2883102131690227	0.7275265036108658	1797.5643262676626	812.0698548456069	0.2363551130073205	0.4959766206567002	2457.8179218677515	1756.9243131284045	0.456259686458257	-0.0257309472461463	3509.5444846586047	2747.4730471957946	0.6913373817693046	0.7077270221202256	1858.6096590992904	909.7143302550484
1	0	1	0	1	0	1	0.4210625161308545	2642.211684503415	1989.8390640113296	0.5686617941875873	0.7203399544221352	1831.576004794107	815.8336962654599	0.2354545693797656	0.4789223567410697	2498.013689128603	890.1947851722938	0.2617569101680429	0.5080345412256275	2435.2667663340203	1672.0059836267876	0.4875521757127933	0.729745823610585	1796.8495676161976	903.1757220535012	0.2442405610403	0.692209239202124	1922.283901315074	1074.5689397957813	0.2937820868333072	0.6451121676626611	2054.6442553049646	1166.0019499340997	0.2749566038284886	0.7205190822300243	1830.4498081184731	817.4448665884341	0.2377124650387814	0.5269039207748316	2387.931021610309	1694.6254213959237	0.4538240447979738	-0.0265101606339392	3516.9597597815286	2748.564442218333	0.690268023729031	0.6848170529378494	1940.2703476804115	942.8392707672662
1	0	1	0	1	0	1	0.4319960592515054	2616.210907257522	1974.620406819192	0.5637030893568502	0.7018160594405455	1891.0732600959132	840.8312495773456	0.2339395893717197	0.4339489742528137	2571.5763660469	910.5560953706928	0.1991861940532973	0.4995691615623996	2456.426320927091	1689.605238581778	0.4906442439265545	0.719237133220002	1835.0799215439529	903.1772352685977	0.237464756381274	0.6581566988108954	2024.1227759288668	1079.3970883907523	0.2912434992092045	0.6230511174130484	2124.8578860451557	1206.493733546174	0.2813743625391708	0.7133196433540294	1855.2538517487983	825.4080719622759	0.2297492199750195	0.4938124247119857	2469.45272185142	1771.620251117599	0.4547456797040204	-0.0292099714235232	3522.836342605184	2747.8105614283104	0.6849098066337548	0.6617229195591919	2014.4059543982669	972.0219100428474
1	0	1	0	1	0	1	0.4355233013479374	2585.294293935638	1951.3242031172476	0.5591207929418337	0.7394034902790552	1760.6110540375382	801.0049172634876	0.2271319926194689	0.5505813215220167	2310.590450050833	817.6841733379742	0.2172786640708857	0.498766889633117	2440.732997315089	1685.5661190412382	0.4905808052314393	0.747670530702718	1728.2915113908325	892.134860476275	0.2402161859774586	0.697455122735613	1892.523966958714	1061.9991373979733	0.2853044678181579	0.6443972490530415	2052.497052815822	1204.7086180169658	0.2809591127366531	0.7313491874731144	1787.4168569815586	807.459946920226	0.2311384290902889	0.4951103631387293	2441.6975224679195	1733.391751010924	0.448154307165359	-0.0367205436422632	3510.3165322831906	2751.6489013822456	0.6915103139699028	0.7148112164213841	1837.557888573688	889.3473815796876
1	0	1	0	1	0	1	0.4213560074543638	2640.303294494422	2007.4815001880115	0.5734740443398813	0.7265553121184146	1800.3403762564164	807.579774727993	0.2257885913366257	0.5429522232397094	2320.674516605636	796.8763348416289	0.1988990511820832	0.5019677297431613	2449.1103683185474	1684.128932987749	0.4909808131223945	0.7546037447681246	1710.4271047225716	868.9584493786303	0.2399800168686156	0.6914802201761023	1924.86254973548	1069.1676166561097	0.2963428742920522	0.6810354101076546	1953.6659738544884	1124.0314778214777	0.2723046235558923	0.7347240126971888	1771.9983921350245	794.0853133728473	0.2256846039220759	0.5337765440464463	2366.0240532690173	1663.4143051154322	0.4338483400699907	-0.0243678895975623	3508.512762811635	2749.399146892026	0.6908338876325645	0.7276713130900936	1805.8551419619048	869.9706452037414
1	0	1	0	1	0	1	0.4376926898877603	2578.7984303806297	1950.401045484708	0.5621557846199561	0.7285705826114197	1792.5843207653809	804.2523522282996	0.2300932285348505	0.6035596391895662	2174.4337825402918	729.6538217890705	0.2035441210238524	0.4922859058160934	2456.063919496427	1688.659912581874	0.4896764496728636	0.7496871002391925	1718.8599142901512	873.7559792835436	0.2390849101315616	0.7051122844347081	1872.9421392022357	1053.4398903372094	0.2887591302638918	0.6685331271847538	1981.2051337180253	1151.9587518681171	0.2782538477681228	0.7252924468502069	1803.9917525998565	811.222809193642	0.23144281386087	0.4890868741090607	2457.839901176966	1718.7060890703492	0.4430505676038268	-0.0336005435614093	3507.515189409706	2746.8062438984907	0.6908207999630263	0.718671903098211	1820.324936867723	889.6419719978861
1	0	1	0	1	0	1	0.448341515961193	2577.977173492208	1942.1513310008947	0.5643447783330483	0.744603192120616	1750.2935457880726	789.5805602742446	0.231002619009298	0.5723997378940316	2250.1786816861995	777.3857215454229	0.2246156129214425	0.5059788126159279	2440.196237174729	1686.697348268734	0.489862800901368	0.7347670630764183	1785.7811761504586	916.901997108315	0.2458884145329819	0.6935651119587889	1919.6409695224208	1072.0130631682046	0.2919698449433888	0.6454045469737054	2060.039666754238	1185.8480784355754	0.2872246356563641	0.7306238098789007	1796.5853851114764	810.9129154101404	0.2369362258092416	0.4975312891931066	2456.5007802738023	1713.8520475159762	0.4486582206028437	-0.0381763235344416	3534.3443297964754	2755.989605669633	0.6881894729555823	0.6951464761478731	1909.037243500438	934.5665668565888
1	0	1	0	1	0	1	0.432463612012984	2611.9473079784484	1979.7196790976643	0.5650611792210247	0.7051383339769312	1871.175651091115	832.676174524489	0.2359259580100715	0.3832459642037297	2701.3258272009407	904.8883021232162	0.2662276246797099	0.5033066908263261	2446.090812100387	1683.3501274113555	0.4900506460422503	0.7268961705695465	1803.9761632852883	908.3314825278642	0.2421564389480188	0.6981642032639208	1902.4099344464871	1071.6035750120564	0.2902585695424778	0.6255830115771469	2110.963642339394	1256.3851529215394	0.2889367093680716	0.6930959815926597	1911.1710379573856	847.011121471102	0.2421791955739421	0.5079082491132182	2427.1470106440056	1731.1499374547411	0.4565446893471758	-0.0297322208130587	3521.0507478397385	2755.0675646264917	0.6918540581969539	0.686433739110669	1932.5933347011296	930.4288184764316
1	0	1	0	1	0	1	0.4444287645696994	2588.2473058012883	1974.4783955346595	0.5696339677179945	0.73751038356749	1758.926851637906	792.4996951987471	0.2358985709353972	0.5592197410691458	2247.200299926967	732.0090066132963	0.2247623295816341	0.5070469374492056	2434.541684174722	1680.7421614303166	0.4909946171742413	0.7420938962287599	1743.2324379641875	900.9675843871142	0.2429556350115091	0.7104331072396002	1855.5206568870613	1052.4836733436198	0.2936273999184338	0.6558501493350328	2021.2811483358644	1190.991609429444	0.2699765106766476	0.7405690921484116	1740.1005783533487	790.8397315744949	0.2371343031614946	0.511001978617722	2424.3486366336933	1720.9579193732152	0.4457577659985999	-0.0271851466264361	3517.592061761762	2752.223737850941	0.691541134805869	0.6953629829467534	1893.3665425033191	946.2764051550636
1	0	1	0	1	0	1	0.4386415204486004	2597.392138704711	1966.281338624259	0.5653429802437482	0.7249605426962504	1812.3893554180613	826.6246596994017	0.2354189348300692	0.5746389824961746	2250.660581486596	761.3395304559693	0.1912394822033825	0.5048372314220402	2441.6797291428984	1689.0758916926018	0.4912610681396572	0.7385042354043614	1765.632746634222	910.3096320053094	0.2405965242963318	0.6959795878050536	1897.5916017663037	1083.4620071663455	0.2866954611872752	0.6431232474995662	2065.591806299073	1186.0417255314048	0.2751611340127358	0.7369960029870388	1774.0034995701258	826.6776599171928	0.2362793659329121	0.5175137516172628	2408.229729158008	1715.6502664903733	0.4415260227208661	-0.0260032421395978	3509.868860067687	2748.5980953022727	0.690494034559266	0.6916552220308115	1908.866221612744	938.6681619049656
1	0	1	0	1	0	1	0.4472179779179605	2581.819747903895	1953.1701054452196	0.5599559332219234	0.7269236764527462	1802.7837957217264	812.6907917119985	0.2394598637909655	0.436837180142885	2543.589088936132	882.689721545423	0.2681558175198764	0.5039629627192197	2445.321670192434	1687.395270801444	0.4894079459324073	0.7422060791238099	1756.041045900558	902.9503696024358	0.243169613375144	0.7027018889731461	1892.795721647392	1052.3846538527443	0.2854388891992646	0.665074322003946	2003.8742583865203	1169.1206701030856	0.2785002982973432	0.7383178666072225	1764.3475400042894	799.9777480474697	0.2321021227598173	0.5051484764567804	2433.797633726168	1737.9188528833797	0.4499903845747881	-0.0278765916748763	3520.04283003174	2749.838151253128	0.6909778338296733	0.7011999115955624	1886.571054911684	941.6527985056777
1	0	1	0	1	0	1	0.4126862985593686	2651.893733394749	1993.0309446685876	0.5666638296757713	0.7122794469848559	1853.948910505504	821.4329476048264	0.2326678910623144	0.5152878069212483	2398.980102267184	854.9555670727462	0.2438879837407089	0.5085825915934603	2427.774750233644	1679.3064175339798	0.4871629877688747	0.7286434369198799	1803.326809306855	916.3638056768845	0.2420040984724624	0.6965798438916615	1907.632655218265	1057.3828502031204	0.2811314709051609	0.6352146881428382	2087.911378264072	1196.0232659142944	0.2776265987643623	0.7143416567824643	1847.7017248648997	827.9549161852385	0.2353750560477391	0.5523858208410202	2313.722928927178	1668.2255407931516	0.4269076406629451	-0.0325318905043283	3514.633679965196	2747.3788332078884	0.6846086935986258	0.6864484354113255	1936.9449603230064	946.2053436043908
1	0	1	0	1	0	1	0.4298987080914325	2619.5085476984723	1974.6837350141063	0.565839363626889	0.728007508691651	1800.541811543672	803.7538492073438	0.2358495026056298	0.5193986803593067	2352.3690779039825	765.6959327532197	0.2381593646404362	0.5065309334089111	2436.4104477709147	1672.7340774932063	0.4859184551564349	0.7440649877313998	1750.272916770235	884.0151662355232	0.2414868085622474	0.702753510064761	1889.637304763452	1060.512760728598	0.2939537314436679	0.6470409094245585	2055.422040129489	1225.67271698098	0.289922137445273	0.7195447069481816	1825.4768749533243	819.4007903621566	0.2409893017857457	0.4902357923964828	2474.7704265080188	1751.9410919631468	0.4608176000957222	-0.0278102045217958	3516.7721640202058	2746.1921769588885	0.6906502403009058	0.6955746975553098	1914.0310537927537	931.2570698511184
1	0	1	0	1	0	1	0.4265416131881314	2619.711138524894	1987.0238738302064	0.5692216613189608	0.7245974326631359	1805.5228683948744	818.4651658836127	0.2462659454751025	0.423893125562004	2604.506708379419	872.543198050818	0.3008462867433209	0.5006806076775054	2447.4624812240395	1690.0523511514664	0.4910002788400286	0.7410310386383735	1753.8476968901225	894.6446548241371	0.2514882107852139	0.7015770290449952	1886.271644935826	1059.156333181018	0.2849544324140844	0.6575639935296929	2019.552729374937	1182.3547199055856	0.286733719402169	0.7332841637200811	1775.4555090975027	797.5783573268361	0.2372688661629226	0.5261749187616521	2372.6454966980027	1679.1984766224286	0.443060773334143	-0.0325492229950856	3520.7019387497785	2749.6210028808414	0.690997021480673	0.6838016523799082	1938.339077378452	950.1230506372768
1	0	1	0	1	0	1	0.4046440863145427	2658.524982276136	2019.193110316767	0.5726840435118413	0.7094719144831104	1859.050016556302	832.5562164473838	0.2291658211662434	0.4666720627772946	2516.673905965901	924.5082457361644	0.244863829703651	0.4880444124532476	2472.4287342859766	1698.6711005674565	0.4939822247113238	0.7145219664930742	1842.848111493624	929.632897111794	0.2416208250496058	0.6775070635107749	1961.2698608605665	1094.847174689368	0.2972400464945524	0.6217709620641803	2120.602585767612	1201.5267713479425	0.2814650691667508	0.7133149424498961	1845.4162944924603	825.7062815046824	0.2284001083923529	0.4678777145350221	2520.540135317771	1748.8328946470938	0.4353218323050027	-0.0350165174815802	3512.231683201136	2755.9810874351083	0.6927152779442138	0.6469111501079239	2047.865897099599	979.9676034924048
1	0	1	0	1	0	1	0.4304085774450591	2603.249234424636	1963.6889285222128	0.5645136706171021	0.7457343299372647	1731.3115707758247	776.1779392514213	0.2207683400954174	0.4759024198215392	2464.367580684716	849.3180003480682	0.2142619775225775	0.5086300403108217	2428.527445794029	1676.900419976985	0.4877268525974259	0.7464741812070499	1731.4077091849	881.8790233450106	0.2368976136412829	0.7057577309599151	1878.514910237344	1039.9538433750656	0.2814066898658339	0.6604320885205917	1991.225837134003	1163.6737014005955	0.2744132923119634	0.7427787706664286	1735.2475099348303	787.7979075939204	0.2249081225504696	0.5096708269617147	2419.835616694784	1704.1531345769215	0.4397112433958622	-0.0255651766367793	3509.8752828866827	2745.363105081091	0.6897091974206645	0.6766343653122755	1949.8361099647527	929.1181092225672
1	0	1	0	1	0	1	0.4242660367961215	2634.6736141180218	1980.8055090797504	0.5648259364818812	0.6837066174919553	1926.032937813216	867.9360479260438	0.2436380750771719	0.4120252446211819	2645.838720733978	994.9599290636964	0.2576421359041499	0.5037822404375976	2446.6532031741217	1691.263974629933	0.4898318806695084	0.7244138713080143	1810.208305337624	931.693060537065	0.2464670930584824	0.6910603970939726	1926.465305510196	1082.246712354981	0.290630306318007	0.6476622666618879	2058.2990964907367	1178.4238804180266	0.2743481480880306	0.6923986361598589	1907.581523449613	869.3477568743474	0.2460931380747448	0.5224984295440447	2394.3696033123874	1687.5167280663825	0.4468722718121806	-0.0255822455806703	3513.586691017321	2747.847064785778	0.6901011025835005	0.6729261535531645	1975.5545480471603	972.843049168864
1	0	1	0	1	0	1	0.4341889238687373	2605.1966479398834	1978.5715122571305	0.5704077870376361	0.7353086212947835	1776.41221772347	820.2587589385578	0.2457259511953993	0.6712312460503778	1986.9030201021824	724.5028035502958	0.2205572614276336	0.4981800323362336	2454.9520145751585	1687.5395972191284	0.4922142806439825	0.7431023822634231	1747.0997101144233	886.0393856394337	0.2467291511335256	0.7053121356401366	1874.6321224142328	1047.5639916567332	0.292319141587508	0.6667306597235079	1982.6260270740493	1141.199691342801	0.2808376516566666	0.7348918494307035	1776.6671826201666	814.6501656476555	0.2383120651916495	0.5107827671883549	2417.8051768696982	1734.263408484793	0.4512258461969403	-0.0266438223804497	3513.046068524031	2746.7713119054297	0.6904158032293389	0.6891552384121088	1927.441764720084	941.5911249916722
1	0	1	0	1	0	1	0.4466624144189833	2571.771703617748	1954.760877070789	0.5615016724518676	0.7325726904355024	1787.052612400376	815.8494360556576	0.2342444967642868	0.4167564943289088	2604.9104057255813	888.0855924817264	0.2868905973857604	0.5099385801748044	2422.795033128582	1677.7739423064515	0.486149027899372	0.7500732257231866	1727.571565991193	889.9293387684771	0.2402406562047525	0.7093905559522631	1863.075521015848	1044.748888252795	0.2917462296801015	0.6695782927742095	1984.2543808454564	1164.843598218892	0.2654865857702495	0.7343084475034216	1781.759315185982	805.9849841890025	0.2315752437524361	0.5305745229004621	2365.7459749518453	1691.6537058359745	0.4387473399516482	-0.0344519678764562	3514.1150749982817	2758.4533622098256	0.7000841284583872	0.702477916016792	1877.9729690524327	926.3575455207376
1	0	1	0	1	0	1	0.4440288457110409	2583.159758795738	1964.012257417157	0.5612579899626706	0.7313652336945937	1793.7517413574435	804.3846623352725	0.2304385167200842	0.477039230198211	2458.177806999978	863.4478822833274	0.278106646647177	0.5001161079089262	2451.3464916697603	1690.0444588271855	0.4902319525606994	0.7406281004935253	1760.8719739114204	905.877432485807	0.2379535719384024	0.7034453633545736	1885.661469767126	1032.191148579434	0.2746579385864431	0.661537466190531	2005.8515171918064	1178.6358311656822	0.2699491758291047	0.7346720667009035	1782.3835721059138	809.9633284174167	0.2322761777256889	0.510400657016753	2419.005024344094	1684.4667609098408	0.4311345209134096	-0.0276167898785653	3510.510895421144	2749.6755567216787	0.691263091574337	0.7194740589072588	1832.1296738611272	905.0489250946308
1	0	1	0	1	0	1	0.4211096090718031	2627.331408643264	1992.5462142484373	0.5685109861020471	0.7186087185103446	1815.18510173148	819.999396502279	0.2393621270262122	0.5891905777074737	2168.331503929771	748.8431959624087	0.2013554137713011	0.4915186276533221	2465.1829405325134	1696.8111615729836	0.4926932470659305	0.7385014451568641	1749.9136842837263	888.088793959951	0.2382621329967665	0.687892305772956	1923.424407521484	1075.4012778729882	0.2910271734982244	0.6742534271287923	1957.748728000444	1152.4563462630226	0.2652238779356292	0.7288656859709972	1782.6331452416157	803.908616721993	0.2391291208692581	0.5069431657761763	2416.0996462713774	1724.1795964252128	0.4380033999495136	-0.030547363587756	3515.49224227402	2753.0952969718865	0.6927161709637035	0.6912934169029421	1899.2618068274016	920.8873623473462
1	0	1	0	1	0	1	0.4297545410876405	2622.5402988414203	1972.5630023189888	0.573091009865817	0.7213067772117331	1823.5017914956372	828.6814278294466	0.2444013900297169	0.4841904114838914	2485.224335098663	857.4605983988862	0.21266084779138	0.5058726194073752	2441.327235734073	1674.960246934689	0.4886332534585391	0.7419462814134237	1750.2352663327686	891.7524627816559	0.2505860391640184	0.6940862914728403	1915.3143982434667	1062.6932517101204	0.2935320194537709	0.6615433037155017	2003.8837788522849	1155.2751294258169	0.2770533557122203	0.7313287781695487	1788.6355864508434	799.9869315982629	0.2391191851233472	0.5204279619726534	2397.2957953984487	1715.0999630714182	0.4500792722428164	-0.0254362854243948	3519.0467628666274	2747.8977210347466	0.6916320020787867	0.7031443372382021	1880.342405773816	922.270909404436
1	0	1	0	1	1	0	0.4302345450524612	2611.987107676523	1892.011812799631	0.5331737329807205	0.7182321673797604	1837.8758945312788	808.7556985106384	0.2262627010407423	0.4266039738330783	2603.04659300456	1010.001405489248	0.2960460714576613	0.5017848635023175	2445.697511836621	1692.71529256882	0.4756250760770893	0.7108261010925714	1863.0109969842936	914.7525202307056	0.2459324174863699	0.6626470696958681	2010.832339744876	837.4036988356896	0.2241251379771058	0.620893310021649	2129.272371532969	1335.0094500970208	0.3048748842466415	0.6936770175157487	1916.3898065144017	880.2003106932889	0.2545022387647427	0.5117740322886934	2412.85227880336	1743.0499091211918	0.4424965109647033	-0.011231017630181	3484.578879604353	2765.708403433051	0.7137844284712791	0.6191964916806306	2136.554457901314	927.0238041382648
1	0	1	0	1	1	0	0.4480358514542608	2574.960325686484	1849.170828702619	0.5134828832958919	0.7273135853429344	1803.4080605591207	790.1715302634245	0.2189948147515628	0.4787260247580055	2466.950665420033	926.6619699786704	0.2534490137221499	0.5029078292268074	2445.545732895862	1695.2563006442665	0.4756370660398586	0.7190450204803652	1830.9047954835316	887.4917965600414	0.2382076729394532	0.6900400233948187	1924.4220376651808	769.8337587832702	0.2170356153305622	0.6111899366977285	2159.5575409046724	1327.612576545949	0.3167880828222597	0.7114565788316676	1857.6483042436364	851.0984592663348	0.2400645533077015	0.4846452772443115	2487.485068505015	1782.2260956842529	0.4655980380744476	-0.0109812746683914	3484.4821254255207	2774.2392787472586	0.713193359077894	0.6660880167024442	1997.0972274218	869.7881572837017
1	0	1	0	1	1	0	0.4441018245430624	2567.3983920493256	1829.8151035165995	0.5163200179164246	0.7069261972384856	1850.092412705663	819.8796312056738	0.2240469687002065	0.5626494915043249	2267.6541907411097	869.1374434746255	0.2288801424786279	0.4890217802550083	2461.296276780926	1716.3213067604254	0.4795860775874889	0.7293501956132583	1773.0590529855046	852.6264820642427	0.2213220334008068	0.7057299717855934	1854.9323812919704	768.2906542419855	0.2080847348819907	0.635984780649478	2055.842144628969	1241.9360027932014	0.2898124752998803	0.7071893131702099	1853.391020854684	851.010596458383	0.2400409629203483	0.4946501323334783	2442.374265842637	1719.9671236712747	0.4397704771733578	-0.0231286545606467	3487.164441702833	2801.807359330461	0.7296565384856508	0.6824829123131506	1935.0593909724043	829.9198284749782
1	0	1	0	1	1	0	0.4264739068329038	2620.890703424064	1865.4158578086112	0.5213835943431566	0.7046955060941582	1880.958945724292	814.8298034245187	0.2229891122659543	0.5572229806304466	2286.3511105054868	849.2236639004135	0.2166783907282806	0.4999322187102433	2449.7883884897465	1698.5309388000558	0.4770151101516415	0.7253946429560078	1811.4075560857611	865.57208165341	0.2298125635808858	0.6886607367438404	1925.9263778902405	755.2971508425791	0.1989058822621606	0.5943280750099992	2205.2416237282578	1433.603855102614	0.3438054315737545	0.7008395778002935	1891.7931991533817	848.3568770507518	0.2369326436361262	0.5266038928381206	2366.0656025218973	1683.3185128943855	0.4331565499934399	-0.0053328342866099	3472.923838790636	2757.2336263223133	0.710410037042726	0.6921014164996662	1920.815091655708	825.3205263697848
1	0	1	0	1	1	0	0.4384380802429083	2590.751240882073	1843.040344249364	0.5144088188280673	0.7169781365786686	1836.9592082906645	802.0615389564337	0.2268125670235841	0.4981518697898613	2392.372195178579	941.6023755612424	0.240588743631873	0.4946057457547803	2459.75817615916	1698.416836147439	0.4780255091236418	0.7175086327593728	1834.9618233804736	890.155740212527	0.2414046655255959	0.6813561689036156	1946.82800599354	807.644710190799	0.2213012346157753	0.5686616880955802	2269.9222826761734	1424.2318260408024	0.3367205063966845	0.7144375693298315	1845.8646064837933	842.3125907919402	0.2450334243820395	0.4925692854436135	2452.215439563817	1727.791833140558	0.4540229716600638	-0.0118219198312544	3482.33216726107	2746.6072119844457	0.6984513457201348	0.6871601602599768	1931.0826957605057	846.4720121213222
1	0	1	0	1	1	0	0.4018098015927361	2673.7634164228266	1928.020726728347	0.5344845034457011	0.7158935735561636	1839.7393563594535	800.4302373657549	0.2186811091349566	0.5107643433860167	2392.7016991782302	941.3480774538024	0.2374683763937785	0.4886745721005406	2473.52617593366	1710.7333894609667	0.4786605810370405	0.7211015762891411	1823.8777587613824	887.9305822037038	0.2299706864460059	0.6778339772470243	1953.383566482128	779.7907771771686	0.2091463607993454	0.6128250521562901	2148.2004694530888	1295.465497058177	0.3009822462453014	0.7035630556572586	1879.5606928503687	866.5008190047149	0.248892391253753	0.5281230150101515	2375.171492870868	1680.9716527584628	0.4248171808744055	-0.0181457673486842	3488.6471068853207	2792.233392855377	0.7319338072383872	0.6969659719456567	1903.387669684877	835.856336669922
1	0	1	0	1	1	0	0.4250902014188808	2621.1170966541404	1905.3242119904244	0.5296736730595972	0.7540581284701195	1685.3028013306655	750.5455551570415	0.2074875623582185	0.4950821148261212	2423.3224494011456	949.9585551554858	0.2458648000872526	0.5026561917841423	2436.929302784709	1695.7329146636644	0.4754141397191172	0.738867360129705	1746.9799757859955	856.8263382515103	0.2258570091689149	0.707622194252485	1852.238544667748	788.7780915002256	0.2081463277702525	0.6280936091825787	2107.2699647671125	1304.7708113167798	0.3075988562517565	0.7158650494012389	1825.4031375105271	859.2996707182461	0.2459270050028879	0.526531108984534	2378.2134581850864	1704.1900165432548	0.4372842679680936	-0.0141991093268514	3478.795298843115	2783.75027698258	0.7286436006752276	0.6543269137244799	2021.1209552802145	881.2183230655752
1	0	1	0	1	1	0	0.4220003496373647	2626.2411964503376	1869.17389175136	0.5248895328478972	0.7121076370223116	1836.252624686516	811.8411341236069	0.2274846035306213	0.4063435854600648	2622.799623253456	945.84759903462	0.2668639124377866	0.5040874764589487	2437.5881456178004	1691.614126315721	0.4742603894021645	0.7102680226831067	1845.7342736661367	886.316413608125	0.2359818719771397	0.6489506234187158	2042.1323917488808	800.6749413688445	0.2089660576622852	0.6203058892032128	2103.266066958048	1323.4362878517352	0.3008680266413217	0.6970712751891404	1884.28262744946	856.0467674750428	0.2409291504582955	0.5152607578604733	2400.6372758999373	1738.6165919579385	0.4467836430876173	-0.0108013007582954	3481.062945301941	2789.084544664347	0.7287214613962705	0.6447648665740783	2050.0040753853946	899.406198366855
1	0	1	0	1	1	0	0.442648775002587	2579.177960762235	1818.5952104255523	0.5053961564225384	0.7363203426234186	1762.5528628365464	786.1669491489363	0.2194797764766548	0.4262248554805774	2573.120621675841	965.4097713862232	0.2547626204354393	0.5013546252499854	2444.8330726203594	1701.0495189890776	0.4747526937141164	0.7440941597655998	1738.6696159091014	848.7159901758536	0.2198748868948328	0.7150648252316248	1831.4989118104936	763.2153572229765	0.1946585050144684	0.6365310329388948	2085.0583053939304	1295.497503942009	0.3057854680618018	0.7252941252872211	1803.5693195760207	844.8734656607181	0.2416849571343857	0.5106335691418851	2405.3538695544	1700.1042262178623	0.4221835420671206	-0.0146640510674166	3481.478746056329	2771.0828443280507	0.7141450163590243	0.6885849786048578	1911.2021244618068	829.7990329937223
1	0	1	0	1	1	0	0.4275209689877663	2602.14414991893	1870.7287048030385	0.5267792833456748	0.7159432659300622	1838.35450740832	803.4404958156028	0.2163084710455734	0.5055495096684925	2396.452385615475	942.5421888354688	0.245230998752756	0.4913067974320679	2460.588613139799	1695.1536661982311	0.4747090075007224	0.7197984530695454	1820.917354910884	872.533054109731	0.2302928786889695	0.6731256124200133	1965.8929566992213	776.60378794477	0.2093770470944397	0.5906783131137237	2188.377426618876	1325.2715777706846	0.3155660547026548	0.7006024968818977	1888.1708258829024	858.3929508830054	0.234373123813979	0.4964233859464341	2426.8489870348603	1699.0310774599045	0.4387154868938608	-0.0385513368829691	3507.622516880062	2813.5276549837845	0.7301900930046659	0.6769386385122035	1951.4617048412	851.2732011218781
1	0	1	0	1	1	0	0.4332732785427274	2603.195454966639	1848.531132876785	0.5256449391196327	0.7119455365500927	1855.4309405046083	790.5673317730495	0.2387911850769612	0.4300980714823213	2583.250773235507	962.6692790897552	0.3169330236462315	0.5034847326304213	2438.6664949037263	1695.4999868323364	0.4756099043674009	0.726459570950337	1806.4640536521467	858.8330633931837	0.2402468521876158	0.6947902788799614	1907.5496216238596	772.1422374909386	0.2287706210161901	0.5921782269809361	2207.3239328622526	1407.96229379023	0.3351121163976555	0.7171173881906349	1840.0274232888253	832.6273466366285	0.2471921995665472	0.5323785428568011	2354.4068606491405	1668.8360342336684	0.4341673804895539	-0.0172646886400705	3487.585935582193	2771.063278449584	0.7161497542813375	0.6619432757002283	2007.702471365721	860.9266702725024
1	0	1	0	1	1	0	0.4434997030921049	2586.3533778632054	1831.922517523408	0.5199803655096114	0.7130339178693802	1856.787058627743	800.3178377912867	0.2199193275999861	0.5426954186985974	2337.8861084395908	898.2853721600683	0.2386138699858871	0.5070405751863729	2435.9317197837595	1690.8466793713626	0.474757463021327	0.71620891167649	1845.083510688863	876.250305558184	0.2240260991683945	0.6775516654173654	1969.317514617756	783.4405712595213	0.2037843918071161	0.6181644484799861	2141.636352906206	1332.1280902197684	0.3153596351588711	0.7059444519512129	1877.16258516484	846.1741231638023	0.2319454490573329	0.5092076144740745	2414.417150286848	1695.4880721048412	0.4313417434814035	-0.0109333846440573	3480.029941561301	2773.147746763979	0.7141226741355438	0.6509077646210459	2047.519538253111	877.2952291805184
1	0	1	0	1	1	0	0.4165309475509213	2640.589614791304	1870.7553639427024	0.5279241741099205	0.7035896875917281	1879.209435185928	804.7272662816617	0.2334517420655075	0.4519539245435896	2548.9602939397328	1000.907255349516	0.2665977757223095	0.4936588809676602	2463.0225970359115	1701.0580951875934	0.47719752125225	0.715626839040959	1843.3075469385872	872.4208009080296	0.2434606473825455	0.6532921462976479	2028.8713086724829	836.9110373642055	0.241652701437377	0.5999597638839885	2188.206202189481	1357.029796443568	0.3163782994388732	0.6954984759761877	1902.667854667126	869.3531575134353	0.2543613298183246	0.5070867176684091	2414.895127849627	1718.702144804985	0.4446238544372997	-0.0133281759098289	3480.1459892989437	2784.795595085195	0.7267826156144949	0.6612948054943553	2012.729262362108	881.8417270287048
1	0	1	0	1	1	0	0.4277833424464242	2617.0664721702897	1876.8638748976773	0.5321179194646413	0.7112990606587666	1839.492414286888	809.5149183890577	0.2267000598909525	0.4117131098544755	2653.4750055682853	959.3063502102252	0.2482980798411753	0.494618301898542	2462.6671766643058	1696.7665021111716	0.4749869129916844	0.7307967896141665	1777.324282920376	872.4756047445137	0.2342390631679246	0.6881280517112689	1915.0109510079528	801.1774867561762	0.21729692917156	0.6075313231403634	2156.997219620758	1397.2832812951606	0.3308999005262229	0.6983746453836625	1881.711905752194	869.9124115696941	0.2444567642092089	0.5416754350981547	2345.8495888169705	1670.6826449639866	0.4257371255617811	-0.0112153302538596	3486.9276743063574	2746.6475028627374	0.6984659741649073	0.6999539490396026	1868.435357318652	830.7293162073987
1	0	1	0	1	1	0	0.4233484355400556	2631.829761803908	1884.3271773242411	0.5308778214531817	0.6956879763168329	1890.176197296234	811.9961159574466	0.2205023362858741	0.4152304566453564	2619.978022017687	969.296774669406	0.2580748285220174	0.4958782891708359	2461.877496138537	1690.7945537780422	0.4756046004008179	0.6960107767579438	1897.839979008715	898.2168012402299	0.2387282859764433	0.6643257378362322	1978.9563097671596	778.6759423275942	0.2050304015083854	0.60484041504592	2177.375539053688	1337.809104467017	0.3167841027669991	0.6799698906941813	1949.917631198747	883.3601234518762	0.2448944811361906	0.5024422688015285	2438.5980914013408	1704.44016909565	0.4294677161633741	-0.0122646505818274	3488.8216966941727	2765.71682538629	0.7152120520786747	0.6340672890342613	2092.4729574895277	889.6310475645674
1	0	1	0	1	1	0	0.4370082301684913	2587.8155674035656	1839.606327379792	0.5185260300062274	0.7221323737246002	1810.611900618167	798.5454525227964	0.2252391787118421	0.5222562031605129	2360.4207270929305	903.219276690959	0.2286194630959823	0.4866389191542007	2472.5090881251463	1722.996410197693	0.4804056395732011	0.7183221145234099	1819.0693806745323	888.2780353901932	0.233968694002831	0.67730682051071	1952.049128660468	796.670625171318	0.2193457523684434	0.6034017091600784	2165.550157755371	1315.7140203453678	0.3234373393991542	0.7050832917318552	1866.4633106578544	849.8226691478709	0.2406974463076958	0.4882572897089582	2456.2095380012697	1716.5167864856314	0.4450098166045984	-0.0171588016938414	3483.0058686568723	2806.003111733872	0.7456094964750669	0.6615827425936937	1981.558051129224	876.4830160782185
1	0	1	0	1	1	0	0.423501805453253	2618.320307298482	1864.19203334091	0.5173405197417562	0.7240280890237984	1808.593557314482	796.5402426950355	0.2227620261896356	0.5616367560986685	2280.671967475517	887.6485905030498	0.2202536510477995	0.496124686144341	2448.39326268706	1698.1327070977616	0.4763362410529871	0.7362345637015276	1766.4596986651468	860.7778993787755	0.2237347210954296	0.7025552967026483	1880.4457450994776	775.1046194295753	0.1958737555930448	0.6062233915917924	2152.632987891807	1386.432099697413	0.3185845701393893	0.7224755479198393	1807.6059457754395	829.4384981130992	0.2342850891274173	0.5020264337736701	2432.017056105597	1716.7532436092708	0.437830172235674	-0.0240588952137665	3493.596298650886	2798.5987551658604	0.7336131853593238	0.6884944730781037	1929.9457566441624	875.5539273395943
1	0	1	0	1	1	0	0.4220397601080582	2623.2069557024843	1892.5775535483967	0.5299845962672752	0.7122168995862896	1849.4138168699808	824.3838803748735	0.2349464912619484	0.4899791999858903	2458.1708614068	972.8954889229868	0.2646286997509081	0.490240359458553	2467.6056214112764	1703.7636687628733	0.4780368558325496	0.7255165063918984	1807.5994603937304	895.63286726623	0.2399721413861572	0.6742528158845964	1962.6887570300776	820.4472618046099	0.2238814850881091	0.6026098908632465	2179.099805284634	1339.8626688653435	0.3159083818598844	0.6983552995083494	1887.6914729256116	876.2656784173078	0.2483251614160042	0.5030468427563368	2412.3165652630128	1732.262176243968	0.44550936259935	-0.0176754228639556	3484.982699961369	2780.5372008775544	0.7270413642485585	0.6808774704949976	1941.9696425610416	881.8397623297508
1	0	1	0	1	1	0	0.418248384604356	2631.800431100995	1875.3276040480491	0.52766810946577	0.7350567756664417	1762.562588647653	788.7985360283689	0.2249081832202545	0.591840352258781	2175.123371330121	817.8887188923813	0.2185381473131258	0.490656715855483	2458.575421406804	1700.1360768525187	0.4810968969420382	0.7450219863798472	1720.7861359764447	846.7018497407944	0.228238783500779	0.7130604345429026	1829.5348791042125	757.711294755991	0.2082964642824426	0.6186683954182193	2118.1736492765363	1337.6705157726335	0.3131182510440018	0.7150479790694014	1830.2322910039693	839.3647860954446	0.2437009178522977	0.5227066361858359	2374.2126834604046	1690.4053911507997	0.4357415893697023	-0.0257816213226482	3494.079908545062	2773.1210764790017	0.7151885188524216	0.6966204323055951	1881.5615994017596	825.2292522219393
1	0	1	0	1	1	0	0.4383399133729913	2593.106932841888	1838.9664465148128	0.5112766169523184	0.7131954592029908	1851.302628123149	796.9827165349545	0.2202644186553824	0.4999841545220498	2436.2426236621272	906.7471617210372	0.2237603555324354	0.4993955857660421	2451.538856091296	1693.4521189398874	0.4748203516631594	0.7149283066778578	1849.069244413476	882.7472238071414	0.2263239836957193	0.6753233141056055	1969.8236663570428	787.3640472515561	0.1970632481078348	0.6066252868799207	2173.7324108536227	1329.113704100337	0.2986187911493601	0.7028448003375394	1884.6568557455196	847.397256673927	0.2337393355643773	0.5012132365279932	2435.844227012027	1727.482435718243	0.4453061396263518	-0.0080977002058588	3478.5121823625	2760.417486170952	0.7137686400343891	0.6576776561081493	2025.526814873713	878.0611003664708
1	0	1	0	1	1	0	0.4303302984963998	2606.656079351333	1853.7348136732128	0.5277095062631464	0.715340065527811	1839.3171795880023	792.5526620567377	0.2249731300238996	0.3712331899908513	2737.521938221904	1000.7736403260928	0.2989642747329331	0.4912947024763315	2468.0036508203743	1709.3465334502507	0.4810374862912285	0.7255993306520732	1809.0679680939463	878.8055291685077	0.2408177011780288	0.6775995276084725	1955.8765129975204	800.4290219437414	0.2260993074999515	0.6217576390595662	2123.481206512032	1341.571085868282	0.3242303690664644	0.7162947332404943	1837.290707215559	839.6198261814832	0.2467964717642223	0.5410886842783167	2341.887382684344	1661.120629807256	0.4233275389375749	-0.0099490409676086	3476.720958878672	2760.408804007981	0.7148999585267563	0.6767343421108161	1966.4591436259968	869.0254424918967
1	0	1	0	1	1	0	0.4209512600274285	2637.3343223057027	1893.601628393508	0.5287997987179108	0.739501448898005	1753.2164108247314	795.1739346808511	0.2262396919898601	0.5927575154878901	2205.264147923064	862.6883700965478	0.2218653787643195	0.4871806690381771	2479.511856468652	1715.7782119024137	0.4782280263033838	0.7243456732954412	1803.914338014493	867.7231866897862	0.2279999088951905	0.7091430863382486	1853.044405967056	756.3871839595722	0.2029058239704966	0.5963628875362309	2188.6659160836725	1352.8262802806098	0.3218186434088361	0.7023606498689859	1874.885296498859	854.2184924655428	0.2439035470484814	0.5231332431662922	2384.1723269675413	1714.8171602632942	0.436076178054565	-0.0090315400505296	3484.328939696844	2769.929995078067	0.7126899511212325	0.6717495067162937	1973.0775660635427	845.3215638051136
1	0	1	0	1	1	0	0.4239210803429866	2624.320962963189	1865.667933530451	0.5199338396262148	0.7339999155448909	1776.678575914441	777.3400122695036	0.2191175841945189	0.5264061741240027	2309.161544831777	905.0058954797956	0.225924959140513	0.4956557650558617	2460.22706753327	1703.957555976407	0.4785254396082476	0.7394717120595404	1752.5842634925398	841.43606322173	0.2247125515821647	0.6843726463504953	1904.417668742169	769.2948399887023	0.2040741091679841	0.65282676805851	2033.36427671842	1271.5176241282338	0.3144561569873239	0.7187900027840577	1826.650619890359	843.4038277467271	0.2394611571215796	0.5330273644871149	2360.916852406883	1694.321378674454	0.4287180286814144	-0.0117701821058655	3481.0844251742265	2746.6691639683545	0.698486317508583	0.6795083214929619	1940.0160703963625	829.5664920758187
1	0	1	0	1	1	0	0.4314105113648389	2603.6351837878137	1848.23018871512	0.5155965897932289	0.7333951963117362	1783.0375140469728	769.3202048024317	0.2184561875304371	0.5334700168541963	2332.021723694278	920.9360001200344	0.2284841096078423	0.4978939017790571	2450.853986674133	1691.4783792532726	0.4732214884041416	0.7459515035609492	1741.177837276371	844.0029985141318	0.2286314274778071	0.7058575157580884	1866.8287559250628	770.4553037382384	0.2111296798251104	0.6387716712730322	2075.1935558380524	1285.6863514040929	0.309399239936501	0.7098881644647129	1859.634012162231	837.8174723352047	0.2414244810535208	0.5093567053221026	2414.5741912593594	1700.6829591149624	0.4394708094651919	-0.0191182184592908	3485.44711009292	2819.787147507411	0.7448696191147932	0.6904016905479838	1905.529704998634	832.4067119712017
1	0	1	0	1	1	0	0.4413884548482102	2586.907456432497	1842.1758307671705	0.5265800176406455	0.705959130349584	1873.0029006068648	812.6457376190476	0.2262409870371257	0.5241813561443494	2366.3127695212997	913.2565958999014	0.2681424652231992	0.4919279191309728	2466.821448060361	1702.9165371834545	0.478293973855466	0.7114449706825792	1851.509207939152	876.6997995560066	0.238294934014767	0.6607627953517127	2010.1396675271749	818.8692621220445	0.2303260059048829	0.589523246411695	2210.739627898206	1343.3312588311496	0.3206604906217934	0.696960009349141	1899.49806774922	844.7181558127431	0.2401759366441956	0.5103801076175317	2413.7457945546303	1710.0338335993324	0.4356404909886792	-0.0154148236318979	3489.9804785430774	2794.3332686760923	0.7299712314106405	0.6584305143447455	2008.1806689564285	834.6714628049161
1	0	1	0	0	1	1	0.4333420406786291	2629.5801843483755	1840.6665911341147	0.4745856467928154	0.6866418393677336	1955.4486973345613	791.8673639215687	0.183567045624285	0.5722951901612824	2284.5359092482977	764.6384430503908	0.1802782695688805	0.474558517208166	2532.1422522014	1657.3319938372092	0.4363741041986221	0.7047347544737271	1898.156809230228	870.6685890626679	0.2007806154641302	0.7148190859618908	1865.4608973967488	685.4693729758646	0.1448575299569833	0.6271789937082988	2132.9275748840205	1263.616966207363	0.294929566126905	0.6978439518369943	1920.178345285024	802.278474696224	0.1871214544111125	0.4657151636683184	2553.3617368340538	1730.8301276995496	0.4093855702367618	-0.0143119118096584	3518.128391137188	2675.1432443057665	0.6364857050570553	0.6668335620831215	2016.3064737963653	867.740664134306
1	0	1	0	0	1	1	0.4451488245162026	2418.5271134665127	1742.4417688734036	0.7141803762671697	0.8446254634166335	1279.8310089460374	668.0223376470589	0.3521850811992795	0.6971195569584706	1786.892068923841	763.7070105927429	0.310099969633524	0.5324897755388811	2220.027028529098	1597.9564151921388	0.678171152646431	0.8262394693510371	1353.4377087393168	827.8870377882827	0.3894185555344766	0.7551729146052895	1606.543304573588	761.4954320670167	0.3377813086891065	0.6660189902803589	1876.3920834295827	1438.7439325619189	0.4991133510215975	0.7992913288083915	1454.607334683018	759.4934757480471	0.394815947806853	0.4993668629039717	2297.3253319900477	1723.3302614273657	0.7014517836961044	-0.0005587524520584	3247.760555617874	2633.860332572469	0.9009602244285216	0.827801256664922	1347.341522643138	697.1429328469669
1	0	1	0	0	1	1	0.3788600263825622	2893.50768369368	2117.63133184388	0.7228134527609338	0.6942952707486112	2029.9296120678343	893.6015098039215	0.3432633883364547	0.5882578165051622	2355.822590284556	945.8340441029897	0.3897358629593117	0.4646263793703943	2686.323953079266	1880.9804818404805	0.6712525539514124	0.7487721010180132	1840.1949456178413	870.4198460643884	0.3140932431333219	0.7276802619647378	1915.8851033086771	796.1679612647927	0.2917221939197099	0.642785379245743	2194.2924733257305	1428.2664552832348	0.4228340388221324	0.6909567674477274	2040.983619819012	929.725372885804	0.3509280531267633	0.546957651521178	2471.151093637676	1709.665875632464	0.6016680150016377	-0.0353390164821578	3735.693103314553	2851.4610346732475	0.8120805232331489	0.7395175891369175	1873.7821683852196	831.8551792997472
1	0	1	0	0	1	1	0.3385483717467434	3031.228631549229	2233.1622833836173	0.6131576669149786	0.5847965359481686	2401.597006591446	920.7752053781512	0.2402997742004648	0.4004173320341327	2885.985765058666	1021.544187354173	0.2307411373679057	0.4904816027166007	2660.4162041443024	1714.1757658821136	0.5207429812522084	0.6012407151549961	2353.558804139445	1019.9959221829026	0.2657843454872264	0.4724879937211473	2706.984841632151	1059.7544181957176	0.2672989446998833	0.6256828027926752	2280.2871486768868	1305.6398753686522	0.3341713205973879	0.5621222034048623	2466.3011845526107	1024.01234130226	0.2789482499072324	0.4333463497468836	2805.6177136625743	1855.8516664250849	0.5136548778879014	-0.0285579308946077	3779.9323573101215	2843.1716881088805	0.7195976265975229	0.5729908882734813	2435.5004864283333	950.361761115579
1	0	1	0	0	1	1	0.5192710850846469	2529.7946964758444	1891.588262662386	0.4828297651482178	0.7675824073582728	1759.0154522479063	819.5301262745099	0.1815533459464639	0.5729222015510316	2384.45237692443	1089.3692506265663	0.1957766111271574	0.5795066221360388	2365.9999748906416	1658.292880157823	0.4546600192052993	0.7575812000096351	1796.4631115882662	906.925823617064	0.1906341307932459	0.6689762267679249	2099.2528318158256	942.0461948672158	0.2033970266002525	0.6566350321598293	2138.026812063385	1469.285884929559	0.3148148910495647	0.756355232102803	1800.9999474695896	875.5058884473258	0.19205960645398	0.4905880948900973	2604.1722124697144	1802.5805152784576	0.4492375517317396	-0.0689038840541593	3772.284880240101	3098.161135126036	0.741840183547472	0.5603156459301932	2419.3887741477297	991.9862742381376
1	0	1	0	0	1	1	0.4543908950218132	2558.702176578313	1899.0348064124616	0.5880154701466597	0.8364900204755045	1400.7191497541678	743.3324494117646	0.2368970238177448	0.7197811343666904	1833.6971894876103	869.5212439442678	0.1594040594307167	0.5214263659989258	2396.366933018179	1690.3384176796014	0.5002678017177644	0.8413793460894171	1379.617841047712	817.2121928629596	0.217862514950767	0.831563084115308	1421.665991117467	716.0732324563088	0.1543999480927637	0.592190590677705	2212.1142581327827	1446.0957714082226	0.3888726958998499	0.8138284442579401	1494.6365488160477	798.1455955296246	0.2613473019554568	0.493423792926985	2465.479115002828	1824.7809831575823	0.5519371558743164	-0.0820973247358356	3603.396859320495	2794.400666652952	0.6513698111182704	0.7860025617947309	1602.4453278461176	786.6977689855239
1	0	1	0	0	1	1	0.4492182233692832	2333.0443982155725	1716.228271629421	0.6138438687814542	0.8231205302250586	1322.1232305305575	652.5976239215687	0.2512921841838386	0.5022287343242879	2217.9315242080006	916.479265895514	0.2296395478508284	0.5992424082767356	1990.0963415757549	1455.6910678827098	0.5101029466764141	0.8152395472132703	1351.256298208826	776.3283007675007	0.2615157539649973	0.8044204587559669	1390.25649861847	663.1467812903319	0.2059422650827179	0.7500450761365561	1571.6797963927352	1127.514970848854	0.3343287510446283	0.8364784190024074	1271.22012881672	660.9027425182123	0.2580730356557991	0.3975954843875945	2439.929801744333	1878.9893243002475	0.6353634047027501	-0.0013671957814485	3145.7912658371188	2590.774853374189	0.7784983652244751	0.7072278567754549	1700.9756564894365	812.6512368594899
1	0	1	0	0	1	1	0.4644515586368557	2569.6803504004843	1941.725170098303	0.4694701385106628	0.7910998464846145	1604.9041620567432	660.9158431372549	0.2037259043135846	0.7011304381380803	1919.6434316161897	744.2901038011939	0.1815296065542808	0.4857687367759586	2518.018763459981	1760.7036917379428	0.4406653495998663	0.775971017942797	1662.003088610269	778.9979319991616	0.2249836366088524	0.7681188164258015	1690.8787958409257	665.8320073094144	0.1750971986556337	0.4997485966888846	2483.5555682905306	1588.9734221627402	0.4012956382842122	0.785903466895058	1624.7425009309902	705.7381500796379	0.2132225904876252	0.3876875779226084	2747.680672180377	1821.6168551895423	0.4839258307483757	-0.0733248002749464	3637.85434017035	2826.072555904036	0.6143837555655927	0.7647966165151866	1702.948468048441	746.6867681669347
1	0	1	0	0	1	1	0.3876797351555312	2670.3535875650023	2062.2000583673807	0.6939464889710818	0.7584241258114547	1677.282572801072	877.4316767507004	0.3421114399104157	0.4644670962427671	2497.310450099889	1113.7786729433174	0.4377567461510392	0.5214763148051129	2360.6476765354355	1740.5797326099243	0.6167775795781261	0.782879441094786	1590.1201055672043	926.6694034430808	0.3367256072271056	0.7472771140775379	1715.5435244392302	784.4633867266095	0.2457997084313612	0.5781240792804192	2216.520864399267	1496.777790898465	0.4723828916985611	0.7544805510454073	1690.9174463456568	917.0900840901876	0.3439155484294656	0.4511376840162791	2528.198455300254	1851.4799280091224	0.6240103475836538	0.0005581786304501	3411.600849949568	2815.23853992364	0.8536496651718649	0.7051031033986103	1853.166990879194	937.916833855124
1	0	1	0	0	1	1	0.5700578512818113	2013.34407406838	1488.5018584656527	0.4153894040674916	0.8990171406939663	975.7460934959536	459.0688823529412	0.1267284608904728	0.7833508568929216	1429.1949642301229	538.1050762088837	0.1064838366774494	0.6206828007762202	1891.0989655408528	1354.8307551873468	0.3930817644344436	0.8907196475550906	1015.0420474213632	618.7775356370361	0.1510778571229205	0.8419265770730306	1220.794090378441	514.9906291096761	0.1275837828622763	0.7227117072993169	1616.8836012168997	1106.5716906530754	0.2615911398943904	0.8978271385170756	981.4784485476066	483.3073447582357	0.1359795600868957	0.5294890573371089	2106.191489607441	1559.6883741004458	0.3870582868689357	-0.0020966626130825	3073.7447314899464	2409.1659205109454	0.6367845719131935	0.8476743640698472	1198.3936231807645	533.7080583783319
1	0	1	0	0	1	1	0.4024220152391957	2988.0505368239155	2108.227397947133	0.4608887225898292	0.6224337034261942	2375.129281204367	927.1745180392156	0.1755752942760432	0.4723541830793751	2807.772353527073	941.642330955082	0.1687685147013187	0.3998630190544181	2994.441536477705	1921.7129616633392	0.4433927878566376	0.6049422718562487	2429.522495761185	1052.3128690521048	0.1995874070669586	0.5945105398920192	2461.3899826517622	864.2069238748911	0.1753273323463974	0.4495301550352577	2867.856458340468	1550.8576624620555	0.2932712659872205	0.6160809609496665	2395.027303019914	985.9578954782156	0.1995303335785995	0.4464479881462098	2875.8740398522064	1844.9241781583664	0.4315745795290259	-0.0444760965656272	3950.3893013983056	2982.8464316398117	0.6563944199217775	0.5716519683540939	2529.8165623975324	993.0457264619716
1	0	1	0	0	1	1	0.4479857357098259	2459.840613450394	1803.197838258368	0.6216482811896232	0.7609426050777712	1618.7616569593215	626.8331678431373	0.2705550000518575	0.6748688449597544	1887.822296142225	654.4310229213638	0.3104861272689054	0.5113239343678488	2314.4209502918234	1532.7920478707906	0.5408478249502151	0.7909246169157138	1513.8514744976203	699.0172986192	0.2728763832504983	0.7966732995630699	1492.8941770232575	528.5621665058673	0.2117529914908302	0.6067737071853199	2076.12305887691	1259.2685645005204	0.423679714799772	0.7622810168889236	1614.2238121108014	652.440591951351	0.2729130466349489	0.4428383343506712	2471.282715150651	1720.3931090487574	0.5886877119392248	-0.0124322267529757	3331.308078213716	2638.4744003460337	0.7540253928855037	0.7355206202983867	1702.6591883973826	674.3887986127068
1	0	1	0	0	1	1	0.4421136184793317	2477.9097455983524	1901.205314887916	0.5495631469567606	0.8583394973619521	1248.6392799883167	599.8202084593838	0.1670158307208979	0.7072040579951605	1795.1267988531397	699.7100107394242	0.1811928585546809	0.5843781721962165	2138.758643575134	1573.109654940453	0.4404473363605015	0.861829318340505	1233.1631936682993	650.1940084650506	0.1881269590486818	0.8269765079346725	1379.955685777285	522.6050786644356	0.1550114788138063	0.7206838308010592	1753.3178016855902	1141.3251392739448	0.2671312836396755	0.855788661257726	1259.8310504430924	595.8869897097883	0.1638042062114203	0.5560597611500433	2210.420295064428	1666.8406029561754	0.4063027188319652	-0.0011973888581116	3319.498355884717	2672.744019478964	0.7046396390166935	0.741604505417462	1686.3785604545037	755.9932401769302
1	0	1	0	0	1	1	0.4444094216407988	2679.589970029667	1872.32617343048	0.4283625899830677	0.726571002539329	1879.8066964609773	773.8045607843137	0.1707276432962806	0.6259819696994666	2198.554200635193	1052.586372492185	0.2064286952882999	0.467119596973113	2624.2534804610004	1680.719528941165	0.3776441382414712	0.7163211824968927	1914.7159773626076	864.3816620454264	0.1845336664496594	0.6764812653141329	2044.751921508064	813.4736975921709	0.1664504523663144	0.5043033618019266	2531.0393319565874	1406.2244402085944	0.3062669804188635	0.7176637098054554	1910.179849040416	866.4220789561737	0.1949186076888823	0.5093944583815297	2518.0081534116816	1651.511145229012	0.3837353334562768	-0.1098335159697103	3787.2138192716775	2812.557014720421	0.5464519515110062	0.7374473540870468	1842.0402132295628	747.4119409897748
1	0	1	0	0	1	1	0.4552926387976944	2546.678492331663	1919.6827689893469	0.6192112772209938	0.7331859582084972	1782.3657953572765	746.075959327731	0.2799323442257374	0.5830307551692836	2228.150438731071	896.4515023878404	0.2703413537167186	0.5094146786425422	2416.850423504368	1725.6575196167005	0.601324318781982	0.7265643111244591	1804.3471476650147	842.5892231185039	0.2753202440375207	0.6947855024820767	1906.3168103455744	776.1931102344712	0.2584326346387913	0.6602279927932637	2011.3437310917047	1283.7569048132566	0.3893506038518883	0.7295057721336816	1794.6158510346895	792.361068849773	0.2833426468497294	0.5708862588071508	2260.36570418922	1643.9077714865452	0.4874786228758208	0.0003209109399854	3450.0294494855275	2864.7210908831275	0.8875855088418823	0.6650510942741414	1997.0170831539317	805.6390919907514
1	0	1	0	0	1	1	0.4965492513581973	2443.082596304433	1818.9635994640569	0.6370493646940193	0.8025859983201836	1529.84922359369	689.2029921568627	0.2344554353982329	0.7135951977459767	1842.6794914627912	764.1204048584796	0.200305134143252	0.5646434057954928	2271.863415011504	1652.1816398054254	0.5455250267029732	0.8215995017020701	1454.3123293635952	749.7946519873169	0.2430507583729008	0.7952814827057787	1557.8951245011012	681.5929848579544	0.201427908021384	0.7170320419014014	1831.5900893680075	1260.427225745614	0.3464625526997967	0.7742867383401488	1635.830090935108	785.1517442527352	0.2674835961089343	0.4504603918088526	2552.461230791633	1866.1483468357844	0.5764246067425068	-0.0010724402791184	3445.025232051521	2802.0404929958336	0.8273685283509599	0.7460151927171611	1735.2558770266476	782.1127154181985
1	0	1	0	0	1	1	0.4503777369046705	2557.9672312574253	1981.2934332823	0.4947243730828307	0.7984149213351462	1549.144786900788	650.7058564705882	0.1311776919635082	0.7626802763195135	1680.8530078971078	657.8314285308327	0.0963479946467731	0.499611987729626	2440.7104863031686	1715.465140719683	0.4098014663252424	0.8086166001688655	1509.4368606964194	746.3826242377978	0.1385929279194537	0.7747253510872052	1637.642043100651	620.8678945061354	0.0946246850782369	0.6162483561765942	2137.410522343181	1273.651168873527	0.2569068174643623	0.7976127552836793	1552.223977038181	678.5024910746497	0.1414578235130282	0.44866853557993	2561.941494585161	1795.646388334922	0.410659053003487	-0.0192920749512397	3483.4705433463823	2739.9065007758263	0.6352793482524737	0.8109953705935795	1500.026873046024	670.9827270184685
1	0	1	0	0	1	1	0.4594354222026597	2617.898650066568	1947.376533501298	0.5722440328882574	0.631830547032594	2160.493248025882	938.9930349019606	0.2378241898746891	0.7489937257590938	1783.9033701725218	788.6283630827826	0.1590436036376581	0.4685760738502627	2595.6706657974646	1805.6882166767132	0.5718973946418519	0.7431245859428808	1804.6388680535224	898.695207973912	0.2280729983586344	0.7582713956799216	1750.6247314596992	793.3833475606601	0.1806971320929892	0.5708060005881436	2332.683717846545	1469.3726575104408	0.3795446566277367	0.6701279655786921	2045.039904443416	952.3842957703474	0.2507433837446211	0.4355651289900661	2675.074956918868	1908.3863915067752	0.5181969751964168	-0.0380785695978256	3627.806795629572	2837.84920414132	0.731127062602608	0.7178874493042334	1891.212114100832	872.7359615550322
1	0	1	0	0	1	1	0.465868153666956	2508.2749852580773	1853.8402878654283	0.5104176701562829	0.8216194685023054	1449.521420388003	555.864294117647	0.1065472687598181	0.5409875693038717	2325.215098050017	764.7641171642678	0.1339445582991267	0.4761122173420747	2484.105555216564	1707.2801634528882	0.4956673438046897	0.8122696687109323	1487.0245344899508	712.3766191735447	0.1484721020598675	0.7947144728831472	1554.9988666332745	531.1098450770263	0.0866738907089278	0.5799266855475556	2224.402924956393	1351.1493228521351	0.3135366161743735	0.8137665159943264	1481.0843561318018	627.5364764462374	0.1262764436189452	0.4763393076057449	2483.5671027564413	1807.7896083297376	0.4534545371722266	-0.0007007523495503	3433.2309890198526	2707.372212198173	0.7262669406212365	0.8333477672995474	1401.0591765315312	595.5513837603401
1	0	1	0	0	1	1	0.4517504293992999	2331.191499418433	1789.9185797569617	0.4351518344445098	0.8106283576519814	1370.081094203602	638.1227450980392	0.1312783226622819	0.5815484994504589	2036.626383180001	946.3937967789276	0.167018324274087	0.5466517134353437	2119.848333378615	1580.1776097251786	0.4212307110978273	0.8320938952713077	1290.0960453218893	694.76963124795	0.143966802656837	0.763864069628571	1529.92393067403	678.0033545716125	0.1296993275988152	0.7079146374521776	1701.5460117896837	1174.746249276382	0.2753012144343347	0.8177102277798541	1344.218759002491	643.8104775640542	0.1358749931016619	0.4815315330513966	2266.991932667687	1616.9464640685696	0.3881420527798884	-0.0039065242329219	3154.535644238013	2541.90491752281	0.6554881150249029	0.8036848192216783	1394.9728105090558	609.1723872070312
1	0	1	0	0	1	1	0.3803061232158504	2726.8676044100994	1990.796175394631	0.491225748386737	0.7997652405483464	1550.0481361210802	783.0475329411764	0.2031991862861919	0.6741059061625279	1977.4872632748177	771.9398947833948	0.2135177191221786	0.5172851942128782	2406.693360544271	1722.6243809397797	0.4094227309029554	0.7945894803309729	1569.9535047973502	841.2535151984849	0.2070926662520849	0.8158927612246059	1486.3150737585036	663.0473315977625	0.1833542362261891	0.6527028373380213	2041.390397905314	1288.7607816349728	0.2800196974286728	0.7790794193441407	1628.1467177374382	860.1338180482504	0.2181594706527162	0.5029735128267088	2442.1099706050786	1779.6589526735	0.4205141611133188	-0.0196983717697025	3497.9316007403177	2754.6219130658124	0.6150587793305081	0.7625642285414	1687.9070403198157	856.3124806123622
1	0	1	0	0	1	1	0.43111888045002	2491.199633803993	1847.331397972172	0.3657179349285448	0.7487177650429404	1655.688621951097	705.7323231372549	0.1329574319201536	0.5921080528976791	2109.455347917689	756.4299601571407	0.13172788098628	0.5237882707803475	2279.2807111551087	1535.7817203644584	0.3075189244560156	0.8049051618832043	1458.8836619434876	716.5614647402023	0.1273841801545279	0.7700026096946944	1584.014764704022	572.7028741751584	0.100295047074861	0.7529401382192091	1641.7191658563909	1044.6896248441135	0.1826312215041833	0.7432899535737012	1673.4749037556264	717.0020668380466	0.1399026527135549	0.5488974612962287	2218.3772706198865	1482.4080520441169	0.2874385461126434	-0.0378159061568934	3364.7897513862854	2587.903103124699	0.5106946981616073	0.7825662646478296	1540.143667796168	656.7584106445313
1	0	1	0	0	1	1	0.4447624763715726	2629.5670154377644	1913.225000178725	0.5379428899719905	0.8232816896851308	1483.4933857932006	622.9445560784313	0.2062057185469211	0.6644968999341951	2044.0574970706737	818.4684257997936	0.2155957796634303	0.5146539755470511	2458.5020651931995	1697.994745059653	0.4685457749619642	0.8366544750260634	1426.2592027016776	747.1567588556875	0.2225834664516856	0.8236023192622514	1482.1469837076984	630.2554957849009	0.1974266323194291	0.7121475447045549	1893.345223011984	1160.4721241143457	0.2727976987394889	0.8182634401813377	1504.4092343919317	735.3304138570151	0.2124264214356354	0.6240088005268117	2163.882522054554	1694.1990427711592	0.4480735903759604	-0.0465160279043359	3610.087939864488	2750.311135134601	0.6564190926653267	0.7293855658700117	1835.7786632299023	779.0203261431526
1	0	1	0	0	1	1	0.434713594716633	2429.8257187940885	1945.7696889191104	0.6469619065532541	0.8242234516765722	1354.943918699337	677.1294686274509	0.2140322300192425	0.6058968823765407	2028.8306127062976	890.4718966432424	0.2139443325856434	0.5545225696277374	2157.0176907025875	1632.4583074104562	0.5463237145040717	0.8242248799087825	1354.9384140444292	773.0577292248206	0.215943239911536	0.7810013404277818	1512.382287311138	720.9412402054043	0.2022089453005472	0.660441718786154	1883.2068158106829	1233.8796723252406	0.3370589011927984	0.8203907386211314	1369.636172948049	726.8860400044216	0.2229081781719329	0.437063201379851	2424.770688727964	1791.706895061344	0.5281420249896855	0.0004097143163483	3231.11092301992	2680.5075891116653	0.8154798160114665	0.7855769445415814	1496.4995623520274	746.7750502642464
1	0	1	0	0	1	1	0.4535957485988343	2445.8700858908187	1849.229989387204	0.4857963277646832	0.8496520606860779	1282.9953742267735	605.3950266666667	0.1609393801463182	0.7818898839561715	1545.3051606779427	636.5775473292765	0.197702017924193	0.5606916011045879	2193.113477212407	1579.3141293868723	0.4273601213373914	0.8769862758197613	1160.5213483796822	675.9667594585682	0.1649249860839919	0.853813480350456	1265.1150258704222	516.3123797088741	0.127917408953995	0.732762483328147	1710.507820946671	1251.104874938564	0.2825414786396061	0.8348844002186658	1344.529711656222	674.0260652971265	0.1764265917553772	0.6187786026766262	2042.9840922343044	1514.024959222411	0.3398106459008553	-0.0216428584087946	3344.459200519442	2702.312465227221	0.6533244442922456	0.8495111984051744	1283.5962582315328	603.4915807387408
1	0	1	0	1	0	0	0.4104780380343901	2656.112900041653	1953.5550725476307	0.564133445691739	0.7109506677755464	1844.7984863560016	800.3087348733536	0.2216960218154555	0.4690505648919952	2495.893303060738	846.0447021276595	0.2067278615885077	0.5038574152087052	2442.149151114037	1691.2407983186265	0.470321688171933	0.723067553953222	1814.6942587223352	915.1256619798364	0.2415810803286287	0.6637242322989767	2005.744171083791	1117.0949525102992	0.2979819907580704	0.6490326181418136	2049.5465989617887	1203.9274368221854	0.2716629059989577	0.7107210603083702	1849.5450341576627	806.6156734295848	0.2228349621259386	0.4556467778224885	2541.600861418105	1769.123709222101	0.449224193928776	-0.0281228020018594	3513.341114681853	2740.8337811184188	0.674158529116398	0.6663599865274211	1981.4112015583776	956.371269921242
1	0	1	0	1	0	0	0.4135553626923558	2648.075879840533	1963.027532621903	0.5583638834458152	0.7201752885187007	1816.6664208103573	799.9981281205673	0.2254286762371205	0.4552880333942616	2531.086725538197	842.9807978723404	0.201168717422365	0.4981554662795801	2450.5909093717064	1697.401998476806	0.4709802996952942	0.7147452288838674	1839.5006846981253	929.979098071995	0.2416228070801643	0.6510688772883348	2027.6716169963024	1111.6275944884226	0.294118152379012	0.6554240781736773	2028.153845297096	1217.2262179672502	0.2735699961123183	0.7180931462021124	1824.7656629393127	808.7869824518743	0.2241663759810581	0.4756937223494034	2502.405697013385	1727.712582078684	0.4245197889737898	-0.0322247224796706	3512.0109837028185	2736.579228910928	0.6737967002408655	0.6413900533186435	2055.2072171100967	977.9741244247112
1	0	1	0	1	0	0	0.4394097941572324	2592.083903527218	1921.7467657447712	0.5537043583598612	0.7278381380793696	1800.3247284278557	789.5133081053698	0.2290772812301821	0.4457895819163365	2555.344772813126	863.478670212766	0.2315351383123391	0.5049739560521915	2439.416280691007	1705.609168251769	0.4751444290042776	0.7297590594959519	1801.2675332760375	901.9940293328924	0.2458487949045743	0.669968596624728	1990.5492211962053	1101.495143036199	0.2983448390229902	0.6759607412117419	1971.9547737910348	1189.8992268409477	0.2882055019793766	0.7201063178625493	1824.6943346522803	794.8574807294833	0.2324439535420061	0.4846074793814219	2470.1326421447206	1712.7499145736697	0.4341961016055634	-0.0260670081602584	3509.922540095928	2738.72621195292	0.6748383295208695	0.6727271080661927	1978.2654688838395	956.90612720246
1	0	1	0	1	0	0	0.406295245797995	2660.93007050933	1986.9431464809463	0.5673568772167616	0.7122931041490628	1841.60870795987	808.6087493971631	0.2276951631832587	0.4995695956671991	2422.313470936788	853.1913510638299	0.2567977773329565	0.5016060386149237	2443.7949975222264	1710.880436272343	0.4780579548079407	0.7152453246300373	1842.5490501576944	939.3586503831792	0.2474163911033217	0.6612417240979317	2012.3953390094875	1121.0513252507246	0.3007435760978181	0.6605867474296766	2016.7642296061213	1227.1031372229545	0.2777386706318479	0.7150104567902481	1834.8684811056528	813.7102269148936	0.231070446692713	0.4286094870938168	2600.787703707799	1798.8122494679058	0.4483734998314722	-0.0293442831948215	3500.168510782666	2738.1853792306406	0.6736303709896393	0.6531336676503156	2033.28205683574	999.6524476144668
1	0	1	0	1	0	0	0.4101229189014587	2663.9415274319263	1979.2373152530397	0.567865894755563	0.719801550170039	1824.7798818451647	800.8507159625126	0.2258225937252479	0.4791967242330946	2476.705207870854	860.5318510638297	0.2398080205037326	0.498159351731296	2456.663005190533	1701.511813741782	0.4753905449381862	0.7101770597647948	1855.6882710989316	933.2655861605544	0.2493842626818798	0.642074659722606	2068.4365506252734	1132.636134028416	0.309927541345992	0.665746621584528	1995.0284930761368	1183.8335400782887	0.2784787392542433	0.7051756421827342	1870.334943513899	810.9199300911854	0.2249898421029615	0.4419537766440212	2578.172663026928	1767.894650639435	0.441389836741485	-0.0240158597513183	3509.730644939653	2732.8678113590004	0.6719430183804684	0.6350718949919433	2078.621785840722	994.066056421158
1	0	1	0	1	0	0	0.4208188917143184	2631.0635418699467	1933.036141789143	0.5599451731095442	0.7219912076822175	1812.4507673881772	786.5799589311043	0.2188004131424456	0.5378506553560575	2334.370013457342	763.8510212765957	0.2025967688696858	0.4944920205749305	2458.342871743925	1696.4307779492472	0.474824052506192	0.7198305702453188	1814.8763689819148	914.0446973903864	0.2461339921171516	0.6591979196207733	2009.334474855677	1101.3326960690206	0.286723817033766	0.6586927020132827	2011.6753858988277	1212.4943229029182	0.2970046097819228	0.7239097297029439	1805.7216931232133	777.2585503343464	0.2209072544029145	0.4512028036777414	2560.08809477639	1770.2000449729771	0.4589053356188096	-0.026615110684892	3510.576782424821	2732.3680353960576	0.6722831851713424	0.6695830940394402	1976.0370817010785	976.8295143809216
1	0	1	0	1	0	0	0.4114338053651373	2655.472516293113	1971.8562563417584	0.5671154055930475	0.6930207042939498	1919.0876798917368	837.5519928926038	0.2311088286737691	0.4426902538269751	2566.443014761516	850.7297340425532	0.2218406350093746	0.4931601218887669	2463.842214817004	1713.071273614467	0.4790530962472945	0.7139995745111714	1852.5205420341256	932.3770109485682	0.2406724737256382	0.6517609456177914	2042.1779895533973	1128.433162937838	0.2932338034263336	0.6532651491954518	2033.096779631795	1203.449061205342	0.2731679707662057	0.7003019408357594	1895.9840556069807	827.0218445542047	0.227901628939367	0.4572968758216462	2526.84516438615	1743.7604840356266	0.4465586061034685	-0.0307503683198357	3512.958763186098	2733.9921684681062	0.6671536060816088	0.6463791648049975	2057.622738251927	991.0925469491838
1	0	1	0	1	0	0	0.4045825942852695	2659.8671965917574	1952.4406560430716	0.5598658029269986	0.7064704325491862	1858.8916654880704	812.0640862917933	0.2272084563222778	0.4529984830300873	2536.462666419321	879.6893085106383	0.2302054665244993	0.4880754550106463	2469.724925921986	1714.1031123085354	0.4769801636903574	0.7079365045397079	1860.351339305076	947.3553057909396	0.2488325715894029	0.6309134270262977	2088.8400090290847	1145.980314898345	0.3025032405112799	0.6616522420844992	2005.002584233463	1181.8133830866832	0.2822871409840152	0.7020723983111953	1873.0867694285068	816.3211135460992	0.227565540433409	0.4521213556512872	2544.671553806899	1733.2608585991345	0.4318679706636192	-0.0326077645081744	3505.190602324382	2734.01502136574	0.6671560176797298	0.6300589016108084	2094.4405677815857	992.6602333101312
1	0	1	0	1	0	0	0.4335419902742145	2607.8123186604857	1937.9534353992208	0.5606526994378248	0.7033148955301302	1880.464410276848	815.9123120111448	0.2278397780165323	0.4271925277961867	2578.0183288060184	851.7999680851062	0.2115582920782618	0.50273049955687	2445.5678551912706	1697.5128501116203	0.4718185130470999	0.7256019730533005	1806.555755154674	898.2229033909902	0.2368818536768447	0.6789257940605606	1957.5285185827515	1084.1198982336723	0.2897720013297773	0.6719072091587265	1978.9545047713411	1166.4163944643517	0.276432765886886	0.7033438487345297	1876.888203794845	816.134119260385	0.2282236110741588	0.4992540113060487	2446.88246583387	1679.1319055518572	0.4219967453039409	-0.0238706998420987	3509.335821366436	2734.5392099651667	0.6735159395708541	0.6585717993145067	2008.0073004409237	948.9826140253592
1	0	1	0	1	0	0	0.415055976746819	2647.100084639524	1960.7000189599896	0.5574661002623703	0.7069218684540151	1858.6987851315705	834.3173434549138	0.2353376688835284	0.4538556024139962	2481.404487840196	836.9531170212765	0.2308239539953766	0.504288375096617	2437.045870096729	1697.625816819735	0.4728007532751432	0.7342811954908465	1767.9353206944209	902.4396777329443	0.2387182451181166	0.6849848272888358	1930.9137991881355	1077.1184087922254	0.2808087236240475	0.6931514890900567	1904.790860440616	1155.2634643230404	0.2716452560004775	0.7163193365075031	1824.730115194085	812.78683204154	0.2307348946758463	0.4685258423965511	2518.640902702376	1756.7338550676984	0.4350164043181148	-0.0321918090272736	3514.5519730163214	2733.942423862025	0.667133909293382	0.6663858709419737	1987.7123831640024	984.3094392687208
1	0	1	0	1	0	0	0.417712147554743	2640.9370309348515	1950.009024097721	0.5612179326943597	0.7019554906351921	1872.5055074454715	818.6662735359677	0.2322772162958085	0.5012716484513331	2435.8129605133936	821.5212127659573	0.2441231941795694	0.4988072483886112	2451.572428813667	1700.0469244550536	0.4735986290170496	0.7079389752551524	1854.9230131948816	928.7468802194873	0.2449981972323245	0.6584750414765729	2011.181276542536	1115.618243460946	0.2982112874734394	0.6523426170214114	2028.412822046956	1215.1761386221228	0.2787261148150995	0.7123851261773199	1841.6265233981708	811.2418538095237	0.2268755520772283	0.4746571180181744	2476.834302647001	1724.5820246098883	0.4409419165810069	-0.0264043221131273	3511.555478915322	2740.3117731001103	0.6743455608879346	0.6173887631259991	2131.7017128040507	1015.8771576122527
1	0	1	0	1	0	0	0.4156954633238099	2645.564937130176	1972.577210567929	0.5706322299165582	0.7106993412895664	1855.1791092816788	790.8702536423505	0.2179518252165231	0.4946841002844881	2407.681273098632	808.6062872340425	0.1927157727852651	0.5095565054146087	2426.745485273623	1693.0012461205151	0.4691832496816655	0.723268309745389	1819.3164252016095	903.0930046634584	0.2355100326910074	0.6601033518834186	2021.0156447884576	1105.8829673294754	0.2988508421387825	0.6539195641586413	2032.867224726031	1186.0775954402443	0.2739189495114198	0.716498368467572	1837.1566910016656	795.0222388500506	0.2211784181384561	0.4889821304981371	2461.678506965612	1706.5881233540404	0.4321831034775981	-0.0279402357159807	3509.6416643804123	2739.2486847727523	0.6738412582103541	0.6561723465747094	2026.71851085432	957.4745169245944
1	0	1	0	1	0	0	0.4131828138414535	2638.318806697454	1975.131246847257	0.5666326305311641	0.7340561882925155	1781.8673307416618	778.0599220212766	0.220526865194382	0.5306028061438504	2350.005130641716	779.7212340425532	0.2078383400473001	0.5020342986307826	2438.123161138033	1698.5665683789405	0.4747135288863848	0.7312065570460076	1791.5552491914991	926.121427086477	0.2432316034056605	0.6719471342489859	1980.52148677931	1093.5443072538053	0.2932125109775518	0.6550877587229107	2025.970769606767	1209.1142096436208	0.2757900890293367	0.7333665001646168	1784.0667551270649	800.9504779432624	0.2249086193112769	0.4586583475207146	2519.024061567943	1778.5962676294453	0.4452830263861841	-0.0307271667586436	3504.244812986189	2739.257492560193	0.674886226982504	0.6675069575676689	1992.638205854863	993.5217247285234
1	0	1	0	1	0	0	0.4298096679421936	2617.8666123348653	1927.2233110694172	0.5549462002637287	0.7149199435442828	1843.9747443011968	802.2637598784194	0.2208487654857181	0.328142121462572	2840.01627158718	947.3106170212764	0.2411050044169901	0.5029781529804288	2445.9515109386457	1697.7659938927834	0.4731343860570532	0.7242930199012209	1815.2024540904972	898.2200872526817	0.2347506015011777	0.6625809826542293	2011.33860111506	1097.1097841559033	0.2938732458410353	0.67484078992302	1973.703206504287	1176.1724566271196	0.2703251010325457	0.7063730368044384	1874.006705054775	808.3898471631204	0.2260234789991966	0.4998184402452105	2446.2192203687305	1699.793040159507	0.427061173051189	-0.0295182072560862	3518.832886580468	2734.0031055044783	0.6671709711117717	0.6522924888142708	2031.0998066253364	969.6628283756336
1	0	1	0	1	0	0	0.4213773970798125	2628.5999812979708	1940.6631402984283	0.5581715183782135	0.7037271342484714	1868.7431226122785	806.97306816616	0.222338682303424	0.370985328944556	2686.4702016115434	936.891414893617	0.239655430585285	0.4974674230307628	2454.66068377944	1700.584979449931	0.4721293291053137	0.7150909454443657	1837.405933020961	912.5578529694563	0.2370473852840665	0.66673800639967	1995.877632383898	1092.5979844683347	0.2948668659374023	0.6773061694192359	1961.4051780597165	1159.984119974537	0.2624563878875357	0.7001755007230928	1875.8273477466453	805.813491328943	0.2209819824450904	0.4742313434332611	2498.6691093169184	1724.5689662530629	0.4312615492107969	-0.027265135600581	3507.501190610384	2736.6110999957355	0.6736409815619446	0.6497428732213415	2047.5181889320213	971.8105499300042
1	0	1	0	1	0	0	0.4247456408689564	2616.4715186134617	1946.9836728707232	0.5582132142277827	0.7144366500725055	1844.509671598141	808.9172062664641	0.2254139928801886	0.4873258211730593	2441.1319461285107	838.1064361702129	0.1882788346163648	0.5069559316302922	2424.625555698065	1693.3600408958578	0.4716158817237375	0.7153752349177281	1840.4872116852828	922.0099992486354	0.2424796215442244	0.6444112053126998	2059.41664603277	1115.2199637300066	0.3022291921211868	0.6778149340117705	1958.9102453038809	1173.0200990190492	0.2710709285250829	0.7133574045983602	1846.868562706215	815.4646753782506	0.2244284919417526	0.4656416585688577	2510.612209181983	1720.534747539449	0.4420811474104413	-0.0346514637215533	3503.441910894614	2734.017117764672	0.6671596572182344	0.6393807720301418	2071.0559415389494	973.023549553384
1	0	1	0	1	0	0	0.4308040621360974	2611.040252542484	1955.5857839838663	0.5632031614699461	0.7289127472467141	1788.6827019794855	784.7989721377913	0.2213530861983674	0.4794850725557502	2483.6623340738583	826.6850531914894	0.1930160970514068	0.5064733771561204	2434.187425758625	1698.0268734816673	0.4744692593735382	0.7335572502405843	1778.0254016150254	895.1008277243152	0.2412584328645028	0.6647415371286776	2001.582972136861	1109.2067775230048	0.2971045656720759	0.6496021112885556	2040.566600278396	1225.11866869874	0.296780250773908	0.7315119356313341	1778.936952033035	781.8107110992908	0.2274989054048231	0.4816720668547626	2471.227973317179	1731.950482283783	0.4423220512962676	-0.0316051043887869	3516.422840691191	2733.976184863771	0.6671634299456017	0.6718126556457681	1972.433356764786	943.7933382594332
1	0	1	0	1	0	0	0.4237561499789412	2622.4269249956315	1935.3989641475475	0.5576625578207338	0.7041257184447405	1877.5482578135	822.4175446555219	0.2351972354014501	0.4742618296555035	2497.971035979722	902.9319680851064	0.2533610263314111	0.4975680474596116	2451.402787628235	1696.2768237957353	0.474362408282455	0.7138068819097141	1845.068884036897	932.0760465725764	0.2524394573355217	0.6502312793205022	2033.3212523409688	1108.3893808038315	0.303850774363011	0.6742066675293084	1971.669281303956	1185.2772761258325	0.2898843755004208	0.7178961022999183	1836.0253061746464	803.7257478571428	0.2295231180541849	0.4474988030544256	2563.2140453162856	1755.9618756114528	0.4535394147319061	-0.0325920209139278	3514.7637233413216	2733.962049466368	0.6671511190094199	0.6389625439225294	2071.3610119163404	1006.6764062792188
1	0	1	0	1	0	0	0.4217767161584934	2633.1650266334523	1938.621701172628	0.5645483285830157	0.7054446741276084	1878.686779680444	816.5711378351908	0.2259965046368261	0.4179769607670326	2611.5631889491256	934.629829787234	0.2417420691146249	0.5045291770494618	2437.688989649356	1686.1067103074674	0.4730833425718378	0.7099407644049865	1865.1314953612705	959.8060176660908	0.2450955405708966	0.6620880635841182	2014.7823466962263	1112.3987917005124	0.2942846514725669	0.6527219890046798	2039.94194793317	1212.691855542516	0.2736012359823802	0.7133348161275637	1855.6219553706865	808.8163722492402	0.2269730052184446	0.4753000027678238	2495.392821155814	1700.1724145574613	0.4338101457179742	-0.024233013532541	3504.4381498597904	2733.982103456367	0.6731453904201413	0.6308142020650174	2100.8918463195487	1037.0625566068609
1	0	1	0	1	0	0	0.4141306305433017	2645.7194567683846	1934.6790831076923	0.5612966794882022	0.7263687121219781	1808.610571899313	781.7704955825734	0.2293307217751696	0.4673757098308249	2492.1025432336046	816.4957765957447	0.2084124016332974	0.4983869526723335	2449.279153268681	1703.5960252400291	0.475250745309614	0.7346349850862324	1781.5150398191304	898.1370920306065	0.2468970792474062	0.6915445861638838	1920.5755919295548	1060.395249707161	0.2898611888197249	0.6564417382714964	2012.6386568354228	1220.8310301414588	0.2970731087422392	0.7239670051901348	1816.5751789123592	791.9065321985815	0.2304003196758436	0.4743711417725215	2506.0951884913056	1731.210840441925	0.4475134826714117	-0.0335484063035209	3514.5511471429286	2733.995704976534	0.667156282479809	0.6666424961771	1993.1284540042427	946.450809774196
1	0	1	0	1	0	0	0.4226463272314266	2621.288948506409	1954.2823367537412	0.5659846030180424	0.7127030839810888	1842.0398530663135	811.374079366768	0.225589846081309	0.4865479290888956	2479.9120874449027	881.8552659574467	0.2404205491033147	0.5068427150116199	2430.42722024788	1686.2455324978669	0.4691153619501942	0.7207162019705993	1817.329671124165	902.3987225884396	0.2389136338119065	0.6601484054957252	2005.583684373656	1073.3080526668969	0.2863961842546741	0.6619808041227365	2003.259120738944	1212.2778607419882	0.2821721389048223	0.7102862199495693	1856.370699422742	817.1210009979736	0.2283102948370491	0.4789520078353228	2478.8746812672243	1733.7514228381267	0.4403154751400143	-0.0298750534738859	3514.139898717641	2733.9895940448587	0.6671576179796175	0.6512708548851108	2017.81860490022	945.4366644546832
1	0	1	0	1	0	0	0.4194097225884136	2637.4798351757663	1951.407172486616	0.5664331428721574	0.7160744792048185	1843.6102743913289	814.3173078199932	0.2323337447125424	0.2796561047744959	2904.5391662886204	1025.2446063829786	0.2696438069924581	0.5055605251706958	2435.234817350477	1693.7063087443505	0.4737568881296388	0.732230787611275	1787.1467585595296	902.7106316804956	0.2433841244836381	0.6729414998876535	1976.288538644359	1079.964664212203	0.2923840145048172	0.6585787055868342	2010.4231621720269	1223.2914254753998	0.2916380544621577	0.7121451544361677	1853.5158644675128	805.9269366413374	0.2310633913558529	0.4655506630228784	2519.586043863759	1731.7240032121972	0.4470586483698298	-0.0299798374694203	3512.272299521296	2739.828569048218	0.6731538395735968	0.6737345901614138	1975.8382314170703	946.3687905851324
1	0	1	0	1	0	0	0.4172725910297285	2632.714281825515	1942.1741620243413	0.5583736420914822	0.7112821026473203	1838.829576861932	809.281197922999	0.2219832116468079	0.4641347928794427	2525.39062176738	883.6318085106383	0.2180346280032979	0.5010344813108698	2438.279690794908	1697.9155207478896	0.4746504247002612	0.7217590570512641	1812.5312835845716	922.4572086572664	0.2424308163421831	0.6709447972521942	1975.7444298664184	1091.6976781082008	0.2858132394381643	0.6730450032950493	1964.8725715989972	1189.2527450563834	0.2854864076360951	0.7079252282541542	1853.1071888848387	820.8588390070923	0.2241828649260569	0.4728755280019111	2498.4475353556177	1739.130900765731	0.4417072216509861	-0.0360766239827217	3514.135824850054	2741.8545184686327	0.6757644809351131	0.6578317329233444	2014.4956812751475	993.1648780368236
1	0	1	0	1	0	0	0.4229094749458856	2617.888579692362	1929.089087715809	0.555563492945082	0.7376863682313639	1755.790571084871	772.7803418135765	0.2157662609170098	0.4568091016240084	2523.446560348514	855.9190957446808	0.2334833990231127	0.5085564079344917	2418.3473221121467	1693.9720182485112	0.4723343517054496	0.723991651358374	1807.6187074175912	928.445911971756	0.2403431592209387	0.6557898661411432	2020.435385469087	1124.5093980589722	0.3013404807779957	0.6406442033606489	2058.337577669978	1245.0644979587398	0.2948352964967532	0.7354314182892507	1762.6653721187442	776.5527985612969	0.2166441516903682	0.4713492055893176	2492.2205686273173	1734.1301305054124	0.4294081057441774	-0.0407904632035845	3507.1584468562965	2733.920781756221	0.6671426106954474	0.6468735097572053	2045.6270541686004	996.5864914946858
1	0	1	0	1	0	0	0.4220126112802129	2631.783164161806	1948.9589212941555	0.5639970335027793	0.7143698972930831	1840.4476973027545	795.8801526545085	0.2291185261677794	0.5300910828113011	2334.5420180795904	772.4722872340425	0.2181614667297169	0.500342420519218	2447.272566829598	1692.1376156958554	0.4693196293258717	0.7160999798702588	1839.592898464983	922.3337708143442	0.2466395794284288	0.6748819967240538	1970.2331916444664	1090.4028601546584	0.2904186107776992	0.6504934772626755	2038.6461568464608	1188.888979331096	0.279287622023367	0.7125950809855178	1844.6428848287212	802.6196464944276	0.2257799670731262	0.4554993467872192	2534.091848693361	1753.3108415254749	0.4407092140173835	-0.0271235757610687	3508.351839345704	2741.857657133828	0.6736046105562068	0.642625021704745	2059.8323969772696	988.8565795768576
1	0	1	0	0	0	1	0.4114606846047709	2830.1774681840498	2069.075349518011	0.6369909148095387	0.761547781393932	1801.4682529697368	717.0992521008403	0.2208212892670193	0.636287394754405	2224.872384921542	641.341	0.3130507124929607	0.4919552575750384	2629.522612819684	1693.893659776916	0.5104293338471558	0.7681549645025308	1776.3348225800935	812.4752480782927	0.2165864313007588	0.7251629508682875	1934.031608952213	947.462862179139	0.2651634352148785	0.6650266441113594	2135.1631294671133	1262.3609977880192	0.2609633244119415	0.781462787663164	1724.600980566173	698.1154901960784	0.2292151436769209	0.5590213331442807	2449.823065794189	1721.162518758411	0.4517636064894766	-0.0044244433028084	3697.29893544724	2845.4289401660526	0.7834810948746371	0.7455062823922698	1861.077515188004	766.633385440602
1	0	1	0	0	0	1	0.3371423886661417	2812.7944854628645	2010.707164186923	0.4756196138712641	0.6217617854170603	2124.7634185925112	930.3578133333334	0.2002803726280379	0.5119455196667662	2413.581843748245	836.0705294117646	0.2114918817782929	0.3687453456475573	2744.9230545228406	1718.222693869168	0.4014377286043529	0.6112660163510579	2154.0418296044795	1026.820202275542	0.2189562459355376	0.5425266856374634	2336.7419810540264	1233.4130688700752	0.2666920862778694	0.4700057938172284	2515.14738422022	1431.836677427641	0.2893252495148048	0.6256158919465813	2113.9104268901488	909.567367955182	0.1963984891487217	0.2751088331992241	2941.469042712131	2010.09282643291	0.4632533605934901	-0.0160874481382484	3482.518414042385	2523.810954647281	0.5601242906064998	0.5985684390526609	2188.9388800636093	970.2392822840072
1	0	1	0	0	0	1	0.4023294241580676	2897.157384330992	2084.6367139428403	0.6097494602252171	0.718682958746242	1987.646604619109	840.2972790196079	0.2271935884674017	0.6089965031872214	2343.319309918154	852.5058823529412	0.1593927695188513	0.4051210468928246	2890.3833878891305	1910.3884190461129	0.5566850740710374	0.7068367667637852	2029.064730717959	1004.8517334629466	0.2573232374848438	0.6514675995724499	2212.3953108199794	1167.718773599483	0.306434919375664	0.6209055148156319	2307.357473354441	1375.990948362421	0.3290034875378642	0.7268900555764082	1958.4383620672213	850.4765380392156	0.2318518649509693	0.4798748930989961	2702.682687157828	1914.94419063458	0.5067479638796516	-0.010854631423564	3767.7797115079343	2887.563872432371	0.7418347994154463	0.7074369103276162	2026.986785988489	938.018065329159
1	0	1	0	0	0	1	0.3928136578772978	2672.922233942892	2152.451375693396	0.7216754796914596	0.7434842118480163	1737.3302306983317	880.4462322969188	0.3145384402411031	0.6206292362343058	2112.794491829691	793.6235294117647	0.3345266911091225	0.48210832603861	2468.566272497569	1787.9567319351256	0.6288018978016173	0.7428226163863763	1739.5692149540646	1040.1539493097746	0.3579743241449182	0.6417451530088675	2053.1532361726104	1271.0887789716378	0.3799738604992446	0.529338453024121	2353.31295428512	1484.660983118708	0.4628762822200464	0.7457163446747445	1729.7548198406712	887.057950392157	0.3224140512468418	0.509896153578012	2401.426959941032	1813.016665002708	0.5780939299579758	-0.0060873100150806	3440.671119847022	2781.077028352962	0.819129008564813	0.6769919439154548	1949.5393412753324	1013.1710729262408
1	0	1	0	0	0	1	0.3653192869106122	2794.475325677472	2093.1832715840915	0.6259174448521192	0.6703973016619191	2013.8077506024756	959.6559676470588	0.2700396207195997	0.7034001275489536	1910.3287367238504	679.9411764705883	0.1577515856183152	0.4663787724016149	2562.354285663505	1664.892539835727	0.5087616682058846	0.688455435567201	1957.864888500172	1029.7872886981638	0.2568185945851752	0.5953228083000894	2231.397758748283	1307.0277999244038	0.3257841857596785	0.5844522222815481	2261.1694585232444	1240.4204431442863	0.2798671896585608	0.6731766436365889	2005.2991588742468	949.7164323529412	0.2659028392643603	0.5221531882368304	2424.750039800118	1774.6823684089672	0.4416141906073356	-0.0326577697321301	3564.518206428989	2712.6747776884204	0.7325980954872142	0.6294302383804398	2135.2936957346296	1053.873883415671
1	0	1	0	0	0	1	0.4035937977301084	2694.606651054014	2024.669236162454	0.5536810492121131	0.6801507320743068	1973.3175679782212	832.6611815126051	0.217928074533898	0.5551186473435443	2327.2680272345588	785.2941176470588	0.1936650738726863	0.4703670169265145	2539.287140775244	1703.2052409011644	0.4510375854866043	0.6598807949535846	2034.885042388096	1003.1157505872692	0.2348036470856389	0.6505075333287366	2062.73392479524	1124.5215679756295	0.2696205698941263	0.4635620346132207	2555.548073852916	1410.707638958612	0.2903929505361138	0.6783649885956771	1978.8184937991848	828.3947209803922	0.2142306748896362	0.4121722030041957	2675.1575313237067	1906.5747192642784	0.4340269502282181	-0.010600191043089	3507.6317280583157	2780.732351227559	0.699386391084115	0.6361090409333157	2104.795635880805	1039.2491508932674
1	0	1	0	0	0	1	0.4582847609553252	2324.5757781094403	1871.0271902464656	0.6042674128669757	0.8298967913187292	1302.610080229535	671.2162713725492	0.205651655692076	0.6745339490187623	1801.818447144766	700.3528823529412	0.2024376572631114	0.598501635564168	2001.244133999547	1526.8467962252114	0.4998411403071101	0.8076859649512755	1385.0443237519864	821.0514518224052	0.2188651480929496	0.7510485166145213	1575.852412411154	993.5371920954929	0.2705525079448435	0.4682255389374293	2303.148388188944	1377.8088131289453	0.2977814761289392	0.8373694837394372	1273.6766938754622	652.0884776470588	0.2072223804198866	0.354336416599524	2537.8229925879746	1915.0918057584772	0.4962577701106743	0.001128854306562	3156.551763799783	2656.42287057572	0.7669098003154691	0.8258103360313361	1318.1637748291714	751.8005898545208
1	0	1	0	0	0	1	0.3497849883543698	2688.527744044424	2101.122869959903	0.7877984664372033	0.7407548017867536	1697.6235335547503	874.6788759663865	0.3504538322999516	0.320683371778041	2748.034300453904	1072.2706470588237	0.2890379756134432	0.5026589194926189	2351.3278797176304	1709.69694893685	0.637070142014307	0.7622582454470712	1625.6938331492784	922.5502535985116	0.3406015164721925	0.7370474707079835	1709.7188615014682	1060.3561380676451	0.4037997147819035	0.6768666407155923	1895.2954688118675	1149.8886311172416	0.3603411900785661	0.7382684025645405	1705.7449903147412	874.7354347338936	0.3429214027206468	0.4798347792433428	2404.6766266340305	1676.1430321942903	0.5763497267854419	-0.0006850809089578	3335.2987372265543	2642.551523510987	0.873545576134045	0.6736359909615421	1904.746377152652	982.4551165986902
1	0	1	0	0	0	1	0.4754154205352503	2476.455796541357	1982.199539590752	0.6347265184162596	0.7969389291306476	1540.7641203331168	783.7179493837534	0.2797189314501526	0.5260598420422454	2353.881387636049	1014.7412352941176	0.3624302188090509	0.5755157938585045	2227.6840145012447	1645.8119987326447	0.5307367435839547	0.8041358706331869	1513.2137316413557	894.3143313641438	0.2936137285126161	0.7508433129772529	1706.7074891122668	1091.9702571359455	0.3113754003484837	0.616591603228176	2117.1597571398274	1413.61525496054	0.4230275320598995	0.8154621230021947	1468.8098639865734	744.2787174509804	0.2679321107802683	0.6062523045816515	2145.5163719481197	1632.1554132613148	0.4640522609853544	-0.0009534669011717	3420.816391163719	2734.070448642205	0.7805027894274648	0.7723853347462027	1631.2590743556495	939.329227582146
[truncated: 1,516 more rows]
[truncated: 1 more columns]
