# Supplementary material for: Regression applied to legal judgments to predict compensation for immaterial damage
Source: PeerJ Comput Sci. 2023 Mar 23;9:e1225. doi: 10.7717/peerj-cs.1225 (PMC10280496; doi:10.7717/peerj-cs.1225)
Supplement: Supplemental Information 1 [file peerj-cs-09-1225-s001.zip › data/paper/final_analysis/full_binary_table.xlsx]

## Sheet: Sheet1
fs	or1	ng	at	cv	oa	or2	R2 adaboost	RMSE adaboost	MAE adaboost	MPE adaboost	R2 bagging	RMSE bagging	MAE bagging	MPE bagging	R2 decision_tree	RMSE decision_tree	MAE decision_tree	MPE decision_tree	R2 elastic_net	RMSE elastic_net	MAE elastic_net	MPE elastic_net	R2 ensemble_voting_bg_mlp_gd_xgb	RMSE ensemble_voting_bg_mlp_gd_xgb	MAE ensemble_voting_bg_mlp_gd_xgb	MPE ensemble_voting_bg_mlp_gd_xgb	R2 gradient_boosting	RMSE gradient_boosting	MAE gradient_boosting	MPE gradient_boosting	R2 mlp	RMSE mlp	MAE mlp	MPE mlp	R2 random_forest	RMSE random_forest	MAE random_forest	MPE random_forest	R2 ridge	RMSE ridge	MAE ridge	MPE ridge	R2 svr_poly_rbf	RMSE svr_poly_rbf	MAE svr_poly_rbf	MPE svr_poly_rbf	R2 xgboost	RMSE xgboost	MAE xgboost
0	1	0	0	0	0	0	0.137444	3181.31	2599.53	0.702055	0.391555	2671.92	1947.36	0.495507	-0.147864	3669.93	2135.78	0.466745	0.212785	3039.2	2336.67	0.606848	0.379852	2697.5	2028.37	0.543518	0.302987	2859.78	2150.9	0.568145	0.205358	3053.5	2376.71	0.604485	0.398015	2657.7	1928.87	0.487651	-0.244359	3821.08	2801.93	0.732739	-0.0244067	3466.96	2748.15	0.683918	0.294741	2876.65	2065.9
0	1	0	0	0	0	0	0.13721	3360.55	2731.14	0.943561	0.297295	3032.8	2178.59	0.738345	-0.241911	4031.83	2586.26	0.79493	0.209103	3217.49	2520.34	0.845123	0.322666	2977.55	2181.28	0.715975	0.294427	3038.98	2216.18	0.765185	0.150457	3334.65	2557.35	0.761838	0.306988	3011.81	2143.46	0.733438	0.0605308	3506.7	2630.6	0.83967	-6.20524e-05	3618.02	2950.89	0.979799	0.308396	3008.75	2196.07
0	1	0	0	0	0	0	0.156675	3203.93	2526.84	0.755262	0.389774	2725.41	1878.76	0.550148	-0.543076	4333.91	2657.4	0.694673	0.285403	2949.28	2246.56	0.586906	0.413335	2672.27	1896.19	0.535868	0.367587	2774.51	2017.86	0.588491	0.300753	2917.44	2165.28	0.533975	0.387764	2729.89	1888.06	0.544261	0.0462415	3407.26	2547.15	0.589176	-0.000911409	3490.47	2725.91	0.791899	0.322593	2871.51	1949.45
0	1	0	0	0	0	0	0.176183	3099.79	2497.09	0.587931	0.410677	2621.77	1898.7	0.436373	0.0649399	3302.46	2143.12	0.457399	0.232234	2992.48	2281.18	0.538021	0.423667	2592.71	1928.86	0.451862	0.372485	2705.39	2011.8	0.49162	0.282385	2893.1	2200.5	0.520204	0.392033	2662.92	1919.91	0.442906	0.0951128	3248.74	2397.53	0.541542	-0.0236866	3455.42	2643.68	0.571472	0.36645	2718.37	1965.56
0	1	0	0	0	0	0	0.177832	3218.98	2569.26	0.750378	0.380173	2794.95	1963.11	0.585139	-0.603939	4496.06	2823.28	0.742059	0.276005	3020.69	2326.91	0.655577	0.433783	2671.34	1954.01	0.572737	0.381546	2791.85	2050.36	0.608558	0.211851	3151.68	2393.75	0.635567	0.368728	2820.63	2001.83	0.59907	0.0604257	3441.15	2622.77	0.724249	-0.0146053	3575.91	2759.11	0.744563	0.471186	2581.61	1859.51
0	1	0	0	0	0	0	0.172117	3111.67	2437.96	0.540381	0.333363	2792.24	1896.29	0.454417	-0.189625	3730.04	2365.65	0.543345	0.24333	2974.83	2301	0.505151	0.378285	2696.52	1950.06	0.440617	0.354582	2747.45	2003.2	0.452863	0.13742	3176.2	2425.31	0.554589	0.326522	2806.53	1906.09	0.463046	0.119517	3209	2405.11	0.527806	-0.044238	3494.69	2667.72	0.552471	0.346094	2765.45	1879.89
0	1	0	0	0	0	0	0.108902	3035.75	2414.44	0.534555	0.282518	2724.01	2012.99	0.438975	-0.385948	3785.97	2501.33	0.540521	0.187658	2898.5	2244.85	0.494051	0.316221	2659.26	2026.9	0.440572	0.305553	2679.93	2005.35	0.443735	0.156524	2953.52	2292.97	0.508365	0.285013	2719.27	1988.95	0.426134	-0.065599	3319.71	2500.42	0.528998	-0.0400227	3279.63	2525.6	0.512899	0.17652	2918.3	2234.3
0	1	0	0	0	0	0	0.112493	3326.79	2734.15	0.791079	0.411574	2708.85	1958.85	0.554607	-0.0667257	3647.25	2277.61	0.613462	0.288914	2977.83	2406.35	0.689488	0.396913	2742.39	2079.41	0.593246	0.358228	2828.98	2196.95	0.616391	0.279771	2996.92	2370.3	0.611194	0.409796	2712.94	1987.71	0.572287	0.118654	3315.22	2579.73	0.71426	-0.033683	3590.32	2893.02	0.767345	0.259549	3038.7	2146.55
0	1	0	0	0	0	0	0.156451	3147.34	2636.09	0.718216	0.372956	2713.55	1990.53	0.555893	0.0489958	3341.79	2116.22	0.558983	0.326712	2811.83	2182.7	0.565461	0.411716	2628.34	1951.95	0.530922	0.368941	2722.22	2056.41	0.563716	0.25867	2950.49	2225.72	0.556444	0.381195	2695.66	1991.21	0.564497	0.240973	2985.5	2238.99	0.504438	-0.0284053	3475.12	2888.19	0.748048	0.351223	2760.17	1942.61
0	1	0	0	0	0	0	0.10131	3379.21	2476.01	0.664653	0.140542	3304.63	2160.69	0.541618	-0.47199	4324.77	2642.49	0.581047	0.0946534	3391.7	2454.1	0.63007	0.164808	3257.64	2244.21	0.557564	0.169995	3247.51	2270.31	0.571378	0.0306088	3509.62	2484.96	0.597912	0.155598	3275.55	2156.74	0.534924	-0.187378	3884.23	2858.79	0.658109	-0.0117212	3585.42	2715.33	0.715944	0.0777352	3423.25	2314.78
0	1	0	0	0	0	0	0.143293	3173.45	2551.78	0.616338	0.382854	2693.45	1975.23	0.484349	0.204826	3057.36	1888.29	0.429654	0.302616	2863.2	2263.34	0.534042	0.425663	2598.36	1981.84	0.487875	0.399475	2656.93	2055.48	0.510152	0.317964	2831.51	2245.37	0.51113	0.385589	2687.48	1979.09	0.488529	0.166039	3131.04	2438.35	0.55747	-0.0285572	3477.2	2665.33	0.586628	0.358422	2746.25	2034.03
0	1	0	0	0	0	0	0.119919	3379.74	2543.78	0.682072	0.111292	3396.26	2313.8	0.648538	-0.290182	4092.11	2547.87	0.700065	0.163851	3294.3	2398.23	0.577214	0.226894	3167.68	2230.52	0.608496	0.176602	3269.09	2313.1	0.61996	0.15457	3312.53	2405.58	0.55579	0.123428	3372.99	2271.22	0.64107	-0.0380189	3670.49	2622.31	0.562521	-0.0430695	3679.41	2812.09	0.709847	0.164828	3292.38	2329.59
0	1	0	0	0	0	0	0.168308	3069.99	2435.7	0.605742	0.358206	2696.83	1872.94	0.485566	-0.4655	4075.19	2654.83	0.623587	0.223749	2965.9	2255.21	0.564216	0.367354	2677.54	1940.91	0.506321	0.353396	2706.91	1943.08	0.528482	0.118255	3161.02	2368.48	0.586499	0.359659	2693.77	1832.66	0.478911	0.0213204	3330.24	2461.72	0.610019	-0.0109956	3384.78	2698.28	0.652502	0.249333	2916.61	2047.27
0	1	0	0	0	0	0	0.145028	2941.07	2384.03	0.566976	0.308928	2644.18	1976.88	0.505272	-0.355521	3703.24	2435.68	0.55535	0.222949	2803.84	2257.77	0.519831	0.3158	2631	2057.02	0.512848	0.240099	2772.73	2141.32	0.533596	0.161862	2911.97	2364.39	0.504117	0.264942	2727.03	2014.25	0.504211	-0.0236756	3218.18	2581.78	0.578679	-0.0493862	3258.34	2563.06	0.567905	0.258376	2739.18	2096.27
0	1	0	0	0	0	0	0.0937528	3272.79	2615.62	0.689139	0.205841	3063.72	2140.13	0.559871	-0.498869	4208.98	2639.36	0.749525	0.269417	2938.53	2237.17	0.574124	0.291607	2893.56	2078.93	0.554997	0.272458	2932.4	2154.21	0.569473	0.18452	3104.57	2345.58	0.538999	0.235316	3006.32	2114.52	0.559479	-0.00321822	3443.44	2500.8	0.586858	-0.0270556	3484.11	2750.5	0.671609	0.209602	3056.45	2170.86
0	1	0	0	0	0	0	0.173719	3162.25	2559.99	0.715642	0.384497	2729.28	1934.31	0.507452	-0.162602	3751.01	2271.38	0.6085	0.345482	2814.45	2224.82	0.60402	0.465986	2542.2	1921.95	0.535835	0.377261	2745.27	2044.37	0.557713	0.399865	2694.99	2120.33	0.527641	0.394047	2708.02	1929.52	0.504289	0.176445	3157.03	2443.3	0.647655	-0.00838705	3493.38	2690.79	0.689796	0.426995	2633.37	1928.61
0	1	0	0	0	0	0	0.110052	2966.69	2489.45	0.761762	0.419459	2396.11	1784.93	0.55718	-0.174588	3408.25	2207.76	0.606341	0.321703	2590	2051.84	0.599149	0.492774	2239.7	1729.01	0.52712	0.407991	2419.66	1903.06	0.57539	0.373336	2489.47	1960.3	0.5499	0.419933	2395.13	1843.34	0.574777	0.127469	2937.51	2328.5	0.651872	-0.00658939	3155.12	2587.48	0.753721	0.427649	2379.14	1821.49
0	1	0	0	0	0	0	0.169175	3302.75	2529.85	0.546872	0.256426	3124.52	2075.99	0.432566	-0.208672	3983.6	2483.83	0.469238	0.291466	3050.01	2274.49	0.487744	0.360789	2896.96	1955.94	0.422693	0.309568	3010.8	2051.3	0.452266	0.325842	2975.1	2191.92	0.501598	0.250123	3137.73	2064.18	0.42982	0.17827	3284.62	2371.45	0.520579	-0.0224382	3663.87	2911.69	0.638536	0.267522	3101.12	2053.68
0	1	0	0	0	0	0	0.167398	3078.4	2502.61	0.615014	0.349259	2721.51	1970.77	0.486859	-0.322565	3879.85	2402.66	0.533202	0.299039	2824.58	2266.49	0.552797	0.381762	2652.68	2044.45	0.508243	0.335428	2750.28	2113.17	0.526515	0.240776	2939.62	2289.97	0.519862	0.340179	2740.43	2014.1	0.499032	0.181835	3051.59	2341.23	0.551813	-0.00144774	3376.14	2734.6	0.648221	0.336369	2748.34	2000.72
0	1	0	0	0	0	0	0.113792	3356.69	2624.3	0.624354	0.328969	2920.89	2108.11	0.500631	-0.316701	4091.54	2633.45	0.541951	0.232684	3123.42	2402.87	0.58237	0.320343	2939.6	2208.74	0.539621	0.278307	3029.14	2275.57	0.542874	0.221005	3147.1	2429.64	0.557435	0.312876	2955.7	2123.3	0.503789	0.109602	3364.62	2570	0.637746	-0.0133801	3589.47	2781.4	0.64653	0.217848	3153.47	2313.96
0	1	0	0	0	0	0	0.145606	3599.74	2726.64	0.783344	0.257679	3355.36	2186.22	0.615825	-0.0964745	4077.95	2535.71	0.613498	0.273797	3318.73	2435.58	0.665873	0.372439	3085.11	2116.9	0.62738	0.344627	3152.73	2185.01	0.626198	0.25585	3359.49	2446.97	0.592776	0.271173	3324.72	2169.8	0.606633	0.284781	3293.53	2405.15	0.617426	-0.0249723	3942.74	3048.42	0.858841	0.304296	3248.29	2172.4
0	1	0	0	0	0	0	0.133392	3333.43	2673.25	0.736611	0.328091	2935.18	2119.02	0.574878	-0.200851	3923.96	2574.13	0.673904	0.256609	3087.37	2323.46	0.640888	0.339821	2909.45	2114.47	0.576887	0.303844	2987.67	2167.23	0.615433	0.12843	3342.96	2556.88	0.691386	0.295771	3004.95	2163.64	0.583857	0.104812	3387.95	2565.09	0.629747	-0.0179041	3612.71	2880.86	0.762254	0.23934	3123.02	2198.63
0	1	0	0	0	0	0	0.113914	3374.29	2550.86	0.748714	0.146965	3310.77	2202.76	0.569188	-0.756931	4751.41	2952.37	0.709909	0.161811	3281.83	2398.11	0.677652	0.248478	3107.54	2145.1	0.595497	0.212819	3180.4	2240.33	0.642016	0.140917	3322.48	2411.36	0.614763	0.158219	3288.85	2155.69	0.56309	0.0640138	3468.01	2427	0.653011	-0.0222128	3624.23	2767.49	0.776282	0.229765	3145.99	2151.11
0	1	0	0	0	0	0	0.156748	2976.47	2486.48	0.602723	0.448733	2406.6	1813.76	0.450264	-0.474108	3935.38	2506.81	0.603219	0.308542	2695.29	2141.38	0.529859	0.435203	2435.95	1879.23	0.4637	0.378836	2554.61	1954.77	0.506664	0.170397	2952.28	2325.04	0.498534	0.454121	2394.81	1787.98	0.456821	0.138458	3008.57	2293.14	0.53447	-0.0211097	3275.36	2736.71	0.653376	0.377989	2556.35	1887.93
0	1	0	0	0	0	0	0.153076	3072.17	2426.62	0.695535	0.305148	2782.72	1976.92	0.569751	-0.159638	3594.88	2318.26	0.56583	0.225827	2937.26	2248.25	0.639911	0.296306	2800.37	2045.1	0.588846	0.247681	2895.5	2080.55	0.592285	0.0557337	3243.92	2439.66	0.70261	0.301294	2790.43	1969.84	0.569939	0.0330752	3282.61	2427.94	0.659003	-0.0160729	3365	2639.13	0.706441	0.230844	2927.73	2106.12
0	1	0	0	0	1	0	0.111375	3268.42	2591.76	0.767781	0.33505	2827.31	1996	0.568606	-0.133962	3692.14	2431.7	0.669198	0.342457	2811.51	2203.86	0.610681	0.381613	2726.52	2011.23	0.559678	0.283689	2934.47	2079.47	0.595289	0.269702	2962.98	2367.73	0.593151	0.320822	2857.39	2054	0.612477	0.258752	2985.11	2323.32	0.604009	-0.00746327	3480.11	2777.38	0.806757	0.304273	2892	2057.78
0	1	0	0	0	1	0	0.151194	3160.26	2384.83	0.608158	0.357111	2750.34	1902.43	0.525026	-0.236617	3814.48	2310.55	0.579628	0.264164	2942.45	2225.07	0.539505	0.381466	2697.74	1911.2	0.516623	0.284551	2901.4	1936.05	0.518356	0.18615	3094.5	2322.7	0.48973	0.326418	2815.23	1966.59	0.542401	0.0666342	3313.94	2434.77	0.546214	-0.0134753	3453.22	2674.53	0.659789	0.25368	2963.33	2006.46
0	1	0	0	0	1	0	0.168325	3008.25	2346.78	0.760416	0.23997	2875.76	1963.81	0.615813	-0.465191	3992.87	2653.72	0.75905	0.182941	2981.7	2194.89	0.683522	0.269192	2819.94	1956.94	0.623878	0.156115	3030.26	2073.51	0.650484	0.0993831	3130.46	2295.56	0.692578	0.220186	2912.95	2065.19	0.657998	-0.0327377	3352.22	2418.95	0.641913	-0.000527588	3299.53	2615.95	0.830655	0.145917	3048.51	2060.09
0	1	0	0	0	1	0	0.177117	2994.08	2341.3	0.611737	0.269155	2821.68	2001.64	0.528281	-0.507983	4053.15	2586.84	0.671333	0.190444	2969.74	2324.63	0.587613	0.296606	2768.18	2039.7	0.530741	0.209605	2934.38	2071.34	0.532931	0.121179	3094.18	2387.51	0.543748	0.302733	2756.1	2011.86	0.539499	-0.047322	3377.81	2578.84	0.608022	-0.00743517	3312.86	2608.57	0.668858	0.222918	2909.57	2057.94
0	1	0	0	0	1	0	0.150671	3317.4	2629.6	0.763638	0.328787	2949.1	2048.82	0.534252	0.0400454	3526.83	2415.23	0.620178	0.270481	3074.53	2459.37	0.657569	0.388054	2815.89	2049.43	0.530725	0.316274	2976.47	2081.52	0.525865	0.263543	3089.11	2437.14	0.609929	0.320147	2968.02	2136.93	0.5848	0.139682	3338.79	2598.2	0.645645	-0.0448492	3679.48	2883.68	0.752239	0.264496	3087.11	2174.47
0	1	0	0	0	1	0	0.165542	2771.36	2249.86	0.644593	0.382936	2383.17	1737.08	0.462526	-0.111863	3199.01	2222.31	0.546665	0.247773	2631.26	2140.39	0.600677	0.403282	2343.55	1786.79	0.484757	0.252677	2622.67	1856.54	0.493232	0.1605	2779.72	2163.93	0.518592	0.315398	2510.2	1889.14	0.531574	0.0785577	2912.22	2342.19	0.610802	-0.00168863	3036.38	2491.52	0.692699	0.293688	2549.7	1875.07
0	1	0	0	0	1	0	0.132142	3163.48	2485.58	0.737303	0.345306	2747.64	1969.72	0.627022	-0.259122	3810.44	2578.37	0.738845	0.291346	2858.63	2293.29	0.621746	0.376139	2682.16	2003.93	0.607838	0.302499	2836.05	1910.28	0.5894	0.161151	3110.16	2450.67	0.631377	0.323331	2793.37	2063.66	0.647703	0.146401	3137.39	2384.09	0.575741	-0.00516568	3404.55	2716.36	0.802813	0.293014	2855.26	2079.49
0	1	0	0	0	1	0	0.174058	3302.33	2597.21	0.702933	0.341114	2949.51	2096.85	0.612062	-0.247828	4059.03	2569.86	0.743578	0.245022	3157.27	2422.22	0.642082	0.346654	2937.09	2144.15	0.614615	0.286425	3069.48	2137.45	0.631598	0.182704	3285	2447.47	0.633896	0.33131	2971.38	2122.15	0.630232	-0.0661296	3751.89	2723.33	0.66793	-0.0141328	3659.25	2968.86	0.769867	0.240586	3166.54	2207.29
0	1	0	0	0	1	0	0.137663	3451.77	2618.62	0.712112	0.216675	3289.84	2257.96	0.596922	-0.136392	3962.49	2704.3	0.727271	0.236134	3248.72	2446.73	0.618301	0.27166	3172.28	2252.41	0.57743	0.144494	3438.07	2323.59	0.580322	0.175745	3374.7	2542.93	0.614747	0.242597	3234.95	2241.63	0.59981	0.160732	3405.29	2475.28	0.596778	-0.0263202	3765.7	2847.93	0.714133	0.178369	3369.32	2326.44
0	1	0	0	0	1	0	0.196024	3139.25	2476.1	0.719027	0.424094	2656.93	1882.54	0.560391	-0.0961109	3665.49	2436.29	0.672834	0.334674	2855.76	2108.5	0.620351	0.44813	2600.9	1855.45	0.584933	0.350214	2822.22	1913.41	0.56392	0.309126	2910.08	2088.33	0.610792	0.38992	2734.63	1993.1	0.603147	0.0870034	3345.33	2356.89	0.669267	-0.00238028	3505.27	2804.41	0.777441	0.352303	2817.67	1983.86
0	1	0	0	0	1	0	0.106302	3079.72	2360.31	0.541931	0.252776	2816.06	1884.14	0.469329	-0.0195988	3289.51	2091.38	0.454102	0.214684	2886.95	2251.7	0.509274	0.350811	2624.84	1878.9	0.447609	0.260377	2801.7	1849.57	0.459275	0.177173	2955.09	2286.63	0.504203	0.278036	2768.05	1958.85	0.485671	0.0194982	3225.82	2439.94	0.578583	-0.0266856	3300.92	2618.63	0.599835	0.223758	2870.22	2061.45
0	1	0	0	0	1	0	0.12842	3420.65	2360.05	0.483512	0.241957	3190.08	1973.2	0.400908	-0.000967653	3665.77	2337.56	0.464571	0.208219	3260.3	2227.39	0.467626	0.311826	3039.51	1840.23	0.369348	0.307991	3047.97	1767.27	0.361808	0.167005	3344.08	2285.32	0.472113	0.207904	3260.95	2081.37	0.408164	0.0740138	3525.8	2408.35	0.534521	-0.169069	3961.64	2811.77	0.495949	0.206078	3264.7	2013.02
0	1	0	0	0	1	0	0.193297	3008.44	2299.89	0.542059	0.341624	2717.82	1862.89	0.403757	-0.0201733	3383.15	2305.04	0.484668	0.278877	2844.39	2123.34	0.504411	0.379119	2639.3	1864.43	0.414768	0.24924	2902.25	1997.22	0.449259	0.231116	2937.07	2231.54	0.498779	0.351752	2696.84	1901.44	0.437732	0.108039	3163.42	2405.84	0.552136	-0.10766	3525.23	2685.51	0.558212	0.303873	2794.66	1945.01
0	1	0	0	0	1	0	0.160704	3182.2	2587.49	0.689362	0.31329	2878.44	2047.29	0.547329	-0.105027	3651.37	2431.29	0.625014	0.354487	2790.76	2127.09	0.547251	0.382939	2728.56	2040.87	0.554641	0.236511	3035.09	2143.84	0.577958	0.309726	2885.9	2228.95	0.530159	0.255074	2997.97	2218.43	0.592602	0.180062	3145.29	2339.6	0.5624	-0.018635	3505.74	2826.59	0.705075	0.237223	3033.67	2159.25
0	1	0	0	0	1	0	0.129597	3069.76	2472.33	0.619813	0.375624	2599.97	1924.63	0.493042	-0.275179	3715.61	2497.03	0.588964	0.24394	2861.03	2283.62	0.591861	0.396389	2556.37	1952.73	0.501223	0.305177	2742.72	2016.95	0.487709	0.179547	2980.38	2376.03	0.572869	0.35099	2650.76	2005.69	0.518303	-0.0673514	3399.37	2557.45	0.649411	-0.0124783	3310.84	2670.9	0.652337	0.237437	2873.31	2148.95
0	1	0	0	0	1	0	0.181274	3074.6	2403.84	0.609029	0.355312	2728.31	1920.29	0.485524	0.217934	3004.98	1977.44	0.487396	0.17982	3077.33	2424.3	0.601574	0.368175	2700.96	1968.45	0.495345	0.371102	2694.69	1839.48	0.457731	0.0471262	3316.93	2556.24	0.592292	0.368898	2699.41	1983.83	0.508828	0.0464938	3318.03	2541.86	0.614219	-0.0103873	3415.57	2648.29	0.629557	0.356066	2726.71	1922.06
0	1	0	0	0	1	0	0.140818	3411.71	2649.93	0.734772	0.363605	2936.25	2131.22	0.571564	-0.192735	4019.77	2738.04	0.635819	0.344492	2980.01	2346.46	0.665203	0.379778	2898.7	2112.01	0.572308	0.298676	3082.4	2185.4	0.557798	0.286796	3108.4	2423.32	0.620238	0.32076	3033.48	2227.27	0.618549	0.274888	3134.24	2383.64	0.648487	-0.0357742	3745.95	2838.23	0.731203	0.223015	3244.41	2207.15
0	1	0	0	0	1	0	0.163034	3246.86	2596.45	0.67937	0.453457	2623.75	1935.4	0.512901	-0.125116	3764.51	2387.65	0.622384	0.293903	2982.23	2285.88	0.55796	0.493368	2526.13	1905.47	0.509093	0.48989	2534.79	1819.14	0.49296	0.251233	3071.02	2241.93	0.543622	0.420308	2702.14	2023.66	0.541805	0.0629722	3435.47	2493.86	0.581249	-0.0666314	3665.36	2941.06	0.709889	0.385828	2781.34	2040.52
0	1	0	0	0	1	0	0.120872	3342.76	2518.72	0.526995	0.239134	3109.81	2064.1	0.415342	-0.0944623	3729.75	2388.62	0.501202	0.249216	3089.14	2367.64	0.496467	0.306917	2968.06	2112.33	0.428395	0.289751	3004.59	2038.25	0.419439	0.267263	3051.78	2328.92	0.4501	0.273023	3039.76	2087.14	0.435082	0.152624	3281.84	2518.29	0.532714	-0.102828	3743.98	2777.87	0.524085	0.247077	3093.53	2105.67
0	1	0	0	0	1	0	0.1225	3084.11	2395.15	0.713581	0.31285	2729.18	1853.71	0.516086	-0.348545	3823.3	2495.9	0.676501	0.286402	2781.2	2140.51	0.617131	0.294159	2766.05	1937.75	0.540267	0.201937	2941.2	1978.46	0.560412	0.230321	2888.42	2182.63	0.554767	0.256442	2838.99	2001.85	0.562614	0.0269914	3247.61	2426.7	0.639292	-0.00113669	3294.22	2612.26	0.765693	0.188099	2966.59	1983.74
0	1	0	0	0	1	0	0.149141	3152.99	2506.28	0.655394	0.296229	2867.54	2024.61	0.534264	-0.447862	4112.99	2693.54	0.687114	0.272966	2914.55	2194.72	0.551488	0.316661	2825.61	2026.81	0.522944	0.251344	2957.57	2024.03	0.530276	0.162723	3127.72	2340.97	0.587488	0.288792	2882.65	2033.74	0.54607	0.0813028	3276.27	2416.3	0.583463	-0.016523	3446.3	2750.85	0.691605	0.251029	2958.19	2043.54
0	1	0	0	0	1	0	0.119787	2939.33	2239.27	0.676059	0.182279	2833.07	2037.62	0.584427	-0.564132	3918.24	2521.2	0.663769	0.166143	2860.88	2184.09	0.623362	0.185835	2826.9	1999.78	0.583565	0.041473	3067.3	2084.36	0.607746	0.161656	2868.57	2166.55	0.581689	0.18067	2835.85	2085.95	0.6172	-0.125237	3323.35	2476.17	0.618917	-0.0525213	3214.18	2420.73	0.658939	-0.0288073	3177.76	2194.4
0	1	0	0	0	1	0	0.166269	3294.29	2576.31	0.765295	0.320718	2973.54	2134.57	0.618918	0.00307126	3602.31	2380.84	0.665501	0.32909	2955.16	2253.43	0.637566	0.386727	2825.37	2067.34	0.590215	0.300309	3017.88	1979.51	0.5312	0.275467	3070.98	2374.72	0.584856	0.338335	2934.73	2149.02	0.643951	0.0705636	3478.23	2635.26	0.705852	-0.0315475	3664.32	2882.93	0.78825	0.351839	2904.63	2133.69
0	1	0	0	0	1	0	0.177515	3105.47	2561.33	0.749842	0.400878	2650.46	1956.66	0.61736	0.303048	2858.68	2039.19	0.670124	0.28335	2898.79	2324.83	0.666365	0.486248	2454.37	1921.18	0.620747	0.469875	2493.17	1805.4	0.570731	0.193333	3075.46	2459.81	0.69254	0.390374	2673.59	2044.01	0.642326	0.0627439	3315.07	2530.21	0.677398	-0.0391668	3490.65	2828.62	0.774249	0.420071	2607.66	1885.87
0	1	0	0	0	1	0	0.13709	3642.87	2576.85	0.60755	0.23722	3425	2223.59	0.503312	-0.00588196	3933.1	2458.18	0.581153	0.225343	3451.56	2506.48	0.557125	0.254786	3385.34	2255.45	0.507702	0.211172	3482.99	2253.26	0.509894	0.191539	3526.07	2562.6	0.586149	0.21435	3475.97	2318.85	0.553738	0.140474	3635.72	2670.76	0.569211	-0.107203	4126.43	2991.29	0.630305	0.117705	3683.56	2472.51
1	0	0	0	0	0	0	0.137466	3168.32	2666.55	0.705125	0.441076	2550.45	1856.7	0.437957	-0.223472	3773.44	2339.79	0.558854	0.285941	2882.75	2280.45	0.601157	0.497215	2418.98	1805.68	0.456213	0.363592	2721.5	2096.05	0.516676	0.345321	2760.29	2074.15	0.461596	0.450545	2528.75	1843.5	0.439444	0.0954351	3244.59	2480.25	0.635421	-0.0387766	3476.98	2765.25	0.640713	0.427007	2582.35	1903.72
1	0	0	0	0	0	0	0.111882	3253.22	2600.92	0.695531	0.326466	2833.07	1908.29	0.515615	-0.0486427	3535.02	2045.93	0.538098	0.236862	3015.64	2293.68	0.601475	0.411818	2647.49	1847.27	0.480114	0.315304	2856.45	2065.12	0.531501	0.248801	2991.95	2154.72	0.54561	0.344781	2794.29	1886.07	0.511063	-0.00993481	3469.16	2624.43	0.618406	-0.0208093	3487.79	2755.83	0.665714	0.343576	2796.85	1970.81
1	0	0	0	0	0	0	0.078197	3131.61	2606.31	0.682465	0.314991	2699.58	1872.45	0.490699	-0.149688	3497.35	2107.76	0.509059	0.143887	3017.97	2317.92	0.592482	0.358592	2612.26	1847.95	0.469189	0.302428	2724.23	1993.42	0.498474	0.149047	3008.86	2209.24	0.522816	0.328898	2672.04	1845.44	0.477654	-0.0542967	3349.12	2675.11	0.648758	-0.0311669	3312.17	2602.76	0.577065	0.27253	2782	1973.67
1	0	0	0	0	0	0	0.116674	3266.36	2647.19	0.741918	0.25622	2997.27	2041.68	0.544987	-0.515131	4277.89	2664.68	0.660874	0.27605	2957.05	2234.24	0.600819	0.346381	2809.74	1971.1	0.520111	0.294864	2918.37	2144.75	0.586289	0.229434	3050.77	2241.22	0.470142	0.273955	2961.32	2023.78	0.543046	0.0903772	3314.63	2600.1	0.615788	-0.0239818	3516.82	2800.79	0.681502	0.26233	2984.94	2088.16
1	0	0	0	0	0	0	0.115299	3207.92	2611.71	0.723414	0.303353	2846.63	2004.16	0.573878	-0.214042	3757.87	2389.57	0.644267	0.231833	2989.18	2292.14	0.603126	0.364709	2718.39	1968.26	0.516595	0.327976	2795.87	2061.17	0.546063	0.180164	3088.08	2412.55	0.555853	0.310747	2831.48	2013.48	0.569427	-0.0675854	3523.92	2742.28	0.618533	-0.0458487	3487.86	2629.99	0.622287	0.265634	2922.68	2117.3
1	0	0	0	0	0	0	0.097413	3289.96	2593.48	0.690018	0.23457	3029.7	2010.18	0.531293	-0.550561	4312.12	2720.8	0.662473	0.152954	3187.13	2285.43	0.621041	0.270965	2956.79	1978.8	0.519205	0.249778	2999.45	2138.74	0.55968	-0.052318	3552.38	2576.39	0.61806	0.221345	3055.76	2003.57	0.524994	-0.270395	3903.15	2791.73	0.685515	-0.0177065	3493.47	2679.49	0.636323	0.238985	3020.94	2040.91
1	0	0	0	0	0	0	0.0997217	3189.08	2656.44	0.834378	0.363323	2681.86	1977.47	0.565285	-0.407597	3987.64	2511.14	0.627345	0.174744	3053.31	2453.13	0.761171	0.404954	2592.7	2026.67	0.601531	0.314351	2783.09	2156	0.649017	0.223928	2960.93	2285.36	0.615496	0.38821	2628.92	1942.56	0.55803	-0.0264129	3405.16	2734.45	0.802051	-0.00908288	3376.29	2671.8	0.749314	0.328982	2753.24	2100.36
1	0	0	0	0	0	0	0.101	3012.46	2578.61	0.67947	0.400662	2459.67	1890.96	0.494757	-0.182484	3454.93	2124.7	0.525094	0.201218	2839.59	2303	0.580444	0.444666	2367.65	1921.98	0.471043	0.324178	2611.91	2061.96	0.520993	0.21901	2807.79	2252.71	0.549036	0.423391	2412.58	1859.99	0.492849	0.0111137	3159.47	2529.16	0.599804	-0.0486608	3253.56	2608.13	0.581974	0.393619	2474.08	1908.54
1	0	0	0	0	0	0	0.137185	3042	2473.65	0.658425	0.394299	2548.76	1772.31	0.463822	-0.0443255	3346.71	2080.03	0.563882	0.282838	2773.38	2122.91	0.550626	0.471345	2381.15	1767.78	0.45436	0.3688	2601.86	1894.89	0.491597	0.320476	2699.62	2014.68	0.439269	0.403172	2530.03	1767.75	0.467087	0.0515725	3189.35	2512.32	0.568488	-0.0186821	3305.37	2602.48	0.619694	0.363923	2611.89	1828.12
1	0	0	0	0	0	0	0.121751	3350.14	2613.24	0.613232	0.205102	3187.2	2102.87	0.430784	-0.286776	4055.14	2552.72	0.561688	0.233418	3129.92	2317.27	0.526414	0.29662	2998.12	2053.29	0.428063	0.253806	3088.02	2216.72	0.479099	0.220765	3155.65	2335.31	0.475202	0.242321	3111.69	2100.59	0.439388	0.0612196	3463.67	2642.17	0.56779	-0.101564	3751.97	2874.3	0.575355	0.246818	3102.45	2136.88
1	0	0	0	0	0	0	0.0921332	3007.35	2502.42	0.691681	0.42617	2390.91	1735.78	0.451542	0.0489391	3078.06	1898.09	0.4564	0.263876	2708	2092.75	0.568578	0.441118	2359.57	1727.52	0.439767	0.352059	2540.62	1907.62	0.496989	0.216198	2794.32	2026.57	0.440796	0.381192	2482.85	1824.67	0.469275	-0.14679	3379.98	2545.08	0.644931	-0.00940596	3171.07	2505.08	0.613874	0.354352	2536.12	1855.28
1	0	0	0	0	0	0	0.141248	3312.72	2574.37	0.713656	0.31552	2957.54	1978.14	0.51378	-0.231415	3966.91	2517.89	0.586703	0.229686	3137.51	2267.62	0.597627	0.333786	2917.81	2004.15	0.496692	0.332623	2920.36	2039.68	0.535034	0.204301	3188.78	2225.09	0.47695	0.328896	2928.5	1954.7	0.497893	-0.0519788	3666.52	2739.39	0.642088	-0.0540435	3670.12	2655.42	0.62339	0.216162	3164.93	2239.24
1	0	0	0	0	0	0	0.137234	2873.06	2353.43	0.661439	0.352308	2489.33	1715.01	0.504269	-0.311942	3542.88	2084.84	0.59244	0.217788	2735.65	2163.34	0.594823	0.35565	2482.9	1797.25	0.488925	0.310703	2568.04	1886.36	0.517021	0.098362	2937.07	2217.54	0.517428	0.350879	2492.08	1746.46	0.506007	-0.0430142	3158.96	2474.17	0.60882	-0.0802114	3214.79	2510.26	0.572999	0.166664	2823.64	2004.95
1	0	0	0	0	0	0	0.0823605	3163.36	2674.14	0.770708	0.393062	2572.67	1843.15	0.519177	-0.438567	3960.75	2520.1	0.585416	0.284056	2794.17	2189.14	0.619127	0.426421	2500.97	1816.56	0.505456	0.377726	2604.98	2012.09	0.571209	0.326378	2710.32	2024.8	0.478168	0.413798	2528.35	1832.34	0.51049	0.00738562	3290.05	2617.3	0.678313	-0.0097918	3318.4	2648.17	0.676094	0.22296	2910.95	2109.58
1	0	0	0	0	0	0	0.12203	3309.71	2649.3	0.827103	0.333657	2883.36	1932.94	0.539171	-0.319373	4057.27	2537.16	0.6393	0.226719	3106.13	2329.17	0.695231	0.346751	2854.89	2019.52	0.536721	0.277034	3003.37	2159.5	0.617681	0.140516	3274.68	2380.78	0.541853	0.326972	2897.79	1933.58	0.536168	-0.0199612	3567.32	2709.74	0.689656	-0.0404671	3603	2778.11	0.766738	0.290708	2974.84	2095.17
1	0	0	0	0	0	0	0.1066	3232.9	2625.18	0.822143	0.323138	2813.96	2006.52	0.58162	-0.5098	4202.7	2784.85	0.706202	0.213241	3033.82	2370.5	0.725989	0.357938	2740.67	1986.17	0.573853	0.289784	2882.46	2166.54	0.629108	0.282796	2896.61	2111.6	0.541212	0.319659	2821.19	2005.71	0.589866	0.0367579	3356.88	2618.68	0.705099	-0.00171712	3423.27	2703.5	0.75003	0.200439	3058.4	2208.94
1	0	0	0	0	0	0	0.189646	3476.77	2774.18	0.730657	0.394688	3004.89	1996.64	0.459276	0.237321	3372.95	1962.57	0.459663	0.295422	3241.93	2424.73	0.62686	0.453638	2854.82	1987.24	0.477973	0.419404	2942.9	2168.29	0.545608	0.249064	3346.88	2386.15	0.530178	0.413681	2957.37	1950.52	0.45278	0.185719	3485.19	2594.19	0.640993	-0.0560493	3969	2995.82	0.677085	0.403964	2981.78	2157.33
1	0	0	0	0	0	0	0.114876	3181.72	2540.9	0.705556	0.290652	2848.33	1988.69	0.530673	-0.319325	3884.51	2308.01	0.608257	0.22835	2970.78	2282.24	0.598314	0.350642	2725.22	1957.87	0.523493	0.353626	2718.96	2042.52	0.540448	0.153581	3111.38	2218.62	0.47626	0.320059	2788.66	1912.15	0.512435	0.00105433	3380.11	2550.75	0.646445	-0.0183643	3412.81	2643.33	0.639205	0.189217	3045.18	2130.94
1	0	0	0	0	0	0	0.16112	3323.83	2569.7	0.698919	0.343742	2939.86	2009.1	0.52378	-0.173258	3930.84	2524.99	0.607912	0.261452	3118.73	2291.35	0.613636	0.392858	2827.7	2007.21	0.508189	0.383141	2850.24	2100.93	0.562546	0.189081	3267.96	2405.01	0.507516	0.36348	2895.31	1982.97	0.519988	0.0565201	3524.97	2720.64	0.6193	-0.0499172	3718.49	2818.04	0.666528	0.303885	3027.81	2154.86
1	0	0	0	0	0	0	0.135608	3321.72	2601.88	0.632044	0.307681	2972.76	2019.01	0.436768	-0.276949	4037.33	2610.05	0.550643	0.253399	3087.11	2300.6	0.500164	0.381824	2809.07	1939.9	0.410821	0.306809	2974.63	2107.95	0.468151	0.305181	2978.12	2257.75	0.448094	0.329825	2924.83	1964.73	0.425888	0.187703	3220.06	2438.27	0.513274	-0.0862835	3723.73	2865.11	0.616187	0.354361	2870.79	1968.02
1	0	0	0	0	0	0	0.10038	3488.51	2691.9	0.699929	0.239255	3207.97	2076.33	0.492115	-0.545716	4572.73	2807.81	0.64223	0.160577	3369.78	2482.41	0.633665	0.276582	3128.28	2056.53	0.47516	0.238348	3209.88	2213.43	0.52448	0.222206	3243.72	2210.02	0.486513	0.227912	3231.8	2066.99	0.503455	0.10236	3484.67	2583.54	0.625057	-0.0620916	3790.46	2804.8	0.61841	0.169879	3351.06	2237.15
1	0	0	0	0	0	0	0.0982553	3399.37	2720.47	0.890606	0.292035	3012.05	2078.37	0.613439	-0.147249	3834.29	2382.49	0.620046	0.171923	3257.55	2462.3	0.801793	0.294088	3007.68	2200.64	0.660573	0.209307	3183.17	2320.01	0.721094	0.0579532	3474.5	2653.92	0.715283	0.267164	3064.5	2105.35	0.631053	-0.102809	3759.3	2771.78	0.799012	-0.0320269	3636.65	2749.37	0.77673	0.25114	3097.82	2229.39
1	0	0	0	0	0	0	0.114757	3287.68	2583.42	0.673231	0.353743	2809.06	1936.34	0.498903	-0.132649	3718.82	2226.63	0.548114	0.215372	3095.21	2291.52	0.586442	0.400168	2706.28	1945.63	0.496663	0.327316	2865.92	2093.66	0.51683	0.215262	3095.43	2332.61	0.513422	0.347219	2823.2	1936.83	0.497951	-0.0447963	3571.69	2803.19	0.68921	-0.0680379	3611.2	2710.71	0.592398	0.310677	2901.14	2141.26
1	0	0	0	0	0	0	0.0988099	3355.33	2851.64	0.848225	0.380991	2780.84	2035.15	0.562132	0.100623	3351.96	2241.63	0.61381	0.246615	3067.86	2454.92	0.717589	0.4109	2712.83	2057.6	0.564108	0.307569	2941.14	2272.39	0.643376	0.171585	3217	2368.9	0.598766	0.392818	2754.15	2031.18	0.557004	-0.0240907	3576.82	2693.6	0.724356	-0.0131552	3557.67	2902.12	0.75589	0.350633	2848.21	2137.12
1	0	0	0	0	0	0	0.165099	2685.23	2262.34	0.557656	0.412858	2251.83	1655.36	0.422916	-0.482373	3578.02	2332.43	0.504269	0.358216	2354.28	1791.94	0.451003	0.511909	2053.12	1573.12	0.371485	0.424995	2228.43	1702.03	0.419561	0.23171	2575.89	1953.9	0.428422	0.397327	2281.42	1700.83	0.434215	-0.0274718	2978.85	2342.26	0.514788	-0.0349623	2989.69	2411.65	0.506015	0.375598	2322.18	1715.79
1	1	1	1	1	1	0	0.485106	2479.13	1797.91	0.508996	0.666802	1982.54	976.296	0.247285	0.514838	2382.83	1027.76	0.261113	0.533073	2359.32	1613.31	0.435738	0.708258	1859.43	979.677	0.261753	0.617092	2125.79	979.963	0.264857	0.598814	2176.58	1413.75	0.35193	0.682743	1940.29	979.495	0.257472	0.471887	2509.07	1792.61	0.444516	-0.0524885	3549.96	2725.48	0.646956	0.684068	1936.06	915.511
1	1	1	1	1	1	0	0.501505	2440.13	1754.4	0.483745	0.691663	1915.46	944.372	0.23506	0.529666	2369.67	1046.22	0.255515	0.53701	2348.79	1610.04	0.433412	0.7119	1853.58	961.6	0.253079	0.615815	2140.48	1010.2	0.257796	0.625716	2101.75	1317.66	0.331426	0.688691	1924.8	991.356	0.256748	0.502789	2430.48	1769.95	0.441958	-0.0760367	3583.89	2754.67	0.651661	0.693842	1910.84	903.088
1	1	1	1	1	1	0	0.488331	2477.2	1821.85	0.509056	0.710768	1862.03	935.321	0.237867	0.567823	2263.96	926.98	0.230559	0.542328	2344.05	1610.09	0.430197	0.733093	1786.28	942.229	0.245988	0.693858	1915.6	908.702	0.225157	0.633548	2092.65	1331.36	0.336695	0.711951	1858.73	954.491	0.250477	0.479063	2491.2	1810.48	0.441945	-0.0453768	3539.97	2732.51	0.654649	0.686797	1938.67	924.644
1	1	1	1	1	1	0	0.489612	2470.84	1794.98	0.498881	0.704207	1878.98	943.501	0.238499	0.565502	2241.61	966.352	0.261853	0.526419	2371.55	1614.39	0.433539	0.725	1809.05	962.159	0.257794	0.675322	1966.51	925.842	0.240571	0.567839	2273.4	1497.58	0.366951	0.701741	1888.28	962.675	0.260252	0.509531	2415.76	1765.05	0.436499	-0.0515226	3547.43	2727.36	0.646577	0.683709	1930.23	928.61
1	1	1	1	1	1	0	0.503632	2440.13	1770.53	0.490948	0.702213	1882.99	934.777	0.239626	0.534219	2338.14	1048.83	0.260392	0.535989	2358.32	1618.55	0.43267	0.731582	1788.29	929.775	0.248424	0.684267	1932.58	915.426	0.23787	0.549681	2311.55	1528.63	0.38758	0.687678	1931.74	989.484	0.252374	0.470573	2500.18	1791.1	0.438292	-0.0345451	3524.36	2731.46	0.662464	0.708513	1858.93	903.866
1	1	1	1	1	1	0	0.488388	2472.02	1787.86	0.498913	0.690433	1917.95	940.714	0.23409	0.534322	2354.11	1020.3	0.246361	0.534713	2351.86	1612.1	0.436883	0.710741	1849.88	952.802	0.241679	0.657587	2008.23	938.539	0.228907	0.606937	2160.12	1383.46	0.348689	0.685975	1932.97	982.613	0.250567	0.482384	2477.18	1783.91	0.449428	-0.0644369	3568.22	2728.66	0.647413	0.678828	1948.33	918.703
1	1	1	1	1	1	0	0.496698	2454.23	1782.5	0.494185	0.695388	1886.73	960.076	0.245167	0.481971	2466.92	1080.97	0.263567	0.543265	2335.64	1599.43	0.431384	0.7229	1797.39	953.719	0.247015	0.652405	2011.94	993.584	0.252793	0.643547	2053.54	1322.21	0.32691	0.668492	1964.88	1031.73	0.268909	0.491873	2452.66	1742.21	0.433578	-0.0373492	3518.98	2730.98	0.660022	0.671196	1962.48	959.523
1	1	1	1	1	1	0	0.49027	2471.34	1805.61	0.506962	0.690819	1922.1	933.961	0.235749	0.461715	2534.51	1123.59	0.252804	0.530955	2367.48	1609.25	0.432378	0.713314	1847.33	964.717	0.248007	0.639946	2068.68	962.501	0.240508	0.613475	2145.96	1352.66	0.332614	0.690856	1924.3	974.592	0.256255	0.450362	2562.24	1841.42	0.437447	-0.0612295	3570.62	2718.95	0.641704	0.678885	1955.73	966.425
1	1	1	1	1	1	0	0.483319	2479.17	1774.21	0.493166	0.682247	1930.09	991.374	0.247395	0.583247	2224.27	961.23	0.246128	0.488175	2447.77	1644.5	0.444449	0.714087	1839.76	1005.34	0.262203	0.656906	2017.02	976.158	0.238162	0.591993	2197.34	1392.69	0.342156	0.697233	1895.33	997.735	0.25967	0.435329	2556.37	1817.01	0.447265	-0.036638	3517.82	2732.89	0.662781	0.65892	2002.9	985.682
1	1	1	1	1	1	0	0.469852	2511.96	1840.34	0.510277	0.699167	1896.29	945.112	0.239668	0.539738	2326.03	1077.37	0.266476	0.527897	2370.52	1622.49	0.43438	0.730095	1793.3	956.51	0.250989	0.692732	1913.69	935.058	0.236659	0.608939	2160.35	1362.14	0.334885	0.683925	1943.05	1002.81	0.260321	0.447201	2553.03	1813.19	0.434964	-0.0411933	3522.46	2729.18	0.657705	0.691308	1918.27	936.536
1	1	1	1	1	1	0	0.499729	2445.32	1791.52	0.501172	0.682655	1939.43	949.203	0.248318	0.570742	2244.04	948.007	0.231914	0.486233	2470.28	1643.2	0.438383	0.714626	1838.53	966.574	0.256285	0.667701	1993.73	933.523	0.235929	0.583784	2216.53	1356.1	0.326437	0.68711	1929.94	987.656	0.262249	0.472037	2509.78	1764.85	0.435424	-0.0520208	3552.47	2729.74	0.655224	0.665724	1980.01	943.304
1	1	1	1	1	1	0	0.481628	2483.45	1822.87	0.507371	0.706898	1867.26	929.921	0.241872	0.510931	2389.05	1000.7	0.252094	0.538167	2346.18	1610.98	0.433642	0.727866	1799.15	957.21	0.247686	0.661701	1995.51	935.869	0.242344	0.567898	2250.19	1416.64	0.355152	0.689187	1923.6	976.207	0.258548	0.446957	2548.22	1813.55	0.442935	-0.0571966	3547.83	2720.95	0.642944	0.699195	1894.9	902.027
1	1	1	1	1	1	0	0.489333	2469.51	1778.59	0.490903	0.669757	1984.17	979.033	0.251068	0.487449	2472.81	1094.3	0.273824	0.531557	2365.92	1628.12	0.440576	0.694146	1911.71	1002.03	0.268269	0.599231	2168.73	990.85	0.269506	0.596365	2194.2	1428.44	0.362558	0.670627	1981.34	1008.84	0.260478	0.45738	2537.52	1833.62	0.46253	-0.0563347	3552.97	2729.68	0.648677	0.648295	2050.33	966.845
1	1	1	1	1	1	0	0.490493	2471.6	1799.86	0.50412	0.69923	1897.78	934.912	0.237144	0.544605	2327.15	1032.31	0.253672	0.54332	2338.13	1609.8	0.434273	0.729142	1798.73	932.191	0.235896	0.688653	1931.16	916.735	0.226702	0.516648	2390.57	1576.96	0.396862	0.702542	1886.25	958.364	0.250018	0.495491	2460.1	1771.54	0.434702	-0.0340333	3526.23	2732.69	0.662426	0.660017	2016.74	936.967
1	1	1	1	1	1	0	0.481701	2495.89	1819.26	0.502251	0.693036	1915.53	953.444	0.240193	0.444221	2578.3	1087.03	0.282683	0.531015	2374.25	1629.96	0.438631	0.705471	1874.72	990.557	0.260951	0.648506	2047.8	951.424	0.256248	0.594301	2205.12	1422.32	0.361895	0.693718	1910.97	976.966	0.253285	0.468151	2522.37	1804.4	0.435224	-0.0319877	3522.49	2734.27	0.664991	0.671791	1984.59	960.203
1	1	1	1	1	1	0	0.490272	2474.19	1773.92	0.4988	0.699613	1892.96	923.048	0.237937	0.510845	2412.81	1030.23	0.271861	0.541852	2340.24	1590.01	0.433205	0.730757	1795.89	978.459	0.257253	0.686389	1936.64	901.292	0.226879	0.582665	2219.64	1409.04	0.350053	0.697669	1897.59	963.13	0.248532	0.515414	2408.17	1705.67	0.421783	-0.0381192	3532.58	2729.74	0.657787	0.721113	1829.33	866.095
1	1	1	1	1	1	0	0.477156	2507.18	1816.06	0.510101	0.679539	1958.59	954.976	0.24165	0.511349	2394.02	998.536	0.264057	0.527872	2382.66	1621.1	0.43096	0.698357	1904.12	974.143	0.246529	0.612456	2152.76	1030.67	0.253515	0.590565	2218.68	1385.7	0.334233	0.671386	1983.84	990.955	0.254794	0.450917	2569.37	1825.27	0.436084	-0.0529368	3558.98	2726.37	0.648614	0.684528	1946.6	916.285
1	1	1	1	1	1	0	0.492428	2459.29	1803.02	0.509925	0.677822	1960.91	950.587	0.242856	0.533521	2349.96	1015.17	0.252995	0.539379	2345.37	1612.77	0.434345	0.694817	1903.41	991.66	0.257004	0.644067	2047.67	958.997	0.24297	0.605613	2169.15	1381.13	0.349836	0.653613	2033.01	1015.43	0.263043	0.466768	2524.14	1815.88	0.44392	-0.0647135	3567.1	2732.89	0.641955	0.652982	2021.93	964.427
1	1	1	1	1	1	0	0.482315	2480.36	1770.94	0.496128	0.674003	1952.49	960.597	0.240836	0.53444	2331.34	1039.64	0.254243	0.532157	2356.24	1624.05	0.437678	0.71642	1822.78	924.207	0.233919	0.644762	2031.93	959.294	0.235157	0.603575	2162.9	1394.07	0.348125	0.688821	1913.92	958.221	0.247091	0.470518	2492.52	1775.58	0.433259	-0.0718297	3581.43	2731.7	0.63516	0.687783	1914.28	885.601
1	1	1	1	1	1	0	0.475209	2505.03	1805.83	0.504728	0.694396	1912.86	934.123	0.248365	0.548151	2297.51	963.171	0.248512	0.472141	2496.35	1662.5	0.448294	0.711473	1854.08	950.919	0.252351	0.668352	1984.43	923.92	0.242768	0.588335	2209.36	1350.08	0.356328	0.674158	1972.8	998.91	0.265957	0.454419	2533.82	1813.34	0.46025	-0.0481577	3543.24	2728.81	0.655899	0.684514	1942.48	923.212
1	1	1	1	1	1	0	0.480264	2491.17	1795.72	0.508526	0.685672	1932.87	983.593	0.249336	0.483594	2474.59	1122.69	0.263478	0.53157	2362.45	1611.62	0.434858	0.721817	1816.42	972.416	0.253241	0.655555	2023.95	959.564	0.243596	0.588065	2197.05	1415.54	0.358838	0.67938	1951.01	1001.61	0.267129	0.457362	2537.81	1828.83	0.444279	-0.0600899	3558.45	2720.75	0.644226	0.67437	1965.74	938.013
1	1	1	1	1	1	0	0.491148	2464.57	1810.85	0.501612	0.672091	1975.2	949.223	0.245798	0.557534	2289.88	935.143	0.240573	0.530956	2373.38	1619.6	0.434721	0.697907	1902.13	970.135	0.256577	0.630524	2102.86	969.731	0.249462	0.623741	2123.69	1362.75	0.327773	0.684439	1938.74	983.506	0.258684	0.475821	2504.08	1801.92	0.442676	-0.0698891	3580.66	2729.06	0.641459	0.652446	2042.64	944.652
1	1	1	1	1	1	0	0.470491	2521.64	1812.74	0.504561	0.670479	1985.74	989.227	0.241752	0.496036	2454.55	1058.96	0.254626	0.538349	2354.57	1600.04	0.430462	0.71175	1853.69	980.463	0.252376	0.640813	2071.1	979.795	0.240642	0.550677	2311.58	1505.08	0.377366	0.678538	1958.7	1005.46	0.256864	0.458626	2548.17	1819.78	0.441397	-0.0542023	3560.15	2723.06	0.646268	0.679922	1950.3	941.65
1	1	1	1	1	1	0	0.48081	2483.7	1797.71	0.496925	0.687077	1931.73	968.84	0.247657	0.551341	2294.5	984.393	0.252568	0.521794	2388.63	1627.74	0.439416	0.725045	1807.77	969.36	0.253597	0.657901	2010.55	972.182	0.254883	0.598371	2188.95	1457.71	0.352072	0.674726	1968.88	1020.87	0.268745	0.432416	2581.82	1799.15	0.453229	-0.0485685	3534.61	2736.95	0.658818	0.694008	1901.81	946.123
1	1	1	1	1	1	0	0.486457	2471.54	1787	0.497044	0.689913	1922.12	932.562	0.23723	0.610974	2147.07	868.143	0.224224	0.517809	2397.26	1625.7	0.435926	0.722757	1819.64	917.447	0.240012	0.672917	1976.04	895.8	0.232165	0.602935	2175.89	1366.77	0.337742	0.681282	1950.69	973.892	0.255289	0.444252	2571.16	1828.12	0.452049	-0.0694374	3575.79	2731.71	0.635733	0.712487	1852.26	860.481
1	1	1	1	0	0	0	0.428234	2682.32	2023.25	0.575548	0.646327	2109.61	1058.86	0.275852	0.487709	2538.98	909.766	0.270172	0.469544	2583.6	1810.13	0.490755	0.678113	2012.58	1042.72	0.248262	0.671334	2033.66	1169.78	0.305199	0.488357	2537.37	1314.29	0.250734	0.658505	2072.97	1052.01	0.275024	0.496368	2517.43	1760.22	0.454017	-0.0513204	3637.21	2748.33	0.670044	0.638488	2132.86	1055.86
1	1	1	1	0	0	0	0.482734	2369.56	1834.26	0.483302	0.66766	1899.33	905.41	0.201147	0.518087	2287.15	894.489	0.177149	0.518573	2285.99	1605.76	0.408966	0.729203	1714.48	905.125	0.200896	0.719234	1745.75	1034.18	0.226624	0.6588	1924.49	1143.56	0.214982	0.641786	1971.88	935.232	0.206187	0.52853	2262.23	1645.47	0.382721	-0.0213893	3329.7	2485.35	0.575105	0.684395	1850.9	984.126
1	1	1	1	0	0	0	0.434135	2637.05	1937.87	0.584452	0.603689	2206.89	945.706	0.264958	0.491179	2500.6	890.085	0.178207	0.446295	2608.56	1688.34	0.491804	0.669565	2015.14	909.141	0.257032	0.66457	2030.32	1109.7	0.31653	0.618439	2165.43	1033.15	0.27145	0.598765	2220.56	944.463	0.270946	0.354901	2815.63	1971.36	0.559712	-0.0782369	3640.15	2722.84	0.679389	0.63079	2130.09	946.195
1	1	1	1	0	0	0	0.551158	2216.2	1665.72	0.418616	0.745013	1670.4	787.384	0.144747	0.573428	2160.52	680.787	0.110591	0.595913	2102.81	1439.23	0.328636	0.783941	1537.62	790.588	0.139209	0.741947	1680.42	1020.6	0.199052	0.549768	2219.63	1332.55	0.21442	0.735658	1700.77	812.367	0.151118	0.321716	2724.38	1959.24	0.40926	-0.0750251	3429.82	2597.9	0.52968	0.73886	1690.44	852.068
1	1	1	1	0	0	0	0.54604	2205.38	1706.03	0.511235	0.792074	1492.55	791.388	0.223883	0.660304	1907.74	649.734	0.184086	0.594413	2084.57	1491.62	0.4213	0.847583	1277.89	718.49	0.205892	0.808031	1434.13	936.242	0.257551	0.737228	1677.89	1060.91	0.254944	0.819918	1389.02	749.232	0.205745	0.526908	2251.37	1700.74	0.473339	-0.0453802	3346.66	2592.36	0.644797	0.814778	1408.71	835.51
1	1	1	1	0	0	0	0.449982	2521.54	1892.91	0.533081	0.757257	1675.14	927.815	0.267558	0.458918	2500.97	1008.27	0.321996	0.512568	2373.75	1700.65	0.443507	0.785486	1574.73	956.239	0.273212	0.711907	1824.92	1153.6	0.320292	0.670068	1952.94	1231.53	0.339723	0.734935	1750.47	960.553	0.272387	0.404366	2624.02	1959.26	0.504441	-0.0656425	3509.81	2623.12	0.60153	0.769133	1633.65	930.446
1	1	1	1	0	0	0	0.524263	2203.75	1695.34	0.464065	0.777225	1508.04	795.389	0.197111	0.471624	2322.48	969.436	0.231153	0.585675	2056.6	1535.6	0.386047	0.778841	1502.56	888.967	0.206019	0.740712	1626.94	1020.92	0.242852	0.606301	2004.76	1072.18	0.206779	0.751212	1593.65	841.805	0.201897	0.389145	2497.17	1889.85	0.437589	-0.0397607	3257.96	2475.11	0.558853	0.762457	1557.22	873.167
1	1	1	1	0	0	0	0.452452	2577.56	1943.15	0.630529	0.642383	2083.09	1029.31	0.309704	0.431144	2627.24	986.585	0.206766	0.52716	2395.27	1674.65	0.516189	0.684517	1956.53	1065.69	0.30669	0.659053	2033.96	1187.61	0.341513	0.642558	2082.58	1229.48	0.284572	0.650298	2059.91	1022.3	0.314322	0.348616	2811.36	2059.85	0.5449	-0.0289504	3533.42	2581.14	0.667778	0.616203	2157.99	1141.09
1	1	1	1	0	0	0	0.438442	2856.53	2082.11	0.522255	0.627281	2327.2	1083.24	0.266187	0.597223	2419.22	871.926	0.188484	0.460869	2798.91	1807.37	0.442743	0.635935	2300.02	1125.44	0.253836	0.620012	2349.78	1294.05	0.320844	0.601482	2406.39	1499.46	0.349214	0.606197	2392.11	1127.8	0.266508	0.320052	3143.26	2113.31	0.516121	-0.0605203	3925.56	2831.95	0.638428	0.594914	2426.14	1088.62
1	1	1	1	0	0	0	0.440481	2740.62	1831.71	0.4208	0.528754	2515.16	1086.59	0.207563	0.302278	3060.43	1251.06	0.209579	0.45124	2714.14	1628.73	0.364285	0.632173	2222.1	997.526	0.198796	0.604678	2303.65	1155.86	0.240374	0.554804	2444.65	1286.91	0.225578	0.546461	2467.45	1054.79	0.200973	0.307168	3049.69	2042.7	0.467516	-0.0908006	3826.61	2725.97	0.549436	0.564529	2417.8	1033.86
1	1	1	1	0	0	0	0.513082	2455.86	1921.27	0.699775	0.799012	1577.83	891.752	0.381905	0.61138	2194.01	914.777	0.367789	0.453245	2602.38	1744.47	0.586419	0.853827	1345.58	828.167	0.323467	0.817621	1503.01	1008.76	0.379214	0.691738	1954.05	1109.45	0.342391	0.810579	1531.75	871.772	0.358391	0.443857	2624.63	1952.76	0.640725	-0.0378277	3585.4	2809.1	0.794901	0.837395	1419.2	795.234
1	1	1	1	0	0	0	0.48637	2393.58	1859.11	0.540117	0.775323	1583.08	829.767	0.214429	0.584536	2152.73	715.085	0.18755	0.575524	2175.95	1581.64	0.424576	0.845136	1314.31	766.523	0.175928	0.782902	1556.15	962.094	0.230812	0.774438	1586.19	1085.69	0.223799	0.766024	1615.51	843.134	0.218254	0.510529	2336.61	1774.84	0.424527	-0.0508225	3423.63	2640.4	0.623486	0.801261	1488.89	839.129
1	1	1	1	0	0	0	0.472829	2661.81	1876	0.480937	0.672682	2097.43	883.188	0.19262	0.557552	2438.56	873.649	0.130414	0.508564	2570.01	1684.3	0.391077	0.688506	2046.1	943.489	0.205107	0.626673	2240	1177.1	0.254004	0.672114	2099.25	1163.14	0.250467	0.66751	2113.93	891.826	0.191152	0.495615	2603.65	1865.32	0.444542	-0.106497	3856.36	2810.67	0.594983	0.666014	2118.69	950.32
1	1	1	1	0	0	0	0.442136	2521.17	1947.22	0.472036	0.661486	1963.94	933.545	0.176867	0.427256	2554.58	900.745	0.152729	0.5347	2302.53	1657.44	0.382745	0.69566	1862.17	995.638	0.175542	0.665057	1953.55	1108.72	0.219489	0.558382	2243.17	1660.56	0.367474	0.6667	1948.75	926.429	0.179082	0.507706	2368.38	1832.98	0.413767	-0.0868791	3519.08	2732.74	0.608068	0.661931	1962.65	977.713
1	1	1	1	0	0	0	0.524988	2330.13	1735.62	0.453356	0.804915	1493.28	728.864	0.160728	0.402485	2613.38	887.926	0.204294	0.583407	2182.15	1558.19	0.394241	0.758186	1662.53	886.621	0.198634	0.710873	1817.91	1018.7	0.214971	0.686798	1892.09	1082.44	0.192689	0.817052	1446.08	702.949	0.150282	0.406778	2603.98	1971.99	0.45154	-0.117359	3573.76	2757.36	0.612019	0.654324	1987.76	970.151
1	1	1	1	0	0	0	0.46296	2517.13	1965.41	0.56962	0.791643	1567.86	874.14	0.225626	0.496525	2437.2	957.702	0.210417	0.548663	2307.56	1666.76	0.452737	0.818255	1464.31	929.03	0.233074	0.757034	1693.07	1069.82	0.287347	0.579031	2228.57	1275.33	0.25193	0.791744	1567.47	879.857	0.219695	0.478641	2480.11	1913.82	0.439144	-0.143652	3673.24	2970.38	0.645945	0.782366	1602.38	934.104
1	1	1	1	0	0	0	0.480942	2657.85	1910.56	0.495728	0.68728	2063.01	943.761	0.214065	0.159664	3381.81	1323.88	0.288608	0.454928	2723.64	1750.79	0.415419	0.708246	1992.65	958.505	0.189778	0.684169	2073.24	1125.98	0.2434	0.471421	2682.12	1350.52	0.265635	0.682094	2080.04	959.573	0.220446	0.28986	3108.81	1959.04	0.441627	-0.0551366	3789.46	2817.86	0.639909	0.705662	2001.46	994.874
1	1	1	1	0	0	0	0.562141	2296.28	1732.28	0.62837	0.791752	1583.61	834.598	0.262104	0.519151	2406.37	944.17	0.208627	0.574218	2264.39	1576.6	0.535796	0.828041	1439.03	824.065	0.269592	0.765454	1680.63	1023.89	0.341141	0.617803	2145.37	1466.12	0.379823	0.791912	1583	830.61	0.259745	0.471656	2522.41	1848.84	0.500144	-0.0241447	3511.87	2783.03	0.793173	0.826781	1444.29	810.879
1	1	1	1	0	0	0	0.499778	2612.26	1912.21	0.614434	0.694462	2041.59	1001.66	0.278082	0.493836	2627.73	941.936	0.205073	0.514839	2572.64	1670.17	0.521606	0.689534	2057.99	1007.71	0.265933	0.656435	2164.91	1165.77	0.321479	0.344258	2990.9	1676.48	0.300478	0.700668	2020.75	969.483	0.273852	0.384734	2897.12	1907.01	0.498679	-0.0554334	3794.47	2806.01	0.759273	0.680052	2089.18	1005.22
1	1	1	1	0	0	0	0.541767	2304.41	1866.61	0.63068	0.821809	1437.01	819.466	0.266241	0.780074	1596.45	646.543	0.245844	0.632122	2064.75	1601.84	0.539143	0.835483	1380.77	864.489	0.30413	0.780954	1593.25	1062.4	0.348188	0.752181	1694.67	1128.19	0.385093	0.830248	1402.57	783.437	0.262342	0.557515	2264.47	1692.15	0.537549	-0.0537972	3494.58	2885.24	0.763963	0.809268	1486.72	899.1
1	1	1	1	0	0	0	0.403032	2664.8	1928.86	0.531351	0.542596	2332.59	1000.87	0.219257	0.246388	2994.07	1102.88	0.200396	0.455418	2545.19	1664.23	0.43768	0.619493	2127.5	962.583	0.212933	0.660236	2010.37	1059.94	0.249048	0.56697	2269.59	1211.49	0.272249	0.53141	2360.94	1029.41	0.228223	0.339006	2804.06	2039.24	0.521246	-0.03673	3511.73	2671.42	0.639777	0.543257	2330.9	1062.99
1	1	1	1	0	0	0	0.571699	2395.68	1685.75	0.416124	0.753195	1818.58	816.937	0.17099	0.627955	2232.81	896.213	0.148546	0.5324	2503.18	1547.58	0.393006	0.747452	1839.61	850.196	0.180001	0.715102	1953.88	1053.92	0.214189	0.623062	2247.44	1345.54	0.272376	0.715101	1953.89	846.414	0.170255	0.50615	2572.48	1645.27	0.355591	-0.105662	3849.16	2830.42	0.575028	0.749941	1830.52	848.784
1	1	1	1	0	0	0	0.466713	2762.89	2039.6	0.446898	0.743662	1915.53	931.214	0.17409	0.648634	2242.65	729.5	0.159705	0.57038	2479.84	1638.11	0.347951	0.739676	1930.36	931.517	0.158915	0.681499	2135.2	1167.43	0.212798	0.654696	2223.22	1231.2	0.199102	0.763945	1838.18	903.459	0.175343	0.465944	2764.88	1864.66	0.383659	-0.104815	3976.74	2883.49	0.568516	0.704307	2057.32	954.627
1	1	1	1	0	0	0	0.522367	2552.49	1915.6	0.489644	0.698875	2026.7	933.693	0.22379	0.555426	2462.57	873.064	0.214356	0.544242	2493.35	1675.65	0.378943	0.706405	2001.2	978.566	0.2058	0.686217	2068.86	1123.99	0.239044	0.645927	2197.67	1284.29	0.256856	0.71141	1984.07	933.968	0.224516	0.45909	2716.31	1847.57	0.406581	-0.0458625	3777.06	2830.41	0.628313	0.70008	2022.64	1007.45
1	1	1	1	0	0	0	0.552515	2245.26	1783.21	0.590067	0.819778	1424.89	805.707	0.255656	0.292696	2822.8	1095.4	0.239561	0.596883	2131.05	1568.59	0.509585	0.828913	1388.31	863.605	0.30245	0.773167	1598.57	1050.37	0.367029	0.681382	1894.58	1309.65	0.454285	0.813059	1451.21	812.844	0.256119	0.518834	2328.23	1755.45	0.531264	-0.0949081	3512.1	2834.19	0.707711	0.769918	1609.98	983.425
1	1	1	0	0	0	0	0.431353	2672.75	1929.9	0.552329	0.734841	1825.11	739.22	0.20276	0.419939	2699.44	887.66	0.283657	0.47577	2566.24	1713.36	0.460874	0.746277	1785.32	885.738	0.212222	0.69861	1945.81	1054.24	0.249061	0.645569	2110.09	1228.88	0.273408	0.755468	1752.68	723.005	0.199477	0.461435	2601.09	1786.51	0.416154	-0.0122868	3566.05	2772.61	0.699161	0.658666	2070.74	968.513
1	1	1	0	0	0	0	0.515046	2464.9	1773.42	0.54736	0.738531	1809.92	737.606	0.167434	0.638284	2128.79	655.989	0.166045	0.49667	2511.17	1742.69	0.488778	0.72542	1854.74	869.513	0.18116	0.681733	1996.85	1003.1	0.223755	0.584519	2281.52	1349.95	0.242206	0.742111	1797.49	763.899	0.176621	0.46191	2596.43	1853.92	0.452303	-0.0343952	3599.91	2841.78	0.723407	0.70705	1915.78	887.909
1	1	1	0	0	0	0	0.487308	2406.1	1838.81	0.542258	0.866239	1229	646.685	0.186319	0.752849	1670.58	560.426	0.162053	0.534446	2292.82	1676.25	0.465294	0.863192	1242.91	774.791	0.203107	0.780887	1572.97	1020.88	0.258869	0.697168	1849.21	1279.62	0.269178	0.86433	1237.74	668.547	0.190335	0.618204	2076.36	1523.33	0.402153	-0.0205366	3394.69	2628.21	0.667317	0.828651	1391	778.635
1	1	1	0	0	0	0	0.419109	2548.94	1965.86	0.494956	0.768433	1609.35	796.119	0.180907	0.51512	2328.79	793.351	0.151921	0.480013	2411.62	1766.37	0.406823	0.757663	1646.35	954.672	0.203321	0.676729	1901.5	1188.75	0.269403	0.678726	1895.62	1219.79	0.238878	0.760725	1635.92	809.91	0.183186	0.46468	2446.92	1790.64	0.394049	-0.0127778	3365.66	2706.04	0.604354	0.709382	1802.91	1001
1	1	1	0	0	0	0	0.414238	2877.53	2056.21	0.522551	0.670643	2157.71	888.546	0.188282	0.58003	2436.51	872.287	0.161045	0.478686	2714.62	1760.66	0.454995	0.669994	2159.83	1058.19	0.245746	0.621162	2314.12	1191.32	0.321329	0.506491	2641.23	1488.32	0.291728	0.682227	2119.42	873.539	0.181934	0.480764	2709.21	1720.43	0.388433	-0.0437744	3841.16	2862.64	0.649247	0.632717	2278.56	1083.76
1	1	1	0	0	0	0	0.552234	2361.03	1805.83	0.554684	0.837629	1421.77	721.686	0.204919	0.570165	2313.27	808.032	0.203679	0.58311	2278.17	1629.5	0.458427	0.829535	1456.78	842.592	0.222979	0.795561	1595.35	975.579	0.277805	0.673047	2017.52	1151.61	0.253933	0.850543	1364.06	705.649	0.205588	0.554214	2355.8	1793.53	0.4535	-0.0192079	3562.1	2927.14	0.740075	0.734823	1816.95	943.557
1	1	1	0	0	0	0	0.336366	2690.73	2013.15	0.61907	0.62638	2018.93	945.351	0.313757	0.312152	2739.38	956.692	0.310475	0.416608	2522.82	1732.57	0.537414	0.684366	1855.66	934.474	0.310497	0.604588	2076.97	1170.03	0.37761	0.6436	1971.85	1146.59	0.331535	0.636551	1991.26	907.753	0.29416	0.381825	2596.94	1808.94	0.586083	-0.0263725	3346.25	2523.3	0.648682	0.653271	1944.92	979.056
1	1	1	0	0	0	0	0.45949	2450.01	1769.16	0.569311	0.785747	1542.52	718.543	0.224651	0.646306	1981.89	718.585	0.195634	0.530584	2283.21	1593.21	0.492776	0.787082	1537.7	806.88	0.235987	0.730659	1729.49	980.319	0.313661	0.661689	1938.31	1169.14	0.280599	0.795515	1506.94	719.128	0.222015	0.508668	2335.9	1743.09	0.476762	-0.0149705	3357.32	2732.46	0.745468	0.758863	1636.43	816.787
1	1	1	0	0	0	0	0.434528	2708.92	2145.08	0.567638	0.736453	1849.35	871.355	0.24331	0.671186	2065.69	744.841	0.243215	0.465606	2633.43	1736.61	0.465558	0.71339	1928.57	1062.66	0.297155	0.634903	2176.68	1263.91	0.359158	0.592463	2299.71	1295.06	0.306085	0.741726	1830.75	874.221	0.244487	0.434484	2709.02	1942.19	0.480829	-0.0310882	3657.95	2838.14	0.665465	0.720196	1905.54	1014.2
1	1	1	0	0	0	0	0.385831	2677.1	1923.05	0.592226	0.663982	1980.17	896.05	0.257085	0.357169	2738.86	992.021	0.243474	0.437332	2562.4	1849.1	0.540065	0.674948	1947.59	1001.93	0.275187	0.609692	2134.15	1177.13	0.336527	0.587871	2192.99	1349.37	0.358291	0.657532	1999.08	894.587	0.255757	0.358308	2736.43	1940.94	0.505883	-0.00056403	3416.99	2697.81	0.725339	0.542232	2311.23	1105.85
1	1	1	0	0	0	0	0.398986	2909.97	2233.56	0.687785	0.653633	2209.09	989.871	0.357877	0.444056	2798.73	1032.79	0.366096	0.440335	2808.08	1905.43	0.597034	0.654635	2205.9	1093.07	0.354793	0.613301	2334.17	1242.67	0.391672	0.571589	2456.84	1362.15	0.413692	0.663622	2177.01	960.804	0.340802	0.489397	2682.18	1824.44	0.565809	-0.0356203	3819.85	2984.88	0.778225	0.628383	2288.2	1132.05
1	1	1	0	0	0	0	0.443995	2581.05	1986.55	0.625231	0.738526	1770	858.843	0.303603	0.570832	2267.63	850.032	0.250345	0.512983	2415.63	1713.35	0.540768	0.729128	1801.52	946.116	0.302137	0.65739	2026.09	1126.15	0.357121	0.602708	2181.79	1341.9	0.343617	0.765936	1674.65	834.961	0.297371	0.492133	2466.79	1750.6	0.473696	-0.0149349	3487.2	2882.18	0.773268	0.600154	2188.79	1071.69
1	1	1	0	0	0	0	0.369708	2788.12	2114.01	0.7882	0.849193	1363.8	709.561	0.286093	0.571918	2297.75	868.202	0.292705	0.535399	2393.76	1778.04	0.652464	0.866017	1285.48	786.78	0.280855	0.743886	1777.28	999.005	0.377571	0.796411	1584.59	1085.81	0.30395	0.848621	1366.39	711.977	0.276012	0.60867	2196.9	1572.51	0.476029	-0.000297154	3512.4	2887.26	0.901671	0.781722	1640.76	833.273
1	1	1	0	0	0	0	0.500919	2102.73	1559.42	0.566275	0.763021	1448.95	625.069	0.308464	0.574777	1940.91	478.436	0.262929	0.56447	1964.29	1411.16	0.509068	0.771901	1421.54	720.648	0.309285	0.731587	1542.05	846.036	0.348176	0.605616	1869.21	1163.43	0.382632	0.764089	1445.68	619.568	0.303502	0.36632	2369.37	1782.41	0.57444	-0.033366	3025.69	2425.11	0.656517	0.760556	1456.46	677.37
1	1	1	0	0	0	0	0.395401	2885.97	2025.95	0.616552	0.658015	2170.51	955.553	0.266621	0.469723	2702.77	920.479	0.244597	0.430726	2800.39	1887.27	0.559946	0.668015	2138.54	1079.79	0.29298	0.6179	2294.28	1265.49	0.356545	0.582965	2396.87	1473.8	0.362518	0.650866	2193.08	964.596	0.267568	0.391678	2894.85	1968.49	0.490471	-0.0104583	3730.93	2896.29	0.781409	0.645201	2210.8	1075.42
1	1	1	0	0	0	0	0.429446	2365.14	1802.24	0.529056	0.801137	1396.32	658.409	0.162802	0.64871	1855.85	564.394	0.119426	0.504649	2203.77	1559.24	0.442542	0.763002	1524.34	804.814	0.183782	0.682457	1764.45	1002.43	0.247631	0.620465	1929.01	1153.53	0.243418	0.784752	1452.71	669.034	0.169721	0.354253	2516.17	1864.59	0.412678	-0.0103662	3147.37	2451.7	0.642553	0.72315	1647.52	778.127
1	1	1	0	0	0	0	0.53773	2126.58	1625.98	0.395092	0.782208	1459.67	628.308	0.13277	0.29936	2618.07	791.043	0.163681	0.570345	2050.19	1492.13	0.336037	0.797946	1405.94	720.831	0.135856	0.721231	1651.42	917.649	0.180414	0.663251	1815.04	1062.66	0.175322	0.800263	1397.86	622.77	0.130334	0.328081	2563.85	1826.76	0.377602	-0.0265014	3168.94	2475.49	0.52238	0.792636	1424.3	677.343
1	1	1	0	0	0	0	0.454778	2340.14	1785.66	0.587397	0.799197	1420.17	630.806	0.178565	0.696945	1744.68	608.415	0.143169	0.574699	2066.82	1553.78	0.515456	0.839151	1271.06	730.374	0.212362	0.708944	1709.79	926.185	0.277302	0.777911	1493.55	1058.9	0.293949	0.795751	1432.3	641.46	0.183036	0.424883	2403.44	1812.2	0.451804	-0.00620111	3179.05	2579.48	0.715269	0.707916	1712.81	818.403
1	1	1	0	0	0	0	0.440312	2431.53	1748.85	0.470824	0.607746	2035.59	917.817	0.260443	0.519012	2254.11	784.096	0.173878	0.496235	2306.86	1571.31	0.433061	0.633186	1968.48	982.273	0.269362	0.650046	1922.71	1038.77	0.263919	0.523413	2243.77	1317.71	0.326439	0.617081	2011.22	906.185	0.268908	0.384932	2548.99	1711.44	0.421475	-0.0481238	3327.47	2608.07	0.58979	0.540122	2204.09	1052.72
1	1	1	0	0	0	0	0.315332	2909.92	2008.07	0.432381	0.537524	2391.58	943.765	0.156435	0.257933	3029.44	1104.49	0.162552	0.394081	2737.46	1750.94	0.360398	0.580419	2277.98	986.576	0.149963	0.627141	2147.4	1118.83	0.162717	0.432347	2649.61	1481.14	0.215751	0.502257	2481.1	979.756	0.159996	0.561074	2329.9	1567.2	0.276274	-0.0673472	3633.24	2808.72	0.585936	0.526391	2420.2	1014.19
1	1	1	0	0	0	0	0.367502	2757.07	1830.6	0.674734	0.658113	2027.03	834.586	0.257126	0.565264	2285.76	846.574	0.209325	0.414306	2653.1	1654.86	0.619723	0.653108	2041.81	877.62	0.26496	0.589378	2221.46	1058.74	0.357041	0.566346	2282.92	1260.75	0.331925	0.642565	2072.61	860.243	0.265535	0.356593	2780.75	1800.61	0.559774	0.000122504	3466.5	2553.53	0.800112	0.652645	2043.17	889.456
1	1	1	0	0	0	0	0.361809	2412.54	1818.91	0.606365	0.561969	1998.72	962.33	0.30602	0.263056	2592.49	1121.46	0.253921	0.486682	2163.68	1554.45	0.514542	0.614723	1874.5	1014.03	0.29066	0.586865	1941.09	1111.09	0.35859	0.347409	2439.61	1445.33	0.34725	0.59338	1925.72	938.098	0.29303	0.236594	2638.62	1929.96	0.568666	-0.0025115	3023.74	2465.03	0.697394	0.553732	2017.43	1080.3
1	1	1	0	0	0	0	0.390392	3030.16	2004.83	0.461205	0.576824	2524.64	1045.76	0.223832	0.495785	2755.8	1085.18	0.194959	0.411976	2976.03	1857.09	0.416839	0.602026	2448.31	1090.65	0.226181	0.584457	2501.77	1286.07	0.297324	0.484002	2787.81	1496.94	0.263576	0.58217	2508.65	1054.15	0.237184	0.366296	3089.46	2044.3	0.478019	-0.0491764	3975.24	2947.1	0.615436	0.564093	2562.34	1075.08
1	1	1	0	0	0	0	0.411883	2662.19	2001.95	0.559256	0.736047	1783.49	890.766	0.281491	0.620636	2138.14	805.575	0.242519	0.506604	2438.4	1660.63	0.455814	0.759039	1704.04	967.836	0.260965	0.709448	1871.19	1132	0.319666	0.617082	2148.13	1332.5	0.31307	0.755886	1715.15	866.518	0.275752	0.511326	2426.71	1738.67	0.465209	-0.0296928	3522.58	2780.8	0.651767	0.671814	1988.69	990.526
1	1	1	0	0	0	0	0.567754	2106.47	1617.26	0.495647	0.804558	1416.44	715.882	0.176239	0.187966	2887.19	1074.84	0.213387	0.625108	1961.74	1471.28	0.43186	0.820471	1357.55	803.43	0.188442	0.826151	1335.9	860.521	0.218658	0.65919	1870.45	1242.12	0.260297	0.814561	1379.72	695.795	0.179182	0.479588	2311.33	1715.89	0.45472	-0.0594699	3297.87	2740.1	0.661012	0.731388	1660.55	852.875
1	1	0	1	0	0	0	0.451285	2692.73	2025.16	0.562665	0.536067	2475.98	1618.96	0.402967	0.222411	3205.49	1923.45	0.413781	0.445575	2706.7	1990.14	0.53647	0.604397	2286.38	1535.96	0.407408	0.576802	2364.78	1672.04	0.448037	0.531539	2488.03	1756.08	0.395838	0.550551	2437.02	1591.2	0.393298	0.138354	3374.3	2438.65	0.566388	-0.0959316	3805.49	2973.23	0.664517	0.515409	2530.5	1714.45
1	1	0	1	0	0	0	0.33141	2786.67	1979.11	0.567589	0.458111	2508.77	1501.7	0.387845	0.0487031	3324.01	2057.86	0.439246	0.211727	3025.82	2045.8	0.566842	0.470994	2478.76	1572.98	0.438102	0.422188	2590.59	1703.16	0.461587	0.165613	3113.07	2076.48	0.473065	0.45562	2514.52	1487.27	0.384963	-0.126662	3617.44	2546.2	0.61395	-0.0986521	3572.19	2729.29	0.667799	0.484549	2446.8	1581.13
1	1	0	1	0	0	0	0.332706	3033.41	2114.27	0.560279	0.386439	2908.72	1766.8	0.446258	-0.0135912	3738.56	2213.6	0.555854	0.301085	3104.45	2192.14	0.559523	0.362165	2965.7	1984.16	0.531414	0.419911	2828.26	1878.73	0.486877	0.0498743	3619.62	2380.81	0.591453	0.389755	2900.85	1757.63	0.437846	-0.0203965	3751.09	2776.79	0.714405	-0.0614608	3825.82	2831.78	0.628996	0.327371	3045.51	1977.24
1	1	0	1	0	0	0	0.28436	3112.95	2289.01	0.473535	0.472306	2673.1	1611.26	0.29168	-0.106645	3871.05	2180.11	0.393944	0.317612	3039.76	2206.23	0.447826	0.547688	2474.82	1655.03	0.331234	0.504907	2589.21	1838.21	0.371879	0.186371	3319.23	2405.03	0.53903	0.473705	2669.56	1668.71	0.309664	0.060028	3567.65	2756.16	0.570579	-0.148151	3942.97	2986.59	0.537345	0.478524	2657.3	1698.14
1	1	0	1	0	0	0	0.360895	2448.95	1854.86	0.443013	0.535544	2087.69	1400.16	0.313273	0.0889012	2923.99	1660.29	0.372296	0.395177	2382.36	1719.45	0.3867	0.543049	2070.75	1436.18	0.32074	0.499107	2168.03	1570.92	0.346519	0.449748	2272.34	1643.99	0.366995	0.540178	2077.25	1383.28	0.308937	-0.276745	3461.35	2394.33	0.513855	-0.110232	3227.75	2518.28	0.490842	0.498898	2168.48	1468.03
1	1	0	1	0	0	0	0.373378	2660.28	1981.47	0.530211	0.507306	2358.92	1557.7	0.360949	-0.0220681	3397.54	2201.32	0.461959	0.40219	2598.4	1922.2	0.478121	0.571737	2199.28	1575.08	0.372294	0.541441	2275.74	1648.53	0.380758	0.414291	2571.97	2004.04	0.419312	0.522599	2322.02	1545.91	0.360198	0.0177509	3330.7	2598.5	0.633162	-0.0623344	3463.82	2520.78	0.57046	0.538559	2282.88	1672.23
1	1	0	1	0	0	0	0.248987	2821.9	2155.62	0.532574	0.460833	2391	1642.26	0.387381	0.0218726	3220.45	2014.47	0.520546	0.254191	2812.11	2124.46	0.502164	0.439646	2437.53	1791.02	0.426783	0.365343	2594.11	1935.02	0.439314	0.0256813	3214.17	2390.93	0.509046	0.478473	2351.56	1604.16	0.376333	-0.154878	3499.34	2738.99	0.570773	-0.122807	3450.41	2715.14	0.563237	0.382483	2558.84	1853.79
1	1	0	1	0	0	0	0.363339	2824.72	2016.28	0.500828	0.494301	2517.49	1619.21	0.366857	0.197342	3171.66	1876.86	0.427121	0.350707	2852.6	2003.87	0.488884	0.490533	2526.85	1681.92	0.403007	0.469135	2579.37	1792.3	0.438337	0.425482	2683.32	1856.24	0.431501	0.504285	2492.51	1612	0.362611	0.0951852	3367.45	2441.58	0.580313	-0.0759597	3672.14	2699.39	0.565216	0.392907	2758.35	1797.62
1	1	0	1	0	0	0	0.345363	2340.09	1727.82	0.476838	0.515244	2013.7	1393.71	0.334694	-0.353535	3364.86	1933.11	0.470244	0.339459	2350.62	1753.44	0.451259	0.508435	2027.79	1468.48	0.363107	0.453474	2138.15	1610.52	0.408185	0.309227	2403.81	1788.62	0.430672	0.540326	1960.91	1361.44	0.323554	-0.0886268	3017.67	2342.85	0.571795	-0.0371851	2945.51	2222.1	0.515942	0.334376	2359.65	1677.82
1	1	0	1	0	0	0	0.365883	2788.11	2105.22	0.621872	0.485349	2511.78	1588.92	0.459352	0.235396	3061.57	1867.56	0.537971	0.390651	2733.12	1973.9	0.582783	0.523576	2416.7	1687.19	0.480962	0.548586	2352.41	1671.01	0.480379	0.240057	3052.22	2064.11	0.630131	0.47173	2544.8	1625.42	0.469291	0.0142207	3476.29	2618.35	0.688701	-0.0860588	3648.82	2805.93	0.676737	0.463621	2564.26	1721.36
1	1	0	1	0	0	0	0.303178	2983.68	2201.12	0.60489	0.428347	2702.45	1685.05	0.424812	-0.0388359	3643.05	2060.18	0.528563	0.315614	2956.94	2120.28	0.560713	0.444604	2663.75	1855.34	0.501143	0.386668	2799.23	1937.5	0.477444	0.10813	3375.53	2461.55	0.639464	0.400498	2767.49	1710.81	0.433879	-0.0725957	3701.77	2574.33	0.605217	-0.0636807	3686.35	2763.48	0.647922	0.453466	2642.41	1760.65
1	1	0	1	0	0	0	0.405945	2614.15	2073.12	0.570039	0.550411	2274.18	1555.62	0.3763	0.0683709	3273.69	2017.81	0.420944	0.420631	2581.63	1972.62	0.511251	0.561484	2246	1631.44	0.417589	0.543953	2290.45	1714.61	0.450615	0.116689	3187.67	2202.76	0.55746	0.565566	2235.52	1519.73	0.369757	-0.0114304	3411.02	2525.92	0.57267	-0.0509947	3477.1	2705.29	0.615724	0.510304	2373.45	1693.24
1	1	0	1	0	0	0	0.376145	2741.37	1975.68	0.522035	0.423981	2634.18	1742.02	0.432446	-0.0137453	3494.55	2232.01	0.480488	0.29766	2908.71	2100.12	0.516456	0.436869	2604.54	1793.94	0.431822	0.423514	2635.24	1836.65	0.45325	0.266056	2973.43	2098.7	0.467549	0.414713	2655.28	1776.87	0.436767	-0.0732618	3595.67	2659.45	0.570631	-0.0724439	3594.3	2704.81	0.596311	0.357974	2781.01	1917.89
1	1	0	1	0	0	0	0.429597	2463.68	1918.66	0.466925	0.665768	1885.89	1381.48	0.314168	0.326147	2677.78	1582.98	0.35657	0.488226	2333.63	1787	0.423613	0.625832	1995.38	1489.07	0.3217	0.573629	2130.04	1646.63	0.379304	0.443339	2433.82	1790.31	0.407026	0.657121	1910.13	1404.89	0.311965	-0.0312302	3312.61	2451.03	0.512439	-0.10044	3421.97	2672.73	0.552669	0.588111	2093.55	1513.07
1	1	0	1	0	0	0	0.398721	2857.33	2016.94	0.560375	0.430052	2781.89	1731.87	0.448656	0.0578551	3576.68	2070.43	0.556992	0.379493	2902.65	1980.78	0.527928	0.493904	2621.43	1719.9	0.449614	0.464922	2695.45	1846.69	0.482592	0.449625	2733.7	1948.99	0.515043	0.434318	2771.46	1740.09	0.445459	0.239699	3213.03	2408.77	0.621901	-0.0511035	3777.85	2727.25	0.647483	0.369279	2926.45	1908.42
1	1	0	1	0	0	0	0.336271	2816.37	2029	0.562509	0.455256	2551.47	1573.85	0.417768	-0.108403	3639.52	2057.53	0.488764	0.275392	2942.7	2107.7	0.572746	0.414875	2644.35	1750.93	0.451339	0.405048	2666.46	1842	0.491437	-0.046075	3535.71	2278.94	0.471435	0.448862	2566.4	1574.91	0.42031	-0.0331836	3513.85	2677.15	0.663428	-0.0459289	3535.46	2634.58	0.61433	0.411253	2652.52	1738.57
1	1	0	1	0	0	0	0.387162	2701.98	2037.88	0.567103	0.527079	2373.58	1672.3	0.402681	0.265299	2958.45	1924.85	0.472967	0.393965	2686.94	1955.54	0.518877	0.559515	2290.73	1705.72	0.424423	0.52651	2375	1796.8	0.457299	0.0531849	3358.47	2251.94	0.56541	0.526888	2374.06	1696.35	0.409435	0.127884	3223.27	2358.93	0.583365	-0.0834434	3592.63	2751.25	0.630393	0.530726	2364.41	1698.18
1	1	0	1	0	0	0	0.370844	2755.61	1946.64	0.59223	0.438172	2603.99	1600.42	0.499931	-0.0774451	3606.08	2111.41	0.580213	0.367858	2762.14	1983.44	0.59034	0.475192	2516.74	1695.21	0.482439	0.45361	2567.97	1793.48	0.521301	0.295828	2915.26	2061.06	0.547718	0.425846	2632.4	1632.95	0.514446	-0.245641	3877.35	2774.08	0.705403	-0.0205568	3509.59	2632.82	0.653793	0.38386	2726.96	1861.48
1	1	0	1	0	0	0	0.394565	2460.49	1930.93	0.525422	0.566586	2081.8	1461.52	0.38831	0.292305	2660.17	1628.68	0.401271	0.443614	2358.71	1792.31	0.473983	0.55718	2104.27	1565.06	0.415481	0.494826	2247.54	1697.42	0.424699	0.396343	2456.87	1790.26	0.434065	0.562154	2092.42	1446.2	0.383675	-0.00526041	3170.49	2522.54	0.608462	-0.0343237	3216	2512.78	0.561748	0.497523	2241.53	1648
1	1	0	1	0	0	0	0.375673	2556.55	1988.63	0.577822	0.570445	2120.59	1472.04	0.388559	0.0357466	3177.19	2005.26	0.487784	0.409921	2485.44	1911.27	0.539185	0.574369	2110.88	1521.65	0.400729	0.535807	2204.43	1631.16	0.452769	0.197385	2898.69	2025.84	0.540195	0.566971	2129.15	1459.24	0.388648	-0.120496	3424.94	2577.72	0.632929	-0.0166778	3262.41	2576.3	0.640343	0.51203	2260.19	1599.38
1	1	0	1	0	0	0	0.423152	2668.77	1911.43	0.554341	0.469598	2559.07	1641.38	0.434792	-0.0144997	3539.2	2136.95	0.505711	0.425999	2662.17	1889.42	0.556953	0.438884	2632.12	1764.41	0.463841	0.414035	2689.77	1881	0.517422	0.19741	3147.94	2128.02	0.55123	0.460555	2580.79	1652.86	0.431657	-0.0219803	3552.23	2559.5	0.671271	-0.041649	3586.25	2693.18	0.639741	0.375976	2775.75	1916.39
1	1	0	1	0	0	0	0.310455	2861.86	2184.57	0.470692	0.433265	2594.52	1784.78	0.383305	-0.00685315	3458.2	2123.6	0.504156	0.347958	2782.95	2033.69	0.445079	0.51337	2404.18	1681.44	0.39016	0.467584	2514.74	1797.22	0.383152	0.36005	2757.02	1992.69	0.394099	0.409852	2647.57	1813.92	0.395202	0.0782	3308.92	2588.71	0.540114	-0.0918986	3601.29	2721.79	0.53285	0.414879	2636.27	1853.02
1	1	0	1	0	0	0	0.413987	2961.77	2101.59	0.610578	0.582401	2500.21	1548.71	0.448967	0.22103	3414.74	1983.84	0.528827	0.440363	2894.35	2078.52	0.569102	0.574334	2524.25	1686.9	0.502073	0.498162	2740.81	1786.85	0.50193	0.473965	2806.11	1934.24	0.506869	0.587525	2484.83	1536.55	0.442336	0.071957	3727.19	2806.3	0.779884	-0.0517198	3967.78	2931.18	0.703964	0.562269	2559.77	1680.79
1	1	0	1	0	0	0	0.331965	2789.23	2213.14	0.699564	0.416984	2605.71	1658.12	0.477871	-0.0529936	3501.85	2055.02	0.520686	0.374387	2699.22	2075	0.637445	0.480824	2458.91	1734.15	0.493307	0.465479	2494.98	1837.19	0.524182	0.289492	2876.54	2032.93	0.544811	0.420566	2597.69	1674.02	0.471093	-0.177506	3703.11	2710.5	0.69908	-0.0645509	3521.02	2743.74	0.728036	0.452343	2525.45	1827.25
1	1	0	1	0	0	0	0.359092	2518.94	1941.98	0.617121	0.484382	2259.35	1549.21	0.461828	-0.00627893	3156.31	1941.05	0.557546	0.375146	2487.19	1949.37	0.592502	0.445214	2343.6	1679.72	0.506409	0.355085	2526.8	1891.17	0.553668	0.274063	2680.83	1934.31	0.486406	0.460427	2311.24	1561.28	0.472805	-0.339851	3642.07	2671.5	0.728916	-0.0472946	3219.99	2548	0.644893	0.278443	2672.73	1800.59
1	0	1	1	1	0	1	0.471433	2487.43	1866.71	0.532594	0.74864	1720.06	798.176	0.209231	0.435811	2485.84	833.928	0.236901	0.55764	2277.14	1561.39	0.428937	0.764241	1664.89	835.915	0.212259	0.725178	1796.47	1025.98	0.26255	0.677945	1938.27	1077.11	0.245855	0.753834	1701.48	794.292	0.207091	0.49169	2422.81	1741.84	0.435252	-0.067487	3539.14	2716.78	0.638564	0.730789	1780.22	885.532
1	0	1	1	1	0	1	0.485412	2465.59	1867.53	0.525887	0.74904	1706.46	809.082	0.204772	0.554374	2263.24	817.316	0.210474	0.562034	2271.76	1571.04	0.429346	0.763799	1652.76	844.384	0.217271	0.731479	1769.29	1015.32	0.250683	0.67703	1947.94	1185.18	0.257183	0.736805	1741.99	827.638	0.212295	0.527654	2349.27	1687.04	0.412597	-0.0624678	3541.57	2716.73	0.638571	0.723783	1800.88	892.819
1	0	1	1	1	0	1	0.485215	2462.41	1861.41	0.52748	0.753372	1699.59	791.807	0.210878	0.525464	2315.2	805.513	0.232115	0.547094	2303.72	1564.29	0.430626	0.780211	1603.68	825.745	0.208772	0.73836	1750.13	999.774	0.250806	0.697976	1859.09	1149.01	0.256699	0.753834	1693.61	798.478	0.218612	0.521984	2350.12	1663.91	0.416241	-0.0622159	3533.66	2716.8	0.638584	0.76177	1669.01	823.236
1	0	1	1	1	0	1	0.467897	2503.62	1878.13	0.529935	0.746531	1712.09	790.739	0.19737	0.516971	2339.66	812.454	0.175686	0.555563	2284.43	1561.98	0.430863	0.772186	1625.11	820.024	0.203732	0.72668	1789.68	1004.1	0.252787	0.630652	2037.07	1160.68	0.267984	0.737877	1740.96	797.139	0.197566	0.490574	2443.79	1730.08	0.425983	-0.0647249	3542.16	2716.7	0.638551	0.739514	1722.93	848.003
1	0	1	1	1	0	1	0.483526	2462.39	1865.81	0.527705	0.732819	1765.33	826.287	0.21698	0.563066	2241.8	754.266	0.162193	0.553562	2289.65	1573.14	0.431256	0.762245	1664.32	870.55	0.220899	0.723203	1797.89	1017.58	0.245895	0.675667	1940.39	1061.45	0.24959	0.737452	1749.59	810.594	0.215618	0.482228	2453.04	1745.25	0.430788	-0.0702069	3543.05	2716.92	0.638695	0.736943	1749.14	882.628
1	0	1	1	1	0	1	0.481455	2453.92	1850.29	0.523958	0.747154	1698.28	830.257	0.219459	0.596613	2170.22	830.348	0.21472	0.537377	2328	1582.95	0.434634	0.76816	1634.54	870.706	0.230614	0.722114	1796.97	1024.59	0.269588	0.668753	1956.7	1217.27	0.278439	0.751718	1685.86	818.586	0.217998	0.510393	2375.68	1662.79	0.412743	-0.0720638	3534.15	2717.04	0.638732	0.719188	1803.69	914.377
1	0	1	1	1	0	1	0.46919	2496.31	1879.11	0.528999	0.745124	1727.88	806.703	0.21563	0.572123	2227.08	794	0.211893	0.562952	2271.61	1570.26	0.43207	0.76901	1646.71	826.728	0.216845	0.737041	1758.42	983.61	0.250218	0.675539	1949.2	1118.33	0.23919	0.744052	1731.6	819.18	0.218367	0.5369	2335.38	1651.01	0.424618	-0.0638782	3537.93	2717.03	0.638634	0.731619	1777.51	865.582
1	0	1	1	1	0	1	0.464902	2482.33	1876.28	0.531529	0.743417	1717.08	810.462	0.200324	0.673513	1928.17	670.547	0.162922	0.558737	2266.36	1570.09	0.433852	0.773796	1614.01	819.74	0.204783	0.735439	1749.91	1008.64	0.242697	0.699551	1868.95	1058.2	0.227809	0.748799	1704.25	809.289	0.198749	0.525427	2340.08	1665.76	0.423833	-0.0648047	3516.32	2718.56	0.646412	0.735242	1742.84	859.62
1	0	1	1	1	0	1	0.48505	2460.25	1849.15	0.528214	0.760855	1655.43	802.304	0.211681	0.606192	2115.46	754.916	0.172924	0.533451	2340.84	1581.75	0.43236	0.772375	1624.91	840.572	0.213408	0.739789	1745.53	990.016	0.248068	0.670088	1964.52	1114.74	0.233855	0.756525	1667.62	812.278	0.213064	0.489684	2444.92	1711.56	0.428865	-0.0637762	3539.12	2716.7	0.638709	0.756211	1678.6	820.872
1	0	1	1	1	0	1	0.479656	2468.66	1870.71	0.535929	0.752983	1686.11	806.999	0.213057	0.311583	2744.74	924.139	0.254283	0.560663	2275.71	1573.93	0.431495	0.774695	1623.3	821.028	0.206301	0.720318	1809.7	1017.55	0.260504	0.647016	2029.73	1140.61	0.263374	0.746898	1698.84	810.688	0.211369	0.510982	2394.62	1684.33	0.421861	-0.0635883	3535.13	2716.55	0.638581	0.750181	1708.4	864.592
1	0	1	1	1	0	1	0.489391	2438.66	1832.73	0.519929	0.750399	1706.48	804.733	0.215816	0.532555	2295.92	842.255	0.211637	0.559317	2266.87	1559.59	0.429663	0.780807	1593.79	830.093	0.214538	0.740897	1738.73	990.141	0.249005	0.68328	1920.05	1162.84	0.2609	0.75211	1701.78	807.977	0.217857	0.512619	2365.55	1677.63	0.40945	-0.0629071	3524.22	2716.29	0.638411	0.745932	1710.61	867.043
1	0	1	1	1	0	1	0.47341	2486.96	1870.77	0.534102	0.752829	1693.16	822.531	0.215449	0.506393	2394.46	904.482	0.208309	0.556841	2281.2	1565.91	0.431524	0.779135	1603.13	827.094	0.209445	0.730678	1776.59	995.761	0.257886	0.674311	1950.42	1107.94	0.267649	0.750144	1701.76	813.312	0.215195	0.514314	2385.96	1712.47	0.430539	-0.0667267	3536.42	2716.85	0.638501	0.75185	1698.65	838.942
1	0	1	1	1	0	1	0.471355	2475.48	1870.34	0.530239	0.739053	1739.63	816.196	0.21523	0.541175	2271.74	823.701	0.189886	0.560975	2264.39	1568.44	0.429615	0.770867	1626.3	825.928	0.201649	0.730676	1764.29	1000.63	0.24661	0.623916	2073.41	1280.88	0.292638	0.738472	1741.92	818.523	0.214861	0.544122	2301.54	1648.72	0.419114	-0.066376	3526.48	2717.18	0.63861	0.730387	1760.98	857.041
1	0	1	1	1	0	1	0.48215	2465.23	1855.52	0.524203	0.760277	1675.3	787.75	0.197578	0.672842	1910.59	679.22	0.160318	0.563914	2264.71	1553.86	0.426352	0.786446	1578.86	780.869	0.192369	0.738768	1749.73	976.957	0.238962	0.696896	1877.99	1083.58	0.253378	0.753666	1696.96	782.826	0.195622	0.520907	2374.57	1684.06	0.428031	-0.0644165	3541.07	2716.84	0.638524	0.773573	1622.64	800.005
1	0	1	1	1	0	1	0.482841	2469.25	1861.42	0.523749	0.740315	1747.15	813.916	0.209457	0.604703	2139.91	758.615	0.208182	0.565645	2263.86	1562.49	0.428819	0.76491	1663.96	838.537	0.210511	0.730276	1781.15	995.623	0.245766	0.687536	1911.43	1113.45	0.267814	0.734707	1766.21	830.092	0.220636	0.488204	2444.66	1720.11	0.42617	-0.0639781	3541.76	2716.7	0.638541	0.727571	1792.88	898.175
1	0	1	1	1	0	1	0.48441	2454.86	1847.76	0.523175	0.752559	1705.2	798.379	0.21067	0.667015	1960.25	671.407	0.174446	0.568181	2248.84	1552.24	0.423089	0.779933	1600.36	821.857	0.209267	0.732368	1769.23	995.407	0.252984	0.71473	1821.12	1043.24	0.234449	0.757361	1687.57	804.504	0.208535	0.540414	2308.73	1661.78	0.432333	-0.0621834	3530.78	2716.75	0.638608	0.766046	1653.32	797.637
1	0	1	1	1	0	1	0.489861	2437.43	1852.85	0.528824	0.771688	1622.88	784.718	0.214804	0.619786	2078.31	751.323	0.189231	0.56811	2249.92	1566.9	0.428973	0.796118	1525.13	786.901	0.203077	0.748895	1701.21	982.514	0.256177	0.724304	1790.91	1057.93	0.238541	0.759947	1661.7	795.41	0.210991	0.52291	2351.33	1672.51	0.419838	-0.0653075	3525.28	2716.87	0.63859	0.756289	1673.44	848.609
1	0	1	1	1	0	1	0.470969	2493.83	1874.99	0.530995	0.74471	1731.15	806.486	0.212855	0.507016	2389.33	887.891	0.224641	0.563678	2267.45	1556.4	0.427476	0.763374	1665.39	851.461	0.212502	0.730941	1774.9	997.21	0.243574	0.58347	2166.47	1389.4	0.299634	0.746604	1724.87	806.028	0.21469	0.510878	2399.88	1683.51	0.41384	-0.0623659	3539.7	2716.93	0.638643	0.728533	1778.61	856.898
1	0	1	1	1	0	1	0.479617	2461.85	1864	0.528536	0.741771	1734.87	797.819	0.208242	0.502959	2401.19	788.122	0.188723	0.552328	2292.02	1577.67	0.433799	0.761495	1662.9	819.475	0.203021	0.723532	1794.89	1011.46	0.252544	0.688395	1903.96	1092.33	0.221407	0.741603	1737.11	806.842	0.210354	0.531049	2344.29	1658.25	0.412974	-0.0632994	3534.19	2716.73	0.638602	0.716398	1807.58	884.971
1	0	1	1	1	0	1	0.464254	2509.33	1882.68	0.532425	0.719796	1815.86	848.845	0.214438	0.516132	2361.5	827.34	0.192082	0.55945	2278.36	1566.23	0.426896	0.759686	1680.77	854.007	0.215437	0.719632	1814.8	1019.12	0.250086	0.607524	2111.35	1320.21	0.302558	0.72235	1806.88	836.555	0.209243	0.519333	2374.79	1685.96	0.414032	-0.0651268	3537.78	2716.61	0.638648	0.723546	1804.64	899.751
1	0	1	1	1	0	1	0.482384	2454.91	1842.94	0.526571	0.752394	1697.96	803.54	0.217219	0.53511	2325.49	819.639	0.20065	0.531597	2332.74	1582.06	0.434312	0.778534	1603.65	832.685	0.210343	0.736101	1750.05	975.145	0.242454	0.674763	1923.88	1133.16	0.263557	0.762377	1663.55	791.953	0.216174	0.501973	2397.17	1679.26	0.424721	-0.0695831	3532.85	2716.63	0.638358	0.757819	1676.57	838.26
1	0	1	1	1	0	1	0.482499	2467.69	1847.28	0.525569	0.73675	1746.38	816.431	0.20513	0.575538	2225.93	775.231	0.191729	0.558469	2273.5	1571.67	0.430021	0.768456	1637.08	826.303	0.203651	0.72471	1793.96	992.798	0.248391	0.660029	1972.48	1145.18	0.243827	0.736915	1742.58	816.723	0.208991	0.525426	2359.29	1688.64	0.416456	-0.0558405	3528.45	2715.98	0.64438	0.738848	1739.86	844.048
1	0	1	1	1	0	1	0.466965	2489.64	1877.29	0.530403	0.751197	1706.08	822.238	0.208175	0.586144	2176.9	790.839	0.202821	0.525252	2357.72	1595.51	0.437236	0.778308	1607.57	826.299	0.20712	0.727591	1782.75	1024.66	0.255223	0.660576	1996	1187.79	0.24879	0.746669	1721.21	829.639	0.210126	0.52092	2364.31	1664.71	0.414277	-0.0665689	3534.94	2716.88	0.638535	0.747679	1714.35	829.534
1	0	1	1	1	0	1	0.472688	2490.01	1880.58	0.528315	0.745376	1720.07	823.488	0.213525	0.51843	2326.41	851.61	0.221334	0.55498	2284.22	1584.07	0.433672	0.76939	1637.14	828.51	0.209365	0.73461	1760.99	1000.59	0.250832	0.702918	1862.95	1064.53	0.241785	0.735051	1758.13	844.783	0.213722	0.544482	2310.95	1648.14	0.409417	-0.0635792	3537.9	2716.33	0.638495	0.729293	1776.06	871.564
1	0	1	1	1	0	1	0.488484	2457.83	1845.34	0.520518	0.757009	1685.71	793.86	0.210837	0.648616	2017.71	698.522	0.157122	0.562066	2273.13	1565.3	0.42991	0.772715	1625.83	825.631	0.207837	0.73548	1764.11	995.741	0.250217	0.690432	1902.96	1124.78	0.25122	0.757999	1683.96	788.485	0.208196	0.509494	2405.26	1732.7	0.428174	-0.0636191	3541.89	2716.63	0.638539	0.743713	1726.8	840.866
1	0	1	1	1	1	0	0.474627	2508.29	1846.97	0.520423	0.736686	1770.66	818.678	0.210363	0.607799	2158.92	904.84	0.227985	0.487251	2460.28	1630.75	0.436562	0.745926	1742.82	869.974	0.229705	0.714414	1845	783.685	0.200512	0.606065	2148.11	1351.43	0.335973	0.717991	1831.68	908.516	0.24174	0.412418	2590.17	1719.58	0.4257	-0.0284957	3509.76	2747.82	0.682452	0.697439	1898.03	856.19
1	0	1	1	1	1	0	0.471032	2512.79	1847.2	0.521538	0.738528	1761.97	827.062	0.211943	0.614581	2129.74	929.739	0.234733	0.528199	2373.94	1614.31	0.43442	0.760889	1678.31	840.912	0.218942	0.714273	1832.42	798.239	0.207594	0.620653	2130.11	1368.64	0.339518	0.721696	1818.74	896.598	0.238388	0.517159	2389.34	1659.88	0.421982	-0.0282083	3510.43	2772.19	0.701669	0.725901	1794.88	829.597
1	0	1	1	1	1	0	0.481624	2487.57	1842.19	0.514547	0.729883	1789.56	834.158	0.217631	0.643578	2062.76	910.349	0.250939	0.53174	2366.53	1608.74	0.433419	0.761762	1684.97	831.261	0.218596	0.72689	1800.09	805.038	0.214197	0.618916	2133.45	1352.17	0.331828	0.712014	1849.19	914.303	0.246412	0.526588	2375.48	1641.12	0.410203	-0.00817876	3474.59	2760.35	0.713068	0.727172	1801.36	799.698
1	0	1	1	1	1	0	0.49964	2445.74	1803.46	0.507434	0.728987	1800	823.491	0.207293	0.656295	2028.32	786.34	0.212865	0.542125	2340.26	1608.55	0.432332	0.754137	1713.22	872.449	0.231798	0.71348	1853.54	785.635	0.211582	0.578229	2233.9	1423.37	0.352598	0.732434	1787.84	894.17	0.233572	0.51662	2402.97	1710.9	0.433197	-0.0192604	3491.82	2757.15	0.696782	0.716533	1836.51	852.368
1	0	1	1	1	1	0	0.484318	2468.75	1820.62	0.51286	0.730533	1779.82	817.804	0.21066	0.56041	2259.96	953.053	0.25016	0.475558	2468.94	1642.19	0.442222	0.739457	1751.69	881.31	0.234365	0.70549	1844.45	799.109	0.208222	0.595696	2162.24	1374.25	0.35015	0.70814	1851.76	904.62	0.240019	0.465081	2489.39	1705.54	0.425149	-0.0270376	3496.02	2770.24	0.697941	0.707356	1861.22	833.036
1	0	1	1	1	1	0	0.459279	2541.42	1861.25	0.524601	0.683325	1920.72	865.699	0.223284	0.538	2289.93	962.288	0.254379	0.532063	2361.99	1604.48	0.433046	0.714694	1832.54	898.677	0.228468	0.65922	1990.48	867.849	0.224291	0.611581	2154.65	1378.69	0.342338	0.665922	1981.98	962.61	0.253652	0.50221	2432.01	1686.94	0.416401	-0.0255772	3509.3	2754.63	0.683535	0.683122	1941.22	850.645
1	0	1	1	1	1	0	0.475674	2503.05	1839.59	0.519555	0.703688	1856.81	870.938	0.21806	0.519328	2353.1	1002.16	0.237358	0.528713	2375.18	1628.03	0.439791	0.734983	1765.9	898.594	0.232781	0.680558	1935.38	857.766	0.216166	0.591952	2204.5	1346.04	0.335423	0.697291	1885.16	931.39	0.245668	0.516898	2402.47	1687.44	0.424187	-0.0147607	3487.76	2778.44	0.711679	0.695382	1884.16	852.802
1	0	1	1	1	1	0	0.473694	2497.92	1853.18	0.520084	0.697703	1883.8	863.172	0.214607	0.533373	2304.42	930.391	0.22979	0.533816	2354.68	1607.84	0.435014	0.744666	1735.12	864.785	0.223963	0.694954	1883.78	810.589	0.20181	0.592076	2203.45	1454.46	0.385719	0.704113	1870.37	926.61	0.247698	0.518353	2380.66	1664.94	0.423098	-0.0324871	3505.15	2766.1	0.699368	0.722798	1812.1	844.7
1	0	1	1	1	1	0	0.465919	2517.37	1856.98	0.520433	0.731974	1779.75	826.317	0.204643	0.678913	1952.62	816.433	0.208779	0.539214	2337.81	1596.96	0.433492	0.74725	1731.2	867.168	0.225893	0.716428	1830.99	794.232	0.201926	0.61745	2111.87	1352.98	0.339906	0.711072	1851.85	908.371	0.243934	0.493374	2445.28	1713.35	0.433495	-0.0271545	3497.79	2788.95	0.714831	0.732192	1785.05	822.857
1	0	1	1	1	1	0	0.470198	2519.56	1862.96	0.521009	0.705131	1879.45	882.497	0.22103	0.58627	2221.77	912.637	0.24426	0.508464	2422.68	1617.57	0.435389	0.731604	1792.92	891.724	0.236829	0.697412	1895.44	823.364	0.220054	0.617405	2130.07	1316.97	0.342193	0.689437	1929.81	958.215	0.252224	0.482494	2482	1690.76	0.411618	-0.0253888	3504.95	2769.47	0.697969	0.680141	1957.69	868.928
1	0	1	1	1	1	0	0.477344	2499.75	1846.72	0.517108	0.721709	1812.55	860.759	0.219174	0.591926	2162.32	907.389	0.237452	0.485687	2469.02	1633.01	0.438645	0.745788	1734.53	876.129	0.228806	0.712867	1834.62	825.338	0.216886	0.553587	2297.29	1405.78	0.341829	0.699007	1892.92	945.186	0.249755	0.436445	2561.65	1754.3	0.433738	-0.0232619	3496.34	2763.09	0.699373	0.703877	1876.22	840.228
1	0	1	1	1	1	0	0.479711	2489.49	1849.88	0.514219	0.719459	1829.1	844.186	0.215449	0.532105	2347.77	1000.75	0.253627	0.536336	2356.2	1617.82	0.437286	0.748825	1732.1	859.362	0.226216	0.680342	1947.19	856.248	0.221012	0.646176	2054.24	1274.49	0.323741	0.72033	1826.33	887.199	0.237999	0.509518	2415.94	1728.57	0.421142	-0.0232622	3503.72	2769.51	0.70209	0.725245	1813.48	827.544
1	0	1	1	1	1	0	0.485703	2484.5	1849.59	0.519478	0.726206	1795.84	826.687	0.211229	0.56317	2264.53	885.355	0.231812	0.533495	2361.49	1602.05	0.433144	0.744121	1742.37	852.38	0.222241	0.684518	1931.2	802.193	0.207215	0.651166	2040.43	1276.88	0.310838	0.723291	1812.13	894.636	0.241359	0.543417	2323.31	1628.02	0.408163	-0.0148577	3491.31	2755.1	0.694436	0.697232	1888.57	856.471
1	0	1	1	1	1	0	0.472722	2505.87	1852.72	0.519563	0.714878	1833.16	857.362	0.213298	0.58178	2232.86	970.21	0.236252	0.538509	2346.48	1616.01	0.435868	0.737826	1763.29	916.606	0.238802	0.691534	1909.05	840.533	0.204137	0.634878	2082.58	1320.28	0.342041	0.706204	1861.7	929.05	0.243595	0.510654	2402.34	1665.39	0.413272	-0.020735	3487.94	2789.73	0.717624	0.694228	1908.72	870.849
1	0	1	1	1	1	0	0.486224	2473.81	1828.69	0.516731	0.724268	1809.77	837.009	0.219631	0.614579	2122.4	871.193	0.226866	0.541458	2338.86	1595.17	0.431184	0.73486	1773.72	891.433	0.232229	0.687114	1929.03	833.575	0.221334	0.669611	1984.17	1250.29	0.316055	0.715579	1841.39	915.243	0.246113	0.504105	2424.04	1685.62	0.417252	-0.0245064	3498.22	2767.7	0.696846	0.683469	1934.95	880.211
1	0	1	1	1	1	0	0.458545	2550.32	1876.17	0.527619	0.689187	1921.48	895.345	0.220468	0.5786	2226.66	905.797	0.232804	0.534184	2362.7	1613.9	0.435158	0.726703	1804.25	925.616	0.244498	0.68772	1923.82	826.091	0.213279	0.610364	2160.91	1361.05	0.348069	0.689819	1924.88	947.784	0.250288	0.52295	2390.54	1662.92	0.41174	-0.0163572	3496.12	2760.2	0.694114	0.68686	1932.43	920.628
1	0	1	1	1	1	0	0.482751	2486.98	1833.97	0.51991	0.730729	1788.05	842.496	0.210581	0.580549	2230.3	955.993	0.248042	0.534256	2357.17	1611.07	0.436027	0.754075	1711.62	842.488	0.218059	0.693781	1916.6	829.363	0.211722	0.607606	2162.82	1352.62	0.347899	0.717829	1835.99	928.572	0.242911	0.525674	2370.62	1642.63	0.402475	-0.0149994	3490.69	2763.91	0.698511	0.736008	1770.36	811.019
1	0	1	1	1	1	0	0.48365	2491.76	1837.5	0.516816	0.720352	1819.57	851.167	0.213148	0.659606	2017.28	835.418	0.21184	0.539984	2351.25	1604.12	0.43404	0.752694	1710.96	843.487	0.213307	0.717255	1834.72	785.721	0.201611	0.626064	2105.25	1362.43	0.339303	0.709078	1858.13	932.192	0.24304	0.506329	2436.48	1688.13	0.419919	-0.0191104	3500.15	2759.55	0.697056	0.727083	1798.29	817.664
1	0	1	1	1	1	0	0.466842	2530.91	1865.18	0.526549	0.731247	1789.43	849.273	0.22488	0.523877	2354.37	981.621	0.236315	0.495232	2453.29	1635.52	0.442655	0.749512	1722.72	880.9	0.242647	0.694159	1895.83	839.539	0.228029	0.609603	2150.71	1378.39	0.367261	0.724074	1813.34	911.381	0.247496	0.467782	2519.48	1719.21	0.422559	-0.00629688	3477.16	2782.64	0.725057	0.71225	1846.46	875.417
1	0	1	1	1	1	0	0.468112	2513.83	1848.19	0.518723	0.731451	1779.52	829.084	0.209746	0.654281	2008.43	832.049	0.232822	0.538932	2342.58	1605.62	0.434373	0.755674	1705.02	864.505	0.223993	0.721389	1795.55	791.75	0.212186	0.6573	2020.73	1260.6	0.327754	0.707992	1857.47	930.584	0.251586	0.518892	2378.36	1641.51	0.414198	-0.0293771	3495.93	2767.12	0.699671	0.707135	1869.7	868.145
1	0	1	1	1	1	0	0.498821	2439.07	1803.32	0.510174	0.719541	1783.13	823.541	0.203231	0.539464	2250.58	918.625	0.236639	0.537064	2345.19	1611.94	0.433345	0.738094	1724.53	870.28	0.226939	0.710054	1789.83	776.965	0.198973	0.612829	2141.15	1393.53	0.331043	0.717196	1803.53	891.181	0.236472	0.502375	2411.17	1674.41	0.405193	-0.0291174	3500.66	2777.7	0.69978	0.700365	1842.03	843.928
1	0	1	1	1	1	0	0.474962	2508.05	1845.26	0.523402	0.718973	1830.83	849.3	0.215451	0.620995	2126.59	898.827	0.237738	0.529117	2373.53	1610.78	0.433663	0.753067	1717.37	852.205	0.219184	0.725837	1805.1	803.762	0.205176	0.637133	2085.01	1299.2	0.330496	0.702393	1885.76	936.219	0.244407	0.519331	2398.01	1646.81	0.408331	-0.0139592	3487.91	2776.56	0.711173	0.70398	1876.74	861.812
1	0	1	1	1	1	0	0.490067	2472.86	1829.15	0.515759	0.711184	1859.36	843.299	0.217674	0.596709	2192.71	944.539	0.233249	0.533915	2365.72	1607.37	0.433055	0.7469	1740.64	843.201	0.218878	0.70321	1881.61	787.321	0.203537	0.624901	2120.03	1342.64	0.334775	0.709846	1864.51	896.87	0.238802	0.513108	2404.89	1684.7	0.426506	-0.0200872	3496.64	2786.42	0.715372	0.702124	1888.48	846.401
1	0	1	1	1	1	0	0.47436	2503.78	1848.11	0.51889	0.722704	1814.17	848.627	0.211061	0.628194	2109.66	920.033	0.237026	0.539549	2349.06	1608.89	0.435893	0.746398	1739.47	874.505	0.227185	0.726112	1804.79	784.917	0.198597	0.566627	2233.13	1458.69	0.373519	0.716526	1837.11	905.691	0.239257	0.53259	2353.93	1653.31	0.405194	-0.0209465	3496.24	2768.2	0.699632	0.72457	1803.04	796.312
1	0	1	1	1	1	0	0.483649	2485.69	1832.02	0.520055	0.72883	1796.4	855.684	0.21433	0.64186	2074.09	922.479	0.23464	0.545615	2335.14	1598.57	0.433743	0.760191	1695.65	873.678	0.226942	0.75184	1713.59	793.4	0.205636	0.641869	2071.51	1326.46	0.339949	0.726879	1805.96	909.686	0.239723	0.539114	2347.32	1646.87	0.410683	-0.0172965	3486.82	2758.39	0.696921	0.717296	1840.72	855.84
1	0	1	1	0	1	1	0.408387	2959.27	2047.09	0.55675	0.675376	2192.08	1020.56	0.265933	0.659762	2244.18	965.481	0.258975	0.476888	2782.68	1750.06	0.471054	0.701611	2101.64	980.706	0.270516	0.649395	2278.11	1003.07	0.288419	0.575893	2505.55	1407.12	0.326114	0.657652	2251.13	1071.92	0.268696	0.510107	2692.88	1822.63	0.461842	-0.0159162	3877.89	2791.38	0.672508	0.758068	1892.4	876.711
1	0	1	1	0	1	1	0.429583	2991.77	2096.46	0.475414	0.644121	2363.11	1106.69	0.17696	0.397803	3073.98	1317.35	0.202184	0.502982	2792.66	1715.78	0.377777	0.690308	2204.43	1055.41	0.178874	0.603904	2493.06	1136.07	0.180482	0.600679	2503.18	1400.75	0.258979	0.638952	2380.2	1189.14	0.19651	0.468323	2888.39	1917.48	0.361221	-0.11076	4174.86	2855.91	0.543626	0.784075	1840.7	855.458
1	0	1	1	0	1	1	0.544364	2254.74	1715.05	0.580659	0.835544	1354.61	648.602	0.19579	0.735385	1718.28	835.231	0.291254	0.576642	2173.41	1530.56	0.496181	0.839242	1339.29	718.425	0.234026	0.811927	1448.61	656.128	0.225996	0.699739	1830.36	1180.7	0.365612	0.825333	1396.03	738.227	0.255541	0.471946	2427.32	1687.09	0.461564	-0.014871	3365.07	2698.54	0.769379	0.825223	1396.46	657.482
1	0	1	1	0	1	1	0.447733	2559.65	1824.72	0.486564	0.677625	1955.63	866.317	0.220567	0.41313	2638.62	1115.34	0.232425	0.510208	2410.53	1525.72	0.381612	0.701622	1881.44	830.25	0.208319	0.672067	1972.42	797.895	0.182891	0.579215	2234.27	1299.63	0.305553	0.672271	1971.8	932.606	0.248608	0.467283	2513.93	1775.63	0.398038	-0.0365641	3506.74	2675.92	0.611026	0.724076	1809.26	755.193
1	0	1	1	0	1	1	0.464917	2533.84	1881.43	0.512406	0.683935	1947.41	877.954	0.218813	0.478256	2502.06	1077.87	0.267284	0.518173	2404.44	1622.97	0.4193	0.708902	1868.91	887.512	0.221305	0.579787	2245.45	878.242	0.21578	0.603479	2181.23	1315.18	0.303503	0.692801	1919.9	922.643	0.225265	0.51051	2423.49	1702.54	0.399953	-0.0253898	3507.63	2703.84	0.664955	0.75789	1704.41	793.851
1	0	1	1	0	1	1	0.469588	2655.55	1891.25	0.544759	0.818087	1555.18	749.692	0.20434	0.715354	1945.36	840.773	0.268194	0.592803	2326.75	1583.38	0.42957	0.835849	1477.3	780.298	0.196166	0.82103	1542.55	702.971	0.181725	0.719747	1930.29	1164.75	0.312421	0.794505	1652.91	814.49	0.226726	0.571477	2386.9	1585.41	0.426319	-0.0794718	3788.38	2823.83	0.666155	0.864445	1342.48	603.478
1	0	1	1	0	1	1	0.436428	2524.2	1943.9	0.545611	0.746612	1692.55	917.243	0.295012	0.383696	2639.65	1304.22	0.389872	0.564309	2219.42	1548.38	0.422317	0.776029	1591.28	949.762	0.296529	0.648348	1993.91	1042.74	0.315411	0.647868	1995.27	1311.16	0.347729	0.728393	1752.35	986.254	0.319618	0.578405	2183.22	1653.14	0.441314	-0.0384223	3426.39	2730.53	0.659048	0.72951	1748.74	858.187
1	0	1	1	0	1	1	0.466581	2585.64	2011.52	0.591634	0.814349	1525.39	796.527	0.225342	0.433729	2664.07	1192.04	0.310455	0.610442	2209.63	1575.65	0.458221	0.819589	1503.71	867.4	0.255218	0.732269	1831.82	923.828	0.265914	0.693354	1960.43	1265.96	0.340471	0.802069	1575.03	905.499	0.262816	0.556012	2358.95	1740.02	0.438754	-0.0174766	3571.05	2783.4	0.725867	0.829109	1463.5	723.379
1	0	1	1	0	1	1	0.568119	2318.33	1740.11	0.437945	0.818502	1502.9	883.939	0.211535	0.544868	2379.92	1006.87	0.248934	0.628213	2151	1474.06	0.353351	0.825231	1474.77	856.389	0.207754	0.836687	1425.62	765.73	0.19252	0.746595	1775.83	1202.39	0.271813	0.815374	1515.79	862.376	0.21384	0.51487	2457.1	1805.87	0.417087	-0.129037	3748.41	2656.1	0.509136	0.816302	1511.98	787.961
1	0	1	1	0	1	1	0.498766	2584.27	1966.83	0.562291	0.790893	1669.17	828.467	0.223642	0.725779	1911.47	892.129	0.228924	0.565908	2404.96	1664.42	0.459013	0.824934	1527.28	800.026	0.214324	0.822703	1536.98	754.074	0.185963	0.657648	2135.76	1472.94	0.382315	0.759449	1790.28	975.017	0.271657	0.574785	2380.24	1745.57	0.46084	-0.0121962	3672.39	2859.32	0.728812	0.82034	1547.19	768.482
1	0	1	1	0	1	1	0.482331	2366.91	1754.06	0.438327	0.802177	1463.17	703.588	0.146012	0.402161	2543.59	1107.8	0.236579	0.541715	2227.02	1491.2	0.340644	0.801048	1467.34	722.341	0.147846	0.758134	1617.87	695.402	0.132051	0.652569	1939.05	1165.72	0.256623	0.731029	1706.11	882.409	0.196029	0.509086	2304.93	1619.44	0.338832	-0.0587631	3384.97	2637.58	0.574664	0.83925	1318.96	598.829
1	0	1	1	0	1	1	0.491756	2199.79	1734.5	0.529737	0.749163	1545.4	738.89	0.247006	0.696832	1698.97	810.838	0.258205	0.641048	1848.69	1322.28	0.408318	0.818584	1314.26	724.433	0.234279	0.764608	1497.06	733.683	0.238009	0.52398	2128.91	1614.94	0.528339	0.781427	1442.59	766.554	0.261791	0.346125	2495.12	1639.32	0.413481	-0.0167604	3111.39	2520.26	0.629949	0.792309	1406.22	624.925
1	0	1	1	0	1	1	0.447164	2746.98	2025.68	0.553151	0.760137	1809.42	809.965	0.188924	0.672734	2113.53	782.904	0.16958	0.499151	2614.63	1689.1	0.454168	0.782231	1724.07	848.26	0.203447	0.773231	1759.34	704.271	0.173153	0.603544	2326.24	1377.94	0.326355	0.754178	1831.76	877.435	0.217956	0.411773	2833.54	1980.18	0.4688	-0.10811	3889.1	2764.76	0.57063	0.814793	1589.96	774.811
1	0	1	1	0	1	1	0.538001	2289	1785.76	0.591007	0.766044	1628.89	842.752	0.269121	0.69531	1858.89	937.713	0.291101	0.619541	2077.2	1436.17	0.491462	0.757097	1659.74	849.087	0.310709	0.602553	2123.07	898.25	0.320542	0.659317	1965.62	1325.45	0.362516	0.761093	1646.03	918.787	0.314998	0.606519	2112.45	1577.64	0.398543	-0.0816693	3502.45	2719.5	0.695913	0.764006	1635.97	792.724
1	0	1	1	0	1	1	0.397669	2606.42	1885.09	0.563607	0.580356	2175.54	1032.81	0.314149	0.445102	2501.69	1133.07	0.343706	0.497633	2380.33	1611.69	0.476534	0.586536	2159.46	1108.15	0.327889	0.501217	2371.83	1046.2	0.334459	0.541188	2274.81	1382.59	0.410706	0.583499	2167.38	1111.14	0.344863	0.578926	2179.25	1580.45	0.470401	-0.00912187	3373.64	2545.2	0.663357	0.54139	2274.31	1063.97
1	0	1	1	0	1	1	0.473509	2490.39	1809.34	0.443961	0.753109	1705.4	765.129	0.154446	0.650076	2030.29	884.058	0.210004	0.580418	2223.21	1460.09	0.346858	0.739602	1751.42	752.615	0.160457	0.732102	1776.46	707.951	0.14352	0.613582	2133.54	1176.17	0.245711	0.733133	1773.04	844.879	0.188977	0.413387	2628.74	1750.4	0.354793	-0.0389966	3498.48	2620.63	0.564472	0.703027	1870.38	766.988
1	0	1	1	0	1	1	0.479474	2577.88	1973.6	0.536019	0.732674	1847.41	976.958	0.232163	0.434307	2687.4	1328.7	0.245642	0.583886	2304.88	1615.5	0.441386	0.785438	1655.08	998.592	0.232301	0.653091	2104.5	1087.03	0.21923	0.663527	2072.61	1422.28	0.323801	0.754024	1772.1	1025.75	0.243685	0.539352	2425.08	1797.26	0.401194	-0.159199	3846.99	2913.85	0.642989	0.763668	1737.01	942.97
1	0	1	1	0	1	1	0.515237	2415.63	1913.98	0.600536	0.858743	1303.98	741.085	0.216568	0.803934	1536.27	643.534	0.215313	0.635237	2095.42	1510.94	0.457262	0.886811	1167.26	693.725	0.230852	0.847632	1354.29	640.43	0.218519	0.780105	1626.94	1138.78	0.295778	0.854474	1323.53	848.092	0.267526	0.643922	2070.32	1652.36	0.414933	-0.0174506	3499.63	2767.28	0.753346	0.895189	1123.23	537.321
1	0	1	1	0	1	1	0.485629	2329.45	1872.56	0.607302	0.778512	1528.59	796.041	0.254611	0.623548	1992.83	870	0.269432	0.600301	2053.44	1509.96	0.4822	0.830838	1335.88	759.307	0.250874	0.80604	1430.44	621.401	0.216042	0.706614	1759.28	1233.37	0.410393	0.767369	1566.57	868.163	0.302935	0.520982	2247.97	1693.45	0.477212	-0.0160864	3274.01	2627.33	0.735238	0.794477	1472.47	734.366
1	0	1	1	0	1	1	0.390604	3080.26	1942.94	0.416666	0.585879	2539.23	1049.95	0.138419	0.432198	2973.28	1244.5	0.157624	0.436643	2961.62	1761.17	0.346524	0.592353	2519.3	1089.6	0.163566	0.485164	2831.21	1167.94	0.167569	0.4107	3029.04	1598.84	0.27334	0.563115	2608.08	1107.75	0.159142	0.420945	3002.6	1926.29	0.374356	-0.173613	4274.64	2938.09	0.53032	0.582104	2550.77	1044
1	0	1	1	0	1	1	0.403504	2254.11	1677.64	0.652314	0.670456	1675.44	816.233	0.311475	0.519294	2023.54	905.722	0.355705	0.487319	2089.75	1454.78	0.539055	0.730861	1514.12	758.039	0.312728	0.712062	1566.1	657.757	0.265381	0.510604	2041.75	1340.82	0.485805	0.680305	1650.21	872.187	0.33086	0.26171	2507.76	1779.4	0.541195	-0.00784933	2930.01	2295.18	0.789776	0.65865	1705.18	756.228
1	0	1	1	0	1	1	0.421683	2561.59	1953.8	0.496468	0.635216	2034.44	981.926	0.249326	0.536361	2293.59	1163.9	0.257416	0.519639	2334.58	1663.78	0.441837	0.699797	1845.58	932.322	0.235329	0.683277	1895.68	889.593	0.235468	0.586889	2165.01	1395.16	0.350096	0.641065	2018.06	1062.16	0.256269	0.49147	2402.06	1722.36	0.372069	-0.0339029	3425.04	2684.71	0.632462	0.689251	1877.72	877.361
1	0	1	1	0	1	1	0.5115	2371.91	1802.37	0.524776	0.720507	1794.12	941.216	0.280747	0.708926	1830.91	809.262	0.259647	0.587758	2178.92	1572.43	0.441911	0.780131	1591.28	930.492	0.280799	0.743674	1718.16	860.75	0.278878	0.735	1746.98	1196.62	0.308208	0.692209	1882.76	1061.59	0.331458	0.585963	2183.66	1572.65	0.38536	-0.0382667	3457.97	2727.74	0.69941	0.736629	1741.61	894.437
1	0	1	1	0	1	1	0.458778	2396.68	1856.25	0.563626	0.741813	1655.35	912.791	0.253307	0.505522	2290.85	1122.34	0.32523	0.553282	2177.41	1579.33	0.464476	0.77113	1558.54	859.233	0.231801	0.726114	1704.94	890.913	0.222625	0.473479	2363.91	1567.47	0.401406	0.733851	1680.68	937.631	0.278353	0.553979	2175.71	1589	0.424049	-0.0093153	3272.93	2602.45	0.69938	0.762295	1588.34	835.513
1	0	1	1	0	1	1	0.443072	2668.12	2004.37	0.566481	0.737471	1831.87	922.334	0.192131	0.571021	2341.66	1057.65	0.19542	0.563089	2363.21	1575.59	0.424473	0.72972	1858.71	907.988	0.18861	0.686587	2001.54	935.503	0.186338	0.632969	2165.99	1303.43	0.291804	0.707511	1933.57	987.982	0.224689	0.595527	2273.79	1611.82	0.363378	-0.105582	3759.25	2737.49	0.632764	0.661407	2080.39	873.532
1	0	1	1	1	0	0	0.457436	2546.08	1893.88	0.533679	0.684879	1930.02	902.586	0.245754	0.432771	2578.48	970.077	0.238029	0.527657	2377.15	1624.59	0.435463	0.727425	1798.48	923.557	0.237342	0.688604	1926.63	1124.51	0.280786	0.649622	2023.36	1129.85	0.242535	0.697057	1892.21	890.088	0.241478	0.51675	2402.42	1689.37	0.425494	-0.0601717	3565.85	2723.63	0.63656	0.657838	2015.85	1037.04
1	0	1	1	1	0	0	0.476935	2502.09	1886.56	0.533215	0.723566	1815.94	860.025	0.232953	0.540779	2340.54	862.757	0.22715	0.552555	2318.63	1589.56	0.431018	0.762602	1680.15	872.789	0.22281	0.710452	1857.53	1079.76	0.274815	0.730145	1788.13	1029.43	0.221928	0.716802	1838.96	859.803	0.235119	0.549321	2316.55	1649.22	0.414385	-0.0601134	3565.92	2723.55	0.636554	0.707165	1867.85	952.07
1	0	1	1	1	0	0	0.475698	2500.49	1896.67	0.536843	0.72394	1810.17	853.751	0.229051	0.512692	2362.1	852.432	0.219767	0.551205	2315.23	1597.84	0.43308	0.764616	1673.93	878.482	0.225896	0.705958	1871.22	1092.49	0.278958	0.729884	1798.82	1071.89	0.243121	0.73375	1776.01	840.781	0.227112	0.535698	2354.68	1685.24	0.432402	-0.0603865	3561.44	2723.61	0.636561	0.716972	1829.81	931.941
1	0	1	1	1	0	0	0.460544	2530.42	1903.34	0.53137	0.689559	1901.8	896.675	0.232714	0.423501	2554.84	929.823	0.24925	0.546355	2323.69	1600.89	0.431704	0.728685	1783.96	917.285	0.226406	0.687918	1918.23	1098.71	0.274517	0.676809	1938.2	1110.54	0.244779	0.680976	1921.92	882.333	0.232456	0.527719	2359.77	1686.65	0.423486	-0.0618555	3551.63	2723.58	0.63656	0.671258	1959.15	997.886
1	0	1	1	1	0	0	0.466442	2516.41	1881.86	0.531411	0.73214	1785.4	852.497	0.233423	0.565663	2274.27	777.932	0.178138	0.558874	2297.17	1601.1	0.433284	0.756993	1701.19	892.57	0.232011	0.708735	1862.38	1090.93	0.2743	0.717247	1838.1	1091.15	0.255298	0.721591	1819.12	872.493	0.234006	0.460989	2507.12	1789.1	0.45582	-0.0620771	3554.4	2723.6	0.636557	0.671874	1976.81	1028.45
1	0	1	1	1	0	0	0.473562	2506.15	1887.68	0.534405	0.711908	1853.04	885.874	0.237222	0.586452	2203.63	801.874	0.198993	0.5586	2294.77	1583.94	0.428358	0.751737	1720.13	896.477	0.2253	0.704965	1877.62	1097.76	0.277411	0.715953	1835.2	1094.59	0.237268	0.718382	1831.67	873.951	0.235239	0.523061	2381.92	1691.45	0.413786	-0.063718	3563.39	2723.51	0.636551	0.662196	1996.42	1012.14
1	0	1	1	1	0	0	0.472736	2513.54	1885.62	0.535022	0.723531	1818.25	853.241	0.239115	0.491012	2457.32	897.464	0.266602	0.560394	2295.69	1579.52	0.428616	0.759711	1691.58	870.258	0.230985	0.711772	1856.93	1084.77	0.279257	0.711601	1840.46	1087.18	0.243237	0.724295	1816.76	842.814	0.239901	0.556496	2304.98	1660.62	0.416407	-0.0622661	3566.28	2723.57	0.63656	0.702354	1886.27	953.221
1	0	1	1	1	0	0	0.466266	2521.84	1892.79	0.530669	0.728881	1799.78	860.241	0.228395	0.595031	2182.03	830.794	0.219697	0.542195	2333.99	1608.56	0.434142	0.757344	1705.25	903.33	0.223659	0.709091	1867.29	1102.84	0.271365	0.661468	2007.6	1160.32	0.235817	0.730626	1794.19	862.83	0.2314	0.504258	2414.72	1722.63	0.431226	-0.0596472	3555.92	2723.49	0.63655	0.710573	1862.04	955.516
1	0	1	1	1	0	0	0.477778	2501.72	1886.25	0.536938	0.722828	1816.05	858.017	0.229045	0.561473	2280.65	789.087	0.205928	0.559035	2296.41	1588.28	0.429707	0.756696	1705.39	892.884	0.227747	0.706951	1873.15	1092.31	0.273507	0.697282	1898.74	1159.15	0.277452	0.731367	1787.4	851.052	0.229147	0.551465	2312.62	1659.72	0.414538	-0.0642384	3566.9	2723.6	0.636557	0.699436	1887.78	963.512
1	0	1	1	1	0	0	0.457425	2549.78	1918.64	0.550104	0.715346	1841.27	864.122	0.242266	0.475454	2498.26	870.889	0.226688	0.550642	2322.58	1596.96	0.433877	0.754776	1700.94	895.286	0.228884	0.718579	1828.83	1075.4	0.272146	0.702556	1883.19	1084.66	0.244602	0.719266	1827.71	854.248	0.243704	0.54944	2321.71	1656.58	0.418391	-0.0632222	3570.87	2723.57	0.636558	0.697876	1891.07	973.157
1	0	1	1	1	0	0	0.456117	2552.86	1915.64	0.543826	0.677291	1955.43	924.361	0.256846	0.542902	2339.09	860.823	0.219444	0.543542	2340.89	1604.68	0.431058	0.741184	1757.45	895.198	0.221774	0.705381	1878.68	1084.54	0.27428	0.678794	1956.93	1138.33	0.248453	0.678855	1949.96	919.576	0.251913	0.550481	2316.34	1656.07	0.411379	-0.0605358	3569.69	2723.58	0.636556	0.682151	1942.57	977.045
1	0	1	1	1	0	0	0.462874	2529.28	1895.11	0.53737	0.692167	1915.34	901.081	0.243375	0.523744	2373.94	892.985	0.206548	0.557393	2299.6	1591.76	0.430323	0.7383	1763.42	912.317	0.218126	0.700364	1891.38	1089.62	0.270596	0.701292	1878.42	1113.5	0.238207	0.691301	1919.59	895.811	0.24543	0.51709	2392.03	1698.47	0.418947	-0.0621808	3553.78	2723.55	0.636556	0.668083	1985.34	997.789
1	0	1	1	1	0	0	0.471409	2514.55	1887.83	0.534126	0.719688	1819.64	848.667	0.241968	0.510103	2412.06	898.2	0.303393	0.542325	2338.59	1604.91	0.436178	0.750576	1714.09	882.753	0.227695	0.715186	1837.76	1071.6	0.272346	0.660629	1970.92	1091.52	0.231977	0.720967	1816.46	852.281	0.245298	0.535799	2332.32	1666.93	0.41393	-0.0615645	3565.39	2723.58	0.636557	0.689891	1900.86	964.671
1	0	1	1	1	0	0	0.467178	2520.37	1884.48	0.53472	0.677185	1969.31	912.325	0.253022	0.561117	2276.31	816.345	0.198485	0.554781	2310.69	1592.08	0.430507	0.736555	1779.92	908.844	0.236063	0.689707	1929.61	1108.16	0.277276	0.671997	1979	1184.62	0.250447	0.681844	1954.53	898.91	0.253405	0.514865	2404.72	1696.86	0.427957	-0.0592963	3555.92	2723.49	0.636552	0.702226	1887.5	977.989
1	0	1	1	1	0	0	0.480652	2488.28	1868.47	0.528688	0.71932	1817.07	866.775	0.227586	0.621419	2089.14	774.083	0.165115	0.558088	2298.52	1589.78	0.429353	0.765116	1665.88	885.729	0.223563	0.717255	1831.43	1085.42	0.273054	0.684967	1933.43	1164.2	0.228664	0.732554	1775.06	841.893	0.227545	0.535141	2351.03	1682.06	0.407579	-0.0624237	3563.63	2723.64	0.636561	0.723415	1808.03	939.727
1	0	1	1	1	0	0	0.461088	2529.04	1895.76	0.534221	0.731931	1781.09	833.695	0.234763	0.558467	2259.03	808.96	0.214559	0.549278	2317.68	1596.35	0.432454	0.761066	1679.33	869.919	0.226225	0.697026	1894.98	1091.95	0.278972	0.721279	1819.48	1083.95	0.249962	0.73705	1765.7	829.663	0.23053	0.52459	2380.51	1671.51	0.425071	-0.0622268	3557.27	2723.59	0.636558	0.700783	1877.83	966.731
1	0	1	1	1	0	0	0.448768	2548.07	1903.94	0.541015	0.671674	1928.38	895.803	0.275845	0.437391	2511.08	969.93	0.257434	0.53753	2326.38	1594.28	0.429955	0.731542	1767.25	916.757	0.244913	0.675673	1945.45	1130.18	0.29116	0.599788	2113.11	1254.52	0.303544	0.666346	1946.39	896.794	0.273681	0.520406	2367.98	1663.33	0.42382	-0.0628618	3559	2723.47	0.636552	0.680755	1932.45	991.607
1	0	1	1	1	0	0	0.466825	2521.13	1900.25	0.532703	0.726346	1799.54	850.38	0.224304	0.493315	2455.13	866.691	0.227021	0.552316	2310.97	1599.69	0.431478	0.768771	1649.95	851.252	0.218375	0.70591	1867.23	1083.48	0.273634	0.706333	1868.87	1107.8	0.231225	0.727193	1794.03	839.857	0.225529	0.527799	2373.25	1700.93	0.42393	-0.0632565	3563.46	2723.52	0.636552	0.719269	1817.96	948.078
1	0	1	1	1	0	0	0.472606	2513.23	1892.39	0.539587	0.73053	1785.93	854.172	0.242673	0.607537	2167	815.238	0.241616	0.554109	2307.9	1590.77	0.431581	0.760039	1685.16	870.519	0.22692	0.706991	1866.68	1083.34	0.275054	0.669234	1985.47	1173.13	0.25343	0.727441	1796.41	842.821	0.246204	0.554586	2308.12	1671.75	0.417984	-0.0663569	3568.01	2723.58	0.636559	0.725638	1808.29	924.556
1	0	1	1	1	0	0	0.467909	2521.03	1893.29	0.535197	0.685144	1922.34	888.726	0.253357	0.44474	2572.25	958.219	0.306428	0.545823	2332.12	1596.44	0.435515	0.731986	1776.5	924.846	0.237643	0.698627	1894.17	1089.53	0.278956	0.700698	1881.86	1077.57	0.235535	0.693538	1898.36	874.885	0.24448	0.493233	2448.68	1730.04	0.442985	-0.0641016	3569.58	2723.59	0.636559	0.678674	1953.79	1015.58
1	0	1	1	1	0	0	0.468479	2521.36	1886.42	0.536776	0.703389	1876.96	876.904	0.243101	0.367807	2715.73	987.957	0.318977	0.541556	2340.31	1612.75	0.434191	0.741863	1757.83	893.028	0.219421	0.69928	1896.69	1109.02	0.273908	0.618882	2091.13	1133.41	0.229344	0.705732	1867.96	878.556	0.242007	0.481338	2488.74	1744.28	0.43096	-0.0611607	3563.24	2723.62	0.636558	0.69286	1912.26	961.498
1	0	1	1	1	0	0	0.474215	2510.25	1885.9	0.543504	0.701808	1886.21	878.415	0.258092	0.435352	2572.46	970.04	0.293714	0.548985	2321.09	1601.47	0.437129	0.751049	1722.13	888.132	0.237561	0.703156	1882.73	1092.58	0.28834	0.735018	1771.48	1033.93	0.240623	0.692337	1917.08	895.745	0.265417	0.541056	2339.62	1698.77	0.423098	-0.062971	3568.11	2723.61	0.63656	0.676058	1963.56	1004.63
1	0	1	1	1	0	0	0.471728	2516.17	1901.24	0.537342	0.72986	1797.64	840.43	0.223128	0.548427	2317.67	857.828	0.203066	0.558655	2301.38	1584.81	0.428806	0.748144	1732.83	909.755	0.224459	0.696221	1902.49	1096.98	0.2747	0.686982	1921.08	1191.89	0.226932	0.719495	1831.58	861.522	0.225483	0.508777	2401.92	1696.58	0.423477	-0.0636898	3568.31	2723.57	0.63656	0.679701	1953.03	999.209
1	0	1	1	1	0	0	0.467166	2520.04	1877.36	0.53014	0.698623	1896.67	878.928	0.232977	0.534939	2355.92	842.96	0.227736	0.537231	2348.88	1615.64	0.435935	0.731642	1789.15	897.784	0.222173	0.69137	1914.8	1093.45	0.273027	0.685582	1922.13	1130.6	0.23119	0.699437	1893.56	869.216	0.230259	0.518226	2398.28	1680.15	0.422251	-0.0630297	3567.17	2723.53	0.636557	0.678119	1959.33	966.686
1	0	1	1	1	0	0	0.46982	2517.46	1883.57	0.531683	0.718617	1829.86	846.364	0.243854	0.578269	2247.14	868.876	0.234884	0.546053	2331.33	1604.89	0.435363	0.748471	1729.28	867.625	0.22864	0.708973	1860.96	1062.24	0.269117	0.707778	1865.35	1103.43	0.267036	0.714066	1846.45	849.663	0.249487	0.480768	2490.11	1728.61	0.437351	-0.0639371	3570.74	2723.6	0.636558	0.673497	1976.39	990.001
1	0	1	1	0	0	1	0.402373	2742.87	2077.41	0.509443	0.672039	2031.9	942.571	0.173811	0.506757	2491.85	922.976	0.133539	0.336626	2889.81	1788.7	0.415827	0.716802	1888.15	989.334	0.198868	0.666672	2048.46	1123.57	0.227126	0.559032	2356.1	1338.24	0.223845	0.678458	2011.92	918.918	0.173162	0.340973	2880.33	2036.91	0.421621	-0.0525511	3640.09	2784.64	0.597599	0.688928	1978.89	926.187
1	0	1	1	0	0	1	0.480267	2522.97	1809.46	0.465848	0.632438	2121.72	984.504	0.23446	0.350318	2820.8	1023.52	0.224317	0.432117	2637.25	1672.64	0.390542	0.683868	1967.69	981.923	0.226772	0.653354	2060.47	1196.16	0.268924	0.580104	2267.74	1327.75	0.281992	0.622654	2149.77	983.037	0.230797	0.475397	2534.76	1748.75	0.377469	-0.0947752	3661.72	2820.38	0.61053	0.634467	2115.85	1046.4
1	0	1	1	0	0	1	0.38745	2867.36	1940.98	0.460796	0.619482	2259.95	933.62	0.164213	0.545311	2470.41	863.647	0.197851	0.436954	2749.05	1611.95	0.374762	0.658653	2140.47	863.502	0.147908	0.634336	2215.4	1099.46	0.206741	0.609171	2290.36	953.375	0.152793	0.636326	2209.37	910.692	0.15349	0.455513	2703.37	1751.52	0.368977	-0.0464003	3747.66	2652.9	0.561323	0.631673	2223.45	928.704
1	0	1	1	0	0	1	0.409694	2631.27	2055.86	0.659804	0.714084	1831.24	858.664	0.2388	0.498166	2426.09	935.459	0.231661	0.545483	2308.88	1630.29	0.542571	0.772556	1633.29	842.881	0.213677	0.717537	1820.15	1087.19	0.308168	0.769523	1644.15	929.265	0.209793	0.717048	1821.73	836.503	0.237783	0.465634	2503.49	1848.85	0.514204	-0.00923322	3440.51	2699.01	0.767204	0.733892	1766.67	852.593
1	0	1	1	0	0	1	0.444941	2772.73	1965.93	0.468095	0.689564	2073.6	861.959	0.145498	0.704773	2022.16	629.941	0.10164	0.45881	2737.87	1700.33	0.366278	0.695999	2051.99	896.841	0.158073	0.653225	2191.6	1091.21	0.208717	0.527497	2558.24	1395.31	0.236455	0.683195	2094.76	864.004	0.14587	0.408601	2862.06	1886.95	0.379124	-0.0380305	3791.78	2753.48	0.584935	0.692307	2064.41	892.25
1	0	1	1	0	0	1	0.524648	2260.21	1738.17	0.503356	0.75411	1625.59	838.335	0.271195	0.485077	2352.41	1020.59	0.287889	0.648761	1942.87	1446.26	0.396805	0.826007	1367.44	764.046	0.230918	0.785372	1518.74	976.756	0.270614	0.770798	1569.46	933.677	0.239203	0.763025	1595.85	839.301	0.266999	0.527776	2252.76	1704.26	0.433095	-0.0639999	3381.52	2631.88	0.593573	0.782991	1527.14	828.358
1	0	1	1	0	0	1	0.503218	2590.35	1979.5	0.710515	0.777688	1732.83	885.551	0.370166	0.444149	2740.03	1005.04	0.558939	0.594976	2338.92	1672.79	0.564286	0.772447	1753.14	959.024	0.380666	0.732428	1901.06	1112.94	0.424664	0.597296	2332.22	1688.71	0.407716	0.758682	1805.39	938.789	0.388291	0.39544	2857.56	2029.43	0.669648	-0.0649619	3792.65	2920.68	0.787661	0.737316	1883.62	1012.53
1	0	1	1	0	0	1	0.489911	2512.65	1987.55	0.612517	0.727239	1837.39	953.776	0.269995	0.505276	2474.52	839.765	0.235905	0.558144	2338.57	1744.02	0.517734	0.813983	1517.35	911.156	0.260325	0.755329	1740.21	1136.48	0.320922	0.742188	1786.33	1200.1	0.29274	0.753908	1745.25	908.9	0.254053	0.444811	2621.38	1935.8	0.549915	-0.0545085	3612.72	2792.14	0.701372	0.805313	1552.31	890.628
1	0	1	1	0	0	1	0.566646	2134.94	1670.84	0.506245	0.838738	1302.36	724.343	0.211504	0.641514	1941.78	771.176	0.149562	0.647737	1924.85	1405.75	0.420075	0.840675	1294.51	812.502	0.233894	0.819888	1376.37	899.591	0.275289	0.631252	1969.37	1307.17	0.317704	0.845517	1274.69	710.347	0.203545	0.564399	2140.46	1661.74	0.442864	-0.0779065	3367.08	2724.95	0.668124	0.78419	1506.6	868.473
1	0	1	1	0	0	1	0.426984	2780.88	2084.31	0.611484	0.5562	2447.33	1137.41	0.29167	0.09219	3500.23	1457.94	0.381086	0.525322	2531.04	1726.64	0.496099	0.703904	1999.01	1037.17	0.272328	0.707443	1987.03	1121.12	0.266294	0.656472	2153.18	1122.26	0.221033	0.605464	2307.5	1084.58	0.26978	0.546938	2472.74	1851.8	0.515316	-0.035897	3739.02	2841.68	0.712093	0.622814	2256.2	1126.49
1	0	1	1	0	0	1	0.466481	2531.42	1939.82	0.637335	0.719445	1835.69	913.914	0.25726	0.180015	3138.29	1280.89	0.259583	0.565778	2283.74	1577.23	0.490647	0.746641	1744.45	913.656	0.267648	0.701084	1894.81	1097.58	0.33746	0.641307	2075.64	1244.39	0.374797	0.721507	1828.93	881.831	0.252966	0.450394	2569.31	1804.68	0.539449	-0.03691	3529.07	2718.97	0.738185	0.77389	1647.97	862.186
1	0	1	1	0	0	1	0.469309	2575.23	2017.82	0.464054	0.736536	1814.49	942.462	0.183832	0.523863	2439.28	811.706	0.167121	0.537124	2405.07	1738.1	0.407187	0.779351	1660.53	992.876	0.195578	0.732759	1827.46	1150.95	0.233039	0.720107	1870.21	1170.58	0.1993	0.732875	1827.06	927.316	0.18283	0.354605	2839.93	2068.93	0.443389	-0.107176	3719.66	2876.44	0.576355	0.748192	1773.9	919.503
1	0	1	1	0	0	1	0.394994	2633.27	2023.88	0.820826	0.671439	1940.54	842.352	0.353723	0.541668	2291.95	736.271	0.277531	0.498216	2398.14	1586.54	0.661624	0.696808	1864.12	926.421	0.362009	0.643579	2021.15	1103.17	0.456898	0.598648	2144.76	1211.57	0.412362	0.657597	1981	851.814	0.358243	0.296248	2840.05	1915.31	0.735967	-0.0142499	3409.48	2700.02	0.912217	0.620403	2085.82	964.164
1	0	1	1	0	0	1	0.496289	2313.67	1759.68	0.564799	0.817068	1394.3	815.736	0.283089	0.661211	1897.48	732.565	0.237033	0.605256	2048.18	1458.85	0.457394	0.813493	1407.86	884.326	0.312302	0.74175	1656.65	1054.01	0.36304	0.803294	1445.84	955.096	0.26147	0.817508	1392.62	812.856	0.278903	0.471774	2369.31	1732.22	0.541614	-0.0157657	3285.55	2412.06	0.640771	0.749582	1631.34	936.881
1	0	1	1	0	0	1	0.473248	2493.25	1822.01	0.507432	0.733769	1772.52	792.831	0.209211	0.549207	2306.49	836.753	0.180068	0.54834	2308.7	1530.23	0.397966	0.73078	1782.45	846.78	0.222492	0.700962	1878.56	1002.09	0.257463	0.671139	1970.01	1119.33	0.252008	0.723714	1805.68	814.433	0.213645	0.439257	2572.44	1812.59	0.445875	-0.0500018	3520.12	2658.8	0.598899	0.695506	1895.62	912.571
1	0	1	1	0	0	1	0.476833	2508.78	1906.16	0.666347	0.731182	1798.34	859.921	0.272632	0.511666	2423.82	964.624	0.237215	0.554817	2314.26	1608.47	0.531717	0.751118	1730.37	871.391	0.255994	0.709679	1868.88	1074.06	0.35192	0.708546	1872.53	1120.65	0.288162	0.725837	1816.13	904.166	0.291949	0.567919	2279.95	1711.58	0.524773	-0.033677	3526.43	2696.21	0.762193	0.66122	2018.84	1033.4
1	0	1	1	0	0	1	0.399659	2982.19	2213.38	0.580796	0.582779	2486.1	1310.52	0.305115	0.430811	2903.78	1283.78	0.241719	0.459709	2829.11	1906.64	0.50678	0.620228	2371.9	1298.97	0.313167	0.616411	2383.8	1458.61	0.37227	0.568164	2529.27	1430.65	0.30628	0.595926	2446.62	1277.37	0.302005	0.485403	2761.02	1960.46	0.515296	-0.186744	4192.9	3228.86	0.695281	0.611876	2397.84	1268.24
1	0	1	1	0	0	1	0.555443	2296.22	1829.02	0.701539	0.800825	1536.98	766.213	0.311945	0.551364	2306.73	898.235	0.313943	0.595057	2191.53	1610.26	0.603976	0.817525	1471.13	839.118	0.351152	0.775128	1633.12	1030.14	0.395993	0.754145	1707.62	1031.81	0.381858	0.794251	1562.14	800.366	0.319516	0.441043	2574.78	1741.01	0.654676	-0.0321991	3498.9	2785.55	0.814621	0.781833	1608.59	873.482
1	0	1	1	0	0	1	0.43376	2608.08	2028.27	0.87018	0.748101	1739.53	923.517	0.392179	0.470311	2522.49	1040.87	0.281638	0.515507	2412.48	1687.94	0.725366	0.750934	1729.72	997.12	0.424267	0.679675	1961.62	1157.6	0.492511	0.731876	1794.68	1187.83	0.462617	0.754165	1718.47	902.278	0.370479	0.470336	2522.44	1895.93	0.738139	-0.0203177	3500.96	2765.08	0.940195	0.727757	1808.42	1035.85
1	0	1	1	0	0	1	0.509134	2271.71	1755.97	0.488375	0.723748	1704.21	836.044	0.209853	0.507419	2275.67	730.647	0.24923	0.608295	2029.32	1508.76	0.391578	0.759481	1590.18	852.826	0.224779	0.730839	1682.2	1045.33	0.26346	0.708417	1750.86	1142.14	0.251005	0.729269	1687.1	818.591	0.212422	0.405229	2500.61	1836.92	0.465339	-0.0729883	3358.68	2631.71	0.593012	0.749581	1622.58	777.144
1	0	1	1	0	0	1	0.489203	2409.56	1889.57	0.510684	0.802845	1496.99	797.916	0.193375	0.73543	1734.14	563.459	0.157256	0.639265	2024.92	1501.46	0.41182	0.816763	1443.18	863.728	0.206688	0.751714	1679.93	1068.7	0.259326	0.760415	1650.23	1103.32	0.222991	0.788462	1550.63	841.635	0.208973	0.575902	2195.57	1661.04	0.433805	-0.0419038	3441.34	2775.62	0.638445	0.797774	1516.12	853.556
1	0	1	1	0	0	1	0.449646	2692.57	2058.18	0.601905	0.675653	2067.05	934.265	0.247475	0.443866	2706.67	1090.42	0.216008	0.511207	2537.51	1764.91	0.496647	0.678726	2057.23	1017.94	0.257126	0.640498	2176.19	1183.71	0.29677	0.57608	2363.13	1308.34	0.290452	0.679683	2054.16	900.086	0.233525	0.165094	3316.38	2098.64	0.529762	-0.0596658	3736.2	2980.97	0.719974	0.648608	2151.5	1046.9
1	0	1	1	0	0	1	0.502033	2506.63	1751	0.546933	0.738408	1816.78	734.678	0.228436	0.709045	1916.03	630.824	0.0993936	0.575003	2315.7	1500.23	0.444963	0.743398	1799.37	795.175	0.234438	0.689514	1979.3	1025.09	0.289337	0.68112	2005.87	1082.21	0.242376	0.747883	1783.57	749.036	0.234105	0.485484	2547.94	1745.64	0.470057	-0.0502415	3640.28	2642.4	0.678271	0.720126	1879.19	861.733
1	0	1	1	0	0	1	0.469057	2357.03	1890.54	0.760002	0.779121	1520.26	816.159	0.348678	0.534455	2207.1	844.953	0.338223	0.588958	2073.88	1516.59	0.610481	0.796543	1459.07	870.872	0.353974	0.766091	1564.46	994.42	0.383144	0.678075	1835.35	1309.65	0.370505	0.788538	1487.5	801.899	0.339533	0.430967	2440.11	1732.27	0.627763	-0.00985111	3250.65	2640.18	0.874535	0.79509	1464.27	770.665
1	0	1	1	0	0	1	0.465625	2316.04	1842.44	0.597546	0.751944	1577.97	888.321	0.245268	0.588915	2031.37	752.941	0.217267	0.543176	2141.4	1605.66	0.494285	0.75341	1573.3	955.521	0.295519	0.690888	1761.49	1152.78	0.349201	0.377945	2498.84	1323.34	0.292413	0.751653	1578.89	859.143	0.239646	0.415837	2421.53	1714.3	0.487658	-0.0120271	3187.28	2562.84	0.697479	0.702565	1727.91	957.369
1	0	1	1	0	1	0	0.507959	2568.23	1866.9	0.548264	0.749292	1833.23	905.798	0.225906	0.653266	2155.92	969.42	0.248447	0.55598	2439.69	1597.87	0.448963	0.756622	1806.24	942.059	0.246809	0.736123	1880.76	923.916	0.227605	0.668807	2107.05	1262.41	0.343984	0.717668	1945.42	1022.9	0.270273	0.579931	2372.98	1738.24	0.460412	5.20479e-05	3661.19	2919.6	0.758552	0.747717	1838.98	881.671
1	0	1	1	0	1	0	0.480521	2494.44	1780.72	0.495952	0.705529	1878.07	889.349	0.194309	0.391306	2700.16	1192.73	0.233074	0.539879	2347.61	1601.16	0.423429	0.766221	1673.37	862.643	0.210763	0.74465	1748.87	839.984	0.200274	0.634185	2093.25	1287.63	0.29404	0.695432	1909.99	924.166	0.202303	0.623624	2123.25	1547.2	0.364291	-0.000372545	3461.55	2765.14	0.697382	0.749382	1732.59	785.136
1	0	1	1	0	1	0	0.517057	2279	1730.29	0.499859	0.669187	1886.2	952.748	0.240167	0.595714	2085.16	1027.83	0.249923	0.516079	2281.3	1633.19	0.440207	0.690549	1824.28	1008.31	0.270798	0.607838	2053.66	972.511	0.248286	0.492499	2336.22	1536.93	0.397521	0.619461	2022.99	1048.16	0.252759	0.312942	2718.27	1879.99	0.465072	-0.0027029	3283.84	2690.02	0.72374	0.539012	2226.59	1050.94
1	0	1	1	0	1	0	0.311945	2628.01	1934.54	0.523927	0.558523	2105.08	988.767	0.307282	0.560229	2101.01	965.424	0.272756	0.500448	2239.26	1544.91	0.424295	0.609164	1980.67	990.245	0.297877	0.597807	2009.24	885.192	0.265397	0.540538	2147.53	1312.71	0.328149	0.571136	2074.79	1044.08	0.304561	0.279243	2689.73	1845.88	0.481054	-1.65532e-05	3168.24	2563.87	0.672284	0.575773	2063.55	908.315
1	0	1	1	0	1	0	0.507129	2498.13	1921.55	0.558389	0.774574	1689.47	907.58	0.238495	0.471719	2586.31	1064.22	0.336206	0.589169	2280.76	1612.75	0.423785	0.781915	1661.74	918.982	0.240914	0.708271	1921.93	938.374	0.243584	0.721611	1877.48	1266.82	0.292135	0.764719	1726.01	981.711	0.263372	0.557058	2368.22	1660.57	0.414557	-0.0514849	3648.8	2868.94	0.697373	0.71025	1915.4	937.599
1	0	1	1	0	1	0	0.466588	2376.04	1842.63	0.494847	0.732698	1681.99	893.544	0.24437	0.687955	1817.32	804.899	0.180592	0.452358	2407.52	1714.34	0.416708	0.748731	1630.76	873.987	0.221177	0.714015	1739.77	798.493	0.193595	0.576883	2116.18	1419.99	0.309856	0.732134	1683.76	906.551	0.241207	0.337295	2648.39	1777.47	0.415102	-0.017662	3281.89	2493.94	0.594608	0.651093	1921.66	875.919
1	0	1	1	0	1	0	0.508075	2359.47	1841.29	0.599618	0.853744	1286.54	650.542	0.208461	0.733449	1736.82	819.375	0.236672	0.581848	2175.37	1633.45	0.487096	0.852899	1290.24	752.063	0.239878	0.847935	1311.83	630.338	0.201534	0.579067	2182.59	1706.04	0.514457	0.82975	1388.06	793.907	0.24964	0.610134	2100.5	1603.54	0.429061	-0.00195006	3367.35	2804.52	0.819268	0.819624	1428.74	715.228
1	0	1	1	0	1	0	0.429648	2626.17	1916	0.529389	0.674335	1984.43	865.055	0.190031	0.647656	2064.12	789.52	0.159259	0.55001	2332.66	1548.84	0.410518	0.707563	1880.47	885.125	0.200593	0.649887	2057.57	891.95	0.196913	0.665086	2012.41	1141.3	0.252913	0.685726	1949.42	901.955	0.20497	0.593207	2217.88	1541.85	0.345186	3.85062e-05	3477.3	2721.31	0.715035	0.635314	2099.96	953.229
1	0	1	1	0	1	0	0.520125	2406.81	1757.58	0.654673	0.739455	1773.45	832.573	0.419295	0.418604	2649.19	1038.27	0.604102	0.453935	2567.44	1674	0.560028	0.779643	1630.95	883.634	0.409706	0.813267	1501.37	706.829	0.348597	0.621161	2138.48	1317.29	0.438624	0.749864	1737.66	872.05	0.398727	0.501323	2453.51	1756.19	0.602533	-0.0196712	3508.39	2723.69	0.797322	0.707011	1880.63	855.907
1	0	1	1	0	1	0	0.472306	2346.08	1756.4	0.409577	0.736311	1658.43	741.225	0.145415	0.606352	2026.31	882.817	0.169006	0.537441	2196.52	1604.17	0.344138	0.76957	1550.32	840.137	0.171471	0.745567	1629.07	777.841	0.167314	0.660496	1881.8	1265.04	0.253453	0.727359	1686.35	798.764	0.160807	0.536345	2199.12	1609.4	0.352625	-0.00240042	3233.5	2600.75	0.580422	0.753556	1603.29	764.643
1	0	1	1	0	1	0	0.489508	2546.47	1925.78	0.492335	0.733884	1838.56	837.744	0.143207	0.61901	2199.89	879.318	0.140651	0.592436	2275.31	1591	0.379738	0.778799	1676.24	820.415	0.155764	0.71673	1896.9	775.852	0.138158	0.713178	1908.75	1257.83	0.291744	0.737471	1826.13	870.608	0.15621	0.644384	2125.37	1600.03	0.368032	-0.0243206	3607.13	2797.43	0.64641	0.739986	1817.36	775.888
1	0	1	1	0	1	0	0.491734	2407.57	1808.88	0.51148	0.773194	1608.27	834.521	0.196735	0.680297	1909.44	914.097	0.190527	0.531652	2311.09	1656.46	0.446554	0.788269	1553.91	894.02	0.230801	0.757775	1662.04	752.223	0.194605	0.713159	1808.64	1302.57	0.322431	0.744141	1708.18	938.832	0.238174	0.481648	2431.34	1796.22	0.44995	-0.00149186	3379.53	2816.26	0.739365	0.699814	1850.24	884.303
1	0	1	1	0	1	0	0.466126	2799.47	1848.44	0.481635	0.719682	2028.53	884.147	0.177535	0.590536	2451.68	893.858	0.144465	0.520677	2652.59	1635.2	0.431986	0.712974	2052.66	916.085	0.179351	0.697657	2106.72	783.587	0.153471	0.621795	2356.24	1394.5	0.358012	0.691782	2127.08	954.844	0.190529	0.576311	2493.9	1706.04	0.376956	-0.0347285	3897.35	2880.78	0.659344	0.679743	2168.23	925.993
1	0	1	1	0	1	0	0.526579	2450.49	1927.85	0.53772	0.807161	1563.96	797.46	0.22717	0.622159	2189.19	1110.39	0.277449	0.590697	2278.51	1669.29	0.453289	0.830826	1464.86	844.686	0.251689	0.816746	1524.6	783.974	0.230744	0.7203	1883.54	1324.68	0.342255	0.788537	1637.74	941.561	0.258982	0.540985	2412.91	1771.14	0.454332	-0.0483688	3646.58	2849.35	0.682829	0.779558	1672.15	866.38
1	0	1	1	0	1	0	0.524207	2248.73	1670.36	0.521235	0.822202	1374.65	708.406	0.213408	0.643519	1946.47	788.619	0.21785	0.572728	2130.99	1557.19	0.445879	0.829399	1346.54	756.303	0.209135	0.730078	1693.74	790.537	0.200932	0.716821	1734.84	1215.94	0.305539	0.801741	1451.59	803.184	0.234928	0.582096	2107.5	1616.95	0.423654	-0.000571523	3261.01	2715.95	0.752308	0.80573	1436.92	651.314
1	0	1	1	0	1	0	0.535529	2298.01	1814.21	0.491074	0.810339	1468.46	765.244	0.239959	0.736784	1729.93	854.632	0.243619	0.631306	2047.41	1485.51	0.393087	0.838983	1353.03	745.745	0.210113	0.815059	1450.07	703.18	0.201795	0.760022	1651.8	1138.67	0.291509	0.805764	1486.06	882.108	0.240541	0.562937	2229.18	1632.83	0.402879	-0.0548797	3463.17	2778.28	0.62199	0.751316	1681.5	841.411
1	0	1	1	0	1	0	0.49329	2244.59	1777.77	0.500687	0.775231	1494.94	742.524	0.194247	0.623013	1936.07	847.793	0.215816	0.598077	1999.07	1496.68	0.401549	0.819396	1340.05	767.721	0.205334	0.749291	1578.85	740.327	0.20846	0.746829	1586.59	1205.51	0.301065	0.754838	1561.29	818.065	0.212424	0.475965	2282.64	1757.61	0.435226	-0.000187787	3153.54	2592.96	0.665796	0.759897	1545.1	768.156
1	0	1	1	0	1	0	0.55606	2103.73	1662.49	0.489441	0.794662	1430.75	752.878	0.194468	0.709799	1700.9	714.833	0.186296	0.652789	1860.48	1443.6	0.389098	0.852952	1210.76	716.486	0.196055	0.833603	1287.96	612.119	0.158067	0.733485	1630.01	1193.27	0.278148	0.801705	1406	757.817	0.201476	0.538041	2146	1638.8	0.4108	-0.00421396	3164.04	2644.93	0.706819	0.753366	1568.03	795.912
1	0	1	1	0	1	0	0.432737	2427.39	1788.63	0.561856	0.680886	1820.63	912.889	0.30718	0.549812	2162.44	1088.92	0.323211	0.47092	2344.28	1595.34	0.469186	0.700078	1765.03	942.243	0.333222	0.570939	2111.09	1000.4	0.357197	0.609551	2013.87	1336.54	0.393034	0.682021	1817.39	972.57	0.32363	0.531106	2206.91	1564.89	0.455401	0.000159125	3222.65	2608.43	0.695915	0.591087	2060.93	966.704
1	0	1	1	0	1	0	0.501538	2218.7	1689.46	0.515105	0.741944	1596.39	832.246	0.2271	0.45469	2320.62	895.869	0.278917	0.570926	2058.49	1466.43	0.434555	0.78138	1469.36	825.718	0.225394	0.714252	1679.87	767.38	0.209456	0.490122	2243.97	1546.04	0.400137	0.727632	1640.06	886.697	0.258905	0.511976	2195.35	1651.51	0.41732	-0.001443	3144.82	2610.89	0.709438	0.742282	1595.35	836.699
1	0	1	1	0	1	0	0.537008	2457.84	1827.75	0.419425	0.808465	1580.85	675.167	0.146284	0.726817	1887.97	775.162	0.159939	0.581858	2335.76	1571.34	0.333236	0.808016	1582.7	773.709	0.164206	0.777267	1704.74	668.82	0.141023	0.707083	1954.97	1285.94	0.256983	0.776853	1706.33	816.997	0.17192	0.608974	2258.76	1540.53	0.315827	-0.0693106	3735.24	2868.98	0.581578	0.787242	1666.14	702.832
1	0	1	1	0	1	0	0.454855	2460.25	1756.03	0.543958	0.686943	1864.38	926.338	0.260101	0.593398	2124.75	905.223	0.248909	0.461953	2444.18	1660.01	0.479654	0.71261	1786.32	938.273	0.300997	0.703639	1813.98	844.006	0.260998	0.637683	2005.71	1281.16	0.351491	0.64881	1974.67	1014.93	0.305327	0.485692	2389.65	1698.01	0.492319	-0.00831806	3345.97	2707.45	0.733097	0.608202	2085.71	985.536
1	0	1	1	0	1	0	0.348117	2604.81	1876.03	0.509049	0.628215	1967.15	788.977	0.157662	0.465648	2358.33	960.69	0.220271	0.50915	2260.3	1528.7	0.402174	0.683156	1815.99	835.672	0.186006	0.627839	1968.14	790.104	0.17106	0.617491	1995.32	1261.36	0.305082	0.645728	1920.26	853.588	0.171871	0.439193	2416	1737.8	0.401461	-0.000180608	3226.49	2638.55	0.713614	0.63749	1942.45	806.375
1	0	1	1	0	1	0	0.483495	2570.62	2019.39	0.667424	0.755341	1769.22	904.863	0.273525	0.574777	2332.43	923.853	0.35381	0.579797	2318.62	1659.6	0.499298	0.806749	1572.4	911.504	0.284375	0.744812	1806.89	830.478	0.267796	0.690194	1990.88	1386.59	0.420704	0.76706	1726.33	945.946	0.318107	0.553246	2390.75	1711.27	0.509967	-0.0300551	3630.2	2922.13	0.771878	0.786842	1651.4	847.193
1	0	1	1	0	1	0	0.387937	2661.18	1872.8	0.537132	0.666669	1963.88	811.899	0.185573	0.557909	2261.68	807.534	0.185377	0.447389	2528.63	1678.58	0.446389	0.673716	1943	875.633	0.216288	0.659453	1985.02	765.286	0.189355	0.604685	2138.69	1246.19	0.343359	0.639403	2042.62	909.435	0.233013	0.619767	2097.49	1450.09	0.380978	-2.60118e-05	3401.59	2722.49	0.755427	0.612486	2117.48	938.995
1	0	1	0	1	1	1	0.419221	2619.65	1901.4	0.554384	0.761947	1672.44	736.565	0.215763	0.577189	2226.37	832.053	0.227264	0.478809	2482.43	1699.81	0.498171	0.77087	1637.84	802.677	0.222429	0.745685	1727.01	692.43	0.189802	0.655482	2012.45	1233.87	0.30127	0.730253	1778.54	809.556	0.241075	0.46805	2499.26	1778.72	0.457234	-0.046626	3512.52	2735.37	0.700355	0.719185	1815.06	792.953
1	0	1	0	1	1	1	0.405389	2659.73	1959.09	0.56957	0.738965	1759.03	780.562	0.233272	0.596237	2197.72	876.698	0.254359	0.478598	2493.15	1710.42	0.501909	0.762893	1677.08	822.285	0.229819	0.738877	1759.76	751.235	0.204141	0.629569	2099.71	1265.73	0.318757	0.726587	1802.46	828.271	0.251144	0.478884	2489.29	1770.5	0.460335	-0.0339566	3511.34	2735.78	0.693695	0.699846	1889.38	818.033
1	0	1	0	1	1	1	0.40985	2660.21	1921.17	0.556493	0.713352	1827.31	822.018	0.234281	0.487749	2431.35	977.425	0.279933	0.491004	2469.99	1699.6	0.496396	0.741587	1748.14	856.439	0.231006	0.701641	1880.13	788.089	0.221381	0.650912	2044.49	1242.24	0.293303	0.710244	1843.79	851.328	0.246653	0.492099	2448.6	1736.31	0.454251	-0.0265584	3503.06	2727.56	0.692815	0.689837	1910.59	847.019
1	0	1	0	1	1	1	0.423887	2630.13	1922.63	0.553142	0.743635	1752.43	759.475	0.218797	0.517867	2400.66	897.765	0.252189	0.48351	2490.99	1705.93	0.500628	0.757436	1705.65	833.983	0.22736	0.705497	1867.09	744.756	0.203042	0.647076	2055.83	1261.96	0.299419	0.739644	1767.98	798.652	0.237729	0.471379	2516.2	1774.09	0.444509	-0.0353404	3525.38	2737.85	0.694221	0.709878	1863.56	802.443
1	0	1	0	1	1	1	0.413355	2644.82	1933.48	0.56358	0.733656	1767.71	783.535	0.229022	0.566105	2254.99	911.038	0.256906	0.483173	2485.2	1701.33	0.501073	0.748253	1717.8	833.527	0.231493	0.729218	1784.04	727.245	0.20647	0.633917	2075.18	1288.44	0.322106	0.716869	1825.04	837.807	0.25245	0.488557	2466.2	1752.04	0.443679	-0.038533	3523.19	2736.23	0.694871	0.699245	1876.47	800.132
1	0	1	0	1	1	1	0.429935	2610.02	1897.62	0.544048	0.732515	1772.01	785.26	0.230492	0.537702	2339.27	891.157	0.264321	0.496294	2454.56	1686.68	0.493016	0.75402	1700.68	832.624	0.232797	0.712965	1833.11	771.01	0.21672	0.665179	1992.51	1215.68	0.295495	0.721685	1814.44	840.445	0.250888	0.469402	2504.3	1784.77	0.464261	-0.0340761	3511.86	2735.82	0.694427	0.695534	1894.62	827.034
1	0	1	0	1	1	1	0.412953	2644.29	1912.14	0.547042	0.720748	1816.2	813.968	0.236104	0.573767	2230.86	838.39	0.231261	0.479883	2492.89	1703.79	0.501082	0.737254	1761.78	841.216	0.228961	0.695472	1889.36	794.237	0.220498	0.645441	2056.89	1272	0.309696	0.714689	1834.7	835.379	0.247421	0.498038	2446.59	1736.47	0.455859	-0.0433128	3531.71	2743.59	0.692891	0.680951	1938.84	819.705
1	0	1	0	1	1	1	0.430494	2611.9	1878.73	0.548691	0.72817	1802.12	790.495	0.236839	0.578852	2243.62	847.59	0.250717	0.489885	2472.23	1706.64	0.499314	0.750125	1726.51	824.315	0.223847	0.710982	1850.77	759.401	0.212374	0.631597	2094.7	1276.16	0.299191	0.708857	1861.97	839.222	0.25136	0.504574	2433.62	1694.38	0.444832	-0.0298351	3512.79	2728.05	0.69328	0.703647	1878.66	804.496
1	0	1	0	1	1	1	0.428863	2610.75	1898.67	0.536164	0.740835	1744.93	777.89	0.22951	0.558477	2284.37	879.673	0.261402	0.482849	2482.96	1699.11	0.498248	0.758656	1673.44	815.683	0.228597	0.736849	1748.92	722.885	0.211288	0.629127	2067.69	1308.66	0.324328	0.728912	1783.39	824.587	0.253081	0.503069	2431.8	1697.91	0.445564	-0.0315661	3510.94	2751.07	0.715478	0.719598	1809.98	795.255
1	0	1	0	1	1	1	0.412277	2649.84	1902.49	0.541468	0.7105	1841.31	806.041	0.231668	0.54493	2327.71	900.632	0.264056	0.485953	2476.56	1707.31	0.499271	0.735932	1760.29	834.915	0.228666	0.69154	1905.21	772.24	0.200895	0.672427	1971.86	1205.23	0.294902	0.705351	1864.01	833.735	0.249435	0.511303	2411.65	1720.38	0.452679	-0.0311751	3504.31	2753.81	0.708894	0.688204	1914.15	819.263
1	0	1	0	1	1	1	0.428801	2614.56	1929.05	0.552237	0.73543	1770.48	781.85	0.247492	0.522648	2360.2	884.604	0.282531	0.487223	2479.94	1696.24	0.49623	0.76997	1654.24	805.054	0.230851	0.72682	1804.34	749.068	0.223952	0.65738	2026.27	1240.32	0.308519	0.728048	1797.62	833.617	0.264189	0.488004	2473.18	1747.46	0.453412	-0.0282456	3509.98	2749.03	0.707333	0.739907	1742.75	768.964
1	0	1	0	1	1	1	0.424208	2625.35	1929.37	0.554759	0.751831	1720.15	773.214	0.235118	0.608248	2158.3	879.991	0.258268	0.490444	2470.2	1691.45	0.496072	0.758577	1689.69	828.795	0.239551	0.706194	1853.94	769.319	0.234954	0.627412	2106.27	1310.08	0.30704	0.72398	1813.34	831.623	0.258393	0.499419	2447.74	1717.67	0.449766	-0.0373362	3523.67	2741.55	0.702718	0.721117	1814.89	814.436
1	0	1	0	1	1	1	0.421982	2627.52	1881	0.535944	0.715782	1842.65	820.945	0.239221	0.611248	2151.32	862.612	0.251254	0.486528	2479.15	1711.1	0.499547	0.749187	1726.21	848.599	0.229739	0.732231	1783.1	754.796	0.206247	0.638037	2073.97	1248.25	0.298268	0.716307	1840.01	851.084	0.249755	0.460557	2536.12	1764.16	0.452544	-0.0373907	3518.6	2740.63	0.694534	0.712885	1852.03	801.856
1	0	1	0	1	1	1	0.429348	2604.11	1873.39	0.541732	0.747961	1726.33	763.186	0.229449	0.519864	2379.27	948.737	0.281703	0.48632	2475.78	1704.47	0.501435	0.759055	1681.57	802.792	0.224835	0.712223	1826.2	757.579	0.207648	0.649699	2032.59	1218.19	0.299189	0.728595	1790.86	821.505	0.251472	0.461157	2519.61	1754.46	0.459292	-0.032698	3511.41	2756.34	0.715285	0.685742	1907.25	799.858
1	0	1	0	1	1	1	0.409604	2661.1	1921.62	0.551625	0.7159	1845.56	809.559	0.249012	0.532601	2364.88	901.894	0.247428	0.48891	2474.91	1693.96	0.49795	0.733512	1787.41	880.483	0.24197	0.669331	1990.47	788.11	0.229962	0.642934	2068.13	1281.13	0.31587	0.712163	1857.09	846.061	0.262792	0.503288	2433.41	1722.4	0.450436	-0.0249007	3507.62	2739.75	0.70689	0.688177	1926.78	860.387
1	0	1	0	1	1	1	0.401225	2677.17	1942.72	0.560612	0.720116	1820.5	814.095	0.238629	0.564712	2281.95	871.43	0.252122	0.488098	2476.79	1693.59	0.495004	0.74425	1743.85	848.584	0.235974	0.735997	1770.6	742.702	0.204673	0.656332	2017.72	1237.5	0.291732	0.719792	1821.48	832.681	0.252006	0.501237	2441.54	1727.25	0.446751	-0.0318594	3514.51	2724.32	0.686458	0.675175	1968.92	829.085
1	0	1	0	1	1	1	0.404719	2664.43	1949.3	0.559242	0.738821	1752.37	794.426	0.239946	0.424384	2592.02	1019.78	0.262011	0.48012	2489.97	1699.54	0.497899	0.750045	1704.47	856.431	0.233226	0.702703	1855.22	781.561	0.213376	0.617306	2128.81	1287.34	0.31175	0.733976	1766.35	827.419	0.251029	0.450855	2553.16	1778.69	0.453372	-0.0228986	3491.75	2750.47	0.714372	0.693376	1896.58	828.679
1	0	1	0	1	1	1	0.416109	2641.45	1902.1	0.545678	0.724291	1804.38	813.49	0.237829	0.43984	2516.05	942.083	0.28424	0.484207	2482.94	1704.58	0.49745	0.736679	1764.99	869.653	0.232372	0.687501	1918.67	785.668	0.213999	0.620811	2121.27	1313.53	0.311195	0.711675	1846.84	850.15	0.255966	0.475181	2488.37	1760.17	0.458647	-0.0284225	3505.72	2739.27	0.706505	0.704761	1865.83	823.12
1	0	1	0	1	1	1	0.426809	2619.01	1917.12	0.555062	0.76458	1677.46	749.32	0.219291	0.589515	2208.96	873.571	0.254665	0.492789	2464.49	1700.24	0.496853	0.777896	1629.22	809.649	0.222077	0.740639	1763.92	732.981	0.206113	0.668564	1988.98	1190.07	0.27992	0.745853	1743.73	807.178	0.245617	0.486204	2470.09	1747	0.453237	-0.0321097	3513.4	2720.73	0.683299	0.739258	1761.3	770.276
1	0	1	0	1	1	1	0.387651	2684.48	1937.39	0.553902	0.749052	1705.44	746.884	0.22292	0.57713	2211.85	855.732	0.198882	0.48029	2477.48	1699.95	0.500238	0.76127	1653.04	794.083	0.216242	0.74948	1689.97	696.27	0.189705	0.638829	2043.35	1231.97	0.312982	0.72983	1771.48	796.663	0.245064	0.515185	2377.84	1688.35	0.442714	-0.0501081	3525.55	2739.55	0.69617	0.681458	1911.96	804.047
1	0	1	0	1	1	1	0.411416	2652.55	1949.99	0.564851	0.758976	1682.67	749.488	0.227367	0.453954	2538.02	900.537	0.267833	0.487901	2477.44	1705.38	0.50249	0.767485	1654.43	814.602	0.230944	0.735393	1771.53	732.203	0.210915	0.659069	2019.52	1254.53	0.299756	0.733131	1775.02	824.195	0.252524	0.500452	2443.82	1742.27	0.458857	-0.0308409	3512.71	2730.3	0.691564	0.721145	1810.16	822.391
1	0	1	0	1	1	1	0.405993	2647.9	1915.07	0.557502	0.721672	1811.01	802.244	0.243792	0.436845	2553.12	1029.12	0.296571	0.479833	2483.4	1707.27	0.504694	0.745274	1736.29	850.544	0.242585	0.693323	1901.63	784.068	0.218998	0.631739	2083.4	1290.6	0.324486	0.72353	1808.94	822.976	0.256286	0.513986	2394.83	1691.25	0.437903	-0.0387426	3505.19	2738.31	0.698039	0.714181	1839.09	820.807
1	0	1	0	1	1	1	0.433414	2601.2	1883.35	0.54357	0.741893	1749.94	758.691	0.228813	0.548715	2301.5	864.28	0.25484	0.492807	2465.78	1697.72	0.499389	0.751758	1714.85	840.905	0.234513	0.72259	1811.55	735.877	0.208346	0.612853	2150.61	1381.24	0.338704	0.731378	1786.25	825.062	0.254408	0.490612	2465.19	1717.23	0.465935	-0.0273481	3504.11	2746.98	0.704387	0.702741	1870.67	831.845
1	0	1	0	1	1	1	0.414601	2648.07	1948.76	0.562476	0.725808	1798.91	815.944	0.243562	0.54041	2323	907.934	0.284685	0.489171	2473.18	1697.22	0.498005	0.754861	1705.25	818.365	0.228145	0.701365	1887.28	785.508	0.227967	0.656745	2023.72	1224.04	0.296094	0.724891	1804.23	839.408	0.252374	0.511759	2415.42	1702.51	0.455665	-0.0233341	3500.69	2729.37	0.698892	0.727045	1804.13	755.059
1	0	1	0	1	1	1	0.415191	2640.28	1915.09	0.558488	0.723773	1805.19	789.314	0.23224	0.463343	2514.61	985.864	0.26868	0.488089	2474.25	1688.26	0.496096	0.739809	1754.74	843.469	0.236362	0.685553	1930.15	798.966	0.22316	0.651807	2039.16	1264.23	0.306647	0.715892	1830.56	836.118	0.247377	0.486817	2469.28	1756.17	0.463603	-0.0347172	3518.79	2756.62	0.712953	0.687762	1923.43	847.618
1	0	1	1	0	0	0	0.48218	2327.36	1881.25	0.595794	0.7624	1576.51	805.428	0.247596	0.466489	2362.36	846.755	0.38069	0.638324	1945.07	1408.64	0.456067	0.779191	1519.79	807.15	0.251782	0.709595	1742.92	1031.61	0.301771	0.743596	1637.71	904.735	0.291518	0.762013	1577.8	769.248	0.239221	0.495251	2297.8	1652.34	0.524505	-0.032916	3287.05	2642.92	0.677449	0.76599	1564.56	776.314
1	0	1	1	0	0	0	0.469107	2522.66	1955.02	0.639686	0.703061	1886.64	932.776	0.303796	0.47691	2504.06	940.936	0.231951	0.573343	2261.49	1597.19	0.533004	0.711898	1858.36	975.378	0.3086	0.592189	2210.98	1272.81	0.387505	0.709294	1866.74	1116.85	0.323732	0.713985	1851.61	933.552	0.318405	0.490953	2470.22	1760.39	0.498436	-0.0653896	3573.64	2761.07	0.735027	0.652346	2041.41	1018.28
1	0	1	1	0	0	0	0.469248	2663.65	1931.43	0.547575	0.660085	2131.65	918.46	0.193732	0.512417	2553.03	873.617	0.165812	0.529582	2507.69	1661.67	0.431418	0.727823	1907.47	932.809	0.202199	0.699303	2004.92	1114.19	0.254465	0.612853	2274.94	1411.66	0.265376	0.647808	2169.81	936.296	0.192216	0.595759	2324.62	1603.55	0.359288	-0.041393	3731.12	2724.46	0.644726	0.67238	2092.75	1014.62
1	0	1	1	0	0	0	0.488936	2367.52	1776.5	0.484481	0.641532	1982.81	975.763	0.214379	0.365961	2637.03	982.181	0.213591	0.568648	2175.07	1562.79	0.377859	0.728155	1726.7	937.077	0.193641	0.703342	1803.78	1094.53	0.236293	0.680977	1870.54	1184.79	0.258031	0.619517	2042.79	985.31	0.223291	0.620531	2040.07	1498.89	0.315376	-0.0586208	3407.43	2711.56	0.607274	0.663646	1920.68	1001.9
1	0	1	1	0	0	0	0.361428	2494.97	1934.81	0.703736	0.703824	1699.16	807.151	0.277096	0.479272	2253.02	842.627	0.180956	0.516569	2170.84	1523.5	0.528165	0.716826	1661.45	853.045	0.307091	0.62555	1910.54	1074.46	0.378358	0.628013	1904.25	1205.38	0.345293	0.708508	1685.67	802.573	0.268989	0.456068	2302.67	1672.64	0.589856	-0.00813375	3134.87	2431.98	0.713973	0.624194	1914	970.842
1	0	1	1	0	0	0	0.470108	2343.09	1847.87	0.596209	0.75463	1594.43	740.125	0.256701	0.194255	2889.3	988.617	0.396728	0.621882	1979.28	1472.74	0.466273	0.841921	1279.77	746.989	0.222835	0.81733	1375.71	897.19	0.229887	0.723197	1693.48	1110	0.346992	0.770129	1543.25	736.607	0.239295	0.622036	1978.88	1474.68	0.417879	-0.0124204	3238.73	2549.94	0.676008	0.803262	1427.71	782.106
1	0	1	1	0	0	0	0.476097	2720.34	1958.3	0.520193	0.695051	2075.45	873.293	0.196807	0.491955	2678.86	1049.62	0.214097	0.524426	2591.83	1707.33	0.416429	0.69889	2062.34	931.793	0.191102	0.668382	2164.3	1152.32	0.235913	0.672045	2152.31	1084.9	0.197184	0.700735	2056.01	879.299	0.198067	0.534721	2563.63	1730.7	0.394296	-0.0835868	3912.28	2932.1	0.661515	0.658951	2194.86	1038.68
1	0	1	1	0	0	0	0.422026	2310.47	1814.32	0.450594	0.818902	1293.31	690.913	0.162489	0.563385	2008.15	761.489	0.187307	0.534613	2073.26	1538.37	0.364399	0.807216	1334.39	767.549	0.164555	0.723936	1596.8	1062.38	0.232115	0.792792	1383.4	923.378	0.188749	0.814331	1309.53	702.882	0.160429	0.536528	2068.99	1509.3	0.322289	-0.0834007	3163.3	2508.13	0.525524	0.730578	1577.48	874.82
1	0	1	1	0	0	0	0.4612	2389.36	1912.77	0.666177	0.801221	1451.28	723.981	0.27185	0.520871	2253.17	870.127	0.284198	0.617351	2013.58	1508.32	0.535815	0.79377	1478.24	803.666	0.274299	0.717476	1730.19	1068.04	0.386297	0.736215	1671.83	982.875	0.301019	0.789654	1492.91	729.922	0.26928	0.461596	2388.48	1743.43	0.593927	-0.0153289	3279.98	2608.61	0.759056	0.769257	1563.62	829.951
1	0	1	1	0	0	0	0.435773	2726.06	1978.5	0.522884	0.586634	2333.33	1006.62	0.19079	0.167356	3311.6	1108.49	0.194162	0.518548	2518.17	1643.19	0.405383	0.664728	2101.39	946.781	0.181198	0.680553	2051.2	1107.26	0.20289	0.604822	2281.42	1224.77	0.229103	0.587858	2329.87	997.3	0.193435	0.57429	2367.91	1606.79	0.332426	-0.0452256	3710.34	2771.54	0.631828	0.636191	2189	1017.39
1	0	1	1	0	0	0	0.460843	2761.34	2001.25	0.508144	0.681547	2122.2	957.461	0.21468	0.366129	2994.08	1121.3	0.219363	0.521227	2602.12	1670.83	0.411341	0.676347	2139.45	1038.05	0.233099	0.631791	2281.97	1263.59	0.290235	0.673044	2150.34	1077.09	0.188992	0.659767	2193.57	954.985	0.214038	0.435695	2825.01	1882.68	0.421541	-0.0695655	3889.26	2824.81	0.605731	0.635231	2271.28	1112.85
1	0	1	1	0	0	0	0.500013	2677.21	2040	0.691558	0.742947	1919.62	882.412	0.362364	0.568798	2486.24	943.298	0.323484	0.533319	2586.51	1736.05	0.589934	0.747845	1901.24	978.534	0.389621	0.722531	1994.39	1171.11	0.444118	0.626229	2314.76	1376.37	0.366352	0.73206	1959.85	913.189	0.380153	0.508032	2655.66	1885.86	0.654673	-0.112004	3992.61	3170.61	0.804795	0.740419	1929.03	1006.3
1	0	1	1	0	0	0	0.399157	2749.94	1914.06	0.53658	0.65877	2072.37	798.191	0.172637	0.564524	2341.13	670.404	0.129941	0.533459	2423.19	1591.78	0.446867	0.704709	1927.83	839.16	0.198267	0.663136	2059.07	1077.29	0.256805	0.712862	1901.03	965.732	0.215538	0.661942	2062.71	800.633	0.176541	0.556735	2361.97	1632.86	0.410635	-0.0531681	3640.76	2676.29	0.647307	0.682028	2000.5	863.305
1	0	1	1	0	0	0	0.419533	2654.14	1953.74	0.559692	0.633148	2109.99	923.626	0.207108	0.569821	2284.86	838.308	0.170813	0.510591	2437.08	1605.54	0.448788	0.667948	2007.42	926.969	0.231875	0.618584	2151.46	1117.91	0.274274	0.661713	2026.18	1051.97	0.220395	0.638749	2093.82	911.253	0.200922	0.473933	2526.71	1716.45	0.441531	-0.0497877	3569.32	2699.24	0.644471	0.607429	2182.7	1011.85
1	0	1	1	0	0	0	0.485566	2550.33	1912.18	0.561135	0.704073	1934.3	769.052	0.181747	0.609941	2220.73	668.617	0.119734	0.527605	2443.9	1669.55	0.480597	0.726749	1858.72	837.763	0.203153	0.738118	1819.64	965.283	0.258447	0.701978	1941.14	1062.86	0.212424	0.716603	1892.91	762.06	0.193226	0.568447	2335.87	1651.93	0.405682	-0.0336481	3615.08	2728.02	0.683829	0.671753	2037.19	851.836
1	0	1	1	0	0	0	0.469322	2293.23	1692.35	0.56632	0.697408	1731.65	775.237	0.273255	0.373343	2491.99	1086.91	0.380753	0.557518	2094.01	1405.92	0.453244	0.751155	1570.35	768.342	0.257207	0.651656	1857.96	1010.13	0.34728	0.705817	1707.42	1007.3	0.303139	0.681824	1775.68	814.417	0.27599	0.459161	2315.08	1659.12	0.488237	-0.0243011	3186	2453.37	0.65125	0.706736	1704.75	824.957
1	0	1	1	0	0	0	0.488094	2435.58	1940.08	0.512973	0.787741	1568.34	733.512	0.155945	0.520785	2356.53	897.319	0.180078	0.587619	2186.03	1606.68	0.419379	0.794237	1544.15	823.39	0.183708	0.729583	1770.21	1067.03	0.239131	0.706666	1843.69	1158.34	0.28502	0.781637	1590.73	757.19	0.167816	0.552184	2278.02	1623.52	0.343903	-0.0615932	3507.41	2725.38	0.613113	0.706236	1845.04	921.473
1	0	1	1	0	0	0	0.4696	2813.05	2016.85	0.728708	0.705269	2096.95	911.385	0.330322	0.658701	2256.54	790.936	0.194811	0.476996	2793.36	1834.07	0.65202	0.719718	2044.9	928.429	0.347285	0.667227	2228.17	1206.77	0.435485	0.66278	2243.01	1097.12	0.285833	0.701607	2109.94	921.617	0.32632	0.591027	2470.14	1748.91	0.620979	-0.0474024	3953.05	2932.89	0.823028	0.699506	2117.35	970.354
1	0	1	1	0	0	0	0.50181	2366.92	1762.71	0.430464	0.762188	1635.32	750.368	0.157283	0.27044	2864.28	925.957	0.19264	0.560178	2223.94	1566.42	0.358471	0.80364	1485.98	768.52	0.149227	0.761196	1638.73	936.2	0.193288	0.729322	1744.67	966.439	0.161393	0.742275	1702.41	773.823	0.160171	0.656994	1963.98	1453.15	0.32108	-0.059417	3451.59	2632.47	0.542357	0.778981	1576.52	823.275
1	0	1	1	0	0	0	0.550513	2235.95	1802.32	0.474503	0.835846	1351.23	717.038	0.192124	0.479462	2406.19	756.404	0.213608	0.597756	2115.18	1548.56	0.393883	0.854946	1270.19	759.016	0.195467	0.799642	1492.82	969.775	0.23486	0.825876	1391.66	816.56	0.210333	0.835255	1353.66	727.864	0.191492	0.538995	2264.41	1633.14	0.385095	-0.096542	3492.33	2809.69	0.624458	0.801511	1485.84	837.658
1	0	1	1	0	0	0	0.443519	2593.28	1959.72	0.639205	0.768892	1671.21	804.267	0.277519	0.644929	2071.49	818.33	0.246981	0.545518	2343.6	1613.8	0.525573	0.77354	1654.32	890.279	0.271133	0.688819	1939.24	1150.5	0.325185	0.74457	1756.95	998.919	0.273646	0.759892	1703.45	807.561	0.282739	0.492064	2477.59	1711.42	0.526649	-0.0278931	3524.51	2682.72	0.716614	0.746562	1750.09	884.558
1	0	1	1	0	0	0	0.40956	2880.24	2116.61	0.573426	0.630336	2279.01	1077.36	0.240331	0.558431	2490.81	963.021	0.175588	0.456713	2762.84	1881.37	0.503752	0.67945	2122.21	1091.75	0.271634	0.680517	2118.68	1241.43	0.343832	0.610801	2338.45	1445.22	0.323379	0.629642	2281.14	1077.36	0.241492	0.510119	2623.54	1792.86	0.481556	-0.0807406	3896.75	2884.97	0.653757	0.670817	2150.6	1082.47
1	0	1	1	0	0	0	0.398682	2820.37	1975.85	0.514476	0.559027	2415.24	1038.02	0.256767	0.321231	2996.5	1151.91	0.299348	0.477247	2629.67	1678.2	0.434363	0.613533	2261.05	1077.01	0.241696	0.610568	2269.7	1231.29	0.305369	0.616491	2252.38	1359.07	0.264099	0.560076	2412.36	1028.98	0.258459	0.462881	2665.56	1879.64	0.451873	-0.109922	3831.77	2862.7	0.625504	0.553159	2431.25	1072.74
1	0	1	1	0	0	0	0.464409	2532.87	1896.53	0.50586	0.618024	2139.02	938.637	0.199032	0.473737	2510.72	944.202	0.2004	0.555212	2308.2	1628.09	0.414092	0.712681	1855.15	853.215	0.181174	0.623082	2124.81	1161.41	0.26562	0.680174	1957.28	944.457	0.159955	0.625027	2119.32	932.502	0.197481	0.549055	2324.12	1531.93	0.334394	-0.0568345	3557.95	2755.04	0.644157	0.689088	1929.81	854.325
1	0	1	1	0	0	0	0.396509	2758.48	2018.05	0.72321	0.644484	2117.21	964.744	0.410909	0.133871	3304.65	1238.61	0.521818	0.538763	2411.55	1614.12	0.586858	0.665738	2052.95	1010.04	0.403341	0.642592	2122.84	1162.27	0.428284	0.486719	2543.97	1421.7	0.536498	0.653172	2091.18	962.995	0.397658	0.380299	2795.28	1850.7	0.651529	-0.0460266	3631.67	2773.71	0.775092	0.609842	2217.97	1072.38
1	0	1	0	1	0	1	0.429276	2616.63	1977.48	0.567927	0.695669	1907.28	834.807	0.23204	0.42727	2579.48	884.258	0.210628	0.500313	2451.05	1688.01	0.488215	0.724009	1815.13	916.692	0.238852	0.669052	1991.85	1107.05	0.301761	0.616437	2138.23	1220.05	0.272098	0.703513	1882.66	827.531	0.229213	0.503724	2436.85	1721.61	0.442523	-0.0291918	3511.11	2756.92	0.692359	0.687858	1930.42	927.48
1	0	1	0	1	0	1	0.429108	2616.41	1985.57	0.573043	0.738609	1760.21	794.107	0.239167	0.555064	2303.07	775.154	0.206484	0.499768	2448.15	1688.98	0.492487	0.739008	1755.56	908.37	0.246091	0.707832	1857.02	1062.13	0.292255	0.629481	2088.44	1301.31	0.270165	0.743012	1745.51	799.572	0.238441	0.546233	2321.5	1671.47	0.442779	-0.0284337	3518.01	2749.02	0.691125	0.682818	1945.08	956.657
1	0	1	0	1	0	1	0.429528	2608.76	1977.99	0.566666	0.72327	1807.8	832.858	0.238993	0.475748	2484.74	839.849	0.22823	0.495725	2456.05	1699.42	0.493276	0.736014	1770.49	907.364	0.251444	0.678255	1958.6	1085.88	0.299493	0.639097	2069.08	1204.79	0.297796	0.720678	1819.51	835.322	0.240798	0.486589	2453.34	1743.07	0.450444	-0.0415967	3521.26	2754.11	0.686285	0.690336	1911.56	940.638
1	0	1	0	1	0	1	0.430079	2618.37	1982	0.56954	0.734948	1776.46	806.9	0.238158	0.571589	2239.02	722.092	0.219578	0.504501	2440.01	1689.92	0.491508	0.746536	1733.78	890.276	0.24042	0.687973	1934.64	1084.22	0.289343	0.638304	2055.58	1266.46	0.28831	0.727527	1797.56	812.07	0.236355	0.495977	2457.82	1756.92	0.45626	-0.0257309	3509.54	2747.47	0.691337	0.707727	1858.61	909.714
1	0	1	0	1	0	1	0.421063	2642.21	1989.84	0.568662	0.72034	1831.58	815.834	0.235455	0.478922	2498.01	890.195	0.261757	0.508035	2435.27	1672.01	0.487552	0.729746	1796.85	903.176	0.244241	0.692209	1922.28	1074.57	0.293782	0.645112	2054.64	1166	0.274957	0.720519	1830.45	817.445	0.237712	0.526904	2387.93	1694.63	0.453824	-0.0265102	3516.96	2748.56	0.690268	0.684817	1940.27	942.839
1	0	1	0	1	0	1	0.431996	2616.21	1974.62	0.563703	0.701816	1891.07	840.831	0.23394	0.433949	2571.58	910.556	0.199186	0.499569	2456.43	1689.61	0.490644	0.719237	1835.08	903.177	0.237465	0.658157	2024.12	1079.4	0.291243	0.623051	2124.86	1206.49	0.281374	0.71332	1855.25	825.408	0.229749	0.493812	2469.45	1771.62	0.454746	-0.02921	3522.84	2747.81	0.68491	0.661723	2014.41	972.022
1	0	1	0	1	0	1	0.435523	2585.29	1951.32	0.559121	0.739403	1760.61	801.005	0.227132	0.550581	2310.59	817.684	0.217279	0.498767	2440.73	1685.57	0.490581	0.747671	1728.29	892.135	0.240216	0.697455	1892.52	1062	0.285304	0.644397	2052.5	1204.71	0.280959	0.731349	1787.42	807.46	0.231138	0.49511	2441.7	1733.39	0.448154	-0.0367205	3510.32	2751.65	0.69151	0.714811	1837.56	889.347
1	0	1	0	1	0	1	0.421356	2640.3	2007.48	0.573474	0.726555	1800.34	807.58	0.225789	0.542952	2320.67	796.876	0.198899	0.501968	2449.11	1684.13	0.490981	0.754604	1710.43	868.958	0.23998	0.69148	1924.86	1069.17	0.296343	0.681035	1953.67	1124.03	0.272305	0.734724	1772	794.085	0.225685	0.533777	2366.02	1663.41	0.433848	-0.0243679	3508.51	2749.4	0.690834	0.727671	1805.86	869.971
1	0	1	0	1	0	1	0.437693	2578.8	1950.4	0.562156	0.728571	1792.58	804.252	0.230093	0.60356	2174.43	729.654	0.203544	0.492286	2456.06	1688.66	0.489676	0.749687	1718.86	873.756	0.239085	0.705112	1872.94	1053.44	0.288759	0.668533	1981.21	1151.96	0.278254	0.725292	1803.99	811.223	0.231443	0.489087	2457.84	1718.71	0.443051	-0.0336005	3507.52	2746.81	0.690821	0.718672	1820.32	889.642
1	0	1	0	1	0	1	0.448342	2577.98	1942.15	0.564345	0.744603	1750.29	789.581	0.231003	0.5724	2250.18	777.386	0.224616	0.505979	2440.2	1686.7	0.489863	0.734767	1785.78	916.902	0.245888	0.693565	1919.64	1072.01	0.29197	0.645405	2060.04	1185.85	0.287225	0.730624	1796.59	810.913	0.236936	0.497531	2456.5	1713.85	0.448658	-0.0381763	3534.34	2755.99	0.688189	0.695146	1909.04	934.567
1	0	1	0	1	0	1	0.432464	2611.95	1979.72	0.565061	0.705138	1871.18	832.676	0.235926	0.383246	2701.33	904.888	0.266228	0.503307	2446.09	1683.35	0.490051	0.726896	1803.98	908.331	0.242156	0.698164	1902.41	1071.6	0.290259	0.625583	2110.96	1256.39	0.288937	0.693096	1911.17	847.011	0.242179	0.507908	2427.15	1731.15	0.456545	-0.0297322	3521.05	2755.07	0.691854	0.686434	1932.59	930.429
1	0	1	0	1	0	1	0.444429	2588.25	1974.48	0.569634	0.73751	1758.93	792.5	0.235899	0.55922	2247.2	732.009	0.224762	0.507047	2434.54	1680.74	0.490995	0.742094	1743.23	900.968	0.242956	0.710433	1855.52	1052.48	0.293627	0.65585	2021.28	1190.99	0.269977	0.740569	1740.1	790.84	0.237134	0.511002	2424.35	1720.96	0.445758	-0.0271851	3517.59	2752.22	0.691541	0.695363	1893.37	946.276
1	0	1	0	1	0	1	0.438642	2597.39	1966.28	0.565343	0.724961	1812.39	826.625	0.235419	0.574639	2250.66	761.34	0.191239	0.504837	2441.68	1689.08	0.491261	0.738504	1765.63	910.31	0.240597	0.69598	1897.59	1083.46	0.286695	0.643123	2065.59	1186.04	0.275161	0.736996	1774	826.678	0.236279	0.517514	2408.23	1715.65	0.441526	-0.0260032	3509.87	2748.6	0.690494	0.691655	1908.87	938.668
1	0	1	0	1	0	1	0.447218	2581.82	1953.17	0.559956	0.726924	1802.78	812.691	0.23946	0.436837	2543.59	882.69	0.268156	0.503963	2445.32	1687.4	0.489408	0.742206	1756.04	902.95	0.24317	0.702702	1892.8	1052.38	0.285439	0.665074	2003.87	1169.12	0.2785	0.738318	1764.35	799.978	0.232102	0.505148	2433.8	1737.92	0.44999	-0.0278766	3520.04	2749.84	0.690978	0.7012	1886.57	941.653
1	0	1	0	1	0	1	0.412686	2651.89	1993.03	0.566664	0.712279	1853.95	821.433	0.232668	0.515288	2398.98	854.956	0.243888	0.508583	2427.77	1679.31	0.487163	0.728643	1803.33	916.364	0.242004	0.69658	1907.63	1057.38	0.281131	0.635215	2087.91	1196.02	0.277627	0.714342	1847.7	827.955	0.235375	0.552386	2313.72	1668.23	0.426908	-0.0325319	3514.63	2747.38	0.684609	0.686448	1936.94	946.205
1	0	1	0	1	0	1	0.429899	2619.51	1974.68	0.565839	0.728008	1800.54	803.754	0.23585	0.519399	2352.37	765.696	0.238159	0.506531	2436.41	1672.73	0.485918	0.744065	1750.27	884.015	0.241487	0.702754	1889.64	1060.51	0.293954	0.647041	2055.42	1225.67	0.289922	0.719545	1825.48	819.401	0.240989	0.490236	2474.77	1751.94	0.460818	-0.0278102	3516.77	2746.19	0.69065	0.695575	1914.03	931.257
1	0	1	0	1	0	1	0.426542	2619.71	1987.02	0.569222	0.724597	1805.52	818.465	0.246266	0.423893	2604.51	872.543	0.300846	0.500681	2447.46	1690.05	0.491	0.741031	1753.85	894.645	0.251488	0.701577	1886.27	1059.16	0.284954	0.657564	2019.55	1182.35	0.286734	0.733284	1775.46	797.578	0.237269	0.526175	2372.65	1679.2	0.443061	-0.0325492	3520.7	2749.62	0.690997	0.683802	1938.34	950.123
1	0	1	0	1	0	1	0.404644	2658.52	2019.19	0.572684	0.709472	1859.05	832.556	0.229166	0.466672	2516.67	924.508	0.244864	0.488044	2472.43	1698.67	0.493982	0.714522	1842.85	929.633	0.241621	0.677507	1961.27	1094.85	0.29724	0.621771	2120.6	1201.53	0.281465	0.713315	1845.42	825.706	0.2284	0.467878	2520.54	1748.83	0.435322	-0.0350165	3512.23	2755.98	0.692715	0.646911	2047.87	979.968
1	0	1	0	1	0	1	0.430409	2603.25	1963.69	0.564514	0.745734	1731.31	776.178	0.220768	0.475902	2464.37	849.318	0.214262	0.50863	2428.53	1676.9	0.487727	0.746474	1731.41	881.879	0.236898	0.705758	1878.51	1039.95	0.281407	0.660432	1991.23	1163.67	0.274413	0.742779	1735.25	787.798	0.224908	0.509671	2419.84	1704.15	0.439711	-0.0255652	3509.88	2745.36	0.689709	0.676634	1949.84	929.118
1	0	1	0	1	0	1	0.424266	2634.67	1980.81	0.564826	0.683707	1926.03	867.936	0.243638	0.412025	2645.84	994.96	0.257642	0.503782	2446.65	1691.26	0.489832	0.724414	1810.21	931.693	0.246467	0.69106	1926.47	1082.25	0.29063	0.647662	2058.3	1178.42	0.274348	0.692399	1907.58	869.348	0.246093	0.522498	2394.37	1687.52	0.446872	-0.0255822	3513.59	2747.85	0.690101	0.672926	1975.55	972.843
1	0	1	0	1	0	1	0.434189	2605.2	1978.57	0.570408	0.735309	1776.41	820.259	0.245726	0.671231	1986.9	724.503	0.220557	0.49818	2454.95	1687.54	0.492214	0.743102	1747.1	886.039	0.246729	0.705312	1874.63	1047.56	0.292319	0.666731	1982.63	1141.2	0.280838	0.734892	1776.67	814.65	0.238312	0.510783	2417.81	1734.26	0.451226	-0.0266438	3513.05	2746.77	0.690416	0.689155	1927.44	941.591
1	0	1	0	1	0	1	0.446662	2571.77	1954.76	0.561502	0.732573	1787.05	815.849	0.234244	0.416756	2604.91	888.086	0.286891	0.509939	2422.8	1677.77	0.486149	0.750073	1727.57	889.929	0.240241	0.709391	1863.08	1044.75	0.291746	0.669578	1984.25	1164.84	0.265487	0.734308	1781.76	805.985	0.231575	0.530575	2365.75	1691.65	0.438747	-0.034452	3514.12	2758.45	0.700084	0.702478	1877.97	926.358
1	0	1	0	1	0	1	0.444029	2583.16	1964.01	0.561258	0.731365	1793.75	804.385	0.230439	0.477039	2458.18	863.448	0.278107	0.500116	2451.35	1690.04	0.490232	0.740628	1760.87	905.877	0.237954	0.703445	1885.66	1032.19	0.274658	0.661537	2005.85	1178.64	0.269949	0.734672	1782.38	809.963	0.232276	0.510401	2419.01	1684.47	0.431135	-0.0276168	3510.51	2749.68	0.691263	0.719474	1832.13	905.049
1	0	1	0	1	0	1	0.42111	2627.33	1992.55	0.568511	0.718609	1815.19	819.999	0.239362	0.589191	2168.33	748.843	0.201355	0.491519	2465.18	1696.81	0.492693	0.738501	1749.91	888.089	0.238262	0.687892	1923.42	1075.4	0.291027	0.674253	1957.75	1152.46	0.265224	0.728866	1782.63	803.909	0.239129	0.506943	2416.1	1724.18	0.438003	-0.0305474	3515.49	2753.1	0.692716	0.691293	1899.26	920.887
1	0	1	0	1	0	1	0.429755	2622.54	1972.56	0.573091	0.721307	1823.5	828.681	0.244401	0.48419	2485.22	857.461	0.212661	0.505873	2441.33	1674.96	0.488633	0.741946	1750.24	891.752	0.250586	0.694086	1915.31	1062.69	0.293532	0.661543	2003.88	1155.28	0.277053	0.731329	1788.64	799.987	0.239119	0.520428	2397.3	1715.1	0.450079	-0.0254363	3519.05	2747.9	0.691632	0.703144	1880.34	922.271
1	0	1	0	1	1	0	0.430235	2611.99	1892.01	0.533174	0.718232	1837.88	808.756	0.226263	0.426604	2603.05	1010	0.296046	0.501785	2445.7	1692.72	0.475625	0.710826	1863.01	914.753	0.245932	0.662647	2010.83	837.404	0.224125	0.620893	2129.27	1335.01	0.304875	0.693677	1916.39	880.2	0.254502	0.511774	2412.85	1743.05	0.442497	-0.011231	3484.58	2765.71	0.713784	0.619196	2136.55	927.024
1	0	1	0	1	1	0	0.448036	2574.96	1849.17	0.513483	0.727314	1803.41	790.172	0.218995	0.478726	2466.95	926.662	0.253449	0.502908	2445.55	1695.26	0.475637	0.719045	1830.9	887.492	0.238208	0.69004	1924.42	769.834	0.217036	0.61119	2159.56	1327.61	0.316788	0.711457	1857.65	851.098	0.240065	0.484645	2487.49	1782.23	0.465598	-0.0109813	3484.48	2774.24	0.713193	0.666088	1997.1	869.788
1	0	1	0	1	1	0	0.444102	2567.4	1829.82	0.51632	0.706926	1850.09	819.88	0.224047	0.562649	2267.65	869.137	0.22888	0.489022	2461.3	1716.32	0.479586	0.72935	1773.06	852.626	0.221322	0.70573	1854.93	768.291	0.208085	0.635985	2055.84	1241.94	0.289812	0.707189	1853.39	851.011	0.240041	0.49465	2442.37	1719.97	0.43977	-0.0231287	3487.16	2801.81	0.729657	0.682483	1935.06	829.92
1	0	1	0	1	1	0	0.426474	2620.89	1865.42	0.521384	0.704696	1880.96	814.83	0.222989	0.557223	2286.35	849.224	0.216678	0.499932	2449.79	1698.53	0.477015	0.725395	1811.41	865.572	0.229813	0.688661	1925.93	755.297	0.198906	0.594328	2205.24	1433.6	0.343805	0.70084	1891.79	848.357	0.236933	0.526604	2366.07	1683.32	0.433157	-0.00533283	3472.92	2757.23	0.71041	0.692101	1920.82	825.321
1	0	1	0	1	1	0	0.438438	2590.75	1843.04	0.514409	0.716978	1836.96	802.062	0.226813	0.498152	2392.37	941.602	0.240589	0.494606	2459.76	1698.42	0.478026	0.717509	1834.96	890.156	0.241405	0.681356	1946.83	807.645	0.221301	0.568662	2269.92	1424.23	0.336721	0.714438	1845.86	842.313	0.245033	0.492569	2452.22	1727.79	0.454023	-0.0118219	3482.33	2746.61	0.698451	0.68716	1931.08	846.472
1	0	1	0	1	1	0	0.40181	2673.76	1928.02	0.534485	0.715894	1839.74	800.43	0.218681	0.510764	2392.7	941.348	0.237468	0.488675	2473.53	1710.73	0.478661	0.721102	1823.88	887.931	0.229971	0.677834	1953.38	779.791	0.209146	0.612825	2148.2	1295.47	0.300982	0.703563	1879.56	866.501	0.248892	0.528123	2375.17	1680.97	0.424817	-0.0181458	3488.65	2792.23	0.731934	0.696966	1903.39	835.856
1	0	1	0	1	1	0	0.42509	2621.12	1905.32	0.529674	0.754058	1685.3	750.546	0.207488	0.495082	2423.32	949.959	0.245865	0.502656	2436.93	1695.73	0.475414	0.738867	1746.98	856.826	0.225857	0.707622	1852.24	788.778	0.208146	0.628094	2107.27	1304.77	0.307599	0.715865	1825.4	859.3	0.245927	0.526531	2378.21	1704.19	0.437284	-0.0141991	3478.8	2783.75	0.728644	0.654327	2021.12	881.218
1	0	1	0	1	1	0	0.422	2626.24	1869.17	0.52489	0.712108	1836.25	811.841	0.227485	0.406344	2622.8	945.848	0.266864	0.504087	2437.59	1691.61	0.47426	0.710268	1845.73	886.316	0.235982	0.648951	2042.13	800.675	0.208966	0.620306	2103.27	1323.44	0.300868	0.697071	1884.28	856.047	0.240929	0.515261	2400.64	1738.62	0.446784	-0.0108013	3481.06	2789.08	0.728721	0.644765	2050	899.406
1	0	1	0	1	1	0	0.442649	2579.18	1818.6	0.505396	0.73632	1762.55	786.167	0.21948	0.426225	2573.12	965.41	0.254763	0.501355	2444.83	1701.05	0.474753	0.744094	1738.67	848.716	0.219875	0.715065	1831.5	763.215	0.194659	0.636531	2085.06	1295.5	0.305785	0.725294	1803.57	844.873	0.241685	0.510634	2405.35	1700.1	0.422184	-0.0146641	3481.48	2771.08	0.714145	0.688585	1911.2	829.799
1	0	1	0	1	1	0	0.427521	2602.14	1870.73	0.526779	0.715943	1838.35	803.44	0.216308	0.50555	2396.45	942.542	0.245231	0.491307	2460.59	1695.15	0.474709	0.719798	1820.92	872.533	0.230293	0.673126	1965.89	776.604	0.209377	0.590678	2188.38	1325.27	0.315566	0.700602	1888.17	858.393	0.234373	0.496423	2426.85	1699.03	0.438715	-0.0385513	3507.62	2813.53	0.73019	0.676939	1951.46	851.273
1	0	1	0	1	1	0	0.433273	2603.2	1848.53	0.525645	0.711946	1855.43	790.567	0.238791	0.430098	2583.25	962.669	0.316933	0.503485	2438.67	1695.5	0.47561	0.72646	1806.46	858.833	0.240247	0.69479	1907.55	772.142	0.228771	0.592178	2207.32	1407.96	0.335112	0.717117	1840.03	832.627	0.247192	0.532379	2354.41	1668.84	0.434167	-0.0172647	3487.59	2771.06	0.71615	0.661943	2007.7	860.927
1	0	1	0	1	1	0	0.4435	2586.35	1831.92	0.51998	0.713034	1856.79	800.318	0.219919	0.542695	2337.89	898.285	0.238614	0.507041	2435.93	1690.85	0.474757	0.716209	1845.08	876.25	0.224026	0.677552	1969.32	783.441	0.203784	0.618164	2141.64	1332.13	0.31536	0.705944	1877.16	846.174	0.231945	0.509208	2414.42	1695.49	0.431342	-0.0109334	3480.03	2773.15	0.714123	0.650908	2047.52	877.295
1	0	1	0	1	1	0	0.416531	2640.59	1870.76	0.527924	0.70359	1879.21	804.727	0.233452	0.451954	2548.96	1000.91	0.266598	0.493659	2463.02	1701.06	0.477198	0.715627	1843.31	872.421	0.243461	0.653292	2028.87	836.911	0.241653	0.59996	2188.21	1357.03	0.316378	0.695498	1902.67	869.353	0.254361	0.507087	2414.9	1718.7	0.444624	-0.0133282	3480.15	2784.8	0.726783	0.661295	2012.73	881.842
1	0	1	0	1	1	0	0.427783	2617.07	1876.86	0.532118	0.711299	1839.49	809.515	0.2267	0.411713	2653.48	959.306	0.248298	0.494618	2462.67	1696.77	0.474987	0.730797	1777.32	872.476	0.234239	0.688128	1915.01	801.177	0.217297	0.607531	2157	1397.28	0.3309	0.698375	1881.71	869.912	0.244457	0.541675	2345.85	1670.68	0.425737	-0.0112153	3486.93	2746.65	0.698466	0.699954	1868.44	830.729
1	0	1	0	1	1	0	0.423348	2631.83	1884.33	0.530878	0.695688	1890.18	811.996	0.220502	0.41523	2619.98	969.297	0.258075	0.495878	2461.88	1690.79	0.475605	0.696011	1897.84	898.217	0.238728	0.664326	1978.96	778.676	0.20503	0.60484	2177.38	1337.81	0.316784	0.67997	1949.92	883.36	0.244894	0.502442	2438.6	1704.44	0.429468	-0.0122647	3488.82	2765.72	0.715212	0.634067	2092.47	889.631
1	0	1	0	1	1	0	0.437008	2587.82	1839.61	0.518526	0.722132	1810.61	798.545	0.225239	0.522256	2360.42	903.219	0.228619	0.486639	2472.51	1723	0.480406	0.718322	1819.07	888.278	0.233969	0.677307	1952.05	796.671	0.219346	0.603402	2165.55	1315.71	0.323437	0.705083	1866.46	849.823	0.240697	0.488257	2456.21	1716.52	0.44501	-0.0171588	3483.01	2806	0.745609	0.661583	1981.56	876.483
1	0	1	0	1	1	0	0.423502	2618.32	1864.19	0.517341	0.724028	1808.59	796.54	0.222762	0.561637	2280.67	887.649	0.220254	0.496125	2448.39	1698.13	0.476336	0.736235	1766.46	860.778	0.223735	0.702555	1880.45	775.105	0.195874	0.606223	2152.63	1386.43	0.318585	0.722476	1807.61	829.438	0.234285	0.502026	2432.02	1716.75	0.43783	-0.0240589	3493.6	2798.6	0.733613	0.688494	1929.95	875.554
1	0	1	0	1	1	0	0.42204	2623.21	1892.58	0.529985	0.712217	1849.41	824.384	0.234946	0.489979	2458.17	972.895	0.264629	0.49024	2467.61	1703.76	0.478037	0.725517	1807.6	895.633	0.239972	0.674253	1962.69	820.447	0.223881	0.60261	2179.1	1339.86	0.315908	0.698355	1887.69	876.266	0.248325	0.503047	2412.32	1732.26	0.445509	-0.0176754	3484.98	2780.54	0.727041	0.680877	1941.97	881.84
1	0	1	0	1	1	0	0.418248	2631.8	1875.33	0.527668	0.735057	1762.56	788.799	0.224908	0.59184	2175.12	817.889	0.218538	0.490657	2458.58	1700.14	0.481097	0.745022	1720.79	846.702	0.228239	0.71306	1829.53	757.711	0.208296	0.618668	2118.17	1337.67	0.313118	0.715048	1830.23	839.365	0.243701	0.522707	2374.21	1690.41	0.435742	-0.0257816	3494.08	2773.12	0.715189	0.69662	1881.56	825.229
1	0	1	0	1	1	0	0.43834	2593.11	1838.97	0.511277	0.713195	1851.3	796.983	0.220264	0.499984	2436.24	906.747	0.22376	0.499396	2451.54	1693.45	0.47482	0.714928	1849.07	882.747	0.226324	0.675323	1969.82	787.364	0.197063	0.606625	2173.73	1329.11	0.298619	0.702845	1884.66	847.397	0.233739	0.501213	2435.84	1727.48	0.445306	-0.0080977	3478.51	2760.42	0.713769	0.657678	2025.53	878.061
1	0	1	0	1	1	0	0.43033	2606.66	1853.73	0.52771	0.71534	1839.32	792.553	0.224973	0.371233	2737.52	1000.77	0.298964	0.491295	2468	1709.35	0.481037	0.725599	1809.07	878.806	0.240818	0.6776	1955.88	800.429	0.226099	0.621758	2123.48	1341.57	0.32423	0.716295	1837.29	839.62	0.246796	0.541089	2341.89	1661.12	0.423328	-0.00994904	3476.72	2760.41	0.7149	0.676734	1966.46	869.025
1	0	1	0	1	1	0	0.420951	2637.33	1893.6	0.5288	0.739501	1753.22	795.174	0.22624	0.592758	2205.26	862.688	0.221865	0.487181	2479.51	1715.78	0.478228	0.724346	1803.91	867.723	0.228	0.709143	1853.04	756.387	0.202906	0.596363	2188.67	1352.83	0.321819	0.702361	1874.89	854.218	0.243904	0.523133	2384.17	1714.82	0.436076	-0.00903154	3484.33	2769.93	0.71269	0.67175	1973.08	845.322
1	0	1	0	1	1	0	0.423921	2624.32	1865.67	0.519934	0.734	1776.68	777.34	0.219118	0.526406	2309.16	905.006	0.225925	0.495656	2460.23	1703.96	0.478525	0.739472	1752.58	841.436	0.224713	0.684373	1904.42	769.295	0.204074	0.652827	2033.36	1271.52	0.314456	0.71879	1826.65	843.404	0.239461	0.533027	2360.92	1694.32	0.428718	-0.0117702	3481.08	2746.67	0.698486	0.679508	1940.02	829.566
1	0	1	0	1	1	0	0.431411	2603.64	1848.23	0.515597	0.733395	1783.04	769.32	0.218456	0.53347	2332.02	920.936	0.228484	0.497894	2450.85	1691.48	0.473221	0.745952	1741.18	844.003	0.228631	0.705858	1866.83	770.455	0.21113	0.638772	2075.19	1285.69	0.309399	0.709888	1859.63	837.817	0.241424	0.509357	2414.57	1700.68	0.439471	-0.0191182	3485.45	2819.79	0.74487	0.690402	1905.53	832.407
1	0	1	0	1	1	0	0.441388	2586.91	1842.18	0.52658	0.705959	1873	812.646	0.226241	0.524181	2366.31	913.257	0.268142	0.491928	2466.82	1702.92	0.478294	0.711445	1851.51	876.7	0.238295	0.660763	2010.14	818.869	0.230326	0.589523	2210.74	1343.33	0.32066	0.69696	1899.5	844.718	0.240176	0.51038	2413.75	1710.03	0.43564	-0.0154148	3489.98	2794.33	0.729971	0.658431	2008.18	834.671
1	0	1	0	0	1	1	0.433342	2629.58	1840.67	0.474586	0.686642	1955.45	791.867	0.183567	0.572295	2284.54	764.638	0.180278	0.474559	2532.14	1657.33	0.436374	0.704735	1898.16	870.669	0.200781	0.714819	1865.46	685.469	0.144858	0.627179	2132.93	1263.62	0.29493	0.697844	1920.18	802.278	0.187121	0.465715	2553.36	1730.83	0.409386	-0.0143119	3518.13	2675.14	0.636486	0.666834	2016.31	867.741
1	0	1	0	0	1	1	0.445149	2418.53	1742.44	0.71418	0.844625	1279.83	668.022	0.352185	0.69712	1786.89	763.707	0.3101	0.53249	2220.03	1597.96	0.678171	0.826239	1353.44	827.887	0.389419	0.755173	1606.54	761.495	0.337781	0.666019	1876.39	1438.74	0.499113	0.799291	1454.61	759.493	0.394816	0.499367	2297.33	1723.33	0.701452	-0.000558752	3247.76	2633.86	0.90096	0.827801	1347.34	697.143
1	0	1	0	0	1	1	0.37886	2893.51	2117.63	0.722813	0.694295	2029.93	893.602	0.343263	0.588258	2355.82	945.834	0.389736	0.464626	2686.32	1880.98	0.671253	0.748772	1840.19	870.42	0.314093	0.72768	1915.89	796.168	0.291722	0.642785	2194.29	1428.27	0.422834	0.690957	2040.98	929.725	0.350928	0.546958	2471.15	1709.67	0.601668	-0.035339	3735.69	2851.46	0.812081	0.739518	1873.78	831.855
1	0	1	0	0	1	1	0.338548	3031.23	2233.16	0.613158	0.584797	2401.6	920.775	0.2403	0.400417	2885.99	1021.54	0.230741	0.490482	2660.42	1714.18	0.520743	0.601241	2353.56	1020	0.265784	0.472488	2706.98	1059.75	0.267299	0.625683	2280.29	1305.64	0.334171	0.562122	2466.3	1024.01	0.278948	0.433346	2805.62	1855.85	0.513655	-0.0285579	3779.93	2843.17	0.719598	0.572991	2435.5	950.362
1	0	1	0	0	1	1	0.519271	2529.79	1891.59	0.48283	0.767582	1759.02	819.53	0.181553	0.572922	2384.45	1089.37	0.195777	0.579507	2366	1658.29	0.45466	0.757581	1796.46	906.926	0.190634	0.668976	2099.25	942.046	0.203397	0.656635	2138.03	1469.29	0.314815	0.756355	1801	875.506	0.19206	0.490588	2604.17	1802.58	0.449238	-0.0689039	3772.28	3098.16	0.74184	0.560316	2419.39	991.986
1	0	1	0	0	1	1	0.454391	2558.7	1899.03	0.588015	0.83649	1400.72	743.332	0.236897	0.719781	1833.7	869.521	0.159404	0.521426	2396.37	1690.34	0.500268	0.841379	1379.62	817.212	0.217863	0.831563	1421.67	716.073	0.1544	0.592191	2212.11	1446.1	0.388873	0.813828	1494.64	798.146	0.261347	0.493424	2465.48	1824.78	0.551937	-0.0820973	3603.4	2794.4	0.65137	0.786003	1602.45	786.698
1	0	1	0	0	1	1	0.449218	2333.04	1716.23	0.613844	0.823121	1322.12	652.598	0.251292	0.502229	2217.93	916.479	0.22964	0.599242	1990.1	1455.69	0.510103	0.81524	1351.26	776.328	0.261516	0.80442	1390.26	663.147	0.205942	0.750045	1571.68	1127.51	0.334329	0.836478	1271.22	660.903	0.258073	0.397595	2439.93	1878.99	0.635363	-0.0013672	3145.79	2590.77	0.778498	0.707228	1700.98	812.651
1	0	1	0	0	1	1	0.464452	2569.68	1941.73	0.46947	0.7911	1604.9	660.916	0.203726	0.70113	1919.64	744.29	0.18153	0.485769	2518.02	1760.7	0.440665	0.775971	1662	778.998	0.224984	0.768119	1690.88	665.832	0.175097	0.499749	2483.56	1588.97	0.401296	0.785903	1624.74	705.738	0.213223	0.387688	2747.68	1821.62	0.483926	-0.0733248	3637.85	2826.07	0.614384	0.764797	1702.95	746.687
1	0	1	0	0	1	1	0.38768	2670.35	2062.2	0.693946	0.758424	1677.28	877.432	0.342111	0.464467	2497.31	1113.78	0.437757	0.521476	2360.65	1740.58	0.616778	0.782879	1590.12	926.669	0.336726	0.747277	1715.54	784.463	0.2458	0.578124	2216.52	1496.78	0.472383	0.754481	1690.92	917.09	0.343916	0.451138	2528.2	1851.48	0.62401	0.000558179	3411.6	2815.24	0.85365	0.705103	1853.17	937.917
1	0	1	0	0	1	1	0.570058	2013.34	1488.5	0.415389	0.899017	975.746	459.069	0.126728	0.783351	1429.19	538.105	0.106484	0.620683	1891.1	1354.83	0.393082	0.89072	1015.04	618.778	0.151078	0.841927	1220.79	514.991	0.127584	0.722712	1616.88	1106.57	0.261591	0.897827	981.478	483.307	0.13598	0.529489	2106.19	1559.69	0.387058	-0.00209666	3073.74	2409.17	0.636785	0.847674	1198.39	533.708
1	0	1	0	0	1	1	0.402422	2988.05	2108.23	0.460889	0.622434	2375.13	927.175	0.175575	0.472354	2807.77	941.642	0.168769	0.399863	2994.44	1921.71	0.443393	0.604942	2429.52	1052.31	0.199587	0.594511	2461.39	864.207	0.175327	0.44953	2867.86	1550.86	0.293271	0.616081	2395.03	985.958	0.19953	0.446448	2875.87	1844.92	0.431575	-0.0444761	3950.39	2982.85	0.656394	0.571652	2529.82	993.046
1	0	1	0	0	1	1	0.447986	2459.84	1803.2	0.621648	0.760943	1618.76	626.833	0.270555	0.674869	1887.82	654.431	0.310486	0.511324	2314.42	1532.79	0.540848	0.790925	1513.85	699.017	0.272876	0.796673	1492.89	528.562	0.211753	0.606774	2076.12	1259.27	0.42368	0.762281	1614.22	652.441	0.272913	0.442838	2471.28	1720.39	0.588688	-0.0124322	3331.31	2638.47	0.754025	0.735521	1702.66	674.389
1	0	1	0	0	1	1	0.442114	2477.91	1901.21	0.549563	0.858339	1248.64	599.82	0.167016	0.707204	1795.13	699.71	0.181193	0.584378	2138.76	1573.11	0.440447	0.861829	1233.16	650.194	0.188127	0.826977	1379.96	522.605	0.155011	0.720684	1753.32	1141.33	0.267131	0.855789	1259.83	595.887	0.163804	0.55606	2210.42	1666.84	0.406303	-0.00119739	3319.5	2672.74	0.70464	0.741605	1686.38	755.993
1	0	1	0	0	1	1	0.444409	2679.59	1872.33	0.428363	0.726571	1879.81	773.805	0.170728	0.625982	2198.55	1052.59	0.206429	0.46712	2624.25	1680.72	0.377644	0.716321	1914.72	864.382	0.184534	0.676481	2044.75	813.474	0.16645	0.504303	2531.04	1406.22	0.306267	0.717664	1910.18	866.422	0.194919	0.509394	2518.01	1651.51	0.383735	-0.109834	3787.21	2812.56	0.546452	0.737447	1842.04	747.412
1	0	1	0	0	1	1	0.455293	2546.68	1919.68	0.619211	0.733186	1782.37	746.076	0.279932	0.583031	2228.15	896.452	0.270341	0.509415	2416.85	1725.66	0.601324	0.726564	1804.35	842.589	0.27532	0.694786	1906.32	776.193	0.258433	0.660228	2011.34	1283.76	0.389351	0.729506	1794.62	792.361	0.283343	0.570886	2260.37	1643.91	0.487479	0.000320911	3450.03	2864.72	0.887586	0.665051	1997.02	805.639
1	0	1	0	0	1	1	0.496549	2443.08	1818.96	0.637049	0.802586	1529.85	689.203	0.234455	0.713595	1842.68	764.12	0.200305	0.564643	2271.86	1652.18	0.545525	0.8216	1454.31	749.795	0.243051	0.795281	1557.9	681.593	0.201428	0.717032	1831.59	1260.43	0.346463	0.774287	1635.83	785.152	0.267484	0.45046	2552.46	1866.15	0.576425	-0.00107244	3445.03	2802.04	0.827369	0.746015	1735.26	782.113
1	0	1	0	0	1	1	0.450378	2557.97	1981.29	0.494724	0.798415	1549.14	650.706	0.131178	0.76268	1680.85	657.831	0.096348	0.499612	2440.71	1715.47	0.409801	0.808617	1509.44	746.383	0.138593	0.774725	1637.64	620.868	0.0946247	0.616248	2137.41	1273.65	0.256907	0.797613	1552.22	678.502	0.141458	0.448669	2561.94	1795.65	0.410659	-0.0192921	3483.47	2739.91	0.635279	0.810995	1500.03	670.983
1	0	1	0	0	1	1	0.459435	2617.9	1947.38	0.572244	0.631831	2160.49	938.993	0.237824	0.748994	1783.9	788.628	0.159044	0.468576	2595.67	1805.69	0.571897	0.743125	1804.64	898.695	0.228073	0.758271	1750.62	793.383	0.180697	0.570806	2332.68	1469.37	0.379545	0.670128	2045.04	952.384	0.250743	0.435565	2675.07	1908.39	0.518197	-0.0380786	3627.81	2837.85	0.731127	0.717887	1891.21	872.736
1	0	1	0	0	1	1	0.465868	2508.27	1853.84	0.510418	0.821619	1449.52	555.864	0.106547	0.540988	2325.22	764.764	0.133945	0.476112	2484.11	1707.28	0.495667	0.81227	1487.02	712.377	0.148472	0.794714	1555	531.11	0.0866739	0.579927	2224.4	1351.15	0.313537	0.813767	1481.08	627.536	0.126276	0.476339	2483.57	1807.79	0.453455	-0.000700752	3433.23	2707.37	0.726267	0.833348	1401.06	595.551
1	0	1	0	0	1	1	0.45175	2331.19	1789.92	0.435152	0.810628	1370.08	638.123	0.131278	0.581548	2036.63	946.394	0.167018	0.546652	2119.85	1580.18	0.421231	0.832094	1290.1	694.77	0.143967	0.763864	1529.92	678.003	0.129699	0.707915	1701.55	1174.75	0.275301	0.81771	1344.22	643.81	0.135875	0.481532	2266.99	1616.95	0.388142	-0.00390652	3154.54	2541.9	0.655488	0.803685	1394.97	609.172
1	0	1	0	0	1	1	0.380306	2726.87	1990.8	0.491226	0.799765	1550.05	783.048	0.203199	0.674106	1977.49	771.94	0.213518	0.517285	2406.69	1722.62	0.409423	0.794589	1569.95	841.254	0.207093	0.815893	1486.32	663.047	0.183354	0.652703	2041.39	1288.76	0.28002	0.779079	1628.15	860.134	0.218159	0.502974	2442.11	1779.66	0.420514	-0.0196984	3497.93	2754.62	0.615059	0.762564	1687.91	856.312
1	0	1	0	0	1	1	0.431119	2491.2	1847.33	0.365718	0.748718	1655.69	705.732	0.132957	0.592108	2109.46	756.43	0.131728	0.523788	2279.28	1535.78	0.307519	0.804905	1458.88	716.561	0.127384	0.770003	1584.01	572.703	0.100295	0.75294	1641.72	1044.69	0.182631	0.74329	1673.47	717.002	0.139903	0.548897	2218.38	1482.41	0.287439	-0.0378159	3364.79	2587.9	0.510695	0.782566	1540.14	656.758
1	0	1	0	0	1	1	0.444762	2629.57	1913.23	0.537943	0.823282	1483.49	622.945	0.206206	0.664497	2044.06	818.468	0.215596	0.514654	2458.5	1697.99	0.468546	0.836654	1426.26	747.157	0.222583	0.823602	1482.15	630.255	0.197427	0.712148	1893.35	1160.47	0.272798	0.818263	1504.41	735.33	0.212426	0.624009	2163.88	1694.2	0.448074	-0.046516	3610.09	2750.31	0.656419	0.729386	1835.78	779.02
1	0	1	0	0	1	1	0.434714	2429.83	1945.77	0.646962	0.824223	1354.94	677.129	0.214032	0.605897	2028.83	890.472	0.213944	0.554523	2157.02	1632.46	0.546324	0.824225	1354.94	773.058	0.215943	0.781001	1512.38	720.941	0.202209	0.660442	1883.21	1233.88	0.337059	0.820391	1369.64	726.886	0.222908	0.437063	2424.77	1791.71	0.528142	0.000409714	3231.11	2680.51	0.81548	0.785577	1496.5	746.775
1	0	1	0	0	1	1	0.453596	2445.87	1849.23	0.485796	0.849652	1283	605.395	0.160939	0.78189	1545.31	636.578	0.197702	0.560692	2193.11	1579.31	0.42736	0.876986	1160.52	675.967	0.164925	0.853813	1265.12	516.312	0.127917	0.732762	1710.51	1251.1	0.282541	0.834884	1344.53	674.026	0.176427	0.618779	2042.98	1514.02	0.339811	-0.0216429	3344.46	2702.31	0.653324	0.849511	1283.6	603.492
1	0	1	0	1	0	0	0.410478	2656.11	1953.56	0.564133	0.710951	1844.8	800.309	0.221696	0.469051	2495.89	846.045	0.206728	0.503857	2442.15	1691.24	0.470322	0.723068	1814.69	915.126	0.241581	0.663724	2005.74	1117.09	0.297982	0.649033	2049.55	1203.93	0.271663	0.710721	1849.55	806.616	0.222835	0.455647	2541.6	1769.12	0.449224	-0.0281228	3513.34	2740.83	0.674159	0.66636	1981.41	956.371
1	0	1	0	1	0	0	0.413555	2648.08	1963.03	0.558364	0.720175	1816.67	799.998	0.225429	0.455288	2531.09	842.981	0.201169	0.498155	2450.59	1697.4	0.47098	0.714745	1839.5	929.979	0.241623	0.651069	2027.67	1111.63	0.294118	0.655424	2028.15	1217.23	0.27357	0.718093	1824.77	808.787	0.224166	0.475694	2502.41	1727.71	0.42452	-0.0322247	3512.01	2736.58	0.673797	0.64139	2055.21	977.974
1	0	1	0	1	0	0	0.43941	2592.08	1921.75	0.553704	0.727838	1800.32	789.513	0.229077	0.44579	2555.34	863.479	0.231535	0.504974	2439.42	1705.61	0.475144	0.729759	1801.27	901.994	0.245849	0.669969	1990.55	1101.5	0.298345	0.675961	1971.95	1189.9	0.288206	0.720106	1824.69	794.857	0.232444	0.484607	2470.13	1712.75	0.434196	-0.026067	3509.92	2738.73	0.674838	0.672727	1978.27	956.906
1	0	1	0	1	0	0	0.406295	2660.93	1986.94	0.567357	0.712293	1841.61	808.609	0.227695	0.49957	2422.31	853.191	0.256798	0.501606	2443.79	1710.88	0.478058	0.715245	1842.55	939.359	0.247416	0.661242	2012.4	1121.05	0.300744	0.660587	2016.76	1227.1	0.277739	0.71501	1834.87	813.71	0.23107	0.428609	2600.79	1798.81	0.448373	-0.0293443	3500.17	2738.19	0.67363	0.653134	2033.28	999.652
1	0	1	0	1	0	0	0.410123	2663.94	1979.24	0.567866	0.719802	1824.78	800.851	0.225823	0.479197	2476.71	860.532	0.239808	0.498159	2456.66	1701.51	0.475391	0.710177	1855.69	933.266	0.249384	0.642075	2068.44	1132.64	0.309928	0.665747	1995.03	1183.83	0.278479	0.705176	1870.33	810.92	0.22499	0.441954	2578.17	1767.89	0.44139	-0.0240159	3509.73	2732.87	0.671943	0.635072	2078.62	994.066
1	0	1	0	1	0	0	0.420819	2631.06	1933.04	0.559945	0.721991	1812.45	786.58	0.2188	0.537851	2334.37	763.851	0.202597	0.494492	2458.34	1696.43	0.474824	0.719831	1814.88	914.045	0.246134	0.659198	2009.33	1101.33	0.286724	0.658693	2011.68	1212.49	0.297005	0.72391	1805.72	777.259	0.220907	0.451203	2560.09	1770.2	0.458905	-0.0266151	3510.58	2732.37	0.672283	0.669583	1976.04	976.83
1	0	1	0	1	0	0	0.411434	2655.47	1971.86	0.567115	0.693021	1919.09	837.552	0.231109	0.44269	2566.44	850.73	0.221841	0.49316	2463.84	1713.07	0.479053	0.714	1852.52	932.377	0.240672	0.651761	2042.18	1128.43	0.293234	0.653265	2033.1	1203.45	0.273168	0.700302	1895.98	827.022	0.227902	0.457297	2526.85	1743.76	0.446559	-0.0307504	3512.96	2733.99	0.667154	0.646379	2057.62	991.093
1	0	1	0	1	0	0	0.404583	2659.87	1952.44	0.559866	0.70647	1858.89	812.064	0.227208	0.452998	2536.46	879.689	0.230205	0.488075	2469.72	1714.1	0.47698	0.707937	1860.35	947.355	0.248833	0.630913	2088.84	1145.98	0.302503	0.661652	2005	1181.81	0.282287	0.702072	1873.09	816.321	0.227566	0.452121	2544.67	1733.26	0.431868	-0.0326078	3505.19	2734.02	0.667156	0.630059	2094.44	992.66
1	0	1	0	1	0	0	0.433542	2607.81	1937.95	0.560653	0.703315	1880.46	815.912	0.22784	0.427193	2578.02	851.8	0.211558	0.50273	2445.57	1697.51	0.471819	0.725602	1806.56	898.223	0.236882	0.678926	1957.53	1084.12	0.289772	0.671907	1978.95	1166.42	0.276433	0.703344	1876.89	816.134	0.228224	0.499254	2446.88	1679.13	0.421997	-0.0238707	3509.34	2734.54	0.673516	0.658572	2008.01	948.983
1	0	1	0	1	0	0	0.415056	2647.1	1960.7	0.557466	0.706922	1858.7	834.317	0.235338	0.453856	2481.4	836.953	0.230824	0.504288	2437.05	1697.63	0.472801	0.734281	1767.94	902.44	0.238718	0.684985	1930.91	1077.12	0.280809	0.693151	1904.79	1155.26	0.271645	0.716319	1824.73	812.787	0.230735	0.468526	2518.64	1756.73	0.435016	-0.0321918	3514.55	2733.94	0.667134	0.666386	1987.71	984.309
1	0	1	0	1	0	0	0.417712	2640.94	1950.01	0.561218	0.701955	1872.51	818.666	0.232277	0.501272	2435.81	821.521	0.244123	0.498807	2451.57	1700.05	0.473599	0.707939	1854.92	928.747	0.244998	0.658475	2011.18	1115.62	0.298211	0.652343	2028.41	1215.18	0.278726	0.712385	1841.63	811.242	0.226876	0.474657	2476.83	1724.58	0.440942	-0.0264043	3511.56	2740.31	0.674346	0.617389	2131.7	1015.88
1	0	1	0	1	0	0	0.415695	2645.56	1972.58	0.570632	0.710699	1855.18	790.87	0.217952	0.494684	2407.68	808.606	0.192716	0.509557	2426.75	1693	0.469183	0.723268	1819.32	903.093	0.23551	0.660103	2021.02	1105.88	0.298851	0.65392	2032.87	1186.08	0.273919	0.716498	1837.16	795.022	0.221178	0.488982	2461.68	1706.59	0.432183	-0.0279402	3509.64	2739.25	0.673841	0.656172	2026.72	957.475
1	0	1	0	1	0	0	0.413183	2638.32	1975.13	0.566633	0.734056	1781.87	778.06	0.220527	0.530603	2350.01	779.721	0.207838	0.502034	2438.12	1698.57	0.474714	0.731207	1791.56	926.121	0.243232	0.671947	1980.52	1093.54	0.293213	0.655088	2025.97	1209.11	0.27579	0.733367	1784.07	800.95	0.224909	0.458658	2519.02	1778.6	0.445283	-0.0307272	3504.24	2739.26	0.674886	0.667507	1992.64	993.522
1	0	1	0	1	0	0	0.42981	2617.87	1927.22	0.554946	0.71492	1843.97	802.264	0.220849	0.328142	2840.02	947.311	0.241105	0.502978	2445.95	1697.77	0.473134	0.724293	1815.2	898.22	0.234751	0.662581	2011.34	1097.11	0.293873	0.674841	1973.7	1176.17	0.270325	0.706373	1874.01	808.39	0.226023	0.499818	2446.22	1699.79	0.427061	-0.0295182	3518.83	2734	0.667171	0.652292	2031.1	969.663
1	0	1	0	1	0	0	0.421377	2628.6	1940.66	0.558172	0.703727	1868.74	806.973	0.222339	0.370985	2686.47	936.891	0.239655	0.497467	2454.66	1700.58	0.472129	0.715091	1837.41	912.558	0.237047	0.666738	1995.88	1092.6	0.294867	0.677306	1961.41	1159.98	0.262456	0.700176	1875.83	805.813	0.220982	0.474231	2498.67	1724.57	0.431262	-0.0272651	3507.5	2736.61	0.673641	0.649743	2047.52	971.811
1	0	1	0	1	0	0	0.424746	2616.47	1946.98	0.558213	0.714437	1844.51	808.917	0.225414	0.487326	2441.13	838.106	0.188279	0.506956	2424.63	1693.36	0.471616	0.715375	1840.49	922.01	0.24248	0.644411	2059.42	1115.22	0.302229	0.677815	1958.91	1173.02	0.271071	0.713357	1846.87	815.465	0.224428	0.465642	2510.61	1720.53	0.442081	-0.0346515	3503.44	2734.02	0.66716	0.639381	2071.06	973.024
1	0	1	0	1	0	0	0.430804	2611.04	1955.59	0.563203	0.728913	1788.68	784.799	0.221353	0.479485	2483.66	826.685	0.193016	0.506473	2434.19	1698.03	0.474469	0.733557	1778.03	895.101	0.241258	0.664742	2001.58	1109.21	0.297105	0.649602	2040.57	1225.12	0.29678	0.731512	1778.94	781.811	0.227499	0.481672	2471.23	1731.95	0.442322	-0.0316051	3516.42	2733.98	0.667163	0.671813	1972.43	943.793
1	0	1	0	1	0	0	0.423756	2622.43	1935.4	0.557663	0.704126	1877.55	822.418	0.235197	0.474262	2497.97	902.932	0.253361	0.497568	2451.4	1696.28	0.474362	0.713807	1845.07	932.076	0.252439	0.650231	2033.32	1108.39	0.303851	0.674207	1971.67	1185.28	0.289884	0.717896	1836.03	803.726	0.229523	0.447499	2563.21	1755.96	0.453539	-0.032592	3514.76	2733.96	0.667151	0.638963	2071.36	1006.68
1	0	1	0	1	0	0	0.421777	2633.17	1938.62	0.564548	0.705445	1878.69	816.571	0.225997	0.417977	2611.56	934.63	0.241742	0.504529	2437.69	1686.11	0.473083	0.709941	1865.13	959.806	0.245096	0.662088	2014.78	1112.4	0.294285	0.652722	2039.94	1212.69	0.273601	0.713335	1855.62	808.816	0.226973	0.4753	2495.39	1700.17	0.43381	-0.024233	3504.44	2733.98	0.673145	0.630814	2100.89	1037.06
1	0	1	0	1	0	0	0.414131	2645.72	1934.68	0.561297	0.726369	1808.61	781.77	0.229331	0.467376	2492.1	816.496	0.208412	0.498387	2449.28	1703.6	0.475251	0.734635	1781.52	898.137	0.246897	0.691545	1920.58	1060.4	0.289861	0.656442	2012.64	1220.83	0.297073	0.723967	1816.58	791.907	0.2304	0.474371	2506.1	1731.21	0.447513	-0.0335484	3514.55	2734	0.667156	0.666642	1993.13	946.451
1	0	1	0	1	0	0	0.422646	2621.29	1954.28	0.565985	0.712703	1842.04	811.374	0.22559	0.486548	2479.91	881.855	0.240421	0.506843	2430.43	1686.25	0.469115	0.720716	1817.33	902.399	0.238914	0.660148	2005.58	1073.31	0.286396	0.661981	2003.26	1212.28	0.282172	0.710286	1856.37	817.121	0.22831	0.478952	2478.87	1733.75	0.440315	-0.0298751	3514.14	2733.99	0.667158	0.651271	2017.82	945.437
1	0	1	0	1	0	0	0.41941	2637.48	1951.41	0.566433	0.716074	1843.61	814.317	0.232334	0.279656	2904.54	1025.24	0.269644	0.505561	2435.23	1693.71	0.473757	0.732231	1787.15	902.711	0.243384	0.672941	1976.29	1079.96	0.292384	0.658579	2010.42	1223.29	0.291638	0.712145	1853.52	805.927	0.231063	0.465551	2519.59	1731.72	0.447059	-0.0299798	3512.27	2739.83	0.673154	0.673735	1975.84	946.369
1	0	1	0	1	0	0	0.417273	2632.71	1942.17	0.558374	0.711282	1838.83	809.281	0.221983	0.464135	2525.39	883.632	0.218035	0.501034	2438.28	1697.92	0.47465	0.721759	1812.53	922.457	0.242431	0.670945	1975.74	1091.7	0.285813	0.673045	1964.87	1189.25	0.285486	0.707925	1853.11	820.859	0.224183	0.472876	2498.45	1739.13	0.441707	-0.0360766	3514.14	2741.85	0.675764	0.657832	2014.5	993.165
1	0	1	0	1	0	0	0.422909	2617.89	1929.09	0.555563	0.737686	1755.79	772.78	0.215766	0.456809	2523.45	855.919	0.233483	0.508556	2418.35	1693.97	0.472334	0.723992	1807.62	928.446	0.240343	0.65579	2020.44	1124.51	0.30134	0.640644	2058.34	1245.06	0.294835	0.735431	1762.67	776.553	0.216644	0.471349	2492.22	1734.13	0.429408	-0.0407905	3507.16	2733.92	0.667143	0.646874	2045.63	996.586
1	0	1	0	1	0	0	0.422013	2631.78	1948.96	0.563997	0.71437	1840.45	795.88	0.229119	0.530091	2334.54	772.472	0.218161	0.500342	2447.27	1692.14	0.46932	0.7161	1839.59	922.334	0.24664	0.674882	1970.23	1090.4	0.290419	0.650493	2038.65	1188.89	0.279288	0.712595	1844.64	802.62	0.22578	0.455499	2534.09	1753.31	0.440709	-0.0271236	3508.35	2741.86	0.673605	0.642625	2059.83	988.857
1	0	1	0	0	0	1	0.411461	2830.18	2069.08	0.636991	0.761548	1801.47	717.099	0.220821	0.636287	2224.87	641.341	0.313051	0.491955	2629.52	1693.89	0.510429	0.768155	1776.33	812.475	0.216586	0.725163	1934.03	947.463	0.265163	0.665027	2135.16	1262.36	0.260963	0.781463	1724.6	698.115	0.229215	0.559021	2449.82	1721.16	0.451764	-0.00442444	3697.3	2845.43	0.783481	0.745506	1861.08	766.633
1	0	1	0	0	0	1	0.337142	2812.79	2010.71	0.47562	0.621762	2124.76	930.358	0.20028	0.511946	2413.58	836.071	0.211492	0.368745	2744.92	1718.22	0.401438	0.611266	2154.04	1026.82	0.218956	0.542527	2336.74	1233.41	0.266692	0.470006	2515.15	1431.84	0.289325	0.625616	2113.91	909.567	0.196398	0.275109	2941.47	2010.09	0.463253	-0.0160874	3482.52	2523.81	0.560124	0.598568	2188.94	970.239
1	0	1	0	0	0	1	0.402329	2897.16	2084.64	0.609749	0.718683	1987.65	840.297	0.227194	0.608997	2343.32	852.506	0.159393	0.405121	2890.38	1910.39	0.556685	0.706837	2029.06	1004.85	0.257323	0.651468	2212.4	1167.72	0.306435	0.620906	2307.36	1375.99	0.329003	0.72689	1958.44	850.477	0.231852	0.479875	2702.68	1914.94	0.506748	-0.0108546	3767.78	2887.56	0.741835	0.707437	2026.99	938.018
1	0	1	0	0	0	1	0.392814	2672.92	2152.45	0.721675	0.743484	1737.33	880.446	0.314538	0.620629	2112.79	793.624	0.334527	0.482108	2468.57	1787.96	0.628802	0.742823	1739.57	1040.15	0.357974	0.641745	2053.15	1271.09	0.379974	0.529338	2353.31	1484.66	0.462876	0.745716	1729.75	887.058	0.322414	0.509896	2401.43	1813.02	0.578094	-0.00608731	3440.67	2781.08	0.819129	0.676992	1949.54	1013.17
1	0	1	0	0	0	1	0.365319	2794.48	2093.18	0.625917	0.670397	2013.81	959.656	0.27004	0.7034	1910.33	679.941	0.157752	0.466379	2562.35	1664.89	0.508762	0.688455	1957.86	1029.79	0.256819	0.595323	2231.4	1307.03	0.325784	0.584452	2261.17	1240.42	0.279867	0.673177	2005.3	949.716	0.265903	0.522153	2424.75	1774.68	0.441614	-0.0326578	3564.52	2712.67	0.732598	0.62943	2135.29	1053.87
1	0	1	0	0	0	1	0.403594	2694.61	2024.67	0.553681	0.680151	1973.32	832.661	0.217928	0.555119	2327.27	785.294	0.193665	0.470367	2539.29	1703.21	0.451038	0.659881	2034.89	1003.12	0.234804	0.650508	2062.73	1124.52	0.269621	0.463562	2555.55	1410.71	0.290393	0.678365	1978.82	828.395	0.214231	0.412172	2675.16	1906.57	0.434027	-0.0106002	3507.63	2780.73	0.699386	0.636109	2104.8	1039.25
1	0	1	0	0	0	1	0.458285	2324.58	1871.03	0.604267	0.829897	1302.61	671.216	0.205652	0.674534	1801.82	700.353	0.202438	0.598502	2001.24	1526.85	0.499841	0.807686	1385.04	821.051	0.218865	0.751049	1575.85	993.537	0.270553	0.468226	2303.15	1377.81	0.297781	0.837369	1273.68	652.088	0.207222	0.354336	2537.82	1915.09	0.496258	0.00112885	3156.55	2656.42	0.76691	0.82581	1318.16	751.801
1	0	1	0	0	0	1	0.349785	2688.53	2101.12	0.787798	0.740755	1697.62	874.679	0.350454	0.320683	2748.03	1072.27	0.289038	0.502659	2351.33	1709.7	0.63707	0.762258	1625.69	922.55	0.340602	0.737047	1709.72	1060.36	0.4038	0.676867	1895.3	1149.89	0.360341	0.738268	1705.74	874.735	0.342921	0.479835	2404.68	1676.14	0.57635	-0.000685081	3335.3	2642.55	0.873546	0.673636	1904.75	982.455
1	0	1	0	0	0	1	0.475415	2476.46	1982.2	0.634727	0.796939	1540.76	783.718	0.279719	0.52606	2353.88	1014.74	0.36243	0.575516	2227.68	1645.81	0.530737	0.804136	1513.21	894.314	0.293614	0.750843	1706.71	1091.97	0.311375	0.616592	2117.16	1413.62	0.423028	0.815462	1468.81	744.279	0.267932	0.606252	2145.52	1632.16	0.464052	-0.000953467	3420.82	2734.07	0.780503	0.772385	1631.26	939.329
1	0	1	0	0	0	1	0.442188	2672.44	1848.51	0.414697	0.692842	1983.1	728.008	0.129453	0.657105	2095.3	613.529	0.125556	0.465396	2616.26	1606.34	0.336237	0.663008	2077.18	930.607	0.162003	0.635172	2161.27	1032.93	0.188954	0.494141	2544.95	1452.11	0.247689	0.64371	2135.83	787.269	0.142131	0.400953	2769.46	1890.84	0.385555	-0.012284	3600.11	2694.85	0.586683	0.585589	2303.46	1001.14
1	0	1	0	0	0	1	0.355887	2702.99	2093.31	0.60321	0.775895	1594.37	795.257	0.243649	0.515961	2343.17	811.788	0.173575	0.542122	2278.97	1607.45	0.449621	0.784261	1564.33	871.877	0.2493	0.689898	1875.5	1115.86	0.333235	0.628648	2052.38	1232.15	0.263579	0.769858	1615.71	776.601	0.249136	0.518225	2337.69	1754.12	0.440881	4.90955e-05	3367.86	2689.22	0.687266	0.743824	1704.64	880.035
1	0	1	0	0	0	1	0.444756	2649.38	2033.71	0.490565	0.796661	1603.3	762.275	0.145932	0.635371	2146.98	700.517	0.104159	0.49162	2535.11	1745.88	0.40912	0.750693	1775.29	922.129	0.180959	0.735225	1829.54	1061.6	0.222232	0.621642	2187.03	1282.64	0.249818	0.783401	1654.75	763.793	0.144155	0.535837	2422.36	1724.25	0.378851	-0.0124328	3577.55	2776.39	0.650234	0.726357	1859.92	881.288
1	0	1	0	0	0	1	0.364205	2671.56	2036.89	0.628407	0.731225	1737.01	750.507	0.255317	0.597388	2125.94	727.882	0.177902	0.527951	2301.98	1578.47	0.489141	0.750831	1672.46	813.228	0.25762	0.724235	1759.45	947.999	0.287148	0.663982	1942.18	1148.44	0.335812	0.722683	1764.39	768.41	0.259199	0.522306	2315.7	1703.05	0.480367	-0.00124814	3352.57	2637.96	0.746157	0.700843	1832.55	866.595
1	0	1	0	0	0	1	0.383027	2524.46	1993.66	0.562199	0.759505	1576.11	731.425	0.185825	0.627657	1961.13	649.882	0.158549	0.544322	2169.52	1550.15	0.439551	0.791415	1467.83	759.087	0.180848	0.758699	1578.75	926.758	0.221818	0.608942	2009.81	1131.59	0.234438	0.747529	1614.88	763.53	0.197638	0.511194	2247	1666.55	0.368113	0.0011975	3211.99	2662.59	0.708785	0.814369	1384.72	709.88
1	0	1	0	0	0	1	0.417773	2488.28	1939.93	0.491984	0.747118	1639.88	781.569	0.188929	0.343826	2641.57	831.106	0.246265	0.519212	2261.15	1603.64	0.404903	0.76828	1569.76	810.7	0.188196	0.715617	1739.02	1000.28	0.227101	0.633525	1974.13	1127.79	0.226437	0.741418	1658.26	786.04	0.189741	0.495559	2316.1	1779.2	0.422143	-0.0323431	3313.33	2650.85	0.612252	0.763316	1586.49	803.352
1	0	1	0	0	0	1	0.442227	2502.47	1913.84	0.55408	0.774522	1591.08	737.775	0.226386	0.628814	2041.44	671.118	0.116768	0.542274	2266.96	1578.5	0.456035	0.800044	1498.33	809.041	0.242665	0.796204	1512.65	882.575	0.260132	0.697684	1842.34	1207.96	0.31598	0.775413	1587.93	753.75	0.238971	0.568672	2200.62	1622.19	0.40857	-0.00897575	3365.74	2715.34	0.703945	0.771677	1601.09	853.113
1	0	1	0	0	0	1	0.486131	2424.25	1953.47	0.610078	0.78962	1551.15	733.773	0.235741	0.649288	2002.75	606.117	0.188098	0.526503	2327.07	1683.88	0.532665	0.788688	1554.58	830.188	0.261984	0.725265	1772.59	1055.56	0.338503	0.649531	2002.05	1188.02	0.336299	0.807529	1483.66	706.663	0.225069	0.446092	2516.92	1831.89	0.552593	-0.00176474	3384.81	2683.05	0.765126	0.730366	1756.06	853.888
1	0	1	0	0	0	1	0.404588	2516.98	1942.94	0.644375	0.747574	1638.84	716.522	0.251215	0.66837	1878.44	598.741	0.14621	0.476859	2359.28	1564.81	0.541943	0.7252	1709.93	845.511	0.283886	0.658794	1905.37	1113.55	0.366507	0.576956	2121.6	1117.45	0.366842	0.749263	1633.35	720.31	0.25813	0.498903	2309.04	1597.52	0.529897	-0.00484477	3269.79	2500.63	0.758447	0.691392	1812.07	876.395
1	0	1	0	0	0	1	0.388164	2884.83	2132.1	0.661899	0.751647	1837.97	782.488	0.256118	0.755918	1822.1	499.388	0.108114	0.483087	2651.62	1710.22	0.513432	0.760021	1806.71	883.144	0.238827	0.716871	1962.43	1069.88	0.298665	0.696409	2032.11	1128.04	0.2809	0.756667	1819.3	774.062	0.242307	0.522724	2547.93	1835.23	0.516874	-0.00508308	3697.47	2882.1	0.798567	0.76876	1773.52	857.29
1	0	1	0	0	0	1	0.445321	2171.75	1695.1	0.447554	0.784371	1354.07	612.577	0.165444	0.727315	1522.72	490.706	0.106157	0.527142	2005.18	1410.75	0.376	0.800635	1302.01	739.141	0.190754	0.771809	1392.96	847.234	0.216076	0.666611	1683.7	1124.22	0.250993	0.76964	1399.56	615.717	0.173692	0.375672	2304.07	1772.67	0.462494	0.00106242	2914.46	2379.59	0.57252	0.712968	1562.26	752.621
1	0	1	0	0	0	1	0.315023	3141.14	2207.7	0.524126	0.565642	2501.34	946.464	0.185794	0.550133	2545.6	698.576	0.126669	0.373759	3003.45	1901.93	0.44474	0.609142	2372.78	973.363	0.173043	0.591565	2425.55	1163.99	0.227525	0.503224	2675.03	1328.92	0.208444	0.600528	2398.79	935.722	0.192726	0.426722	2873.63	1794.01	0.356276	-0.0046737	3804.18	2799.16	0.656871	0.622364	2332.31	842.431
1	0	1	0	0	0	1	0.345883	2909.87	2261.35	0.725933	0.700546	1968.84	939.852	0.31962	0.242963	3130.43	1017.46	0.318188	0.40825	2767.67	1955.41	0.624211	0.70457	1955.57	1008.05	0.306796	0.66311	2088.28	1179.59	0.34729	0.62074	2215.71	1370.82	0.310366	0.69433	1989.17	945.614	0.324337	0.496334	2553.39	1800.48	0.495712	0.000852527	3596.33	2884.19	0.851301	0.682862	2026.14	946.064
1	0	1	0	0	0	1	0.443504	2468.94	1869.67	0.534441	0.7587	1625.77	732.57	0.177642	0.520235	2292.42	846.647	0.186529	0.500768	2338.47	1605.5	0.444852	0.75388	1641.92	826.184	0.177173	0.735121	1703.35	997.01	0.21987	0.598736	2096.5	1214.03	0.246326	0.743586	1675.91	762.401	0.183134	0.474632	2398.89	1733.53	0.428418	-0.00691472	3321.05	2623.5	0.685906	0.696696	1822.72	850.651
1	0	1	0	0	0	1	0.452697	2561.89	1988.34	0.552235	0.758811	1700.69	868.113	0.243184	0.310944	2874.57	1126.29	0.262452	0.529641	2374.98	1708.47	0.474206	0.764366	1680.99	969.35	0.255441	0.651141	2045.37	1192.5	0.320878	0.706464	1876.19	1195.35	0.28141	0.764787	1679.49	864.117	0.250207	0.564458	2285.39	1744.06	0.455122	-0.0154446	3489.59	2807.03	0.703136	0.718691	1836.7	991.966
1	0	1	0	0	0	1	0.337796	2597.29	1925.82	0.568048	0.71076	1716.54	740.16	0.222508	0.356797	2559.75	777.588	0.198943	0.455564	2355.04	1598.59	0.477642	0.725562	1672.04	878.054	0.248862	0.677619	1812.21	994.365	0.301702	0.609367	1994.84	1147.51	0.279583	0.739809	1628.06	718.959	0.220235	0.321831	2628.41	1929.77	0.519573	-0.00156041	3194.2	2548	0.664859	0.671246	1830.04	946.09
1	0	1	0	0	1	0	0.488961	2515.01	1715.55	0.456349	0.677907	1996.66	843.584	0.181991	0.360655	2813.07	1124.48	0.224441	0.507133	2469.89	1677.12	0.45325	0.715688	1875.9	849.982	0.174292	0.669038	2023.96	795.744	0.15565	0.691464	1954.18	1169.8	0.230778	0.666923	2030.41	897.37	0.19473	0.584962	2266.5	1669.37	0.383695	-0.00425507	3525.61	2747.94	0.701147	0.639183	2113.27	869.438
1	0	1	0	0	1	0	0.404358	2680.27	1933.61	0.680314	0.685593	1947.29	785.454	0.250385	0.504379	2444.89	925.677	0.304673	0.459411	2553.4	1718.4	0.616806	0.706357	1881.89	850.965	0.261331	0.73105	1801.03	700.302	0.204288	0.527834	2386.34	1470.58	0.418345	0.66993	1995.21	831.646	0.275362	0.373865	2748.01	1830.82	0.508746	-0.0351101	3533.28	2824.96	0.957742	0.641635	2078.97	884.973
1	0	1	0	0	1	0	0.520863	2364.03	1702.48	0.475141	0.821698	1442.12	682.127	0.193409	0.682072	1925.69	729.537	0.185973	0.528109	2346.08	1673.72	0.47526	0.825485	1426.72	732.947	0.190227	0.774793	1620.74	698.383	0.184657	0.74437	1726.75	1050.61	0.240065	0.800139	1526.82	742.652	0.211506	0.551348	2287.59	1602.63	0.457419	-0.0015911	3417.97	2728.19	0.706575	0.780054	1601.7	765.501
1	0	1	0	0	1	0	0.460621	2613.25	2058.57	0.613222	0.849064	1382.39	700.3	0.179002	0.364901	2835.67	968.618	0.309301	0.563022	2352.15	1753.47	0.500248	0.834323	1448.32	727.414	0.195919	0.591894	2273.11	775.963	0.234637	0.769154	1709.61	1158.73	0.270268	0.813579	1536.32	795.032	0.207749	0.62862	2168.42	1628.92	0.394544	-0.00640421	3569.61	2939.33	0.796741	0.817427	1520.38	687.3
1	0	1	0	0	1	0	0.434003	2482.2	1713.55	0.547325	0.680314	1865.48	800.238	0.269542	0.532121	2256.81	960.134	0.276647	0.539594	2238.72	1608.31	0.531087	0.696816	1816.69	899.208	0.279508	0.599028	2089.23	903.791	0.280019	0.708378	1781.72	1133.86	0.293193	0.693971	1825.2	861.965	0.280558	0.356516	2646.66	1708.64	0.458307	-0.0140818	3322.5	2813.61	0.827741	0.600992	2084.11	891.919
1	0	1	0	0	1	0	0.423691	2806.72	2065.25	0.593276	0.717152	1966.29	869.004	0.233169	0.663085	2146.01	839.76	0.212298	0.443017	2759.26	1860.68	0.50605	0.727419	1930.27	903.43	0.225482	0.68801	2065.1	840.273	0.197493	0.5901	2367.06	1392.92	0.319193	0.710371	1989.72	929.942	0.2608	0.583104	2387.18	1748.22	0.4138	-0.0178305	3730	2847.7	0.726767	0.670487	2122.3	927.279
1	0	1	0	0	1	0	0.417815	2499.23	1732.97	0.405957	0.564103	2162.55	885.411	0.205445	0.364376	2611.41	983.227	0.195844	0.47144	2381.34	1677.03	0.397455	0.622023	2013.76	881.792	0.190234	0.537693	2227.1	847.376	0.180775	0.635637	1977.16	1215.02	0.237877	0.530626	2244.06	960.471	0.21847	0.426656	2480.18	1714.19	0.403064	-0.00598145	3285.26	2603.3	0.679799	0.600214	2071.04	855.459
1	0	1	0	0	1	0	0.405405	2574.74	1717.67	0.467199	0.691389	1854.93	775.928	0.177809	0.477825	2412.85	888.515	0.190607	0.543965	2254.87	1484.09	0.402618	0.724017	1754.14	787.615	0.187768	0.61469	2072.66	833.627	0.207172	0.65267	1967.86	1175.84	0.251633	0.708533	1802.67	777.446	0.187007	0.331712	2729.63	1795.66	0.412187	-0.000566143	3339.99	2588.66	0.625748	0.715382	1781.37	803.884
1	0	1	0	0	1	0	0.412717	2659.69	1858.83	0.444758	0.625885	2122.8	951.63	0.216902	0.4974	2460.47	998.287	0.196727	0.485427	2489.61	1575.88	0.406034	0.671415	1989.44	945.739	0.219657	0.632388	2104.27	908.547	0.196379	0.564739	2289.72	1340.37	0.288341	0.653831	2041.98	970.668	0.228789	0.45306	2566.71	1814.7	0.413554	-0.0421244	3542.97	2685.05	0.59612	0.557124	2309.66	965.056
1	0	1	0	0	1	0	0.438375	2760.51	1923.19	0.651579	0.726129	1927.7	901.985	0.294189	0.509937	2578.65	1009.98	0.316536	0.471394	2678.13	1787.46	0.623683	0.716687	1960.65	936.497	0.294989	0.695969	2031.07	850.106	0.256386	0.620534	2269.09	1284.39	0.356551	0.698753	2021.75	945.377	0.33074	0.506915	2586.59	1754.83	0.574595	-0.00765579	3697.62	2893.82	0.858685	0.707545	1992.03	873.731
1	0	1	0	0	1	0	0.385957	2439.58	1836.06	0.515757	0.74731	1564.98	772.989	0.204947	0.601941	1964.21	780.356	0.165963	0.538659	2114.59	1536.08	0.43889	0.774918	1477.02	805.841	0.195474	0.711655	1671.75	725.188	0.170042	0.62727	1900.7	1233.35	0.286655	0.757367	1533.52	791.257	0.205484	0.384173	2443.12	1778.16	0.416387	-0.0186092	3142.09	2670.28	0.72349	0.743175	1577.73	746.305
1	0	1	0	0	1	0	0.424481	2533.23	1818.42	0.593759	0.782811	1556.19	717.084	0.2653	0.659564	1948.33	799.859	0.290516	0.536748	2272.76	1610.27	0.539073	0.795047	1511.72	784.787	0.270603	0.741569	1697.53	694.378	0.249272	0.676011	1900.69	1244.14	0.354088	0.759253	1638.42	782.478	0.287444	0.458845	2456.44	1777.69	0.54392	-0.0116244	3358.57	2752.75	0.857183	0.744171	1688.96	776.888
1	0	1	0	0	1	0	0.379057	2825.35	1973.58	0.483199	0.770304	1718.39	794.419	0.200367	0.708361	1936.29	764.561	0.180103	0.413225	2746.52	1826.14	0.424625	0.77211	1711.63	833.33	0.178729	0.773706	1705.63	679.129	0.156611	0.627329	2188.82	1300.1	0.235017	0.718482	1902.39	911.715	0.218864	0.473981	2600.44	1926.5	0.435176	-0.0210056	3622.94	2765.8	0.595258	0.69027	1995.44	861.201
1	0	1	0	0	1	0	0.424383	2367.4	1728.7	0.445189	0.758203	1534.37	781.813	0.172238	0.626822	1906.17	751.991	0.142944	0.545643	2103.31	1560.03	0.375498	0.795364	1411.55	811.724	0.169619	0.750304	1559.23	739.566	0.150046	0.66689	1800.94	1285.04	0.250435	0.758407	1533.72	815.713	0.192197	0.471705	2268	1746.9	0.397164	-0.00609064	3129.85	2554.67	0.58435	0.734349	1608.28	802.706
1	0	1	0	0	1	0	0.371395	2523.79	1901.31	0.503049	0.621963	1957.18	895.478	0.270424	0.665575	1840.83	749.386	0.169121	0.510464	2227.19	1570.94	0.411458	0.705623	1727.09	854.158	0.24392	0.659368	1857.83	755.641	0.192233	0.659086	1858.6	1197.9	0.274285	0.617096	1969.74	943.519	0.279452	0.473979	2308.69	1668.28	0.432536	0.000214923	3182.86	2630.96	0.634794	0.568771	2090.35	974.055
1	0	1	0	0	1	0	0.419646	2435.09	1713.9	0.456834	0.713807	1710.01	778.343	0.202261	0.322218	2631.56	1051.07	0.243713	0.45414	2361.61	1652.6	0.445346	0.753875	1585.79	830.817	0.191898	0.734185	1648	760.998	0.174745	0.626726	1952.91	1283.05	0.297621	0.66779	1842.36	860.98	0.226624	0.352858	2571.39	1894.32	0.448518	-0.0143544	3219.31	2637.4	0.709209	0.77434	1518.43	734.77
1	0	1	0	0	1	0	0.343622	2800.92	1982.35	0.656853	0.659721	2016.7	952.86	0.300804	0.452536	2558	1143.94	0.353721	0.495822	2454.79	1705.12	0.567399	0.653516	2035	1026.07	0.296166	0.624469	2118.59	935.386	0.281379	0.499171	2446.63	1506.56	0.383241	0.663761	2004.69	985.946	0.316112	0.254904	2984.21	2007.45	0.573642	-0.00363958	3463.47	2891.34	0.862211	0.554083	2308.61	1054.43
1	0	1	0	0	1	0	0.475799	2601.3	1895.03	0.657436	0.753694	1783.12	883.758	0.322875	0.482727	2584.06	981.041	0.336916	0.51924	2491.19	1771.09	0.632026	0.747437	1805.62	930.739	0.322568	0.646375	2136.55	907.916	0.302772	0.599949	2272.48	1319.02	0.394848	0.762313	1751.64	936.021	0.345077	0.556467	2392.79	1719.29	0.583301	-0.00483333	3601.55	2884.75	0.871157	0.700746	1965.45	936
1	0	1	0	0	1	0	0.42851	2508.43	1840.64	0.628111	0.794564	1503.96	734.636	0.252317	0.62486	2032.33	799.628	0.282584	0.552323	2220.14	1524.57	0.524106	0.818824	1412.37	759.474	0.246346	0.772391	1583.04	743.669	0.253794	0.687764	1854.13	1193.26	0.299322	0.766563	1603.18	818.502	0.286341	0.560412	2199.99	1669.06	0.507589	-0.0117028	3337.53	2723.17	0.871089	0.745079	1675.33	793.28
1	0	1	0	0	1	0	0.385065	2419.32	1765.26	0.459514	0.692733	1710.16	849.535	0.20676	0.608373	1930.7	837.674	0.15472	0.551081	2067.11	1564.78	0.424659	0.715078	1646.8	872.729	0.214373	0.643313	1842.56	824.659	0.203399	0.690454	1716.49	1142.41	0.241867	0.704744	1676.4	850.153	0.210273	0.348799	2489.64	1732.03	0.369751	-0.0230462	3120.52	2626.62	0.754115	0.579059	2001.65	989.25
1	0	1	0	0	1	0	0.41942	2677.94	1894.19	0.511462	0.686288	1968.5	852.729	0.215323	0.570999	2301.97	912.741	0.234348	0.435321	2641.02	1686.89	0.412881	0.669061	2021.83	888.207	0.214441	0.658169	2054.83	770.455	0.18532	0.535037	2396.51	1302.71	0.285454	0.652269	2072.49	919.153	0.242177	0.456416	2591.22	1705.29	0.416731	-0.0257814	3559.57	2746.9	0.633238	0.621756	2161.51	896.771
1	0	1	0	0	1	0	0.486557	2520.73	1724.23	0.462782	0.736296	1806.5	694.542	0.22204	0.548491	2363.81	863.622	0.223828	0.508318	2466.73	1634.54	0.447987	0.720822	1858.75	795.785	0.247766	0.717807	1868.76	681.111	0.215574	0.61155	2192.54	1259.97	0.337067	0.731611	1822.48	771.849	0.240629	0.424277	2669.23	1851.21	0.461317	-0.0112973	3537.69	2789.95	0.672161	0.690423	1957.33	775.847
1	0	1	0	0	1	0	0.388417	2637.82	1949.21	0.461122	0.709166	1819.03	860.08	0.19766	0.499741	2385.7	1011.89	0.230454	0.488564	2412.2	1727.18	0.396045	0.72659	1763.7	913.171	0.197532	0.656638	1976.49	878.636	0.189776	0.593893	2149.5	1432.91	0.307186	0.689589	1879.26	892.453	0.220235	0.29731	2827.48	2007.93	0.454495	-0.0734709	3494.73	2758.28	0.541831	0.634105	2040.31	923.108
1	0	1	0	0	1	0	0.479426	2390.41	1709.27	0.49977	0.726999	1731.06	784.154	0.225061	0.47917	2390.99	869.48	0.280265	0.540266	2246.38	1697.98	0.489386	0.738636	1693.77	858.282	0.226788	0.681049	1871.08	809.635	0.200933	0.694239	1831.99	1177.71	0.274697	0.722659	1744.77	850.13	0.253063	0.352451	2666.04	1789.21	0.426897	-0.00234735	3316.96	2816.19	0.782301	0.664707	1918.42	877.25
1	0	1	0	0	1	0	0.443083	2749.25	1890.19	0.481915	0.66552	2130.61	981.731	0.250945	0.599172	2332.37	947.048	0.215891	0.467128	2689.24	1781.67	0.44118	0.682461	2075.95	1027.03	0.243081	0.648763	2183.33	897.036	0.20605	0.615805	2283.47	1304.31	0.281001	0.649857	2179.92	1039.43	0.258722	0.549548	2472.54	1727.94	0.355994	-0.0197057	3720.11	2893.65	0.643683	0.626699	2250.86	939.008
1	0	0	1	1	1	1	0.363614	2681.84	2010.79	0.572063	0.516969	2328.18	1564.62	0.415115	0.222706	2956.28	1794.15	0.458201	0.330472	2752.67	2044.33	0.541482	0.516606	2335.86	1609.89	0.430565	0.440192	2511.24	1586.04	0.407212	0.34081	2735.89	1948.56	0.516676	0.519948	2322.51	1566.62	0.419582	0.112972	3166.8	2346.98	0.582249	-0.0332692	3423.5	2725.4	0.685973	0.425764	2546.97	1749.87
1	0	0	1	1	1	1	0.362144	2689.28	2030.42	0.581583	0.537068	2289.67	1546.01	0.41689	0.274611	2855.57	1820.33	0.471393	0.360116	2694.45	2021.2	0.53569	0.543143	2273.9	1578.84	0.436408	0.48897	2400.04	1566.16	0.422471	0.35826	2692.45	1973.83	0.52801	0.538387	2286.99	1562.33	0.429795	0.177895	3054.82	2296.52	0.572129	-0.0275483	3421.4	2741.66	0.694972	0.47286	2437.41	1659.74
1	0	0	1	1	1	1	0.367959	2681.68	2018.25	0.569051	0.528869	2312.67	1560.87	0.413976	0.168136	3076.97	1919.33	0.48588	0.3696	2677.69	2013.99	0.533547	0.529866	2310.45	1604.96	0.433028	0.451862	2497.68	1634.57	0.421379	0.385612	2642.66	1911.88	0.48679	0.52342	2325.73	1598.64	0.431834	0.192613	3030.55	2281.17	0.570694	-0.027219	3418.47	2729.28	0.690987	0.460891	2472.16	1683.21
1	0	0	1	1	1	1	0.354322	2690.21	2042.3	0.581154	0.537176	2270.33	1524.91	0.408072	0.154723	3069.29	1979.68	0.486102	0.338347	2717.91	2035.6	0.536095	0.527429	2293.86	1597.64	0.432868	0.464203	2443.67	1598.62	0.416662	0.376244	2637.39	1917.82	0.520262	0.523096	2306.79	1596.66	0.43521	0.112801	3151.38	2353.35	0.579158	-0.0501476	3452.37	2730.4	0.682627	0.44438	2481.9	1704.77
1	0	0	1	1	1	1	0.357643	2703.71	2043.6	0.578459	0.529078	2313.67	1561.68	0.417561	0.272139	2872.65	1776.8	0.455403	0.348553	2721.58	2034.93	0.541671	0.519922	2333.09	1623.14	0.443442	0.477137	2433.33	1605.74	0.426666	0.32879	2764.23	2044.24	0.561043	0.519822	2336.89	1627.79	0.443546	0.139792	3125.06	2333.96	0.585616	-0.0287175	3427.65	2724.27	0.681924	0.427614	2538.24	1751.23
1	0	0	1	1	1	1	0.347206	2711.31	2032.62	0.574518	0.517969	2328	1567.8	0.41607	0.222735	2962.97	1823.62	0.471871	0.340621	2722.35	2035.37	0.544083	0.527578	2308.06	1605.35	0.434293	0.496162	2377.58	1548.67	0.418164	0.360206	2677.65	1990.06	0.5532	0.521958	2319.01	1577.28	0.430088	0.156081	3075.65	2313.96	0.580138	-0.0551678	3454.3	2744.57	0.692091	0.464009	2458.92	1682.2
1	0	0	1	1	1	1	0.374121	2673.69	2039.06	0.579207	0.519646	2339.12	1572.52	0.411446	0.283551	2852.55	1737.16	0.459574	0.354206	2712.28	2035.37	0.539212	0.523273	2331.47	1606.57	0.430218	0.49035	2407.47	1567.03	0.411637	0.323166	2772.03	2072.49	0.550434	0.521568	2336.45	1609.92	0.437954	0.122811	3154.58	2386.51	0.59488	-0.0305205	3430.57	2734.91	0.686754	0.434932	2534.76	1740.94
1	0	0	1	1	1	1	0.375688	2671.22	2009.12	0.570189	0.527819	2323.7	1548.63	0.40995	0.214494	2990.55	1827.42	0.479556	0.363285	2699.38	2016.48	0.53662	0.521439	2338.21	1584.56	0.427641	0.485395	2423.03	1539.14	0.408715	0.33607	2754.75	2056.15	0.575258	0.519873	2342.43	1588.49	0.434048	0.163617	3090.1	2294.45	0.584342	-0.0297138	3432.32	2724.06	0.67962	0.430738	2551.37	1711.27
1	0	0	1	1	1	1	0.364313	2684.12	2013.86	0.572301	0.523529	2308.56	1553.96	0.415506	0.200268	3004.03	1900.99	0.497064	0.304019	2801.72	2062.18	0.5446	0.521846	2313.26	1588.68	0.424199	0.509272	2338.39	1538.8	0.418362	0.272966	2862.94	2034.26	0.546023	0.516129	2327.44	1594.45	0.430739	0.0845755	3221.33	2404.16	0.58414	-0.0314813	3428.45	2723.61	0.679843	0.422925	2542.25	1704.19
1	0	0	1	1	1	1	0.351448	2711.7	2038.16	0.572409	0.500955	2373.5	1605.48	0.419994	0.153683	3092.8	1917.72	0.465085	0.349576	2715.42	2038.44	0.53983	0.510443	2351.66	1627.57	0.43718	0.453788	2483.32	1613.78	0.416714	0.350112	2712.05	2000.97	0.544144	0.503931	2365.79	1622.91	0.435588	0.0790727	3228.64	2430.94	0.612514	-0.0453181	3440.89	2731.53	0.678542	0.449505	2490.98	1711.78
1	0	0	1	1	1	1	0.371337	2681.07	2020.08	0.570331	0.538219	2294.5	1540.72	0.40209	0.222075	2979.76	1873.87	0.459971	0.358298	2709	2032	0.537664	0.519899	2341.81	1624.62	0.423195	0.438009	2533.29	1639.6	0.424452	0.366651	2691.97	1981.01	0.53605	0.527665	2320.26	1582.35	0.420566	0.112517	3181.54	2394.01	0.605097	-0.0264261	3425.55	2724.85	0.686671	0.422597	2567.46	1749.3
1	0	0	1	1	1	1	0.353932	2704.06	2034.34	0.579444	0.517313	2327.56	1557.22	0.420481	0.184272	3027.75	1888.79	0.503067	0.330761	2749.08	2059.81	0.552159	0.51504	2332.62	1608.9	0.451409	0.463043	2454.8	1555.1	0.434003	0.325354	2761.55	2059.2	0.577934	0.50472	2357.83	1600.81	0.438183	0.107453	3177.41	2355.44	0.588214	-0.0363776	3432.32	2744.43	0.697042	0.448988	2480.08	1685.93
1	0	0	1	1	1	1	0.357899	2679.49	2010.96	0.567012	0.508424	2339.06	1554.61	0.410712	0.221858	2943.02	1819.89	0.472028	0.345776	2707.3	2035.54	0.539874	0.50056	2358.73	1614.9	0.425833	0.463815	2442.95	1557.29	0.412369	0.358978	2676.6	1990.45	0.556842	0.498603	2359.49	1599.75	0.431172	0.107073	3176.54	2365.77	0.584836	-0.0595047	3463.93	2757.44	0.687999	0.411489	2559.07	1734.73
1	0	0	1	1	1	1	0.365544	2690.31	2027.32	0.578499	0.522038	2331.39	1541.32	0.409639	0.107175	3163.03	1913.32	0.470959	0.352967	2715.29	2030.36	0.540059	0.525756	2322.81	1585.76	0.423635	0.464925	2468.07	1560.08	0.40551	0.342874	2736.67	1988.6	0.523287	0.514174	2351.34	1598.32	0.430761	0.13377	3140.76	2354.01	0.579963	-0.0263403	3424.69	2728.29	0.68484	0.444506	2510.61	1702.39
1	0	0	1	1	1	1	0.348599	2689.19	2033.22	0.572602	0.507077	2334.8	1569.38	0.417553	0.106618	3101.59	1891.6	0.520289	0.329919	2729.29	2046.87	0.541724	0.508789	2330.89	1613.41	0.444418	0.471405	2407.05	1587.78	0.436455	0.380159	2628.44	1912.97	0.499911	0.496448	2360.91	1622.34	0.43741	0.134303	3100.47	2317.67	0.564157	-0.0638615	3445.7	2758.89	0.686463	0.424608	2519.14	1741.59
1	0	0	1	1	1	1	0.381355	2660	2007.61	0.570027	0.54613	2276.66	1550.77	0.410426	0.270535	2876.9	1757.39	0.432388	0.361965	2700.92	2030.63	0.542459	0.549371	2268.27	1584.56	0.428348	0.507575	2363.39	1544.38	0.410864	0.392826	2635.07	1907.29	0.484046	0.537979	2298.1	1588.47	0.428933	0.151507	3109.98	2323.57	0.588435	-0.0272657	3427.14	2725.8	0.687135	0.47737	2439.27	1683.39
1	0	0	1	1	1	1	0.363603	2683.56	2022.39	0.571858	0.52219	2318.73	1570.95	0.414572	0.205878	2990.29	1842.17	0.480795	0.353457	2707.03	2018.14	0.53829	0.50834	2353.08	1624.05	0.440365	0.47732	2429.78	1582.41	0.415354	0.342908	2727.97	1976.57	0.505149	0.520465	2322.05	1583.97	0.424406	0.0979086	3181.47	2396.07	0.610337	-0.0334627	3428.88	2723.81	0.679744	0.401947	2589.81	1756.54
1	0	0	1	1	1	1	0.380333	2649.84	2009.28	0.577637	0.538019	2289.7	1552.79	0.416244	0.184924	3008.88	1847.32	0.488356	0.346629	2716.45	2032.66	0.542695	0.536194	2292.15	1585.47	0.434946	0.468262	2448.22	1574.03	0.421468	0.370139	2666.41	1923.01	0.502444	0.544899	2272.06	1544.89	0.422753	0.159889	3071.93	2302.47	0.567301	-0.0309373	3422.18	2722.49	0.67876	0.462318	2463.45	1688.32
1	0	0	1	1	1	1	0.353152	2715.96	2034	0.574413	0.514974	2351.57	1580	0.416645	0.185197	3040.45	1887.29	0.490049	0.351177	2720.43	2041.71	0.545009	0.522862	2331.99	1606.43	0.437501	0.494491	2395.55	1561.51	0.416114	0.360645	2700.29	2002.29	0.539474	0.518607	2342.37	1611.27	0.437462	0.14985	3112.5	2344.79	0.599725	-0.0213924	3413.31	2728.15	0.6948	0.4196	2572.86	1716.55
1	0	0	1	1	1	1	0.371593	2667.86	2017.19	0.574077	0.515006	2331.52	1563.85	0.409394	0.186034	3030.49	1879.56	0.474036	0.349175	2714.75	2030.95	0.5425	0.520321	2324.98	1595.02	0.413133	0.462725	2458.17	1593.55	0.4181	0.36535	2674.16	1968.96	0.519712	0.510513	2348.72	1603.14	0.432061	0.0580359	3270.22	2410.11	0.613092	-0.0399588	3437.97	2718.87	0.671799	0.469514	2448.67	1643.81
1	0	0	1	1	1	1	0.35503	2696.63	2035.67	0.575196	0.484149	2383.03	1571.25	0.408197	0.177455	3035.35	1896.63	0.482402	0.341658	2713.35	2030.75	0.537343	0.47728	2401.35	1646.42	0.444928	0.397576	2572.58	1644.75	0.423219	0.284148	2825.53	2094.11	0.527407	0.471415	2409.99	1629.08	0.437772	0.0531501	3238.07	2395.15	0.581286	-0.0268541	3415.2	2743.3	0.702417	0.376686	2625.6	1801.96
1	0	0	1	1	1	1	0.358056	2697.36	2036.78	0.575857	0.515288	2338.16	1569.28	0.418483	0.131041	3125.59	1966.29	0.498792	0.352315	2711.36	2024.58	0.538395	0.515177	2334.49	1606.22	0.43207	0.442758	2497.75	1636.74	0.43496	0.353526	2708.86	2003.59	0.548843	0.500424	2372.8	1606.37	0.432662	0.0658238	3251.09	2421.02	0.596398	-0.0563753	3461.83	2735.52	0.673646	0.461069	2457.15	1662.42
1	0	0	1	1	1	1	0.368526	2680.21	2011.08	0.571815	0.522947	2328.95	1554.27	0.409188	0.206709	3002.89	1796.72	0.450798	0.350507	2716.81	2037.66	0.543416	0.535933	2294.81	1563.84	0.419291	0.500142	2378.54	1524.02	0.39104	0.355789	2702.41	1971.81	0.5142	0.519847	2335.46	1585.74	0.423626	0.100167	3193.59	2377.01	0.593292	-0.0289938	3423.57	2723.51	0.685468	0.48178	2421.8	1647.37
1	0	0	1	1	1	1	0.351892	2715.59	2044.99	0.58476	0.524764	2320.95	1529.91	0.407904	0.15634	3090.52	1901.29	0.477486	0.354146	2709.79	2033.35	0.543908	0.534583	2297.55	1581.66	0.428388	0.500017	2376.76	1531.34	0.404215	0.39523	2619.3	1938.18	0.519664	0.518248	2337.55	1569.35	0.42384	0.0663037	3259.71	2404.68	0.594063	-0.0589487	3469.97	2733.48	0.671107	0.447283	2504.41	1693.48
1	0	0	1	1	1	1	0.357029	2691.69	2038.18	0.576916	0.527504	2307.03	1556.44	0.411561	0.222599	2942.18	1774.21	0.480646	0.280532	2819.45	2077.49	0.547535	0.519183	2319.69	1606.27	0.434329	0.484904	2397.82	1551.1	0.420102	0.245648	2856.18	2035.24	0.534411	0.539785	2276.41	1560.28	0.421734	-0.00946489	3331.96	2437	0.593629	-0.0532364	3448.49	2725.15	0.667891	0.40431	2564.84	1738.6
1	0	1	0	0	0	0	0.485225	2522.11	1834.15	0.458023	0.750633	1755.4	775.562	0.18773	0.584066	2267.08	825.255	0.181604	0.515349	2447.2	1702.57	0.392508	0.749597	1759.04	907	0.206739	0.657648	2056.8	1035.36	0.231659	0.677367	1996.69	1254.08	0.232346	0.730345	1825.4	786.771	0.187321	0.53129	2406.62	1672.85	0.35511	-0.0560792	3612.46	2786.62	0.597198	0.674182	2006.52	1001.65
1	0	1	0	0	0	0	0.352677	2542.61	1853.91	0.530231	0.712777	1693.67	810.052	0.199229	0.298309	2647.23	994.096	0.223944	0.506457	2220.15	1582.4	0.424859	0.710814	1699.44	880.851	0.214239	0.643007	1888.2	1050.45	0.239356	0.559698	2096.98	1249.62	0.273418	0.711469	1697.52	822.072	0.205389	0.346335	2555.03	1740.17	0.384179	-0.0183743	3189.13	2505.62	0.614054	0.652915	1861.81	945.815
1	0	1	0	0	0	0	0.437614	2704.33	2000.26	0.54561	0.750834	1800.06	898.505	0.225136	0.438433	2702.36	890.808	0.200569	0.478021	2605.37	1798.01	0.472393	0.780799	1688.35	934.934	0.218657	0.649927	2133.64	1241.53	0.287229	0.769328	1731.97	1056.56	0.198983	0.746853	1814.38	886.635	0.212414	0.545799	2430.34	1748.54	0.403047	-0.0350192	3668.74	2800.04	0.672164	0.726814	1884.83	1079.95
1	0	1	0	0	0	0	0.404641	2644.41	1910.05	0.510362	0.648031	2033.25	916.452	0.221203	0.312062	2842.59	1125.46	0.243103	0.487429	2453.67	1687.96	0.431842	0.712664	1837.11	934.154	0.216917	0.633385	2075.12	1148.87	0.264163	0.697439	1885.15	1154.2	0.242798	0.665961	1980.79	864.388	0.21741	0.478077	2475.95	1729.78	0.372862	-0.0493105	3510.68	2794.71	0.63455	0.642193	2050.04	1050.39
1	0	1	0	0	0	0	0.391708	2698.48	1950.9	0.68563	0.721578	1825.64	826.747	0.278887	0.495471	2457.58	964.489	0.359092	0.534242	2361.26	1644.06	0.544444	0.715076	1846.84	977.525	0.309692	0.676483	1967.94	1055.59	0.351606	0.690042	1926.26	1193.44	0.324498	0.725597	1812.42	824.307	0.27238	0.536258	2356.14	1702.06	0.497578	-0.0279187	3507.87	2743.84	0.775596	0.570067	2268.63	1190.32
1	0	1	0	0	0	0	0.415273	2865.88	2107.68	0.597481	0.733565	1934.53	782.972	0.19726	0.615595	2323.68	651.064	0.16528	0.500385	2649.1	1777.63	0.483988	0.732855	1937.11	892.647	0.20573	0.715998	1997.29	1016.43	0.225446	0.627429	2287.63	1235.9	0.238463	0.718702	1987.76	775.817	0.192426	0.55167	2509.46	1702.2	0.372212	-0.0351794	3813.19	2991.5	0.745227	0.687269	2095.88	1001.95
1	0	1	0	0	0	0	0.417408	2807.94	1777.96	0.380578	0.523301	2539.96	877.971	0.150726	0.384216	2886.82	902.596	0.158004	0.430691	2775.75	1617.5	0.319033	0.581228	2380.64	950.732	0.162053	0.567367	2419.72	1077.34	0.204428	0.54376	2484.86	1281.44	0.190676	0.522331	2542.55	849.246	0.146007	0.482337	2646.85	1775.35	0.329078	-0.102032	3861.92	2817.15	0.536693	0.538872	2498.14	1041.4
1	0	1	0	0	0	0	0.379303	2927.24	2186.34	0.62798	0.560145	2464.19	1130.24	0.35415	0.436718	2788.57	987.862	0.299644	0.477343	2686.13	1854.03	0.527871	0.586272	2389.88	1246.2	0.342713	0.551967	2486.99	1352.78	0.366101	0.51115	2597.81	1577.13	0.362298	0.565963	2447.83	1116.01	0.346952	0.408834	2856.76	2008.84	0.527073	-0.0276096	3766.46	2900.91	0.7236	0.48803	2658.53	1338.38
1	0	1	0	0	0	0	0.31736	2970.48	2205.02	0.671702	0.63373	2175.87	1051.81	0.31372	0.0622538	3481.56	1317.16	0.272928	0.414624	2750.73	1927	0.567233	0.659219	2098.79	1103.32	0.316257	0.573029	2349.26	1277.66	0.383434	0.63787	2163.53	1190.06	0.282936	0.637346	2165.1	1045.15	0.318765	0.430424	2713.36	1874.94	0.496418	-0.0111052	3615.18	2839.9	0.736695	0.581311	2326.36	1142.74
1	0	1	0	0	0	0	0.449365	2375.34	1802.8	0.532994	0.733206	1653.41	760.866	0.221999	0.493208	2278.81	853.17	0.239125	0.540435	2170.03	1619.59	0.465355	0.765295	1550.8	836.665	0.239569	0.731296	1659.32	1003.79	0.28319	0.655668	1878.37	1235.52	0.317781	0.725053	1678.49	744.556	0.225239	0.432089	2412.31	1663.48	0.449828	-0.0306363	3249.72	2638.56	0.681437	0.648389	1898.12	1013.71
1	0	1	0	0	0	0	0.452078	2630.73	1931.14	0.558789	0.732938	1836.64	889.118	0.265748	0.273522	3029.21	1103	0.35509	0.50351	2504.22	1733.06	0.498258	0.739079	1815.4	939.357	0.247395	0.719871	1881.04	1028.46	0.271898	0.626377	2172.37	1250.16	0.302941	0.735501	1827.8	874.425	0.249351	0.513588	2478.67	1738.77	0.437718	-0.0149998	3580.56	2812.48	0.701559	0.713089	1903.67	959.145
1	0	1	0	0	0	0	0.349772	3031.04	2110.78	0.670633	0.535142	2562.82	1067.26	0.345909	0.494989	2671.22	886.277	0.253783	0.429545	2839.03	1845.28	0.564834	0.609701	2348.32	1094.98	0.321359	0.581965	2430.33	1234.65	0.362459	0.538857	2552.56	1288.13	0.335599	0.51778	2610.25	1066.95	0.345391	0.440879	2810.68	1869.52	0.479342	-0.0088678	3775.51	2831.34	0.765574	0.61565	2330.36	1062.98
1	0	1	0	0	0	0	0.435353	2471.76	1819.13	0.549183	0.696782	1811.32	928.272	0.310169	0.506366	2311.11	908.457	0.301845	0.505408	2313.35	1719.89	0.507499	0.716729	1750.73	983.289	0.302281	0.657338	1925.53	1096.93	0.326441	0.689631	1832.55	1139.25	0.298955	0.670389	1888.51	946.724	0.316812	0.360921	2629.63	1841.87	0.469333	-0.0159363	3315.51	2610.39	0.680273	0.627255	2008.28	1122.92
1	0	1	0	0	0	0	0.469818	2283.45	1638.48	0.366433	0.636002	1892.03	773.238	0.135305	0.389675	2449.96	727.797	0.105153	0.536516	2134.99	1424.48	0.304469	0.70286	1709.46	786.089	0.13812	0.694119	1734.42	891.713	0.171727	0.654966	1842.08	1180.29	0.194686	0.642688	1874.57	752.145	0.134454	0.387808	2453.7	1757.41	0.350466	-0.0861193	3268.26	2454.75	0.472989	0.577346	2038.78	948.611
1	0	1	0	0	0	0	0.380238	2536.79	1849.42	0.492189	0.660527	1877.48	848.2	0.211114	0.2849	2724.93	911.755	0.21878	0.424353	2444.84	1645.86	0.434901	0.706366	1746.12	896.291	0.222974	0.65559	1891.08	989.075	0.242168	0.583418	2079.8	1359.46	0.274021	0.674425	1838.64	837.468	0.219402	0.381081	2535.06	1775.98	0.418558	-0.0279663	3267.09	2482.18	0.572668	0.684204	1810.82	916.391
1	0	1	0	0	0	0	0.400289	2901.15	2036.23	0.661017	0.569877	2456.95	1083.93	0.342229	0.247206	3250.41	1168.88	0.322495	0.447722	2784.06	1831.24	0.581387	0.593322	2389.05	1168.31	0.365892	0.561026	2482.1	1283.08	0.407408	0.610079	2339.31	1322.91	0.374676	0.55351	2503.26	1089.37	0.330244	0.497635	2655.27	1839.62	0.539922	-0.0378733	3816.56	2880.14	0.742062	0.482802	2694.19	1301.19
1	0	1	0	0	0	0	0.444114	2302.24	1692.53	0.490162	0.722214	1627.47	686.701	0.200187	0.475046	2237.27	720.234	0.209319	0.59352	1968.69	1445.05	0.399224	0.779778	1449.07	754.154	0.206295	0.78283	1438.99	819.888	0.210226	0.65186	1821.94	1053.47	0.262987	0.716175	1645.07	731.271	0.209306	0.541942	2089.87	1526.61	0.367418	-0.0269182	3129.15	2543.34	0.608538	0.718902	1637.14	881.452
1	0	1	0	0	0	0	0.388641	2637.47	1943.25	0.687413	0.65938	1968.68	946.076	0.36068	0.163426	3085.26	1178.44	0.422228	0.464613	2468.16	1728.25	0.59224	0.694725	1863.74	998.982	0.368137	0.663038	1958.08	1122.82	0.404835	0.609835	2106.99	1236.26	0.381214	0.659187	1969.23	945.761	0.367522	0.263379	2895.08	2130.04	0.673123	-0.00403799	3379.98	2638.22	0.747023	0.656816	1976.07	1100.31
1	0	1	0	0	0	0	0.403284	2409.4	1774.66	0.524157	0.744694	1576	676.824	0.208791	0.699199	1710.66	606.415	0.196449	0.541297	2112.47	1453.54	0.419006	0.746714	1569.75	794.415	0.231766	0.69276	1728.88	909.83	0.273347	0.675729	1776.15	1001.48	0.233325	0.732542	1613.07	712.444	0.220556	0.280301	2646.07	1830.53	0.485818	-0.0151968	3142.68	2462.46	0.607546	0.611411	1944.33	963.483
1	0	1	0	0	0	0	0.412578	2701.16	2064.93	0.659662	0.743491	1784.95	833.464	0.262131	0.281845	2986.65	1078.97	0.258182	0.464182	2579.79	1849.43	0.61074	0.740568	1795.09	977.794	0.296426	0.721741	1859.09	1112.61	0.361813	0.691768	1956.65	1224.3	0.326029	0.738835	1801.08	872.031	0.293233	0.503484	2483.37	1834.22	0.555338	-0.0526891	3615.97	2893.53	0.782376	0.697667	1937.84	1040.28
1	0	1	0	0	0	0	0.432857	2560.04	1939.57	0.436981	0.675757	1935.69	786.208	0.146103	0.533275	2322.37	644.447	0.093771	0.512406	2373.72	1620.78	0.347863	0.714225	1817.24	853.08	0.152649	0.692679	1884.5	987.117	0.173495	0.69704	1871.08	1140.96	0.200881	0.687251	1901.07	765.367	0.142049	0.554	2270.22	1653.87	0.328878	-0.0599383	3499.78	2714.83	0.539776	0.670326	1951.83	939.036
1	0	1	0	0	0	0	0.330877	2583.06	1906.91	0.571959	0.658703	1844.79	812.035	0.22823	-0.0605518	3251.97	1004.35	0.351446	0.486945	2261.85	1599.26	0.462536	0.717315	1678.93	846.689	0.207631	0.685217	1771.69	985.469	0.258467	0.660996	1838.58	1025.74	0.216435	0.662163	1835.42	807.778	0.222973	0.245702	2742.54	1871.02	0.443079	-0.0136468	3179.25	2481.3	0.666829	0.658184	1846.19	908.733
1	0	1	0	0	0	0	0.334645	2747.36	1886.87	0.628568	0.663985	1952.4	811.24	0.272945	0.364398	2685.23	907.957	0.231326	0.44076	2518.77	1636.64	0.534107	0.69232	1868.26	872.206	0.283435	0.601185	2127.03	1078.68	0.332484	0.650951	1989.9	1100.21	0.283869	0.645649	2004.96	849.058	0.28866	0.407771	2591.99	1740.79	0.517075	-0.0342408	3425.31	2561.39	0.668731	0.685271	1889.54	901.844
1	0	1	0	0	0	0	0.521551	2333.33	1726.9	0.638939	0.755559	1667.81	760.553	0.286573	0.561612	2233.51	822.617	0.234208	0.520287	2336.41	1693.14	0.598312	0.768035	1624.69	855.992	0.305714	0.753325	1675.41	943.996	0.35648	0.684731	1894.09	1147.21	0.347699	0.74124	1715.96	780.191	0.301069	0.437224	2530.62	1847.23	0.546401	-0.00568677	3382.91	2663.05	0.82703	0.700752	1845.33	967.39
1	0	1	0	0	0	0	0.453721	2847.57	1856.66	0.531297	0.646684	2290.07	946.955	0.28206	0.571866	2520.91	756.457	0.236074	0.444879	2870.53	1776.29	0.504225	0.652141	2272.32	1032.37	0.281077	0.556949	2564.45	1239.4	0.348001	0.610417	2404.74	1267.29	0.318111	0.640145	2311.17	945.928	0.274052	0.365952	3067.81	1969.42	0.52414	-0.0569076	3960.83	2957.24	0.7147	0.622974	2365.67	1160.47
1	0	0	1	1	0	1	0.327245	2759.85	2127.68	0.621441	0.524465	2314.67	1536.45	0.422427	0.105873	3183.99	1763.15	0.429173	0.381311	2642.72	1972.28	0.533266	0.545892	2262.39	1579.2	0.424528	0.48379	2412.2	1743.91	0.471942	0.461865	2466.82	1809.16	0.448376	0.530975	2299.47	1536.74	0.42024	0.124603	3140.09	2375.32	0.607017	-0.0599531	3469.78	2691.02	0.653369	0.486768	2403.54	1677.22
1	0	0	1	1	0	1	0.333765	2731.05	2103.31	0.612956	0.513038	2325.64	1556.7	0.426935	0.182423	3019.06	1704.4	0.430035	0.36855	2655.2	1977.07	0.535212	0.535976	2277.35	1581.18	0.432403	0.486095	2400.05	1713.11	0.467157	0.372118	2648.46	1907.25	0.440905	0.517573	2314.66	1534.69	0.418809	0.126296	3130.31	2299.7	0.602562	-0.0520255	3445.93	2689.83	0.658224	0.475469	2421.53	1672.51
1	0	0	1	1	0	1	0.32844	2762.52	2129.49	0.620417	0.488601	2408.48	1573.32	0.423974	0.135681	3130.98	1827.7	0.461014	0.378063	2659.25	1980.89	0.536762	0.519744	2337.49	1625.39	0.438103	0.470931	2453.17	1769.77	0.47899	0.387555	2636.84	1925.02	0.510733	0.488195	2410.76	1584.02	0.428261	0.166925	3079.27	2299.58	0.596703	-0.0571951	3468.15	2688.05	0.651504	0.473398	2449.15	1686.02
1	0	0	1	1	0	1	0.341201	2725.43	2119.35	0.621437	0.530732	2302.43	1544.98	0.427847	0.130019	3130.6	1838.8	0.479965	0.377025	2656.54	1979.71	0.536313	0.551053	2249.65	1593.85	0.440081	0.491089	2396.84	1731.54	0.487716	0.371978	2661.55	1950.45	0.508604	0.526932	2310.96	1553.84	0.433476	0.161709	3077.47	2274.04	0.58442	-0.051799	3449.57	2689.57	0.658151	0.511051	2348.26	1663.31
1	0	0	1	1	0	1	0.343561	2732	2117.45	0.619367	0.528167	2310.52	1537.87	0.422644	0.17718	3044.15	1769.95	0.476091	0.384114	2641.66	1962.01	0.529444	0.56576	2221.79	1567.15	0.430268	0.506244	2368.95	1698.09	0.468015	0.424695	2552.56	1854.87	0.490672	0.52746	2315.42	1536.31	0.418912	0.153572	3076	2281.64	0.584861	-0.0477198	3455.79	2689.55	0.658173	0.510496	2356.31	1672.95
1	0	0	1	1	0	1	0.335248	2746.11	2109.97	0.62018	0.514467	2341.15	1538.01	0.415199	0.115472	3157.19	1764.02	0.472967	0.377859	2649.71	1971.42	0.531156	0.531536	2301.92	1589.59	0.420861	0.497819	2383.58	1720.33	0.470318	0.241983	2896.59	2093.66	0.512503	0.514719	2342.1	1547.78	0.417647	0.0942239	3206.49	2357.86	0.597612	-0.0512271	3456.42	2689.73	0.658041	0.466585	2458.6	1707.03
1	0	0	1	1	0	1	0.326201	2768.18	2127.59	0.620277	0.502235	2373.69	1556.57	0.430545	-0.0506094	3412.11	1999.94	0.550807	0.386853	2641.17	1963.47	0.529085	0.534601	2293.32	1609.67	0.433683	0.487131	2407.98	1727.93	0.477451	0.399509	2606.88	1875.13	0.465453	0.498549	2383.81	1575.05	0.433198	0.104577	3177.75	2339.13	0.59675	-0.0498653	3455.31	2689.58	0.658238	0.462567	2457.79	1705.07
1	0	0	1	1	0	1	0.34218	2737.73	2100.62	0.610936	0.514323	2352.86	1546.26	0.419745	0.117498	3167.57	1869.2	0.463509	0.368555	2681.95	1983.75	0.537151	0.546743	2273.21	1569.77	0.435764	0.496441	2396.62	1701.91	0.469637	0.421392	2562.67	1853.17	0.454633	0.512082	2358.73	1563.63	0.426082	0.175513	3061.34	2280.85	0.588679	-0.0477746	3456.68	2689.54	0.658082	0.488889	2414.72	1661.15
1	0	0	1	1	0	1	0.330244	2740.78	2123.53	0.619574	0.514298	2335.16	1562.17	0.427002	0.0830474	3163.82	1862.11	0.463777	0.361474	2671.78	1978.71	0.531965	0.53301	2282.84	1609.42	0.429115	0.471011	2432.63	1750.9	0.475585	0.434622	2516.95	1838.26	0.457366	0.516856	2326.04	1562.3	0.424915	0.121659	3125.74	2319.73	0.597615	-0.0640099	3467.27	2689.33	0.652559	0.492527	2371.86	1669.58
1	0	0	1	1	0	1	0.329789	2757.15	2126.84	0.620288	0.518266	2333.06	1542.2	0.418718	0.155746	3080.72	1806.91	0.464665	0.368679	2672.31	1985.15	0.536173	0.524697	2319.74	1620.18	0.419988	0.461922	2463.72	1764.81	0.480796	0.348444	2719.7	1988.2	0.50683	0.517717	2335.49	1541.61	0.418657	0.0884523	3183.43	2331.74	0.603512	-0.0580905	3470.35	2688.87	0.651809	0.494193	2387.16	1656.49
1	0	0	1	1	0	1	0.343779	2736.7	2107.21	0.620349	0.53214	2311.07	1546.86	0.419161	0.00666495	3360.48	1932.79	0.510597	0.401521	2613.94	1950.83	0.529183	0.56163	2235.98	1570.94	0.420462	0.501573	2384.87	1721.63	0.475476	0.39858	2602.51	1917.86	0.521586	0.530277	2315.68	1540.06	0.42192	0.237392	2942.71	2183.89	0.549074	-0.0538596	3467.74	2686.34	0.651281	0.518859	2341.69	1645.14
1	0	0	1	1	0	1	0.34698	2722.58	2101.7	0.611935	0.502794	2374.1	1572.48	0.433689	0.0111484	3337.46	1947.75	0.532861	0.384045	2643.36	1958.12	0.530788	0.523702	2321.56	1624.25	0.444702	0.469288	2449.44	1773.15	0.490881	0.371601	2658.63	1950.36	0.479186	0.500442	2379.13	1581.03	0.43336	0.207717	2984.76	2222.85	0.582992	-0.0490923	3452.89	2689.46	0.658214	0.462454	2464.34	1736.95
1	0	0	1	1	0	1	0.332707	2748.64	2123.15	0.62324	0.528402	2293.76	1548.54	0.426237	0.143782	3093.82	1739.35	0.430518	0.357761	2688.47	1983.91	0.536169	0.544169	2251.99	1589.54	0.433438	0.4744	2427.12	1748.25	0.487348	0.377111	2615.49	1877.05	0.475362	0.523729	2306.69	1538.87	0.424521	0.120598	3140.91	2359.25	0.596969	-0.0491029	3454.29	2689.54	0.658106	0.49597	2370.97	1663.32
1	0	0	1	1	0	1	0.314914	2773.32	2139.35	0.622357	0.49744	2375.33	1566.33	0.426684	0.0360319	3265.11	1933.57	0.510708	0.373068	2650.98	1970.07	0.533659	0.54345	2263.86	1568.29	0.426033	0.473019	2433.49	1751.1	0.477593	0.431668	2525.71	1852.84	0.449436	0.50988	2345.27	1554.67	0.420802	0.191351	3012.93	2242.16	0.574935	-0.0602345	3452.74	2689.74	0.658082	0.463122	2445.63	1674.18
1	0	0	1	1	0	1	0.336503	2747.27	2111.56	0.613948	0.510944	2358.46	1559.97	0.420627	0.169875	3065.76	1716.72	0.433316	0.385849	2643.03	1971.12	0.534178	0.53789	2292.92	1604.63	0.421044	0.478408	2436.24	1763.3	0.483439	0.406664	2594.83	1855.07	0.471794	0.517082	2343.54	1547.18	0.413498	0.187628	3036.98	2272.98	0.583519	-0.0497217	3456.54	2689.56	0.658124	0.472572	2449.6	1706.2
1	0	0	1	1	0	1	0.347497	2726.6	2091.25	0.613983	0.53076	2302.99	1535.36	0.420755	0.107723	3185.52	1843.27	0.468835	0.385592	2644.23	1963.5	0.528649	0.550343	2254.91	1569.91	0.41551	0.486922	2412.27	1719.43	0.472153	0.379732	2636.89	1921.3	0.457837	0.527328	2312.34	1547.93	0.417198	0.16564	3075.97	2290.87	0.583875	-0.0542111	3466.45	2687.02	0.652041	0.506394	2361.35	1637.13
1	0	0	1	1	0	1	0.350197	2711.92	2089.04	0.613438	0.534939	2290.11	1525.23	0.423332	0.117034	3141.69	1833.83	0.50651	0.385935	2636.15	1959.41	0.531257	0.548242	2260.73	1586.53	0.421736	0.489883	2401.34	1732.89	0.48434	0.398862	2600.7	1902.29	0.453094	0.529543	2302.52	1531.81	0.424924	0.178575	3046.71	2287.97	0.57236	-0.0523019	3453.18	2689.55	0.658284	0.501173	2376.54	1687.43
1	0	0	1	1	0	1	0.353843	2711.27	2096.59	0.618799	0.558873	2240.07	1500.2	0.417423	0.0943679	3191.69	1915.03	0.493455	0.379827	2653.71	1965.22	0.531259	0.571898	2206.77	1547.87	0.423533	0.516989	2344.33	1708.06	0.473342	0.445763	2507.75	1781.51	0.456746	0.553606	2253.52	1514.24	0.421761	0.18726	3042.27	2297.82	0.582977	-0.0488822	3454.93	2689.61	0.658165	0.521039	2331.71	1621.71
1	0	0	1	1	0	1	0.333604	2743.45	2107.7	0.615483	0.510971	2344.18	1546.6	0.425882	0.0577616	3250.54	1837.95	0.510973	0.385504	2633.3	1958.19	0.531596	0.534358	2288.41	1592.09	0.438005	0.487781	2403.74	1727.29	0.478596	0.444679	2505.6	1817.17	0.455163	0.506721	2353.71	1552.42	0.428358	0.232348	2943.16	2210.89	0.581257	-0.053134	3454.38	2689.52	0.658098	0.481469	2418.77	1658.98
1	0	0	1	1	0	1	0.332039	2742.82	2126.47	0.620441	0.533792	2295.31	1530.53	0.42148	0.077241	3186.81	1828.66	0.466395	0.371936	2663.35	1973.41	0.533131	0.550377	2254.28	1583.44	0.42868	0.498541	2380.01	1719.55	0.46909	0.403422	2596.93	1910.12	0.460337	0.537252	2287.32	1515.98	0.413907	0.123785	3128.38	2343.19	0.591292	-0.0504416	3444.07	2689.75	0.658287	0.482985	2410.18	1697.71
1	0	0	1	1	0	1	0.316839	2770.97	2138.51	0.623072	0.500465	2362.46	1561.44	0.432666	0.0124327	3296.12	1945.96	0.511677	0.362588	2670.81	1994.28	0.537278	0.531421	2285.82	1593.3	0.426624	0.468938	2436.66	1759.19	0.483596	0.40088	2559.77	1848.29	0.454823	0.501139	2357.65	1548.43	0.425918	0.141938	3083.34	2293.49	0.590657	-0.0518442	3441.92	2689.69	0.658062	0.492709	2370.79	1636.95
1	0	0	1	1	0	1	0.341545	2737.72	2094.76	0.613289	0.501214	2375.08	1559.15	0.434411	0.155453	3085.58	1772.94	0.486398	0.383144	2649.63	1964.88	0.528987	0.546662	2264.2	1596.14	0.437605	0.487283	2413.91	1733.88	0.475479	0.40986	2584.36	1873.23	0.436761	0.508412	2355.27	1555.41	0.430411	0.139027	3119.35	2324.03	0.601996	-0.0485716	3455.14	2689.66	0.658222	0.50511	2366.64	1665.15
1	0	0	1	1	0	1	0.343721	2734.04	2106.35	0.616682	0.522849	2327.83	1546.75	0.426754	0.101457	3189.64	1826.34	0.504974	0.382829	2649.14	1976.71	0.536044	0.547657	2269.29	1592.3	0.442194	0.485143	2419.71	1739.62	0.481845	0.431588	2539.46	1832.99	0.440328	0.536408	2295.46	1529.45	0.422212	0.103713	3183.82	2395.09	0.623831	-0.0482282	3455.8	2689.8	0.658374	0.498606	2389.73	1666.21
1	0	0	1	1	0	1	0.329992	2744.7	2123.78	0.615336	0.52655	2300.5	1536.28	0.421216	0.0650567	3230.14	1829.4	0.476299	0.372659	2661.09	1975	0.532956	0.535875	2283.48	1592.22	0.432261	0.485152	2404.5	1722.38	0.472117	0.391321	2618.76	1893.6	0.436527	0.528924	2295.46	1521.07	0.414908	0.160658	3079.17	2308.95	0.593794	-0.0524694	3450.35	2689.39	0.656105	0.474232	2427.95	1699.89
1	0	0	1	1	0	1	0.325834	2743.58	2132.75	0.620737	0.520358	2303.37	1538.02	0.422496	0.12579	3116.92	1782.95	0.457282	0.382747	2623.25	1955.66	0.530268	0.537891	2261.5	1599.47	0.432563	0.472043	2421.93	1753.17	0.481661	0.395063	2583.04	1889.44	0.492697	0.516464	2311.5	1549.2	0.422028	0.143375	3068.61	2325.35	0.590092	-0.0599219	3447.54	2689.51	0.658363	0.493703	2362.04	1657.15
1	0	0	1	1	1	0	0.318826	2853.21	2139.95	0.596495	0.505541	2436.08	1590.52	0.417689	0.159369	3169.55	2034.56	0.516121	0.350315	2787.61	2064.93	0.536986	0.493139	2466.21	1647.72	0.42553	0.431056	2611.73	1665.06	0.427408	0.34994	2787.38	2036.07	0.530358	0.495709	2460.99	1665.2	0.442057	0.128418	3208.67	2393.88	0.583237	-0.0314069	3509.37	2749.17	0.68497	0.405295	2670.07	1762.04
1	0	0	1	1	1	0	0.290401	2883.03	2166.42	0.603103	0.473341	2498.52	1632.44	0.422613	0.106006	3215.15	1985.15	0.509575	0.355837	2755.25	2042.75	0.530978	0.496644	2442.8	1630.47	0.421985	0.429567	2588.07	1620.98	0.403371	0.392747	2665.75	1923.44	0.500331	0.468004	2511.02	1692.09	0.449987	0.138604	3164.95	2365.97	0.567084	-0.0388446	3507.55	2759.24	0.689256	0.424165	2614.36	1737.26
1	0	0	1	1	1	0	0.32322	2839.15	2143.71	0.60104	0.490023	2449.32	1623.59	0.428399	0.0631142	3317.37	2103.08	0.533766	0.345718	2794.62	2048.29	0.533285	0.5202	2383.3	1617.91	0.437642	0.450403	2551.19	1651.18	0.424285	0.362567	2737.11	1966.38	0.506706	0.486781	2462.54	1684.28	0.45157	0.107003	3258.22	2407.52	0.599913	-0.0324542	3512.29	2753.87	0.686549	0.463579	2518.72	1666.06
1	0	0	1	1	1	0	0.320229	2847.06	2142.85	0.60185	0.483067	2475.14	1622.94	0.429229	0.15464	3169.84	1943.01	0.494857	0.36176	2756.55	2028.69	0.529518	0.521402	2386.26	1597.32	0.426556	0.45127	2550.75	1627.71	0.42285	0.42908	2604.42	1860.56	0.487015	0.477872	2490.34	1682.02	0.451211	0.18983	3094.18	2307.11	0.564109	-0.0281091	3501.69	2771.31	0.703646	0.453112	2553.64	1711.64
1	0	0	1	1	1	0	0.305013	2866.1	2165.35	0.607193	0.488852	2460.74	1610.81	0.417158	0.103545	3204.53	1997.47	0.505344	0.365296	2738.87	2025.67	0.528856	0.511688	2402.37	1639.82	0.427938	0.453493	2537.46	1642.78	0.428772	0.367058	2734.8	1969.96	0.521136	0.493091	2450.29	1680.37	0.450182	0.151567	3146.71	2338.88	0.568384	-0.0311259	3498.26	2772.7	0.701279	0.445899	2546.43	1733.21
1	0	0	1	1	1	0	0.318789	2857.38	2146.96	0.602007	0.463526	2533.99	1656.13	0.440249	0.18193	3126.66	1990.54	0.494013	0.36265	2764.96	2038.59	0.532049	0.501876	2443.17	1626.04	0.430776	0.459995	2543.15	1624.92	0.42711	0.393258	2694.48	1920.76	0.512533	0.471896	2514.71	1695.43	0.456587	0.148187	3192.79	2369.34	0.585911	-0.0268328	3506.92	2765.29	0.701493	0.406925	2665.71	1754.42
1	0	0	1	1	1	0	0.317642	2855.48	2151.52	0.606205	0.487538	2473.46	1615.87	0.42063	0.221738	3043.83	1904.98	0.491344	0.353378	2778.01	2045.8	0.536676	0.511978	2411.05	1624.52	0.437822	0.46722	2520.55	1627.33	0.422648	0.408345	2654.05	1877.85	0.45784	0.485271	2479.36	1692.94	0.455022	0.159064	3157.1	2351.79	0.570269	-0.02149	3498.73	2764.65	0.697229	0.453112	2543.92	1686.66
1	0	0	1	1	1	0	0.31905	2855.13	2137.27	0.59964	0.502245	2441.49	1597.9	0.426249	0.245965	2999.26	1882.27	0.48272	0.356753	2771.66	2042.92	0.533682	0.515295	2409.14	1621.43	0.430362	0.477786	2500.61	1599.5	0.42137	0.388334	2706.08	1959.57	0.516964	0.487489	2478.13	1664.22	0.45287	0.158791	3161.82	2388.26	0.586382	-0.0206822	3499.75	2769.36	0.700961	0.434543	2600.25	1757.87
1	0	0	1	1	1	0	0.325949	2838.23	2123.04	0.597896	0.494487	2458.99	1618.37	0.422386	0.198584	3083.07	1916.5	0.504755	0.349234	2784.84	2030.33	0.527746	0.517069	2404.17	1624.95	0.429256	0.452478	2549.93	1638.9	0.428255	0.392549	2685.18	1901.91	0.507117	0.507655	2424.79	1639.9	0.439043	0.121544	3231.43	2378.1	0.570035	-0.0215275	3495.19	2764.35	0.700517	0.439205	2591.69	1696.14
1	0	0	1	1	1	0	0.308437	2861.92	2153.47	0.607284	0.503782	2425.9	1589.57	0.415684	0.141857	3177.02	1989.96	0.502243	0.333387	2810.02	2061.49	0.535382	0.505674	2421.3	1619.64	0.425206	0.449889	2545.79	1632.09	0.414858	0.362986	2734.63	1970.48	0.51137	0.487485	2467.27	1672.95	0.449519	0.157248	3143.08	2337.86	0.574483	-0.040416	3517.89	2770.5	0.694831	0.446441	2560.6	1714.7
1	0	0	1	1	1	0	0.311251	2871.27	2159.16	0.6034	0.498122	2445.88	1581.25	0.414783	0.25966	2979.35	1879.53	0.489643	0.298214	2876.46	2058.29	0.533004	0.512579	2404.59	1593.08	0.420537	0.476715	2491.9	1581.49	0.412085	0.327237	2810.54	1959.17	0.500774	0.486704	2472.69	1660.58	0.442484	0.0604224	3340.15	2417	0.593563	-0.0157346	3492	2752.11	0.69457	0.421482	2625.31	1745.67
1	0	0	1	1	1	0	0.32418	2846.13	2131.72	0.601957	0.488322	2468.87	1622.2	0.427339	0.12627	3222.22	2000.03	0.507603	0.357671	2777.09	2034.84	0.533972	0.497654	2449.51	1641.45	0.426423	0.416832	2631.67	1676.36	0.424032	0.376855	2730.27	1941.29	0.499767	0.482694	2485.18	1667.63	0.447444	0.162767	3166.97	2334.78	0.57317	-0.0222473	3504.1	2767.08	0.702601	0.430314	2610.14	1733.89
1	0	0	1	1	1	0	0.320597	2846.36	2139.17	0.599826	0.478066	2487.41	1619.67	0.431218	0.092784	3260.24	2044.5	0.522758	0.369019	2739.5	2013.88	0.525706	0.490008	2459.3	1652.4	0.448188	0.441545	2570.61	1649.27	0.436068	0.347104	2779.59	1994.08	0.500063	0.463926	2524.03	1683.5	0.456257	0.147823	3186.95	2400.84	0.574644	-0.0106954	3481.2	2772.05	0.714112	0.419575	2617.63	1735.16
1	0	0	1	1	1	0	0.321937	2853.78	2143.25	0.597275	0.502613	2439.99	1607.06	0.422122	0.13746	3205.37	2047.1	0.520405	0.366709	2757.51	2022.43	0.526515	0.510627	2419.99	1624.25	0.428837	0.471512	2510.84	1634.69	0.423808	0.364179	2761.75	2002.79	0.538543	0.494055	2461.68	1664.81	0.446031	0.187829	3120.56	2310.78	0.563545	-0.0232439	3505.28	2749.81	0.68169	0.461336	2536.83	1663.9
1	0	0	1	1	1	0	0.321367	2845.89	2144.34	0.603271	0.50012	2436.43	1599.63	0.426557	0.181144	3112.51	1953.43	0.50681	0.368022	2744.23	2017.81	0.527535	0.51023	2416.9	1619.83	0.438132	0.455069	2544.51	1604.12	0.425216	0.360053	2763.34	2013.74	0.545453	0.485773	2474.48	1663.96	0.452198	0.132143	3217.18	2367.74	0.576974	-0.0178859	3492.71	2762.39	0.699083	0.432898	2603.25	1710.08
1	0	0	1	1	1	0	0.317448	2853.8	2136.98	0.597018	0.496376	2455.78	1599.71	0.420574	0.16436	3165.85	1991.62	0.506694	0.359224	2766.3	2031.61	0.527636	0.513955	2408.75	1626.07	0.430037	0.458774	2544.84	1621.36	0.422634	0.315046	2860.47	2045.46	0.504158	0.492743	2460.32	1669.74	0.445063	0.165277	3159.34	2345.07	0.567392	-0.0101509	3473.93	2769.5	0.712056	0.448611	2556.07	1705.31
1	0	0	1	1	1	0	0.312753	2856.84	2139.96	0.599548	0.470718	2504.87	1654.61	0.431734	0.1609	3082.77	1982.2	0.508336	0.344417	2781.69	2049.31	0.534381	0.503194	2427.44	1650.4	0.429394	0.439688	2560.19	1646.44	0.416716	0.389126	2690.69	1937.92	0.501479	0.448526	2554.29	1730.06	0.456473	0.157564	3132.53	2309.46	0.551966	-0.0269653	3492.78	2791.28	0.718178	0.448253	2553.15	1704.1
1	0	0	1	1	1	0	0.304479	2877.35	2153.55	0.602816	0.471006	2505.75	1640	0.429531	0.170078	3139.96	2075.35	0.53545	0.362102	2759.49	2024.95	0.527532	0.508972	2416.6	1599.9	0.430529	0.42646	2613.23	1678.04	0.440133	0.350933	2782.68	2003.11	0.500732	0.465602	2522.83	1694.07	0.452631	0.218803	3057.61	2267.53	0.552561	-0.0214297	3499.24	2773.22	0.701317	0.442133	2567	1712.77
1	0	0	1	1	1	0	0.296734	2868.44	2156.61	0.60749	0.471482	2486.84	1624.05	0.431155	0.137829	3178.78	1942.5	0.492406	0.346552	2765.99	2035.51	0.531796	0.482652	2459.6	1662.23	0.448279	0.434791	2552.95	1656.39	0.439489	0.374318	2707.84	1930.26	0.464853	0.473621	2475.08	1672.24	0.454563	0.0991942	3233.98	2385.24	0.56099	-0.0390785	3502.29	2783.43	0.705299	0.418563	2603.9	1754
1	0	0	1	1	1	0	0.320831	2855.5	2145.98	0.603279	0.483519	2490.92	1611.46	0.428295	0.13205	3226.55	2002.24	0.521335	0.368898	2752.32	2022.12	0.528279	0.499661	2451.8	1640.12	0.433284	0.436076	2602.76	1666.4	0.431156	0.378852	2729.44	1970.14	0.520355	0.468567	2526.21	1682.07	0.45512	0.211487	3067.69	2278.23	0.558106	-0.0265837	3510.23	2754.5	0.687224	0.37752	2733.7	1822.36
1	0	0	1	1	1	0	0.318032	2858.71	2154.04	0.604188	0.485055	2483.5	1600.84	0.421518	0.150517	3190.74	2019.3	0.524931	0.350979	2787.99	2040.42	0.536724	0.50992	2423.4	1616.45	0.42993	0.445317	2577.41	1627.59	0.430038	0.418047	2639.16	1871.32	0.496416	0.488654	2475.3	1651.32	0.445189	0.157802	3171.58	2374.52	0.583674	-0.0192161	3493.6	2760.84	0.69765	0.461028	2541.31	1676.94
1	0	0	1	1	1	0	0.314439	2861.44	2143.13	0.599449	0.490984	2467.38	1608.5	0.421812	0.180297	3091.08	1898.23	0.48502	0.354896	2772.32	2031.52	0.526747	0.504594	2435.65	1631.88	0.429193	0.460512	2536.71	1617.15	0.410274	0.358487	2761.17	1972.01	0.524201	0.47326	2510.77	1682.67	0.444086	0.188012	3094.14	2316.53	0.559101	-0.0155329	3484.65	2781.2	0.71585	0.416946	2643.81	1761.76
1	0	0	1	1	1	0	0.295788	2891.64	2154.3	0.601073	0.482608	2484.83	1620.9	0.421654	0.189298	3104.96	1982.91	0.511823	0.353626	2768.46	2041.64	0.529556	0.491976	2460.37	1622.69	0.424052	0.443962	2577.06	1638.93	0.422906	0.377289	2715.02	1932.29	0.484677	0.457704	2539.48	1701.11	0.453387	0.14526	3178.25	2377.89	0.572171	-0.0310878	3509.66	2763.26	0.692868	0.418773	2629.61	1743.41
1	0	0	1	1	1	0	0.312261	2859.71	2143.12	0.601623	0.495237	2456.03	1612.08	0.428399	0.188039	3111.68	1984.14	0.507949	0.347164	2789.34	2048.17	0.537303	0.510763	2419.11	1621.11	0.429451	0.459155	2541.45	1584.48	0.421962	0.372119	2734.72	1937.34	0.495692	0.489037	2469.97	1667.09	0.450754	0.128595	3214.73	2387.52	0.597426	-0.0117966	3476.5	2763.89	0.709091	0.466623	2526	1655.61
1	0	0	1	1	1	0	0.323078	2842.21	2129.3	0.596316	0.482234	2486.88	1627.74	0.426956	0.110879	3240.79	2008.88	0.503444	0.357823	2767.99	2045.2	0.53248	0.499247	2443.36	1645.49	0.436263	0.454066	2548.85	1622.14	0.41761	0.361011	2756.16	2023.06	0.539613	0.484902	2480.47	1670.53	0.448005	0.127321	3227.63	2396.23	0.585112	-0.0283631	3504.16	2791.6	0.719288	0.416216	2639.05	1750.72
1	0	0	1	0	1	1	0.224943	2788.05	2113.05	0.572376	0.517248	2200.37	1444.47	0.382116	0.018912	3136.81	1957.74	0.524577	0.357712	2538.04	1838.68	0.505385	0.49659	2246.95	1550.45	0.444927	0.478256	2287.51	1465.54	0.400197	0.370158	2513.33	1846.15	0.469566	0.480388	2282.83	1528.86	0.408532	0.173699	2878.74	2150.8	0.552749	-0.0394074	3228.69	2573.85	0.650664	0.319091	2613.23	1709.96
1	0	0	1	0	1	1	0.275776	2869.95	2267.97	0.653851	0.474664	2444.31	1682.08	0.460913	0.186572	3041.57	2015.11	0.566601	0.239034	2941.85	2284.78	0.615125	0.491614	2404.56	1754.33	0.49941	0.5039	2375.32	1670.78	0.479783	0.241998	2936.12	2313.53	0.655088	0.458536	2481.55	1753.52	0.488193	-0.0268573	3417.38	2621.81	0.664029	-0.0569599	3467.11	2869.98	0.743854	0.447782	2506.07	1720.39
1	0	0	1	0	1	1	0.351681	2871.87	2198.26	0.553927	0.462853	2614.07	1835.02	0.446012	0.305708	2971.96	1988.62	0.436255	0.381467	2805.13	2103.87	0.518814	0.508693	2500.04	1781.21	0.448544	0.454089	2635.31	1829.33	0.429298	0.379058	2810.58	2103.16	0.527233	0.44161	2665.26	1873.05	0.444135	0.267732	3052.15	2335.09	0.629203	-0.0639654	3679.04	2933.75	0.651361	0.47256	2590.35	1739.82
1	0	0	1	0	1	1	0.266196	2651.67	1971.78	0.595123	0.386784	2424.02	1520.53	0.436315	0.0741515	2978.51	1872	0.50295	0.296985	2595.44	1887.85	0.538763	0.394903	2407.92	1576.48	0.448686	0.319192	2554.12	1604.67	0.432726	0.249802	2681.12	1891.26	0.550384	0.397952	2401.84	1571.19	0.44587	-0.174908	3355.3	2298.64	0.62213	-0.0123461	3114.54	2535.05	0.723446	0.276793	2632.45	1726.35
1	0	0	1	0	1	1	0.444765	2562.61	2042.96	0.632137	0.696679	1894.07	1287.03	0.420497	0.388588	2689.13	1793.3	0.511417	0.375452	2717.86	1969.2	0.541569	0.672915	1966.87	1411.87	0.425334	0.616514	2129.7	1456.01	0.432238	0.392057	2681.49	1816.62	0.474363	0.667289	1983.71	1415.46	0.443845	0.039185	3371.05	2388.81	0.65443	-0.060118	3540.97	2749.15	0.672475	0.625875	2103.55	1500.76
1	0	0	1	0	1	1	0.342422	2691.55	2093.24	0.705274	0.500644	2345.49	1661.69	0.543922	0.122399	3109.41	2056.36	0.638594	0.200576	2967.68	2274.11	0.67061	0.506221	2332.36	1722.18	0.568965	0.451515	2458.17	1717.63	0.570662	0.252541	2869.61	2195.6	0.679862	0.471219	2413.61	1734.7	0.5549	-0.076955	3444.51	2579.87	0.730798	-0.00789523	3332.24	2687.39	0.783931	0.417199	2533.9	1838.64
1	0	0	1	0	1	1	0.374504	2672.99	1871.65	0.406964	0.519677	2342.35	1411.82	0.287493	0.0669192	3264.72	2008.27	0.401853	0.36452	2694.24	1900.51	0.398427	0.51358	2357.17	1490.33	0.314493	0.470632	2459.03	1484.22	0.316424	0.36743	2688.07	1811.26	0.374883	0.496641	2397.86	1468.06	0.307679	-0.0056252	3389.25	2373.2	0.477304	-0.0644451	3486.96	2600.73	0.509144	0.461327	2480.55	1584.71
1	0	0	1	0	1	1	0.274503	2670.94	1966.53	0.55365	0.41596	2396.45	1603.87	0.430569	0.109031	2959.9	1855.05	0.482798	0.225088	2760.4	2023.72	0.542242	0.469659	2283.62	1535.6	0.425136	0.371507	2485.97	1596.21	0.441176	0.159386	2875.04	2239.29	0.605505	0.402825	2423.24	1621.45	0.447495	0.0708517	3022.66	2159.6	0.537913	0.000275848	3135.35	2458.66	0.626079	0.403196	2422.49	1570.39
1	0	0	1	0	1	1	0.384344	2525.92	1978.09	0.645441	0.595322	2047.89	1454.27	0.447552	0.335861	2623.5	1669.13	0.499191	0.503723	2267.84	1810.66	0.557225	0.627444	1964.93	1422.78	0.443882	0.517259	2236.7	1429.99	0.407096	0.540045	2183.28	1724.69	0.542917	0.600847	2033.86	1458	0.471313	0.192923	2892.07	2221.73	0.616567	-0.0266531	3261.84	2653.89	0.725467	0.529749	2207.58	1564.39
1	0	0	1	0	1	1	0.295176	2918.28	2104.7	0.622065	0.412126	2665.2	1657.61	0.427971	0.197871	3113.21	1955.95	0.518545	0.33501	2834.62	2030.3	0.531777	0.402388	2687.18	1737.83	0.484723	0.410607	2668.64	1665.51	0.445617	0.252095	3006.15	2154.51	0.607522	0.421405	2644.08	1683.82	0.447397	0.121229	3258.55	2371.06	0.612861	-0.0270034	3522.68	2742.74	0.720949	0.239273	3031.81	1935.88
1	0	0	1	0	1	1	0.335524	2643.15	1937.38	0.504538	0.505712	2279.67	1490.13	0.359429	0.250169	2807.78	1682.48	0.434569	0.323341	2667.27	1875.29	0.436837	0.509193	2271.63	1481.23	0.351081	0.468658	2363.57	1493.26	0.358185	0.346177	2621.87	1794.43	0.427897	0.51988	2246.76	1473.76	0.374042	-0.0365863	3301.29	2420.23	0.577231	-0.0321539	3294.23	2562.76	0.622859	0.353385	2607.38	1762.72
1	0	0	1	0	1	1	0.354073	2660.19	2034.63	0.643214	0.442583	2471.22	1633.96	0.490334	-0.0296216	3358.61	1970.04	0.609351	0.389424	2586.37	1944.93	0.592326	0.457211	2438.58	1694.38	0.515241	0.332087	2705.09	1715.64	0.511213	0.287109	2794.69	2038.35	0.632593	0.438463	2480.33	1705	0.521124	-0.0744408	3430.93	2485.44	0.683133	-0.0144211	3333.73	2603.3	0.720689	0.358106	2651.87	1810.66
1	0	0	1	0	1	1	0.408739	2861.39	2062.93	0.581158	0.499102	2633.68	1706.15	0.490322	0.431456	2805.89	1752.75	0.451691	0.341214	3020.37	2124.8	0.592346	0.547015	2504.55	1665.16	0.469789	0.567706	2446.68	1562.76	0.450921	0.320627	3067.2	2183.51	0.624414	0.504199	2620.24	1677.75	0.473037	0.142188	3446.54	2566.37	0.722161	-0.0611254	3833.29	2975.11	0.727197	0.49047	2656.27	1739.08
1	0	0	1	0	1	1	0.406561	2660.25	2079.62	0.668382	0.594274	2199.64	1451.11	0.419942	0.300135	2888.96	1746.05	0.525227	0.440208	2583.73	1939.13	0.598792	0.5788	2241.19	1546.31	0.475983	0.496953	2449.28	1512.89	0.450543	0.442752	2577.86	1873.92	0.537569	0.591652	2206.73	1522.77	0.481295	0.0327768	3396.24	2516.37	0.672206	-0.0222837	3491.57	2799.37	0.777622	0.515707	2403.19	1630.44
1	0	0	1	0	1	1	0.316445	2888.96	2205.53	0.661604	0.539719	2370.64	1549.78	0.413738	0.302615	2918.03	1787.59	0.502902	0.411094	2681.5	1995.27	0.572608	0.540522	2368.57	1660.56	0.489832	0.521775	2416.41	1553.22	0.454341	0.341509	2835.5	2043.51	0.558512	0.509444	2447.36	1666.85	0.446936	0.302905	2917.43	2204.91	0.616339	-0.0829136	3636.23	2970.88	0.778624	0.502974	2463.45	1671.26
1	0	0	1	0	1	1	0.34765	2408.12	1901.12	0.585323	0.518687	2068.48	1472.15	0.435452	0.182187	2696.28	1817.68	0.505791	0.343483	2415.8	1885.82	0.540418	0.55726	1983.87	1480.17	0.437376	0.549061	2002.15	1448.1	0.419334	0.198282	2669.62	2022.2	0.641599	0.522569	2060.13	1525.22	0.456107	-0.171555	3227.15	2460.43	0.654738	-0.0149421	3003.72	2421.11	0.648549	0.435808	2239.5	1656.92
1	0	0	1	0	1	1	0.359407	2906.98	2096.81	0.520109	0.518759	2519.61	1619.85	0.364693	0.402345	2807.87	1819.12	0.420501	0.373794	2874.15	2114.22	0.489745	0.542956	2455.45	1661.4	0.40414	0.544461	2451.4	1540.37	0.36012	0.411296	2786.76	1995.34	0.447356	0.532606	2483.09	1639.64	0.382053	0.121679	3403.91	2445.03	0.555683	-0.0460705	3714.77	2844.49	0.622361	0.472103	2638.92	1716.23
1	0	0	1	0	1	1	0.392538	2635.39	1977.01	0.455681	0.536591	2301.8	1530.75	0.311436	0.350507	2725.04	1737.73	0.34191	0.380844	2660.63	1937.67	0.413327	0.538883	2296.1	1548.39	0.31845	0.493498	2406.44	1479.57	0.29517	0.410021	2597.19	1836.65	0.383674	0.523741	2333.49	1600.6	0.335293	0.165932	3088.06	2314.37	0.489043	-0.0460716	3458.32	2684.48	0.533495	0.454626	2497.08	1650.96
1	0	0	1	0	1	1	0.316918	3107.62	2444.73	0.674267	0.512017	2626.6	1813.51	0.471168	0.313048	3116.41	2069.91	0.51177	0.383714	2951.77	2318.6	0.602459	0.511681	2627.51	1858.22	0.49722	0.466727	2745.79	1837.12	0.46672	0.335143	3065.88	2417.39	0.672603	0.510796	2629.88	1856.63	0.490059	0.123421	3520.36	2587.02	0.634412	-0.130501	3997.86	3077.47	0.670122	0.43113	2835.95	1898.43
1	0	0	1	0	1	1	0.498792	2255.69	1731.01	0.548373	0.6487	1888.47	1331.57	0.385156	0.379436	2509.94	1742.65	0.45709	0.456497	2348.94	1739.83	0.538955	0.659478	1859.27	1355.72	0.384115	0.596557	2023.77	1403.51	0.395359	0.493676	2267.17	1667.67	0.496552	0.643994	1901.08	1380.03	0.406711	0.292017	2680.91	2039.39	0.5563	-0.0212489	3219.86	2538	0.63897	0.505389	2240.8	1563.32
1	0	0	1	0	1	1	0.429904	2557.38	1936.49	0.6721	0.532897	2314.88	1620.18	0.54708	0.157985	3108	2095.97	0.678714	0.320257	2792.5	2034.95	0.629669	0.535648	2308.05	1642.02	0.549449	0.503614	2386.33	1592.94	0.51373	0.274476	2885.01	2006.65	0.642434	0.524956	2334.47	1642.9	0.550221	-0.0879099	3532.79	2397.62	0.697934	-0.0393158	3452.99	2666.09	0.777254	0.478188	2446.69	1740.04
1	0	0	1	0	1	1	0.439601	2530.26	1871.36	0.536284	0.476112	2446.45	1578.04	0.446803	0.331294	2763.98	1799.64	0.484115	0.388802	2642.46	1955.09	0.533989	0.515094	2353.67	1597	0.432572	0.476241	2446.15	1597.22	0.405469	0.432905	2545.34	1869.36	0.490702	0.473591	2452.33	1585.08	0.440882	0.0977993	3210.47	2316.96	0.620714	-0.0152004	3405.6	2744.75	0.664603	0.469378	2462.12	1642.76
1	0	0	1	0	1	1	0.291173	2961.63	2230.55	0.511079	0.453259	2601.07	1648.55	0.345112	0.122179	3295.82	1970.08	0.40355	0.439151	2634.41	1999.13	0.455655	0.484219	2526.35	1653.07	0.345729	0.354112	2827.09	1694.2	0.352857	0.444485	2621.86	1922.06	0.478489	0.43177	2651.69	1725.24	0.371369	-0.0320618	3573.67	2255.93	0.491121	-0.105298	3698.29	2953.25	0.589254	0.461209	2582.09	1660.39
1	0	0	1	0	1	1	0.3249	2575.7	1918.67	0.480161	0.486586	2246.18	1475.11	0.32466	0.345496	2536.1	1515.57	0.335019	0.299061	2624.53	1961.23	0.460498	0.479871	2260.82	1571.12	0.354627	0.47214	2277.56	1505.38	0.325806	0.353578	2520.4	1853.5	0.426509	0.493023	2232.06	1500.35	0.341386	0.038328	3074.15	2356.14	0.50815	-0.0256161	3174.71	2585.64	0.580841	0.361866	2504.19	1717.93
1	0	0	1	0	1	1	0.328107	2440.07	1857.15	0.492398	0.543897	2010.4	1404.52	0.354274	0.29769	2494.69	1642.08	0.410505	0.338016	2422.01	1788.33	0.453996	0.560501	1973.47	1417.15	0.359256	0.539746	2019.53	1375.12	0.350122	0.421501	2264.14	1741.82	0.450693	0.521792	2058.55	1460.65	0.377017	-0.0326376	3025	2324.14	0.575737	-0.0175219	3002.78	2463.17	0.592184	0.512314	2078.84	1493.3
1	0	0	1	1	0	0	0.328289	2837.71	2169.11	0.606657	0.511452	2412.09	1561.34	0.409342	0.117955	3240.73	1844.7	0.431356	0.386162	2714.26	1985.58	0.526592	0.529705	2370.36	1622.53	0.439492	0.486281	2480.63	1771.79	0.476335	0.398489	2682.45	1886.94	0.435822	0.509092	2418.43	1571.1	0.412205	0.17121	3153.73	2341.6	0.586648	-0.0618356	3568.62	2723.59	0.636558	0.473074	2508.95	1720.76
1	0	0	1	1	0	0	0.329889	2832.91	2166.36	0.605038	0.503586	2436.64	1590.7	0.415186	0.261221	2971.6	1775.82	0.470275	0.378816	2729.09	2003.24	0.531772	0.513803	2410.53	1657.61	0.433085	0.46793	2525.05	1794.8	0.474324	0.387394	2704.46	1958.8	0.472216	0.504271	2432.02	1599.65	0.412812	0.161407	3163.45	2380.37	0.584674	-0.0614439	3565.13	2723.55	0.636557	0.427275	2615.52	1773.75
1	0	0	1	1	0	0	0.307817	2864.76	2181.7	0.609764	0.481105	2483.06	1610.67	0.420432	0.0846099	3287.22	1961.24	0.481128	0.357354	2755.06	2016.39	0.534223	0.504791	2424.86	1655.85	0.428125	0.456449	2540.68	1799.13	0.471402	0.31715	2839.71	2006.96	0.449845	0.497078	2445.79	1582.74	0.413159	0.131797	3212.27	2403.52	0.585575	-0.0702908	3570.72	2722.52	0.634379	0.453149	2547.51	1748.39
1	0	0	1	1	0	0	0.304591	2876.44	2190.43	0.611568	0.495025	2446.84	1580.96	0.410498	0.163612	3163.39	1814.53	0.462877	0.362521	2744.65	2004.97	0.53382	0.507349	2417.53	1642.84	0.431803	0.454892	2540.18	1810.03	0.484243	0.393616	2680.96	1910.02	0.479055	0.494632	2447.2	1582.62	0.413863	0.135904	3201.84	2332.53	0.56062	-0.0622416	3568.75	2723.57	0.636557	0.442176	2572.62	1742.35
1	0	0	1	1	0	0	0.315591	2851.05	2181.4	0.61451	0.495642	2445.83	1593.42	0.422735	0.161777	3156.19	1848.9	0.487421	0.337386	2793.22	2035.42	0.54039	0.488908	2459.39	1718.41	0.463787	0.464503	2521.15	1808.75	0.48281	0.255969	2926.93	2054.5	0.502747	0.490945	2457.52	1595.06	0.421225	0.208024	3047.29	2260.69	0.572266	-0.0712546	3568.4	2713.54	0.628095	0.403664	2651.82	1827.47
1	0	0	1	1	0	0	0.324613	2842.69	2169.65	0.608262	0.508969	2427.82	1567.77	0.40325	0.138382	3211.85	1893.5	0.454924	0.340314	2809.94	2030.18	0.534264	0.511538	2421.98	1670	0.43625	0.463739	2536.47	1822.73	0.48516	0.216037	3023.71	2074.09	0.522408	0.50116	2447.47	1586.79	0.410077	0.152235	3177.02	2320.89	0.557778	-0.0594985	3562.18	2723.5	0.636556	0.433089	2609.27	1770.52
1	0	0	1	1	0	0	0.341351	2814.22	2147.08	0.603174	0.537515	2358.05	1542.65	0.409057	0.253471	2995.65	1751.06	0.436736	0.361393	2770.22	2020.29	0.537961	0.542276	2346.1	1620.78	0.429708	0.482248	2495.83	1777.52	0.479093	0.334391	2823.11	1998.37	0.503868	0.527711	2383.17	1552.48	0.409968	0.161286	3174.46	2364.6	0.569154	-0.0592369	3568.2	2723.56	0.636557	0.515064	2413.99	1669.68
1	0	0	1	1	0	0	0.337362	2808.44	2156.85	0.606304	0.535969	2352.82	1542.89	0.404089	0.176658	3127.8	1845.88	0.481656	0.381755	2714.29	1983.14	0.527051	0.547636	2325.59	1602.7	0.41742	0.505361	2431.44	1739.39	0.463695	0.426922	2613.94	1868.64	0.46884	0.54259	2336.21	1527.97	0.400717	0.174465	3124.18	2289.95	0.560005	-0.0620958	3561.92	2723.54	0.636555	0.484198	2482.34	1689.69
1	0	0	1	1	0	0	0.313018	2849.14	2170.96	0.602284	0.499364	2428.83	1567.51	0.413081	0.0998298	3258.98	1901.18	0.472078	0.353271	2755.54	1999.8	0.534716	0.508279	2404.86	1654.33	0.437737	0.458353	2527.78	1812.89	0.486021	0.354487	2730.91	1928.92	0.488539	0.510171	2404.14	1570.47	0.413691	0.158548	3118.84	2312.91	0.573984	-0.0610177	3546.77	2723.53	0.636554	0.465458	2505.36	1752.75
1	0	0	1	1	0	0	0.320034	2848.21	2186.58	0.614164	0.50415	2434.6	1576	0.40911	0.126843	3208.58	1862.25	0.47561	0.372045	2737.52	2008.89	0.532608	0.511616	2413.96	1638.77	0.423625	0.464671	2529.09	1797.2	0.476787	0.376913	2724.07	1910.76	0.45963	0.505645	2433.42	1570.25	0.40873	0.169462	3127.86	2321.81	0.574359	-0.0674562	3576.42	2719.22	0.629904	0.450645	2555.66	1732.57
1	0	0	1	1	0	0	0.321583	2844.95	2180.76	0.611769	0.497842	2448.44	1599.09	0.420026	0.00790972	3429.28	2056.34	0.496811	0.378654	2717.2	1996.01	0.528028	0.512476	2409.54	1672.85	0.449126	0.462211	2533.74	1816.89	0.484808	0.294749	2877.39	2076.58	0.493219	0.49582	2452.29	1598.48	0.418986	0.173232	3131.75	2324.84	0.568765	-0.0642074	3564.33	2723.56	0.63656	0.436242	2593.67	1789.04
1	0	0	1	1	0	0	0.330319	2836.28	2162.14	0.603485	0.513904	2417.17	1572.39	0.408318	0.211301	3070.39	1870.79	0.473293	0.359639	2766.98	2000.3	0.53003	0.509665	2427.7	1666.94	0.427417	0.459485	2548.94	1838.53	0.48073	0.290493	2899.84	2019.29	0.441759	0.511727	2420.26	1574.21	0.406167	0.117775	3245.08	2387.6	0.580867	-0.0622663	3568.83	2723.54	0.636555	0.461926	2543.68	1752.49
1	0	0	1	1	0	0	0.325168	2835.86	2168.76	0.605988	0.500832	2433.16	1588.93	0.416141	0.174278	3118.25	1816.9	0.456176	0.356261	2758.11	2008.3	0.529942	0.515629	2392.15	1666.83	0.44739	0.477002	2488.34	1789.68	0.47159	0.337924	2800.36	1991.6	0.503009	0.498048	2437.48	1572.58	0.412339	0.181346	3106.17	2321	0.567988	-0.0641764	3565.45	2723.54	0.636554	0.468396	2510.21	1737.5
1	0	0	1	1	0	0	0.307825	2864.93	2186	0.61046	0.498389	2442.26	1594.34	0.416489	0.156563	3149.27	1802.12	0.45517	0.369919	2737.97	2009.16	0.530562	0.510993	2411.65	1668.45	0.427719	0.469555	2506.7	1781.67	0.473764	0.318175	2845.16	1983.2	0.453524	0.497959	2442.7	1593.07	0.416134	0.138594	3193.3	2375.73	0.578624	-0.0629016	3558.36	2723.49	0.636554	0.445003	2560.73	1746.68
1	0	0	1	1	0	0	0.31784	2853.26	2179.57	0.606812	0.528537	2362.22	1545.32	0.411318	0.298473	2869.15	1722.34	0.423254	0.360349	2750.77	2003.9	0.532559	0.532964	2350.94	1636.47	0.442693	0.497807	2441.17	1741.27	0.467083	0.370176	2730.95	1957.07	0.477765	0.524459	2373.29	1549.15	0.412433	0.179663	3104.22	2315.03	0.555834	-0.063007	3562.87	2723.49	0.636551	0.488104	2465.83	1690.41
1	0	0	1	1	0	0	0.32049	2855.96	2175.23	0.608367	0.511515	2413.99	1556.11	0.404821	0.17786	3130.11	1815.46	0.468829	0.348856	2792.75	2029.78	0.535628	0.526033	2379.53	1628.41	0.426474	0.477482	2500.72	1796.93	0.472262	0.345623	2795.93	1989.07	0.460918	0.509149	2420.33	1568.96	0.404637	0.171609	3137.23	2333.85	0.555639	-0.0610385	3571.28	2723.57	0.636557	0.496955	2449.09	1666.55
1	0	0	1	1	0	0	0.339031	2817.13	2164.98	0.61322	0.528405	2378	1556.59	0.409394	0.169703	3124.09	1794.51	0.471337	0.376919	2733.72	2006.9	0.534767	0.541498	2345.52	1625.48	0.424654	0.48831	2478.47	1768.83	0.472154	0.358559	2764.56	1964.11	0.495545	0.522087	2394.33	1562.58	0.416099	0.213884	3042.81	2244.64	0.551795	-0.0681312	3580.01	2717.68	0.63032	0.49359	2467.4	1695.65
1	0	0	1	1	0	0	0.327458	2842.72	2189.04	0.61727	0.503546	2441.61	1585.86	0.416294	0.234968	3031.16	1810.27	0.436037	0.300555	2884.65	2060.92	0.54535	0.513794	2416.95	1675.51	0.447341	0.491083	2472.86	1772.72	0.473927	0.216261	3029.74	2040.56	0.479767	0.511179	2422.02	1586.45	0.414455	0.0691466	3337	2442.59	0.609094	-0.0690626	3583.78	2724.63	0.631112	0.460952	2544.43	1742.85
1	0	0	1	1	0	0	0.325069	2826.12	2166.2	0.602525	0.530123	2363.25	1545.47	0.403456	0.181597	3112.75	1804.98	0.464522	0.383438	2705.14	1987.4	0.527883	0.537789	2341.87	1625.25	0.419742	0.488686	2462.6	1773.94	0.473793	0.395637	2680.44	1909.95	0.474081	0.528674	2364.97	1549.37	0.407768	0.142436	3184.54	2349.86	0.585069	-0.0654809	3562.83	2723.56	0.636559	0.479843	2483.6	1697.65
1	0	0	1	1	0	0	0.325292	2828.46	2160.29	0.609923	0.511655	2408.04	1583.95	0.417798	0.218553	3047.32	1794.74	0.422441	0.347218	2775.14	2018.09	0.535374	0.528047	2364.66	1638.41	0.415198	0.476207	2487.43	1787.47	0.472371	0.393168	2679.3	1867.52	0.461329	0.516638	2396.27	1578.98	0.416804	0.236657	3009.76	2241.99	0.559429	-0.0650721	3564.06	2723.56	0.636558	0.464254	2521.75	1755.63
1	0	0	1	1	0	0	0.340651	2808.21	2150.47	0.606854	0.535818	2357.34	1568.61	0.414887	0.191463	3100	1847.97	0.463091	0.384949	2714.59	2003.05	0.535037	0.554341	2311.26	1610.03	0.432127	0.502028	2443.08	1744.97	0.468611	0.420861	2630.03	1896.87	0.463238	0.545981	2331.77	1548.62	0.411881	0.152294	3173.53	2350.72	0.585787	-0.0710226	3580.56	2721.44	0.631543	0.505736	2430.46	1696.6
1	0	0	1	1	0	0	0.338855	2810.6	2165.62	0.608644	0.520127	2389.25	1567.29	0.41667	0.135539	3188.72	1825.83	0.480468	0.359163	2755.62	2010.8	0.536646	0.535969	2352.01	1612.18	0.447773	0.485363	2471.19	1781.57	0.481314	0.337614	2809.55	1967.07	0.496103	0.512574	2408.71	1569.14	0.414117	0.0769351	3307.2	2408.75	0.611738	-0.0602624	3563.23	2723.58	0.636558	0.513974	2407.4	1641.71
1	0	0	1	1	0	0	0.32039	2850.02	2178.71	0.609171	0.501958	2434.38	1584.65	0.411759	0.087334	3300.06	1907.76	0.495532	0.375398	2730.78	2008.24	0.531253	0.520834	2390.26	1649.71	0.428248	0.460268	2540.35	1819.11	0.481764	0.38262	2705.42	1888.2	0.410016	0.505733	2423.95	1584.32	0.412985	0.154565	3175.14	2373.76	0.57046	-0.0644038	3568.88	2723.58	0.636555	0.488628	2468.43	1707.1
1	0	0	1	1	0	0	0.3236	2837.52	2179.59	0.609919	0.513407	2401.15	1558.6	0.40762	0.196288	3083.83	1792.84	0.430939	0.364937	2743.72	2015.58	0.532217	0.521579	2379.19	1638.69	0.42282	0.46284	2525.01	1801.82	0.475234	0.299132	2859.82	2036.92	0.493098	0.516096	2392.63	1559.67	0.404761	0.154879	3152.81	2318.11	0.563726	-0.0735349	3578.73	2720.9	0.631785	0.475531	2490.07	1696
1	0	0	1	1	0	0	0.304768	2856.98	2185.71	0.61371	0.511632	2404.95	1551.19	0.413026	0.0565455	3340.77	1934.62	0.481351	0.350268	2760.03	2026.5	0.532765	0.522474	2376.38	1633.08	0.436878	0.482654	2472.86	1774.9	0.474667	0.350092	2764.74	1944.15	0.458337	0.509737	2409.96	1565.66	0.417786	0.161066	3143.3	2344.46	0.580018	-0.0671167	3555.94	2723.56	0.636554	0.471832	2492.36	1703.32
1	0	0	1	0	0	1	0.369602	2919.94	2241.85	0.507686	0.447242	2734.22	1760.71	0.369509	0.270466	3141.15	1764.42	0.380341	0.436561	2760.51	2066.55	0.432613	0.533717	2511.26	1709.3	0.365555	0.466599	2685.92	1900.89	0.406875	0.450546	2726.04	1898.82	0.345865	0.461481	2698.78	1750.28	0.371523	0.36548	2929.47	2266.79	0.490449	-0.118842	3890.01	3052.96	0.600097	0.517639	2554.19	1720.7
1	0	0	1	0	0	1	0.389512	2472.87	1960.05	0.595632	0.537159	2153.17	1449.58	0.423991	-0.0455541	3236.2	2020.55	0.553215	0.475953	2291.12	1760.89	0.529317	0.61016	1976.08	1439.65	0.41969	0.575609	2061.79	1594.76	0.472254	0.508753	2218.26	1704.87	0.424435	0.553777	2114.16	1427.33	0.422714	0.209586	2813.77	2246.85	0.577845	-0.0351569	3220.07	2548.2	0.642391	0.532	2165.13	1553.06
1	0	0	1	0	0	1	0.291827	2537.69	2024.96	0.543332	0.50207	2127.91	1508.27	0.369409	-0.296199	3433.24	2116.2	0.485177	0.339875	2450.09	1933.9	0.50458	0.545465	2033.07	1534.67	0.362002	0.517077	2095.6	1634.67	0.411091	0.258289	2597.08	1989.77	0.440394	0.489291	2155.04	1533.28	0.376388	0.0971572	2865.33	2263.56	0.545336	-0.0243414	3052.05	2374.87	0.560984	0.473865	2187.35	1602.45
1	0	0	1	0	0	1	0.36234	2579.28	2039.69	0.635772	0.50576	2270.77	1589.73	0.467625	0.201274	2886.71	1655.88	0.462945	0.385337	2532.34	2021.2	0.571702	0.542529	2184.67	1588.04	0.457738	0.504786	2273.01	1739.32	0.480458	-0.264314	3631.88	2718.07	0.820261	0.515009	2249.42	1551.41	0.453386	0.0642809	3124.47	2400.84	0.594899	-0.0646865	3332.84	2609.78	0.670315	0.485871	2316.01	1677.03
1	0	0	1	0	0	1	0.381254	2800.06	2203.92	0.506192	0.515419	2477.96	1664.03	0.344997	-0.0924135	3720.52	2075.02	0.397144	0.36354	2839.86	2185.89	0.474142	0.54438	2402.77	1717.05	0.36568	0.510565	2490.34	1838.41	0.395067	0.35455	2859.84	2075.77	0.442865	0.499957	2517.18	1727.89	0.360905	0.128927	3322.29	2585.17	0.546213	-0.0913125	3718.65	2841.01	0.54871	0.588822	2282.58	1611.57
1	0	0	1	0	0	1	0.432064	2564.01	1974.94	0.560365	0.632146	2063.52	1429.65	0.408281	0.188832	3064.26	1735.88	0.55425	0.415434	2601.28	1984.44	0.525742	0.687859	1900.84	1388.98	0.370792	0.640651	2039.52	1561.04	0.418839	0.563806	2247.04	1722.2	0.386448	0.629746	2070.24	1412.53	0.398257	0.218602	3007.51	2368.66	0.591513	-0.0650492	3511.2	2706.82	0.627961	0.621714	2092.57	1528.06
1	0	0	1	0	0	1	0.396058	2601.95	2102.97	0.627928	0.579057	2172.27	1551.48	0.436955	0.157056	3073.98	1946.53	0.548793	0.394463	2605.39	2028.19	0.566899	0.603028	2109.51	1584.76	0.438514	0.537924	2275.93	1756.15	0.487696	0.133661	3116.35	2331.18	0.419648	0.588936	2146.63	1541.14	0.439208	0.0525663	3258.94	2488.78	0.602115	-0.0999354	3511.44	2898.1	0.710458	0.61558	2075.9	1551.81
1	0	0	1	0	0	1	0.514474	2254.5	1748.27	0.492002	0.671252	1855.14	1300.35	0.356567	0.42974	2443.32	1383.91	0.369795	0.460252	2377.06	1796.4	0.451677	0.681924	1824.78	1389.46	0.365766	0.665152	1872.27	1499.78	0.395454	0.406092	2493.47	1948.35	0.46995	0.67487	1844.9	1289.18	0.356366	0.17756	2934.25	2256.64	0.539327	-0.0819328	3365.46	2621.67	0.570076	0.583983	2086.89	1520.98
1	0	0	1	0	0	1	0.364764	2661.85	2079.53	0.56322	0.549515	2241.59	1550.5	0.396904	-0.0556166	3431.38	1992	0.4396	0.346617	2699.6	2048.7	0.531689	0.562419	2209.25	1578.33	0.443353	0.52008	2313.66	1705.42	0.44795	0.371209	2648.31	1934.27	0.417302	0.560053	2215.22	1535.39	0.394969	0.141631	3094.23	2319.04	0.590033	-0.0842968	3477.68	2717.92	0.61914	0.553166	2232.49	1549.71
1	0	0	1	0	0	1	0.333748	2612.66	2070.22	0.727235	0.567429	2105.19	1487.53	0.48787	0.207217	2849.97	1817.08	0.557057	0.335597	2609.03	2054.95	0.656892	0.571931	2094.21	1613.7	0.495942	0.507746	2245.73	1773.34	0.573936	0.420627	2436.36	1875.41	0.546583	0.560758	2121.36	1521.99	0.491549	0.162738	2928.83	2228.8	0.653995	-0.00662828	3211.42	2554.05	0.757434	0.531958	2189.8	1620.12
1	0	0	1	0	0	1	0.35863	2921.9	2256.19	0.689249	0.450388	2704.83	1761.45	0.496617	0.166118	3331.68	1979.74	0.491554	0.399393	2827.52	2104.39	0.59666	0.50659	2562.8	1767.4	0.498254	0.471485	2652.4	1906.87	0.549045	0.274858	3106.87	2309.63	0.631182	0.449584	2706.8	1792.08	0.503432	0.141384	3380.73	2476.25	0.722331	-0.0902025	3809.47	3027.65	0.749778	0.501225	2576.7	1783.31
1	0	0	1	0	0	1	0.424123	2621.34	2048.37	0.580161	0.626847	2110.1	1429.58	0.370448	0.2596	2972.3	1688.24	0.410113	0.389046	2700	2031.26	0.525538	0.633746	2090.5	1498.32	0.412952	0.590427	2210.68	1622.08	0.441914	0.537044	2350.33	1745.78	0.470363	0.617019	2137.7	1426.87	0.367879	0.308763	2871.92	2174	0.554619	-0.0488366	3537.64	2746.87	0.637625	0.608009	2162.7	1522.74
1	0	0	1	0	0	1	0.412966	2477.06	1972.31	0.593901	0.668	1862.83	1373.32	0.359984	0.18738	2914.39	1725.87	0.395551	0.461201	2373.11	1822.42	0.497027	0.640993	1937.12	1426.99	0.368621	0.585235	2082.12	1569.36	0.439707	0.436346	2427.23	1858.16	0.441882	0.675328	1842.16	1330.6	0.349371	0.182737	2922.71	2256.81	0.55116	-0.0443864	3303.96	2620.98	0.655375	0.604415	2033.41	1521.04
1	0	0	1	0	0	1	0.391106	2641.13	2059.06	0.569197	0.490904	2415.01	1631.24	0.411801	0.0974801	3215.5	1885.88	0.453145	0.452415	2504.64	1895.79	0.499998	0.520054	2344.85	1685.75	0.413507	0.512239	2363.87	1743.27	0.44324	0.356604	2714.93	1980.18	0.411435	0.491962	2412.5	1616.63	0.404458	0.139318	3140.08	2335.18	0.540958	-0.0731043	3506.23	2676.95	0.612468	0.452172	2505.2	1806.37
1	0	0	1	0	0	1	0.395802	2729.34	2144.68	0.701152	0.585444	2260.79	1552.45	0.519642	0.448869	2606.73	1602.59	0.495524	0.299802	2938.18	2238.25	0.655719	0.580081	2275.37	1699.29	0.501493	0.567392	2309.49	1763.4	0.55189	0.413646	2688.74	1938.97	0.533852	0.588024	2253.74	1554.74	0.500776	0.222061	3097	2348.44	0.665443	-0.0583926	3612.37	2869.97	0.760539	0.562725	2321.91	1683.32
1	0	0	1	0	0	1	0.397897	2655.74	1962.61	0.398094	0.548437	2299.9	1490.54	0.271016	-0.034006	3480.26	1950.26	0.341392	0.352235	2754.6	2007.58	0.382252	0.566376	2253.76	1538.14	0.309931	0.505379	2407.06	1727.36	0.328358	0.174166	3110.26	2332.76	0.350772	0.524217	2360.78	1542.13	0.277594	0.275966	2912.26	2228.31	0.447434	-0.205322	3757.52	2948.31	0.507454	0.550816	2293.84	1596.47
1	0	0	1	0	0	1	0.429773	2679.28	2109.63	0.649978	0.647943	2105.23	1366.49	0.41551	0.339795	2882.93	1614.72	0.413512	0.456012	2616.91	1990.7	0.570727	0.644466	2115.6	1494.72	0.44943	0.621849	2181.86	1589.73	0.475837	0.50359	2499.85	1819.75	0.480215	0.647141	2107.63	1388.65	0.410977	0.344599	2872.42	2197.99	0.583899	-0.0605778	3653.97	2946.96	0.726158	0.633391	2148.3	1582.62
1	0	0	1	0	0	1	0.245309	3112.24	2281.53	0.733944	0.353705	2880.08	1784.4	0.512624	0.0612034	3471.16	2024.12	0.515809	0.236647	3130.05	2268.33	0.683736	0.3866	2805.82	1828.94	0.525935	0.339099	2912.44	2006.22	0.618518	0.236629	3130.09	2157.86	0.632831	0.379997	2820.89	1738.8	0.502071	-0.256536	4015.84	2921.78	0.841998	-0.0263697	3629.45	2818.94	0.784451	0.374864	2832.54	1862.87
1	0	0	1	0	0	1	0.445339	2533.84	1985.33	0.522837	0.664872	1969.56	1405.71	0.329807	0.303622	2839.14	1762.65	0.421991	0.424855	2580.2	2043.23	0.496918	0.662773	1975.72	1471.92	0.370012	0.622116	2091.43	1599.32	0.388714	0.432712	2562.52	1825.64	0.478898	0.653698	2002.13	1425.09	0.327967	0.196691	3049.34	2280.36	0.556134	-0.0902	3552.37	2728.29	0.592378	0.66607	1966.04	1458.2
1	0	0	1	0	0	1	0.387549	2550.08	2032.17	0.646729	0.595522	2072.36	1494.77	0.46876	0.0910283	3106.66	1915.67	0.544346	0.394247	2536.1	1918.06	0.597993	0.603509	2051.8	1563.43	0.510594	0.583993	2101.69	1653.3	0.517736	0.451256	2413.81	1904.82	0.552596	0.572812	2129.75	1532.57	0.471442	0.261408	2800.4	2159.62	0.617854	-0.0460486	3332.68	2645.67	0.699167	0.591591	2082.41	1596.44
1	0	0	1	0	0	1	0.359432	2740.78	2107.12	0.585114	0.570377	2244.58	1456.21	0.414369	0.183216	3094.89	1892.41	0.530298	0.386757	2681.69	2026.62	0.535156	0.57637	2228.87	1521.52	0.410949	0.511848	2392.6	1724.99	0.474316	0.418308	2611.79	1873.89	0.383109	0.574895	2232.75	1452.46	0.419965	0.109511	3231.51	2423.35	0.542718	-0.0712783	3544.4	2814.29	0.655425	0.546427	2306.3	1485.7
1	0	0	1	0	0	1	0.366288	2673.26	2027.35	0.53028	0.562475	2221.25	1492.7	0.370633	0.262324	2884.22	1822.88	0.437508	0.424724	2547.03	1903.6	0.464934	0.606157	2107.45	1522.57	0.35879	0.602197	2118.02	1604.32	0.40122	0.516654	2334.66	1732.71	0.355519	0.567647	2208.08	1507.18	0.368943	0.0578774	3259.49	2530.19	0.563793	-0.120579	3554.81	2745.63	0.573391	0.503502	2366.21	1706.19
1	0	0	1	0	0	1	0.333137	2584.49	2039.2	0.520322	0.48957	2261.13	1567.24	0.379381	-0.0935814	3309.65	1982.98	0.454491	0.369378	2513.28	1988.95	0.492959	0.489525	2261.22	1646.19	0.40399	0.452564	2341.66	1769.62	0.422876	0.272587	2699.27	1959.68	0.452247	0.491063	2257.82	1598.88	0.396891	0.0440052	3094.46	2324.94	0.521546	-0.107652	3330.88	2671.78	0.571671	0.430145	2389.12	1736.61
1	0	0	1	0	0	1	0.406962	2544.65	1945.4	0.564772	0.626146	2020.41	1285.81	0.343226	0.271849	2819.67	1663.82	0.360693	0.329386	2705.98	2038.69	0.519894	0.599179	2092	1464.51	0.371053	0.573568	2157.81	1595.29	0.431792	0.392397	2575.71	1813.94	0.422068	0.621269	2033.54	1275.73	0.353085	-0.0836992	3439.87	2473.07	0.596263	-0.0845007	3441.14	2747.17	0.643484	0.578748	2144.66	1479.59
1	0	0	1	0	0	1	0.277286	2829.92	2155.33	0.698321	0.422638	2529.39	1644.72	0.507387	-0.0293882	3377.39	2055.82	0.611402	0.22011	2939.74	2160.35	0.643506	0.450728	2467.09	1775.59	0.540443	0.44221	2486.15	1827.62	0.565373	0.298513	2788.06	2006.71	0.510729	0.41592	2544.06	1653.84	0.500822	0.0360713	3268.24	2611.1	0.693329	-0.0400497	3394.84	2668.68	0.735761	0.414328	2547.53	1805.07
1	0	0	1	0	1	0	0.272697	2721.09	2005.99	0.516738	0.42247	2424.78	1480.43	0.331252	0.17372	2900.34	1783.2	0.446637	0.258411	2747.68	1978.36	0.46113	0.429689	2409.58	1545.8	0.355799	0.384949	2502.31	1530.86	0.357333	0.309098	2652.12	1858.73	0.43557	0.41918	2431.67	1530.1	0.370079	0.0834046	3054.74	2253.26	0.495554	4.78115e-05	3190.62	2526.1	0.624055	0.320381	2630.37	1688.74
1	0	0	1	0	1	0	0.436401	2454.08	1880.08	0.447694	0.634141	1977.25	1367.25	0.321522	0.330489	2674.75	1751.98	0.383674	0.415331	2499.53	1874.38	0.399954	0.683741	1838.34	1310.76	0.307363	0.588457	2097.06	1344.75	0.314705	0.492031	2329.82	1739.85	0.382043	0.644913	1947.92	1420.87	0.339692	-0.0664385	3375.76	2517.36	0.540165	-0.0764892	3391.63	2626.1	0.531834	0.570351	2142.7	1516.08
1	0	0	1	0	1	0	0.286388	2718.77	2089.6	0.532735	0.560838	2132.82	1390.1	0.330975	0.147854	2970.97	1789	0.430185	0.284045	2723.23	2001.47	0.46929	0.536163	2191.91	1462.26	0.350936	0.482304	2315.68	1448.02	0.344201	0.240797	2804.27	2005.39	0.487818	0.549023	2161.31	1520.49	0.376413	0.0728572	3098.95	2358.88	0.522098	3.41957e-05	3218.35	2630.29	0.619689	0.509673	2253.64	1511.46
1	0	0	1	0	1	0	0.282776	2628.42	1939.24	0.449813	0.367001	2469.27	1646.76	0.374029	-0.0311036	3151.51	2077.46	0.481146	0.300973	2594.86	1923.52	0.429251	0.408434	2387.09	1635.21	0.378911	0.35924	2484.36	1680.26	0.385146	0.28298	2628.05	1911.88	0.410727	0.338094	2525.02	1760.98	0.39903	-0.197493	3396.28	2469.4	0.569826	-0.000321013	3104.11	2488.11	0.553986	0.315156	2568.4	1776
1	0	0	1	0	1	0	0.338517	2757.05	2089.22	0.624827	0.489421	2422.24	1542.27	0.4162	0.3136	2808.5	1755.19	0.462838	0.414155	2594.64	1944.27	0.560168	0.551735	2269.62	1555.54	0.426636	0.490926	2418.66	1549.72	0.391198	0.478733	2447.46	1792.07	0.450736	0.503522	2388.55	1594.62	0.44605	0.264597	2907.02	2204.81	0.606865	-0.000141097	3390.12	2718.4	0.768543	0.455802	2500.71	1719.81
1	0	0	1	0	1	0	0.326876	2852.8	2046.28	0.579252	0.498917	2461.38	1552.58	0.391982	-0.0903329	3630.81	2030.62	0.49746	0.343251	2817.89	2017.32	0.554493	0.465027	2543.25	1712.93	0.480374	0.38099	2735.73	1721.01	0.436196	0.347965	2807.76	1924.1	0.486454	0.499314	2460.41	1648.29	0.442279	0.0603317	3370.63	2417.97	0.595596	-0.000198512	3477.5	2680.01	0.726587	0.322893	2861.23	1872.02
1	0	0	1	0	1	0	0.373128	3105.25	2189.61	0.569664	0.589258	2513.57	1532.9	0.379743	0.352361	3156.27	1782.35	0.43795	0.389889	3063.46	2136.78	0.515454	0.579913	2542.01	1549.43	0.385146	0.543823	2648.95	1524.7	0.36373	0.44411	2924.16	1926.17	0.445177	0.547244	2639	1617.02	0.406839	0.272225	3345.85	2386.31	0.573379	-0.0610424	4039.93	2927.99	0.6686	0.533119	2679.85	1619.36
1	0	0	1	0	1	0	0.288402	2773.67	2163.33	0.666823	0.558644	2184.4	1521.45	0.468066	0.412611	2519.99	1587.08	0.507601	0.36924	2611.37	2079.79	0.605914	0.539766	2230.62	1566.18	0.466822	0.463496	2408.37	1538.41	0.444325	0.355404	2639.86	2052.01	0.626785	0.545461	2216.78	1592.49	0.486904	0.3	2750.97	2134.3	0.585813	2.35676e-05	3288	2748.49	0.795344	0.445357	2448.74	1672.96
1	0	0	1	0	1	0	0.267343	2747.81	2003.2	0.607205	0.504087	2260.68	1451.52	0.414934	0.0766411	3084.76	1904.41	0.542807	0.303663	2678.83	2017.53	0.577422	0.491943	2288.19	1535.52	0.453601	0.439559	2403.26	1508.64	0.443624	0.308368	2669.77	1969.63	0.606787	0.462155	2354.32	1571.67	0.45792	0.0636664	3106.36	2286.96	0.612465	-0.000165614	3210.5	2594.91	0.786078	0.364125	2559.9	1701.72
1	0	0	1	0	1	0	0.373655	2770.46	2026.12	0.590587	0.486551	2508.38	1632.99	0.453076	0.222099	3087.5	1944.51	0.509756	0.349793	2822.74	2037.57	0.539225	0.498013	2480.22	1675.11	0.489902	0.4412	2616.81	1685.57	0.497507	0.4287	2645.92	1817.38	0.431214	0.476771	2532.16	1710.05	0.476078	0.168899	3191.33	2422.83	0.570276	2.61247e-05	3500.57	2696.86	0.735486	0.454572	2585.31	1719.03
1	0	0	1	0	1	0	0.388767	2827.82	2006.32	0.540031	0.514543	2520.14	1577.95	0.377918	0.178409	3278.51	1962.96	0.514971	0.489041	2585.48	1834.44	0.47115	0.520102	2505.67	1593.74	0.397226	0.405598	2788.62	1686.2	0.426908	0.472668	2626.58	1797.99	0.455457	0.489717	2583.77	1668.01	0.413875	0.266685	3097.38	2273.08	0.536209	-0.0570957	3718.83	2785.5	0.634798	0.438969	2709.21	1663.17
1	0	0	1	0	1	0	0.317096	2878.24	2291.34	0.831059	0.59086	2227.83	1579.79	0.559932	0.316295	2879.93	1976.06	0.724857	0.381112	2740.02	2162.31	0.732668	0.605777	2186.85	1588.85	0.568073	0.581766	2252.46	1553.57	0.533511	0.402493	2692.27	2010.2	0.696861	0.57188	2278.92	1641.63	0.621243	0.296056	2922.24	2295	0.720937	-0.000520639	3483.85	2848.27	0.98497	0.543748	2352.61	1659.69
1	0	0	1	0	1	0	0.328448	2734.57	1945.45	0.46516	0.542275	2257.63	1437.11	0.356187	0.463866	2443.35	1475.29	0.346129	0.392748	2600.36	1871.78	0.417819	0.564763	2201.47	1446.55	0.342843	0.551195	2235.52	1415.94	0.349162	0.477753	2411.5	1767.52	0.361304	0.552596	2232.03	1444.09	0.358733	0.35064	2689.01	2099.8	0.466953	-0.0211142	3372	2662.96	0.589875	0.483986	2397.07	1558.28
1	0	0	1	0	1	0	0.278424	3153.32	2263.57	0.726493	0.435763	2788.41	1755.17	0.518898	0.38853	2902.78	1737.81	0.534514	0.306478	3091.41	2291.52	0.689805	0.451493	2749.27	1752.18	0.543488	0.43527	2789.63	1624.74	0.477098	0.28514	3138.61	2208.22	0.681564	0.447038	2760.41	1783.93	0.552932	0.265338	3181.78	2306.78	0.690783	-0.000785412	3713.61	2960.96	0.921	0.384823	2911.57	1801.78
1	0	0	1	0	1	0	0.28389	3016.44	2054.52	0.479711	0.396564	2768.98	1607.66	0.335406	0.11337	3356.41	1933.19	0.424438	0.254593	3077.52	2111.74	0.473436	0.418239	2718.79	1670.32	0.37	0.458809	2622.28	1549.04	0.340472	0.199565	3189.09	2072.52	0.418224	0.401949	2756.6	1661.9	0.36169	0.0464403	3480.79	2518.39	0.532387	-0.0120748	3586	2741.17	0.614822	0.358728	2854.47	1760.87
1	0	0	1	0	1	0	0.354652	2644.64	2129.5	0.740849	0.561498	2180	1513.79	0.485113	0.188712	2965.22	1855.84	0.572682	0.413446	2521.3	2032.45	0.658667	0.579017	2136	1513.68	0.50148	0.525168	2268.51	1558.82	0.495693	0.428455	2488.83	1908	0.572716	0.526039	2266.42	1588.72	0.539808	0.106649	3111.58	2397.02	0.728703	-0.0075559	3304.49	2797.52	0.894159	0.53329	2249.02	1571.41
1	0	0	1	0	1	0	0.251385	3012.94	2180	0.470221	0.448959	2584.96	1658.37	0.353086	0.244968	3025.83	1787.16	0.376909	0.237295	3041.16	2210.41	0.459977	0.488431	2490.66	1680.05	0.361094	0.499889	2462.6	1538.49	0.329677	0.258438	2998.72	2197.69	0.474029	0.421116	2649.46	1729.01	0.367924	0.149414	3211.59	2488.15	0.537647	-0.0610084	3586.91	2775.24	0.54993	0.388366	2723.37	1815.14
1	0	0	1	0	1	0	0.351515	2803.48	2102.84	0.457461	0.556616	2318.13	1506.46	0.303215	0.0942721	3313.19	2156.29	0.421683	0.377567	2746.59	2030.82	0.400103	0.551639	2331.1	1641.29	0.356616	0.441775	2601.07	1707.23	0.34013	0.407958	2678.7	2017.23	0.439247	0.543275	2352.74	1584.21	0.332758	0.224837	3065.09	2447.53	0.499283	-0.0261116	3526.51	2830.82	0.583902	0.474898	2522.72	1706.91
1	0	0	1	0	1	0	0.267933	3142.83	2172.36	0.622455	0.393953	2859.56	1664.95	0.451006	0.314152	3042	1897.46	0.495827	0.351884	2957.14	2099.4	0.580056	0.422046	2792.5	1709.99	0.472077	0.391268	2865.89	1650.16	0.446208	0.292176	3090.36	2078.3	0.540497	0.376772	2899.81	1749.77	0.483185	0.0839633	3515.62	2534.21	0.661817	-0.0201427	3710.02	2727	0.694533	0.365898	2925	1796.21
1	0	0	1	0	1	0	0.22793	2834.67	2179.13	0.610626	0.412292	2473.18	1562.61	0.453922	0.100795	3059.17	1922.45	0.471592	0.241221	2810.17	2060.09	0.557932	0.385111	2529.73	1650.74	0.467223	0.312187	2675.53	1688.97	0.477212	0.366355	2568.02	1792.87	0.459416	0.401156	2496.5	1631.05	0.468894	0.0842895	3087.12	2347.58	0.623433	-0.00138975	3228.32	2658.13	0.713874	0.336997	2626.83	1708.78
1	0	0	1	0	1	0	0.371944	2699.47	2145.55	0.638242	0.634617	2058.98	1423.08	0.43624	0.490196	2432.09	1601.69	0.457909	0.37711	2688.34	2068.79	0.583241	0.599129	2156.66	1508.69	0.466089	0.618685	2103.39	1422.44	0.41561	0.483572	2447.84	1822.11	0.481421	0.606111	2137.79	1532.11	0.47104	0.226024	2996.69	2267.01	0.60385	-0.000419556	3406.98	2791.22	0.770429	0.46347	2495.03	1706.59
1	0	0	1	0	1	0	0.380773	2919.94	2190.37	0.71145	0.561551	2457.02	1637.25	0.507734	0.260597	3190.73	2003.85	0.610785	0.336855	3021.71	2287.73	0.683033	0.564266	2449.4	1695.88	0.517959	0.527055	2551.85	1678.83	0.536033	0.348471	2995.13	2264.27	0.747532	0.52382	2560.56	1712.12	0.557073	0.141614	3437.88	2623.45	0.703935	-0.0261169	3758.79	3002.12	0.843574	0.497932	2629.24	1829.61
1	0	0	1	0	1	0	0.308087	2988.1	2254.61	0.765071	0.496549	2548.87	1679.14	0.517668	0.149704	3312.49	1982.61	0.575564	0.389367	2807.11	2108.55	0.667855	0.522657	2481.9	1721.98	0.546764	0.447632	2669.83	1713.77	0.508153	0.345671	2905.81	2133	0.696631	0.462764	2633.01	1744.27	0.554239	0.163519	3285.47	2438.94	0.704367	-0.0111002	3612.15	2841.3	0.835921	0.497434	2546.63	1760.49
1	0	0	1	0	1	0	0.343062	2896.22	2001.59	0.479243	0.527504	2456.23	1556.6	0.371447	0.408461	2748.28	1670	0.419092	0.357647	2863.9	2011.84	0.467645	0.515182	2488.05	1619.55	0.392802	0.486441	2560.74	1597.81	0.400147	0.441993	2669.26	1887.81	0.428284	0.483879	2567.12	1684.87	0.404254	0.0677815	3450.08	2529.84	0.559469	-0.0819784	3716.89	2741.05	0.559122	0.49156	2547.95	1706.53
1	0	0	1	0	1	0	0.28844	2681.06	1991.05	0.555228	0.503295	2240.01	1469.48	0.398271	0.321721	2617.61	1695.29	0.442177	0.271552	2712.69	1978.31	0.518826	0.530887	2176.9	1448.44	0.392057	0.509003	2227.1	1477.54	0.37777	0.333414	2594.95	1861.8	0.48971	0.531455	2175.59	1484.05	0.402039	-0.24477	3546.05	2410.8	0.581736	2.76481e-05	3178.3	2643.38	0.673117	0.466749	2320.95	1593.22
1	0	0	0	1	1	1	0.140419	3112.16	2478.29	0.674317	0.306036	2792.01	1937.21	0.530882	-0.240596	3727.4	2387.18	0.613865	0.192155	3017.42	2313.06	0.629469	0.324881	2755.46	1933.69	0.525115	0.209215	2987.16	2020.8	0.543932	0.144354	3099.04	2325.05	0.562787	0.294889	2815.7	2015.88	0.562184	-0.13758	3573.41	2693.88	0.673092	-0.0714064	3471.38	2694.42	0.643008	0.217082	2964.92	2041.73
1	0	0	0	1	1	1	0.159545	3073.17	2444.73	0.663644	0.31336	2778.59	1949.58	0.52279	-0.0356128	3409.47	2236.7	0.57206	0.197311	3004.36	2306.22	0.627288	0.350101	2703	1933.45	0.510887	0.265228	2871.44	1960.57	0.516613	0.137441	3107.5	2392.06	0.583152	0.297484	2809.81	2012.09	0.546193	-0.0625845	3451.85	2661.23	0.662576	-0.0608826	3451.63	2682.27	0.640938	0.26276	2877.22	1999.05
1	0	0	0	1	1	1	0.164758	3063.03	2437.06	0.663215	0.282219	2841.81	1975.26	0.532046	-0.0215817	3387.34	2235.87	0.580954	0.186491	3025.86	2331.22	0.634344	0.335828	2734.22	1934.61	0.51228	0.267676	2868.93	1919.79	0.503095	0.125586	3132.98	2424.25	0.584156	0.263103	2879.21	2056.34	0.564475	-0.078901	3471.5	2645.85	0.663298	-0.0680172	3467.44	2698.1	0.643877	0.258656	2884.33	2034.34
1	0	0	0	1	1	1	0.155332	3085.59	2453.14	0.668941	0.266206	2868.85	1991.8	0.532826	-0.177365	3635.88	2391.95	0.611137	0.179309	3040.21	2332.96	0.639881	0.326518	2748.9	1914.62	0.513721	0.239931	2916.43	1952.39	0.52052	0.140171	3110.4	2355.5	0.572773	0.259622	2884.74	2046.23	0.556241	-0.0885799	3495.16	2684.72	0.683332	-0.0669948	3469.25	2697.31	0.645931	0.218629	2960.22	2051.81
1	0	0	0	1	1	1	0.161209	3069.34	2457.32	0.669759	0.346006	2706.22	1915.01	0.511332	-0.158455	3588.41	2385.79	0.608824	0.180669	3033.58	2327.52	0.635997	0.362164	2671.02	1921.45	0.519446	0.311066	2775.66	1901.73	0.507265	0.165851	3053.79	2317.37	0.549268	0.305474	2787.68	2037.43	0.553648	-0.119949	3542.11	2706.06	0.67787	-0.0597526	3450.34	2678.13	0.64043	0.252249	2891.22	2054.03
1	0	0	0	1	1	1	0.162749	3061.97	2443.45	0.664627	0.301091	2792.56	1947.11	0.525574	-0.235372	3714.52	2385.12	0.622033	0.184967	3020.62	2306.13	0.628775	0.317891	2758.93	1952.72	0.516373	0.232921	2920.28	1992.66	0.524636	0.148226	3085.14	2275.59	0.553088	0.299871	2794.96	2004.13	0.552281	-0.0908849	3490.9	2618.23	0.661606	-0.0683984	3462.09	2706.43	0.651586	0.175852	3033.96	2084.39
1	0	0	0	1	1	1	0.157207	3080.82	2446.7	0.664872	0.324688	2756.6	1953.07	0.53016	-0.0967909	3502.05	2349.62	0.596617	0.197232	3004.92	2302.51	0.632028	0.35771	2686.54	1911.26	0.514504	0.28249	2833.03	1916.16	0.504932	0.167853	3058.81	2310.76	0.579724	0.286286	2832.67	2042.62	0.559186	-0.0947372	3499.56	2661	0.674195	-0.0656745	3466.66	2694.51	0.642076	0.270266	2863.85	1994.35
1	0	0	0	1	1	1	0.168062	3056.53	2424.67	0.656936	0.306263	2789.4	1940.69	0.523349	-0.0736296	3452.1	2236.88	0.576561	0.202495	2992.72	2294.31	0.627838	0.333309	2734.2	1953.11	0.511964	0.2258	2940.15	1993.36	0.5239	0.168915	3049.73	2270.05	0.581972	0.291382	2817.31	2009.02	0.550323	-0.0181389	3377.52	2585.47	0.649632	-0.0813349	3481.48	2703.35	0.648317	0.251332	2895.77	2015.95
1	0	0	0	1	1	1	0.154022	3083.46	2463.18	0.670664	0.315575	2767.5	1939.27	0.529475	-0.202535	3666.43	2398.27	0.619706	0.1837	3027.02	2329.18	0.63526	0.355086	2684.56	1910.73	0.511248	0.262833	2866.68	1976.26	0.511791	0.133295	3120.16	2364.86	0.59708	0.287209	2822.18	2009.96	0.549434	-0.0902847	3497.93	2691.86	0.680998	-0.0679661	3467.04	2699.73	0.649145	0.28186	2836.81	1987.37
1	0	0	0	1	1	1	0.153199	3084.73	2444.69	0.664596	0.308348	2787.19	1944.9	0.518038	-0.0892646	3487.71	2288.48	0.598465	0.195445	3006.64	2310.15	0.630815	0.340609	2721.42	1926.19	0.515069	0.236994	2922.12	2008.02	0.529436	0.0958264	3186.42	2424.31	0.57697	0.293826	2817.66	1996.17	0.544372	-0.00292625	3340.28	2576.26	0.66492	-0.073803	3473.66	2704.45	0.646333	0.232218	2929.18	2023.68
1	0	0	0	1	1	1	0.161504	3064.45	2443.6	0.665185	0.313674	2771.11	1934.97	0.53058	-0.167634	3598.71	2363.28	0.624958	0.19058	3008.68	2311.76	0.630964	0.332011	2734.47	1949.38	0.519058	0.286311	2824.16	1954.74	0.516209	0.163856	3046.01	2305.42	0.565377	0.285513	2830.22	2014.65	0.56014	-0.0975654	3498.16	2684.01	0.67504	-0.0651919	3454.35	2705.12	0.648993	0.245463	2910.13	1998.58
1	0	0	0	1	1	1	0.165566	3053.14	2431.53	0.662375	0.311272	2773.46	1940.16	0.52529	-0.17907	3632.23	2393.59	0.615016	0.193034	3004.86	2301.07	0.628399	0.331447	2730.6	1943.99	0.522042	0.220858	2946.1	2010.33	0.535506	0.135638	3101.7	2350.93	0.607861	0.283528	2826.13	2023.56	0.556847	-0.0621356	3435.03	2642.06	0.673402	-0.0925612	3498.37	2711.47	0.639071	0.219366	2937.33	2048.4
1	0	0	0	1	1	1	0.149261	3089.71	2446.76	0.663545	0.30318	2792.42	1959.97	0.526728	-0.163929	3609.87	2398.56	0.616683	0.184996	3022.84	2312.04	0.634652	0.33039	2737.85	1961.25	0.521613	0.223296	2948.16	2036.21	0.542417	0.154565	3074.69	2323.02	0.581903	0.290165	2818.55	2027.84	0.553589	-0.0917458	3481.36	2672.49	0.687624	-0.0775956	3477.73	2707.4	0.645472	0.237062	2923.32	2045.89
1	0	0	0	1	1	1	0.141678	3097.25	2462.89	0.671908	0.247021	2899.81	1980.83	0.531611	-0.144907	3578.17	2331.61	0.589217	0.18118	3025.07	2308.98	0.629399	0.287303	2823.4	1962.97	0.520049	0.202542	2986.87	1998	0.521808	0.111126	3150.71	2355.68	0.554515	0.237799	2918.15	2041.51	0.54826	-0.121246	3533.17	2666.41	0.667674	-0.065128	3452.47	2706.11	0.651907	0.20314	2985.24	2074.93
1	0	0	0	1	1	1	0.161084	3073.77	2433.96	0.66176	0.30769	2794.58	1948.88	0.528248	-0.183135	3641	2430.72	0.623015	0.200782	3001.52	2301.25	0.631004	0.35911	2688.63	1895.23	0.513786	0.249923	2907.97	2019.45	0.531826	0.202554	2995.57	2266.14	0.57741	0.297132	2815.67	2008.98	0.556594	-0.123494	3549.86	2723.01	0.676763	-0.0676332	3463.04	2704.61	0.647394	0.273319	2860.98	1974.19
1	0	0	0	1	1	1	0.158902	3074.72	2446.39	0.665354	0.314317	2774.44	1927.36	0.518375	-0.213554	3677.11	2402.72	0.641948	0.188074	3019.01	2317.87	0.631056	0.344732	2710.84	1915.77	0.509613	0.239717	2913.38	1994.65	0.532212	0.0848813	3185.91	2376.47	0.58088	0.295735	2813.7	2006.32	0.54665	-0.101306	3497.76	2655.86	0.656028	-0.0514671	3437.8	2703.79	0.657548	0.272542	2854.96	1980
1	0	0	0	1	1	1	0.152072	3070.6	2440.4	0.664203	0.293658	2803.2	1956.48	0.534456	-0.085108	3458.82	2182.5	0.58099	0.176305	3026.28	2332	0.635394	0.366933	2658.02	1896.84	0.506606	0.273688	2840.62	1924.2	0.508943	0.168824	3040.57	2315.42	0.552231	0.296938	2793.87	2038.62	0.55575	-0.0642825	3438.26	2635.17	0.659296	-0.0751814	3460.95	2699.1	0.643208	0.280178	2831.29	1999.6
1	0	0	0	1	1	1	0.151564	3082.2	2456.81	0.666657	0.300517	2793.36	1945.87	0.539406	-0.139839	3568.52	2270.68	0.57677	0.188229	3012.5	2300.12	0.624674	0.331913	2728.43	1921.45	0.526432	0.238807	2914.52	1978.89	0.542905	0.15447	3054.97	2305.24	0.598006	0.257322	2879.65	2061.72	0.567407	-0.0103595	3355.75	2560.51	0.648094	-0.0720662	3465.18	2704.83	0.645728	0.207503	2971.9	2063.7
1	0	0	0	1	1	1	0.155686	3081	2450.44	0.664598	0.310034	2785.82	1949.19	0.522501	-0.156791	3604.66	2385.85	0.604434	0.198523	3001.72	2298.47	0.627487	0.349794	2703.69	1930.62	0.517798	0.293872	2815.85	1946.63	0.506163	0.204691	2991.5	2266.97	0.56835	0.297185	2812.08	2021.26	0.554391	-0.0615785	3451.53	2678.16	0.6749	-0.0736006	3475.44	2698.02	0.641061	0.254638	2890.74	2014.16
1	0	0	0	1	1	1	0.151847	3086.79	2466.74	0.671702	0.306989	2791.07	1954.9	0.526878	-0.239076	3691.96	2393.14	0.627906	0.203203	2992.65	2297.75	0.626692	0.351793	2694.83	1915.91	0.512408	0.204486	2980.42	2046.53	0.547114	0.147635	3094.58	2311.38	0.563837	0.287382	2827.56	2026.87	0.553328	0.0232178	3308.49	2533.88	0.641534	-0.0535136	3441.97	2689.9	0.652742	0.271813	2845.3	1998.35
1	0	0	0	1	1	1	0.163282	3063.88	2437.3	0.661553	0.333732	2734.91	1933.58	0.524001	-0.0353718	3401.93	2172.27	0.581468	0.200367	2997	2301.8	0.629406	0.360405	2679.43	1910.18	0.516942	0.273966	2852.93	1942.13	0.524069	0.214267	2970.76	2245.36	0.561455	0.325955	2750.43	1974.64	0.543217	-0.046141	3417.8	2592.73	0.656668	-0.0673355	3459.01	2698.47	0.651735	0.282891	2838.79	1966.95
1	0	0	0	1	1	1	0.16202	3075.91	2451.17	0.665783	0.329337	2750.59	1928.11	0.524749	-0.212141	3697.01	2440.52	0.629985	0.192948	3015.36	2314.25	0.633087	0.353172	2699.97	1916.55	0.524456	0.211884	2980.69	2025.81	0.5481	0.168628	3062.08	2315.36	0.581697	0.301487	2806.82	2014.26	0.553669	0.0242458	3305.94	2544.56	0.643011	-0.0617108	3461.49	2706.25	0.64955	0.240368	2920.38	2040.61
1	0	0	0	1	1	1	0.148511	3092.96	2458.49	0.667814	0.280274	2836.85	1970.46	0.527077	-0.100611	3518.33	2248.1	0.609376	0.176	3040.12	2327.58	0.636059	0.330022	2738.34	1909.32	0.509359	0.239712	2918.35	1943.43	0.512071	0.173607	3043.47	2276.46	0.539408	0.29592	2808.21	1998.27	0.548254	-0.180792	3623.62	2731.83	0.691084	-0.0738257	3470.29	2703.26	0.644449	0.251432	2898.75	2023.92
1	0	0	0	1	1	1	0.171696	3052.08	2434.57	0.666542	0.301319	2799.08	1972.4	0.538537	-0.244154	3727.81	2412.91	0.654494	0.190345	3018.34	2310.35	0.632943	0.32441	2752.11	1958.24	0.528725	0.229676	2931.97	1986.64	0.548568	0.191867	3013.52	2298.99	0.577045	0.291804	2818.64	2030.91	0.555681	-0.0838597	3486.2	2664.38	0.680554	-0.0740018	3474.61	2698.55	0.6536	0.217615	2962.76	2088.29
1	0	0	0	1	1	1	0.151331	3088.3	2446.83	0.666678	0.306636	2791.09	1921.15	0.522099	-0.0346296	3404.31	2209.09	0.58143	0.199795	2997.94	2298.26	0.627969	0.359151	2685.09	1876.86	0.502355	0.294712	2814.21	1872	0.508271	0.158759	3061.75	2322.47	0.580951	0.280979	2839.04	2005.38	0.552815	0.00235877	3344.78	2546.31	0.645071	-0.0692531	3466.63	2691.7	0.642933	0.249474	2905.1	1982.32
1	0	0	1	0	0	0	0.288231	3155.4	2215.77	0.66491	0.344571	3027.95	1780.05	0.436742	0.0429352	3658.95	2027.13	0.463429	0.313991	3097.78	2132.76	0.571408	0.349881	3015.66	1873.55	0.466282	0.338589	3041.73	2001.34	0.498572	0.188573	3369.07	2292.51	0.505838	0.345343	3026.16	1772.7	0.437167	0.134875	3478.76	2460.11	0.614619	-0.051087	3834.47	2776.15	0.699598	0.302684	3123.2	1852.41
1	0	0	1	0	0	0	0.320023	2793.31	2192.33	0.543949	0.447777	2517.27	1675.75	0.407578	-0.201202	3712.62	2246.73	0.47345	0.316357	2800.83	2114.46	0.512401	0.464025	2479.96	1776.57	0.417023	0.439521	2536.02	1854.9	0.445998	0.349715	2731.64	2010.94	0.366607	0.421148	2577.25	1722.33	0.419414	-0.0346845	3445.69	2480.73	0.531068	-0.133028	3605.73	2838.44	0.574098	0.338958	2754.15	1939.86
1	0	0	1	0	0	0	0.326381	2776.97	2232.21	0.665612	0.474639	2452.41	1670.16	0.445993	0.0628622	3275.41	1975.07	0.417314	0.408519	2602.16	2005.79	0.556013	0.489444	2417.6	1743.23	0.466109	0.429738	2555.06	1818.91	0.47005	0.390601	2641.28	1998.13	0.544528	0.485505	2426.91	1675.96	0.455042	-0.00131683	3385.71	2538.7	0.717121	-0.0607243	3484.7	2716.25	0.667159	0.35868	2709.57	1830.59
1	0	0	1	0	0	0	0.392551	2626.59	2114.8	0.575029	0.622624	2070.26	1472.29	0.363407	0.145057	3116.06	1890.61	0.39634	0.396191	2618.71	1986.65	0.490723	0.613416	2095.36	1575.59	0.379052	0.512439	2353.16	1783.07	0.407746	0.457781	2481.56	1859.83	0.45995	0.603971	2120.8	1513.87	0.375082	0.213263	2989.18	2237.78	0.515091	-0.0914031	3520.7	2685.73	0.581566	0.557017	2243.01	1667.81
1	0	0	1	0	0	0	0.287276	2672.39	2017.03	0.589404	0.401515	2448.87	1637.62	0.450117	-0.13068	3365.97	1937.34	0.488771	0.274821	2695.64	1977.04	0.533676	0.382473	2487.53	1719.2	0.484672	0.344782	2562.32	1819.47	0.500064	0.0379248	3104.88	2316.76	0.597923	0.380326	2491.85	1672.44	0.451571	-0.261949	3555.99	2431.94	0.664009	-0.0649792	3266.71	2549.66	0.595837	0.362707	2527.02	1785.97
1	0	0	1	0	0	0	0.303443	3069.33	2345.54	0.758694	0.482576	2645.38	1613.95	0.440189	0.152964	3384.67	1867.57	0.484288	0.387695	2877.72	2068.4	0.618241	0.453801	2717.95	1790.63	0.514613	0.472521	2670.96	1843.52	0.53342	0.276179	3128.82	2162.32	0.598132	0.475019	2664.63	1628.15	0.44612	0.0638999	3558.17	2642.38	0.704794	-0.0437991	3757.28	2872.86	0.765756	0.403944	2839.28	1874.56
1	0	0	1	0	0	0	0.353878	2724.94	2154.18	0.565608	0.417488	2587.33	1746.44	0.457282	0.149918	3125.57	1749.22	0.424076	0.307508	2821.02	2058.94	0.498823	0.466856	2475.27	1734.58	0.418585	0.464761	2480.12	1789.93	0.433335	0.114542	3189.95	2322.43	0.46075	0.438227	2540.85	1713.38	0.448918	0.0738405	3262.44	2388.06	0.575628	-0.0740408	3513.26	2662.47	0.561185	0.378236	2673.08	1833.59
1	0	0	1	0	0	0	0.316821	2740.64	2173.06	0.627823	0.582883	2141.48	1441.97	0.382356	-0.0691643	3428.53	2155.5	0.549054	0.332151	2709.72	2020.45	0.540084	0.568908	2177.06	1494.29	0.392105	0.547852	2229.59	1601.98	0.428637	0.40357	2560.74	1745.76	0.448806	0.569173	2176.39	1448.37	0.392988	0.166727	3026.77	2238.23	0.563235	-0.0849996	3453.82	2744.57	0.640464	0.492791	2361.45	1613.03
1	0	0	1	0	0	0	0.263485	3234.18	2392.45	0.565885	0.424771	2858.21	1837.42	0.392507	0.152311	3469.7	1978.03	0.389732	0.282038	3193.18	2318.7	0.509193	0.441174	2817.16	1912.37	0.412816	0.390049	2943.21	2027.4	0.447439	0.298478	3156.41	2252.28	0.479888	0.418658	2873.35	1832.83	0.392524	0.265857	3228.97	2474.82	0.548633	-0.128479	4003.32	2960.39	0.578114	0.405334	2906.09	1961.12
1	0	0	1	0	0	0	0.37106	2779.94	2195.54	0.603132	0.577428	2278.67	1508.49	0.406209	0.177455	3179.15	1709.31	0.473559	0.416552	2677.52	2004.21	0.510323	0.586793	2253.28	1617.77	0.401412	0.517421	2435.09	1814.16	0.464284	0.468936	2554.49	1845.23	0.364158	0.5507	2349.63	1569.45	0.422853	0.347681	2831.14	2146.81	0.508249	-0.0741188	3632.93	2836.77	0.619803	0.531459	2399.41	1705.77
1	0	0	1	0	0	0	0.357166	2659.89	2105.75	0.577766	0.633677	2007.92	1378.15	0.337215	0.000965302	3315.92	1999.36	0.467516	0.439057	2484.7	1856.69	0.466635	0.630394	2016.9	1428.16	0.356778	0.58632	2133.76	1555.36	0.399976	0.455628	2447.72	1798.56	0.438082	0.608131	2076.75	1440.43	0.351514	0.308249	2759.24	2022.23	0.47763	-0.0388675	3381.38	2576.83	0.570782	0.567259	2182.37	1540.68
1	0	0	1	0	0	0	0.296733	2693.65	2211.86	0.618379	0.443043	2397.14	1617.25	0.3962	0.0125757	3191.79	1864.36	0.421224	0.342686	2604.16	2062.68	0.525077	0.474558	2328.33	1689.21	0.408324	0.45112	2379.69	1807.06	0.444692	0.283937	2718.05	2004.5	0.417138	0.444821	2393.31	1614.05	0.394405	-0.098544	3366.59	2578.2	0.599568	-0.0211918	3245.9	2549.72	0.599882	0.474041	2329.47	1646.97
1	0	0	1	0	0	0	0.284037	2755.82	2129.53	0.666001	0.475493	2358.75	1599.69	0.50051	0.210113	2894.6	1599.01	0.553308	0.283996	2755.9	2050.26	0.559644	0.470891	2369.07	1676.79	0.482619	0.43048	2457.88	1782.44	0.496201	0.348014	2629.81	1904.43	0.457948	0.465813	2380.41	1596.27	0.498229	-0.0975271	3412.04	2462.46	0.610872	-0.080132	3384.89	2601.05	0.668636	0.313194	2699.13	1816.59
1	0	0	1	0	0	0	0.298718	3172.71	2416.33	0.670597	0.543347	2560.22	1724.85	0.431087	0.135291	3523.05	2082.36	0.527836	0.327529	3106.85	2290.92	0.564831	0.532374	2590.79	1822.86	0.437432	0.447194	2816.89	1983.61	0.47133	0.457675	2790.06	2060.2	0.48097	0.561074	2510.03	1700.12	0.429953	0.222757	3340.12	2524.31	0.585477	-0.0621362	3904.57	2958.67	0.695749	0.480275	2731.31	1918.55
1	0	0	1	0	0	0	0.206645	3003.99	2249.14	0.598883	0.361651	2694.59	1716.02	0.43838	-0.00731992	3384.92	1980.9	0.411378	0.206291	3004.66	2109.67	0.548148	0.378659	2658.46	1815.18	0.458095	0.33232	2755.8	1905.45	0.481346	0.262057	2897.18	2057.34	0.501501	0.364886	2687.76	1713.61	0.439836	0.117582	3168.12	2401.74	0.622941	-0.0772004	3500.36	2745.03	0.620836	0.306035	2809.53	1924.08
1	0	0	1	0	0	0	0.283087	2804.77	2267.62	0.693321	0.517984	2299.82	1560.44	0.455172	0.396715	2572.91	1528.03	0.413532	0.335812	2699.66	2012.01	0.608624	0.546513	2230.73	1582.71	0.464348	0.480016	2388.69	1754.84	0.505391	0.501827	2338.05	1745.49	0.499238	0.515404	2305.97	1544.18	0.453655	-0.119228	3504.48	2599.75	0.697335	-0.0205415	3346.41	2552.52	0.645831	0.485966	2374.98	1654.16
1	0	0	1	0	0	0	0.335928	2759.13	2222.06	0.617507	0.523741	2336.61	1579.54	0.426951	0.148553	3124.23	1979.74	0.513763	0.379001	2668.15	1976.66	0.511224	0.512542	2363.92	1631.14	0.461749	0.506128	2379.43	1770.59	0.480018	0.332551	2766.14	1935.97	0.501345	0.515903	2355.76	1557.64	0.425629	0.00664105	3374.57	2443.12	0.590069	-0.0439238	3459.39	2636.26	0.600199	0.433977	2547.31	1777.08
1	0	0	1	0	0	0	0.319012	2873.59	2400.66	0.751087	0.596693	2211.43	1552.11	0.473135	0.161204	3189.21	1849.55	0.493899	0.426829	2636.31	2048.45	0.603833	0.626689	2127.6	1573.26	0.464927	0.510558	2436.16	1825.82	0.559101	0.437673	2611.26	1945.56	0.652332	0.593534	2220.07	1552.05	0.472594	0.163993	3183.9	2399.06	0.669862	-0.036578	3545.32	2879.56	0.755175	0.599934	2202.53	1604.57
1	0	0	1	0	0	0	0.337418	2829.61	2182.71	0.545254	0.493719	2473.45	1523.96	0.364584	0.147948	3208.78	1832.71	0.42521	0.398266	2696.56	1971.4	0.479647	0.493632	2473.66	1607.69	0.369436	0.455327	2565.52	1790.07	0.431945	0.260587	2989.17	2022.26	0.354999	0.499013	2460.48	1529.19	0.374701	0.205095	3099.31	2213.16	0.531521	-0.0827427	3617.18	2743.14	0.565971	0.436283	2609.98	1698.57
1	0	0	1	0	0	0	0.319179	2789.36	2214.36	0.610172	0.620903	2081.44	1452.49	0.343259	0.209879	3004.94	1804.63	0.442182	0.449282	2508.73	1877.83	0.481467	0.600276	2137.31	1526.11	0.348069	0.582647	2183.94	1626.37	0.411251	0.482745	2431.31	1791.28	0.411505	0.615199	2097.04	1460.44	0.339249	0.210934	3002.93	2108.08	0.485794	-0.0362798	3441.34	2620.78	0.587183	0.579014	2193.42	1609.58
1	0	0	1	0	0	0	0.263675	3061.14	2182.76	0.51229	0.350408	2875.21	1766.62	0.388131	-0.182737	3879.65	2220.4	0.46476	0.269852	3048.28	2154.43	0.472574	0.432659	2687.02	1730.66	0.381503	0.40261	2757.26	1825.19	0.401302	0.219656	3151.32	2227.21	0.408257	0.366816	2838.66	1743.92	0.393302	-6.32088e-05	3567.49	2677.37	0.586722	-0.113137	3763.77	2840.89	0.552814	0.398432	2766.88	1785.8
1	0	0	1	0	0	0	0.330551	2859.34	2242.22	0.562905	0.51057	2444.85	1643.07	0.354406	0.103153	3309.53	1939.57	0.413823	0.414778	2673.42	1991.79	0.467633	0.496545	2479.63	1801.27	0.373227	0.523134	2413.27	1800.34	0.408048	0.332467	2855.24	2088.21	0.520366	0.526055	2405.86	1645.72	0.356684	0.225615	3075.28	2272.55	0.515123	-0.141787	3734.22	2944.56	0.592694	0.46309	2560.69	1823.95
1	0	0	1	0	0	0	0.35255	2759.19	2208.34	0.632012	0.607605	2148.03	1474.84	0.423908	0.0067897	3417.42	1834.26	0.525576	0.391126	2675.73	1993.38	0.525752	0.612007	2135.94	1535.4	0.43767	0.554474	2288.83	1669.41	0.467885	0.421973	2607.06	1868.75	0.530608	0.604193	2157.34	1458.52	0.419147	0.159258	3144.19	2317.41	0.578669	-0.127043	3640.39	2872.06	0.658868	0.538794	2328.76	1600.04
1	0	0	1	0	0	0	0.305675	2492.68	2059.1	0.544382	0.510833	2092.25	1450.71	0.365827	-0.0712757	3096.25	1752.98	0.412787	0.332872	2443.37	1924.04	0.460923	0.488975	2138.49	1618.41	0.397672	0.420776	2276.71	1728.78	0.433944	0.330579	2447.57	1820.02	0.358846	0.523645	2064.67	1454.23	0.369467	-0.25626	3352.93	2455.4	0.531681	-0.0378644	3047.58	2470	0.535858	0.333344	2442.51	1746.07
1	0	0	1	0	0	0	0.32173	2727.48	2017.91	0.629784	0.415176	2532.64	1505.95	0.415904	0.0887193	3161.45	1844.36	0.44733	0.420202	2521.73	1694.88	0.505966	0.470489	2409.89	1494.76	0.414824	0.49544	2352.43	1554.65	0.436771	0.339939	2690.62	1937.12	0.61699	0.428898	2502.75	1497.55	0.420544	0.1869	2986.29	2134.65	0.520554	-0.058699	3407.58	2545.42	0.645575	0.299077	2772.65	1731.76
1	0	0	0	1	0	1	0.151293	3091.25	2509.03	0.707707	0.342271	2723.3	1940.52	0.522126	-0.316907	3815.41	2424.84	0.617567	0.161754	3073.49	2396.61	0.658039	0.338309	2728.83	2032.13	0.542683	0.275185	2857.01	2190.68	0.587603	0.0774123	3216.99	2428.76	0.602626	0.340842	2727.34	1924.75	0.51979	-0.100632	3508.76	2747.15	0.736215	-0.0392007	3419.08	2690.35	0.675823	0.255946	2891.24	2109.79
1	0	0	0	1	0	1	0.142073	3113.69	2511.3	0.71203	0.303791	2798.39	1973.96	0.52897	-0.29361	3821.82	2484.08	0.595965	0.150685	3097.25	2405.51	0.661191	0.297897	2810.23	2062.86	0.550905	0.253398	2902.67	2224.15	0.593628	0.0222404	3308.51	2453.92	0.607618	0.305211	2794.05	1958.98	0.526926	-0.155489	3595.11	2776.15	0.739843	-0.042972	3434.33	2698.6	0.671835	0.194462	3007.03	2212.13
1	0	0	0	1	0	1	0.137017	3115	2530.98	0.71214	0.340695	2724.75	1937.93	0.523756	-0.266439	3774.3	2376.85	0.604163	0.151783	3089.8	2417.87	0.666783	0.348701	2708.79	2022.93	0.535828	0.26623	2873.88	2200.74	0.591071	0.0338294	3296.94	2448.42	0.623492	0.345857	2713.21	1919.37	0.514724	-0.076195	3472.63	2697.8	0.724374	-0.0476026	3433.6	2689.98	0.664093	0.27806	2848.06	2099.88
1	0	0	0	1	0	1	0.151156	3087.38	2500.79	0.704133	0.335339	2730.2	1930	0.515625	-0.277771	3773.52	2416.44	0.595041	0.154915	3082.1	2392.79	0.660041	0.340472	2721.57	2011	0.530938	0.266831	2869.26	2194.62	0.586987	0.109559	3162.47	2336.33	0.588374	0.345215	2710.34	1913.89	0.507787	-0.0978558	3510.23	2746.89	0.730387	-0.0568508	3447.47	2702.16	0.666406	0.283524	2838.57	2041.85
1	0	0	0	1	0	1	0.143667	3109.6	2506.61	0.709058	0.358733	2691.09	1904.16	0.511796	-0.187682	3663.78	2341.36	0.580153	0.173163	3056.84	2376.62	0.654926	0.351207	2705.03	2013.96	0.534354	0.272383	2867.61	2188.56	0.592082	0.114079	3160.01	2369.29	0.579959	0.355349	2697.77	1913.5	0.511798	-0.0544384	3448.85	2684.98	0.694425	-0.0451429	3435.32	2694.11	0.663461	0.286042	2833.57	2068.21
1	0	0	0	1	0	1	0.143056	3100.12	2505.33	0.705626	0.31809	2765.15	1942.33	0.524627	-0.204025	3666.93	2280.09	0.590745	0.155536	3079.9	2393.46	0.655701	0.319478	2762.94	2052.74	0.548341	0.23912	2923.41	2228.3	0.591429	0.0338897	3273.96	2462.89	0.604734	0.314153	2774.1	1946.93	0.52344	-0.0338395	3397.31	2652.87	0.694155	-0.0385632	3419.23	2698.44	0.677714	0.261144	2877.49	2122.12
1	0	0	0	1	0	1	0.125445	3129.84	2544.38	0.713057	0.309486	2781.49	1960.59	0.524702	-0.234595	3717.52	2327.52	0.59487	0.147399	3093.01	2417.45	0.65995	0.319711	2760.19	2041.44	0.543602	0.233913	2930.81	2235.08	0.594354	0.103531	3165.45	2327.44	0.57809	0.322317	2755.13	1945.59	0.522706	-0.0846003	3482.43	2757.81	0.726858	-0.0445122	3423.91	2695.72	0.670566	0.264983	2866.91	2086.53
1	0	0	0	1	0	1	0.138236	3111.98	2513.89	0.708068	0.332042	2734.32	1933.43	0.525198	-0.324869	3850.51	2406.2	0.623233	0.144498	3102.17	2409.94	0.662616	0.329533	2741.18	2042.97	0.536064	0.252847	2897.08	2218.65	0.591291	0.0661098	3234.09	2408.14	0.589975	0.326621	2744.54	1930.79	0.519616	-0.110668	3527.37	2758.71	0.725159	-0.0575251	3448.88	2709.35	0.676454	0.243601	2907.2	2113.44
1	0	0	0	1	0	1	0.135643	3119.51	2532.21	0.715712	0.319213	2771.63	1942.48	0.5158	-0.22551	3703.28	2360.1	0.585715	0.147934	3094.65	2405.08	0.66227	0.303935	2801.16	2078.94	0.547857	0.241116	2925.78	2239.98	0.594217	0.0698127	3220.73	2406.56	0.59401	0.304613	2800.28	1959.89	0.51791	-0.0704803	3457.82	2701.56	0.715819	-0.0552581	3448.12	2691.51	0.659112	0.214666	2972.24	2190.88
1	0	0	0	1	0	1	0.14051	3097.84	2518.71	0.714232	0.312049	2778.79	1975.85	0.539965	-0.280703	3757.93	2457.71	0.617071	0.159535	3069.19	2401.77	0.662067	0.345345	2710.49	2033.16	0.542627	0.266901	2865.83	2205.85	0.593831	0.0664724	3231.54	2461.49	0.628276	0.328084	2747.15	1958.89	0.528446	-0.057354	3441.32	2700.05	0.728214	-0.0393641	3412.66	2692.45	0.670459	0.24817	2902.96	2149.31
1	0	0	0	1	0	1	0.130847	3112.89	2529.28	0.707603	0.329015	2740.78	1948.92	0.517633	-0.441323	3985.85	2610.66	0.630963	0.147297	3088.95	2411.16	0.664968	0.320188	2755.96	2055.17	0.539861	0.259687	2874.35	2203.52	0.590848	0.0339582	3267.95	2446.51	0.626395	0.324188	2747.18	1942.35	0.518485	-0.130218	3523.6	2747.01	0.731884	-0.050917	3427.95	2695	0.664401	0.218684	2944.95	2171.23
1	0	0	0	1	0	1	0.142463	3104.36	2512.78	0.711265	0.347923	2709.96	1914.71	0.518481	-0.2228	3688.41	2352.41	0.587855	0.150824	3087.85	2398.4	0.664012	0.352111	2702.77	2013.71	0.535992	0.275252	2857.84	2190.53	0.58853	0.11841	3150.29	2362.39	0.585802	0.348944	2706.62	1920.54	0.51962	-0.0945254	3493.42	2732.73	0.727948	-0.0453681	3428.9	2690.47	0.664305	0.2737	2853.06	2074.38
1	0	0	0	1	0	1	0.14973	3097.26	2505.2	0.7082	0.354463	2698.34	1886.48	0.512243	-0.313212	3835.06	2425.02	0.625848	0.156754	3082.97	2393.9	0.662977	0.336566	2733.26	2018.24	0.551858	0.260336	2886.96	2194.37	0.593422	0.0766019	3220.23	2418.94	0.619012	0.348621	2710.07	1901.84	0.515651	-0.0630377	3459.77	2702.31	0.741116	-0.0520678	3445.12	2697.21	0.666209	0.270868	2864.93	2093.51
1	0	0	0	1	0	1	0.134039	3115.6	2523.93	0.714272	0.328862	2744.05	1933.34	0.518332	-0.336234	3851.46	2482.34	0.647815	0.149613	3086.83	2401.74	0.661926	0.332642	2737.16	2028.69	0.545583	0.250518	2896.34	2210.46	0.592908	0.0878384	3195.09	2405.34	0.60912	0.341331	2720.62	1925.41	0.522391	-0.10247	3499.61	2727.1	0.733882	-0.0481029	3434.91	2697.1	0.665083	0.231983	2931.65	2128.58
1	0	0	0	1	0	1	0.155494	3088.91	2501.29	0.710463	0.354972	2699.51	1894.93	0.507505	-0.204296	3687.72	2355.56	0.594541	0.169629	3064.55	2387.41	0.654999	0.351884	2705.73	2003.43	0.532813	0.285719	2840.94	2185.25	0.582492	0.0773161	3227.18	2417.79	0.600328	0.358106	2691.99	1895.63	0.510152	-0.0299716	3406.79	2645.1	0.699367	-0.0443354	3434.91	2690.44	0.663929	0.30792	2797.62	2049.95
1	0	0	0	1	0	1	0.152926	3090.1	2484.62	0.696469	0.29736	2814.55	1961.35	0.515915	-0.218698	3694.62	2372.72	0.571071	0.16246	3072.85	2387.3	0.654417	0.308826	2791.22	2035.65	0.534156	0.238314	2930.26	2226.65	0.592449	0.0855805	3203.01	2355.23	0.583743	0.292535	2824.21	1964.13	0.515699	-0.0343892	3401	2621.6	0.688879	-0.0445805	3432.68	2699.33	0.672029	0.241472	2921.67	2086.6
1	0	0	0	1	0	1	0.144918	3108.47	2507.56	0.703301	0.329449	2750.65	1942.22	0.522919	-0.141933	3593.75	2283.23	0.584081	0.140614	3116.15	2423.76	0.669031	0.329522	2750.15	2029.91	0.545043	0.257933	2896.12	2206.35	0.589683	0.0595294	3258.88	2402.09	0.586689	0.330572	2749.34	1923.48	0.520273	-0.129721	3569.12	2754.43	0.731906	-0.0379255	3425.54	2698.57	0.678317	0.268503	2871.02	2063.99
1	0	0	0	1	0	1	0.135785	3116.62	2508.76	0.706141	0.315645	2756.44	1947.36	0.531721	-0.188353	3638.93	2272.49	0.574221	0.139235	3111.09	2412.96	0.667796	0.297758	2793.86	2065.52	0.559354	0.243392	2911.49	2214.51	0.593185	-0.0490084	3410.08	2537.62	0.654236	0.3258	2736.46	1934.62	0.527145	-0.207637	3672.21	2814.04	0.767957	-0.0497762	3438.93	2696.85	0.664383	0.188182	3003.13	2184.7
1	0	0	0	1	0	1	0.138893	3103.44	2515.68	0.712	0.343072	2712.04	1917.94	0.52202	-0.226821	3704.79	2405.45	0.597697	0.153903	3076.52	2397.06	0.660967	0.343929	2704.9	2013.75	0.540456	0.274517	2850.52	2177.09	0.590603	0.0441589	3227.97	2430.92	0.625587	0.340103	2717.44	1921.43	0.517955	-0.102314	3499.95	2742.88	0.727442	-0.0485354	3428.92	2691.23	0.664147	0.274003	2842.57	2091.24
1	0	0	0	1	0	1	0.139646	3113.96	2527.97	0.708816	0.315315	2771.91	1946.27	0.516502	-0.292314	3816.59	2503.52	0.606638	0.153782	3088.23	2409.55	0.661998	0.321085	2760.8	2034.14	0.547538	0.260384	2886.32	2211.24	0.591672	0.0284966	3298.78	2452.27	0.606315	0.322529	2756.38	1942.67	0.514193	-0.114842	3536.75	2762.39	0.749736	-0.0522781	3444.2	2695.98	0.664482	0.236759	2928.43	2106.3
1	0	0	0	1	0	1	0.139943	3105.51	2514.97	0.707698	0.338292	2730.33	1931.36	0.51862	-0.156646	3588.34	2259.09	0.573554	0.151231	3087.78	2398.65	0.662313	0.339588	2727.53	2045.81	0.549401	0.270728	2866.57	2211.98	0.596619	0.0615081	3240.05	2421.03	0.618407	0.329277	2748.13	1944.64	0.523603	-0.122698	3550.22	2777.36	0.753265	-0.0396784	3417.86	2691.58	0.670686	0.280536	2845.79	2081.43
1	0	0	0	1	0	1	0.143957	3113.18	2531.18	0.713101	0.34782	2714.7	1922.9	0.522613	-0.163938	3622.56	2343.14	0.588275	0.156245	3088.87	2404.26	0.663084	0.33717	2739.42	2041.69	0.545031	0.271232	2869.73	2203.37	0.591465	0.105326	3178.73	2397.69	0.589631	0.332646	2747.09	1957.08	0.523627	-0.0442042	3434.82	2688.4	0.706872	-0.048782	3442.79	2693.8	0.664251	0.237012	2940.05	2136.69
1	0	0	0	1	0	1	0.151462	3091.03	2498.58	0.703673	0.332856	2747.17	1942.81	0.522266	-0.302682	3817.13	2435.84	0.603885	0.166008	3067.27	2388.53	0.660889	0.355063	2701.21	2007.5	0.53505	0.270388	2871.12	2197.91	0.592387	0.0893573	3199.95	2389.57	0.596554	0.334056	2744.44	1946.44	0.526356	-0.0808653	3487.25	2692.76	0.719116	-0.0275699	3399.67	2696.1	0.682575	0.289577	2833.23	2038.47
1	0	0	0	1	0	1	0.1299	3130.3	2527.77	0.711248	0.328753	2745.28	1921.25	0.510395	-0.245022	3733.14	2371.94	0.622379	0.156984	3081.14	2390.78	0.657004	0.32709	2749.8	1996.89	0.528272	0.246394	2912.05	2202.7	0.591391	0.133304	3117.06	2317.09	0.582857	0.337334	2728.2	1904.26	0.51342	-0.0611878	3457.18	2684.39	0.700347	-0.0466349	3432.54	2699.17	0.671795	0.250434	2903.33	2077.51
1	0	0	0	1	0	1	0.14445	3109.47	2509.08	0.702444	0.292582	2825.5	1980.62	0.528706	-0.3916	3961.15	2536.92	0.626617	0.141572	3114.63	2415.88	0.662243	0.293437	2824.21	2071.39	0.553051	0.211205	2984.49	2277.41	0.607694	0.0757235	3230.98	2432.25	0.587521	0.298759	2812.67	1960.26	0.526733	-0.103003	3529.31	2741.79	0.738569	-0.036249	3421.83	2697.07	0.676081	0.22139	2958.71	2111.37
1	0	0	0	1	1	0	0.131861	3228.18	2566.12	0.705114	0.263078	2973.27	2058.49	0.542306	-0.18747	3765.47	2518.76	0.64605	0.192029	3113.99	2377.02	0.627214	0.312944	2869.06	2038.2	0.533219	0.210729	3071.8	2132.55	0.552412	0.134561	3222.65	2430.19	0.618899	0.238615	3022.98	2162.77	0.579604	-0.0153097	3489.38	2676.86	0.658671	-0.0270347	3511.62	2752.22	0.692798	0.243572	3004.71	2083.44
1	0	0	0	1	1	0	0.143319	3194.71	2541.9	0.691029	0.268324	2947.69	2017.74	0.529434	-0.128801	3638.95	2424.56	0.616654	0.195841	3092.6	2362.28	0.62268	0.308045	2872.93	2019.19	0.522329	0.184058	3113.8	2111.83	0.543308	0.147383	3174.91	2384.65	0.562502	0.258366	2968.8	2093.51	0.55777	-0.0564638	3513.9	2696.77	0.649219	-0.0222182	3491.78	2758.95	0.691591	0.212613	3059	2133.97
1	0	0	0	1	1	0	0.112234	3237.21	2582.73	0.702928	0.287328	2902.47	2027.85	0.537026	-0.143424	3653.55	2421.32	0.592184	0.196789	3082.27	2359.07	0.620458	0.323013	2828.78	1998.81	0.518786	0.237793	2993.7	2052.69	0.53326	0.163229	3142.49	2327.26	0.537173	0.271896	2935.22	2108.39	0.563443	-0.0231747	3474.81	2646.23	0.637946	-0.0376009	3505.57	2789.5	0.711302	0.211808	3039.64	2125.39
1	0	0	0	1	1	0	0.122366	3226.27	2555.84	0.695395	0.255598	2969.46	2062.88	0.547717	-0.205429	3771.99	2454.57	0.6196	0.17184	3132.37	2390.82	0.633268	0.296028	2886.18	2067.05	0.54688	0.162983	3147.28	2170.99	0.569935	0.128012	3204.31	2398.47	0.593634	0.248785	2983.76	2123.57	0.566724	-0.0871944	3574.44	2734.28	0.676695	-0.0459147	3523.52	2825.7	0.736204	0.228922	3019.11	2130
1	0	0	0	1	1	0	0.131042	3217.03	2552.85	0.692386	0.246905	2994.86	2072.67	0.541999	-0.112021	3614.47	2441.03	0.606616	0.188492	3114.68	2389.49	0.624892	0.29416	2897.8	2057.52	0.539595	0.179537	3120.33	2149.79	0.548193	0.147053	3189.14	2418.3	0.592813	0.249901	2987.71	2116.34	0.559932	-0.12049	3651.85	2809.72	0.679324	-0.0172992	3482.98	2763.34	0.703243	0.17888	3123.95	2187.92
1	0	0	0	1	1	0	0.13082	3220.1	2533.98	0.686979	0.248451	2996.92	2049.98	0.544702	-0.190127	3764.13	2525.98	0.647985	0.187358	3113.91	2378.47	0.624592	0.299308	2890.99	2023.86	0.527514	0.19255	3098.34	2108.78	0.549506	0.173508	3140.68	2366.61	0.597557	0.244116	3005.06	2116.33	0.560691	-0.0473659	3520.28	2683.93	0.657014	-0.0343812	3516.28	2774.41	0.700662	0.232741	3023.37	2096.49
1	0	0	0	1	1	0	0.119937	3243.96	2568.37	0.703891	0.264589	2956.25	2041.29	0.535112	-0.116306	3637.61	2430.8	0.625283	0.182523	3123.92	2387.64	0.627404	0.303627	2878.73	2027.85	0.527502	0.224671	3036.66	2067.45	0.533428	0.103702	3265.31	2446.58	0.578758	0.231641	3024.06	2136.61	0.572083	-0.0138656	3476.83	2660.66	0.654287	-0.0250485	3503.84	2753.42	0.691695	0.198675	3087.48	2167.21
1	0	0	0	1	1	0	0.13746	3217.96	2550.75	0.691815	0.304551	2892.31	1999.49	0.521387	-0.148624	3699.48	2485.84	0.630367	0.194345	3111.71	2379.18	0.623321	0.326625	2846.06	1997.27	0.506619	0.22058	3061.82	2098.37	0.527436	0.16828	3162.63	2346.83	0.562761	0.274676	2952.85	2085.42	0.553608	-0.0273323	3511.52	2697.91	0.649449	-0.0250792	3504.95	2744.08	0.684102	0.233373	3026.85	2118.38
1	0	0	0	1	1	0	0.141034	3211.69	2550.04	0.692139	0.268008	2960.55	2029.44	0.537779	-0.169074	3724.74	2505.59	0.632952	0.19644	3107.33	2372.28	0.626803	0.313393	2869.6	2021.81	0.519922	0.194719	3099.91	2123.38	0.54583	0.149897	3194.69	2409.19	0.607272	0.266143	2967.66	2102.5	0.55689	-0.037075	3523.24	2677.75	0.6534	-0.0144584	3491.28	2754.69	0.707975	0.228204	3036.51	2101.32
1	0	0	0	1	1	0	0.127261	3226.97	2558.57	0.698744	0.282364	2924.45	2028.86	0.532124	-0.195359	3749.74	2451.09	0.626461	0.194826	3101.76	2374.9	0.625946	0.312116	2866.2	2037.97	0.522952	0.216627	3054.67	2103.42	0.530809	0.15425	3173.48	2361.52	0.591376	0.255525	2980.64	2107.78	0.556593	-0.0366729	3505.53	2676.88	0.644619	-0.0208837	3493.84	2780.97	0.713814	0.214214	3058.91	2131.84
1	0	0	0	1	1	0	0.132655	3224.56	2560.16	0.694521	0.300809	2894.54	2009.13	0.530532	-0.0339622	3514.79	2325.76	0.610403	0.192359	3111.45	2373.79	0.624487	0.343502	2805.47	1974.29	0.509486	0.248246	2999.09	2041.53	0.526425	0.12941	3227.42	2394.93	0.566591	0.296107	2905.75	2056.21	0.547923	-0.018696	3489.98	2677.01	0.649761	-0.032511	3517.27	2756.94	0.683289	0.258372	2978.63	2065.64
1	0	0	0	1	1	0	0.132467	3218.02	2548.78	0.689284	0.284201	2921.01	2018.66	0.529918	-0.0915569	3601.18	2419.97	0.636516	0.19092	3107.13	2368.31	0.626953	0.310341	2867.62	2036.91	0.52943	0.205678	3074.55	2154.76	0.551086	0.136273	3208.76	2418.12	0.595762	0.252596	2985.85	2101.37	0.560086	-0.00624732	3463.15	2649.45	0.667203	-0.0187637	3487.5	2746.23	0.689822	0.224774	3038.29	2123.34
1	0	0	0	1	1	0	0.128552	3224.62	2558.37	0.696787	0.246258	2998.18	2071.49	0.545704	-0.106767	3636.07	2454.41	0.624282	0.169296	3148.85	2387.09	0.625175	0.298584	2892.69	2058.99	0.543938	0.211053	3070.88	2127.4	0.548795	0.14333	3198.04	2386.97	0.571872	0.250739	2990.52	2116.56	0.561222	-0.0932046	3601.93	2753.91	0.68208	-0.0321749	3513.16	2775.24	0.699785	0.221466	3044.23	2138.31
1	0	0	0	1	1	0	0.1113	3249.52	2548.15	0.697189	0.225442	3033.2	2077.86	0.556443	-0.204116	3767.49	2453.51	0.647766	0.184031	3116.05	2375.17	0.628308	0.277409	2931.32	2073.99	0.548617	0.173547	3131.05	2130.12	0.548942	0.103955	3263.02	2429.7	0.583107	0.229784	3024.52	2130.88	0.584107	-0.0914193	3599.87	2729.71	0.678131	-0.0386247	3517.88	2769.49	0.697146	0.200792	3081.79	2158.33
1	0	0	0	1	1	0	0.107823	3265.43	2606.82	0.709271	0.275257	2945.31	2040.56	0.531567	-0.226955	3828.29	2475.44	0.641854	0.189526	3111.33	2382.38	0.63059	0.313762	2864	2028.78	0.530448	0.21002	3076.71	2123.65	0.552662	0.15141	3173.87	2384.56	0.595949	0.273832	2947.03	2093.87	0.55806	-0.0075408	3465.12	2658.25	0.664876	-0.0277001	3505.71	2786	0.706924	0.210148	3064.4	2130.44
1	0	0	0	1	1	0	0.128692	3226.78	2557.78	0.691381	0.279527	2931.47	2003.49	0.523186	-0.163298	3707.4	2475.31	0.627446	0.187726	3110.62	2373.08	0.623543	0.329118	2827.35	1983.21	0.516722	0.191186	3098.54	2116.88	0.549498	0.126263	3201.47	2396.07	0.583694	0.262654	2964.74	2087.9	0.555657	-0.043971	3504	2690.39	0.659936	-0.0265388	3504.54	2779.52	0.705186	0.252365	2983.77	2067
1	0	0	0	1	1	0	0.120071	3238.75	2571.64	0.699753	0.276493	2936.52	2029.22	0.530869	-0.150429	3693.21	2498.27	0.629768	0.18323	3119.53	2383.04	0.625106	0.338089	2808.59	1988.97	0.510352	0.249433	2987.37	2042.39	0.527039	0.174243	3137.52	2349.06	0.554652	0.271504	2943.12	2082.75	0.552795	-0.0986161	3611.17	2714.61	0.648003	-0.0430623	3529.15	2758.55	0.682415	0.259938	2968.09	2094.77
1	0	0	0	1	1	0	0.122934	3241.99	2563.66	0.696015	0.27037	2955.32	2028.59	0.531656	-0.110181	3643.67	2413.35	0.629843	0.181836	3129.81	2382.51	0.625324	0.313134	2867.35	2016.24	0.52551	0.248123	2997.73	2040.96	0.536813	0.135624	3218.49	2383.3	0.556699	0.254554	2986.95	2109.14	0.564371	-0.0693021	3574.78	2707.79	0.651914	-0.025783	3507.11	2734.93	0.674401	0.196255	3099.05	2152.8
1	0	0	0	1	1	0	0.131184	3208.96	2549.51	0.694334	0.271002	2941.51	2048.99	0.544936	-0.163373	3710.85	2484.05	0.64801	0.185303	3104.52	2369.73	0.625959	0.308289	2862.36	2016.51	0.529686	0.224495	3029.39	2089.21	0.539517	0.172049	3132.39	2349.08	0.594358	0.235858	3010.99	2150.21	0.569839	-0.04509	3489.27	2667.26	0.641518	-0.0343132	3502.07	2778.99	0.706589	0.223209	3031.32	2101.76
1	0	0	0	1	1	0	0.126493	3226.78	2566.05	0.695714	0.289475	2912.29	2025.16	0.52887	-0.116399	3642.8	2361.47	0.598651	0.193805	3097.05	2369.3	0.627799	0.329805	2828.35	1992.73	0.519584	0.221632	3049.94	2086.69	0.53502	0.121168	3217.65	2414.41	0.631889	0.279201	2934.57	2071.62	0.550706	-0.0660825	3553.77	2700.51	0.681402	-0.032916	3512.01	2758.23	0.68663	0.252418	2982.63	2077.87
1	0	0	0	1	1	0	0.135714	3216.21	2553.71	0.698207	0.271726	2951.08	2058.27	0.533466	-0.196388	3770.69	2465.78	0.617178	0.180405	3129.94	2384.94	0.626612	0.330507	2830.1	2005.91	0.515941	0.203262	3083.24	2116.04	0.544068	0.151454	3180.63	2376.37	0.556868	0.26054	2975.01	2111.41	0.556824	-0.0329975	3503.99	2646.51	0.650042	-0.0205069	3496.88	2788.01	0.720068	0.273089	2946.63	2066.48
1	0	0	0	1	1	0	0.117503	3239	2553.35	0.694206	0.299301	2883.04	1989.95	0.524831	-0.103266	3627.33	2314.28	0.58614	0.196791	3090.14	2355	0.621333	0.33213	2817.74	1969.2	0.514361	0.231668	3025.07	2053.1	0.528371	0.150056	3173.69	2400.9	0.611704	0.272879	2939.31	2079.79	0.552292	-0.0423791	3487.34	2668.29	0.652498	-0.0403715	3519.68	2770.31	0.693127	0.233523	3014.62	2080.06
1	0	0	0	1	1	0	0.129287	3228.33	2559.2	0.69471	0.253464	2987.13	2067.49	0.535649	-0.15792	3701.08	2471.25	0.608412	0.181669	3130.29	2394.08	0.627261	0.294445	2906.54	2072.28	0.529858	0.177321	3132.5	2175.01	0.558929	0.150048	3187.94	2418.21	0.600006	0.250715	2993.12	2132.58	0.560829	-0.0563795	3550.79	2694.62	0.647577	-0.0247747	3501.35	2780.52	0.709594	0.230456	3035.04	2105.77
1	0	0	0	1	1	0	0.121462	3239.06	2569.9	0.694623	0.26551	2963.44	2053.62	0.533304	-0.124644	3651.62	2443.88	0.596953	0.196556	3101.48	2376.59	0.624245	0.321952	2848.32	2013.76	0.512022	0.224707	3044.79	2094.38	0.525422	0.123059	3236.26	2410.39	0.615267	0.276967	2941.57	2098.7	0.554397	-0.0137689	3481.54	2666.52	0.646581	-0.0270717	3501.97	2755.52	0.689387	0.25703	2978.42	2089.89
1	0	0	0	1	1	0	0.13317	3216.27	2550.31	0.694202	0.26585	2957.23	2032.36	0.530081	-0.0606658	3560.38	2359.62	0.577382	0.192572	3105.13	2372.57	0.625949	0.294257	2903.87	2025.85	0.529139	0.202088	3086.29	2098.62	0.528051	0.172122	3145.14	2342.28	0.581115	0.257391	2975.8	2094.44	0.560095	-0.0825666	3584.92	2699.56	0.656404	-0.027239	3505.52	2745.45	0.692216	0.1698	3147.23	2177.63
1	0	0	0	0	1	1	0.108522	3294.54	2679.75	0.609265	0.260609	3000.38	2167.27	0.462499	-0.485961	4253.46	2898.12	0.651932	0.153408	3210.52	2578.76	0.561494	0.296093	2927.5	2181.09	0.465016	0.210062	3101.24	2290.43	0.490919	0.0455134	3408.97	2776.36	0.57392	0.235153	3051.59	2286.72	0.506328	-0.0697039	3608.86	2783.2	0.603345	-0.135847	3718.77	2844.65	0.539952	0.15194	3213.31	2293.27
1	0	0	0	0	1	1	0.164871	3237.42	2522.43	0.651134	0.374119	2802.64	2010.83	0.499848	-0.0190382	3576.16	2389.12	0.60982	0.197052	3174.43	2422.4	0.616104	0.359943	2834.2	2062.77	0.508265	0.27575	3014.85	2096.82	0.494416	0.244223	3079.77	2326.54	0.548448	0.336125	2886.45	2068.41	0.516102	0.0338342	3482.15	2664.99	0.684134	-0.126245	3759.57	2837.27	0.622229	0.351763	2852.26	2071.16
1	0	0	0	0	1	1	0.164118	2962.04	2324.89	0.533875	0.310324	2690.55	1941.09	0.421408	-0.00896544	3254.29	2287.6	0.464897	0.207739	2883.71	2218.75	0.500731	0.33848	2635.05	1920.05	0.411363	0.319268	2673.04	1928.5	0.408418	-0.0157843	3265.27	2415.16	0.53122	0.29854	2713.44	1968.11	0.435755	-0.184709	3526.34	2606.36	0.570889	-0.145904	3468.11	2593.19	0.490032	0.299542	2711.5	1980.8
1	0	0	0	0	1	1	0.169979	2673.63	2254.09	0.58471	0.360788	2346.28	1707.38	0.430085	-0.196424	3209.96	2184.59	0.512117	0.228801	2577.15	2112.65	0.543896	0.330254	2401.66	1761.86	0.452143	0.150095	2705.47	1916.38	0.482026	0.207635	2612.28	2091.62	0.467219	0.327624	2406.37	1788.24	0.457255	-0.0825737	3053.42	2428.16	0.534948	-0.00949658	2948.56	2447.88	0.573762	0.183268	2652.14	1935.54
1	0	0	0	0	1	1	0.126911	2949.35	2413.28	0.751911	0.345621	2553.36	1921.93	0.592347	-0.159098	3398.26	2192.89	0.662382	0.113311	2972.23	2348.67	0.722556	0.307988	2625.75	2060.24	0.626798	0.227388	2774.46	2061.48	0.637193	-0.10789	3322.35	2535.1	0.790715	0.318078	2606.54	2003.56	0.620138	-0.421021	3762.68	2827.86	0.832498	-4.52862e-05	3156.51	2512.31	0.72548	0.277104	2683.71	2069.18
1	0	0	0	0	1	1	0.16876	3251.34	2476.47	0.618891	0.244088	3100.52	2105.57	0.528014	-0.144092	3814.43	2387.63	0.558184	0.191367	3206.82	2451.61	0.599306	0.232552	3124.09	2148.83	0.529506	0.199331	3190.99	2081.02	0.517838	0.132608	3321.29	2586.66	0.649668	0.208998	3171.67	2203.31	0.547828	-0.0737228	3695.26	2812.72	0.662079	-0.135343	3799.82	2818.11	0.571767	0.087952	3405.71	2254.58
1	0	0	0	0	1	1	0.173605	2992.57	2513.66	0.76116	0.332596	2689.33	1942.59	0.583897	-0.269963	3709.76	2503.25	0.660776	0.253983	2843.31	2272.65	0.664975	0.376924	2598.49	1956.69	0.573975	0.233353	2882.36	2031.62	0.595417	0.177808	2984.95	2320.16	0.579205	0.301008	2752.24	2018.96	0.612391	-0.156661	3540.41	2798.9	0.755478	-0.091185	3438.74	2692.06	0.671945	0.282815	2787.83	2057.87
1	0	0	0	0	1	1	0.215373	2817.97	2302.63	0.573994	0.382021	2500.87	1775.79	0.422311	-0.0992526	3335.44	2265.19	0.563711	0.26951	2719.02	2138.41	0.536164	0.36736	2530.36	1836.81	0.458157	0.224976	2800.67	1965.86	0.450033	0.193465	2857.04	2202.4	0.538858	0.38393	2497.01	1865.42	0.451149	-0.114454	3358.43	2663.23	0.622942	-0.118479	3364.49	2617.23	0.529071	0.29498	2671.19	1853.45
1	0	0	0	0	1	1	0.161727	3438.24	2565.34	0.632804	0.200775	3357.21	2166.5	0.522641	-0.0774393	3897.99	2414.61	0.582575	0.156773	3448.39	2538.93	0.620388	0.235673	3283.1	2199.15	0.526773	0.18077	3398.97	2127.82	0.505155	0.072246	3617.1	2643.25	0.59356	0.219355	3317.96	2109.45	0.512476	-0.0589988	3864.48	2917.54	0.657007	-0.0802856	3903.13	2792.64	0.568979	0.155157	3451.69	2330.33
1	0	0	0	0	1	1	0.0966793	3317.71	2582.34	0.615121	0.11349	3286.69	2133.47	0.483273	-0.114005	3684.35	2302.73	0.511279	0.0796103	3348.91	2569.65	0.602224	0.155648	3207.59	2188.57	0.485126	0.0279385	3441.63	2221.47	0.492043	0.0294738	3438.91	2630.96	0.607349	0.115773	3282.46	2230.41	0.51817	-0.207312	3835.54	2965.35	0.693405	-0.114271	3684.79	2757.19	0.572413	0.0942335	3322.2	2246.93
1	0	0	0	0	1	1	0.0972039	2917.85	2423.86	0.653909	0.39987	2378.98	1773.23	0.46514	-0.256197	3441.89	2201.32	0.576758	0.153378	2825.61	2298.84	0.608436	0.366627	2443.98	1903.04	0.496899	0.223906	2705.36	1932.25	0.470233	0.0917245	2926.69	2300.93	0.5767	0.371465	2434.63	1833.38	0.500816	-0.0970633	3216.5	2519.61	0.63384	-0.0360857	3125.83	2547.49	0.642763	0.336469	2501.49	1819.43
1	0	0	0	0	1	1	0.119399	3031.41	2426.07	0.759104	0.301978	2698.92	1912.97	0.587686	-0.0561178	3319.8	2258.96	0.689496	0.218603	2855.56	2262.62	0.709538	0.336489	2631.35	1924.06	0.580694	0.268343	2763.18	1982.27	0.590099	0.200482	2888.48	2238.11	0.599079	0.240552	2815.17	2068.1	0.635036	-0.0495616	3309.48	2551.97	0.768052	-0.0591888	3324.62	2565.34	0.684601	0.198759	2891.59	2045.26
1	0	0	0	0	1	1	0.155654	3215.34	2600.05	0.767854	0.177048	3174.34	2300.19	0.657403	-0.0836591	3642.61	2494.87	0.713483	0.149796	3226.47	2575.83	0.752482	0.254197	3021.89	2234.45	0.640086	0.20271	3124.46	2240.58	0.643652	0.190332	3148.62	2436.04	0.701035	0.232194	3066.14	2261.65	0.660084	-0.1503	3752.94	2994.81	0.828746	-0.0592827	3601.41	2763.88	0.68226	0.195552	3138.45	2259.98
1	0	0	0	0	1	1	0.179333	3163.7	2590.26	0.697056	0.338108	2841.22	2087.09	0.530325	0.00636652	3481.16	2425.9	0.608632	0.253539	3017.28	2390.39	0.631353	0.384673	2739.46	2140.61	0.521884	0.337024	2843.55	2097.25	0.507072	0.25445	3015.43	2373.56	0.535998	0.372383	2766.68	2092.58	0.557944	-0.0170177	3521.89	2663.32	0.630865	-0.124424	3703.19	2879.23	0.645702	0.28254	2958.08	2187.89
1	0	0	0	0	1	1	0.165675	2913.07	2399.05	0.677847	0.325517	2619.2	1914.85	0.528266	0.0255919	3148.14	2183.45	0.558846	0.234792	2789.8	2255.97	0.618892	0.362619	2546.15	1915.66	0.496099	0.275454	2714.67	1905.15	0.513648	0.190719	2869.02	2203.08	0.56087	0.353143	2565	1928.08	0.537394	-0.113805	3365.8	2695.79	0.694339	-0.00872539	3203.1	2570.74	0.662504	0.201796	2849.32	2119.43
1	0	0	0	0	1	1	0.190442	2941.84	2462.06	0.740556	0.333787	2668.71	1948.08	0.613978	0.139499	3032.99	2104.79	0.643373	0.186664	2948.7	2398.1	0.690024	0.410091	2511.24	1860.6	0.548975	0.368281	2598.71	1768.42	0.537255	0.0958111	3109.03	2546.3	0.697211	0.338619	2659.02	1988.09	0.630736	-0.267373	3680.85	2745.91	0.768254	-0.087467	3409.6	2718.33	0.666139	0.35425	2627.41	1895.79
1	0	0	0	0	1	1	0.161103	3097.75	2578.64	0.633411	0.262186	2905.13	2072.45	0.494708	-0.131797	3598.13	2363.28	0.586932	0.216453	2993.81	2419.02	0.585375	0.3165	2796.16	2122.98	0.49513	0.241511	2945.55	2094.33	0.484525	0.171236	3078.99	2378.86	0.540873	0.27422	2881.34	2062.09	0.514826	-0.262103	3799.61	2880.25	0.626811	-0.0770275	3509.99	2822.57	0.608501	0.269399	2890.9	2140.35
1	0	0	0	0	1	1	0.1743	2975.98	2464.83	0.591786	0.353142	2634.05	1945.85	0.456357	0.0370058	3213.89	2200.36	0.482536	0.167402	2988.39	2396.47	0.566636	0.396069	2545.15	1912.06	0.44459	0.329879	2681	1947.31	0.436971	0.15106	3017.57	2398.3	0.581172	0.32358	2693.57	1950.67	0.456671	-0.222864	3621.67	2896.95	0.681609	-0.0540955	3362.48	2649.1	0.549338	0.334167	2672.4	1947.3
1	0	0	0	0	1	1	0.0864292	2909.06	2409.59	0.837876	0.334806	2482.31	1869.12	0.654457	0.0176437	3016.59	2053.25	0.691035	0.146832	2811.25	2277.95	0.776509	0.368503	2418.62	1872.53	0.614441	0.280749	2581.2	1910.55	0.615799	0.0033099	3038.52	2391.07	0.625314	0.362362	2430.35	1820.37	0.678568	-0.140049	3249.7	2560.15	0.740515	-0.00237999	3047.18	2497.38	0.849972	0.254905	2627.17	1965.1
1	0	0	0	0	1	1	0.164959	3000.18	2366.29	0.582173	0.294853	2756.98	1938.5	0.496555	-0.1311	3491.75	2229.71	0.572012	0.17073	2989.79	2274.1	0.577076	0.261231	2821.94	2041.27	0.523704	0.151126	3024.93	2036.63	0.516673	0.121421	3077.4	2329.77	0.609847	0.246744	2849.47	2020.96	0.5122	-0.123896	3480.62	2563.18	0.658954	-0.0155925	3308.67	2626.3	0.587375	0.194395	2946.82	2116.16
1	0	0	0	0	1	1	0.147164	2823.28	2230.44	0.512754	0.272171	2608.17	1885	0.416348	-0.678324	3960.58	2564.11	0.55793	0.211458	2714.77	2074.52	0.470872	0.307943	2543.27	1932.15	0.426113	0.174007	2778.49	2018.98	0.454315	0.202267	2730.55	2088.97	0.461897	0.249558	2648.37	1929.28	0.434161	-0.182518	3324.49	2545.27	0.532032	-0.176137	3315.51	2474	0.47391	0.0892453	2917.57	2232.84
1	0	0	0	0	1	1	0.148335	3187.42	2535.04	0.706217	0.28413	2922.28	2108.61	0.552676	-0.0760256	3582.74	2355.64	0.60154	0.198254	3092.59	2436.3	0.680751	0.294884	2900.25	2080.64	0.529524	0.259179	2972.77	2047.21	0.526488	0.136025	3210.37	2464.92	0.503816	0.223919	3042.69	2199.18	0.59233	-0.179253	3750.66	2800.14	0.685482	-0.0803351	3589.91	2712.42	0.635778	0.215554	3059.05	2147.56
1	0	0	0	0	1	1	0.164649	3283.28	2670.18	0.696405	0.334316	2930.95	2144.4	0.535981	-0.0737137	3722.36	2536.71	0.614091	0.19657	3219.94	2547.85	0.649011	0.34185	2914.31	2173.98	0.554004	0.273101	3062.75	2177.17	0.552193	0.140665	3330.08	2543.72	0.582885	0.305721	2993.24	2215.29	0.557178	0.0565665	3489.23	2629.83	0.651972	-0.0962953	3761.3	2885.22	0.614193	0.268631	3072.15	2201.15
1	0	0	0	0	1	1	0.123637	3369.23	2495.94	0.567873	0.190786	3237.58	2170.39	0.480883	-0.133051	3831.01	2543.27	0.565245	0.184467	3250.19	2376.57	0.545571	0.273115	3068.47	2105.03	0.465939	0.212105	3194.65	2093.38	0.472638	0.196983	3225.16	2402.75	0.587011	0.187393	3244.36	2122.93	0.49554	-0.0974497	3770.34	2882.04	0.625705	-0.154654	3867.36	2870.99	0.573931	0.265465	3084.57	2077.22
1	0	0	0	0	1	1	0.177614	2746.42	2303.76	0.624437	0.304792	2525.15	1794.09	0.480083	-0.279753	3426.04	2262.89	0.606379	0.197719	2712.64	2220.31	0.577134	0.303898	2526.77	1833.53	0.493974	0.019356	2999.06	2018.25	0.532565	-0.112027	3193.65	2632.46	0.634927	0.304568	2525.56	1868.56	0.50086	-0.340063	3505.84	2831.48	0.689244	-0.0228477	3062.92	2446.14	0.5651	0.291369	2549.41	1822.12
1	0	0	0	1	0	0	0.0736895	3313.15	2691.42	0.758974	0.255214	2977.03	2058.48	0.531344	-0.513123	4212.95	2602.16	0.649052	0.147737	3189.84	2459.49	0.652226	0.26471	2960.52	2140.61	0.551497	0.20256	3085.87	2284.72	0.59175	-0.0266314	3486.18	2494.02	0.607279	0.253305	2980.62	2079.21	0.535246	-0.15603	3703.41	2799.73	0.691443	-0.0603494	3557.9	2728.25	0.643285	0.229289	3029.82	2176.34
1	0	0	0	1	0	0	0.0810081	3307.09	2698.76	0.76309	0.281101	2932.05	2015.43	0.523989	-0.297457	3920.43	2444.77	0.61014	0.156221	3176.15	2456.07	0.649943	0.28877	2916.12	2091.78	0.549	0.219632	3053.86	2255.55	0.582454	-0.00677204	3456.27	2479.75	0.638714	0.287592	2920.89	2013.57	0.523857	-0.178196	3743.8	2858.05	0.721583	-0.0560108	3553.57	2728.27	0.643469	0.220118	3054.15	2183.57
1	0	0	0	1	0	0	0.0854907	3315.27	2698.57	0.761213	0.286419	2926.12	2013.49	0.521528	-0.253571	3871.27	2355.62	0.596129	0.145811	3206.12	2464.81	0.6544	0.27882	2943.79	2120.09	0.557406	0.210292	3078.94	2265.54	0.597702	-0.0688686	3578.34	2604.95	0.645822	0.289738	2919.92	2014.48	0.524393	-0.22258	3824.22	2889.25	0.730408	-0.056351	3564.28	2723.82	0.643513	0.238105	3021.95	2161.85
1	0	0	0	1	0	0	0.07407	3334.68	2722.86	0.76746	0.267339	2958.42	2035.61	0.525465	-0.388884	4073.64	2548.89	0.635732	0.145559	3202.75	2469.2	0.652005	0.273871	2949.45	2107.31	0.548559	0.197183	3101.4	2299.83	0.597362	0.00809864	3445.55	2484.58	0.596342	0.261334	2971.79	2047.84	0.529155	-0.140091	3698.24	2817.46	0.691228	-0.0544123	3559.48	2722.4	0.642854	0.216876	3059.96	2178.94
1	0	0	0	1	0	0	0.0640995	3340.97	2726.07	0.764642	0.267379	2958.97	2036.97	0.523625	-0.272689	3864.63	2366.16	0.576895	0.149873	3187.93	2468.33	0.652612	0.251899	2989.43	2147.9	0.552257	0.197219	3097.13	2294.23	0.600682	-0.0353186	3512.6	2558.75	0.641558	0.27338	2945.83	2019.74	0.523803	-0.141631	3692.92	2801.2	0.699785	-0.0649596	3566.69	2723.53	0.636514	0.162272	3157.43	2249.4
1	0	0	0	1	0	0	0.0757598	3323.41	2691.21	0.758172	0.254944	2983.77	2057.32	0.529337	-0.369769	4021.08	2565.01	0.68624	0.141238	3208.13	2478.15	0.654175	0.248901	2998.88	2154.54	0.551589	0.19888	3091.9	2284.45	0.593138	-0.0315622	3518.28	2525.29	0.597515	0.250144	2993	2066.61	0.534853	-0.170962	3740.74	2830.55	0.703914	-0.047151	3541.8	2726.68	0.648298	0.156351	3170.32	2272.88
1	0	0	0	1	0	0	0.0759985	3331.06	2720.13	0.767386	0.265973	2966.55	2027.79	0.516476	-0.334918	3993.54	2493.44	0.627965	0.133763	3225.89	2484.4	0.659022	0.252066	2996.41	2141.03	0.545023	0.171446	3152.76	2330.41	0.596933	-0.00531044	3472.08	2469.74	0.593734	0.271921	2954.88	2036.91	0.521343	-0.165281	3735.65	2840.08	0.708279	-0.0438162	3540.98	2729.7	0.655382	0.196871	3102.73	2221.8
1	0	0	0	1	0	0	0.0807343	3319.72	2698.07	0.761464	0.26888	2957.33	2038.09	0.529867	-0.344069	4000.56	2432.94	0.668919	0.144105	3202.09	2472.82	0.653027	0.277401	2941.17	2106.6	0.553252	0.209374	3074.98	2254.73	0.59074	-0.0107927	3475.84	2544.4	0.631569	0.2726	2950.72	2025	0.528322	-0.14819	3707.82	2804.77	0.712087	-0.0519885	3552.19	2730.22	0.650531	0.216263	3060.7	2178.02
1	0	0	0	1	0	0	0.0785211	3319.97	2705.99	0.760705	0.279242	2941.42	2021.74	0.520952	-0.378787	4038.91	2399.34	0.603129	0.148333	3196.57	2473.31	0.651002	0.29201	2915.97	2090.56	0.535307	0.21097	3075.61	2279.08	0.585736	0.0342157	3397.04	2467.28	0.601343	0.287162	2925.68	2007.11	0.522421	-0.112166	3646.06	2815.65	0.701507	-0.0578107	3557.28	2730.37	0.644072	0.250096	2999.64	2124.24
1	0	0	0	1	0	0	0.0818708	3317.03	2704.08	0.760042	0.277289	2942.49	2011.8	0.522125	-0.223581	3831.47	2376.84	0.613719	0.144306	3202.36	2461.12	0.649476	0.263453	2969.94	2118.31	0.542266	0.214453	3068.88	2245.46	0.579728	-0.0330531	3511.66	2564.47	0.604899	0.283633	2929.45	2008.95	0.522946	-0.174759	3733.55	2820.95	0.698568	-0.0601613	3567.2	2723.49	0.636488	0.20521	3085.04	2181.13
1	0	0	0	1	0	0	0.0805522	3314.22	2703.75	0.764987	0.300505	2894.4	2004.87	0.513777	-0.282763	3900.12	2407.36	0.588857	0.148048	3191.85	2459.43	0.649108	0.276832	2943.34	2113.88	0.545336	0.222196	3052.53	2274.95	0.586358	-0.013351	3480.85	2521.91	0.596102	0.294966	2906.64	2013.22	0.51624	-0.165208	3732.6	2808.65	0.69632	-0.0625811	3565.53	2723.53	0.636466	0.202035	3089.51	2199.99
1	0	0	0	1	0	0	0.0689075	3331.06	2721.37	0.768145	0.2637	2961.3	2042.09	0.53024	-0.417595	4081.93	2488.48	0.612142	0.127503	3224.39	2489.09	0.659132	0.247293	2997.21	2149.27	0.554939	0.198902	3092.18	2286.29	0.600889	-0.022348	3487.91	2511.17	0.609391	0.255385	2980.01	2053.6	0.534991	-0.176003	3741.03	2847.65	0.695596	-0.0552383	3545.81	2738.29	0.65823	0.152421	3177.46	2264.89
1	0	0	0	1	0	0	0.0820464	3318.91	2697.06	0.757619	0.265605	2969.36	2021.2	0.51656	-0.285047	3923.95	2390.63	0.578051	0.148917	3195.78	2464.1	0.648057	0.264039	2973.85	2125.21	0.536796	0.224763	3051.01	2252.88	0.582611	-0.0167772	3495.03	2522.21	0.609988	0.268557	2963.85	2029.45	0.519194	-0.177348	3761.82	2887.71	0.716453	-0.0600958	3568.33	2723.49	0.636516	0.189939	3119.36	2216.83
1	0	0	0	1	0	0	0.0809299	3314.89	2705.74	0.764405	0.296871	2900.22	2002.65	0.520144	-0.208183	3801.15	2333.57	0.583015	0.145865	3195.35	2465.48	0.65215	0.287929	2918.53	2110.82	0.548642	0.242251	3010.97	2245.69	0.589605	-0.0386291	3512.34	2519.25	0.617193	0.292199	2909.29	2001.39	0.52271	-0.174196	3739.03	2853.23	0.715905	-0.0431188	3533.64	2728.6	0.654873	0.224238	3042.12	2176.49
1	0	0	0	1	0	0	0.0636568	3347.35	2721.62	0.76813	0.239511	3016.29	2075.27	0.529936	-0.463235	4157.86	2573.8	0.657373	0.144675	3199.45	2464.56	0.653117	0.235677	3023.7	2168.33	0.556564	0.184786	3123.28	2306.41	0.596249	-0.0505536	3531.22	2536.68	0.614582	0.243447	3008.46	2078.22	0.53302	-0.206731	3776.39	2829.93	0.702522	-0.0535398	3553.55	2733.91	0.650162	0.159864	3171.4	2265.54
1	0	0	0	1	0	0	0.0863179	3295.28	2673.77	0.747181	0.256764	2977.07	2037.72	0.516093	-0.412037	4075.7	2478.39	0.594935	0.141721	3198.73	2488.07	0.655795	0.240447	3010.26	2158.94	0.549312	0.174064	3133.03	2315.85	0.590481	-0.134634	3670.77	2674.44	0.65495	0.25552	2979.33	2040.6	0.523374	-0.208058	3784.78	2850.92	0.69967	-0.0469814	3534.82	2725.07	0.648989	0.181971	3116.58	2231.8
1	0	0	0	1	0	0	0.0756611	3324.69	2709.07	0.766623	0.274271	2943.49	2020.13	0.523364	-0.369996	4042.22	2486.23	0.634859	0.130043	3223.4	2484.25	0.656347	0.28901	2914.43	2107.51	0.540044	0.220352	3052.62	2272.17	0.59076	0.00919835	3441.85	2518.73	0.598261	0.276968	2938.99	2028.83	0.525782	-0.137536	3684.16	2801.41	0.685551	-0.0592534	3558.17	2734.08	0.651662	0.220182	3051.68	2183.3
1	0	0	0	1	0	0	0.0821356	3318.58	2716.21	0.766464	0.277722	2938.57	2027.62	0.51982	-0.319315	3939.27	2422.83	0.581062	0.153434	3185.36	2466.26	0.649648	0.28044	2933.62	2102.62	0.53852	0.203001	3088.27	2276.75	0.590542	0.0190524	3424.1	2462.85	0.597186	0.262016	2971.43	2044.13	0.525468	-0.16093	3727.92	2801.02	0.701541	-0.0515278	3549.01	2729.83	0.650762	0.207688	3076.15	2180.66
1	0	0	0	1	0	0	0.0884936	3301.22	2695.36	0.760719	0.293408	2906.42	2017.79	0.522249	-0.383747	4035.87	2557.87	0.641164	0.145736	3198	2467.01	0.650328	0.287735	2919.7	2114.46	0.545974	0.220342	3055.47	2274.96	0.589974	0.0112641	3435.01	2476.72	0.589368	0.282569	2929.2	2037.65	0.53274	-0.166756	3732.59	2817.87	0.696403	-0.0612148	3563.72	2713.96	0.634454	0.215541	3056.94	2186.29
1	0	0	0	1	0	0	0.0858286	3310.82	2695.33	0.760275	0.284728	2925.79	2006.6	0.525734	-0.45955	4147.03	2569.52	0.617961	0.133746	3223.26	2491.5	0.663357	0.270055	2953.9	2143.02	0.563958	0.212345	3070.18	2289.7	0.598999	-0.0548844	3538.32	2570.31	0.64566	0.273088	2948.14	2035.45	0.534566	-0.188859	3763.7	2889.69	0.736432	-0.0479135	3546.91	2724.6	0.647826	0.20527	3081.59	2206.32
1	0	0	0	1	0	0	0.0405721	3346.78	2725.1	0.766301	0.24994	2971.41	2041.1	0.523821	-0.213843	3771.47	2332.14	0.576654	0.115474	3218.67	2482.26	0.653243	0.228907	3012.46	2166.39	0.559586	0.15776	3146.68	2315.28	0.601678	-0.0698568	3538.26	2549.88	0.606737	0.249073	2973.57	2043.89	0.525047	-0.198068	3739.39	2875.29	0.70807	-0.0675873	3546.33	2736.3	0.650376	0.184297	3100.23	2201.43
1	0	0	0	1	0	0	0.0566159	3354.62	2721.16	0.772008	0.282243	2929.01	2031.58	0.525088	-0.251229	3863.04	2414.75	0.600407	0.14578	3195.82	2475.27	0.655903	0.26828	2961.63	2139.38	0.551129	0.208936	3077.89	2272.01	0.58839	-0.0267659	3505.23	2536.21	0.607575	0.282472	2930.4	2037.74	0.529915	-0.204912	3795.98	2868.28	0.722163	-0.0619098	3564.44	2721.93	0.636565	0.181337	3131.53	2233.93
1	0	0	0	1	0	0	0.0615365	3346.84	2719.55	0.763913	0.272442	2949.78	2036.55	0.528587	-0.28392	3909.58	2441	0.591425	0.144246	3200.17	2468.08	0.650224	0.25359	2989.98	2148.27	0.550839	0.206646	3080.68	2283.41	0.587016	0.0050336	3452.14	2454.83	0.585422	0.271688	2951.09	2045.17	0.529709	-0.124999	3669.92	2804.94	0.694174	-0.0433145	3534.39	2728.67	0.655084	0.157028	3176.36	2237.33
1	0	0	0	1	0	0	0.0757191	3319.51	2706.96	0.763743	0.251687	2990.48	2043.65	0.52883	-0.283009	3901.08	2457.33	0.613651	0.143411	3198.95	2471.1	0.654636	0.276384	2943.22	2103.81	0.534822	0.191226	3109.18	2307.46	0.595095	-0.0079831	3473.53	2491.45	0.575151	0.243958	3005.85	2060.32	0.531817	-0.138643	3687.88	2822.3	0.694116	-0.0598581	3558.55	2728.25	0.644913	0.220377	3052.24	2175.55
1	0	0	0	1	0	0	0.0755038	3327.06	2711.76	0.766123	0.276628	2945.34	2033.12	0.521592	-0.26793	3897.81	2423.4	0.616109	0.139384	3212.92	2472.94	0.652988	0.260363	2980.12	2153.42	0.54567	0.196905	3104.78	2307.51	0.588289	-0.0156413	3490.76	2526.84	0.60738	0.284841	2929.05	2014.66	0.513126	-0.169007	3737.15	2851.39	0.698683	-0.0479814	3546.77	2726.46	0.648969	0.19949	3096.8	2249.96
1	0	0	0	0	0	1	0.151958	2934.25	2541.57	0.853602	0.395551	2477.24	1844	0.637968	-0.079318	3310.27	2131.19	0.641081	0.238988	2779.61	2350.65	0.772172	0.352567	2563.81	2000.74	0.635974	0.351154	2566.61	2111.44	0.663082	-0.110224	3357.33	2534.75	0.696263	0.373287	2522.45	1878.41	0.645088	-0.193701	3481.26	2686.1	0.776188	-0.0126656	3206.43	2744.28	0.807697	0.346596	2575.61	1965.86
1	0	0	0	0	0	1	0.136139	3108.26	2554.76	0.717854	0.403949	2581.89	1832.89	0.499626	-0.378116	3925.89	2476.12	0.627052	0.174772	3037.96	2372.11	0.651892	0.414992	2557.86	1981.25	0.542321	0.348838	2698.61	2085.04	0.561908	0.0541844	3252.36	2558.13	0.595464	0.434085	2515.77	1820.87	0.50329	0.0147696	3319.44	2668.74	0.693724	-0.0078077	3357.26	2713.66	0.710615	0.351416	2693.26	2018.14
1	0	0	0	0	0	1	0.11711	3051.06	2565.65	0.809897	0.328501	2660.85	1867.19	0.571497	-0.504485	3982.83	2451.41	0.731022	0.224891	2858.77	2306.33	0.70559	0.376909	2563.15	1999.77	0.601331	0.344952	2628.05	2040.79	0.624716	0.129031	3030.39	2371.09	0.599958	0.339526	2638.92	1854.42	0.558743	-0.120161	3436.67	2751.69	0.760869	-0.0168717	3274.39	2680.09	0.761973	0.208634	2888.59	2205.99
1	0	0	0	0	0	1	0.0879866	3279.64	2493.52	0.682864	0.273259	2927.63	1831.06	0.471599	-0.0907423	3586.63	2078	0.514447	0.118773	3223.81	2376.98	0.64737	0.246996	2980.06	2041.55	0.517744	0.238464	2996.89	2127.56	0.549083	-0.0190649	3466.78	2547.71	0.632659	0.246924	2980.2	1885.25	0.481603	-0.00828829	3448.4	2602.22	0.630542	-0.0250526	3476.95	2586.23	0.642981	0.120878	3219.96	2182.15
1	0	0	0	0	0	1	0.0950325	3082.56	2401.41	0.632729	0.311402	2688.92	1758.56	0.456079	-0.0572982	3331.91	1849.74	0.495648	0.117199	3044.57	2284	0.587637	0.339072	2634.34	1838.8	0.496618	0.256607	2793.86	1986.99	0.525705	0.127294	3027.11	2288.95	0.58454	0.322303	2667.55	1742.19	0.452954	-0.110062	3414.04	2533.66	0.633127	-0.040396	3305.17	2559.63	0.621003	0.28034	2748.9	1855.53
1	0	0	0	0	0	1	0.127106	3059.01	2536.13	0.88867	0.361433	2616.4	1925.82	0.567294	-0.276936	3699.86	2438.21	0.678467	0.200845	2926.96	2331.33	0.789662	0.310378	2718.98	2032.45	0.625961	0.242857	2848.98	2218.64	0.71345	0.0784985	3143.03	2405.3	0.698452	0.35563	2628.26	1938.79	0.570721	-0.182938	3561.08	2751.15	0.879843	0.000241927	3273.77	2700.17	0.885433	0.117707	3075.44	2266.69
1	0	0	0	0	0	1	0.123486	3304.62	2616.82	0.707458	0.273196	3009.19	2124.73	0.522546	-0.714251	4621.46	2656.47	0.725779	0.163099	3229.08	2470.24	0.655177	0.245587	3065.82	2254.37	0.546123	0.189425	3177.89	2365.59	0.592398	-0.0415204	3602.26	2754.29	0.622524	0.26968	3016.46	2133.56	0.518012	-0.0888861	3683.26	2826.41	0.66949	-0.06081	3635.47	2827.49	0.659981	0.180462	3195.41	2323.33
1	0	0	0	0	0	1	0.168451	2751.85	2380.15	0.634476	0.465016	2207.25	1614.87	0.420967	-0.13526	3215.35	1977.92	0.464167	0.269073	2579.99	2102.23	0.562542	0.4293	2279.74	1783.91	0.463311	0.334587	2461.65	1913.7	0.486606	0.00419587	3011.4	2307.53	0.583411	0.460939	2215.64	1611.24	0.419232	-0.20688	3315.22	2503.69	0.638703	-0.0352709	3070.49	2546.24	0.582311	0.27075	2577.03	1948.48
1	0	0	0	0	0	1	0.164906	2858.12	2316.56	0.513409	0.315969	2586.73	1825.75	0.380107	-0.503892	3835.49	2469.96	0.483723	0.15527	2874.56	2214.2	0.486453	0.303847	2609.54	1954.12	0.4109	0.270329	2671.63	2064.04	0.450499	-0.185327	3405.11	2538	0.486634	0.314329	2589.82	1827.06	0.37903	-0.217599	3451.16	2698.05	0.589946	-0.119196	3308.76	2580.28	0.48078	0.199384	2798.5	2038.5
1	0	0	0	0	0	1	0.0587005	3269.45	2670.73	0.74543	0.175165	3060.51	2049.81	0.614143	-0.405458	3995.03	2252.62	0.657896	0.129726	3143.68	2483.18	0.667388	0.217872	2980.23	2195.24	0.613973	0.152524	3102.23	2371.21	0.668024	0.0487518	3286.68	2525.67	0.640416	0.187711	3037.15	2046.45	0.614317	-0.188617	3673.94	2808.04	0.719575	-0.0479473	3449.69	2723.9	0.644647	0.113012	3173.73	2257.07
1	0	0	0	0	0	1	0.171831	3044.98	2364.42	0.590469	0.301887	2795.69	1851.49	0.434479	-0.452488	4032.57	2548.26	0.52724	0.19339	3005.09	2210.07	0.561815	0.381074	2632.36	1834.05	0.443007	0.287602	2824.15	2067.11	0.502389	0.184545	3021.52	2191.95	0.464829	0.282745	2833.76	1888.44	0.437281	-0.00675552	3357.28	2556.54	0.577979	-0.0299752	3395.78	2638.65	0.6006	0.285556	2828.2	1971.45
1	0	0	0	0	0	1	0.2059	2861.89	2354.3	0.572426	0.31497	2658.1	1841.3	0.44429	-0.10259	3372.27	2141.81	0.47071	0.241539	2796.94	2221.57	0.521652	0.362006	2565.22	1914.71	0.446069	0.382097	2524.5	1919.42	0.455988	0.0258979	3169.7	2529.68	0.560245	0.313558	2660.83	1833.07	0.443212	-0.143547	3434.34	2693.71	0.608396	-0.0730238	3326.75	2644.12	0.555382	0.292152	2702	1981.02
1	0	0	0	0	0	1	0.0920927	3254.74	2491.01	0.616708	0.187	3079.93	1927.63	0.432916	-0.490806	4170.67	2586.76	0.519455	0.164849	3121.6	2278.2	0.546226	0.199666	3055.84	1989.53	0.436089	0.180569	3092.08	2138.61	0.484618	-0.217158	3768.5	2656.08	0.554868	0.235664	2986.33	1854.8	0.423325	-0.314408	3916.16	2923.36	0.654091	-0.0463008	3494	2562.56	0.563614	0.155034	3139.89	2087.05
1	0	0	0	0	0	1	0.151847	2958.39	2404.65	0.637781	0.31981	2649.31	1880.71	0.488979	-0.504601	3940.3	2346.71	0.544673	0.18291	2903.71	2245.21	0.577171	0.266757	2750.69	2029.12	0.509158	0.235544	2808.63	2182.35	0.548664	-0.102502	3372.93	2440.71	0.55753	0.323911	2641.31	1875.88	0.490147	-0.395451	3794.68	2925.9	0.677255	-0.0369921	3271.19	2586.02	0.616939	0.115087	3021.82	2202.18
1	0	0	0	0	0	1	0.118448	3029.55	2569.6	0.802867	0.330631	2639.89	1980.32	0.630241	-0.18331	3509.96	2094.12	0.741029	0.168487	2942.31	2380.25	0.725115	0.391598	2516.8	1962.46	0.611543	0.334729	2631.8	2105.75	0.667838	0.113614	3037.84	2339.45	0.638479	0.353339	2594.73	1968.83	0.633775	0.0477827	3148.63	2430.73	0.732212	-9.76702e-05	3226.82	2580.28	0.723069	0.335664	2629.95	2045.38
1	0	0	0	0	0	1	0.145486	2940.33	2453.43	0.786097	0.381042	2502.46	1726.45	0.515317	-0.400392	3764.1	2253.51	0.646968	0.251122	2752.59	2136.91	0.650116	0.397115	2469.75	1848.79	0.583872	0.307429	2647.09	2003.01	0.639556	0.114989	2992.34	2319.33	0.747404	0.3764	2511.82	1743.24	0.530882	0.135258	2957.87	2314.02	0.707253	-0.0483449	3256.78	2520.59	0.704649	0.330596	2602.44	1925.08
1	0	0	0	0	0	1	0.109264	2897.98	2410.91	0.64256	0.314722	2541.88	1799.61	0.47138	-0.366414	3589.32	2157.01	0.474615	0.146546	2836.69	2217.98	0.57548	0.384187	2409.6	1785.5	0.456478	0.282095	2601.69	1998.09	0.528741	0.137289	2852.03	2091.49	0.455876	0.339941	2494.67	1745.71	0.457062	-0.161636	3309.46	2579.24	0.626203	-0.0036628	3076.21	2479.57	0.612255	0.292519	2582.73	1852.74
1	0	0	0	0	0	1	0.187769	3172.26	2555.24	0.702167	0.300609	2943.67	1976.71	0.529273	-0.288701	3995.81	2452.35	0.649279	0.156194	3233.33	2467.12	0.636584	0.322504	2897.23	2068.23	0.515217	0.273761	2999.64	2209.74	0.563236	0.046244	3437.54	2562.52	0.565628	0.320066	2902.43	1945.61	0.515291	-0.0275192	3567.99	2702.76	0.618892	-0.0463488	3600.54	2840.68	0.705391	0.26398	3019.77	2042.28
1	0	0	0	0	0	1	0.128289	2997.93	2549.96	0.863565	0.326182	2635.76	1906.77	0.681542	-0.77609	4279.25	2602.34	0.856886	0.209578	2854.73	2309.6	0.776483	0.370355	2547.9	1964.1	0.666789	0.295536	2695.04	2075.92	0.707545	0.172036	2921.74	2294.88	0.608904	0.345054	2598.59	1875.12	0.674593	-0.0172807	3238.59	2515.89	0.702736	-0.00518728	3219.28	2655.68	0.805229	0.277262	2729.77	2067.91
1	0	0	0	0	0	1	0.176158	3115.5	2568.5	0.694265	0.387821	2685.62	1903.45	0.480867	-0.156146	3690.73	2334.75	0.560849	0.249489	2973.61	2287.55	0.5976	0.438679	2571.65	1932.39	0.487791	0.353083	2760.77	2075.37	0.537074	0.165832	3134.96	2419.81	0.598472	0.381724	2698.96	1922.73	0.492948	0.143622	3176.42	2523.13	0.623143	-0.0316309	3486.33	2732.57	0.662357	0.416524	2621.91	1955.36
1	0	0	0	0	0	1	0.135025	3339.13	2577.86	0.727492	0.149951	3310.2	2091.14	0.527201	-0.259803	4029.79	2369.98	0.614556	0.147701	3314.57	2480.56	0.688186	0.183963	3243.3	2168.82	0.556415	0.147906	3314.18	2340.75	0.628171	-0.0802538	3731.6	2685.56	0.644353	0.143829	3322.09	2101.75	0.520791	0.0731282	3456.54	2605.71	0.66392	-0.0255861	3635.95	2840.2	0.755347	0.113811	3379.83	2218.28
1	0	0	0	0	0	1	0.126098	3090.41	2695.03	0.919968	0.379624	2603.83	1959.32	0.624113	-0.477128	4017.85	2631.54	0.771349	0.231419	2898.2	2388.95	0.809252	0.365219	2633.88	2063.36	0.696365	0.278303	2808.42	2248.36	0.752302	0.0555909	3212.66	2516.66	0.738122	0.383227	2596.25	1971.86	0.635612	-0.114969	3490.72	2703.25	0.858568	-0.0185736	3336.42	2818.91	0.862846	0.264243	2835.64	2198.2
1	0	0	0	0	0	1	0.120959	2810.43	2355.61	0.651372	0.396958	2327.78	1699.65	0.443005	-0.179294	3255.22	2022	0.487729	0.210944	2662.7	2154.14	0.589907	0.360288	2397.51	1816.25	0.48048	0.260945	2576.96	1957.84	0.504027	0.020803	2966.22	2310.53	0.573015	0.38255	2355.43	1700.18	0.445629	-0.221798	3313.36	2517.5	0.595453	-0.00565059	3006.02	2415.52	0.630164	0.236331	2619.52	1983.28
1	0	0	0	0	0	1	0.140761	3347.26	2745.12	0.76137	0.355396	2899.2	2011.3	0.589421	-0.409492	4287.1	2795.88	0.784152	0.203046	3223.66	2527.02	0.695727	0.368861	2868.76	2111.53	0.578872	0.305297	3009.76	2287.7	0.624308	0.114266	3398.47	2575.17	0.613462	0.340245	2933.08	2017.39	0.601164	0.032982	3550.99	2742.77	0.710028	-0.0436649	3689.03	2979.81	0.742826	0.282634	3058.46	2253.15
1	0	0	0	0	0	1	0.167605	3030.27	2430.96	0.658634	0.285433	2807.62	1911.18	0.497597	-0.304662	3793.73	2329.12	0.596179	0.197263	2975.8	2290.67	0.599629	0.303544	2771.81	1972.68	0.500198	0.249987	2876.41	2160.61	0.540684	0.107657	3137.5	2417.41	0.579152	0.291741	2795.2	1898.23	0.476593	0.0587512	3222.32	2481.68	0.608402	-0.0720385	3438.92	2745.23	0.649605	0.224921	2924.08	2023.88
1	0	0	0	0	1	0	0.150373	3277.28	2556.11	0.806654	0.307503	2958.75	2024.25	0.589631	-0.159886	3829.19	2492.66	0.684456	0.148678	3280.55	2443.49	0.749091	0.332306	2905.28	2024.41	0.584609	0.297974	2979.04	2077.16	0.596973	0.0507612	3464.08	2569.8	0.667118	0.282091	3012.55	2117.2	0.619809	-0.301754	4056.62	2923.15	0.735113	-0.00308733	3560.98	2828.76	0.839323	0.257065	3064.61	2134
1	0	0	0	0	1	0	0.128817	3332.1	2714.32	0.840541	0.290537	3006.96	2095.81	0.616354	-0.00182875	3573.22	2332.24	0.690023	0.185455	3221.97	2587.12	0.790594	0.355629	2865.7	2156.87	0.650148	0.31974	2944.43	2089.56	0.629043	0.118607	3351.57	2684.97	0.809328	0.283916	3020.96	2186.26	0.664857	-0.00354172	3576.28	2807.46	0.794881	-0.00575154	3580.21	2811.35	0.778787	0.297798	2991.54	2144.11
1	0	0	0	0	1	0	0.136465	3324.88	2682.15	0.762656	0.203773	3192.67	2246.4	0.597739	-0.138196	3817.19	2595.19	0.68294	0.188445	3223.26	2485.29	0.680971	0.200349	3199.53	2294.54	0.599785	0.07267	3445.51	2414.31	0.622145	0.0419037	3502.2	2526.93	0.615776	0.219154	3161.68	2286.17	0.605582	-0.0478668	3662.59	2673.2	0.68774	-0.00846859	3593.08	2935.04	0.782398	0.0573016	3473.94	2363.18
1	0	0	0	0	1	0	0.144992	3060.64	2354.06	0.590636	0.236825	2891.6	1889.47	0.465851	-0.0890187	3454.17	2185.19	0.540348	0.194248	2971.17	2166.57	0.509709	0.231832	2901.05	1969.47	0.45898	0.0976092	3144.3	2024.06	0.480686	0.12206	3101.41	2246.76	0.494829	0.225795	2912.42	1987.69	0.486963	-0.167876	3577.05	2656.6	0.564803	-1.98727e-05	3310.02	2693.37	0.680848	0.0954756	3148.01	2142.09
1	0	0	0	0	1	0	0.132439	3381.77	2685.11	0.664652	0.344983	2938.47	1992.05	0.472987	0.172944	3301.88	2357.2	0.559098	0.197093	3253.32	2430.04	0.590193	0.293545	3051.66	2056.03	0.494162	0.289783	3059.78	2078.27	0.491521	0.108289	3428.52	2497.51	0.540818	0.317427	2999.64	2086.56	0.515102	-0.134464	3867.14	2844.45	0.656158	-0.0273749	3680.09	2916.64	0.667544	0.180142	3287.48	2200.25
1	0	0	0	0	1	0	0.141608	3276.27	2572.05	0.6545	0.131347	3295.8	2235	0.569313	-0.480586	4302.83	2762.64	0.661215	0.125979	3305.96	2519.39	0.630474	0.191911	3178.83	2224.17	0.558662	0.0677271	3414.35	2286.71	0.587515	0.106238	3343.09	2477.67	0.570179	0.126226	3305.5	2280	0.578926	-0.197751	3870.08	2854.5	0.673904	-0.00881496	3551.75	2840.18	0.679263	0.130777	3296.88	2260.04
1	0	0	0	0	1	0	0.140431	3434.81	2675.21	0.708068	0.300761	3097.96	2051.11	0.508634	0.0337692	3641.69	2432.27	0.579767	0.243805	3221.66	2450.72	0.635786	0.317288	3061.13	2113.67	0.532781	0.256549	3194.4	2106.68	0.522959	0.220015	3271.94	2429.57	0.57592	0.275029	3154.45	2163.83	0.565774	0.05641	3598.77	2667.02	0.617143	-0.00291067	3710.17	2864.12	0.709463	0.18938	3335.58	2292.49
1	0	0	0	0	1	0	0.137726	3364.93	2676.02	0.772889	0.189196	3262.95	2314.39	0.590631	-0.0985989	3798.15	2493.1	0.670269	0.205537	3229.9	2424.73	0.659818	0.325272	2976.58	2127.45	0.539155	0.250547	3137.07	2195.74	0.57993	0.293303	3046.28	2210.45	0.473361	0.263518	3109.81	2250.64	0.609125	-0.0225581	3664.35	2788.03	0.601656	-0.0179129	3656.02	2890.39	0.802763	0.182253	3276.89	2290.81
1	0	0	0	0	1	0	0.189804	2978.43	2379.8	0.665334	0.2562	2853.78	1941.26	0.541529	-0.283023	3748.09	2470.45	0.682954	0.196095	2966.85	2254.04	0.60373	0.248778	2867.98	1985.76	0.551464	0.167401	3019.33	1978.44	0.552184	0.151082	3048.77	2249.63	0.547705	0.33004	2708.43	1904.71	0.551767	-0.374934	3880.02	2832.14	0.728441	-0.00961169	3324.83	2815.33	0.767624	0.0913588	3154.2	2159.12
1	0	0	0	0	1	0	0.0764023	3277.45	2654.96	0.714673	0.257881	2937.86	2012.27	0.523928	0.00445593	3402.71	2355.76	0.606276	0.143487	3156.18	2416.41	0.627626	0.277614	2898.54	2038.79	0.505967	0.253229	2947.06	2032.74	0.51521	0.0707417	3287.48	2438.89	0.575412	0.236757	2979.38	2139.76	0.564396	-0.15976	3672.65	2791.47	0.65393	-0.0076091	3423.27	2832.29	0.750254	0.113526	3210.91	2241.17
1	0	0	0	0	1	0	0.136222	3280.15	2615.9	0.729396	0.352875	2839.14	2061.99	0.535719	-0.19931	3865.08	2595.33	0.642907	0.194046	3168.45	2442.34	0.655525	0.361787	2819.52	2136.93	0.561485	0.275367	3004.36	2163.75	0.561204	0.147474	3258.71	2443.92	0.562297	0.333046	2882.31	2097.88	0.559012	-0.367953	4127.89	3130.9	0.761738	-0.0231691	3569.98	2881.45	0.745375	0.235709	3085.47	2221.51
1	0	0	0	0	1	0	0.155492	3482.77	2694.62	0.646769	0.272046	3233.52	2175.03	0.491187	-0.0351574	3855.9	2590.31	0.555378	0.244526	3294.07	2483.64	0.57587	0.292166	3188.52	2206.4	0.494914	0.19597	3398.28	2242.12	0.497562	0.308883	3150.64	2401.06	0.5554	0.287757	3198.43	2216.63	0.51612	0.0295795	3733.39	2825.78	0.635652	-0.0322446	3850.47	3026.37	0.675054	0.203503	3382.32	2256.75
1	0	0	0	0	1	0	0.0894981	3283.3	2482.19	0.655737	0.157129	3159.01	2181.22	0.503287	-0.209581	3784.32	2674.58	0.567449	0.101597	3261.41	2376.21	0.604265	0.225311	3028.55	2102.88	0.466978	0.148904	3174.38	2156.54	0.463282	0.0625623	3331.51	2390.71	0.550952	0.168584	3137.47	2219.28	0.519803	-0.231925	3819.11	2850.17	0.632223	-0.000313014	3441.42	2803.1	0.756674	0.178437	3118.82	2110.52
1	0	0	0	0	1	0	0.136211	3159.63	2530.3	0.637517	0.253002	2938.27	1977.6	0.525973	-0.0912072	3551.28	2228.91	0.627479	0.187342	3064.68	2363.84	0.558925	0.300705	2842.9	2005.04	0.510151	0.19508	3050.06	2050.2	0.539303	0.0616684	3293.14	2442.15	0.465651	0.27013	2904.39	2025.73	0.526094	0.00327038	3394.07	2612.1	0.566164	-0.0459627	3476.88	2777.71	0.646487	0.203595	3033.88	2068.3
1	0	0	0	0	1	0	0.150727	3088.41	2493.94	0.645249	0.333429	2736.12	1913.46	0.484547	0.0727098	3227.15	2172.1	0.5602	0.174411	3045.04	2299.36	0.581673	0.322212	2759.04	1959.18	0.509984	0.348434	2705.14	1848.72	0.460818	0.0800268	3214.39	2388.68	0.567297	0.325163	2753.03	2002.67	0.511882	-0.261334	3763.8	2759.88	0.642644	-0.00405545	3358.07	2700.76	0.64164	0.223654	2952.83	2122.42
1	0	0	0	0	1	0	0.155526	3056.75	2485.58	0.67767	0.35397	2673.58	1967.94	0.55869	-0.132999	3540.64	2398.21	0.610529	0.198812	2977.38	2287.43	0.570663	0.341554	2699.15	2031.19	0.566819	0.225202	2927.93	2105.63	0.592563	0.213459	2950.04	2269.4	0.51612	0.33868	2705.03	2040.87	0.562867	-0.123642	3525.99	2690.36	0.586254	-0.0165564	3353.76	2681.1	0.678671	0.277954	2826.5	2053.44
1	0	0	0	0	1	0	0.0961459	3499.15	2663.76	0.650052	0.173309	3346.46	2240.8	0.573528	-0.109144	3876.21	2495.8	0.55606	0.178562	3335.81	2472.08	0.608464	0.235408	3218.32	2210.51	0.564056	0.159373	3374.55	2150.91	0.547639	0.162821	3367.62	2476.29	0.554678	0.152798	3387.72	2291.53	0.586557	-0.0484116	3768.6	2710.39	0.589804	-0.0274752	3730.78	2872.92	0.655956	0.127491	3437.94	2335.7
1	0	0	0	0	1	0	0.120054	3170.82	2550.72	0.723459	0.394104	2631.13	1854.89	0.48215	-0.0999495	3545.11	2369.62	0.565148	0.188429	3045.14	2359.47	0.659589	0.367055	2689.22	1979.92	0.524936	0.308537	2810.79	2007.24	0.507498	0.138092	3138.15	2356.25	0.554472	0.357916	2708.57	1997.63	0.544585	-0.0433051	3452.63	2601.71	0.669706	-0.0145486	3404.71	2711.31	0.737554	0.270558	2886.95	2033.06
1	0	0	0	0	1	0	0.0959435	3527.91	2635.1	0.705703	0.0925747	3534.48	2348.45	0.603222	-0.141276	3963.83	2482.25	0.659135	0.0805071	3557.9	2649.77	0.671872	0.127658	3465.48	2330.85	0.571158	0.071117	3576.02	2327.43	0.591652	0.00404833	3702.87	2837.63	0.612656	0.13752	3445.83	2324.44	0.615895	-0.29547	4223.12	3168.64	0.740676	-0.00125463	3712.72	2971.24	0.836854	-0.073166	3843.73	2532.25
1	0	0	0	0	1	0	0.153582	3268.23	2529.24	0.572588	0.316038	2937.89	1981.07	0.40307	0.00525141	3543.04	2309.94	0.463422	0.238247	3100.47	2300.08	0.510549	0.361496	2838.58	1960.25	0.413934	0.305198	2961.08	1960.47	0.392908	0.246921	3082.76	2271.69	0.538067	0.317159	2935.48	2062.36	0.432808	0.172383	3231.73	2375.09	0.527523	-0.012946	3575.3	2754.41	0.594282	0.317224	2935.34	2038.4
1	0	0	0	0	1	0	0.166291	3397.03	2610.87	0.607627	0.298783	3115.44	2032.44	0.446668	-0.166439	4018.13	2601.64	0.531567	0.200384	3326.85	2463.46	0.57879	0.334776	3034.43	2016.35	0.458558	0.251195	3219.41	2118.55	0.468295	0.200471	3326.67	2433.82	0.513847	0.294272	3125.44	2146.5	0.486601	-0.0739374	3855.51	2854.08	0.624886	-0.036738	3788.15	2965.42	0.641509	0.296598	3120.29	2081.4
1	0	0	0	0	1	0	0.164483	3167.67	2515.54	0.763247	0.353972	2785.41	1948.88	0.561341	0.0398255	3395.77	2290.44	0.618798	0.205627	3088.69	2393.43	0.717502	0.331459	2833.52	1952.73	0.563842	0.289714	2920.65	1940.83	0.53448	0.129139	3233.98	2476.34	0.724376	0.324303	2848.65	2034.13	0.580223	-0.218764	3825.8	2735.12	0.823781	-0.0044885	3473.24	2738.18	0.776916	0.156651	3182.48	2218.44
1	0	0	0	0	1	0	0.111539	3589.62	2618.27	0.603822	0.150591	3509.84	2285.39	0.473826	-0.276924	4303.4	2861.91	0.555769	0.0670465	3678.4	2642.83	0.5928	0.123428	3565.52	2394.56	0.495634	0.0337315	3743.5	2506.6	0.517427	-0.102688	3999.04	2879.85	0.539922	0.15258	3505.73	2351.69	0.505655	-0.15698	4096.3	2977.23	0.629958	-0.0374144	3878.87	3014.1	0.683012	0.0855786	3641.69	2347.8
1	0	0	0	0	1	0	0.123588	3204.45	2496.32	0.606396	0.242128	2979.87	2049.68	0.467405	-0.625264	4363.77	2836.27	0.54781	0.147342	3160.73	2407.72	0.574308	0.22883	3005.9	2096.21	0.463507	0.0910608	3263.38	2215.82	0.478904	-0.217344	3776.65	2783.89	0.523462	0.207922	3046.38	2127.14	0.483804	-0.340241	3962.7	3029.84	0.642307	-0.0264511	3467.92	2731.11	0.635837	0.183697	3092.61	2148.78
1	0	0	0	0	1	0	0.121067	3119.97	2508.75	0.604601	0.212995	2952.31	2022.78	0.444711	-0.110446	3506.88	2343.5	0.504196	0.129764	3104.5	2448.75	0.57213	0.284071	2815.84	1965.19	0.419397	0.211921	2954.32	1957.85	0.426712	0.0316893	3274.77	2557.98	0.590016	0.24531	2891.06	2105.15	0.481304	-0.290921	3781.14	2924.96	0.645424	-0.0222591	3364.75	2696.66	0.61909	0.243853	2893.85	1925.59
0	0	0	0	1	1	0	0.130947	3215.17	2528.58	0.669186	0.343664	2797.52	1954.39	0.505933	0.0482022	3352.33	2231.16	0.568953	0.268082	2947.6	2269.16	0.581385	0.379893	2718.53	1950.83	0.510009	0.324268	2834.66	1937.23	0.506518	0.222344	3036.37	2295.81	0.566201	0.318692	2849.82	2043.57	0.54611	0.0892426	3279.96	2444.56	0.597385	-0.0259029	3493.38	2802.02	0.730591	0.297877	2890.76	2029.83
0	0	0	0	1	1	0	0.127822	3238.55	2543.82	0.670317	0.313431	2874.55	1983.91	0.511286	-0.0663259	3567.9	2311.28	0.562173	0.277601	2945.18	2257.39	0.576743	0.372823	2747.35	1941.59	0.50455	0.314948	2870.88	1956.27	0.494587	0.229383	3043.11	2289.81	0.556954	0.322355	2855.28	2040.7	0.53792	0.115874	3255.24	2449.54	0.587202	-0.00874813	3483.04	2759.65	0.713785	0.289106	2925	2030.6
0	0	0	0	1	1	0	0.153991	3172.09	2500.47	0.65986	0.360099	2762.46	1925.71	0.494358	-0.0617429	3541.97	2332.63	0.592492	0.291471	2897.57	2243.55	0.573258	0.408956	2655.69	1908.95	0.49118	0.329269	2823.83	1939.02	0.500546	0.209859	3061.19	2338.95	0.570457	0.3367	2812.25	2033.46	0.535668	0.126245	3208.84	2421.95	0.580625	-0.0187098	3478.42	2787.18	0.727387	0.346456	2792.03	1958.17
0	0	0	0	1	1	0	0.132073	3216.31	2541.21	0.66734	0.353233	2784.29	1946.01	0.505238	-0.0408419	3521.71	2312.28	0.585921	0.285521	2916.61	2238.18	0.575121	0.397599	2684.42	1950.2	0.511075	0.342445	2808.56	1945.47	0.508167	0.244122	3004.11	2291.94	0.53964	0.321588	2851.62	2068.45	0.549749	0.124926	3221.22	2424.82	0.589201	-0.0135705	3475.78	2771.32	0.713529	0.279937	2930.79	2066.37
0	0	0	0	1	1	0	0.122521	3228.95	2529	0.665547	0.317111	2851.73	1952.14	0.509607	-0.0889144	3568.74	2307.12	0.592478	0.250709	2979.95	2265.21	0.576982	0.371399	2732.61	1942.92	0.504902	0.300529	2881.17	1953.16	0.507877	0.23881	3001.46	2236.71	0.534569	0.296604	2891.76	2071.14	0.54826	0.0690714	3311.4	2477.21	0.598361	-0.0219841	3486.8	2790.18	0.730031	0.281483	2917.01	2036.9
0	0	0	0	1	1	0	0.128713	3230.23	2540.62	0.668287	0.348767	2788.48	1943.5	0.511252	-0.0734832	3571.68	2382.94	0.593364	0.281687	2930.91	2239.91	0.573873	0.38436	2712.97	1944.68	0.507231	0.316469	2858.89	1946.03	0.503039	0.245423	3000.21	2251.71	0.544015	0.325337	2838.11	2036.88	0.542917	0.148344	3192.21	2374.45	0.584089	-0.0148944	3486.58	2763.14	0.710447	0.276599	2944.08	2057.73
0	0	0	0	1	1	0	0.138703	3216.4	2531.84	0.664628	0.292267	2908.64	2006.93	0.520689	-0.0171702	3468.51	2336.12	0.599478	0.276383	2943.07	2245.08	0.577886	0.335996	2817	2003.78	0.517996	0.249483	2985.41	2019.49	0.521437	0.225351	3038.66	2247.74	0.530961	0.290785	2914.42	2088.89	0.5513	0.102762	3269.65	2421.89	0.575882	-0.0106548	3484.3	2746.99	0.698562	0.241622	3012.59	2109.22
0	0	0	0	1	1	0	0.155868	3176.96	2509.97	0.658609	0.335589	2818.54	1954.29	0.504572	-0.0479442	3496.97	2342.46	0.571658	0.272264	2939.84	2256.32	0.582909	0.370684	2739.43	1942.87	0.50792	0.325188	2838.03	1932.31	0.491607	0.211847	3059.76	2312.12	0.551248	0.30778	2875.63	2042.76	0.54702	0.077736	3282.92	2444.4	0.601289	-0.0175812	3486.93	2771.35	0.712217	0.254477	2980.01	2037.39
0	0	0	0	1	1	0	0.141356	3207.82	2517.44	0.662111	0.342357	2807.8	1956.56	0.507285	-0.0512152	3531	2360.88	0.602749	0.307979	2876.59	2216.15	0.571256	0.388377	2706.51	1933.81	0.503638	0.282312	2929.73	1985.57	0.511912	0.26112	2965.71	2257.65	0.569408	0.315169	2866.27	2052.38	0.544836	0.154812	3176.68	2373.1	0.58733	-0.0097335	3480.03	2778.71	0.725448	0.279645	2934.29	2028.29
0	0	0	0	1	1	0	0.137345	3210.48	2527.11	0.666595	0.339192	2803.16	1951.19	0.514109	-0.104185	3610.09	2483.57	0.624336	0.271612	2946.79	2248.35	0.579086	0.379586	2716.83	1937.68	0.507946	0.342139	2794.13	1943.82	0.501913	0.231549	3023.82	2294.07	0.560693	0.306356	2874.09	2071.28	0.555748	0.0837948	3306.4	2470.29	0.609443	-0.0165391	3485.12	2746.98	0.698547	0.292478	2900.76	2001.53
0	0	0	0	1	1	0	0.139502	3212.69	2525.69	0.667276	0.342193	2807.12	1984.51	0.515587	-0.223267	3824.7	2481.63	0.619345	0.295971	2904.96	2238.64	0.569857	0.37887	2728.28	1984.79	0.511404	0.259328	2980.04	2042.04	0.520383	0.291589	2914.63	2215.71	0.551615	0.318387	2859.57	2080.93	0.548431	0.153058	3185.24	2393.56	0.589222	-0.0139757	3486.88	2770.24	0.713435	0.306891	2880.21	2050.6
0	0	0	0	1	1	0	0.139294	3214.79	2528.42	0.667185	0.316052	2859.13	1985.98	0.510189	-0.0246268	3502.45	2355.34	0.575586	0.269668	2959.83	2266.67	0.57847	0.366762	2750.24	1975.24	0.512351	0.301747	2887.57	1995.3	0.505399	0.238448	3017.18	2263.91	0.545486	0.300465	2891.82	2075.46	0.549594	0.0614994	3353.55	2492.72	0.601566	-0.0103747	3483.93	2771.32	0.713153	0.284375	2917.18	2054.83
0	0	0	0	1	1	0	0.140678	3208.77	2516.09	0.658829	0.315403	2865.94	1962.63	0.510346	-0.0387185	3514.53	2295.04	0.583164	0.269281	2958.39	2254.4	0.579094	0.367997	2753.47	1957.78	0.503397	0.303651	2890.71	1923.31	0.489028	0.226395	3044.26	2293.62	0.526211	0.296878	2904.37	2064.13	0.543969	0.105564	3267.9	2422.07	0.59324	-0.016131	3490.44	2766.01	0.713134	0.285873	2923.41	2000.27
0	0	0	0	1	1	0	0.126179	3236.76	2541.86	0.672922	0.323454	2841.62	1983.9	0.510646	-0.0773016	3588.38	2419.78	0.614221	0.274586	2947.92	2261.85	0.578833	0.367798	2748.52	1984.25	0.511802	0.337758	2815.28	1934.13	0.491077	0.238912	3016.17	2289.93	0.555639	0.29101	2911.66	2080.91	0.554385	0.101208	3277.5	2449.26	0.603155	-0.0167991	3491.43	2773.44	0.715794	0.270117	2955.3	2068.09
0	0	0	0	1	1	0	0.138144	3217.68	2527.34	0.664378	0.328057	2833.81	1983.47	0.5183	-0.142873	3700.8	2466.34	0.636447	0.280181	2936.35	2248.01	0.578541	0.368444	2744.56	1971.94	0.515243	0.271094	2944.16	2022.69	0.530385	0.227803	3040.91	2303.19	0.566926	0.312305	2867.18	2053.6	0.548513	0.088862	3307.25	2433.11	0.597532	-0.016222	3494.22	2769.86	0.71291	0.302031	2889.47	2027.95
0	0	0	0	1	1	0	0.114699	3237.96	2542.38	0.670452	0.323307	2826.44	1961.36	0.504894	-0.180933	3688.81	2375.63	0.615998	0.256227	2967.24	2279.71	0.589673	0.376667	2712.63	1967.98	0.506672	0.277876	2915.76	2014.43	0.515434	0.240409	3003.93	2281.3	0.55006	0.303675	2866.11	2050.78	0.542966	0.106674	3248.16	2445.45	0.597889	-0.0166165	3474.3	2763.09	0.709942	0.296512	2866.9	2043.05
0	0	0	0	1	1	0	0.125609	3225.01	2531.9	0.665664	0.34521	2793.41	1955.87	0.509163	-0.0785111	3564.63	2372.37	0.602284	0.263252	2951.73	2278.68	0.591256	0.373759	2730.89	1966.52	0.518208	0.311628	2863.05	1986.1	0.512794	0.242122	2987.22	2284.46	0.552362	0.313609	2858.11	2061.69	0.553325	0.065496	3316.58	2482.25	0.616607	-0.0220585	3485.9	2798.87	0.726681	0.264972	2958.03	2072.71
0	0	0	0	1	1	0	0.105744	3242.66	2548.09	0.666627	0.304269	2866.18	1998.28	0.523602	-0.0519401	3515.22	2318.36	0.575957	0.24955	2965.86	2258.4	0.586357	0.358704	2751.7	1975.81	0.517038	0.28753	2899.28	1998.65	0.530639	0.196711	3058.97	2300.15	0.574001	0.30456	2864.65	2064.4	0.55625	0.108285	3230.69	2414.18	0.597446	-0.043457	3502.85	2812.76	0.734149	0.253241	2965.3	2073.09
0	0	0	0	1	1	0	0.140265	3210.91	2519.35	0.661285	0.337954	2818.42	1967.78	0.509134	-0.229093	3827.37	2562.91	0.623214	0.268974	2957.78	2257.9	0.580991	0.379253	2728.02	1976.24	0.515635	0.280818	2935.49	2023.48	0.510441	0.224899	3038.21	2298.88	0.577647	0.31663	2864.56	2072.84	0.547466	0.105705	3267.68	2445.07	0.599431	-0.00841625	3477.03	2790.35	0.727156	0.294783	2906.92	2038.13
0	0	0	0	1	1	0	0.141371	3211.81	2518.79	0.661206	0.325569	2846.13	1969.97	0.508767	-0.153581	3713.09	2452.38	0.588447	0.2801	2938.01	2252.98	0.573525	0.365418	2759.78	1965.36	0.511884	0.299127	2899.94	1983.19	0.501611	0.203943	3086.6	2344.38	0.567688	0.311333	2877.64	2068.19	0.546033	0.129968	3227.49	2427.72	0.592697	-0.0122983	3487.28	2788.19	0.727977	0.265225	2970.36	2079.65
0	0	0	0	1	1	0	0.136341	3209.59	2514.65	0.660815	0.318786	2852.96	2004.87	0.524865	-0.0942445	3610.39	2404.2	0.576977	0.259685	2973.31	2277.15	0.582513	0.361711	2761.01	1994.3	0.514904	0.302354	2884.94	2004.94	0.521803	0.185498	3118.86	2374.76	0.589378	0.304588	2884.47	2076.46	0.552895	0.0855635	3300.97	2488.77	0.607748	-0.0210705	3489.67	2797.77	0.731889	0.25792	2976.64	2111.16
0	0	0	0	1	1	0	0.137249	3215.28	2527.68	0.665247	0.321345	2852.13	1966.06	0.508219	-0.14178	3665.84	2433.56	0.601179	0.293977	2909.22	2218.21	0.572953	0.366259	2753.76	1983.17	0.514688	0.279557	2934.27	2020.27	0.521664	0.227834	3039.04	2258.43	0.563008	0.308364	2879.06	2049.11	0.549703	0.112292	3260.16	2414.02	0.596352	-0.0165681	3491.04	2779.77	0.723351	0.291241	2912.93	2057.34
0	0	0	0	1	1	0	0.130583	3228.84	2545.88	0.670062	0.330126	2832.72	1981.33	0.516677	-0.104116	3619.92	2361.38	0.59821	0.272458	2951.66	2270.41	0.588414	0.362531	2762.79	1975.49	0.509473	0.318704	2853.27	1935.16	0.503713	0.228373	3037.59	2312.75	0.563084	0.312086	2870.26	2071.67	0.557149	0.0798257	3304.72	2501.91	0.624063	-0.0125423	3482.56	2774.57	0.713281	0.256374	2983.14	2090.5
0	0	0	0	1	1	0	0.140337	3212.05	2521.93	0.666102	0.298838	2898.25	1979.89	0.512787	-0.170176	3733.24	2476.97	0.599582	0.264309	2967.26	2238.35	0.573898	0.344991	2800.51	1961	0.49629	0.261617	2969.75	2005.87	0.498424	0.212779	3064.08	2278.65	0.554335	0.285843	2924.39	2056.48	0.54396	0.102583	3278.95	2412.85	0.582634	-0.0126425	3486.36	2786.65	0.727926	0.252985	2991.26	2045.56
0	0	0	0	1	1	0	0.138772	3216.04	2512.22	0.660101	0.313528	2866.16	1978.98	0.513297	-0.270822	3901.91	2575.44	0.661489	0.274716	2949.55	2257.22	0.574459	0.359006	2769.27	1983.56	0.509853	0.260877	2970.26	2040.05	0.527048	0.215214	3061.66	2335.04	0.567564	0.301666	2890.63	2061.48	0.548916	0.133542	3217.72	2396.85	0.578766	-0.0122831	3487.2	2744.22	0.695927	0.279048	2934.76	2047.05
0	0	0	0	1	1	1	0.148187	3068.84	2443.87	0.650406	0.330105	2728.17	1935.89	0.514764	-0.255351	3703.66	2382.34	0.591866	0.255513	2866.6	2226.27	0.583374	0.348542	2687.75	1977.49	0.520744	0.266401	2848.18	1974.5	0.511713	0.193028	2984.94	2306.66	0.555109	0.30751	2774.93	2030.62	0.548414	0.10633	3127.34	2317.01	0.58882	-0.0631517	3434.45	2710.16	0.664674	0.255597	2871.9	2068.16
0	0	0	0	1	1	1	0.157144	3068.57	2446.65	0.651541	0.316181	2769.27	1959.34	0.531571	-0.101767	3492.89	2341.2	0.602393	0.238708	2913.55	2255.08	0.592116	0.366906	2664.03	1954.2	0.520365	0.291821	2814.28	1971.07	0.521163	0.168056	3035.93	2334.13	0.558642	0.317277	2768.71	2030.43	0.554625	0.0875692	3177.72	2404.07	0.595211	-0.0302849	3397.08	2689.93	0.672782	0.283501	2834.11	2033.73
0	0	0	0	1	1	1	0.143452	3096.49	2454	0.649239	0.304569	2790.69	1958.98	0.522624	-0.0953937	3479.73	2354.58	0.612583	0.2214	2947.21	2284.59	0.590429	0.342098	2714.13	1960.59	0.503754	0.258283	2881.48	1997.36	0.513771	0.172415	3041.87	2310.9	0.557634	0.302997	2793.92	2021.68	0.545628	0.0748632	3211.1	2382.22	0.58904	-0.0587957	3441.93	2718.46	0.674149	0.235152	2925.21	2082.49
0	0	0	0	1	1	1	0.145311	3096.64	2444.27	0.646909	0.2902	2823.38	1990.69	0.52631	-0.241898	3724.8	2432.36	0.620612	0.238438	2925.27	2288.15	0.593496	0.341322	2720.1	1968.51	0.520001	0.278196	2846.71	1947.19	0.51094	0.161586	3070.13	2369.37	0.59964	0.291674	2821.26	2051.17	0.551835	0.0889424	3196.68	2431.27	0.590003	-0.0501689	3430.4	2713.17	0.683164	0.249959	2900.16	2065.72
0	0	0	0	1	1	1	0.153026	3081.66	2450.2	0.650085	0.302821	2794.39	1983.44	0.528696	-0.154231	3589.25	2364.27	0.606003	0.226053	2944.94	2286.46	0.593914	0.345702	2706.82	1985.94	0.520638	0.27808	2841.19	1944.23	0.512343	0.179978	3030.61	2299.07	0.549417	0.310339	2780.53	2026.32	0.548782	0.0817179	3202.46	2395.29	0.58325	-0.0425361	3418.23	2725.56	0.687235	0.238532	2921.62	2105.71
0	0	0	0	1	1	1	0.135744	3117.74	2470.36	0.652591	0.305961	2785.23	1962.35	0.523127	-0.238193	3722.85	2524.74	0.640992	0.250394	2902.16	2248.28	0.57901	0.341692	2715.5	1962.28	0.513269	0.233834	2932.31	2028.47	0.521384	0.198451	3003.79	2292.05	0.552825	0.29088	2818.22	2046.57	0.55278	0.0709266	3231.08	2421.89	0.593965	-0.0382065	3418.14	2694.91	0.667474	0.258706	2877.3	2009.51
0	0	0	0	1	1	1	0.147544	3090.74	2455.22	0.648941	0.31133	2778.1	1984.85	0.531556	-0.267759	3770.16	2535.07	0.652409	0.242029	2912.89	2278.21	0.595512	0.347531	2702.91	1974.18	0.525144	0.209013	2980.54	2071.86	0.537135	0.183824	3009.71	2327.61	0.583676	0.28685	2828.54	2058.03	0.565996	0.0883856	3190.17	2407.73	0.597363	-0.0363899	3410.55	2700.54	0.670353	0.255135	2884.96	2040.14
0	0	0	0	1	1	1	0.156843	3077.13	2436.65	0.646947	0.319204	2764.26	1939.74	0.521327	-0.127865	3544.33	2335.58	0.602011	0.256501	2886.39	2252.47	0.5895	0.34733	2706.28	1960.77	0.525994	0.301056	2800.77	1907	0.50599	0.194636	2999.18	2286.78	0.560121	0.291483	2820.93	2036.96	0.552558	0.136536	3104.33	2310.24	0.5763	-0.0362214	3410.63	2707.31	0.687289	0.259913	2882.2	2027.58
0	0	0	0	1	1	1	0.152006	3087.78	2460.43	0.656029	0.307007	2791.07	1968.62	0.533971	-0.18875	3654.72	2378.67	0.64757	0.239021	2920.56	2262.55	0.59128	0.328026	2748.41	1998.28	0.528578	0.216614	2969.98	2055.26	0.534567	0.139391	3108.57	2405.56	0.572525	0.304701	2797.19	2025.94	0.554012	0.0410309	3268.02	2441.27	0.605021	-0.0381051	3417.99	2706.13	0.677456	0.233897	2933.88	2090.28
0	0	0	0	1	1	1	0.164324	3063.89	2427.38	0.643374	0.326167	2744.66	1928.3	0.508503	-0.0777918	3466.89	2232.08	0.587084	0.24829	2900.39	2249.03	0.581575	0.368454	2656.55	1915.71	0.50352	0.339967	2702.59	1846.58	0.490684	0.171618	3040.97	2327.68	0.552447	0.301871	2792.19	2020.32	0.54161	0.105075	3159.81	2391.77	0.586147	-0.0414421	3424.22	2706.81	0.668962	0.296313	2799.7	1925.57
0	0	0	0	1	1	1	0.156233	3077.13	2432.91	0.647757	0.325208	2752.99	1948.89	0.526537	-0.126565	3529.4	2324.66	0.612137	0.263183	2876	2253.14	0.580268	0.371846	2656.56	1967.83	0.527047	0.297765	2803.57	1947.53	0.520329	0.230232	2937.47	2264.53	0.561338	0.321433	2761.53	2015.27	0.548195	0.129036	3120.07	2378.37	0.57738	-0.0413293	3419.43	2717.4	0.679927	0.2635	2870.84	2030.55
0	0	0	0	1	1	1	0.132386	3118.99	2486.79	0.655695	0.319284	2759.17	1939.82	0.517654	-0.0438571	3416.81	2303.93	0.610221	0.259753	2883.05	2223.65	0.572345	0.362109	2671.74	1938.23	0.507431	0.293875	2805.2	1921.77	0.507435	0.185911	3021.54	2284.32	0.529138	0.30847	2780.41	2023.36	0.542872	0.100203	3178.08	2397.05	0.587435	-0.0412924	3413.6	2710.58	0.689245	0.247757	2896.81	2045.68
0	0	0	0	1	1	1	0.156834	3082.36	2442.89	0.650161	0.302884	2801.58	1974.29	0.521521	-0.262032	3757.31	2468.55	0.645791	0.235941	2929.35	2262.54	0.58198	0.332671	2737.22	1969.23	0.512383	0.235811	2928.01	2029.94	0.510901	0.149515	3088.74	2353.41	0.555593	0.284737	2838.8	2030.04	0.546853	0.0425059	3268.21	2430.88	0.591232	-0.0422067	3427.63	2700.79	0.663833	0.234739	2925.48	2055.48
0	0	0	0	1	1	1	0.14404	3102.13	2449.68	0.646924	0.267563	2866.01	2017.73	0.539405	-0.162868	3616.07	2373.15	0.636254	0.211787	2968.53	2290.02	0.597169	0.31063	2778.35	1987.58	0.525675	0.217134	2962.15	2009.17	0.528454	0.0885965	3176.18	2442.89	0.594345	0.269852	2861.91	2061.8	0.5638	0.0372956	3274.57	2465.47	0.61638	-0.0382878	3416.25	2707	0.678553	0.229844	2934	2037.09
0	0	0	0	1	1	1	0.153626	3074.04	2445.2	0.648545	0.313095	2774.02	1956.66	0.52255	-0.0814351	3460.49	2291.08	0.604996	0.262406	2867.49	2228.72	0.577326	0.344902	2705.77	1976.11	0.520809	0.250901	2890.43	1996.25	0.511926	0.203986	2972.84	2275.79	0.55991	0.303135	2793.37	2035.97	0.552133	0.0561292	3232.88	2398.49	0.573151	-0.0378596	3403.7	2712.62	0.68373	0.233796	2919.16	2062.75
0	0	0	0	1	1	1	0.157894	3081.53	2435.76	0.648325	0.324132	2762.15	1950.71	0.519797	-0.131076	3562.67	2390.03	0.608911	0.248741	2911.13	2278.57	0.597012	0.359279	2688.71	1966.36	0.525991	0.278485	2850.72	1966.06	0.52046	0.183186	3032.6	2362.82	0.605983	0.314311	2781.8	2030.86	0.550539	0.0812505	3214.64	2385.18	0.5904	-0.02658	3403.43	2707.03	0.687665	0.276677	2855.72	2053.14
0	0	0	0	1	1	1	0.156532	3081.12	2454.68	0.646797	0.307199	2792.08	1980.84	0.536254	-0.150948	3580.33	2359.83	0.612302	0.249739	2904.62	2260.84	0.593867	0.347697	2707.93	1954.6	0.523276	0.258287	2887.43	1971.91	0.528967	0.17565	3044.31	2358.43	0.575446	0.298984	2807.61	2059.23	0.562087	0.0636893	3237.19	2454	0.614552	-0.040913	3423.52	2697.82	0.66416	0.264086	2873.85	2026.78
0	0	0	0	1	1	1	0.140945	3112.58	2471.86	0.654886	0.292752	2823.86	2014.29	0.541079	-0.170952	3629.95	2370.65	0.596116	0.255275	2894.88	2255.11	0.583427	0.328981	2751.26	1994.23	0.532829	0.208096	2982.62	2016.96	0.532086	0.173387	3051.71	2334.3	0.584719	0.27105	2867.16	2091.53	0.567899	0.0993274	3175.35	2393.4	0.586339	-0.0439953	3432.24	2692.34	0.669053	0.22609	2954.6	2108.25
0	0	0	0	1	1	1	0.149982	3089.56	2445.8	0.648712	0.347261	2708.05	1925.35	0.511238	-0.153854	3581.92	2358.89	0.623117	0.269016	2864.78	2226.55	0.585173	0.384876	2628.49	1892.79	0.50748	0.277832	2845.3	1953.37	0.517454	0.235576	2928.78	2243.39	0.547919	0.326567	2751.05	2008.38	0.550503	0.114765	3152.75	2376.54	0.586878	-0.0474547	3431.05	2703.92	0.673787	0.300906	2802.2	1964.93
0	0	0	0	1	1	1	0.146722	3097.77	2460.53	0.651969	0.329929	2744.95	1954.09	0.522418	-0.227344	3700.13	2488.08	0.633168	0.243504	2916.41	2245.32	0.586894	0.364422	2670.29	1953.55	0.517577	0.275373	2853.94	1991.02	0.507177	0.198499	2998.75	2258.65	0.56383	0.317227	2771.18	2027.73	0.548349	0.0643099	3237.67	2412.14	0.599553	-0.0461863	3432.93	2695.63	0.665628	0.312164	2775.34	1939.27
0	0	0	0	1	1	1	0.143932	3087.27	2461.12	0.652585	0.292748	2807.14	1969.34	0.531965	-0.181836	3615.57	2368.35	0.613386	0.256438	2875.01	2224.31	0.58458	0.343977	2701.98	1958.62	0.523972	0.270948	2848.88	1924.99	0.519304	0.191428	3001.78	2315.34	0.549534	0.280699	2831.27	2045.27	0.556747	0.111822	3135.11	2341.02	0.576985	-0.0478521	3419.63	2723.93	0.689323	0.24882	2886.36	2038.94
0	0	0	0	1	1	1	0.155889	3083.37	2447.66	0.651311	0.320607	2764.98	1959.06	0.522528	-0.120827	3551.05	2366.07	0.617234	0.258694	2889.59	2249.72	0.584174	0.358159	2687.94	1961.33	0.516308	0.282138	2840.43	1952.38	0.528802	0.191458	3017.23	2314.27	0.574982	0.319812	2768.07	2012.87	0.552177	0.0954479	3190.15	2444.58	0.598266	-0.0466654	3432.96	2710.86	0.667302	0.259927	2882.4	2041.65
0	0	0	0	1	1	1	0.137253	3102.58	2464.76	0.654403	0.282334	2828.89	1979.18	0.521299	-0.188185	3636.83	2396.74	0.635451	0.189257	3004.32	2318.87	0.606172	0.309584	2776.94	1995.02	0.526246	0.201781	2986.56	2047.68	0.539679	0.127402	3116.77	2397.36	0.595945	0.251165	2890.92	2092.32	0.56977	-0.00473548	3336.83	2502.68	0.615138	-0.0455072	3418.03	2713.3	0.681446	0.239618	2910.99	2024.42
0	0	0	0	1	1	1	0.147976	3098.74	2451.85	0.648094	0.317833	2771.91	1944.88	0.517022	-0.211401	3685.44	2414.93	0.627115	0.268871	2867.96	2213.85	0.574117	0.338061	2729.89	1983.07	0.524032	0.258691	2885.86	1990.67	0.517184	0.194902	3007.82	2265.66	0.545585	0.291126	2825.48	2051.57	0.555514	0.129306	3132.21	2364.48	0.585243	-0.045626	3432.05	2703.8	0.673536	0.24032	2924.76	2073.87
0	0	0	0	1	1	1	0.147539	3088.87	2454.16	0.650439	0.325567	2743.96	1953.56	0.524536	-0.175991	3624.62	2409.52	0.609026	0.262815	2870.73	2237.49	0.580532	0.375437	2640.37	1937.23	0.504829	0.254748	2884.61	1988.85	0.505099	0.177823	3028.69	2378.81	0.600079	0.321461	2752.77	2005.36	0.546118	0.109876	3155.07	2345.17	0.585497	-0.0500996	3427.42	2707.95	0.671994	0.281518	2830.69	2009.25
0	0	0	0	0	0	0	0.0657681	3193.16	2730.17	0.828898	0.354229	2654.81	1998.23	0.563857	-0.262967	3712.7	2353.24	0.626128	0.282163	2799.02	2251.75	0.610406	0.421796	2512.08	2022.96	0.563511	0.339994	2683.91	2172.23	0.627025	0.253973	2853.45	2241.89	0.59047	0.383464	2594.02	1958.52	0.561605	0.00660578	3292.72	2560.6	0.635408	-0.00305712	3308.69	2737.05	0.754701	0.403481	2551.56	1968.73
0	0	0	0	0	0	0	0.11408	3285.39	2687.19	0.767299	0.323166	2871.65	2066.36	0.51623	-0.215031	3847.54	2440.21	0.561994	0.358074	2796.61	2216.83	0.595902	0.390412	2725.26	2043.1	0.516104	0.33086	2855.28	2220.53	0.592629	0.31587	2887.08	2192.42	0.526724	0.340579	2834.47	2034.42	0.5146	0.219671	3083.39	2376.44	0.58812	-0.033245	3548.07	2769.91	0.723297	0.347996	2818.48	2119.62
0	0	0	0	0	0	0	0.105215	3171.51	2667.81	0.893404	0.419496	2554.52	1897.61	0.643295	-0.265185	3771.24	2513.06	0.85176	0.308389	2788.29	2266.44	0.706902	0.436976	2515.77	1946.74	0.638084	0.300114	2804.92	2131.1	0.714903	0.253681	2896.47	2319.09	0.651483	0.382609	2634.43	1936.36	0.652251	0.123433	3139.06	2468.35	0.69377	-0.0241839	3393.09	2764.98	0.842099	0.44601	2495.5	1849.76
0	0	0	0	0	0	0	0.125695	3215.22	2604.16	0.643035	0.353094	2765.67	2009.45	0.461818	-0.031755	3492.75	2162.51	0.512217	0.328267	2818.24	2212.96	0.515901	0.437629	2578.64	1975.42	0.458215	0.363624	2743.07	2142.31	0.502966	0.244663	2988.48	2369.06	0.466625	0.370372	2728.48	1995.15	0.464575	0.122581	3220.94	2431.69	0.563034	-0.0650984	3548.74	2819.56	0.618933	0.373591	2721.5	1993.44
0	0	0	0	0	0	0	0.139261	3420.31	2640.71	0.677545	0.297775	3089.36	2043.01	0.540518	-0.0527485	3782.62	2345	0.646972	0.286281	3114.54	2250.53	0.540595	0.346272	2980.77	2033.98	0.531605	0.303815	3076.05	2139.18	0.55445	0.226105	3243.18	2354.81	0.552461	0.280467	3127.2	2077.79	0.551313	0.17455	3349.47	2512.66	0.573282	-0.0420234	3763.3	2879.11	0.674666	0.32166	3036.37	2044.77
0	0	0	0	0	0	0	0.0892326	3349.95	2540.09	0.645837	0.236838	3066.5	1972.35	0.497084	-0.329306	4047.13	2423.02	0.546056	0.194936	3149.56	2300.93	0.590457	0.281311	2975.81	1977.01	0.503353	0.189023	3161.11	2115.42	0.55388	0.223008	3094.16	2191.27	0.533513	0.240378	3059.38	1983.28	0.496467	-0.00684398	3522.21	2622.3	0.637962	-0.00202429	3513.77	2570.85	0.608692	0.190983	3157.28	2085.22
0	0	0	0	0	0	0	0.143034	3228.12	2491.95	0.620455	0.303496	2910.25	1945.01	0.475369	0.0199792	3452.12	2084.57	0.471749	0.261568	2996.56	2257.33	0.540955	0.365113	2778.54	1958.78	0.461905	0.324055	2866.97	2044.58	0.475923	0.301185	2915.07	2136.37	0.497844	0.303955	2909.29	1956.09	0.472312	0.145506	3223.46	2285.37	0.52062	-0.0677659	3603.35	2694.61	0.588155	0.337254	2838.84	2008.28
0	0	0	0	0	0	0	0.0791035	3390.24	2580.01	0.593335	0.219209	3121.71	2043.2	0.483444	-0.304646	4035.26	2538.83	0.593046	0.252656	3054.11	2297.62	0.506734	0.299673	2956.48	2057.16	0.476029	0.200648	3158.59	2245.15	0.503503	0.196873	3166.04	2298.15	0.490966	0.221922	3116.28	2036.17	0.477412	0.164973	3228.31	2327.8	0.492885	-0.0575597	3633.1	2781.53	0.604812	0.201833	3156.25	2138.64
0	0	0	0	0	0	0	0.104106	3252.13	2652.76	0.558502	0.250537	2974.51	2116.97	0.419681	-0.213752	3785.34	2480.05	0.47037	0.237605	3000.06	2294.45	0.472842	0.345149	2780.42	2055.35	0.431089	0.305588	2863.18	2168.63	0.461912	0.171866	3126.73	2378.96	0.44011	0.262528	2950.61	2110.27	0.423016	0.0471506	3353.91	2533.54	0.517233	-0.141182	3670.43	2871.75	0.531346	0.323788	2825.41	1987.87
0	0	0	0	0	0	0	0.160057	3352.18	2545.91	0.661331	0.258632	3149.34	2083.5	0.537682	-0.235541	4065.66	2456.61	0.560649	0.219912	3230.53	2373.08	0.608373	0.325213	3004.6	2028.5	0.520729	0.308366	3041.87	2118.27	0.544708	0.194109	3283.53	2363.09	0.529003	0.253328	3160.59	2087.3	0.536303	-0.00875919	3673.64	2701.19	0.685725	-0.0413679	3732.54	2819.98	0.681148	0.245967	3176.13	2149.66
0	0	0	0	0	0	0	0.136807	3561.22	2761.7	0.741679	0.161611	3509.68	2362.04	0.648172	-0.396692	4529.97	3065.57	0.824964	0.247582	3324.87	2503.7	0.663385	0.25776	3302.31	2329.29	0.609429	0.227085	3369.85	2456.03	0.656531	0.20839	3410.36	2564.79	0.61599	0.148611	3536.79	2403.76	0.652138	0.168226	3495.81	2571.9	0.652743	-0.0326177	3895.07	3028.63	0.744533	0.220549	3384.07	2333.29
0	0	0	0	0	0	0	0.104482	3247.91	2608.63	0.697869	0.321071	2828	1953.99	0.5033	-0.180698	3729.38	2203.98	0.530862	0.341513	2785.1	2163.42	0.545169	0.403236	2651.36	1956.07	0.500113	0.303931	2863.47	2159.5	0.552239	0.343003	2781.95	2097.21	0.520781	0.308838	2853.36	1970.83	0.5097	0.176519	3114.54	2334.44	0.566805	-0.0432988	3505.67	2783.27	0.680131	0.352803	2761.12	1992.49
0	0	0	0	0	0	0	0.122854	3158.55	2642.13	0.724827	0.371954	2672.69	1892.05	0.483456	-0.0724217	3492.49	2011.36	0.433766	0.225342	2968.3	2321.75	0.595399	0.371353	2673.96	1990.29	0.503748	0.335807	2748.52	2049.31	0.562977	0.19276	3030.08	2329.04	0.505193	0.388712	2636.79	1859.99	0.480446	0.0200674	3338.49	2454.5	0.565103	-0.0516681	3458.53	2772.8	0.695048	0.263871	2893.54	2065.06
0	0	0	0	0	0	0	0.123723	3066.87	2417	0.682182	0.325666	2690.37	1889.31	0.53486	-0.254633	3669.72	2212.82	0.582751	0.323062	2695.56	2060.67	0.55749	0.381825	2575.9	1839.31	0.493634	0.347115	2647.23	1965.94	0.541643	0.370248	2599.91	1978.45	0.490909	0.334313	2673.06	1870.35	0.52795	0.151991	3016.99	2254.63	0.556656	-0.0133592	3298.04	2562.57	0.659317	0.249341	2838.54	1932.33
0	0	0	0	0	0	0	0.0875193	3689.3	2768.03	0.706297	0.270032	3299.77	2091.24	0.527422	-0.0830503	4019.36	2438.77	0.59627	0.142984	3575.42	2573.23	0.603897	0.261754	3318.43	2228.39	0.525547	0.247286	3350.79	2280.22	0.554552	0.0549874	3754.49	2680.19	0.580992	0.25361	3336.68	2117.05	0.536105	0.0510709	3762.26	2623.02	0.566993	-0.0931976	4038.14	3066.94	0.736827	0.27583	3286.64	2217.89
0	0	0	0	0	0	0	0.0930664	3242.77	2559.52	0.535947	0.208662	3029.07	2057.87	0.427651	-0.297933	3879.31	2535.27	0.516363	0.296679	2855.65	2240.75	0.467009	0.337085	2772.41	1949.22	0.404488	0.249331	2950.21	2050.6	0.420311	0.293881	2861.33	2157.52	0.474272	0.189507	3065.51	2090.57	0.43066	0.243026	2962.57	2232.66	0.439026	-0.0876726	3551.22	2775.56	0.532465	0.271759	2905.8	2046.53
0	0	0	0	0	0	0	0.102473	3464.44	2543.09	0.575478	0.259726	3146.34	1993.91	0.453347	-0.241818	4075.1	2527.82	0.55006	0.290313	3080.65	2188.22	0.511778	0.342167	2965.97	1948.77	0.445621	0.27262	3118.82	2053.92	0.473275	0.256283	3153.65	2188.21	0.462514	0.241628	3184.57	2037.93	0.459762	0.182167	3307.06	2276.16	0.523227	-0.0497266	3746.69	2756.32	0.585328	0.315323	3025.88	2024.49
0	0	0	0	0	0	0	0.0816423	3130.91	2642.68	0.869358	0.44503	2433.88	1813.37	0.606412	-0.125363	3465.86	2136.64	0.667328	0.298653	2736.09	2192.75	0.697815	0.476753	2363.3	1899.38	0.601541	0.452225	2418.05	1920.27	0.632191	0.205196	2912.69	2301.27	0.694878	0.469679	2379.22	1763.86	0.586334	0.0292593	3218.96	2531.37	0.723041	-0.0117995	3286.33	2673.9	0.799135	0.393133	2545.14	2018.84
0	0	0	0	0	0	0	0.143121	3332.93	2624.06	0.720241	0.426524	2726.61	2002.52	0.548843	-0.273601	4063.33	2465.13	0.712965	0.305493	3000.57	2309.36	0.59388	0.447189	2677.04	2012.64	0.519078	0.419187	2744	2098.11	0.557793	0.284763	3045.03	2286.42	0.583594	0.408505	2769.12	2022.6	0.544424	0.268617	3079.2	2313.23	0.55062	-0.0111619	3620.56	2725.82	0.683218	0.38	2835.06	2080
0	0	0	0	0	0	0	0.083487	3309.04	2621.21	0.585653	0.264576	2964.16	2057.33	0.437773	-0.26681	3890.35	2369.31	0.46559	0.289889	2912.7	2273.3	0.484555	0.329362	2830.59	2083.14	0.441602	0.310159	2870.83	2144.25	0.460978	0.186578	3117.39	2387.71	0.446222	0.231729	3029.63	2098.13	0.440849	0.163597	3161.12	2428.52	0.505143	-0.110556	3642.53	2790.57	0.554073	0.272026	2949.11	2125.92
0	0	0	0	0	0	0	0.0981935	2941.23	2333.17	0.692598	0.283535	2621.62	1703.55	0.46194	-0.233587	3439.99	2132.34	0.482569	0.263992	2657.14	2013.55	0.546936	0.335046	2525.62	1757.4	0.469564	0.280116	2627.87	1907.81	0.545351	0.180377	2804.01	2014.95	0.497403	0.301207	2589.09	1706.29	0.46691	0.126808	2894.19	2154.26	0.512384	-0.00655014	3107.35	2431.04	0.67606	0.251752	2679.14	1840.7
0	0	0	0	0	0	0	0.118028	3076.19	2440.45	0.677883	0.258869	2819.9	1964.98	0.512714	-0.616854	4165.06	2583.54	0.587666	0.271413	2795.93	2228.73	0.583387	0.330278	2680.61	1993.13	0.521593	0.229799	2874.67	2121.21	0.56193	0.327919	2685.33	2086.79	0.522515	0.275995	2787.13	1960.83	0.503845	0.0707921	3157.49	2406.1	0.58207	-0.0412875	3342.5	2492.03	0.613178	0.209047	2913.14	2163.54
0	0	0	0	0	0	0	0.122645	3221.38	2618.5	0.80406	0.336228	2801.97	1886.34	0.564081	-0.190568	3752.59	2230.39	0.569797	0.244156	2989.99	2262.06	0.648582	0.375223	2718.42	1976.61	0.576529	0.326106	2823.25	2114.37	0.637028	0.232525	3012.91	2257.45	0.59706	0.319519	2837.02	1872.45	0.567453	0.0665285	3322.8	2459.95	0.623123	-0.0198287	3473.1	2704.84	0.765988	0.296743	2884.1	2036.78
0	0	0	0	0	0	0	0.116923	3115.21	2475.06	0.644042	0.266633	2838.89	1960.74	0.48257	-0.370508	3880.86	2366.49	0.510935	0.16279	3033.23	2305.79	0.540187	0.294033	2785.35	1999.06	0.49177	0.263915	2844.14	2060.9	0.516241	0.0958016	3152.24	2305.28	0.571945	0.245835	2878.86	2002.75	0.492118	-0.017187	3343.4	2493.93	0.580061	-0.0255415	3357.1	2602.06	0.626139	0.251919	2867.23	2016.14
0	0	0	0	0	0	0	0.139345	3476.89	2715.88	0.697917	0.295135	3146.51	2116.6	0.510498	-0.136865	3996.05	2415.98	0.648108	0.341013	3042.39	2380.03	0.60114	0.38549	2937.92	2087.9	0.53334	0.339141	3046.71	2175.4	0.567405	0.360394	2997.31	2342.52	0.576228	0.279223	3181.83	2140.05	0.520382	0.0522146	3648.64	2764.29	0.663334	-0.015766	3777.23	2882.48	0.711245	0.243543	3259.63	2236.59
0	1	1	1	0	0	0	0.479696	2406.92	1733.62	0.443696	0.665586	1929.64	1032	0.220231	0.435692	2506.64	1093.09	0.225611	0.537975	2268.12	1619.37	0.382766	0.668172	1922.16	1169.89	0.257384	0.63805	2007.51	1229.4	0.258415	0.571709	2183.75	1483.52	0.319636	0.666956	1925.68	1048.62	0.22574	0.538191	2267.59	1691.84	0.38637	-0.0437219	3408.99	2401.42	0.515107	0.556952	2221.05	1200.87
0	1	1	1	0	0	0	0.462817	2706.07	1845.07	0.47844	0.695331	2037.94	957.117	0.220869	0.287565	3116.38	1175.48	0.242325	0.479761	2663.05	1778.36	0.415612	0.654242	2171.02	1158.29	0.260817	0.620524	2274.41	1286.21	0.294902	0.481486	2658.63	1677.32	0.36546	0.667829	2127.93	996.883	0.230175	0.469887	2688.2	1867.06	0.443474	-0.0468729	3777.67	2712.85	0.586177	0.638278	2220.57	1187.98
0	1	1	1	0	0	0	0.43572	2557.3	1887.89	0.483355	0.722501	1793.35	921.48	0.226855	0.462593	2495.66	1021.81	0.207983	0.57148	2228.53	1622.72	0.380493	0.743204	1725.15	1049.62	0.249284	0.728387	1774.23	1090.25	0.251391	0.549541	2284.87	1620.01	0.360409	0.720574	1799.56	927.705	0.230693	0.56166	2253.92	1630.84	0.351588	-0.0545521	3495.97	2758.22	0.598312	0.715632	1815.41	1026.37
0	1	1	1	0	0	0	0.436856	2540.85	1846.08	0.499436	0.706939	1832.94	919.604	0.253089	0.447106	2517.62	1063.62	0.266315	0.552745	2264.36	1611.19	0.407709	0.701286	1850.53	1033.56	0.275705	0.659726	1975.07	1205.85	0.309491	0.532054	2316.15	1589.17	0.380509	0.709113	1826.13	901.713	0.240189	0.556812	2254.05	1611.55	0.391474	-0.0818431	3521.69	2697.31	0.621855	0.667696	1951.8	1001.46
0	1	1	1	0	0	0	0.517142	2417.71	1874.53	0.508391	0.711305	1869.45	1023.25	0.257096	0.456992	2563.88	1081.22	0.224849	0.618831	2148.09	1566.94	0.408222	0.708373	1878.92	1155.42	0.28242	0.66219	2022.23	1174.91	0.300078	0.597588	2207.14	1603.46	0.384068	0.716795	1851.59	988.739	0.257532	0.56032	2307.08	1623.73	0.392828	-0.0773419	3611.36	2804.01	0.627754	0.677312	1976.45	1105.17
0	1	1	1	0	0	0	0.496583	2210.41	1754.31	0.534203	0.795756	1407.94	808.855	0.256453	0.381683	2449.72	1012.47	0.292883	0.643255	1860.75	1420	0.390297	0.805626	1373.5	895.659	0.25945	0.785282	1443.59	930.444	0.268339	0.639723	1869.94	1413.37	0.353476	0.792049	1420.66	804.068	0.249911	0.52215	2153.55	1684.61	0.45877	-0.0634297	3212.66	2605.35	0.645796	0.739627	1589.67	927.709
0	1	1	1	0	0	0	0.504788	2297.39	1893.62	0.498825	0.773109	1555.07	879.615	0.233167	0.470092	2376.51	982.776	0.296374	0.587339	2097.19	1621.07	0.393982	0.802274	1451.68	936.215	0.239554	0.768072	1572.23	977.174	0.252607	0.556388	2174.41	1579.63	0.369837	0.752272	1624.9	905.268	0.244548	0.493604	2323.19	1670.95	0.385893	-0.0435329	3334.98	2617.37	0.588402	0.791198	1491.79	867.001
0	1	1	1	0	0	0	0.414383	2474.36	1785.33	0.519821	0.603799	2035.23	989.697	0.271883	0.117414	3037.63	1362.29	0.308822	0.52611	2225.85	1564.52	0.405289	0.690431	1799.02	998.823	0.26946	0.6618	1880.37	1111.38	0.298163	0.469574	2354.88	1633.9	0.396171	0.597751	2050.71	988.571	0.270375	0.335409	2635.93	1792.06	0.448867	-0.0420388	3300.64	2518.43	0.620904	0.691288	1796.52	926.633
0	1	1	1	0	0	0	0.429095	2398.84	1899.61	0.704885	0.679545	1797.22	977.183	0.448491	0.230098	2785.72	1210.56	0.459422	0.453531	2346.94	1786.65	0.588312	0.683081	1787.28	1119.85	0.449656	0.675843	1807.58	1150.25	0.456374	0.444722	2365.78	1689.85	0.536325	0.67535	1808.95	979.175	0.436546	0.44727	2360.35	1818.77	0.573434	-0.0152719	3198.97	2636.24	0.789034	0.652882	1870.5	1046.25
0	1	1	1	0	0	0	0.441772	2708.76	2146.5	0.443234	0.733838	1870.42	999.087	0.199825	0.613653	2253.48	961.904	0.169563	0.566277	2387.65	1811.6	0.359181	0.743297	1836.88	1141.28	0.225041	0.733316	1872.25	1197.55	0.238185	0.501957	2558.58	1816.91	0.32315	0.762173	1768.05	961.148	0.207183	0.537429	2465.78	1824.13	0.377099	-0.176309	3932.11	3069.66	0.553427	0.73362	1871.18	1108.02
0	1	1	1	0	0	0	0.464045	2305.49	1777.37	0.566193	0.724029	1654.36	934.921	0.269475	0.232921	2758.15	1005.1	0.284041	0.555058	2100.63	1595.94	0.466137	0.723152	1656.99	1036.25	0.299599	0.686277	1763.89	1078.33	0.330364	0.53544	2146.44	1598.52	0.450597	0.728264	1641.62	929.87	0.270461	0.477778	2275.76	1755.56	0.486984	-0.0394553	3210.71	2438.48	0.643625	0.620805	1939.23	1011.32
0	1	1	1	0	0	0	0.430288	2596.92	2026.7	0.581369	0.695874	1897.4	1086.15	0.278484	0.379519	2710.16	1203.2	0.284777	0.531673	2354.54	1835.49	0.495317	0.738152	1760.58	1100.6	0.297351	0.71537	1835.57	1173.99	0.334666	0.58345	2220.57	1641.9	0.428223	0.698084	1890.49	1055.18	0.271254	0.339525	2796.14	1899.97	0.466091	-0.0279486	3488.33	2668.21	0.656026	0.690113	1915.28	1068.74
0	1	1	1	0	0	0	0.466966	2613.82	1930.27	0.474938	0.750583	1787.97	958.679	0.199464	0.53565	2439.61	944.064	0.197129	0.566383	2357.5	1707.23	0.399172	0.729373	1862.44	1137.4	0.233546	0.736269	1838.56	1095.28	0.237231	0.596658	2273.71	1600.09	0.353379	0.733795	1847.17	992.426	0.206193	0.545839	2412.69	1756.38	0.405452	-0.0715734	3706.03	2762.8	0.591617	0.679942	2025.4	1157.71
0	1	1	1	0	0	0	0.516518	2507	1972.25	0.490835	0.815457	1548.87	836.165	0.156369	0.592309	2302.13	950.66	0.151851	0.604258	2268.15	1718.58	0.371626	0.810877	1567.97	994.21	0.19848	0.785314	1670.58	1039.31	0.202899	0.635332	2177.28	1636.42	0.384043	0.799797	1613.24	883.451	0.166376	0.594887	2294.84	1714.16	0.363763	-0.106301	3792.29	2993.82	0.62517	0.821615	1522.8	893.785
0	1	1	1	0	0	0	0.413728	2850.65	2048.45	0.544005	0.616555	2305.4	1155.87	0.264332	0.385734	2917.91	1222.61	0.237133	0.50185	2627.69	1809.7	0.443768	0.636078	2245.94	1272.76	0.288783	0.619855	2295.46	1332.35	0.31035	0.46588	2720.91	1736.53	0.396585	0.601643	2349.8	1159.31	0.260767	0.399231	2885.68	1944.35	0.429518	-0.0813458	3871.48	2897.82	0.666408	0.641246	2229.94	1175.2
0	1	1	1	0	0	0	0.401897	2660.72	1952.12	0.545812	0.603162	2167.29	1096.44	0.299799	0.472935	2497.72	1175.35	0.392236	0.404683	2654.51	1882.07	0.473436	0.596982	2184.1	1267.26	0.325221	0.581689	2225.16	1321.6	0.334878	0.405541	2652.6	1868.15	0.403339	0.615028	2134.64	1093.56	0.306574	0.378537	2712.18	1837.32	0.42701	-0.0757178	3568.29	2738.87	0.66055	0.557474	2288.65	1241.4
0	1	1	1	0	0	0	0.409103	2768.05	1855.87	0.506842	0.622624	2212.11	1049.26	0.24186	0.424632	2731.44	1129.74	0.231764	0.448966	2673.06	1808.76	0.432504	0.645192	2144.94	1175.39	0.282668	0.641778	2155.24	1213.94	0.290539	0.45547	2657.23	1678.33	0.382131	0.618109	2225.3	1050.17	0.240345	0.451843	2666.07	1832.87	0.426109	-0.0746599	3732.97	2790.22	0.656098	0.628254	2195.54	1150.38
0	1	1	1	0	0	0	0.420092	2411.21	1906.81	0.586127	0.729709	1646.16	910.916	0.265668	0.0395502	3103.08	1032.18	0.348313	0.539797	2147.98	1661.67	0.490812	0.719346	1677.42	1111.88	0.32371	0.720882	1672.82	1097.94	0.356922	0.498533	2242.22	1676.12	0.434994	0.728948	1648.48	891.249	0.250839	0.450861	2346.38	1800.75	0.496265	-0.039228	3227.84	2595.14	0.671363	0.704452	1721.36	1007.19
0	1	1	1	0	0	0	0.47756	2529.34	1877.31	0.548584	0.650049	2070.11	1117.6	0.266919	0.462055	2566.6	1036.12	0.207335	0.576862	2276.31	1676.13	0.449089	0.722748	1842.58	1147.03	0.270675	0.71762	1859.54	1180.59	0.265516	0.528636	2402.52	1660.22	0.413374	0.659274	2042.64	1127.28	0.262139	0.542368	2367.27	1765.17	0.452374	-0.0601346	3603.05	2756.05	0.653863	0.661259	2036.68	1126.78
0	1	1	1	0	0	0	0.393811	2562.99	1989.05	0.487936	0.762613	1603.88	860.773	0.174744	0.425494	2495.11	1015	0.16633	0.544868	2220.81	1613.25	0.365371	0.77569	1559.07	995.025	0.224487	0.771166	1574.72	1034.04	0.233971	0.569878	2158.93	1550.51	0.332935	0.744436	1664.15	880.798	0.187709	0.500797	2325.85	1650.09	0.36857	-0.0496915	3372.67	2698.93	0.59122	0.76519	1595.15	926.122
0	1	1	1	0	0	0	0.415786	2913.75	2137.15	0.643038	0.643979	2274.6	1136.21	0.309896	0.240107	3323.1	1405.21	0.336662	0.525127	2626.97	1814.42	0.490574	0.673457	2178.4	1209.22	0.333526	0.717551	2025.99	1198.41	0.339078	0.440804	2850.68	1882.51	0.418072	0.647589	2263.04	1121.71	0.302076	0.52928	2615.46	1721.71	0.458342	-0.048545	3903.56	2869.17	0.741599	0.627133	2327.79	1151.96
0	1	1	1	0	0	0	0.425763	3040.93	1973.72	0.500737	0.575779	2613.71	1225.81	0.278487	0.354602	3223.85	1367.1	0.318838	0.417387	3063.03	1945.44	0.45727	0.591749	2564.04	1364.86	0.30814	0.602877	2528.85	1283.47	0.314161	0.435548	3014.91	1976.54	0.48427	0.571075	2628.16	1261.14	0.284249	0.409071	3084.81	1959.51	0.43448	-0.115965	4239.22	3102.17	0.660815	0.582809	2591.96	1318.25
0	1	1	1	0	0	0	0.456161	2609.6	2056.56	0.53653	0.741135	1800.43	1034.89	0.227837	0.5297	2426.76	1001.09	0.192273	0.53964	2400.98	1807.95	0.427201	0.726437	1850.84	1130.4	0.261601	0.678002	2008.01	1240.91	0.296123	0.560604	2345.67	1667.01	0.38606	0.74573	1784.38	1009.55	0.223997	0.437272	2654.54	1837.43	0.415669	-0.0609941	3644.99	2819.68	0.624961	0.707467	1913.93	1028.01
0	1	1	1	0	0	0	0.361193	2520.85	1934.7	0.545177	0.702096	1721.47	942.718	0.261803	0.0232734	3117.09	1362.61	0.345436	0.459659	2318.44	1757.52	0.435975	0.723139	1659.56	1021.85	0.259471	0.714952	1683.92	1044.6	0.270515	0.492531	2246.81	1564.35	0.385888	0.661252	1835.7	964.541	0.267716	0.411682	2419.18	1870.85	0.457602	-0.0407879	3217.68	2571.44	0.611249	0.685383	1769.1	936.652
0	1	1	1	0	0	0	0.551734	2246.48	1814.94	0.597892	0.785631	1553.51	842.701	0.285971	0.595157	2134.9	802.904	0.243774	0.581716	2170.05	1662.34	0.499249	0.770854	1606.17	961.305	0.309025	0.730827	1740.8	1046.26	0.326026	0.629772	2041.59	1513.93	0.415957	0.787182	1547.88	831.057	0.279946	0.564559	2214.11	1668.82	0.496064	-0.0488508	3436.3	2756.06	0.72177	0.679038	1900.91	975.064
0	1	1	1	0	1	0	0.545436	2465.89	1884.64	0.553003	0.761531	1786.04	945.834	0.240174	0.333803	2985.23	1198.19	0.401149	0.580267	2369.53	1782.64	0.495962	0.769587	1755.61	1012.66	0.275485	0.679	2072.18	970.645	0.274271	0.620014	2254.55	1647.13	0.433029	0.744186	1849.86	991.055	0.265478	0.561251	2422.61	1879.01	0.491065	-0.0626603	3770.27	2912.99	0.675665	0.716647	1946.88	985.869
0	1	1	1	0	1	0	0.578011	2065.26	1579.36	0.459524	0.842093	1263.35	728.188	0.182461	0.688611	1774.09	907.609	0.223056	0.589995	2035.72	1530.9	0.419615	0.882202	1091.17	737.323	0.194548	0.843554	1257.5	699.415	0.165325	0.697361	1748.99	1382.74	0.354812	0.825613	1327.64	813.027	0.218925	-0.146326	3403.91	1852.84	0.448707	-0.0185112	3208.53	2609.14	0.657474	0.825481	1328.14	745.445
0	1	1	1	0	1	0	0.481511	2425.51	1770.6	0.481903	0.600897	2128.02	1084.27	0.22565	0.285263	2847.78	1328.34	0.27781	0.450146	2497.8	1834.19	0.417277	0.629927	2049.17	1132.98	0.2484	0.551237	2256.53	1084.44	0.232144	0.472994	2445.35	1715.09	0.405956	0.636975	2029.56	1079.12	0.239887	0.465086	2463.63	1781.17	0.392249	-0.00508034	3377.02	2655.68	0.668528	0.555434	2245.96	1073.74
0	1	1	1	0	1	0	0.574068	2141.55	1655.05	0.399267	0.839139	1316.08	748.184	0.152875	0.640934	1966.27	1032.19	0.186056	0.648247	1946.15	1491.68	0.343127	0.845688	1289.01	813.966	0.168376	0.814351	1413.85	735.011	0.155781	0.650076	1941.08	1409	0.300047	0.806224	1444.46	893.655	0.19448	0.583211	2118.44	1646.75	0.387619	-0.0605249	3379.23	2671.74	0.555111	0.810167	1429.69	779.361
0	1	1	1	0	1	0	0.428767	2642.42	1876.35	0.605483	0.663007	2029.58	1033.13	0.331364	0.354618	2808.69	1324.84	0.412163	0.455933	2578.82	1809.32	0.502162	0.662543	2030.97	1112.41	0.333686	0.666666	2018.53	1019.33	0.30685	0.393302	2723.21	1839.21	0.473185	0.648622	2072.44	1150.15	0.369905	0.477375	2527.49	1819.54	0.479511	-0.0194428	3530.01	2832.86	0.807108	0.634982	2112.28	1093.19
0	1	1	1	0	1	0	0.515656	2494.57	1787.43	0.418703	0.654222	2107.74	1102.02	0.213652	0.271904	3058.53	1428.13	0.23286	0.518322	2487.69	1761.48	0.356693	0.660458	2088.65	1206.82	0.225781	0.609776	2239.11	1099.93	0.195276	0.561973	2372.3	1690.52	0.373992	0.633471	2170.07	1189.81	0.23287	0.466761	2617.46	1871.86	0.379047	-0.0659486	3700.72	2753.53	0.555568	0.619685	2210.5	1197.48
0	1	1	1	0	1	0	0.518493	2511.72	1679.72	0.391657	0.656557	2121.28	1002.65	0.196179	0.361251	2892.91	1414.34	0.210139	0.544907	2441.86	1641.7	0.348572	0.66721	2088.12	1090.12	0.216879	0.621143	2227.96	974.321	0.152541	0.531431	2477.75	1657.28	0.343991	0.62309	2222.23	1091.47	0.215079	0.496748	2567.81	1688.34	0.35124	-0.0301184	3673.79	2697.33	0.548969	0.62556	2214.94	933.611
0	1	1	1	0	1	0	0.48529	2615.94	1920.71	0.528369	0.673358	2083.93	1028.58	0.212706	0.444983	2716.44	1387.9	0.246277	0.498835	2581.29	1863.24	0.441336	0.697164	2006.55	1097.91	0.232365	0.663933	2113.78	1057.66	0.208536	0.475714	2640.16	1805.94	0.408282	0.682994	2052.96	1102.14	0.243185	0.494979	2591.2	1901.65	0.409313	-0.0756936	3781.73	2919.2	0.649134	0.683077	2052.69	999.113
0	1	1	1	0	1	0	0.53354	2211.91	1724.95	0.671297	0.769337	1555.42	898.602	0.397513	0.641297	1939.67	1036.14	0.409807	0.566652	2131.95	1655.62	0.578197	0.785921	1498.47	952.899	0.413353	0.778546	1524.06	783.753	0.347633	0.620477	1995.16	1498.08	0.521772	0.733262	1672.64	984.861	0.44306	0.50052	2288.86	1727.7	0.583048	-0.00739181	3250.56	2660.62	0.83633	0.747999	1625.78	859.477
0	1	1	1	0	1	0	0.423863	2530.23	1902.35	0.746312	0.647648	1978.72	985.824	0.367418	0.281927	2824.76	1416.09	0.410961	0.545294	2247.83	1713.6	0.606312	0.673554	1904.6	1067.34	0.394307	0.572402	2179.79	980.87	0.380591	0.548572	2239.71	1670.05	0.57632	0.63718	2007.9	1086.29	0.421884	0.401309	2579.28	1948.11	0.64033	-0.00216598	3337.08	2692.15	0.909242	0.596361	2117.84	1032.52
0	1	1	1	0	1	0	0.478408	2784.21	1859.15	0.402582	0.639667	2314.14	1081.26	0.184775	0.520128	2670.54	1313.38	0.247078	0.502187	2720.01	1828.11	0.343894	0.659838	2248.43	1117.57	0.208189	0.593861	2456.83	1111.69	0.208986	0.503334	2716.87	1743.71	0.317186	0.600179	2437.64	1234.34	0.213605	0.516134	2681.63	1768.31	0.327683	-0.175945	4180.52	3031.54	0.530335	0.649697	2281.7	988.948
0	1	1	1	0	1	0	0.510732	2397.39	1840.13	0.598888	0.74506	1730.55	950.678	0.284456	0.369927	2720.58	1324.29	0.40058	0.574245	2236.38	1675.42	0.497096	0.738851	1751.5	1105.14	0.309262	0.699223	1879.7	1038.32	0.282328	0.562046	2268.19	1607.65	0.40614	0.748128	1720.11	1037.64	0.306649	0.589156	2196.87	1627.65	0.443893	-0.0136802	3450.77	2718.33	0.779016	0.630901	2082.27	1073.86
0	1	1	1	0	1	0	0.468633	2471.65	1794.91	0.505084	0.675276	1932.18	1097.06	0.234881	0.330515	2774.35	1574.24	0.338271	0.55504	2261.78	1629.47	0.411833	0.698508	1861.78	1116.37	0.252821	0.596733	2153.21	1109.66	0.218025	0.533383	2316.17	1623.64	0.400055	0.670572	1946.12	1171.6	0.259609	0.510215	2372.97	1739.94	0.429049	-0.0123298	3411.55	2683.32	0.701099	0.655917	1988.94	1061.3
0	1	1	1	0	1	0	0.503042	2192.38	1697.57	0.533034	0.708005	1680.52	927.141	0.278984	0.478591	2245.66	1100.4	0.313033	0.5099	2177.2	1663.35	0.482085	0.772111	1484.63	884.013	0.264075	0.703031	1694.77	846.249	0.242762	0.526032	2141.06	1607.06	0.397233	0.728298	1621.07	905.119	0.287029	0.484881	2232.08	1718.13	0.475018	-0.0129016	3129.96	2543.29	0.690036	0.74404	1573.41	791.625
0	1	1	1	0	1	0	0.442011	2565.84	1708.15	0.3747	0.642241	2054.53	996.92	0.195675	0.10633	3247.17	1539.79	0.311463	0.512047	2399.42	1715.24	0.346693	0.641231	2057.43	1056.51	0.210782	0.551218	2301.09	1034.91	0.194324	0.527771	2360.44	1624.36	0.329834	0.602599	2165.37	1089.83	0.227553	0.308025	2857.34	1879.9	0.369044	-0.0634119	3542.16	2611.96	0.519371	0.573256	2243.89	987.574
0	1	1	1	0	1	0	0.507195	2520.72	1853.49	0.534927	0.675754	2044.67	1052.59	0.287627	0.593195	2290.23	1120.83	0.2804	0.555743	2393.34	1707.93	0.462779	0.727278	1875.2	1032.58	0.290493	0.695028	1982.97	951.731	0.265544	0.575606	2339.22	1609.24	0.428579	0.670137	2062.31	1148.77	0.321541	0.548854	2411.82	1745.27	0.451456	-0.031954	3647.68	2854.12	0.717302	0.708439	1938.88	896.212
0	1	1	1	0	1	0	0.518353	2584.72	1861.63	0.529825	0.699508	2041.58	1113.46	0.251037	0.357355	2985.62	1280.42	0.32831	0.578048	2419.25	1778.12	0.482738	0.717654	1978.97	1191.4	0.292145	0.64411	2221.81	1089.35	0.256383	0.610831	2323.37	1671.81	0.422146	0.688891	2077.33	1242.06	0.298939	0.408369	2864.67	1871.75	0.481415	-0.0826187	3875.14	2870.58	0.645574	0.724308	1955.52	989.841
0	1	1	1	0	1	0	0.520945	2507.49	1794.24	0.453561	0.68007	2049.15	1021.78	0.248871	0.468386	2641.46	1226.63	0.260608	0.528648	2487.25	1740.26	0.419413	0.669067	2084.09	1086.72	0.273355	0.591415	2315.73	985.195	0.25959	0.463744	2652.97	1733.96	0.385158	0.684754	2034.09	1077.31	0.262817	0.510842	2533.79	1811.06	0.423181	-0.0332772	3682.6	2739.43	0.613455	0.633503	2193.21	1084.87
0	1	1	1	0	1	0	0.512522	2154	1694.63	0.613998	0.777793	1454.28	803.234	0.271013	0.686834	1726.45	767.351	0.301117	0.578278	2003.46	1566.51	0.514788	0.757355	1519.68	929.243	0.319289	0.738385	1577.97	809.514	0.271157	0.553855	2060.66	1546.29	0.449109	0.792008	1406.99	845.671	0.303808	0.547038	2076.34	1613.12	0.484545	-0.00360186	3090.64	2561.18	0.788638	0.593742	1966.38	885.168
0	1	1	1	0	1	0	0.507837	2395.76	1714.46	0.50978	0.735083	1757.69	902.498	0.240464	0.590782	2184.57	1065.11	0.290649	0.578778	2216.38	1634.16	0.464254	0.748692	1711.95	956.298	0.260812	0.664619	1977.69	896.031	0.253614	0.585199	2199.42	1558.46	0.395197	0.729828	1775.04	991.867	0.29417	0.345221	2763.35	1732.92	0.462903	-0.0282193	3462.83	2550.6	0.670662	0.738016	1747.94	880.667
0	1	1	1	0	1	0	0.447654	2832.28	1905.87	0.574337	0.62843	2323.01	1156.99	0.308947	0.357108	3055.62	1460.98	0.366714	0.565361	2512.44	1743.49	0.435193	0.668497	2194.19	1171.02	0.295244	0.632713	2309.58	1080.85	0.268264	0.545922	2568.01	1801.47	0.430196	0.637131	2295.65	1140.64	0.324127	0.482585	2741.26	1736.33	0.403689	-0.0257244	3859.64	2806.2	0.717938	0.680275	2154.86	1015.77
0	1	1	1	0	1	0	0.451995	2249.39	1763.6	0.609423	0.70504	1650.27	939.636	0.346446	0.552265	2033.21	1115.69	0.370181	0.522315	2100.12	1623.39	0.472715	0.759403	1490.45	942.4	0.313707	0.653254	1789.28	1025.09	0.36245	0.536209	2069.35	1504.62	0.409967	0.697858	1670.24	1027.67	0.359006	0.489043	2172.03	1630.64	0.456924	-0.00124311	3040.48	2502.99	0.743298	0.737798	1555.93	836.881
[truncated: 953 more rows]
[truncated: 1 more columns]
