# Supplementary material for: Regression applied to legal judgments to predict compensation for immaterial damage
Source: PeerJ Comput Sci. 2023 Mar 23;9:e1225. doi: 10.7717/peerj-cs.1225 (PMC10280496; doi:10.7717/peerj-cs.1225)
Supplement: Supplemental Information 1 [file peerj-cs-09-1225-s001.zip › data/paper/final_analysis/elapsed_time_combinations_2.xlsx]

## Sheet: Sheet1
fs	cv	or1	at	ng	oa	or2	elapsed_time
0	0	0	0	0	0	0	5.53361
1	0	0	0	0	0	0	0.7625
1	1	0	0	0	0	0	3.80611
0	0	1	0	0	0	0	4.79222
1	0	1	0	0	0	0	0.775833
0	1	1	0	0	0	0	24.4061
1	1	1	0	0	0	0	3.43833
1	0	0	1	0	0	0	1.42528
1	1	0	1	0	0	0	7.06528
0	0	1	1	0	0	0	5.63667
1	0	1	1	0	0	0	1.28639
0	1	1	1	0	0	0	27.9681
1	1	1	1	0	0	0	6.32361
1	0	0	0	1	0	0	0.681944
1	1	0	0	1	0	0	3.45056
0	0	1	0	1	0	0	7.10972
1	0	1	0	1	0	0	0.641667
0	1	1	0	1	0	0	35.1597
1	1	1	0	1	0	0	2.945
1	0	0	1	1	0	0	1.46833
1	1	0	1	1	0	0	7.04639
0	0	1	1	1	0	0	7.91167
1	0	1	1	1	0	0	1.32417
1	1	1	1	1	0	0	6.36333
0	0	0	0	0	1	0	2.20417
1	0	0	0	0	1	0	0.143333
0	1	0	0	0	1	0	11.1939
1	1	0	0	0	1	0	0.565278
0	0	1	0	0	1	0	2.04417
1	0	1	0	0	1	0	0.133611
0	1	1	0	0	1	0	10.5544
1	1	1	0	0	1	0	0.535
0	0	0	1	0	1	0	2.96444
1	0	0	1	0	1	0	0.205
0	1	0	1	0	1	0	12.8578
1	1	0	1	0	1	0	0.948333
0	0	1	1	0	1	0	2.24639
1	0	1	1	0	1	0	0.189722
0	1	1	1	0	1	0	10.9167
1	1	1	1	0	1	0	0.839444
0	0	0	0	1	1	0	3.675
1	0	0	0	1	1	0	0.190556
0	1	0	0	1	1	0	23.2275
1	1	0	0	1	1	0	0.724722
0	0	1	0	1	1	0	3.45389
1	0	1	0	1	1	0	0.165278
0	1	1	0	1	1	0	17.2967
1	1	1	0	1	1	0	0.655833
0	0	0	1	1	1	0	4.18944
1	0	0	1	1	1	0	0.2625
0	1	0	1	1	1	0	21.3375
1	1	0	1	1	1	0	1.08056
0	0	1	1	1	1	0	3.69806
1	0	1	1	1	1	0	0.228889
0	1	1	1	1	1	0	18.3542
1	1	1	1	1	1	0	0.953056
1	1	1	1	1	1	0	0.950833
1	0	0	0	0	0	1	0.726667
1	1	0	0	0	0	1	3.67917
1	0	0	1	0	0	1	1.31917
1	1	0	1	0	0	1	6.28806
1	0	0	0	1	0	1	0.658889
1	1	0	0	1	0	1	3.10417
1	0	0	1	1	0	1	1.30972
1	1	0	1	1	0	1	6.4575
0	0	0	0	0	1	1	1.91222
1	0	0	0	0	1	1	0.130833
0	1	0	0	0	1	1	9.75722
1	1	0	0	0	1	1	0.53
0	0	0	1	0	1	1	2.27139
1	0	0	1	0	1	1	0.192778
0	1	0	1	0	1	1	11.1856
1	1	0	1	0	1	1	0.814167
0	0	0	0	1	1	1	3.19056
1	0	0	0	1	1	1	0.165278
0	1	0	0	1	1	1	16.8933
1	1	0	0	1	1	1	0.665278
0	0	0	1	1	1	1	3.58139
1	0	0	1	1	1	1	0.236111
0	1	0	1	1	1	1	18.3381
1	1	0	1	1	1	1	0.996389
