# Supplementary material for: Regression applied to legal judgments to predict compensation for immaterial damage
Source: PeerJ Comput Sci. 2023 Mar 23;9:e1225. doi: 10.7717/peerj-cs.1225 (PMC10280496; doi:10.7717/peerj-cs.1225)
Supplement: Supplemental Information 1 [file peerj-cs-09-1225-s001.zip › data/paper/final_analysis/attributes_impact.xlsx]

## Sheet: R2
Tech	FS	AT	CV	NG	OA	OR1	OR2
AdaBoost	-0.00201043	0.12283	-0.000879892	0.222106	0.0107085	0.0188143	0.0221035
Bagging	-0.00568393	0.0992723	-0.000296303	0.318515	-7.76259e-05	-0.00684332	0.022917
Decision Tree	0.0219188	0.185731	-0.00456054	0.550081	0.0987989	-0.0256467	0.0131215
Elastic Net	-0.0348732	0.103643	-0.00453454	0.233207	-0.00246519	-0.00973244	0.00330716
Ensemble Voting	-0.0104293	0.0975427	-0.00179951	0.316522	-0.00261777	-0.0115592	0.0179323
Gradient Boosting	-0.00558746	0.108862	-0.00487023	0.330564	-0.0139745	-0.0166418	0.0149245
Neural Network	0.0204674	0.13302	0.000470614	0.344831	0.00331044	-0.036052	-0.00702861
Random Forest	-0.00343858	0.101067	0.000362103	0.319291	-0.0107088	-0.0053221	0.0240049
Ridge	-0.103927	0.0997759	0.0166099	0.445097	0.00412657	-0.0651658	0.00088007
SVM	-0.0083613	-0.0140747	-0.00200687	0.0068471	0.00789005	-0.013496	-0.0137141
XGBoosting	-0.0173167	0.114243	-0.000588071	0.355319	-0.0111032	-0.0126992	0.0256384

## Sheet: RMSE
Tech	FS	AT	CV	NG	OA	OR1	OR2
AdaBoost	10.6066	-248.254	6.2276	-448.314	-17.3102	-35.0494	-92.8863
Bagging	8.02489	-215.722	5.3366	-817.671	-1.26368	20.278	-103.951
Decision Tree	-51.487	-308.989	15.5031	-1078.92	-179.544	47.2435	-90.3279
Elastic Net	77.9293	-220.766	13.891	-496.49	9.58109	24.7331	-53.6433
Ensemble Voting	17.2057	-222.174	9.14089	-833.4	6.71411	30.971	-92.7451
Gradient Boosting	2.83817	-234.387	16.0455	-813.465	26.3392	42.9216	-85.7734
Neural Network	-72.1525	-272.45	0.950861	-761.764	15.3379	86.5187	-31.4709
Random Forest	3.84251	-218.344	3.23347	-812.183	28.3681	15.1311	-108.202
Ridge	187.337	-178.418	-27.2344	-868.256	-4.03042	125	-51.6329
SVM	22.708	29.0954	9.68552	12.306	-6.7657	29.6513	-31.7591
XGBoosting	33.5766	-247.87	6.88523	-875.188	22.07	28.5631	-117.088

## Sheet: TIME
FS	AT	CV	NG	OA	OR1	OR2
-0.937056	0.52605	3.67869	0.272744	-0.81422	-0.105413	-0.109074
