# Supplementary material for: Regression applied to legal judgments to predict compensation for immaterial damage
Source: PeerJ Comput Sci. 2023 Mar 23;9:e1225. doi: 10.7717/peerj-cs.1225 (PMC10280496; doi:10.7717/peerj-cs.1225)
Supplement: Supplemental Information 1 [file peerj-cs-09-1225-s001.zip › data/paper/final_analysis/correlation_compare.xlsx]

## Sheet: Sheet1
	fs	or1	ng	at	cv	oa	or2	R2 adaboost	RMSE adaboost	MAE adaboost	MPE adaboost	R2 bagging	RMSE bagging	MAE bagging	MPE bagging	R2 decision_tree	RMSE decision_tree	MAE decision_tree	MPE decision_tree	R2 elastic_net	RMSE elastic_net	MAE elastic_net	MPE elastic_net	R2 ensemble_voting_bg_mlp_gd_xgb	RMSE ensemble_voting_bg_mlp_gd_xgb	MAE ensemble_voting_bg_mlp_gd_xgb	MPE ensemble_voting_bg_mlp_gd_xgb	R2 gradient_boosting	RMSE gradient_boosting	MAE gradient_boosting	MPE gradient_boosting	R2 mlp	RMSE mlp	MAE mlp	MPE mlp	R2 random_forest	RMSE random_forest	MAE random_forest	MPE random_forest	R2 ridge	RMSE ridge	MAE ridge	MPE ridge	R2 svr_poly_rbf	RMSE svr_poly_rbf	MAE svr_poly_rbf	MPE svr_poly_rbf	R2 xgboost	RMSE xgboost
fs	1	-0.136172	0.0306282	0.0306282	0.0306282	-0.25	0.0890871	0.0252891	-0.0255004	-0.0123353	0.0828676	0.0253119	-0.0342378	-0.0753518	-0.0915183	0.0322347	-0.0435176	-0.0994707	-0.110827	-0.0800147	0.0745563	-0.0459851	0.121814	0.0144577	-0.0288616	-0.0900027	-0.109613	0.0276021	-0.0401419	0.00100019	-0.0138167	0.0805058	-0.128229	-0.23107	-0.25115	0.0370101	-0.0457422	-0.091802	-0.113938	-0.170879	0.149875	0.132328	0.187002	-0.298613	0.187487	-0.219377	-0.347675	0.00182997	-0.0121737
or1	-0.136172	1	-0.00577483	-0.00577483	-0.00577483	-0.136172	-0.520708	0.0182668	0.0310992	-0.0250967	-0.122152	-0.0439968	0.0729028	0.0499406	0.0264371	-0.0593185	0.0842271	0.0510582	0.0203238	-0.028867	0.0760353	0.0463455	-0.029312	-0.0494801	0.0777121	0.0600381	0.0346078	-0.042871	0.074203	0.0667119	0.0446435	-0.076244	0.11697	0.0929303	0.0602825	-0.0376097	0.0661024	0.0374744	0.00760966	-0.0945427	0.122865	0.0985384	0.0565557	-0.168993	0.41329	-0.0745131	-0.311521	-0.0454975	0.0721016
ng	0.0306282	-0.00577483	1	-0.000625391	-0.000625391	0.0306282	0.0163715	0.82803	-0.818467	-0.780254	-0.756056	0.902217	-0.914153	-0.946873	-0.947509	0.88181	-0.899327	-0.947868	-0.951073	0.871374	-0.868986	-0.88047	-0.808868	0.91114	-0.923526	-0.943883	-0.948209	0.89832	-0.911234	-0.931456	-0.93099	0.845609	-0.852172	-0.848662	-0.864137	0.900069	-0.912094	-0.941446	-0.940426	0.897545	-0.908603	-0.916385	-0.882796	0.195855	0.07392	0.155637	0.224594	0.909333	-0.920625
at	0.0306282	-0.00577483	-0.000625391	1	-0.000625391	0.0306282	0.0163715	0.468058	-0.462229	-0.484691	-0.45894	0.285005	-0.245366	-0.179369	-0.22596	0.295002	-0.253816	-0.162174	-0.186495	0.391529	-0.390824	-0.383078	-0.48825	0.281865	-0.247674	-0.211751	-0.218308	0.295699	-0.263221	-0.182216	-0.204647	0.34633	-0.327126	-0.295461	-0.216044	0.287094	-0.247579	-0.172903	-0.212666	0.200668	-0.187723	-0.210734	-0.257901	-0.440329	0.29764	-0.158739	-0.361347	0.286225	-0.254142
cv	0.0306282	-0.00577483	-0.000625391	-0.000625391	1	0.0306282	0.0163715	0.00753295	-0.00124807	-0.00451021	-0.0396988	0.00560823	-0.00131337	-0.00408164	-0.0138365	0.00373245	0.000650187	-0.00700526	-0.00455942	-0.0196081	0.0247974	0.00873812	-0.0146982	-0.00117716	0.00480103	-0.00451147	-0.0180066	-0.0111212	0.0145753	-0.00287542	-0.0176097	0.000779533	-0.00106481	-0.00881696	-0.0121006	0.0067012	-0.00281102	-0.00412305	-0.0132079	0.024559	-0.02182	-0.0159622	-0.0339439	-0.0384461	0.0683471	0.0338386	-0.105419	0.00107723	0.00317495
oa	-0.25	-0.136172	0.0306282	0.0306282	0.0306282	1	0.0890871	0.0796621	-0.0883507	-0.156674	-0.242124	0.0385231	-0.0440121	-0.0238145	-0.0260568	0.16671	-0.162459	0.00205229	0.028256	0.0612762	-0.0685413	-0.0382368	-0.0976152	0.0339256	-0.0379141	-0.0512735	-0.0327551	-0.0120754	0.000624019	-0.212464	-0.229385	0.0114817	0.0103464	0.0788006	0.160008	0.00849406	-0.0115801	0.0356244	0.0612233	0.0853534	-0.0879016	-0.0932461	-0.112883	0.284401	-0.207289	0.299994	0.402205	0.0135218	-0.0220158
or2	0.0890871	-0.520708	0.0163715	0.0163715	0.0163715	0.0890871	1	0.0678425	-0.152266	-0.0683458	0.0169932	0.0856214	-0.134981	-0.0665405	-0.0279072	0.0652489	-0.114527	-0.0658339	-0.0274321	0.0371681	-0.118495	-0.0656572	0.0416378	0.0774416	-0.126972	-0.0695144	-0.0266838	0.0657647	-0.120101	-0.0755914	-0.037927	0.0407658	-0.0999416	-0.0605893	-0.00791097	0.0837557	-0.13465	-0.063867	-0.0226951	0.05989	-0.112153	-0.0755326	0.00449803	-0.152879	-0.431949	-0.389469	-0.010221	0.0828893	-0.13593
R2 adaboost	0.0252891	0.0182668	0.82803	0.468058	0.00753295	0.0796621	0.0678425	1	-0.990787	-0.987689	-0.956659	0.970101	-0.95746	-0.938609	-0.947061	0.960278	-0.950984	-0.927447	-0.930628	0.967288	-0.965074	-0.968849	-0.953541	0.965937	-0.954505	-0.941839	-0.936358	0.962672	-0.953308	-0.93223	-0.932056	0.920853	-0.910069	-0.883019	-0.841546	0.969405	-0.957105	-0.933279	-0.939007	0.886131	-0.888918	-0.905634	-0.896165	0.00418908	0.114723	0.0522447	0.0678884	0.963343	-0.952079
RMSE adaboost	-0.0255004	0.0310992	-0.818467	-0.462229	-0.00124807	-0.0883507	-0.152266	-0.990787	1	0.981853	0.942507	-0.962181	0.959349	0.930072	0.934316	-0.946275	0.947202	0.917843	0.916875	-0.952948	0.968198	0.958308	0.93456	-0.956866	0.955258	0.931968	0.921804	-0.951245	0.952491	0.924709	0.920416	-0.899842	0.900751	0.865315	0.819148	-0.960798	0.95836	0.924362	0.925922	-0.876639	0.890959	0.899955	0.88173	0.0150544	-0.0139898	0.0308793	-0.054596	-0.953849	0.952494
MAE adaboost	-0.0123353	-0.0250967	-0.780254	-0.484691	-0.00451021	-0.156674	-0.0683458	-0.987689	0.981853	1	0.973214	-0.948658	0.934948	0.91308	0.918662	-0.94713	0.935895	0.897018	0.8955	-0.948188	0.948758	0.953935	0.941651	-0.941428	0.928625	0.919266	0.909578	-0.935846	0.926057	0.920142	0.919253	-0.909984	0.899257	0.868182	0.813733	-0.94564	0.93213	0.904028	0.905091	-0.862584	0.866083	0.885282	0.879092	-0.0288558	-0.061781	-0.0318948	-0.0923528	-0.933824	0.920798
MPE adaboost	0.0828676	-0.122152	-0.756056	-0.45894	-0.0396988	-0.242124	0.0169932	-0.956659	0.942507	0.973214	1	-0.908333	0.891104	0.870863	0.884983	-0.923226	0.907325	0.854408	0.857792	-0.922767	0.914702	0.915523	0.94483	-0.903933	0.88695	0.878373	0.877013	-0.895548	0.882218	0.89994	0.910151	-0.867402	0.845148	0.805292	0.757427	-0.902327	0.885054	0.856735	0.864016	-0.84156	0.839204	0.860402	0.877536	-0.0396088	-0.105818	-0.099826	-0.081306	-0.897416	0.881352
R2 bagging	0.0253119	-0.0439968	0.902217	0.285005	0.00560823	0.0385231	0.0856214	0.970101	-0.962181	-0.948658	-0.908333	1	-0.996091	-0.988634	-0.985	0.981492	-0.982818	-0.982136	-0.978917	0.973496	-0.97189	-0.978572	-0.932118	0.997539	-0.99368	-0.985573	-0.977249	0.994179	-0.992266	-0.972885	-0.964937	0.943839	-0.938823	-0.91795	-0.891569	0.99927	-0.995824	-0.986183	-0.98166	0.943203	-0.947528	-0.957096	-0.932684	0.128399	0.0369227	0.0975125	0.18389	0.995229	-0.990907
RMSE bagging	-0.0342378	0.0729028	-0.914153	-0.245366	-0.00131337	-0.0440121	-0.134981	-0.95746	0.959349	0.934948	0.891104	-0.996091	1	0.990222	0.983632	-0.974718	0.984121	0.984113	0.978659	-0.961761	0.969655	0.970575	0.913154	-0.993663	0.997584	0.986086	0.975926	-0.988284	0.99453	0.974948	0.965041	-0.930872	0.93388	0.910648	0.885619	-0.994831	0.999199	0.987375	0.980015	-0.94087	0.952546	0.957218	0.925295	-0.130809	0.019493	-0.0601224	-0.188788	-0.991188	0.994665
MAE bagging	-0.0753518	0.0499406	-0.946873	-0.179369	-0.00408164	-0.0238145	-0.0665405	-0.938609	0.930072	0.91308	0.870863	-0.988634	0.990222	1	0.995053	-0.970482	0.977464	0.996889	0.993238	-0.95213	0.950351	0.966925	0.899148	-0.988485	0.990215	0.996443	0.991061	-0.982476	0.985787	0.978643	0.971651	-0.937241	0.938777	0.929477	0.915992	-0.98798	0.990007	0.997778	0.992312	-0.939966	0.947578	0.958221	0.927028	-0.16494	-0.0340322	-0.108437	-0.20649	-0.983999	0.98451
MPE bagging	-0.0915183	0.0264371	-0.947509	-0.22596	-0.0138365	-0.0260568	-0.0279072	-0.947061	0.934316	0.918662	0.884983	-0.985	0.983632	0.995053	1	-0.970074	0.973685	0.991776	0.995384	-0.957466	0.952087	0.972374	0.917216	-0.985722	0.985038	0.994529	0.996383	-0.980634	0.981289	0.974604	0.975751	-0.940315	0.939424	0.932697	0.921261	-0.984504	0.983366	0.991559	0.995039	-0.931326	0.936891	0.951693	0.929439	-0.125972	-0.0918838	-0.113961	-0.158884	-0.981895	0.980055
R2 decision_tree	0.0322347	-0.0593185	0.88181	0.295002	0.00373245	0.16671	0.0652489	0.960278	-0.946275	-0.94713	-0.923226	0.981492	-0.974718	-0.970482	-0.970074	1	-0.995225	-0.968417	-0.962219	0.958106	-0.950941	-0.964886	-0.928883	0.979518	-0.972717	-0.972706	-0.965531	0.969947	-0.966131	-0.975051	-0.973893	0.935769	-0.9243	-0.901258	-0.866078	0.977724	-0.971546	-0.960475	-0.955202	0.925788	-0.926104	-0.940646	-0.923016	0.162107	0.0490896	0.163135	0.227907	0.974071	-0.967586
RMSE decision_tree	-0.0435176	0.0842271	-0.899327	-0.253816	0.000650187	-0.162459	-0.114527	-0.950984	0.947202	0.935895	0.907325	-0.982818	0.984121	0.977464	0.973685	-0.995225	1	0.975422	0.967006	-0.950387	0.953059	0.961562	0.913184	-0.980802	0.982133	0.978184	0.968718	-0.970032	0.974542	0.981565	0.977416	-0.925106	0.922243	0.89761	0.864189	-0.978843	0.980638	0.967865	0.959709	-0.928125	0.936159	0.945134	0.918803	-0.168867	0.0107313	-0.122256	-0.233854	-0.975995	0.977639
MAE decision_tree	-0.0994707	0.0510582	-0.947868	-0.162174	-0.00700526	0.00205229	-0.0658339	-0.927447	0.917843	0.897018	0.854408	-0.982136	0.984113	0.996889	0.991776	-0.968417	0.975422	1	0.995987	-0.941968	0.939085	0.95998	0.888932	-0.982853	0.985015	0.992955	0.988986	-0.976664	0.980259	0.969089	0.962583	-0.934003	0.936201	0.931143	0.922012	-0.98246	0.98519	0.996715	0.991769	-0.933525	0.940523	0.950912	0.91847	-0.155093	-0.0465503	-0.108674	-0.194844	-0.978793	0.979747
MPE decision_tree	-0.110827	0.0203238	-0.951073	-0.186495	-0.00455942	0.028256	-0.0274321	-0.930628	0.916875	0.8955	0.857792	-0.978917	0.978659	0.993238	0.995384	-0.962219	0.967006	0.995987	1	-0.944605	0.938099	0.96203	0.898557	-0.98057	0.980792	0.990715	0.993034	-0.976812	0.97796	0.96208	0.961245	-0.934948	0.935048	0.933741	0.930011	-0.980206	0.980512	0.993873	0.996622	-0.925514	0.930325	0.943769	0.917139	-0.122977	-0.0980903	-0.111263	-0.153736	-0.977788	0.976674
R2 elastic_net	-0.0800147	-0.028867	0.871374	0.391529	-0.0196081	0.0612762	0.0371681	0.967288	-0.952948	-0.948188	-0.922767	0.973496	-0.961761	-0.95213	-0.957466	0.958106	-0.950387	-0.941968	-0.944605	1	-0.991509	-0.989047	-0.979708	0.981059	-0.969359	-0.96064	-0.956754	0.97691	-0.966983	-0.946741	-0.944831	0.96186	-0.948728	-0.916739	-0.888823	0.97077	-0.95968	-0.945337	-0.947183	0.959746	-0.954774	-0.969181	-0.966645	0.0951158	0.105458	0.135155	0.165878	0.97834	-0.966324
RMSE elastic_net	0.0745563	0.0760353	-0.868986	-0.390824	0.0247974	-0.0685413	-0.118495	-0.965074	0.968198	0.948758	0.914702	-0.97189	0.969655	0.950351	0.952087	-0.950941	0.953059	0.939085	0.938099	-0.991509	1	0.985068	0.966603	-0.978036	0.976004	0.957606	0.949503	-0.971595	0.972142	0.945029	0.939578	-0.947088	0.945643	0.90615	0.87365	-0.968587	0.967038	0.943148	0.941424	-0.95436	0.96096	0.968262	0.956692	-0.0735038	-0.0127704	-0.0540888	-0.150518	-0.974955	0.972732
MAE elastic_net	-0.0459851	0.0463455	-0.88047	-0.383078	0.00873812	-0.0382368	-0.0656572	-0.968849	0.958308	0.953935	0.915523	-0.978572	0.970575	0.966925	0.972374	-0.964886	0.961562	0.95998	0.96203	-0.989047	0.985068	1	0.963898	-0.984171	0.976937	0.977867	0.974728	-0.980075	0.974636	0.952073	0.950835	-0.975506	0.971936	0.953912	0.925856	-0.977065	0.969746	0.961986	0.964479	-0.943067	0.943601	0.959609	0.947915	-0.0710559	-0.0966617	-0.0765069	-0.130127	-0.978774	0.970734
MPE elastic_net	0.121814	-0.029312	-0.808868	-0.48825	-0.0146982	-0.0976152	0.0416378	-0.953541	0.93456	0.941651	0.94483	-0.932118	0.913154	0.899148	0.917216	-0.928883	0.913184	0.888932	0.898557	-0.979708	0.966603	0.963898	1	-0.939769	0.921253	0.911675	0.916247	-0.935393	0.918929	0.903154	0.912646	-0.929773	0.90841	0.872009	0.840584	-0.928626	0.910113	0.890022	0.902806	-0.922259	0.912278	0.931049	0.954833	-0.0472949	-0.15724	-0.137302	-0.0924466	-0.938408	0.920274
R2 ensemble_voting_bg_mlp_gd_xgb	0.0144577	-0.0494801	0.91114	0.281865	-0.00117716	0.0339256	0.0774416	0.965937	-0.956866	-0.941428	-0.903933	0.997539	-0.993663	-0.988485	-0.985722	0.979518	-0.980802	-0.982853	-0.98057	0.981059	-0.978036	-0.984171	-0.939769	1	-0.996029	-0.988831	-0.981827	0.996356	-0.994209	-0.974192	-0.966977	0.954463	-0.949057	-0.92685	-0.904376	0.996438	-0.993099	-0.985517	-0.981651	0.954769	-0.957484	-0.967166	-0.945358	0.128109	0.0501949	0.112873	0.188567	0.997591	-0.993118
RMSE ensemble_voting_bg_mlp_gd_xgb	-0.0288616	0.0777121	-0.923526	-0.247674	0.00480103	-0.0379141	-0.126972	-0.954505	0.955258	0.928625	0.88695	-0.99368	0.997584	0.990215	0.985038	-0.972717	0.982133	0.985015	0.980792	-0.969359	0.976004	0.976937	0.921253	-0.996029	1	0.989751	0.981186	-0.990402	0.996547	0.975865	0.967065	-0.941683	0.944814	0.920984	0.899817	-0.992142	0.996559	0.986914	0.980747	-0.951113	0.961403	0.966354	0.936731	-0.124474	0.0015039	-0.072389	-0.187623	-0.993497	0.996963
MAE ensemble_voting_bg_mlp_gd_xgb	-0.0900027	0.0600381	-0.943883	-0.211751	-0.00451147	-0.0512735	-0.0695144	-0.941839	0.931968	0.919266	0.878373	-0.985573	0.986086	0.996443	0.994529	-0.972706	0.978184	0.992955	0.990715	-0.96064	0.957606	0.977867	0.911675	-0.988831	0.989751	1	0.996125	-0.981607	0.984201	0.981264	0.977121	-0.954896	0.956568	0.947399	0.93196	-0.983847	0.984779	0.991815	0.987967	-0.944867	0.95071	0.96328	0.935481	-0.149136	-0.0569298	-0.116507	-0.200044	-0.982689	0.98231
MPE ensemble_voting_bg_mlp_gd_xgb	-0.109613	0.0346078	-0.948209	-0.218308	-0.0180066	-0.0327551	-0.0266838	-0.936358	0.921804	0.909578	0.877013	-0.977249	0.975926	0.991061	0.996383	-0.965531	0.968718	0.988986	0.993034	-0.956754	0.949503	0.974728	0.916247	-0.981827	0.981186	0.996125	1	-0.975839	0.976583	0.972549	0.975551	-0.953721	0.953835	0.949572	0.942095	-0.976146	0.975148	0.986746	0.990139	-0.934782	0.938498	0.954389	0.934228	-0.121492	-0.108806	-0.127327	-0.160156	-0.976094	0.973947
R2 gradient_boosting	0.0276021	-0.042871	0.89832	0.295699	-0.0111212	-0.0120754	0.0657647	0.962672	-0.951245	-0.935846	-0.895548	0.994179	-0.988284	-0.982476	-0.980634	0.969947	-0.970032	-0.976664	-0.976812	0.97691	-0.971595	-0.980075	-0.935393	0.996356	-0.990402	-0.981607	-0.975839	1	-0.995536	-0.962431	-0.955049	0.952654	-0.946255	-0.926794	-0.905534	0.994518	-0.989069	-0.982142	-0.980574	0.943069	-0.944114	-0.955884	-0.934604	0.122588	0.0628469	0.114753	0.177933	0.995201	-0.988417
RMSE gradient_boosting	-0.0401419	0.074203	-0.911234	-0.263221	0.0145753	0.000624019	-0.120101	-0.953308	0.952491	0.926057	0.882218	-0.992266	0.99453	0.985787	0.981289	-0.966131	0.974542	0.980259	0.97796	-0.966983	0.972142	0.974636	0.918929	-0.994209	0.996547	0.984201	0.976583	-0.995536	1	0.966771	0.957802	-0.941516	0.943902	0.921706	0.900967	-0.991865	0.994572	0.984649	0.980332	-0.941394	0.950464	0.957292	0.928005	-0.118749	-0.00571149	-0.0730062	-0.178263	-0.992663	0.99424
MAE gradient_boosting	0.00100019	0.0667119	-0.931456	-0.182216	-0.00287542	-0.212464	-0.0755914	-0.93223	0.924709	0.920142	0.89994	-0.972885	0.974948	0.978643	0.974604	-0.975051	0.981565	0.969089	0.96208	-0.946741	0.945029	0.952073	0.903154	-0.974192	0.975865	0.981264	0.972549	-0.962431	0.966771	1	0.995528	-0.916083	0.910899	0.885226	0.857822	-0.966325	0.96802	0.965418	0.956035	-0.939492	0.946036	0.957101	0.933428	-0.218591	0.00102235	-0.179029	-0.284821	-0.96786	0.969216
MPE gradient_boosting	-0.0138167	0.0446435	-0.93099	-0.204647	-0.0176097	-0.229385	-0.037927	-0.932056	0.920416	0.919253	0.910151	-0.964937	0.965041	0.971651	0.975751	-0.973893	0.977416	0.962583	0.961245	-0.944831	0.939578	0.950835	0.912646	-0.966977	0.967065	0.977121	0.975551	-0.955049	0.957802	0.995528	1	-0.916024	0.908865	0.885583	0.86075	-0.958034	0.957658	0.956531	0.954132	-0.928655	0.933395	0.948211	0.932798	-0.191647	-0.0463329	-0.18844	-0.248882	-0.959856	0.959627
R2 mlp	0.0805058	-0.076244	0.845609	0.34633	0.000779533	0.0114817	0.0407658	0.920853	-0.899842	-0.909984	-0.867402	0.943839	-0.930872	-0.937241	-0.940315	0.935769	-0.925106	-0.934003	-0.934948	0.96186	-0.947088	-0.975506	-0.929773	0.954463	-0.941683	-0.954896	-0.953721	0.952654	-0.941516	-0.916083	-0.916024	1	-0.993813	-0.980411	-0.955257	0.942609	-0.930795	-0.932977	-0.932881	0.934477	-0.92504	-0.945137	-0.934496	0.103274	0.130605	0.136774	0.163472	0.942511	-0.927206
RMSE mlp	-0.128229	0.11697	-0.852172	-0.327126	-0.00106481	0.0103464	-0.0999416	-0.910069	0.900751	0.899257	0.845148	-0.938823	0.93388	0.938777	0.939424	-0.9243	0.922243	0.936201	0.935048	-0.948728	0.945643	0.971936	0.90841	-0.949057	0.944814	0.956568	0.953835	-0.946255	0.943902	0.910899	0.908865	-0.993813	1	0.988463	0.96444	-0.937908	0.934198	0.935549	0.933599	-0.925193	0.924828	0.940709	0.920126	-0.0809455	-0.0774375	-0.0720635	-0.142076	-0.935828	0.928594
MAE mlp	-0.23107	0.0929303	-0.848662	-0.295461	-0.00881696	0.0788006	-0.0605893	-0.883019	0.865315	0.868182	0.805292	-0.91795	0.910648	0.929477	0.932697	-0.901258	0.89761	0.931143	0.933741	-0.916739	0.90615	0.953912	0.872009	-0.92685	0.920984	0.947399	0.949572	-0.926794	0.921706	0.885226	0.885583	-0.980411	0.988463	1	0.986654	-0.919627	0.913609	0.930695	0.933147	-0.887815	0.884905	0.905436	0.881704	-0.0619446	-0.14318	-0.069358	-0.106238	-0.91379	0.904247
MPE mlp	-0.25115	0.0602825	-0.864137	-0.216044	-0.0121006	0.160008	-0.00791097	-0.841546	0.819148	0.813733	0.757427	-0.891569	0.885619	0.915992	0.921261	-0.866078	0.864189	0.922012	0.930011	-0.888823	0.87365	0.925856	0.840584	-0.904376	0.899817	0.93196	0.942095	-0.905534	0.900967	0.857822	0.86075	-0.955257	0.96444	0.986654	1	-0.895037	0.890471	0.921486	0.928397	-0.869869	0.865491	0.885364	0.865491	-0.0471759	-0.190059	-0.0938455	-0.0766232	-0.893182	0.884519
R2 random_forest	0.0370101	-0.0376097	0.900069	0.287094	0.0067012	0.00849406	0.0837557	0.969405	-0.960798	-0.94564	-0.902327	0.99927	-0.994831	-0.98798	-0.984504	0.977724	-0.978843	-0.98246	-0.980206	0.97077	-0.968587	-0.977065	-0.928626	0.996438	-0.992142	-0.983847	-0.976146	0.994518	-0.991865	-0.966325	-0.958034	0.942609	-0.937908	-0.919627	-0.895037	1	-0.996054	-0.987681	-0.984288	0.938398	-0.942504	-0.952169	-0.92709	0.120617	0.0448925	0.0868654	0.169701	0.994874	-0.990001
RMSE random_forest	-0.0457422	0.0661024	-0.912094	-0.247579	-0.00281102	-0.0115801	-0.13465	-0.957105	0.95836	0.93213	0.885054	-0.995824	0.999199	0.990007	0.983366	-0.971546	0.980638	0.98519	0.980512	-0.95968	0.967038	0.969746	0.910113	-0.993099	0.996559	0.984779	0.975148	-0.989069	0.994572	0.96802	0.957658	-0.930795	0.934198	0.913609	0.890471	-0.996054	1	0.989414	0.982979	-0.936876	0.948288	0.952998	0.920246	-0.121965	0.0115792	-0.0481942	-0.173762	-0.991253	0.994169
MAE random_forest	-0.091802	0.0374744	-0.941446	-0.172903	-0.00412305	0.0356244	-0.063867	-0.933279	0.924362	0.904028	0.856735	-0.986183	0.987375	0.997778	0.991559	-0.960475	0.967865	0.996715	0.993873	-0.945337	0.943148	0.961986	0.890022	-0.985517	0.986914	0.991815	0.986746	-0.982142	0.984649	0.965418	0.956531	-0.932977	0.935549	0.930695	0.921486	-0.987681	0.989414	1	0.995358	-0.932434	0.939935	0.949525	0.916386	-0.14796	-0.0431588	-0.0879834	-0.181775	-0.982601	0.982525
MPE random_forest	-0.113938	0.00760966	-0.940426	-0.212666	-0.0132079	0.0612233	-0.0226951	-0.939007	0.925922	0.905091	0.864016	-0.98166	0.980015	0.992312	0.995039	-0.955202	0.959709	0.991769	0.996622	-0.947183	0.941424	0.964479	0.902806	-0.981651	0.980747	0.987967	0.990139	-0.980574	0.980332	0.956035	0.954132	-0.932881	0.933599	0.933147	0.928397	-0.984288	0.982979	0.995358	1	-0.920156	0.925819	0.938925	0.9134	-0.102775	-0.102691	-0.0845808	-0.124558	-0.98014	0.977648
R2 ridge	-0.170879	-0.0945427	0.897545	0.200668	0.024559	0.0853534	0.05989	0.886131	-0.876639	-0.862584	-0.84156	0.943203	-0.94087	-0.939966	-0.931326	0.925788	-0.928125	-0.933525	-0.925514	0.959746	-0.95436	-0.943067	-0.922259	0.954769	-0.951113	-0.944867	-0.934782	0.943069	-0.941394	-0.939492	-0.928655	0.934477	-0.925193	-0.887815	-0.869869	0.938398	-0.936876	-0.932434	-0.920156	1	-0.995225	-0.994591	-0.983368	0.238544	-0.00124176	0.202869	0.308902	0.95218	-0.947933
RMSE ridge	0.149875	0.122865	-0.908603	-0.187723	-0.02182	-0.0879016	-0.112153	-0.888918	0.890959	0.866083	0.839204	-0.947528	0.952546	0.947578	0.936891	-0.926104	0.936159	0.940523	0.930325	-0.954774	0.96096	0.943601	0.912278	-0.957484	0.961403	0.95071	0.938498	-0.944114	0.950464	0.946036	0.933395	-0.92504	0.924828	0.884905	0.865491	-0.942504	0.948288	0.939935	0.925819	-0.995225	1	0.995133	0.976331	-0.224359	0.0606451	-0.143755	-0.294205	-0.954554	0.957924
MAE ridge	0.132328	0.0985384	-0.916385	-0.210734	-0.0159622	-0.0932461	-0.0755326	-0.905634	0.899955	0.885282	0.860402	-0.957096	0.957218	0.958221	0.951693	-0.940646	0.945134	0.950912	0.943769	-0.969181	0.968262	0.959609	0.931049	-0.967166	0.966354	0.96328	0.954389	-0.955884	0.957292	0.957101	0.948211	-0.945137	0.940709	0.905436	0.885364	-0.952169	0.952998	0.949525	0.938925	-0.994591	0.995133	1	0.986282	-0.220553	0.0114814	-0.167568	-0.285657	-0.962167	0.960467
MPE ridge	0.187002	0.0565557	-0.882796	-0.257901	-0.0339439	-0.112883	0.00449803	-0.896165	0.88173	0.879092	0.877536	-0.932684	0.925295	0.927028	0.929439	-0.923016	0.918803	0.91847	0.917139	-0.966645	0.956692	0.947915	0.954833	-0.945358	0.936731	0.935481	0.934228	-0.934604	0.928005	0.933428	0.932798	-0.934496	0.920126	0.881704	0.865491	-0.92709	0.920246	0.916386	0.9134	-0.983368	0.976331	0.986282	1	-0.209977	-0.0441927	-0.208305	-0.25573	-0.941208	0.932052
R2 svr_poly_rbf	-0.298613	-0.168993	0.195855	-0.440329	-0.0384461	0.284401	-0.152879	0.00418908	0.0150544	-0.0288558	-0.0396088	0.128399	-0.130809	-0.16494	-0.125972	0.162107	-0.168867	-0.155093	-0.122977	0.0951158	-0.0735038	-0.0710559	-0.0472949	0.128109	-0.124474	-0.149136	-0.121492	0.122588	-0.118749	-0.218591	-0.191647	0.103274	-0.0809455	-0.0619446	-0.0471759	0.120617	-0.121965	-0.14796	-0.102775	0.238544	-0.224359	-0.220553	-0.209977	1	-0.51437	0.49669	0.903734	0.115312	-0.109475
RMSE svr_poly_rbf	0.187487	0.41329	0.07392	0.29764	0.0683471	-0.207289	-0.431949	0.114723	-0.0139898	-0.061781	-0.105818	0.0369227	0.019493	-0.0340322	-0.0918838	0.0490896	0.0107313	-0.0465503	-0.0980903	0.105458	-0.0127704	-0.0966617	-0.15724	0.0501949	0.0015039	-0.0569298	-0.108806	0.0628469	-0.00571149	0.00102235	-0.0463329	0.130605	-0.0774375	-0.14318	-0.190059	0.0448925	0.0115792	-0.0431588	-0.102691	-0.00124176	0.0606451	0.0114814	-0.0441927	-0.51437	1	0.222032	-0.484215	0.0627625	-0.0118302
MAE svr_poly_rbf	-0.219377	-0.0745131	0.155637	-0.158739	0.0338386	0.299994	-0.389469	0.0522447	0.0308793	-0.0318948	-0.099826	0.0975125	-0.0601224	-0.108437	-0.113961	0.163135	-0.122256	-0.108674	-0.111263	0.135155	-0.0540888	-0.0765069	-0.137302	0.112873	-0.072389	-0.116507	-0.127327	0.114753	-0.0730062	-0.179029	-0.18844	0.136774	-0.0720635	-0.069358	-0.0938455	0.0868654	-0.0481942	-0.0879834	-0.0845808	0.202869	-0.143755	-0.167568	-0.208305	0.49669	0.222032	1	0.619017	0.111661	-0.0697779
MPE svr_poly_rbf	-0.347675	-0.311521	0.224594	-0.361347	-0.105419	0.402205	-0.010221	0.0678884	-0.054596	-0.0923528	-0.081306	0.18389	-0.188788	-0.20649	-0.158884	0.227907	-0.233854	-0.194844	-0.153736	0.165878	-0.150518	-0.130127	-0.0924466	0.188567	-0.187623	-0.200044	-0.160156	0.177933	-0.178263	-0.284821	-0.248882	0.163472	-0.142076	-0.106238	-0.0766232	0.169701	-0.173762	-0.181775	-0.124558	0.308902	-0.294205	-0.285657	-0.25573	0.903734	-0.484215	0.619017	1	0.178136	-0.175902
R2 xgboost	0.00182997	-0.0454975	0.909333	0.286225	0.00107723	0.0135218	0.0828893	0.963343	-0.953849	-0.933824	-0.897416	0.995229	-0.991188	-0.983999	-0.981895	0.974071	-0.975995	-0.978793	-0.977788	0.97834	-0.974955	-0.978774	-0.938408	0.997591	-0.993497	-0.982689	-0.976094	0.995201	-0.992663	-0.96786	-0.959856	0.942511	-0.935828	-0.91379	-0.893182	0.994874	-0.991253	-0.982601	-0.98014	0.95218	-0.954554	-0.962167	-0.941208	0.115312	0.0627625	0.111661	0.178136	1	-0.995861
RMSE xgboost	-0.0121737	0.0721016	-0.920625	-0.254142	0.00317495	-0.0220158	-0.13593	-0.952079	0.952494	0.920798	0.881352	-0.990907	0.994665	0.98451	0.980055	-0.967586	0.977639	0.979747	0.976674	-0.966324	0.972732	0.970734	0.920274	-0.993118	0.996963	0.98231	0.973947	-0.988417	0.99424	0.969216	0.959627	-0.927206	0.928594	0.904247	0.884519	-0.990001	0.994169	0.982525	0.977648	-0.947933	0.957924	0.960467	0.932052	-0.109475	-0.0118302	-0.0697779	-0.175902	-0.995861	1
MAE xgboost	-0.0297125	0.047177	-0.956892	-0.177447	-0.00298574	-0.0783075	-0.0743832	-0.936813	0.928594	0.908891	0.877141	-0.984679	0.987512	0.994929	0.991713	-0.971394	0.979741	0.990364	0.987475	-0.956258	0.954555	0.964544	0.906528	-0.987418	0.990261	0.994084	0.988789	-0.978447	0.982965	0.988272	0.982334	-0.927914	0.926742	0.910739	0.896818	-0.982152	0.985122	0.989237	0.984044	-0.949431	0.95667	0.965302	0.937444	-0.168481	-0.0409902	-0.134245	-0.223982	-0.985696	0.988124
MPE xgboost	-0.0637796	0.0171804	-0.956739	-0.206049	-0.0138247	-0.0522783	-0.0302004	-0.941017	0.928536	0.909685	0.882973	-0.981229	0.981453	0.992038	0.996762	-0.968156	0.973591	0.988217	0.992053	-0.955186	0.949884	0.965717	0.914484	-0.984066	0.984714	0.992118	0.994234	-0.977377	0.979404	0.980002	0.981283	-0.928497	0.925883	0.915474	0.906619	-0.979803	0.980057	0.987146	0.990099	-0.934277	0.94013	0.95272	0.931757	-0.129143	-0.0950068	-0.127926	-0.169853	-0.982762	0.982796
fs_or1	0.659603	0.654793	0.0189854	0.0189854	0.0189854	-0.29404	-0.327086	0.0331522	0.00413979	-0.0284512	-0.0294535	-0.0140688	0.0291895	-0.019598	-0.0497633	-0.0204115	0.0307013	-0.0371508	-0.069132	-0.0829452	0.114567	7.88148e-05	0.0706954	-0.0265097	0.0369397	-0.0231146	-0.0573692	-0.0114673	0.0256716	0.0513761	0.0233292	0.0035742	-0.00908472	-0.105782	-0.145871	-0.000298201	0.0152533	-0.041606	-0.0811517	-0.202094	0.207558	0.175714	0.185574	-0.356028	0.456592	-0.223898	-0.501592	-0.033122	0.0454146
fs_ng	0.711035	-0.0979518	0.724604	0.0206778	0.0206778	-0.150826	0.0729416	0.599945	-0.593363	-0.557403	-0.474739	0.65215	-0.666701	-0.718067	-0.729661	0.642567	-0.662669	-0.735396	-0.745481	0.557831	-0.559914	-0.651105	-0.485038	0.650943	-0.669588	-0.726065	-0.742629	0.650987	-0.668718	-0.654577	-0.664466	0.650382	-0.687904	-0.756342	-0.781074	0.658704	-0.673184	-0.725591	-0.740136	0.513592	-0.535853	-0.553426	-0.4921	-0.0681091	0.181272	-0.0417692	-0.0817191	0.640965	-0.656041
fs_at	0.711035	-0.0979518	0.0206778	0.724604	0.0206778	-0.150826	0.0729416	0.346709	-0.342754	-0.349479	-0.265722	0.217949	-0.196219	-0.178138	-0.222061	0.229755	-0.208561	-0.182671	-0.20761	0.220266	-0.223534	-0.301196	-0.259488	0.208256	-0.194135	-0.21102	-0.229154	0.227052	-0.212849	-0.127497	-0.153493	0.299147	-0.318541	-0.367173	-0.32515	0.227485	-0.205707	-0.184931	-0.228167	0.0233481	-0.0287235	-0.0570103	-0.0524942	-0.515656	0.338656	-0.262929	-0.493921	0.202617	-0.187179
fs_cv	0.711035	-0.0979518	0.0206778	0.0206778	0.724604	-0.150826	0.0729416	0.0227359	-0.0184602	-0.0116779	0.0292087	0.0213976	-0.0245305	-0.0548256	-0.0728347	0.0248512	-0.0295475	-0.073512	-0.0796212	-0.0689633	0.0688504	-0.025559	0.0736496	0.00914028	-0.0165223	-0.0652296	-0.0882444	0.0112077	-0.0174239	-0.0013332	-0.0219147	0.0560563	-0.0891614	-0.165523	-0.181678	0.0302323	-0.0335162	-0.0661969	-0.0878506	-0.100542	0.0879871	0.0800093	0.105056	-0.232937	0.177351	-0.127453	-0.313879	0.00201956	-0.00616011
fs_oa	0.612372	-0.222368	0.0500156	0.0500156	0.0500156	0.612372	0.145479	0.0856923	-0.092959	-0.137996	-0.130032	0.0521211	-0.0638908	-0.080969	-0.0959997	0.162438	-0.168179	-0.0795418	-0.0674186	-0.0152999	0.00491121	-0.0687668	0.0197585	0.0395048	-0.0545221	-0.115351	-0.116243	0.0126775	-0.0322662	-0.17266	-0.198573	0.0751075	-0.0962506	-0.124328	-0.0744172	0.037154	-0.0468034	-0.0458688	-0.0430415	-0.0698314	0.0506012	0.03191	0.0605173	-0.0116036	-0.0161686	0.0658231	0.0445235	0.0125346	-0.0279156
fs_or2	0.758175	-0.436184	0.0321529	0.0321529	0.0321529	-0.116642	0.717002	0.0621121	-0.117528	-0.0533757	0.0691199	0.073767	-0.112327	-0.0962963	-0.0823191	0.0652751	-0.105432	-0.112713	-0.095521	-0.0316664	-0.0253943	-0.0751656	0.112511	0.0608157	-0.103321	-0.108497	-0.0941819	0.0623706	-0.106718	-0.0487862	-0.0344988	0.0830298	-0.155169	-0.20138	-0.180948	0.0807326	-0.120162	-0.106059	-0.0945975	-0.0803832	0.0314697	0.0431625	0.133818	-0.309069	-0.151564	-0.408499	-0.250013	0.0555445	-0.0975071
or1_ng	-0.0733236	0.695853	0.714154	-0.00449154	-0.00449154	-0.0733236	-0.352738	0.607475	-0.566051	-0.577943	-0.628504	0.617172	-0.60551	-0.645083	-0.661992	0.59179	-0.586935	-0.645015	-0.668831	0.605611	-0.570878	-0.599908	-0.601445	0.619742	-0.608875	-0.635867	-0.656775	0.615161	-0.602503	-0.62227	-0.637384	0.553943	-0.530148	-0.544455	-0.578423	0.6201	-0.608791	-0.649911	-0.670084	0.578434	-0.56655	-0.589168	-0.594432	0.0223668	0.342392	0.0596191	-0.0567618	0.621231	-0.610719
or1_at	-0.0733236	0.695853	-0.00449154	0.714154	-0.00449154	-0.0733236	-0.352738	0.348945	-0.310202	-0.365671	-0.415116	0.173892	-0.125189	-0.093864	-0.143778	0.170346	-0.123331	-0.0807317	-0.119713	0.260988	-0.227464	-0.242683	-0.371178	0.167798	-0.12348	-0.110052	-0.132563	0.18236	-0.137102	-0.0841686	-0.115726	0.195362	-0.153061	-0.147148	-0.112965	0.179863	-0.131539	-0.0979463	-0.147409	0.0779392	-0.0488163	-0.0823719	-0.145634	-0.434539	0.503067	-0.166165	-0.477583	0.173718	-0.132053
or1_cv	-0.0733236	0.695853	-0.00449154	-0.00449154	0.714154	-0.0733236	-0.352738	0.0181969	0.0208731	-0.0208069	-0.114018	-0.02677	0.0500887	0.032027	0.00856864	-0.0388423	0.0594259	0.0307096	0.0109521	-0.0342894	0.0710341	0.0387176	-0.0310746	-0.0354815	0.0578465	0.0387865	0.0112932	-0.0379969	0.06241	0.0446332	0.0186032	-0.0528109	0.0811143	0.0587189	0.0335071	-0.021514	0.0442528	0.0232709	-0.00415914	-0.0485417	0.0703348	0.0575129	0.0152105	-0.145907	0.33839	-0.0278564	-0.293777	-0.0310746	0.0527513
or1_oa	-0.29404	0.654793	0.0189854	0.0189854	0.0189854	0.659603	-0.327086	0.0746341	-0.0438096	-0.138569	-0.277394	-0.00398969	0.0217325	0.0197205	0.000178225	0.0821819	-0.0600409	0.0403026	0.0369762	0.0248476	0.00539532	0.0059901	-0.0967105	-0.0116573	0.0300335	0.00643248	0.00126691	-0.0417379	0.0567725	-0.111479	-0.141131	-0.0490853	0.0966364	0.130623	0.167808	-0.0220535	0.041316	0.0556095	0.0524814	-0.0066104	0.0261543	0.00362036	-0.0432126	0.0887619	0.155411	0.172338	0.0705032	-0.0242021	0.0379059
or1_or2	-0.0550482	0.536255	0.0101162	0.0101162	0.0101162	-0.0550482	0.441367	0.086273	-0.117853	-0.093949	-0.111589	0.0384074	-0.0568256	-0.0132956	0.000196151	0.00216188	-0.024701	-0.0114223	-0.00575958	0.00640573	-0.0372336	-0.0162009	0.010357	0.0245571	-0.043852	-0.00562269	0.00999356	0.0199592	-0.0407473	-0.00461621	0.00942599	-0.0398334	0.024134	0.0377729	0.0555392	0.0432761	-0.0636458	-0.023755	-0.0144396	-0.040159	0.0182579	0.0288935	0.0638904	-0.328769	0.00734052	-0.463371	-0.337532	0.034129	-0.0586062
ng_at	0.0433284	-0.0081694	0.706886	0.706886	-0.000884713	0.0433284	0.02316	0.91676	-0.905873	-0.894731	-0.859401	0.839755	-0.820161	-0.796623	-0.830028	0.832392	-0.815651	-0.785164	-0.804634	0.893287	-0.891099	-0.893742	-0.917488	0.843846	-0.828423	-0.817412	-0.82511	0.844563	-0.830725	-0.787732	-0.803268	0.843092	-0.83415	-0.80927	-0.764043	0.839714	-0.820269	-0.78821	-0.815615	0.776797	-0.775462	-0.797243	-0.806847	-0.172924	0.262815	-0.00219398	-0.0967292	0.845651	-0.830945
ng_cv	0.0433284	-0.0081694	0.706886	-0.000884713	0.706886	0.0433284	0.02316	0.591017	-0.579807	-0.555085	-0.56286	0.64213	-0.647535	-0.672637	-0.679987	0.626369	-0.635659	-0.675409	-0.675946	0.602478	-0.597118	-0.6166	-0.582531	0.643642	-0.64984	-0.670826	-0.683431	0.627541	-0.634232	-0.660879	-0.670971	0.598674	-0.603518	-0.606519	-0.619788	0.641384	-0.647138	-0.668827	-0.674532	0.65223	-0.658114	-0.659475	-0.648436	0.111339	0.100629	0.134022	0.0842957	0.643958	-0.648938
ng_oa	-0.150826	-0.0979518	0.724604	0.0206778	0.0206778	0.711035	0.0729416	0.637434	-0.636697	-0.656923	-0.698817	0.661259	-0.67344	-0.682532	-0.684526	0.735286	-0.744678	-0.665397	-0.649585	0.655249	-0.658578	-0.645762	-0.636332	0.664366	-0.67583	-0.699361	-0.689636	0.62363	-0.640611	-0.801759	-0.813097	0.602791	-0.592357	-0.54269	-0.497585	0.639043	-0.64963	-0.637732	-0.619365	0.690261	-0.699797	-0.708956	-0.698867	0.333873	-0.0909218	0.316331	0.435315	0.649026	-0.662827
ng_or2	0.0821124	-0.353271	0.74214	0.0105171	0.0105171	0.0821124	0.682305	0.650905	-0.700505	-0.616309	-0.541412	0.717065	-0.75888	-0.736926	-0.711494	0.688488	-0.734329	-0.73718	-0.713781	0.662034	-0.714804	-0.687782	-0.563505	0.718106	-0.760364	-0.736733	-0.711185	0.700906	-0.746771	-0.731721	-0.706132	0.645607	-0.690073	-0.661128	-0.637131	0.714244	-0.757153	-0.731166	-0.702821	0.696401	-0.739519	-0.720661	-0.642455	0.0407219	-0.235502	-0.147277	0.157364	0.720437	-0.764248
at_cv	0.0433284	-0.0081694	-0.000884713	0.706886	0.706886	0.0433284	0.02316	0.336399	-0.327831	-0.346026	-0.352702	0.205559	-0.174484	-0.12976	-0.169615	0.211303	-0.179071	-0.119665	-0.135138	0.26307	-0.258901	-0.264781	-0.355749	0.198538	-0.171791	-0.152969	-0.167152	0.20129	-0.175874	-0.13092	-0.157208	0.24552	-0.232138	-0.215225	-0.161373	0.20781	-0.177108	-0.125216	-0.159767	0.159309	-0.148216	-0.160349	-0.20643	-0.338651	0.258873	-0.0883457	-0.330157	0.203217	-0.177516
at_oa	-0.150826	-0.0979518	0.0206778	0.724604	0.0206778	0.711035	0.0729416	0.384199	-0.386089	-0.448998	-0.4898	0.227058	-0.202958	-0.142604	-0.176926	0.322475	-0.29057	-0.112672	-0.111714	0.317685	-0.322198	-0.295854	-0.410782	0.221679	-0.200376	-0.184317	-0.176161	0.199694	-0.184742	-0.274678	-0.302124	0.251555	-0.222995	-0.153521	-0.0416604	0.207823	-0.182153	-0.0970723	-0.107395	0.200017	-0.192668	-0.212541	-0.259261	-0.113674	0.0664625	0.0951712	0.023113	0.210679	-0.193965
at_or2	0.0821124	-0.353271	0.0105171	0.74214	0.0105171	0.0821124	0.682305	0.387705	-0.440036	-0.400204	-0.324171	0.265781	-0.269886	-0.175753	-0.183922	0.259434	-0.262353	-0.162707	-0.154747	0.311188	-0.365188	-0.324106	-0.329081	0.258002	-0.266204	-0.201423	-0.177507	0.260289	-0.272966	-0.183902	-0.175055	0.280552	-0.306177	-0.256646	-0.163267	0.266058	-0.271282	-0.169233	-0.170707	0.186868	-0.212436	-0.204714	-0.185553	-0.424434	-0.0719257	-0.377139	-0.271056	0.264842	-0.276938
cv_oa	-0.150826	-0.0979518	0.0206778	0.0206778	0.724604	0.711035	0.0729416	0.0602254	-0.0617948	-0.111198	-0.194869	0.0305066	-0.0312698	-0.0192912	-0.0276997	0.117571	-0.111556	-0.00351308	0.0162747	0.0284552	-0.0298138	-0.0202167	-0.0776445	0.0225632	-0.0227639	-0.0385262	-0.0352517	-0.0161495	0.0106838	-0.148515	-0.170546	0.00846488	0.00638467	0.0481295	0.101811	0.0105708	-0.00996187	0.0216621	0.0329211	0.0761271	-0.0759572	-0.0755213	-0.101711	0.169045	-0.0948423	0.230647	0.203155	0.0100809	-0.0129461
cv_or2	0.0821124	-0.353271	0.0105171	0.0105171	0.74214	0.0821124	0.682305	0.050985	-0.102982	-0.0491122	-0.0176353	0.0614955	-0.0914427	-0.0475888	-0.028824	0.0464676	-0.0762961	-0.0492527	-0.0217224	0.0105782	-0.0613	-0.0376233	0.0171644	0.0510511	-0.081603	-0.0498965	-0.0310529	0.0359529	-0.0698507	-0.0527739	-0.0382994	0.0278967	-0.0677728	-0.0470617	-0.0141505	0.061044	-0.0923158	-0.0458268	-0.0248705	0.0581031	-0.0911337	-0.0623031	-0.0218035	-0.130591	-0.239577	-0.236333	-0.0839306	0.0563512	-0.0887973
oa_or2	-0.116642	-0.436184	0.0321529	0.0321529	0.0321529	0.758175	0.717002	0.100165	-0.161514	-0.154392	-0.158327	0.083013	-0.119168	-0.0602277	-0.0365055	0.159388	-0.188673	-0.0416621	0.00181656	0.0672166	-0.125542	-0.0697429	-0.0410581	0.0744404	-0.109657	-0.0813918	-0.0403925	0.0346021	-0.0781876	-0.19818	-0.185365	0.034723	-0.0581861	0.0154839	0.106803	0.0607756	-0.0962535	-0.0168788	0.0279899	0.0989421	-0.134939	-0.114706	-0.0760572	0.0989564	-0.427849	-0.0450155	0.274794	0.063727	-0.104395
fs_or1_ng	0.534419	0.5085	0.623518	0.014465	0.014465	-0.211282	-0.2458	0.529922	-0.494941	-0.497166	-0.483222	0.538153	-0.533595	-0.59166	-0.615635	0.520772	-0.523389	-0.605991	-0.63295	0.465522	-0.439342	-0.535856	-0.437055	0.533856	-0.53324	-0.59259	-0.622008	0.537816	-0.534569	-0.526778	-0.548426	0.517494	-0.525797	-0.599273	-0.64004	0.547614	-0.543239	-0.605566	-0.635868	0.388283	-0.390742	-0.420378	-0.392224	-0.159185	0.402025	-0.0803445	-0.255515	0.527586	-0.524847
fs_or1_at	0.534419	0.5085	0.014465	0.623518	0.014465	-0.211282	-0.2458	0.310817	-0.278109	-0.317265	-0.302375	0.162473	-0.126523	-0.124502	-0.176448	0.163599	-0.130484	-0.127761	-0.167572	0.173454	-0.148298	-0.233107	-0.241904	0.150834	-0.121867	-0.146962	-0.177738	0.171017	-0.140141	-0.0707363	-0.106321	0.213596	-0.206216	-0.262556	-0.245564	0.174513	-0.138767	-0.137775	-0.1929	-0.0358862	0.0480378	0.00913133	-0.0118675	-0.546413	0.538197	-0.271697	-0.612162	0.148318	-0.119177
fs_or1_cv	0.534419	0.5085	0.014465	0.014465	0.623518	-0.211282	-0.2458	0.0305084	0.00247744	-0.0249926	-0.0471948	-0.0075875	0.0220253	-0.0178091	-0.0473343	-0.0136889	0.0244026	-0.0333139	-0.0568329	-0.0767939	0.104679	0.00538028	0.0463339	-0.0214457	0.0318073	-0.0208205	-0.0558199	-0.0157361	0.0289454	0.0384234	0.00752371	0.00326932	-0.00775191	-0.0880832	-0.121429	0.00384566	0.0102163	-0.0350434	-0.0714959	-0.143079	0.149018	0.127684	0.124449	-0.301797	0.398633	-0.15448	-0.456385	-0.025244	0.0374444
fs_or1_oa	0.440421	0.517474	0.039782	0.039782	0.039782	0.440421	-0.243395	0.0882276	-0.0594251	-0.139	-0.201176	0.0143914	-0.00412173	-0.0354746	-0.0654162	0.100295	-0.0875828	-0.0334256	-0.0446879	-0.0340001	0.0584963	-0.0273271	-0.00354742	-0.000589277	0.00752819	-0.0584554	-0.0773607	-0.0194249	0.0245609	-0.103997	-0.142468	0.0115853	-0.00111898	-0.0428931	-0.0223542	0.00580689	0.00602912	-0.013552	-0.0323534	-0.128664	0.13197	0.0982291	0.0934183	-0.130616	0.280336	0.0046701	-0.182925	-0.0214221	0.0268817
fs_or1_or2	0.708305	0.27737	0.030038	0.030038	0.030038	-0.225724	0.378605	0.0798897	-0.102374	-0.0756372	-0.0169701	0.0460668	-0.0657577	-0.0657043	-0.068246	0.025615	-0.0499805	-0.0824021	-0.0868841	-0.0552601	0.0293869	-0.0458148	0.0983446	0.0281644	-0.0525685	-0.0712272	-0.0748402	0.0347357	-0.0588024	-0.00251619	-0.00366022	0.0319945	-0.0787533	-0.145956	-0.1484	0.0582501	-0.0791758	-0.0853909	-0.0953457	-0.156076	0.124898	0.119305	0.184901	-0.455563	0.145284	-0.491517	-0.498419	0.0254958	-0.0505298
fs_ng_at	0.593425	-0.0826362	0.586606	0.586606	0.0163936	-0.104722	0.0684154	0.752708	-0.744055	-0.727726	-0.64609	0.690683	-0.679882	-0.683881	-0.719823	0.688617	-0.681431	-0.68812	-0.710149	0.674984	-0.676269	-0.745724	-0.671135	0.687916	-0.683535	-0.708813	-0.725968	0.695835	-0.69169	-0.634074	-0.654867	0.724198	-0.743648	-0.781042	-0.75582	0.697183	-0.686394	-0.686292	-0.720733	0.530385	-0.54104	-0.568388	-0.545589	-0.306096	0.316451	-0.124293	-0.272112	0.682318	-0.676247
fs_ng_cv	0.593425	-0.0826362	0.586606	0.0163936	0.586606	-0.104722	0.0684154	0.490275	-0.481362	-0.454092	-0.407183	0.531467	-0.540807	-0.583993	-0.598943	0.522635	-0.536422	-0.599697	-0.606472	0.440694	-0.439425	-0.522445	-0.401279	0.526623	-0.539661	-0.590716	-0.611825	0.520992	-0.533386	-0.531876	-0.548283	0.527284	-0.55784	-0.617696	-0.639601	0.537399	-0.546912	-0.590111	-0.607071	0.430028	-0.446499	-0.457396	-0.417966	-0.0770803	0.185786	-0.0145518	-0.12627	0.519825	-0.529614
fs_ng_oa	0.478474	-0.170405	0.662397	0.0371255	0.0371255	0.478474	0.119352	0.581697	-0.581172	-0.591075	-0.569981	0.602874	-0.619161	-0.652417	-0.664089	0.672869	-0.688122	-0.651968	-0.644878	0.533029	-0.539329	-0.60177	-0.490625	0.598986	-0.617991	-0.676339	-0.679711	0.570852	-0.593615	-0.71156	-0.730706	0.584742	-0.604703	-0.62357	-0.595803	0.590305	-0.605057	-0.622697	-0.61994	0.508479	-0.529813	-0.548696	-0.506249	0.113682	0.0340632	0.146628	0.173741	0.577627	-0.59622
fs_ng_or2	0.625378	-0.353004	0.598256	0.0254196	0.0254196	-0.0759805	0.584207	0.523826	-0.562779	-0.48947	-0.377411	0.57564	-0.613388	-0.619267	-0.608425	0.557149	-0.599372	-0.632998	-0.62105	0.473455	-0.517834	-0.564311	-0.372857	0.570365	-0.611533	-0.627336	-0.618336	0.564272	-0.607219	-0.572351	-0.56063	0.550659	-0.612251	-0.647291	-0.639769	0.579995	-0.61849	-0.623987	-0.614214	0.44938	-0.494925	-0.490006	-0.398096	-0.135664	-0.079194	-0.238403	-0.0718653	0.565104	-0.605211
fs_at_cv	0.593425	-0.0826362	0.0163936	0.586606	0.586606	-0.104722	0.0684154	0.285143	-0.278358	-0.285664	-0.23787	0.179745	-0.159694	-0.146626	-0.187764	0.188239	-0.168573	-0.151964	-0.170772	0.167252	-0.166941	-0.239003	-0.218573	0.168026	-0.154522	-0.173507	-0.195886	0.177585	-0.164112	-0.104917	-0.134371	0.242767	-0.258639	-0.302451	-0.270282	0.188092	-0.168234	-0.152152	-0.192352	0.0329081	-0.0357016	-0.0552771	-0.0618658	-0.439614	0.313275	-0.193701	-0.460172	0.164743	-0.149814
fs_at_oa	0.478474	-0.170405	0.0371255	0.662397	0.0371255	0.478474	0.119352	0.356758	-0.358566	-0.406383	-0.384319	0.21719	-0.201249	-0.172819	-0.213207	0.306184	-0.284755	-0.161003	-0.167107	0.233183	-0.240535	-0.290959	-0.290277	0.205764	-0.195663	-0.218844	-0.22361	0.194286	-0.188684	-0.243374	-0.276828	0.272753	-0.276611	-0.277885	-0.190822	0.207269	-0.189814	-0.14245	-0.165176	0.0730137	-0.0793491	-0.107748	-0.115764	-0.283857	0.173862	-0.0498198	-0.192402	0.188259	-0.179748
fs_at_or2	0.625378	-0.353004	0.0254196	0.598256	0.0254196	-0.0759805	0.584207	0.317749	-0.358841	-0.320267	-0.207319	0.222299	-0.230522	-0.179888	-0.195354	0.221214	-0.229831	-0.183205	-0.183345	0.198754	-0.244097	-0.279565	-0.18931	0.210119	-0.224623	-0.208207	-0.200484	0.219285	-0.236246	-0.143428	-0.144814	0.264833	-0.311674	-0.330596	-0.26875	0.22908	-0.23807	-0.184013	-0.197587	0.0504332	-0.0822375	-0.0860366	-0.0403575	-0.499865	0.048881	-0.418377	-0.407304	0.208389	-0.223664
fs_cv_oa	0.478474	-0.170405	0.0371255	0.0371255	0.662397	0.478474	0.119352	0.0689843	-0.0705076	-0.106328	-0.122343	0.0426	-0.0487446	-0.0632847	-0.0806547	0.124176	-0.125744	-0.0640411	-0.0534192	-0.0237291	0.0191793	-0.0461211	0.00563607	0.0288966	-0.0378965	-0.0893433	-0.098445	0.00255985	-0.0150948	-0.131307	-0.159952	0.0568246	-0.0728621	-0.0987666	-0.0633811	0.0320564	-0.0368634	-0.0369822	-0.0405384	-0.0370335	0.0243206	0.013961	0.0241826	-0.032728	0.0305809	0.0705184	-0.0324779	0.0100753	-0.0189553
fs_cv_or2	0.625378	-0.353004	0.0254196	0.0254196	0.598256	-0.0759805	0.584207	0.0541089	-0.0949391	-0.0453744	0.0326881	0.062351	-0.0908069	-0.0795393	-0.0739179	0.0544691	-0.0841544	-0.0943749	-0.0791913	-0.0366128	-0.00616318	-0.0552593	0.0817875	0.0480832	-0.0800863	-0.0895666	-0.0858158	0.0436371	-0.0772138	-0.040759	-0.0377395	0.0670129	-0.125011	-0.166498	-0.151997	0.0685613	-0.0979454	-0.0873898	-0.0834019	-0.0503853	0.0127384	0.0254662	0.0878527	-0.269796	-0.0823843	-0.30813	-0.260791	0.0451478	-0.0763558
fs_oa_or2	0.50637	-0.461458	0.0465276	0.0465276	0.0465276	0.50637	0.676665	0.102335	-0.155729	-0.141545	-0.0871123	0.087456	-0.124271	-0.0980793	-0.0873062	0.157975	-0.190258	-0.0966156	-0.0657659	0.00973994	-0.0636972	-0.0884963	0.0383713	0.0734175	-0.112746	-0.125357	-0.101676	0.0468153	-0.0922779	-0.171461	-0.169338	0.0790668	-0.128437	-0.126964	-0.0598785	0.0752569	-0.111366	-0.0704378	-0.0449317	-0.0179277	-0.0260895	-0.0191849	0.0475942	-0.095532	-0.257552	-0.172387	0.0273252	0.0564425	-0.0980376
or1_ng_at	-0.0417778	0.563022	0.580929	0.580929	-0.00402154	-0.0417778	-0.277545	0.768082	-0.730957	-0.753767	-0.779868	0.668964	-0.6363	-0.62993	-0.67093	0.654148	-0.62612	-0.619822	-0.653425	0.721827	-0.693143	-0.712244	-0.774977	0.66922	-0.640388	-0.641358	-0.66221	0.673579	-0.64429	-0.613026	-0.63844	0.653348	-0.622753	-0.615888	-0.597111	0.672569	-0.640264	-0.63008	-0.669745	0.588131	-0.57089	-0.602752	-0.63461	-0.239204	0.45269	-0.0442689	-0.25744	0.672982	-0.645669
or1_ng_cv	-0.0417778	0.563022	0.580929	-0.00402154	0.580929	-0.0417778	-0.277545	0.498866	-0.461474	-0.473061	-0.534786	0.505633	-0.49363	-0.527459	-0.546925	0.483876	-0.477363	-0.529113	-0.547069	0.481482	-0.450177	-0.483195	-0.498146	0.503758	-0.492795	-0.520209	-0.545116	0.494216	-0.481894	-0.508186	-0.529101	0.451344	-0.432143	-0.44832	-0.477888	0.508655	-0.497176	-0.531414	-0.553145	0.48518	-0.473906	-0.488891	-0.503689	-0.00426932	0.318649	0.0683092	-0.107829	0.506289	-0.495246
or1_ng_oa	-0.211282	0.5085	0.623518	0.014465	0.014465	0.534419	-0.2458	0.562359	-0.532435	-0.583273	-0.677099	0.546035	-0.539426	-0.560915	-0.576583	0.600995	-0.594344	-0.545426	-0.549978	0.549811	-0.524709	-0.531233	-0.567958	0.54547	-0.53864	-0.569485	-0.576158	0.514146	-0.51025	-0.654123	-0.677025	0.476316	-0.443128	-0.414417	-0.394759	0.530602	-0.522859	-0.529548	-0.531374	0.541142	-0.53259	-0.554947	-0.571124	0.188619	0.166517	0.229492	0.191834	0.534561	-0.530718
or1_ng_or2	-0.0148972	0.358591	0.736426	0.00638784	0.00638784	-0.0148972	0.310552	0.662484	-0.676873	-0.632821	-0.627101	0.684226	-0.705395	-0.699817	-0.691153	0.644815	-0.672845	-0.699276	-0.697783	0.640073	-0.659187	-0.653336	-0.583129	0.681366	-0.703457	-0.692444	-0.685035	0.668902	-0.692388	-0.682697	-0.672857	0.589992	-0.605401	-0.593613	-0.592884	0.685953	-0.708507	-0.702934	-0.695888	0.627663	-0.650548	-0.64903	-0.600847	-0.079537	0.0588969	-0.199945	-0.0644983	0.686523	-0.711322
or1_at_cv	-0.0417778	0.563022	-0.00402154	0.580929	0.580929	-0.0417778	-0.277545	0.288431	-0.253223	-0.300279	-0.361096	0.14482	-0.102667	-0.0787878	-0.125118	0.140837	-0.100007	-0.0698078	-0.100108	0.200972	-0.170651	-0.192427	-0.310717	0.135893	-0.0977015	-0.0922159	-0.118428	0.141933	-0.103075	-0.070191	-0.104491	0.159473	-0.125209	-0.124927	-0.0990228	0.150319	-0.108711	-0.0821349	-0.127707	0.0777965	-0.0524903	-0.0763789	-0.138384	-0.376173	0.449433	-0.115471	-0.450361	0.142029	-0.10563
or1_at_oa	-0.211282	0.5085	0.014465	0.623518	0.014465	0.534419	-0.2458	0.343254	-0.315603	-0.403372	-0.496253	0.170355	-0.132354	-0.0937566	-0.137396	0.243821	-0.20144	-0.0671959	-0.0846007	0.257743	-0.233665	-0.228485	-0.372807	0.162448	-0.127267	-0.123857	-0.131888	0.147347	-0.115822	-0.198081	-0.23492	0.172419	-0.123547	-0.0776988	-0.000282913	0.157502	-0.118387	-0.0617574	-0.088406	0.116972	-0.0938105	-0.125437	-0.190767	-0.198609	0.302689	0.0381393	-0.164812	0.155292	-0.125048
or1_at_or2	-0.0148972	0.358591	0.00638784	0.736426	0.00638784	-0.0148972	0.310552	0.399855	-0.416968	-0.417183	-0.41033	0.233919	-0.217461	-0.13986	-0.164724	0.216691	-0.201891	-0.126047	-0.13996	0.289987	-0.310329	-0.290447	-0.349211	0.222258	-0.210367	-0.158294	-0.152513	0.22924	-0.219609	-0.136065	-0.142929	0.225727	-0.222337	-0.190008	-0.120047	0.238737	-0.223689	-0.142219	-0.164926	0.119234	-0.124607	-0.1342	-0.144934	-0.543686	0.222119	-0.429308	-0.491991	0.231915	-0.225067
or1_cv_oa	-0.211282	0.5085	0.014465	0.014465	0.623518	0.534419	-0.2458	0.0629452	-0.0350166	-0.111099	-0.241072	0.000293834	0.0161943	0.0129361	-0.00828254	0.066534	-0.0465532	0.0272507	0.0261384	0.0074947	0.0193124	0.0100026	-0.0845692	-0.00983194	0.0264069	0.00228387	-0.00996944	-0.0394061	0.0532648	-0.0889212	-0.121076	-0.0379078	0.0749167	0.0967737	0.123852	-0.0131659	0.030596	0.0409743	0.0329985	0.0097794	0.00717012	-0.00688481	-0.0544508	0.0460063	0.163125	0.155356	-0.00903592	-0.0182692	0.031573
or1_cv_or2	-0.0148972	0.358591	0.00638784	0.00638784	0.736426	-0.0148972	0.310552	0.0638641	-0.0806441	-0.066852	-0.104459	0.0300763	-0.0394037	-0.0119731	-0.00996217	0.00418576	-0.0162372	-0.0128387	-0.00722313	-0.00997192	-0.00709871	-0.00458558	-0.00371652	0.0157553	-0.0261655	-0.00709553	-0.00637611	0.00538961	-0.0169338	-0.00522096	-0.00647057	-0.0263807	0.015551	0.0191226	0.0287468	0.0341676	-0.0451106	-0.0190796	-0.0194055	-0.00925185	-0.00356705	0.0079022	0.0184603	-0.250479	0.0548311	-0.288807	-0.30527	0.023876	-0.0373337
or1_oa_or2	-0.225724	0.27737	0.030038	0.030038	0.030038	0.708305	0.378605	0.120518	-0.149337	-0.18349	-0.259811	0.0559386	-0.0730613	-0.0271945	-0.0193316	0.126098	-0.138856	-0.00654182	0.0170417	0.0503157	-0.077539	-0.0400251	-0.0656181	0.0427113	-0.0593327	-0.0422878	-0.0174102	0.00508772	-0.0283412	-0.162022	-0.164738	-0.019582	0.0247933	0.0855863	0.158827	0.0369422	-0.0536491	0.00982512	0.0355389	0.0353865	-0.0527741	-0.0492486	-0.0391798	-0.0199209	-0.149702	-0.103431	0.0619089	0.0342322	-0.057884
ng_at_cv	0.0530828	-0.0100086	0.576989	0.576989	0.576989	0.0530828	0.0283739	0.753117	-0.740594	-0.733379	-0.724852	0.689112	-0.670627	-0.653001	-0.685921	0.682014	-0.665809	-0.645331	-0.659821	0.718266	-0.713481	-0.724918	-0.757851	0.688533	-0.673842	-0.67023	-0.684313	0.683374	-0.670076	-0.645043	-0.666244	0.689048	-0.681909	-0.666067	-0.631024	0.689709	-0.67158	-0.646154	-0.673785	0.648639	-0.645966	-0.660371	-0.678604	-0.163447	0.25414	0.017757	-0.139906	0.69131	-0.676842
ng_at_oa	-0.104722	-0.0826362	0.586606	0.586606	0.0163936	0.593425	0.0684154	0.783077	-0.779158	-0.808342	-0.827604	0.698061	-0.685341	-0.655097	-0.683262	0.763724	-0.747862	-0.631418	-0.632469	0.753897	-0.756192	-0.741396	-0.79369	0.698789	-0.688591	-0.687182	-0.683041	0.673675	-0.668922	-0.753298	-0.775265	0.685647	-0.666251	-0.607974	-0.526181	0.681256	-0.667314	-0.615122	-0.622902	0.673495	-0.673843	-0.694375	-0.71308	0.0195277	0.0959614	0.165784	0.146709	0.688848	-0.681744
ng_at_or2	0.0839423	-0.287147	0.595737	0.595737	0.00808029	0.0839423	0.557658	0.797708	-0.834125	-0.779688	-0.704406	0.743344	-0.753652	-0.697258	-0.704193	0.726261	-0.738894	-0.687363	-0.682853	0.761703	-0.803674	-0.77742	-0.739365	0.742336	-0.756199	-0.716121	-0.699451	0.736645	-0.754411	-0.694749	-0.687369	0.721963	-0.746401	-0.704555	-0.638639	0.742305	-0.753563	-0.688834	-0.689419	0.677216	-0.704247	-0.702615	-0.667498	-0.225892	-0.01436	-0.211523	-0.0858169	0.746769	-0.763117
ng_cv_oa	-0.104722	-0.0826362	0.586606	0.0163936	0.586606	0.593425	0.0684154	0.520643	-0.516465	-0.534708	-0.588696	0.538846	-0.546266	-0.555208	-0.562382	0.597742	-0.602853	-0.542994	-0.528792	0.519608	-0.519347	-0.518117	-0.523834	0.537496	-0.544717	-0.569085	-0.568898	0.498831	-0.510618	-0.6511	-0.668681	0.488732	-0.480443	-0.444628	-0.409962	0.521472	-0.527832	-0.518941	-0.50924	0.573138	-0.579302	-0.583383	-0.585457	0.248543	-0.0347028	0.275526	0.292551	0.526355	-0.535111
ng_cv_or2	0.0839423	-0.287147	0.595737	0.00808029	0.595737	0.0839423	0.557658	0.527246	-0.563395	-0.497683	-0.458189	0.579258	-0.610322	-0.594313	-0.579615	0.555202	-0.589449	-0.596234	-0.576004	0.520246	-0.559584	-0.547311	-0.461253	0.576109	-0.607923	-0.594411	-0.581816	0.556453	-0.591264	-0.589424	-0.577524	0.519025	-0.554908	-0.536212	-0.518865	0.577633	-0.609814	-0.589711	-0.572279	0.573789	-0.606814	-0.588227	-0.53597	0.0101298	-0.149022	-0.0984237	0.0644869	0.579305	-0.611998
ng_oa_or2	-0.0759805	-0.353004	0.598256	0.0254196	0.0254196	0.625378	0.584207	0.554334	-0.598044	-0.570457	-0.55976	0.583053	-0.618872	-0.59035	-0.571695	0.632601	-0.666108	-0.576035	-0.543012	0.552731	-0.598125	-0.559964	-0.495976	0.581288	-0.616612	-0.605606	-0.575212	0.54201	-0.584346	-0.692123	-0.681582	0.511931	-0.534498	-0.473426	-0.409073	0.563995	-0.599322	-0.552489	-0.515933	0.593149	-0.628339	-0.616572	-0.566358	0.191458	-0.300698	0.0530092	0.348883	0.571664	-0.610733
at_cv_oa	-0.104722	-0.0826362	0.0163936	0.586606	0.586606	0.593425	0.0684154	0.315511	-0.313461	-0.366279	-0.419383	0.187123	-0.165154	-0.117841	-0.151203	0.263346	-0.235004	-0.0952613	-0.093092	0.246165	-0.246864	-0.234676	-0.341128	0.1789	-0.159578	-0.151876	-0.15296	0.155424	-0.141343	-0.224141	-0.25477	0.204215	-0.181243	-0.129383	-0.0406425	0.172165	-0.149154	-0.0809826	-0.0945214	0.176018	-0.168504	-0.181264	-0.229357	-0.11399	0.0927856	0.0963761	-0.0413513	0.171273	-0.155311
at_cv_or2	0.0839423	-0.287147	0.00808029	0.595737	0.595737	0.0839423	0.557658	0.315838	-0.35418	-0.324102	-0.283696	0.216775	-0.21755	-0.143566	-0.155856	0.210575	-0.210346	-0.134804	-0.126975	0.238438	-0.278765	-0.255197	-0.272957	0.206542	-0.211002	-0.164437	-0.153153	0.202539	-0.210692	-0.149403	-0.15095	0.225804	-0.246554	-0.211323	-0.138247	0.217639	-0.219551	-0.138353	-0.144873	0.16452	-0.183449	-0.173806	-0.168975	-0.363495	-0.0176328	-0.283054	-0.279631	0.21336	-0.220579
at_oa_or2	-0.0759805	-0.353004	0.0254196	0.598256	0.0254196	0.625378	0.584207	0.348257	-0.394105	-0.401254	-0.389667	0.229712	-0.236006	-0.150971	-0.158624	0.296667	-0.296567	-0.126242	-0.105308	0.278031	-0.324388	-0.275218	-0.312429	0.221042	-0.229702	-0.186476	-0.15736	0.197022	-0.213373	-0.2632	-0.265767	0.226105	-0.233921	-0.156731	-0.0380542	0.21308	-0.218902	-0.112515	-0.0993065	0.194202	-0.215651	-0.212603	-0.208619	-0.172744	-0.172623	-0.126965	0.0134443	0.214949	-0.229186
cv_oa_or2	-0.0759805	-0.353004	0.0254196	0.0254196	0.598256	0.625378	0.584207	0.0846169	-0.130204	-0.126361	-0.149661	0.0697637	-0.0962912	-0.0506224	-0.0371883	0.129922	-0.150891	-0.0374117	-0.00115379	0.0426637	-0.0864534	-0.0509119	-0.0413315	0.0590064	-0.0851655	-0.0678361	-0.0426918	0.0213746	-0.0543406	-0.160531	-0.158692	0.0282844	-0.0472585	0.00736627	0.0786991	0.0525613	-0.0787775	-0.0158924	0.0148788	0.0933834	-0.120675	-0.1011	-0.0804087	0.0573258	-0.303888	-0.016718	0.159957	0.0517079	-0.081878
fs_or1_ng_at	0.469423	0.428618	0.528901	0.528901	0.0119544	-0.163507	-0.20017	0.691593	-0.658891	-0.672384	-0.647245	0.60401	-0.579663	-0.594851	-0.63927	0.594422	-0.575365	-0.598131	-0.633578	0.597396	-0.57481	-0.652726	-0.623202	0.59874	-0.580553	-0.612369	-0.640726	0.609248	-0.589713	-0.541252	-0.571214	0.618157	-0.615283	-0.661289	-0.654862	0.613119	-0.588991	-0.603313	-0.649575	0.433234	-0.428633	-0.465676	-0.466146	-0.362597	0.494996	-0.150203	-0.403555	0.595671	-0.576771
fs_or1_ng_cv	0.469423	0.428618	0.528901	0.0119544	0.528901	-0.163507	-0.20017	0.453675	-0.420737	-0.424311	-0.430655	0.459667	-0.453579	-0.504293	-0.529682	0.443945	-0.443902	-0.517967	-0.539586	0.384992	-0.36009	-0.450305	-0.378554	0.452514	-0.450119	-0.505304	-0.537246	0.450737	-0.446197	-0.4486	-0.474586	0.439637	-0.446832	-0.513201	-0.5495	0.468261	-0.462538	-0.516117	-0.546531	0.342252	-0.342923	-0.365052	-0.350445	-0.154974	0.376537	-0.0507124	-0.271336	0.448357	-0.443835
fs_or1_ng_oa	0.366716	0.40668	0.610868	0.0311593	0.0311593	0.366716	-0.183372	0.549624	-0.521262	-0.562175	-0.597423	0.534099	-0.532877	-0.576676	-0.600769	0.590343	-0.590419	-0.575629	-0.58641	0.477887	-0.457094	-0.53175	-0.471426	0.527399	-0.529077	-0.593153	-0.610639	0.505047	-0.508459	-0.622039	-0.652252	0.49908	-0.494589	-0.525656	-0.518347	0.526053	-0.523641	-0.556161	-0.570468	0.418041	-0.421828	-0.453071	-0.437424	0.009973	0.264953	0.0938684	-0.0148248	0.509845	-0.512061
fs_or1_ng_or2	0.573597	0.213998	0.621243	0.0231751	0.0231751	-0.158655	0.306601	0.55754	-0.569451	-0.525651	-0.465195	0.575365	-0.597936	-0.617451	-0.619824	0.547134	-0.576706	-0.631136	-0.636566	0.477493	-0.496349	-0.562169	-0.406356	0.566663	-0.593199	-0.619994	-0.625412	0.564153	-0.590739	-0.558699	-0.559317	0.530498	-0.571079	-0.621666	-0.632832	0.583632	-0.607225	-0.629641	-0.636836	0.414098	-0.44515	-0.454186	-0.382685	-0.240087	0.15808	-0.292312	-0.256508	0.563491	-0.589866
fs_or1_at_cv	0.469423	0.428618	0.0119544	0.528901	0.528901	-0.163507	-0.20017	0.267705	-0.236696	-0.271616	-0.277157	0.1408	-0.108068	-0.107782	-0.156913	0.140786	-0.110415	-0.112059	-0.144586	0.137093	-0.113061	-0.19334	-0.212915	0.127416	-0.100957	-0.127068	-0.160162	0.139409	-0.111418	-0.0615245	-0.0993395	0.181697	-0.175581	-0.227405	-0.214679	0.151584	-0.119234	-0.11907	-0.170552	-0.0177714	0.0295004	-0.000496036	-0.027609	-0.483642	0.492117	-0.213127	-0.574048	0.126444	-0.0995139
fs_or1_at_oa	0.366716	0.40668	0.0311593	0.610868	0.0311593	0.366716	-0.183372	0.341076	-0.314877	-0.390942	-0.42529	0.17652	-0.145418	-0.132026	-0.182742	0.250378	-0.216445	-0.12044	-0.143454	0.199891	-0.180072	-0.243588	-0.285677	0.16283	-0.137524	-0.168995	-0.187774	0.155921	-0.133035	-0.187969	-0.231447	0.209825	-0.190406	-0.205161	-0.142877	0.170928	-0.138657	-0.110909	-0.148843	0.014308	-0.00418879	-0.0442555	-0.0753929	-0.358598	0.394564	-0.0882646	-0.354288	0.148849	-0.125936
fs_or1_at_or2	0.573597	0.213998	0.0231751	0.621243	0.0231751	-0.158655	0.306601	0.342387	-0.35653	-0.348994	-0.28761	0.206461	-0.198206	-0.158718	-0.188558	0.196402	-0.190888	-0.161531	-0.179582	0.190692	-0.210555	-0.264881	-0.214725	0.190549	-0.189245	-0.182403	-0.189154	0.203969	-0.203425	-0.110882	-0.125186	0.232082	-0.257262	-0.291021	-0.24547	0.217261	-0.210048	-0.170287	-0.201858	-0.00242121	-0.0142845	-0.0324227	-0.00918865	-0.620331	0.291797	-0.480213	-0.606722	0.191063	-0.191513
fs_or1_cv_oa	0.366716	0.40668	0.0311593	0.0311593	0.610868	0.366716	-0.183372	0.0742721	-0.0478091	-0.112751	-0.182403	0.0146522	-0.00402679	-0.0304734	-0.0598493	0.0816319	-0.0690204	-0.0305435	-0.0380504	-0.0383002	0.0607164	-0.0165905	-0.0113262	-0.0011489	0.00874649	-0.0489314	-0.0717295	-0.0218345	0.0279052	-0.0840691	-0.123088	0.00963132	-0.00150353	-0.0390948	-0.024723	0.00848346	0.00314867	-0.0131267	-0.0332875	-0.0877201	0.0919266	0.0685851	0.0543556	-0.125768	0.261724	0.0233046	-0.206017	-0.0163499	0.0231394
fs_or1_cv_or2	0.573597	0.213998	0.0231751	0.0231751	0.621243	-0.158655	0.306601	0.0671337	-0.0810041	-0.0619931	-0.0370319	0.0394671	-0.0523371	-0.0539499	-0.0617729	0.0223123	-0.0387946	-0.0687879	-0.0708398	-0.055042	0.0378598	-0.0306948	0.0683143	0.0213765	-0.0383426	-0.0585366	-0.069435	0.0205847	-0.0373879	-0.00369125	-0.0133947	0.0255487	-0.0623768	-0.119695	-0.123574	0.0496717	-0.0637517	-0.0694083	-0.0826426	-0.107681	0.0848749	0.0839915	0.124669	-0.380127	0.154749	-0.36511	-0.453755	0.0206319	-0.0377162
fs_or1_oa_or2	0.471948	0.158932	0.0478954	0.0478954	0.0478954	0.471948	0.402874	0.126168	-0.152391	-0.174397	-0.179088	0.06774	-0.0892716	-0.0755653	-0.0793816	0.135915	-0.15509	-0.0731847	-0.0595212	-0.00857302	-0.0197547	-0.0673182	0.0229905	0.0484296	-0.073212	-0.0991317	-0.0898789	0.0232695	-0.0527932	-0.145951	-0.158428	0.0367186	-0.0642739	-0.0788011	-0.0260982	0.0584592	-0.0794835	-0.0531872	-0.0448856	-0.0835284	0.0535895	0.0449141	0.0909978	-0.219957	-0.00869439	-0.241952	-0.17908	0.032217	-0.0606162
fs_ng_at_cv	0.527046	-0.0741351	0.505798	0.505798	0.505798	-0.0752923	0.0670757	0.653116	-0.642561	-0.630076	-0.576944	0.598656	-0.587226	-0.592038	-0.627843	0.595952	-0.587597	-0.597132	-0.614935	0.572714	-0.571272	-0.63909	-0.58626	0.592933	-0.587372	-0.61376	-0.635195	0.594877	-0.589602	-0.548473	-0.573656	0.625198	-0.642119	-0.678193	-0.658047	0.604802	-0.593581	-0.594138	-0.628319	0.469673	-0.47752	-0.498235	-0.487406	-0.282992	0.306627	-0.0905996	-0.286599	0.589212	-0.581883
fs_ng_at_oa	0.415129	-0.145169	0.552272	0.552272	0.0306455	0.415129	0.108103	0.729274	-0.725797	-0.745767	-0.714747	0.651514	-0.644438	-0.637777	-0.671802	0.715118	-0.706373	-0.628439	-0.635202	0.648778	-0.653666	-0.701719	-0.663824	0.646634	-0.644664	-0.674614	-0.680845	0.630375	-0.632434	-0.6886	-0.716266	0.668357	-0.674997	-0.67423	-0.609666	0.642118	-0.633825	-0.609613	-0.628041	0.528801	-0.539851	-0.5676	-0.556776	-0.134706	0.183577	0.0395722	-0.0434285	0.631088	-0.629874
fs_ng_at_or2	0.551935	-0.305889	0.513291	0.513291	0.0215152	-0.0501759	0.509583	0.679736	-0.710312	-0.658417	-0.549559	0.634253	-0.647178	-0.61979	-0.63338	0.623292	-0.639298	-0.623127	-0.624823	0.598881	-0.636634	-0.672727	-0.560054	0.628181	-0.64672	-0.642632	-0.638128	0.62975	-0.650658	-0.580912	-0.581874	0.642947	-0.686385	-0.700904	-0.655415	0.639018	-0.652646	-0.620664	-0.631817	0.484411	-0.517149	-0.524236	-0.468513	-0.332874	0.0782933	-0.282682	-0.239286	0.625808	-0.644471
fs_ng_cv_oa	0.415129	-0.145169	0.552272	0.0306455	0.552272	0.415129	0.108103	0.489202	-0.485487	-0.495449	-0.496196	0.505865	-0.517213	-0.5464	-0.561222	0.56328	-0.57372	-0.547549	-0.540359	0.434452	-0.437002	-0.497465	-0.416961	0.499084	-0.513049	-0.56658	-0.576428	0.47043	-0.487619	-0.59511	-0.618764	0.488221	-0.505022	-0.524802	-0.50335	0.495949	-0.506228	-0.521628	-0.524063	0.436996	-0.453366	-0.466065	-0.440028	0.0747961	0.0640462	0.139963	0.0899867	0.482441	-0.495735
fs_ng_cv_or2	0.551935	-0.305889	0.513291	0.0215152	0.513291	-0.0501759	0.509583	0.453402	-0.483755	-0.422423	-0.343515	0.496939	-0.527234	-0.533642	-0.529128	0.480142	-0.514236	-0.546867	-0.535407	0.396821	-0.43237	-0.480162	-0.327319	0.489075	-0.522637	-0.54078	-0.539686	0.478958	-0.51413	-0.492772	-0.489951	0.47312	-0.526136	-0.560027	-0.555184	0.501214	-0.53235	-0.537714	-0.533789	0.397859	-0.435613	-0.428511	-0.358445	-0.135361	-0.034397	-0.188036	-0.113506	0.485667	-0.518009
fs_ng_oa_or2	0.437485	-0.387254	0.555025	0.0384223	0.0384223	0.437485	0.571935	0.512713	-0.552239	-0.520698	-0.462878	0.538624	-0.575443	-0.570525	-0.561883	0.586812	-0.622738	-0.56982	-0.545785	0.457983	-0.501682	-0.528262	-0.385649	0.53154	-0.570685	-0.591697	-0.57421	0.502769	-0.547294	-0.623673	-0.621665	0.502412	-0.546913	-0.543874	-0.495999	0.527356	-0.563634	-0.544705	-0.522939	0.448455	-0.490819	-0.489086	-0.416136	0.0215628	-0.176309	-0.0632008	0.138708	0.516471	-0.556939
fs_at_cv_oa	0.415129	-0.145169	0.0306455	0.552272	0.552272	0.415129	0.108103	0.301548	-0.299781	-0.341372	-0.341309	0.184112	-0.168574	-0.1463	-0.185078	0.257377	-0.237215	-0.137967	-0.141784	0.184308	-0.187737	-0.238174	-0.249823	0.171043	-0.160727	-0.18492	-0.195931	0.156283	-0.14981	-0.204531	-0.240121	0.227947	-0.231315	-0.236419	-0.165499	0.176405	-0.159816	-0.120986	-0.144682	0.0737135	-0.0775709	-0.0982091	-0.11427	-0.256847	0.180672	-0.0239216	-0.215465	0.157614	-0.148297
fs_at_cv_or2	0.551935	-0.305889	0.0215152	0.513291	0.513291	-0.0501759	0.509583	0.276488	-0.308675	-0.277164	-0.197492	0.193599	-0.198547	-0.156438	-0.17451	0.191745	-0.196988	-0.160723	-0.159641	0.160992	-0.197369	-0.23571	-0.169745	0.179807	-0.190477	-0.180961	-0.180964	0.182789	-0.195652	-0.124545	-0.132976	0.22774	-0.268093	-0.288147	-0.236667	0.199957	-0.205762	-0.16	-0.176118	0.0553665	-0.0813241	-0.0817067	-0.051329	-0.448026	0.0755544	-0.342543	-0.401478	0.179429	-0.190453
fs_at_oa_or2	0.437485	-0.387254	0.0384223	0.555025	0.0384223	0.437485	0.571935	0.326866	-0.36832	-0.368106	-0.309483	0.21997	-0.230163	-0.174279	-0.189362	0.283855	-0.289474	-0.164182	-0.151049	0.210249	-0.254817	-0.271469	-0.22012	0.206658	-0.221757	-0.213712	-0.197378	0.191648	-0.212738	-0.236856	-0.246668	0.244645	-0.275842	-0.258268	-0.161402	0.21089	-0.220559	-0.147922	-0.147211	0.0886717	-0.118643	-0.124774	-0.0935154	-0.306886	-0.0608072	-0.225507	-0.163801	0.194774	-0.212847
fs_cv_oa_or2	0.437485	-0.387254	0.0384223	0.0384223	0.555025	0.437485	0.571935	0.0891067	-0.130325	-0.120198	-0.0930372	0.0757232	-0.104163	-0.0837814	-0.0798465	0.133479	-0.158099	-0.0840719	-0.0571195	-0.00201247	-0.0402405	-0.0691827	0.0243648	0.0605296	-0.0914092	-0.106719	-0.0939658	0.0332431	-0.0693182	-0.144266	-0.150105	0.0662442	-0.107504	-0.11028	-0.0561102	0.0661288	-0.09419	-0.0607847	-0.0442352	-0.00224974	-0.0329909	-0.0242169	0.0221088	-0.0994018	-0.179187	-0.126083	-0.0316712	0.0475579	-0.0800003
or1_ng_at_cv	-0.020646	0.483996	0.502086	0.502086	0.502086	-0.020646	-0.231751	0.668065	-0.63278	-0.654157	-0.69452	0.581372	-0.550952	-0.546842	-0.587232	0.567611	-0.541155	-0.539579	-0.567404	0.61434	-0.586911	-0.611549	-0.67765	0.578163	-0.551396	-0.556943	-0.581799	0.576905	-0.549829	-0.531613	-0.561041	0.565426	-0.539111	-0.537093	-0.522514	0.585042	-0.555137	-0.546993	-0.585889	0.521046	-0.504751	-0.529345	-0.565988	-0.226307	0.426052	-0.0211773	-0.275937	0.582556	-0.556786
or1_ng_at_oa	-0.163507	0.428618	0.528901	0.528901	0.0119544	0.469423	-0.20017	0.719125	-0.690715	-0.745469	-0.811802	0.610699	-0.584612	-0.568755	-0.606124	0.662513	-0.63559	-0.546725	-0.563154	0.668937	-0.647267	-0.648803	-0.734309	0.608598	-0.585137	-0.592759	-0.60181	0.589158	-0.569072	-0.649338	-0.680366	0.583207	-0.545116	-0.504388	-0.446674	0.59868	-0.571693	-0.538792	-0.560883	0.562976	-0.54903	-0.579894	-0.617991	-0.0673905	0.295103	0.112778	-0.0238571	0.601591	-0.581755
or1_ng_at_or2	0.00599911	0.285417	0.592752	0.592752	0.00477729	0.00599911	0.259739	0.8086	-0.816764	-0.794483	-0.774745	0.718548	-0.712306	-0.669033	-0.689432	0.69268	-0.691054	-0.658492	-0.671581	0.745581	-0.760561	-0.751297	-0.756552	0.714399	-0.7121	-0.682122	-0.680008	0.712489	-0.712321	-0.656917	-0.662172	0.678687	-0.679813	-0.651712	-0.604459	0.721166	-0.716112	-0.667743	-0.685433	0.623435	-0.63426	-0.646559	-0.635467	-0.3228	0.222331	-0.254312	-0.264277	0.721115	-0.722235
or1_ng_cv_oa	-0.163507	0.428618	0.528901	0.0119544	0.528901	0.469423	-0.20017	0.481206	-0.452561	-0.497396	-0.595212	0.466356	-0.458528	-0.478198	-0.496536	0.512036	-0.504127	-0.466562	-0.469162	0.456534	-0.432547	-0.446382	-0.48966	0.462372	-0.454702	-0.485694	-0.498329	0.430647	-0.425556	-0.556687	-0.583738	0.404687	-0.376665	-0.3563	-0.341312	0.453822	-0.445241	-0.451596	-0.457839	0.471994	-0.46332	-0.47927	-0.50229	0.140232	0.176645	0.212268	0.108361	0.454277	-0.448819
or1_ng_cv_or2	0.00599911	0.285417	0.592752	0.00477729	0.592752	0.00599911	0.259739	0.537992	-0.545888	-0.512325	-0.528396	0.554372	-0.568898	-0.566032	-0.564786	0.521529	-0.541528	-0.567314	-0.564675	0.503994	-0.516339	-0.521063	-0.47829	0.548081	-0.563744	-0.560347	-0.562309	0.5322	-0.549086	-0.551535	-0.552268	0.475639	-0.488217	-0.483278	-0.48462	0.556405	-0.572285	-0.568567	-0.56823	0.519952	-0.536774	-0.532109	-0.503869	-0.0866505	0.0875969	-0.141152	-0.113892	0.55356	-0.571034
or1_ng_oa_or2	-0.158655	0.213998	0.621243	0.0231751	0.0231751	0.573597	0.306601	0.589392	-0.606269	-0.610204	-0.655575	0.583104	-0.603662	-0.587261	-0.581476	0.62591	-0.646382	-0.571664	-0.555091	0.560261	-0.580176	-0.55763	-0.534899	0.578068	-0.598502	-0.597306	-0.580388	0.54091	-0.566858	-0.683747	-0.685597	0.490064	-0.489901	-0.440143	-0.391974	0.566928	-0.587213	-0.554994	-0.534226	0.5642	-0.58444	-0.586328	-0.558358	0.101444	-0.0731803	0.0119365	0.182774	0.57034	-0.595632
or1_at_cv_oa	-0.163507	0.428618	0.0119544	0.528901	0.528901	0.469423	-0.20017	0.295236	-0.26852	-0.344701	-0.441715	0.14749	-0.113017	-0.0816867	-0.123766	0.208877	-0.170641	-0.0606531	-0.0741622	0.208635	-0.185517	-0.189417	-0.324022	0.137273	-0.105541	-0.107457	-0.121245	0.119318	-0.0907764	-0.169611	-0.208491	0.146747	-0.105414	-0.0705036	-0.00649159	0.137145	-0.101936	-0.054548	-0.0818601	0.11197	-0.0908965	-0.114714	-0.179454	-0.188436	0.292224	0.0498534	-0.19435	0.132364	-0.104497
or1_at_cv_or2	0.00599911	0.285417	0.00477729	0.592752	0.592752	0.00599911	0.259739	0.32647	-0.33656	-0.33865	-0.353808	0.191694	-0.175915	-0.115042	-0.140799	0.176716	-0.162221	-0.105635	-0.115403	0.222034	-0.235368	-0.228792	-0.289892	0.178315	-0.166608	-0.130141	-0.133415	0.178096	-0.168309	-0.111276	-0.125463	0.182259	-0.179696	-0.158214	-0.103796	0.196217	-0.181811	-0.116966	-0.140593	0.110462	-0.11318	-0.117465	-0.136676	-0.460477	0.219057	-0.325882	-0.458195	0.187418	-0.179404
or1_at_oa_or2	-0.158655	0.213998	0.0231751	0.621243	0.0231751	0.573597	0.306601	0.374239	-0.393348	-0.433548	-0.477991	0.2142	-0.203932	-0.128528	-0.150211	0.275178	-0.260564	-0.102059	-0.0981068	0.273461	-0.294382	-0.260342	-0.343267	0.201953	-0.194548	-0.159715	-0.144131	0.180726	-0.179544	-0.23593	-0.251466	0.191648	-0.176084	-0.109498	-0.00461276	0.200556	-0.190036	-0.0956406	-0.0992478	0.14768	-0.153574	-0.164564	-0.184862	-0.2788	0.0605362	-0.175965	-0.16744	0.197912	-0.197278
or1_cv_oa_or2	-0.158655	0.213998	0.0231751	0.0231751	0.621243	0.573597	0.306601	0.0989854	-0.117822	-0.146547	-0.227413	0.0472063	-0.058063	-0.0237593	-0.0234254	0.101088	-0.108471	-0.0093156	0.010635	0.0277264	-0.0459671	-0.0261558	-0.0602278	0.0327808	-0.0436456	-0.0358489	-0.0244115	-0.00265846	-0.0135071	-0.128739	-0.139675	-0.0148858	0.0188008	0.0618273	0.117283	0.0329669	-0.0437395	0.00523829	0.0199672	0.0424208	-0.0544151	-0.04815	-0.051004	-0.0385964	-0.0765112	-0.060862	-0.0144737	0.0274809	-0.0434818
ng_at_cv_oa	-0.0752923	-0.0741351	0.505798	0.505798	0.505798	0.527046	0.0670757	0.679317	-0.672846	-0.699629	-0.733548	0.605022	-0.591936	-0.567204	-0.596299	0.660752	-0.644912	-0.548211	-0.547916	0.640798	-0.640226	-0.635357	-0.691997	0.602314	-0.591734	-0.595097	-0.598159	0.575757	-0.569958	-0.651335	-0.677532	0.591937	-0.575344	-0.528875	-0.459921	0.591061	-0.57712	-0.532735	-0.543914	0.593144	-0.592098	-0.606933	-0.631912	-0.00205433	0.116396	0.15967	0.074746	0.594846	-0.586626
ng_at_cv_or2	0.0875847	-0.249649	0.51158	0.51158	0.51158	0.0875847	0.487437	0.689243	-0.717363	-0.672234	-0.625304	0.641559	-0.648248	-0.601188	-0.61207	0.625933	-0.634577	-0.594161	-0.589051	0.644608	-0.678054	-0.663599	-0.642727	0.637269	-0.647352	-0.617613	-0.6101	0.62736	-0.640883	-0.598424	-0.599518	0.62075	-0.641892	-0.609848	-0.554866	0.641218	-0.648928	-0.59397	-0.599058	0.5943	-0.616145	-0.611786	-0.590686	-0.213502	0.0221515	-0.164678	-0.126938	0.642215	-0.654117
ng_at_oa_or2	-0.0501759	-0.305889	0.513291	0.513291	0.0215152	0.551935	0.509583	0.705927	-0.740587	-0.727943	-0.706104	0.640617	-0.651887	-0.594965	-0.601848	0.688067	-0.696591	-0.574225	-0.557828	0.66694	-0.705563	-0.668995	-0.665751	0.637559	-0.651081	-0.623977	-0.601107	0.610638	-0.631021	-0.683736	-0.685711	0.609699	-0.619635	-0.551643	-0.457365	0.625283	-0.63619	-0.559284	-0.547443	0.607836	-0.631684	-0.632892	-0.612964	-0.0520428	-0.111866	-0.0325072	0.121923	0.63144	-0.649212
ng_cv_oa_or2	-0.0501759	-0.305889	0.513291	0.0215152	0.513291	0.551935	0.509583	0.479593	-0.514029	-0.49195	-0.50006	0.503302	-0.531942	-0.508817	-0.497596	0.544918	-0.571529	-0.497965	-0.468413	0.464879	-0.501298	-0.47643	-0.433015	0.498453	-0.526998	-0.522125	-0.502665	0.459845	-0.494493	-0.595596	-0.593788	0.439872	-0.459386	-0.410766	-0.357133	0.487478	-0.515895	-0.476334	-0.449416	0.521284	-0.550148	-0.537168	-0.502896	0.14547	-0.224556	0.0621386	0.247703	0.491299	-0.522749
at_cv_oa_or2	-0.0501759	-0.305889	0.0215152	0.513291	0.513291	0.551935	0.509583	0.302678	-0.33895	-0.34669	-0.354037	0.199962	-0.203255	-0.131613	-0.142978	0.256521	-0.254281	-0.111821	-0.0926468	0.22905	-0.266297	-0.231978	-0.275442	0.189184	-0.194838	-0.162306	-0.143942	0.163676	-0.176015	-0.227368	-0.236813	0.194492	-0.201343	-0.138886	-0.0386163	0.186221	-0.189307	-0.0986199	-0.0917452	0.178791	-0.195858	-0.190363	-0.19578	-0.167194	-0.114605	-0.0923675	-0.0402685	0.185061	-0.195194
fs_or1_ng_at_cv	0.429027	0.376321	0.467338	0.467338	0.467338	-0.130573	-0.169501	0.614907	-0.583123	-0.596543	-0.590389	0.536592	-0.513104	-0.527797	-0.571526	0.527258	-0.508407	-0.532032	-0.562255	0.519226	-0.496887	-0.573111	-0.557712	0.528834	-0.511098	-0.543482	-0.574718	0.533582	-0.514733	-0.479857	-0.513078	0.546894	-0.544484	-0.5887	-0.584518	0.545145	-0.522036	-0.535298	-0.58035	0.394258	-0.388939	-0.419015	-0.427644	-0.338148	0.468865	-0.117344	-0.404952	0.52715	-0.508497
fs_or1_ng_at_oa	0.328258	0.344372	0.521258	0.521258	0.0262949	0.328258	-0.148467	0.700804	-0.673704	-0.719747	-0.737104	0.597	-0.576349	-0.5811	-0.624717	0.649966	-0.629659	-0.5717	-0.592935	0.601698	-0.583595	-0.643506	-0.644024	0.589726	-0.574246	-0.611186	-0.629359	0.577485	-0.564332	-0.621239	-0.658131	0.597435	-0.584101	-0.594963	-0.549439	0.591163	-0.569558	-0.560385	-0.59227	0.456191	-0.45302	-0.491079	-0.50105	-0.209296	0.373449	0.00162514	-0.191399	0.576895	-0.562917
fs_or1_ng_at_or2	0.502962	0.178909	0.527575	0.527575	0.0193751	-0.119259	0.268845	0.711481	-0.718642	-0.692831	-0.628381	0.633658	-0.632706	-0.615769	-0.641448	0.614746	-0.618957	-0.618665	-0.635631	0.604594	-0.620259	-0.672254	-0.59327	0.624669	-0.629852	-0.634376	-0.64231	0.629561	-0.635657	-0.567291	-0.579209	0.626679	-0.651408	-0.678312	-0.647465	0.641744	-0.641722	-0.622843	-0.649152	0.45379	-0.473602	-0.492967	-0.456165	-0.427646	0.285493	-0.329009	-0.401486	0.624188	-0.630305
fs_or1_ng_cv_oa	0.328258	0.344372	0.521258	0.0262949	0.521258	0.328258	-0.148467	0.473003	-0.445678	-0.482224	-0.529725	0.458795	-0.455628	-0.494393	-0.519789	0.505889	-0.503786	-0.494945	-0.50294	0.398327	-0.378007	-0.449693	-0.40978	0.449718	-0.449358	-0.508674	-0.530279	0.425715	-0.42692	-0.532528	-0.565612	0.426507	-0.422814	-0.453174	-0.448558	0.452466	-0.448482	-0.476898	-0.493607	0.369078	-0.370956	-0.394734	-0.390269	-0.0105024	0.260028	0.0968845	-0.0648038	0.435845	-0.435634
fs_or1_ng_cv_or2	0.502962	0.178909	0.527575	0.0193751	0.527575	-0.119259	0.268845	0.477588	-0.484517	-0.448955	-0.415455	0.491757	-0.508755	-0.526744	-0.533714	0.466815	-0.489718	-0.539857	-0.543229	0.395785	-0.409172	-0.473258	-0.352761	0.480917	-0.501624	-0.529122	-0.54058	0.473733	-0.49457	-0.476207	-0.484216	0.45118	-0.485807	-0.53273	-0.543886	0.499337	-0.517409	-0.537123	-0.547851	0.364347	-0.389342	-0.394045	-0.342421	-0.223537	0.169039	-0.231202	-0.271505	0.479366	-0.499618
fs_or1_ng_oa_or2	0.397061	0.124774	0.594165	0.0382211	0.0382211	0.397061	0.333517	0.56165	-0.577453	-0.573942	-0.564276	0.555817	-0.579788	-0.586929	-0.590356	0.599378	-0.624552	-0.585565	-0.576343	0.477229	-0.498713	-0.543395	-0.43089	0.545225	-0.572063	-0.604245	-0.599198	0.517841	-0.548791	-0.635043	-0.644832	0.499385	-0.525221	-0.534969	-0.501128	0.54715	-0.570762	-0.565894	-0.558642	0.43141	-0.461662	-0.472972	-0.417201	-0.0683083	0.0340684	-0.108364	-0.0194234	0.531165	-0.560308
fs_or1_at_cv_oa	0.328258	0.344372	0.0262949	0.521258	0.521258	0.328258	-0.148467	0.294941	-0.269464	-0.336023	-0.382755	0.153489	-0.12481	-0.114744	-0.162872	0.215622	-0.184482	-0.106298	-0.124738	0.16097	-0.141482	-0.203656	-0.251185	0.138445	-0.115045	-0.146522	-0.169231	0.127626	-0.106377	-0.161913	-0.206323	0.179537	-0.163098	-0.179531	-0.127976	0.149256	-0.119777	-0.096735	-0.133617	0.0243646	-0.0143698	-0.0456817	-0.081162	-0.325193	0.370692	-0.0586232	-0.354642	0.127623	-0.105955
fs_or1_at_cv_or2	0.502962	0.178909	0.0193751	0.527575	0.527575	-0.119259	0.268845	0.294765	-0.30359	-0.298844	-0.264555	0.178286	-0.16909	-0.136942	-0.167252	0.168786	-0.161874	-0.140817	-0.154913	0.15208	-0.166322	-0.220641	-0.189925	0.161319	-0.15837	-0.157285	-0.169877	0.167672	-0.165455	-0.095681	-0.115319	0.197605	-0.219145	-0.251769	-0.214731	0.188018	-0.179913	-0.146793	-0.178234	0.0104157	-0.02322	-0.0356577	-0.0250475	-0.546644	0.282662	-0.390868	-0.569094	0.1629	-0.161123
fs_or1_at_oa_or2	0.397061	0.124774	0.0382211	0.594165	0.0382211	0.397061	0.333517	0.36165	-0.379529	-0.409729	-0.399199	0.212896	-0.208212	-0.160507	-0.189466	0.273349	-0.265908	-0.149036	-0.151546	0.210629	-0.233048	-0.267046	-0.252756	0.195602	-0.196562	-0.197476	-0.193668	0.183027	-0.188757	-0.218768	-0.241278	0.221988	-0.233507	-0.227613	-0.14105	0.206584	-0.201559	-0.138894	-0.154301	0.0442278	-0.0611444	-0.0809154	-0.070011	-0.42177	0.158367	-0.283031	-0.34497	0.184969	-0.190012
fs_or1_cv_oa_or2	0.397061	0.124774	0.0382211	0.0382211	0.594165	0.397061	0.333517	0.105784	-0.123409	-0.142942	-0.16627	0.0576647	-0.0726172	-0.063118	-0.071611	0.111521	-0.124528	-0.0628254	-0.0504637	-0.0177978	-0.00213045	-0.0493543	0.0103472	0.0383448	-0.0562878	-0.0823341	-0.082381	0.0125593	-0.0344147	-0.119127	-0.137361	0.0300014	-0.0523493	-0.0683546	-0.0277391	0.0507985	-0.0655673	-0.0451206	-0.0434832	-0.0536178	0.0310308	0.0272993	0.0544185	-0.198485	0.0309721	-0.176035	-0.202778	0.0265418	-0.0470482
fs_ng_at_cv_oa	0.377558	-0.129777	0.4834	0.4834	0.4834	0.377558	0.102152	0.642145	-0.636231	-0.65521	-0.644108	0.573164	-0.565005	-0.560436	-0.594689	0.628013	-0.618352	-0.553592	-0.558399	0.559254	-0.561166	-0.610583	-0.588095	0.565792	-0.562412	-0.592894	-0.604513	0.547012	-0.547238	-0.604397	-0.635354	0.58571	-0.591656	-0.594524	-0.539477	0.565433	-0.556394	-0.535788	-0.556075	0.474343	-0.482769	-0.504398	-0.503128	-0.13553	0.191983	0.0501071	-0.0861655	0.553206	-0.550201
fs_ng_at_cv_or2	0.504575	-0.274743	0.456515	0.456515	0.456515	-0.0312569	0.460649	0.608206	-0.632668	-0.587912	-0.506427	0.566889	-0.576513	-0.55335	-0.569711	0.556314	-0.568641	-0.557598	-0.558037	0.524382	-0.555709	-0.594853	-0.504833	0.558517	-0.573431	-0.573866	-0.57576	0.555564	-0.57266	-0.518224	-0.525524	0.572513	-0.611294	-0.627606	-0.588561	0.571607	-0.582033	-0.554146	-0.568044	0.441829	-0.469766	-0.47351	-0.431786	-0.313047	0.0995677	-0.236765	-0.259053	0.557391	-0.57214
fs_ng_at_oa_or2	0.396621	-0.341444	0.485346	0.485346	0.0333358	0.396621	0.507821	0.660042	-0.691993	-0.674543	-0.61232	0.600023	-0.614334	-0.580218	-0.593702	0.646702	-0.659532	-0.571833	-0.56179	0.577585	-0.615502	-0.63526	-0.557986	0.592407	-0.611213	-0.61337	-0.601031	0.573482	-0.597769	-0.628006	-0.636381	0.596042	-0.626303	-0.609341	-0.531577	0.591108	-0.605	-0.554705	-0.553622	0.483031	-0.51425	-0.52313	-0.480607	-0.180042	-0.0198126	-0.127006	-0.0418655	0.581192	-0.602107
fs_ng_cv_oa_or2	0.396621	-0.341444	0.485346	0.0333358	0.485346	0.396621	0.507821	0.45201	-0.483755	-0.457632	-0.422936	0.473812	-0.504088	-0.501035	-0.49788	0.515128	-0.544582	-0.501739	-0.479604	0.391863	-0.427754	-0.458265	-0.34407	0.464549	-0.497163	-0.519754	-0.51055	0.434883	-0.472281	-0.546993	-0.551892	0.439947	-0.479012	-0.479856	-0.43945	0.464447	-0.494432	-0.478462	-0.463521	0.403478	-0.439307	-0.435146	-0.379439	0.00149959	-0.123391	-0.0400128	0.0737442	0.452383	-0.48587
fs_at_cv_oa_or2	0.396621	-0.341444	0.0333358	0.485346	0.485346	0.396621	0.507821	0.2894	-0.322832	-0.324118	-0.288721	0.195	-0.201978	-0.154332	-0.171936	0.25005	-0.252987	-0.146819	-0.134223	0.175104	-0.211755	-0.23358	-0.199238	0.180288	-0.191861	-0.18903	-0.180833	0.162662	-0.179555	-0.20854	-0.223782	0.214409	-0.241834	-0.22996	-0.146688	0.187549	-0.194252	-0.13129	-0.134772	0.0886789	-0.113666	-0.116384	-0.0971564	-0.285883	-0.02233	-0.182026	-0.190942	0.170907	-0.184801
or1_ng_at_cv_oa	-0.130573	0.376321	0.467338	0.467338	0.467338	0.429027	-0.169501	0.639249	-0.61126	-0.66116	-0.735882	0.542506	-0.51748	-0.504725	-0.54222	0.58746	-0.561655	-0.486583	-0.499991	0.582479	-0.560949	-0.569643	-0.655947	0.537549	-0.515151	-0.526144	-0.54031	0.515819	-0.496482	-0.57542	-0.609583	0.515993	-0.482446	-0.449977	-0.40045	0.532379	-0.506742	-0.478251	-0.501933	0.508968	-0.495387	-0.52	-0.561896	-0.0771438	0.292132	0.115168	-0.0692453	0.532384	-0.512903
or1_ng_at_cv_or2	0.020646	0.242647	0.509674	0.509674	0.509674	0.020646	0.231751	0.69951	-0.703356	-0.685835	-0.686643	0.621058	-0.613516	-0.577684	-0.600167	0.597854	-0.594239	-0.570093	-0.580118	0.631568	-0.641833	-0.641981	-0.658351	0.614057	-0.610248	-0.589163	-0.594167	0.607387	-0.605496	-0.56665	-0.578621	0.584321	-0.585434	-0.565176	-0.52618	0.623863	-0.617548	-0.576596	-0.596409	0.548806	-0.556734	-0.564355	-0.563903	-0.297167	0.225843	-0.201697	-0.280674	0.620975	-0.61979
or1_ng_at_oa_or2	-0.119259	0.178909	0.527575	0.527575	0.0193751	0.502962	0.268845	0.738547	-0.749927	-0.764679	-0.790154	0.640234	-0.637571	-0.590115	-0.608863	0.681685	-0.678163	-0.568129	-0.566399	0.674925	-0.69149	-0.668397	-0.702496	0.634359	-0.634358	-0.615097	-0.604052	0.609811	-0.615365	-0.673549	-0.686514	0.59232	-0.582428	-0.524065	-0.4428	0.627549	-0.624717	-0.559413	-0.561961	0.581337	-0.591961	-0.605252	-0.60544	-0.137435	0.0889824	-0.070478	-0.0282126	0.630008	-0.635204
or1_ng_cv_oa_or2	-0.119259	0.178909	0.527575	0.0193751	0.527575	0.502962	0.268845	0.504654	-0.515803	-0.520804	-0.577229	0.498333	-0.513621	-0.50109	-0.501129	0.533754	-0.548924	-0.489322	-0.473997	0.466116	-0.480403	-0.469401	-0.461988	0.490607	-0.50613	-0.509844	-0.502322	0.453982	-0.474277	-0.582465	-0.591521	0.416821	-0.416827	-0.378484	-0.33922	0.485143	-0.500404	-0.473693	-0.460659	0.491894	-0.507702	-0.506331	-0.491697	0.0666744	-0.0274717	0.0273289	0.101769	0.485186	-0.504518
or1_at_cv_oa_or2	-0.119259	0.178909	0.0193751	0.527575	0.527575	0.502962	0.268845	0.32183	-0.334876	-0.370692	-0.426329	0.184862	-0.173956	-0.111288	-0.134667	0.235725	-0.22108	-0.0902809	-0.0856806	0.222411	-0.237553	-0.216784	-0.299151	0.171009	-0.162876	-0.138007	-0.131618	0.147921	-0.145163	-0.201939	-0.222623	0.163246	-0.150166	-0.0975227	-0.0100653	0.173823	-0.162908	-0.0833633	-0.0910425	0.137962	-0.14158	-0.147943	-0.174323	-0.256432	0.0861521	-0.132338	-0.195821	0.16872	-0.166022
ng_at_cv_oa_or2	-0.0312569	-0.274743	0.456515	0.456515	0.456515	0.504575	0.460649	0.631514	-0.65961	-0.649785	-0.64574	0.572552	-0.580702	-0.531258	-0.54165	0.613959	-0.619627	-0.514079	-0.498418	0.584948	-0.61705	-0.591531	-0.598895	0.566863	-0.577311	-0.557264	-0.542813	0.538556	-0.555185	-0.609729	-0.617931	0.542925	-0.551892	-0.494775	-0.412312	0.559383	-0.567389	-0.499522	-0.492959	0.551667	-0.571693	-0.570206	-0.560336	-0.0631291	-0.069659	-0.014129	0.0623946	0.562403	-0.576359
fs_or1_ng_at_cv_oa	0.304642	0.302963	0.462141	0.462141	0.462141	0.304642	-0.124523	0.624998	-0.5982	-0.640476	-0.671316	0.532068	-0.511864	-0.517292	-0.560267	0.578232	-0.558294	-0.510237	-0.528001	0.52517	-0.506834	-0.567028	-0.577772	0.522637	-0.507314	-0.544171	-0.566214	0.507414	-0.494231	-0.552372	-0.591564	0.530335	-0.518631	-0.531669	-0.492725	0.527369	-0.506496	-0.498935	-0.531206	0.41547	-0.411455	-0.442647	-0.459383	-0.20254	0.361283	0.0162905	-0.216053	0.512244	-0.497978
fs_or1_ng_at_cv_or2	0.458735	0.155687	0.466467	0.466467	0.466467	-0.091747	0.245204	0.632835	-0.636346	-0.614977	-0.573769	0.56312	-0.560348	-0.546608	-0.573709	0.545546	-0.547302	-0.550483	-0.564394	0.526077	-0.537604	-0.59082	-0.531472	0.552118	-0.555075	-0.563262	-0.576345	0.551979	-0.55582	-0.503177	-0.520341	0.554776	-0.576782	-0.604067	-0.578252	0.570765	-0.568998	-0.552885	-0.580242	0.412505	-0.428802	-0.443302	-0.418823	-0.395615	0.283287	-0.275871	-0.402564	0.552706	-0.556207
fs_or1_ng_at_oa_or2	0.356229	0.104582	0.510858	0.510858	0.0325825	0.356229	0.294748	0.706904	-0.717714	-0.72543	-0.704806	0.614392	-0.616067	-0.590666	-0.615883	0.656645	-0.658616	-0.581273	-0.584965	0.597699	-0.615844	-0.650581	-0.604064	0.603778	-0.610525	-0.621041	-0.619832	0.586833	-0.597935	-0.633419	-0.652561	0.595156	-0.608203	-0.601454	-0.534381	0.607934	-0.609359	-0.569479	-0.582246	0.467054	-0.486893	-0.507621	-0.482186	-0.269232	0.171574	-0.169099	-0.189425	0.593767	-0.603503
fs_or1_ng_cv_oa_or2	0.356229	0.104582	0.510858	0.0325825	0.510858	0.356229	0.294748	0.486784	-0.497376	-0.495915	-0.504418	0.480847	-0.499416	-0.506883	-0.514493	0.517425	-0.536988	-0.507107	-0.498004	0.401185	-0.417187	-0.463303	-0.377718	0.468491	-0.489848	-0.521985	-0.524093	0.44018	-0.465155	-0.547698	-0.563162	0.429991	-0.452353	-0.464445	-0.436901	0.473913	-0.492366	-0.488806	-0.48691	0.382878	-0.407595	-0.414525	-0.37514	-0.0771415	0.0619771	-0.0770509	-0.0670978	0.457473	-0.480512
fs_or1_at_cv_oa_or2	0.356229	0.104582	0.0325825	0.510858	0.510858	0.356229	0.294748	0.314726	-0.327103	-0.354643	-0.362404	0.185834	-0.179752	-0.140034	-0.16961	0.236945	-0.228449	-0.131563	-0.132554	0.17183	-0.188637	-0.225561	-0.22447	0.167712	-0.166806	-0.172044	-0.175218	0.152142	-0.15542	-0.189579	-0.215987	0.191348	-0.201394	-0.200029	-0.127128	0.180926	-0.174744	-0.121461	-0.139058	0.0497875	-0.0630316	-0.0772406	-0.0764545	-0.381222	0.16891	-0.227315	-0.347164	0.159643	-0.161949
fs_ng_at_cv_oa_or2	0.36947	-0.309696	0.436627	0.436627	0.436627	0.36947	0.463768	0.597195	-0.6234	-0.609019	-0.567318	0.542387	-0.553522	-0.523938	-0.540043	0.583642	-0.593409	-0.51758	-0.507545	0.511936	-0.543957	-0.568271	-0.508244	0.532772	-0.548227	-0.553955	-0.548336	0.511694	-0.532151	-0.566465	-0.579995	0.53684	-0.564195	-0.552079	-0.483415	0.534807	-0.54573	-0.50099	-0.50371	0.444783	-0.471771	-0.477382	-0.446417	-0.177697	0.0099571	-0.100564	-0.0805506	0.523594	-0.540691
or1_ng_at_cv_oa_or2	-0.091747	0.155687	0.466467	0.466467	0.466467	0.458735	0.245204	0.65678	-0.664025	-0.678542	-0.716891	0.568938	-0.564652	-0.523912	-0.544881	0.604767	-0.599682	-0.505774	-0.503144	0.588299	-0.600622	-0.587408	-0.628106	0.560692	-0.559062	-0.546207	-0.542498	0.534505	-0.537867	-0.597184	-0.615274	0.524379	-0.515755	-0.467605	-0.397184	0.558207	-0.553953	-0.496768	-0.503104	0.525346	-0.533515	-0.542642	-0.550888	-0.138864	0.109433	-0.0471477	-0.0723275	0.557855	-0.560541
[truncated: 121 more columns]
