# Supplementary material for: Regression applied to legal judgments to predict compensation for immaterial damage
Source: PeerJ Comput Sci. 2023 Mar 23;9:e1225. doi: 10.7717/peerj-cs.1225 (PMC10280496; doi:10.7717/peerj-cs.1225)
Supplement: Supplemental Information 1 [file peerj-cs-09-1225-s001.zip › data/paper/final_analysis/results_combinations_time.json]

{
    "fs": {
        "elapsed_time": "-91.7 \u00b1 5.0"
    },
    "at": {
        "elapsed_time": "48.1 \u00b1 35.6"
    },
    "cv": {
        "elapsed_time": "371.4 \u00b1 49.5"
    },
    "ng": {
        "elapsed_time": "29.6 \u00b1 30.7"
    },
    "oa": {
        "elapsed_time": "-75.8 \u00b1 11.9"
    },
    "or1": {
        "elapsed_time": "-10.8 \u00b1 5.5"
    },
    "or2": {
        "elapsed_time": "-11.0 \u00b1 5.5"
    }
}
