# Supplementary material for: Regression applied to legal judgments to predict compensation for immaterial damage
Source: PeerJ Comput Sci. 2023 Mar 23;9:e1225. doi: 10.7717/peerj-cs.1225 (PMC10280496; doi:10.7717/peerj-cs.1225)
Supplement: Supplemental Information 1 [file peerj-cs-09-1225-s001.zip › data/paper/final_analysis/adjustments_impact_time.xlsx]

## Sheet: Sheet1
technique	fs	at	cv	ng	oa	or1	or2
elapsed_time	-91.7 ± 5.0	48.1 ± 35.6	371.4 ± 49.5	29.6 ± 30.7	-75.8 ± 11.9	-10.8 ± 5.5	-11.0 ± 5.5
