# Supplementary material for: Regression applied to legal judgments to predict compensation for immaterial damage
Source: PeerJ Comput Sci. 2023 Mar 23;9:e1225. doi: 10.7717/peerj-cs.1225 (PMC10280496; doi:10.7717/peerj-cs.1225)
Supplement: Supplemental Information 1 [file peerj-cs-09-1225-s001.zip › data/paper/final_analysis/results_combinations_r2.json]

{
    "fs": {
        "R2 adaboost": "0.0 \u00b1 0.02",
        "R2 bagging": "-0.01 \u00b1 0.03",
        "R2 decision_tree": "0.02 \u00b1 0.07",
        "R2 elastic_net": "-0.03 \u00b1 0.04",
        "R2 ensemble_voting_bg_mlp_gd_xgb": "-0.01 \u00b1 0.04",
        "R2 gradient_boosting": "-0.01 \u00b1 0.05",
        "R2 mlp": "0.01 \u00b1 0.11",
        "R2 random_forest": "-0.01 \u00b1 0.03",
        "R2 ridge": "-0.11 \u00b1 0.12",
        "R2 svr_poly_rbf": "-0.01 \u00b1 0.01",
        "R2 xgboost": "-0.02 \u00b1 0.04"
    },
    "at": {
        "R2 adaboost": "0.12 \u00b1 0.08",
        "R2 bagging": "0.1 \u00b1 0.11",
        "R2 decision_tree": "0.18 \u00b1 0.2",
        "R2 elastic_net": "0.1 \u00b1 0.06",
        "R2 ensemble_voting_bg_mlp_gd_xgb": "0.1 \u00b1 0.1",
        "R2 gradient_boosting": "0.11 \u00b1 0.11",
        "R2 mlp": "0.14 \u00b1 0.11",
        "R2 random_forest": "0.1 \u00b1 0.11",
        "R2 ridge": "0.1 \u00b1 0.1",
        "R2 svr_poly_rbf": "-0.02 \u00b1 0.02",
        "R2 xgboost": "0.11 \u00b1 0.11"
    },
    "cv": {
        "R2 adaboost": "-0.0 \u00b1 0.02",
        "R2 bagging": "-0.0 \u00b1 0.02",
        "R2 decision_tree": "-0.01 \u00b1 0.05",
        "R2 elastic_net": "-0.01 \u00b1 0.02",
        "R2 ensemble_voting_bg_mlp_gd_xgb": "-0.0 \u00b1 0.03",
        "R2 gradient_boosting": "-0.01 \u00b1 0.03",
        "R2 mlp": "-0.0 \u00b1 0.04",
        "R2 random_forest": "-0.0 \u00b1 0.02",
        "R2 ridge": "0.01 \u00b1 0.05",
        "R2 svr_poly_rbf": "-0.0 \u00b1 0.01",
        "R2 xgboost": "-0.0 \u00b1 0.03"
    },
    "ng": {
        "R2 adaboost": "0.22 \u00b1 0.08",
        "R2 bagging": "0.32 \u00b1 0.11",
        "R2 decision_tree": "0.55 \u00b1 0.2",
        "R2 elastic_net": "0.23 \u00b1 0.07",
        "R2 ensemble_voting_bg_mlp_gd_xgb": "0.31 \u00b1 0.1",
        "R2 gradient_boosting": "0.33 \u00b1 0.11",
        "R2 mlp": "0.34 \u00b1 0.15",
        "R2 random_forest": "0.32 \u00b1 0.11",
        "R2 ridge": "0.44 \u00b1 0.14",
        "R2 svr_poly_rbf": "0.01 \u00b1 0.02",
        "R2 xgboost": "0.35 \u00b1 0.11"
    },
    "oa": {
        "R2 adaboost": "0.01 \u00b1 0.02",
        "R2 bagging": "-0.0 \u00b1 0.02",
        "R2 decision_tree": "0.09 \u00b1 0.06",
        "R2 elastic_net": "-0.0 \u00b1 0.02",
        "R2 ensemble_voting_bg_mlp_gd_xgb": "-0.0 \u00b1 0.03",
        "R2 gradient_boosting": "-0.02 \u00b1 0.04",
        "R2 mlp": "-0.0 \u00b1 0.06",
        "R2 random_forest": "-0.01 \u00b1 0.02",
        "R2 ridge": "0.0 \u00b1 0.05",
        "R2 svr_poly_rbf": "0.01 \u00b1 0.02",
        "R2 xgboost": "-0.01 \u00b1 0.04"
    },
    "or1": {
        "R2 adaboost": "0.02 \u00b1 0.02",
        "R2 bagging": "-0.01 \u00b1 0.03",
        "R2 decision_tree": "-0.03 \u00b1 0.05",
        "R2 elastic_net": "-0.01 \u00b1 0.02",
        "R2 ensemble_voting_bg_mlp_gd_xgb": "-0.01 \u00b1 0.03",
        "R2 gradient_boosting": "-0.02 \u00b1 0.04",
        "R2 mlp": "-0.04 \u00b1 0.04",
        "R2 random_forest": "-0.01 \u00b1 0.03",
        "R2 ridge": "-0.07 \u00b1 0.07",
        "R2 svr_poly_rbf": "-0.01 \u00b1 0.02",
        "R2 xgboost": "-0.01 \u00b1 0.03"
    },
    "or2": {
        "R2 adaboost": "0.02 \u00b1 0.02",
        "R2 bagging": "0.02 \u00b1 0.03",
        "R2 decision_tree": "0.01 \u00b1 0.07",
        "R2 elastic_net": "0.0 \u00b1 0.02",
        "R2 ensemble_voting_bg_mlp_gd_xgb": "0.02 \u00b1 0.03",
        "R2 gradient_boosting": "0.01 \u00b1 0.04",
        "R2 mlp": "-0.01 \u00b1 0.05",
        "R2 random_forest": "0.02 \u00b1 0.03",
        "R2 ridge": "0.0 \u00b1 0.04",
        "R2 svr_poly_rbf": "-0.01 \u00b1 0.02",
        "R2 xgboost": "0.03 \u00b1 0.04"
    }
}
