# Supplementary material for: Regression applied to legal judgments to predict compensation for immaterial damage
Source: PeerJ Comput Sci. 2023 Mar 23;9:e1225. doi: 10.7717/peerj-cs.1225 (PMC10280496; doi:10.7717/peerj-cs.1225)
Supplement: Supplemental Information 1 [file peerj-cs-09-1225-s001.zip › data/paper/final_analysis/results_combinations_rmse.json]

{
    "fs": {
        "RMSE adaboost": "4 \u00b1 61",
        "RMSE bagging": "12 \u00b1 99",
        "RMSE decision_tree": "-40 \u00b1 156",
        "RMSE elastic_net": "75 \u00b1 78",
        "RMSE ensemble_voting_bg_mlp_gd_xgb": "17 \u00b1 107",
        "RMSE gradient_boosting": "9 \u00b1 129",
        "RMSE mlp": "-57 \u00b1 255",
        "RMSE random_forest": "9 \u00b1 95",
        "RMSE ridge": "206 \u00b1 209",
        "RMSE svr_poly_rbf": "21 \u00b1 47",
        "RMSE xgboost": "37 \u00b1 119"
    },
    "at": {
        "RMSE adaboost": "-250 \u00b1 149",
        "RMSE bagging": "-219 \u00b1 255",
        "RMSE decision_tree": "-304 \u00b1 365",
        "RMSE elastic_net": "-222 \u00b1 124",
        "RMSE ensemble_voting_bg_mlp_gd_xgb": "-222 \u00b1 228",
        "RMSE gradient_boosting": "-236 \u00b1 244",
        "RMSE mlp": "-279 \u00b1 210",
        "RMSE random_forest": "-220 \u00b1 257",
        "RMSE ridge": "-181 \u00b1 188",
        "RMSE svr_poly_rbf": "33 \u00b1 54",
        "RMSE xgboost": "-244 \u00b1 234"
    },
    "cv": {
        "RMSE adaboost": "6 \u00b1 52",
        "RMSE bagging": "6 \u00b1 80",
        "RMSE decision_tree": "18 \u00b1 111",
        "RMSE elastic_net": "15 \u00b1 64",
        "RMSE ensemble_voting_bg_mlp_gd_xgb": "11 \u00b1 84",
        "RMSE gradient_boosting": "17 \u00b1 88",
        "RMSE mlp": "5 \u00b1 95",
        "RMSE random_forest": "5 \u00b1 79",
        "RMSE ridge": "-23 \u00b1 99",
        "RMSE svr_poly_rbf": "10 \u00b1 42",
        "RMSE xgboost": "8 \u00b1 84"
    },
    "ng": {
        "RMSE adaboost": "-447 \u00b1 161",
        "RMSE bagging": "-816 \u00b1 258",
        "RMSE decision_tree": "-1078 \u00b1 359",
        "RMSE elastic_net": "-493 \u00b1 139",
        "RMSE ensemble_voting_bg_mlp_gd_xgb": "-829 \u00b1 229",
        "RMSE gradient_boosting": "-811 \u00b1 240",
        "RMSE mlp": "-742 \u00b1 316",
        "RMSE random_forest": "-811 \u00b1 260",
        "RMSE ridge": "-860 \u00b1 249",
        "RMSE svr_poly_rbf": "11 \u00b1 57",
        "RMSE xgboost": "-873 \u00b1 233"
    },
    "oa": {
        "RMSE adaboost": "-21 \u00b1 56",
        "RMSE bagging": "0 \u00b1 78",
        "RMSE decision_tree": "-168 \u00b1 107",
        "RMSE elastic_net": "8 \u00b1 65",
        "RMSE ensemble_voting_bg_mlp_gd_xgb": "7 \u00b1 88",
        "RMSE gradient_boosting": "39 \u00b1 107",
        "RMSE mlp": "21 \u00b1 119",
        "RMSE random_forest": "28 \u00b1 74",
        "RMSE ridge": "-1 \u00b1 105",
        "RMSE svr_poly_rbf": "-10 \u00b1 56",
        "RMSE xgboost": "27 \u00b1 99"
    },
    "or1": {
        "RMSE adaboost": "-35 \u00b1 48",
        "RMSE bagging": "20 \u00b1 82",
        "RMSE decision_tree": "47 \u00b1 107",
        "RMSE elastic_net": "25 \u00b1 56",
        "RMSE ensemble_voting_bg_mlp_gd_xgb": "31 \u00b1 84",
        "RMSE gradient_boosting": "43 \u00b1 100",
        "RMSE mlp": "87 \u00b1 98",
        "RMSE random_forest": "15 \u00b1 81",
        "RMSE ridge": "125 \u00b1 125",
        "RMSE svr_poly_rbf": "30 \u00b1 58",
        "RMSE xgboost": "29 \u00b1 81"
    },
    "or2": {
        "RMSE adaboost": "-93 \u00b1 83",
        "RMSE bagging": "-104 \u00b1 96",
        "RMSE decision_tree": "-90 \u00b1 139",
        "RMSE elastic_net": "-54 \u00b1 61",
        "RMSE ensemble_voting_bg_mlp_gd_xgb": "-93 \u00b1 95",
        "RMSE gradient_boosting": "-86 \u00b1 115",
        "RMSE mlp": "-31 \u00b1 104",
        "RMSE random_forest": "-108 \u00b1 91",
        "RMSE ridge": "-52 \u00b1 98",
        "RMSE svr_poly_rbf": "-32 \u00b1 65",
        "RMSE xgboost": "-117 \u00b1 101"
    }
}
