# Supplementary material for: Regression applied to legal judgments to predict compensation for immaterial damage
Source: PeerJ Comput Sci. 2023 Mar 23;9:e1225. doi: 10.7717/peerj-cs.1225 (PMC10280496; doi:10.7717/peerj-cs.1225)
Supplement: Supplemental Information 1 [file peerj-cs-09-1225-s001.zip › data/paper/final_analysis/adjustments_impact_r2.xlsx]

## Sheet: Sheet1
technique	fs	at	cv	ng	oa	or1	or2
R2 adaboost	0.0 ± 0.02	0.12 ± 0.08	-0.0 ± 0.02	0.22 ± 0.08	0.01 ± 0.02	0.02 ± 0.02	0.02 ± 0.02
R2 bagging	-0.01 ± 0.03	0.1 ± 0.11	-0.0 ± 0.02	0.32 ± 0.11	-0.0 ± 0.02	-0.01 ± 0.03	0.02 ± 0.03
R2 decision_tree	0.02 ± 0.07	0.18 ± 0.2	-0.01 ± 0.05	0.55 ± 0.2	0.09 ± 0.06	-0.03 ± 0.05	0.01 ± 0.07
R2 elastic_net	-0.03 ± 0.04	0.1 ± 0.06	-0.01 ± 0.02	0.23 ± 0.07	-0.0 ± 0.02	-0.01 ± 0.02	0.0 ± 0.02
R2 ensemble_voting_bg_mlp_gd_xgb	-0.01 ± 0.04	0.1 ± 0.1	-0.0 ± 0.03	0.31 ± 0.1	-0.0 ± 0.03	-0.01 ± 0.03	0.02 ± 0.03
R2 gradient_boosting	-0.01 ± 0.05	0.11 ± 0.11	-0.01 ± 0.03	0.33 ± 0.11	-0.02 ± 0.04	-0.02 ± 0.04	0.01 ± 0.04
R2 mlp	0.01 ± 0.11	0.14 ± 0.11	-0.0 ± 0.04	0.34 ± 0.15	-0.0 ± 0.06	-0.04 ± 0.04	-0.01 ± 0.05
R2 random_forest	-0.01 ± 0.03	0.1 ± 0.11	-0.0 ± 0.02	0.32 ± 0.11	-0.01 ± 0.02	-0.01 ± 0.03	0.02 ± 0.03
R2 ridge	-0.11 ± 0.12	0.1 ± 0.1	0.01 ± 0.05	0.44 ± 0.14	0.0 ± 0.05	-0.07 ± 0.07	0.0 ± 0.04
R2 svr_poly_rbf	-0.01 ± 0.01	-0.02 ± 0.02	-0.0 ± 0.01	0.01 ± 0.02	0.01 ± 0.02	-0.01 ± 0.02	-0.01 ± 0.02
R2 xgboost	-0.02 ± 0.04	0.11 ± 0.11	-0.0 ± 0.03	0.35 ± 0.11	-0.01 ± 0.04	-0.01 ± 0.03	0.03 ± 0.04
