# Supplementary material for: Regression applied to legal judgments to predict compensation for immaterial damage
Source: PeerJ Comput Sci. 2023 Mar 23;9:e1225. doi: 10.7717/peerj-cs.1225 (PMC10280496; doi:10.7717/peerj-cs.1225)
Supplement: Supplemental Information 1 [file peerj-cs-09-1225-s001.zip › data/paper/final_analysis/adjustments_impact_rmse.xlsx]

## Sheet: Sheet1
technique	fs	at	cv	ng	oa	or1	or2
RMSE adaboost	4 ± 61	-250 ± 149	6 ± 52	-447 ± 161	-21 ± 56	-35 ± 48	-93 ± 83
RMSE bagging	12 ± 99	-219 ± 255	6 ± 80	-816 ± 258	0 ± 78	20 ± 82	-104 ± 96
RMSE decision_tree	-40 ± 156	-304 ± 365	18 ± 111	-1078 ± 359	-168 ± 107	47 ± 107	-90 ± 139
RMSE elastic_net	75 ± 78	-222 ± 124	15 ± 64	-493 ± 139	8 ± 65	25 ± 56	-54 ± 61
RMSE ensemble_voting_bg_mlp_gd_xgb	17 ± 107	-222 ± 228	11 ± 84	-829 ± 229	7 ± 88	31 ± 84	-93 ± 95
RMSE gradient_boosting	9 ± 129	-236 ± 244	17 ± 88	-811 ± 240	39 ± 107	43 ± 100	-86 ± 115
RMSE mlp	-57 ± 255	-279 ± 210	5 ± 95	-742 ± 316	21 ± 119	87 ± 98	-31 ± 104
RMSE random_forest	9 ± 95	-220 ± 257	5 ± 79	-811 ± 260	28 ± 74	15 ± 81	-108 ± 91
RMSE ridge	206 ± 209	-181 ± 188	-23 ± 99	-860 ± 249	-1 ± 105	125 ± 125	-52 ± 98
RMSE svr_poly_rbf	21 ± 47	33 ± 54	10 ± 42	11 ± 57	-10 ± 56	30 ± 58	-32 ± 65
RMSE xgboost	37 ± 119	-244 ± 234	8 ± 84	-873 ± 233	27 ± 99	29 ± 81	-117 ± 101
