# Supplementary material for: Regression applied to legal judgments to predict compensation for immaterial damage
Source: PeerJ Comput Sci. 2023 Mar 23;9:e1225. doi: 10.7717/peerj-cs.1225 (PMC10280496; doi:10.7717/peerj-cs.1225)
Supplement: Supplemental Information 1 [file peerj-cs-09-1225-s001.zip › data/paper/final_analysis/binary_table.csv]

fs	or1	ng	at	cv	oa	or2	R2 adaboost	RMSE adaboost	MAE adaboost	MPE adaboost	R2 bagging	RMSE bagging	MAE bagging	MPE bagging	R2 decision_tree	RMSE decision_tree	MAE decision_tree	MPE decision_tree	R2 elastic_net	RMSE elastic_net	MAE elastic_net	MPE elastic_net	R2 ensemble_voting_bg_mlp_gd_xgb	RMSE ensemble_voting_bg_mlp_gd_xgb	MAE ensemble_voting_bg_mlp_gd_xgb	MPE ensemble_voting_bg_mlp_gd_xgb	R2 gradient_boosting	RMSE gradient_boosting	MAE gradient_boosting	MPE gradient_boosting	R2 mlp	RMSE mlp	MAE mlp	MPE mlp	R2 random_forest	RMSE random_forest	MAE random_forest	MPE random_forest	R2 ridge	RMSE ridge	MAE ridge	MPE ridge	R2 svr_poly_rbf	RMSE svr_poly_rbf	MAE svr_poly_rbf	MPE svr_poly_rbf	R2 xgboost	RMSE xgboost	MAE xgboost
0	1	0	0	0	0	0	0.14175159516823305	3205.009600170479	2548.9383356120134	0.6791562849409035	0.32011091625859733	2850.6991950567726	2013.5060313495437	0.5319684951469845	-0.27262073674908033	3887.9488903401043	2452.0603617021275	0.5990775191941097	0.250253616742529	2994.501276775841	2299.1860454879643	0.5946553307940169	0.359298586843828	2766.928399827028	2027.6537776838557	0.537569643926738	0.3165889231087123	2858.429858890853	2104.0744548338002	0.5627639650551494	0.21052483447358658	3069.045249528094	2335.7718187683413	0.5735044693744737	0.3191328797964285	2852.8511472888063	2013.8383525612967	0.5332984309589618	0.07061306399642775	3326.7207921451172	2494.4305734303816	0.6143942335497086	-0.021412828941396688	3496.5529211009743	2751.4172927355035	0.6956338641787078	0.29094663542575355	2909.2177680478117	2074.6918922680143
0	1	0	0	0	1	0	0.15042919498920598	3185.2948405217744	2473.033939877524	0.6648906066267373	0.31708607761463586	2853.2222284543122	1993.2306911381293	0.5321985991185573	-0.15322603528763062	3689.958640436301	2426.082844592706	0.6214744388553837	0.2614546616971533	2966.635031680105	2274.418124575577	0.5910685261873239	0.35426127679476066	2773.2119605766165	1995.7994007460643	0.5315754937909049	0.2748546992364949	2934.871090699087	2006.611646200042	0.530223670886069	0.20244828817144145	3081.5499813168076	2342.004735891828	0.5724161385108482	0.3035427816288794	2881.814517660647	2066.613831197961	0.5624911424775514	0.07598599678355308	3313.021295500652	2475.2037103699627	0.6085670610490216	-0.03686742802490874	3520.3070586441463	2747.7887314423147	0.6956173797594474	0.25078136802683604	2985.5987929490425	2085.8297957020854
1	0	0	0	0	0	0	0.11906979525200079	3213.2129519698588	2600.9358542735954	0.7179012087115371	0.3359825191304823	2790.783231271233	1937.7440698510648	0.507945559007358	-0.24497811873582337	3803.5247271360845	2371.065874468085	0.5829215968476739	0.2338574311381788	2996.9766123803424	2283.788369215971	0.6147838995862318	0.38406152609836197	2687.4037655300513	1930.627990215582	0.49785213575140913	0.32102088900412573	2821.4342421392903	2080.8736614466993	0.5475408356412182	0.20595211553816728	3047.5593644478126	2253.183732184039	0.5181576649881273	0.3427298278543239	2775.9544208797265	1929.43006298514	0.506697937732524	-9.277086714859884e-05	3416.9441020039526	2621.3834949693965	0.6440758613752594	-0.0389121840175159	3490.905076366747	2707.6928196506115	0.6480605448434187	0.2921617344961087	2877.8507429653164	2058.13973607879
1	1	1	1	1	1	0	0.48664588703509537	2476.8234477506126	1796.6433137593797	0.5011718498311102	0.6886355510640568	1924.1910863288006	951.9517545069907	0.24209676142357373	0.5283509952719523	2358.385345883342	1018.3209463081668	0.25464370926895447	0.5273598093249021	2373.888866723821	1618.8530113778893	0.43561589296225195	0.7161327744413433	1837.0820738737418	963.4516271332858	0.2515551323335189	0.6546182738842847	2023.01492633874	953.0248331511896	0.24304180857333044	0.5933611059663586	2196.270318026998	1405.2185814228485	0.3502042892029287	0.6850592617747062	1936.2255782908564	987.4799110477683	0.2577500256297535	0.4683008907437545	2511.888859534769	1797.136932815391	0.44182526442547554	-0.05241335290171032	3549.5462768136126	2730.020763758803	0.6508846817624753	0.6810095982703744	1946.2555149854907	929.5388788216774
1	1	1	1	0	0	0	0.49004959269449677	2495.2847789125885	1867.6661978623897	0.5281208759784345	0.7138453353915952	1856.5721312398505	905.609964343465	0.2310064291553989	0.4958180716032452	2459.3220392188655	916.6246063829789	0.20968363804664808	0.5296713624512902	2396.9134592690552	1638.7360476557828	0.440206314792691	0.7435267838299471	1758.6422710168254	919.6248920681288	0.22764519452097487	0.7081947905678605	1884.2449343577691	1090.45723278043	0.27571937119872897	0.6179202958707923	2150.600098392333	1263.364166649789	0.2810818053306152	0.7121276994351428	1860.677580944507	907.4285529756843	0.230112127885258	0.4333474107621445	2627.7067206929496	1878.9176630109241	0.46960807043857417	-0.06706214915664717	3611.421487108243	2737.87105066282	0.6428041862919202	0.7082841117412079	1874.334748163553	950.9982745110694
1	1	1	0	0	0	0	0.4328579303248008	2570.703626086961	1895.3718683051325	0.5623351878674826	0.7182635463104379	1794.3931546667957	813.139326863222	0.2331122108751643	0.5059668066758928	2370.9009779353264	837.0353319148937	0.216587429698615	0.4946968628999503	2428.6680861764626	1680.851131269076	0.4862621859505601	0.7281853395347807	1765.6979531946358	911.8510955676935	0.24439766335623997	0.6753882595875192	1939.398145173857	1078.2759774565757	0.3000610220880261	0.6048739474113851	2133.890515003559	1278.2797849265107	0.2969298990444521	0.7227411380309674	1778.7676422319223	810.6460090982775	0.23205966395633648	0.44305234490476864	2535.3358046008875	1792.5432454539937	0.46411260727800707	-0.024396738472011684	3457.0470853507845	2720.6362296013244	0.6896501477720247	0.6730301729073499	1941.6062438138295	943.9239578256809
1	1	0	1	0	0	0	0.3629742661878395	2730.463024507962	2028.8046794397262	0.5508419515345809	0.4917690891340256	2439.0409064113974	1590.361721315096	0.4020659507855231	0.050659438931293384	3322.2663028464494	1994.4084085106383	0.479377798747979	0.3665840469806523	2722.052993292964	1986.747769419843	0.5214697186489086	0.5063467642695869	2401.8274935899976	1666.5155997767276	0.42908472557484145	0.4723891122399602	2482.3830796099724	1770.2727910283604	0.45331740739509124	0.26693474924021127	2915.0154052465323	2051.9539604894658	0.4966328925553225	0.49076344183082354	2441.0974086378696	1593.5076908642347	0.40216525373908707	-0.03825858888635259	3473.6313549800625	2580.753282716514	0.6207851766856499	-0.06941913774176033	3540.996833959848	2692.8671018020495	0.6116515602950422	0.44460534098666293	2544.2007793351286	1743.1490431760103
1	0	1	1	1	0	1	0.4782005945816832	2471.8365241363363	1862.864225563542	0.527991336519926	0.7478422762507629	1712.64699709513	808.5497415618079	0.21075229773646	0.5556049076603015	2244.280851455468	794.7049626035503	0.19820886840323074	0.5551950188756584	2284.325133918053	1569.566567453346	0.43067183803422376	0.7724357325509625	1626.6433410726327	830.0417141573025	0.209800584343324	0.7313902585352762	1771.2546578500187	1001.6360696103793	0.25098030776924646	0.6717318568382563	1947.0887032731364	1143.5927369092403	0.25632499013871823	0.7465507520473867	1716.479116184557	810.8725424739442	0.21143693551442003	0.5157823963224815	2375.919948322935	1686.4821327327168	0.4212858940910009	-0.06468367397433272	3535.037052702388	2716.800098749342	0.639120676467375	0.7409087177198707	1734.8078765364855	857.2241892061218
1	0	1	1	1	1	0	0.4775786181380024	2497.565674933672	1843.2342605121978	0.5186992266173861	0.719886223428561	1819.3960091580648	845.7454511481253	0.2143545627129576	0.5938497138089724	2179.2830721999767	914.339946579353	0.23513486508933287	0.5268190122052651	2374.7988832011833	1613.248150631319	0.4353505649731023	0.7452038252756402	1737.8775866421097	871.3450443880628	0.2276506351789333	0.7044339916787343	1864.9646617701076	812.088811692458	0.21022726356531188	0.6159893736749468	2132.892226015906	1351.2924351367203	0.34120874677227625	0.7098461062397887	1855.1811540103224	918.6750954418752	0.24384440772036606	0.5041391701841117	2421.1156163923274	1680.113973918801	0.4178157470447792	-0.021228801853119525	3495.73661148455	2768.4461473553506	0.7018781081356049	0.7083903872881596	1858.4970813912234	847.3316365545558
1	0	1	1	0	1	1	0.46697502180451933	2532.8953846820073	1884.4113301864907	0.5351203602356831	0.7350920066454018	1771.8498537963608	869.106501707563	0.22745354748736213	0.5674035300171503	2257.395606211654	1013.9722161700176	0.25956425218362683	0.555729066338165	2312.231881273324	1569.8004587541943	0.4330202268375449	0.7606198270513218	1683.6837379595456	866.4149062735041	0.2317807833681328	0.7061441784125562	1860.8406545120386	847.9128791866955	0.22347542991217434	0.6247314823429196	2111.675235526118	1330.4057084429014	0.33941563618278436	0.7250032180211293	1808.31627430669	942.8276246635819	0.2563522680730798	0.5081353363508072	2422.216913848827	1717.0961256395087	0.41862113961008107	-0.05419160335961847	3565.5718873001447	2707.2321603299856	0.6546073853156444	0.7562992501085174	1689.1856006367746	791.9264356446748
1	0	1	1	1	0	0	0.4676662573232769	2520.4657065482133	1892.1980714777421	0.5357820570831435	0.7096061230645483	1854.1247828071769	871.3622026413376	0.24019314273590076	0.5180143047974277	2375.8430978992715	870.8905795744681	0.2339465166974396	0.5494070733112815	2320.065395829037	1598.061931174678	0.43236302171137153	0.7490755522757264	1725.247115482147	892.6950856772123	0.22778371294948946	0.7025657846592835	1881.393908358101	1092.4620767076253	0.2760592912880847	0.6888727598567214	1912.4192680696856	1120.0458845472467	0.24450426242748327	0.710490761956898	1851.1624358798902	867.1034611236744	0.24024918533987347	0.5231741446501132	2378.8065249467936	1691.076965609148	0.42386608497195044	-0.062291554676029384	3563.435252770559	2723.5687402669296	0.6365569407037196	0.6907465467805717	1914.089736997466	977.2292337699646
1	0	1	1	0	0	1	0.4674738262417656	2532.4754748499167	1921.5092128449123	0.5930742121176382	0.7197777315744045	1830.6268200943969	891.8233919507003	0.25653531488255293	0.5085110801224593	2413.6628110551146	906.7595105882352	0.23902463420189254	0.5412254926222408	2348.5225431067524	1620.049898773957	0.48469637633314705	0.7496037010400042	1731.9163962741725	919.40384263357	0.26402247080215885	0.7078461825635948	1873.1634493788238	1097.7084797038208	0.31517169732993044	0.6569043608920481	2017.679162556878	1197.4697161500167	0.28767474161864226	0.7229257833067656	1821.4692062698607	885.5156673658264	0.2545004072984496	0.44323886167046467	2583.210772286281	1835.501077907662	0.5130317038971808	-0.051279354277240924	3558.8897939396084	2747.8982901481336	0.6985937824487736	0.7159157050039915	1844.202345167008	937.8503498346306
1	0	1	1	0	1	0	0.47800295047098457	2443.288339684314	1824.5501180216627	0.5237621448436275	0.7359386474350839	1725.9002592813233	832.0992921681863	0.22231550713103196	0.5965766935172475	2137.3639861277693	916.6120514398743	0.24308577249572103	0.5435800064799922	2284.5544103862603	1594.3841283575975	0.43139351078418886	0.763207204920372	1634.475661964668	860.8560194719512	0.23434854008260572	0.7232200428185324	1764.9877963343345	798.9478257359561	0.21504870101267534	0.6497092975536384	1991.8712952864485	1315.7189866854428	0.3354649716867597	0.7242694602110313	1766.2473680980713	906.4569832071845	0.24258626513865283	0.5233368614959331	2323.02428677413	1673.3623628639034	0.4249998522005884	-0.014964282280769561	3414.853903612798	2732.2654811501234	0.6996717247382422	0.704950928668619	1822.8148109606016	852.890957999684
1	0	1	0	1	1	1	0.41669175483878396	2638.021340750114	1916.910035902231	0.5524904761271144	0.7344083446382302	1770.7420325641904	785.5384128878536	0.23321710689741867	0.534893257485067	2335.678421720504	903.223654098009	0.2595248660962364	0.48610752138366664	2477.8663760581326	1700.463597498718	0.49873846605222694	0.7526661115923347	1708.3792511073216	832.3868202598854	0.23057438770798788	0.7148026503575836	1832.1592519256417	756.7282698854651	0.21226500166296688	0.6436097598821056	2055.80266359881	1261.719934591537	0.30642475740446523	0.723285293478964	1809.205759758561	829.788743368864	0.25121943569495964	0.4892026305631414	2463.084160073506	1738.504625045769	0.453013493386381	-0.033277277027071166	3512.4302969821183	2739.5339080131607	0.700013109433936	0.7040261857419702	1867.4835405702688	812.1904374911345
1	0	1	1	0	0	0	0.45572933656630304	2559.5366040393124	1919.7237330660996	0.5701433248482851	0.7022815387545082	1887.5293566845833	860.6330087234041	0.23789043053053902	0.45412058268316197	2541.0926043887994	923.1994999999998	0.24075405418535603	0.5449203752656873	2343.899095935036	1610.9896921042912	0.46535899858772667	0.7345061662874915	1785.0317172975754	891.7076511458118	0.2422075923619511	0.6866680754799814	1938.4408701237821	1104.2699785364314	0.2995082735961702	0.6819537243863135	1953.9821976862033	1115.9396495632548	0.27015967503887417	0.6997626759489506	1896.079361479827	864.7769234174267	0.23868507513690926	0.5249342968174553	2387.447562471918	1676.2752501381703	0.45150549519518235	-0.05501046041401053	3567.1510650638998	2730.169369510732	0.6675137170089026	0.6910436617741904	1924.6396667124488	940.6090334466812
1	0	1	0	1	0	1	0.4312361311564418	2611.117760918743	1975.7353562864007	0.5666859401663327	0.7236510791366918	1811.8325933505985	816.0696496818741	0.2352400051013291	0.5047025505249297	2406.4333627443007	830.758078178907	0.23279272603317142	0.5019176309449691	2445.4221078436776	1685.9848091055899	0.4900816478794379	0.7377751960769782	1765.8695196489034	900.131254409562	0.2426518221156914	0.6945493120326066	1910.348174614511	1066.660167523246	0.29035492312651234	0.6489524829357854	2041.8928928926682	1190.9710393875648	0.2783630955656457	0.7255706271559451	1805.1813735769547	814.7126264128786	0.23514451988097573	0.5103315506060084	2418.172811239154	1715.3557954463724	0.4451994777019017	-0.029923492807642674	3515.5587040004984	2750.4699229575594	0.6906959721782973	0.6925628988385399	1910.9699585408207	932.622967915846
1	0	1	0	1	1	0	0.4295171884289671	2610.4228188284096	1863.9110847700715	0.5231981216246862	0.7191540029223613	1824.0131917155345	798.3011769499492	0.2236424086424904	0.4933101859675409	2433.169336493381	928.930312816062	0.24854128608209136	0.4959208841675077	2456.07028560253	1700.4979322978284	0.47687377807651055	0.7243277488321478	1807.2312044840637	872.9569211058914	0.23248209923283092	0.6843741334555823	1931.70569628375	786.9045465388839	0.21261110320629256	0.6111574700341048	2149.767241496273	1337.7109425611272	0.3159027328057355	0.7062000555813904	1866.8867808086213	852.8634533330885	0.2425496087344662	0.5125696631925927	2405.651247020035	1708.0724839727766	0.4377118646181449	-0.015276789716248271	3484.973526990263	2777.8580620737844	0.7202400416159195	0.6711541840199993	1973.6187999522078	859.3864056937846
1	0	1	0	0	1	1	0.4440667943450249	2559.263091009484	1899.0225832842302	0.545805535166914	0.7719314179050017	1627.902356228	721.119570529972	0.21136186466284712	0.6292685224793559	2075.4922236152065	832.308574925763	0.2115124216853456	0.519555837370503	2380.666755511993	1662.953558743234	0.4891618347274551	0.784016138616057	1586.0606327566886	803.1357042729447	0.22053620193447526	0.7541215572639607	1691.18533152592	700.1078856472109	0.18500720040088808	0.640222509597143	2054.4065301039177	1312.846926947832	0.33323339952168013	0.7658327911707918	1651.9414879582182	770.0012793661498	0.2249031897640468	0.48980883983595375	2447.4887916823627	1741.7322327578813	0.48105311937405915	-0.02647725716031912	3478.2829983382817	2744.54089846074	0.7088501667738928	0.7380429515286316	1746.9845257048478	772.245571978975
1	0	1	0	1	0	0	0.4193014413789065	2634.5490118686434	1950.531246384774	0.561733840344111	0.7143816155433386	1839.9518921454414	804.0258817336036	0.22584165464572498	0.45731329731893233	2519.691573250015	859.2509365957447	0.2249221860900206	0.5014636945749774	2443.6374752376723	1698.2678891126955	0.47344355644815134	0.720742185855255	1821.9515820196493	918.7351240931351	0.24290046949158423	0.6624571502928146	2005.2596148345497	1103.6454293431632	0.2950742136039686	0.6621778452424971	2004.6637030933282	1198.5466057325125	0.2805295847487766	0.7144921110214782	1839.9053312305703	805.2253569173253	0.22622444284476495	0.4679987974445986	2510.4966345981074	1737.0154534198425	0.4394897663418482	-0.0299256423266253	3510.3695940485836	2736.27462834167	0.6711237457445143	0.6521085339937044	2032.110672236843	978.5844486284254
1	0	1	0	0	0	1	0.4026125682698233	2643.2086590916074	2009.0161892379008	0.5865702775018828	0.7363621464557956	1751.9758679581826	793.9786155802052	0.22877535059826112	0.5578295356522315	2248.80845368594	761.7392376470589	0.19871672936293028	0.4910328694768317	2441.1201889025606	1670.8361932208454	0.48556406599029983	0.7396837010015251	1741.497586133894	896.9910985763001	0.239755928297865	0.6916806315534626	1895.4809377304045	1071.151664394196	0.28708128883940826	0.6028630425451587	2147.75449376222	1261.7732453040428	0.29713979578489086	0.7372990769881398	1747.923521559456	793.4956182375349	0.23075589643952618	0.4751504491318957	2468.3976000284824	1781.7292051251727	0.46454394992663467	-0.007425190973719162	3433.365268418432	2699.951674995014	0.7163826637793934	0.7066877287880858	1845.818871667222	894.7028293929516
1	0	1	0	0	1	0	0.4264650096047453	2575.4478330267784	1841.760105635079	0.5260748482377156	0.7143445451700097	1807.1595253305873	821.1924623546099	0.22844662378910877	0.5362920719430531	2303.71423426856	907.7006837895098	0.23672530143496026	0.5027781419897067	2401.5292560446915	1666.6411602713715	0.4753220327151187	0.7323836628009304	1753.4555966368641	860.3095471620244	0.22714841854577292	0.6781724438601262	1923.3394404532705	798.3005988583135	0.2091761399007871	0.6366420456307016	2047.0349251886157	1262.9817936223276	0.29636117145740537	0.7027366403212031	1846.7653685540445	875.2747793724586	0.24713613693350872	0.4485152678617776	2512.347989407617	1770.7687821736781	0.4497331896925801	-0.015315782320997786	3430.902056913026	2752.6108941486063	0.7285253604868923	0.67207098870044	1937.3396932496626	864.2162630984043
1	0	0	1	1	1	1	0.3622535344558402	2688.0636980559702	2026.4508512861846	0.5748549908633893	0.5217248627355069	2322.441112405596	1558.7703534519972	0.41310676175648886	0.19743018785421382	3003.6942079687633	1857.3415510082727	0.4764876900543223	0.3447231280941166	2722.2305332080377	2036.015893749441	0.5410345098471586	0.5212334060121957	2323.801248167743	1602.9885937821696	0.4324653358013004	0.4717718624353541	2437.6194111840055	1577.6887490716908	0.41744826338482327	0.3468985242380952	2714.5378477904214	1988.1408387009399	0.5308485401997742	0.5172770598770087	2333.4151983140127	1593.2485351809387	0.4308690536529416	0.11322065196949341	3163.846689846004	2361.6299795891387	0.5882275715204741	-0.03796153868562761	3434.825514955165	2732.146920958432	0.6843646979715597	0.4395073457597266	2511.167575964754	1709.8247576657807
1	0	1	0	0	0	0	0.41041559881012857	2641.4148326409572	1912.261642774671	0.5603189526258479	0.6747814957121347	1958.4425124849172	867.2499926156395	0.24832870472178642	0.3962842390893716	2645.8771638664953	917.5203276595745	0.24533774848796377	0.488036802546185	2465.21009288839	1688.5182787457743	0.47956519269030407	0.7027078474996538	1875.446883145988	940.7207657158754	0.25454870838099525	0.6567895134894431	2015.476209983018	1079.3408931415943	0.29351446636142947	0.640256242811425	2061.1225527374177	1206.6034948047095	0.28062493727968524	0.6706840429564004	1971.6915022372134	867.6743706889564	0.24957502181118	0.4369911698685291	2569.736601663242	1793.8046719081246	0.452959695872422	-0.034171592675366076	3501.3875158058004	2712.2195782253025	0.6725954546620392	0.6373076866588891	2069.1563983526758	1039.2214391830119
1	0	0	1	1	0	1	0.3355145774257612	2742.2553235567993	2115.0392582636414	0.6179985009889011	0.5184433378412401	2330.090754971147	1546.7311208084145	0.4243140732008877	0.09736590682877583	3179.4995148071657	1835.7085704977374	0.4797120845596862	0.3778995392247323	2651.86938341787	1970.9909548614676	0.5328771599263249	0.542183053420835	2272.615867203419	1590.252167819289	0.4299673285412998	0.4851135088575036	2411.412041463124	1735.8078005114928	0.4773825606347276	0.3980381585493805	2599.977295069756	1888.7325883205822	0.46951003946651665	0.5191306084848482	2328.4994941919335	1546.5481436828102	0.42303690869788385	0.1535413900779215	3085.880005064631	2300.7348815291316	0.5903739764825331	-0.052867075634806616	3456.1287815151804	2689.3285275109265	0.6566383818657487	0.48929361274416905	2398.274336835131	1673.0172697450141
1	0	0	1	1	1	0	0.3145092218788166	2857.8304673573357	2145.8055150233918	0.6016496857142177	0.4875545300029808	2470.1996608454942	1615.5135191073289	0.4249572673563752	0.1583325087773683	3152.765406601069	1982.3790038843529	0.5071737842656877	0.35358581723143934	2773.9634665313233	2037.8863005190374	0.5313729789473608	0.5056399773189519	2426.645341385383	1627.8874311537086	0.43102411026978205	0.44974512871503947	2556.169103474777	1633.4117183339442	0.4238020860958408	0.3727007936276341	2729.069379110474	1956.8395333940803	0.5067257686748471	0.4806808537755261	2486.888692306842	1677.231181639433	0.44990933333865074	0.15002226387103737	3173.128607730105	2356.3232347494104	0.5736081308878973	-0.024516047805005724	3498.79977009902	2767.0636699501206	0.7004643140521648	0.43410186914746113	2594.086261273302	1723.827280639648
1	0	0	1	0	1	1	0.3513855755908166	2692.665454594576	2035.7292990284986	0.5790191369753453	0.5116340382634347	2334.119807094122	1555.3493557602237	0.41771832646283913	0.23771738188292768	2908.8845894721767	1852.8342923326572	0.48621949494388284	0.35633862625954704	2681.1825567838673	1989.519254092677	0.5332621356221179	0.5240934972430609	2304.8269601314155	1592.5983826388745	0.4355583971704664	0.47907229481018443	2410.309048479437	1569.246493828363	0.41860426576746057	0.34872428857242405	2694.6103519398607	1974.4966096939222	0.5359568326591849	0.5032476520735333	2354.641315256546	1602.8235298419045	0.4362756511381648	0.05852515129916582	3236.4224470846443	2367.637349091631	0.606115398789647	-0.04132807533541108	3419.4935971543728	2707.8025301317552	0.6700797864707054	0.43981996383497424	2497.212707476251	1689.8294076022516
1	0	0	1	1	0	0	0.3236358195911799	2839.7826054524508	2172.528431257785	0.6087935967121	0.511218752004941	2412.872971766833	1571.6921875525836	0.41219184429745404	0.1633093665109115	3148.6856614162893	1843.8614523404262	0.4629324663970747	0.36190154545879466	2754.0392506838634	2010.9133784763947	0.5332575367846041	0.5219995138533171	2385.7906374698478	1645.2846568310663	0.43346539554082897	0.47541649827389415	2500.0700981127793	1788.9813053883706	0.4761576071022533	0.3428981408072898	2784.940615045187	1965.2069352692467	0.473787074812189	0.5115663043332538	2411.853929574631	1572.0145654820662	0.4121519521033392	0.15793676729570139	3157.7909919255385	2338.4724265056198	0.5739958069858092	-0.06472223430268331	3567.448583394562	2722.5517072375283	0.6350058520221009	0.46795033509313777	2515.685782524124	1725.8835168346645
1	0	0	1	0	0	1	0.3786897222511525	2651.994853384963	2062.9077762457737	0.5897366372673574	0.5524125548242751	2246.3673999882812	1521.1382605198885	0.40933255820891096	0.1392123710845298	3103.4925439568788	1843.005145882353	0.4650258421203961	0.3819934018007611	2644.612066288791	2012.7737421882402	0.5363308472566956	0.5740225254632069	2192.656757273579	1577.9696508355366	0.42123956038717125	0.537111534962209	2286.521182597664	1708.2621590332171	0.46160626677851047	0.35674121978564166	2679.549926108281	1978.3682081759825	0.47285790565324304	0.5521782067429811	2247.3299508988625	1525.067471551821	0.40883755454430665	0.1439474098486817	3105.4143274357025	2366.661193688915	0.5892481413464637	-0.07358725002748433	3490.1020249488465	2744.1414912313367	0.6485075791559853	0.54092100343739	2274.3909118503107	1622.4804143346453
1	0	0	1	0	1	0	0.3195411627181872	2830.5253944883316	2093.6353503932382	0.5871453672022974	0.5075265912128841	2403.7875894536023	1549.905043852077	0.41231282317812534	0.2376793962035966	2982.1198361312167	1842.5500952468055	0.48356740484479116	0.34426670509909324	2776.7651408315664	2046.8469573390016	0.5389804963774109	0.5161265169925767	2383.031233776039	1591.6271285599348	0.4316512079470188	0.47066740916161676	2492.2486072574316	1575.8193298501053	0.41726998550706107	0.3692921971169064	2721.7937618567603	1952.6696855521657	0.5082481534605755	0.4930097218091371	2440.3152747328927	1624.2533924930976	0.4436387932979351	0.13002121684746343	3187.0506176950503	2377.1864854653354	0.5929418758401436	-0.01862450753517976	3468.599079299857	2737.7562863272037	0.7069692601759009	0.4407310184682101	2561.700738605361	1697.435713240733
1	0	0	0	1	1	1	0.15690013351137502	3076.703297536273	2448.0447377589308	0.6658890708840853	0.30517773928804853	2790.9018926164076	1948.728393396749	0.527080329749275	-0.145246179826523	3575.270678936194	2333.256588483769	0.6063164616374505	0.19056528167015674	3014.28960733848	2311.473445511032	0.6312351660639568	0.3406674018114571	2718.55741843462	1926.2559264398658	0.5160738970522081	0.2487042108310162	2899.123590276327	1972.8560530273694	0.5244921733876275	0.1545155280871556	3075.6706215278605	2323.8043937005623	0.5732758963634281	0.28815958132180763	2824.825510463234	2020.9864005470642	0.5537971136251202	-0.07117001595973757	3458.7159678950948	2642.2383835939218	0.6667304959318505	-0.06897184214337605	3464.8115807153813	2699.4909175852117	0.6466813557400952	0.24510822032478635	2906.977520855663	2023.4634836615387
1	0	0	1	0	0	0	0.31341008990758157	2832.641971502891	2205.7306274408675	0.6156154410178963	0.4952445158017655	2421.686522761925	1597.193074803445	0.41188184965514835	0.07372121167371475	3279.6502905134066	1905.9505872340424	0.4597653793679147	0.3541360231406721	2744.8996218882244	2028.1003331929708	0.5249145485376843	0.5033588570576742	2403.3828309804835	1670.8551138315327	0.42437368851176643	0.4654486460807496	2495.740713689483	1789.3853704213006	0.4583498613933925	0.33814420167569736	2771.576446762331	2000.5226076305587	0.47906827517119993	0.4928582463675729	2428.188112542796	1602.2945718753797	0.4152235714603117	0.08814381174851015	3244.0113272251933	2385.9626298856515	0.5818506185085652	-0.07139131976963789	3539.727562813816	2727.1914861910727	0.6231852114797966	0.43362105570031173	2563.5116846703595	1757.7259407714841
1	0	0	0	1	0	1	0.1417019328461551	3107.0913913455674	2514.8750382432963	0.7087382185055456	0.32912356759183226	2746.413313565948	1937.349084910127	0.520737417768287	-0.2583193904351564	3750.5801867764862	2395.420645736164	0.6015984511480678	0.15373413093546676	3086.1628360356985	2401.53743539554	0.6612882842885678	0.32965791634859587	2745.1359139998767	2034.145328242626	0.5422663182630748	0.25775692715399967	2889.937096204675	2209.596744119125	0.5920735278127561	0.06900138278307205	3227.8763528245913	2411.5989268206245	0.6027739464412264	0.3301225202098406	2744.1904429671	1934.294401026724	0.5195377981435911	-0.09050551649031288	3494.513457955693	2722.3305321627145	0.7253493692766235	-0.045591718338849854	3431.1734843989834	2695.703124973414	0.6691438159497315	0.2528648264566043	2895.4160023541435	2107.6039786353585
1	0	0	0	1	1	0	0.12706557933206508	3227.5350752119157	2559.14125506389	0.6960247450177612	0.270555168568707	2949.1789278487377	2037.7410304607902	0.5352238456859806	-0.1442621334264543	3683.079567120876	2443.034932884452	0.6209902057000946	0.1882604246273205	3112.3136725361924	2376.7496226829453	0.6258089138063238	0.31298331789110995	2862.720184035974	2021.8859950468345	0.5252164520096659	0.2098682185072465	3067.4189614339375	2104.3998629881708	0.5413901777033543	0.14441356359786664	3190.902752026369	2389.7587736753694	0.585691180678683	0.2585993887573529	2973.9044511956254	2106.825354171828	0.560661615554825	-0.04932823844614229	3528.136287637861	2691.4155171508937	0.6575418915300827	-0.028890804902432628	3505.8990568159434	2767.2494795617677	0.6987985735076785	0.22586557483705658	3034.9456930492656	2116.2409760292344
1	0	0	0	0	1	1	0.15225768212072752	3060.4246672207983	2463.6376097761267	0.6552849084979471	0.29727681074836115	2788.471841541347	1989.4895988593835	0.5158866620570991	-0.1299147991988416	3521.7516800225367	2344.1691604795797	0.5938383714626031	0.18952847249698507	2992.852243079538	2354.2930632194148	0.6162999386284435	0.3191841623699587	2743.8716079872947	2014.7458447479407	0.5147671147333464	0.22662652560816043	2918.9592577389544	2039.644314730179	0.5171034231946965	0.12055019036925423	3110.699535695208	2410.282059883583	0.587151802263543	0.2852401984884722	2812.0523749474246	2036.1517318995184	0.537677396676604	-0.14088282843925648	3542.687664882935	2729.1604480271485	0.6733258920331444	-0.08046565644736925	3457.4209262966715	2677.6665839221723	0.6123078588648514	0.2372500029710557	2901.5162788248763	2082.8281271070773
1	0	0	0	1	0	0	0.0750287723973428	3323.766452662964	2707.239569292762	0.763191344986675	0.27159210479854856	2950.521980220432	2030.345871646962	0.5236217079571164	-0.3311300014898944	3971.0631168132954	2454.4995221276604	0.6142234032601457	0.14259717312477505	3202.3975737142064	2471.8836414123916	0.6532768606853222	0.266355322780392	2962.3044744247354	2128.96214272522	0.5483315200680638	0.20385933417393529	3085.201320583076	2283.012861415495	0.5917263961474051	-0.023314831373468327	3493.2463881879003	2522.6684247861476	0.6109488175059211	0.27070226809493975	2952.722092823001	2035.3485976421484	0.5265615449203672	-0.16828573427549265	3732.0309383297176	2835.5181971934717	0.7048961709340189	-0.05500506771024884	3553.2531168944406	2727.3478711646153	0.646010163402379	0.19972505487738812	3091.2667269295257	2205.5394401992085
1	0	0	0	0	0	1	0.1363362507169277	3063.5951712736196	2504.1546566129155	0.7125652402764348	0.3214190318162594	2715.9017674602974	1885.668574592717	0.517297914759895	-0.33990691657031286	3809.3355856807575	2337.9114258823533	0.6105980476724026	0.18988459887444217	2967.7810583549026	2315.48259878971	0.6430729706415598	0.3333334006074061	2691.4334694322797	1981.7480966813634	0.5369040416720897	0.2761847005050242	2804.700205876924	2122.224896884943	0.5808244416793573	0.03778679029347078	3229.5204692922935	2447.305306359431	0.6016264154042202	0.3247363650473475	2709.5087946564163	1883.2430746868347	0.5168518409058656	-0.08856815528000413	3428.793211961681	2641.8381675025653	0.6782615528427829	-0.034114142700738044	3352.736180927473	2668.0942495989475	0.6795077399997096	0.24301975311717094	2865.69679379736	2074.759468869773
1	0	0	0	0	1	0	0.134217124582103	3280.1770383634	2575.2350654957477	0.6804174267265259	0.2590380980392794	3032.370155608886	2073.7453389240122	0.5212769363766104	-0.12479512717496874	3728.3862479527384	2469.0993714828032	0.5969276639256949	0.17461856689922528	3201.6136740206193	2422.7288015048925	0.6204367053364233	0.28049752521537197	2988.4307514334	2093.5748265325515	0.5224426797799591	0.2073614019740375	3134.7647139848514	2121.4540542528684	0.5263365655211873	0.11000896501355045	3317.8508652812266	2469.6725211046946	0.5695863953733871	0.25892371654326846	3033.6134000937586	2137.858821418085	0.5470204335131398	-0.14406995954309548	3759.4923506942723	2803.3706702174004	0.6573003517058197	-0.01589752870384286	3553.4987875890697	2830.1317099593834	0.7113271171788432	0.18105649179594846	3186.9904815368536	2188.8640738644863
0	0	0	0	1	1	0	0.1345642039788273	3216.5518332116008	2527.6923845082406	0.6652253044166401	0.3275921230531027	2834.3027619915283	1969.5796132733535	0.5112321399652192	-0.09942413470586565	3608.0881470363183	2390.0706678686583	0.5986280649468171	0.27424971682507965	2942.527972307341	2253.515274885469	0.5786932883285395	0.3715137308894254	2739.469966169916	1963.2305255171277	0.5094115868410045	0.29922851196086375	2890.7615030384413	1979.5203754990873	0.5090978682960343	0.22882939976825478	3030.548807712322	2290.066469162797	0.5571659952096052	0.30891071002367815	2873.7491056424897	2061.5057752840207	0.5481232619792074	0.10531736825458882	3261.963901427073	2436.8794520598226	0.5955662052605653	-0.01639095405531289	3486.0595371075415	2776.1853057820013	0.717890011167626	0.28005075149954545	2930.364910042261	2048.6401496869803
0	0	0	0	1	1	1	0.14925455256434253	3089.1015159244375	2451.7875998910336	0.6501066788410458	0.311277590279571	2778.8379120245136	1963.2364210070054	0.5247300659578185	-0.16552688064886734	3603.914480460878	2382.6139068644857	0.6179499314228284	0.24607060711612527	2905.7519000920297	2255.991528834758	0.5870096478617989	0.34840932378951966	2702.2369370642828	1963.7491433689006	0.5191156748871996	0.2614053000976781	2874.9494618868375	1978.0843068161648	0.5181979664349153	0.1788213859532102	3030.036369302483	2324.392016573429	0.5674552346552051	0.2994244125871066	2803.1901877641	2037.5838606874358	0.5531918090041171	0.08446422584036911	3196.3799046460986	2399.687996553967	0.5915820080758081	-0.04308631026861139	3421.499226951032	2707.117442556574	0.6757086568820617	0.2570586835040075	2882.9692305601325	2038.4370159866428
0	0	0	0	0	0	0	0.11199451197171595	3275.7221718203923	2596.4747925021193	0.6898269389237254	0.3004689437003492	2907.510500705745	1996.8621648226954	0.513680692706632	-0.2252941955933413	3841.670820307956	2379.700819148936	0.5808374067173439	0.27098901084173393	2968.0446682881884	2269.568951396824	0.5731870455910094	0.35912392247586694	2783.502444429548	2005.9829288363935	0.5095287663183143	0.3027962965566904	2902.134623342479	2122.2091703947635	0.5508937019117888	0.23897756279016605	3030.9145981144825	2272.915827870323	0.5367877484565884	0.2974605892354562	2914.1358339576914	2003.7122579037489	0.5147571955797929	0.10970267334908648	3276.425695785234	2444.756033257855	0.5807347058120703	-0.043661565821987935	3552.6058862989184	2750.326092928345	0.6676213737189042	0.2976081667800005	2912.218309639622	2059.063356747631
0	1	1	1	0	0	0	0.4489398301439314	2554.2570227887227	1916.7925743076526	0.5308119567725991	0.7002793710835046	1879.4579819318458	987.8798100016887	0.25476266154517363	0.38386102126637484	2674.0336789442968	1104.725480851064	0.26528158914481487	0.5334091080491994	2350.0473893869016	1707.9565276838557	0.43317458967040356	0.7113285299422824	1846.287272801467	1103.3621880209912	0.2794022007474581	0.6941447616581476	1900.3432049273106	1149.377377322821	0.29484732201108504	0.527152799483775	2365.04795790352	1654.330936249412	0.39435550329085634	0.6960427461139856	1892.8338419361266	990.126770277609	0.25494121844975004	0.4822505380949586	2471.223543946348	1769.218715225083	0.43176358588223496	-0.0634445393105692	3552.4170398933943	2731.1887878481525	0.6369240518316407	0.6766665978606372	1951.1475918532053	1062.641331906388
0	1	1	1	0	1	0	0.5017033818735335	2444.408325688623	1785.65012158389	0.5219876686075647	0.7037636329524487	1881.0587397636689	982.0568125957444	0.2569004305838734	0.446257567312602	2564.551080240547	1238.945090001938	0.30550829386381567	0.5500980967251727	2321.8391704823307	1698.4163483056636	0.4499334036884561	0.7227674507267102	1818.6513853712909	1031.8137112046818	0.2720274478729825	0.6670718378925363	1991.826944016732	966.6882523874373	0.24854219977103414	0.5540496298959128	2310.4181079702903	1632.6743013970015	0.4088282477894104	0.6966892824542394	1904.641448316107	1056.0216470180544	0.28579659403399393	0.46360541599710325	2514.9996578895502	1772.5140335962597	0.445779779047408	-0.04426238712650446	3542.7663030123367	2720.5134094453283	0.6748370122493722	0.6775568819387644	1959.4400846248711	957.2110125865528
0	1	1	1	1	1	0	0.49221681999962413	2463.122837575194	1800.348859029054	0.5013969335328144	0.6909761335986966	1917.266982517123	1001.8582844895644	0.25283994079497973	0.44508230519239456	2557.8403059409275	1214.843092062912	0.2871915980417248	0.5360214437136811	2351.9801328057256	1704.2504422122877	0.43228749634615693	0.7063294396081368	1868.241130021468	1058.267024704782	0.2688827133799007	0.6432698359166961	2057.6455375879323	996.588534360347	0.24689465202508032	0.5239143199304611	2380.2707476563496	1679.8606061614555	0.40721279435709384	0.6827388888294473	1943.4955591118094	1074.9253452460525	0.27698931202561394	0.47296388814811413	2495.6930859616496	1766.187427697783	0.42998692344654393	-0.049051684809680314	3542.7336452020368	2732.5029678443593	0.6559727109286629	0.6631388911799764	1998.5906578069396	995.3845175898126
0	1	1	0	1	0	0	0.4132240395596143	2648.002003231483	2038.1012792632507	0.5509847159037754	0.7150510120107891	1840.116149922979	903.156965633502	0.25696205022679924	0.5157789027163873	2381.3397912194196	935.2836340425532	0.24851135989984863	0.48586940319791644	2477.589029698783	1802.2805249218686	0.4695899794434189	0.7237500842754951	1815.228698844902	1083.3192748485003	0.286985946310159	0.6906111896560554	1920.3710433437395	1115.293075564843	0.3023312950376461	0.4469506182828061	2566.6209940924787	1829.7544588709882	0.4288904122919708	0.7160214205519877	1837.0308377792417	901.6196907033432	0.25671957355403185	0.4756025096450815	2498.246952273132	1816.0725377242309	0.4550077816853512	-0.01588343675365226	3485.246366913025	2745.311825732497	0.6946052159164537	0.7144600191483341	1842.6512430832183	945.2700892009328
0	1	1	0	1	1	0	0.4505499532472755	2563.226903071005	1898.601629760735	0.5193266839674172	0.7129338649096024	1846.330262599463	911.3819808738939	0.26034531415436285	0.5222967879059377	2370.951316580167	988.1970782592897	0.26652503584953197	0.48091280789450125	2489.8780323538476	1815.8101777906402	0.4744888225044425	0.7244343492974025	1810.5314165785503	1040.5602422912934	0.2837795456626002	0.6514813006653307	2026.6644623711566	885.4488917553476	0.24644924992676703	0.43581696201996045	2591.716018575928	1855.344919300046	0.44712681352315875	0.7065156160988886	1867.5550703306328	937.3173851171475	0.26863008638634517	0.4714659299516471	2508.754288726418	1822.3434706707783	0.4581655500468333	-0.030243060443535433	3511.8958012997987	2751.322462316415	0.6851549083175165	0.6891536216487979	1917.1993002664356	899.2753771764878
0	1	0	1	1	0	0	0.33553415567521533	2815.6065332967646	2086.065938209704	0.569640756933357	0.49207312943349796	2459.808856872795	1620.1594005845325	0.4217050316963514	0.067460858581111	3323.213901456917	2003.8878493617021	0.49699115136340394	0.3784364493524918	2717.6892923960277	2013.4227243590244	0.5038743424078863	0.5116836142027562	2411.2866133891603	1665.6330312806663	0.4294767096743086	0.4770993193567473	2496.0799056643905	1779.1872076683442	0.4588957500241254	0.4142280524152006	2636.347370360864	1899.2328452254362	0.4655818954322677	0.49105059862015826	2462.0389373086523	1623.4923420271534	0.4229048076343062	0.21704591626929978	3043.8613572992786	2241.7083279870812	0.53290208763609	-0.062243381852485985	3563.7609544629395	2724.014330182063	0.6370903221847732	0.451097934722578	2555.2340705427105	1744.4820348488013
0	1	0	1	1	1	0	0.324743155845157	2838.2101257935165	2054.634830454667	0.5562370443688313	0.49003909282618424	2464.764742359459	1628.0736090042553	0.4254063945496314	0.14464196571498789	3178.855911423767	2008.2769045489072	0.5074303665979262	0.3868612069094129	2702.397763601411	1998.9851742463673	0.5009248026944823	0.5023322835094696	2435.6815597194895	1644.8654200089015	0.4303073886840833	0.4256551657874518	2612.972196223187	1676.0332066177102	0.42990404438641916	0.372287813802121	2732.691293558979	1995.0005265591258	0.500567363339498	0.4806040561817557	2487.561737941234	1677.4493480608376	0.4440837000832763	0.2170812444834384	3045.7729496192887	2252.215035306288	0.537728400115752	-0.044772726144323496	3535.297837343792	2736.7749552590267	0.6620754073204317	0.43059914218868556	2603.8169772608217	1737.2460752984748
1	0	1	1	1	1	1	0.4888512747555236	2464.468341130134	1813.1913505221125	0.5262527177651939	0.7204711172118817	1812.3662829415046	889.8347704655562	0.2334852124253732	0.5573331603369373	2273.5416774877945	972.4775885899005	0.26017649043651203	0.5338254641377655	2354.5100776698737	1600.6338304341882	0.44998253828027396	0.7399529252040612	1750.3183558089422	915.254276204528	0.2479987082499352	0.67913148062349	1939.9474423643767	879.033623553059	0.23074467196211035	0.6054268628096587	2157.3453657419495	1398.7651688642668	0.36614971998696055	0.7134847368405213	1836.6640785938519	938.7963604947164	0.2559583861137205	0.5016418139543739	2422.725033930784	1757.5443987611993	0.45913852861666227	-0.05139312627621269	3539.995302523016	2714.0096903467224	0.6681135183726817	0.7221859780915467	1806.8712881793672	847.1413428402561
0	0	1	0	1	1	0	0.4278891612112378	2617.5268737231927	1954.0097419932797	0.5400475958065993	0.7273752270135426	1800.8404882987716	868.257107502195	0.24828072778603882	0.5497235327320579	2299.094193839354	950.2737258366215	0.24935386856699726	0.49945413789631304	2447.644461359319	1769.8087432115665	0.4651666872986073	0.7420581198006517	1753.4301339411707	986.8947764715216	0.2681732364250406	0.6928598973185643	1905.0790046413722	824.7889844954873	0.22773415728283586	0.473230354899912	2509.818901533969	1776.5406821707907	0.4265679088690532	0.7175972306144982	1834.313647852173	895.3473639103471	0.2548900582448915	0.4987123693398607	2445.9270972352674	1755.6758942710546	0.4407875286390936	-0.015376175316050728	3486.8509378149324	2783.486041513801	0.7227746461972607	0.7206574286260984	1819.9580309561265	843.3178500561003
0	0	1	0	1	1	1	0.46812076260120006	2472.6219366892165	1853.625093968028	0.5251635382705845	0.7530330975454261	1677.6135621024996	828.1166305582541	0.25296206970766205	0.5697355574551949	2202.990220532664	893.1010938080891	0.2569972128826044	0.5035343180802366	2388.076507252944	1757.9701340583188	0.4789072965092065	0.7612571593900264	1650.965832809778	957.0120992912209	0.27609590923588523	0.6972990327943164	1849.0940182908641	783.8855212390976	0.22988864043265844	0.46124503525076604	2485.514810633123	1786.6423143993943	0.4464205971082095	0.7468527574089763	1699.132455458083	853.6543439281627	0.2616123235519609	0.5073742242000258	2375.734378120369	1744.8277174453253	0.4562942021962932	-0.0330146308314847	3447.5396658027294	2732.24169920223	0.7020127190672467	0.7370716029283761	1729.694804308826	797.9634082749618
1	1	0	1	0	1	0	0.3404092785457184	2866.651043920986	2069.16451175122	0.5686019319153337	0.479827642909426	2542.276458010214	1615.3532285896656	0.4116851233644451	0.23668158463886652	3072.486254412788	1867.3053240408256	0.4732333897508416	0.32321130082883526	2899.9880882056805	2087.0159538694024	0.5413248660962107	0.4819180366690257	2538.3239758756376	1658.3362502690163	0.4289551820389462	0.4370680896932958	2642.088664895212	1648.3045495785066	0.41505786005501627	0.33220844444163783	2880.4993166612962	2049.4363576793403	0.5425812064254028	0.4808726905417433	2540.9294086798527	1663.055033633599	0.4322272313320653	-0.061143666080806965	3611.02645585421	2580.227903354691	0.63495692060012	-0.051191174146191	3621.6545624080773	2752.686289779692	0.6554151674816353	0.40267154779475994	2722.96490484567	1758.0604239403253
1	1	0	1	1	0	0	0.3270979404559177	2832.7310841036674	2120.41433444283	0.5909387620114496	0.4754087783013703	2498.6781155833073	1642.0064573106383	0.42880018007493037	0.07668819243140015	3306.9652752937814	1964.863235319149	0.49307574997865594	0.33689743310198755	2807.991550943506	2052.074646949385	0.5389559368015286	0.4920667724852118	2458.2868197784546	1702.6610932033998	0.4411332309138982	0.44070586447729915	2579.0535833372314	1835.1859722507108	0.4873263689207103	0.28417190681917776	2902.222058633465	2072.8813105915888	0.497311112081402	0.47528009577706504	2499.398667132741	1640.0118859815602	0.4282340761626164	-0.04941367883905785	3516.469541849641	2558.197882872596	0.6083079952489926	-0.06301425189430718	3563.576306218501	2723.597668242453	0.6365453235120019	0.4358498100428059	2590.811695192405	1775.5908620657415
1	1	0	1	1	1	0	0.33031747016650825	2826.5540383586304	2072.917080346509	0.5720214535069008	0.4936027413034107	2457.155311376957	1604.2241468413374	0.4147709272241761	0.21938898262972592	3038.7738926663587	1877.3338860860165	0.4697268387718965	0.35355652581210856	2776.11293746325	2005.2438492098422	0.5243521912552154	0.4999353255645324	2442.547112275435	1628.1769364980835	0.4244859361073384	0.4457556858851616	2568.825895197323	1633.83452089446	0.4140205992375632	0.3521885946254231	2775.457846531956	1992.6680090523528	0.5107720876921946	0.4873337272949517	2472.516994998765	1646.1386417722438	0.4312392672122493	0.055624589361665276	3349.978509846407	2468.64488184896	0.6086906352869347	-0.05898295417515849	3559.9700855304964	2729.139678397555	0.644579690878779	0.4249247541763194	2618.961173583463	1720.212818223436
1	1	1	0	0	1	0	0.4286411712143331	2647.8430048669215	1868.0656561874973	0.5241723822126225	0.7093755715209766	1884.2195000579732	855.1657409665654	0.25401353763708195	0.5650607373397041	2292.2471530921057	935.8092140054234	0.2559052803807596	0.5014037248274331	2475.531292522689	1694.5189818365254	0.476033075555512	0.7234922185059331	1835.6757454295441	896.6583822383196	0.2457148729646178	0.6845381187392086	1957.7180634543888	826.6262674154007	0.23388492392485358	0.5916718125706764	2235.750260890565	1407.1842468975624	0.326402903442375	0.6992781588105802	1917.334797984082	886.8158561852499	0.26375840208320545	0.43226626152985126	2633.5879573957563	1841.5371211200693	0.47440836528258673	-0.024083518680182305	3543.90557121799	2789.8521196219212	0.7077577981802661	0.6823530253206487	1966.4527620522485	883.2628405381221
1	1	1	0	1	0	0	0.41658700632952916	2638.9683135493983	1960.1592453568683	0.5586334802799958	0.6869399042189224	1924.1925294393452	880.8160636219519	0.2440633887218826	0.4267805768043143	2586.6095370161597	919.5477927659574	0.2527296385865029	0.48879411440868603	2473.042921611566	1716.8371285221033	0.4773951531572812	0.712986804386727	1844.5770673313477	963.674820082988	0.2490445738702759	0.660654055060435	2008.1119613913088	1108.075054431576	0.2855796447105509	0.6362065983247729	2080.0162383633688	1280.2191698359563	0.29942303840764906	0.6864720813242026	1925.8777698864176	881.8587775961497	0.24524017628882466	0.4592503043619125	2530.8878381258123	1790.4654167938536	0.45200910668679656	-0.02601983253944668	3501.1267552199133	2738.8430611613703	0.6788230832855966	0.6480897867313336	2042.284557414738	1041.2179517885372
1	1	1	0	1	1	0	0.4263533990062735	2616.9706921367683	1877.5913267893268	0.5207191448425994	0.7099362529364699	1850.2891410086331	828.6908798774738	0.22978134933555708	0.5090904102455369	2387.3223576499845	948.7284063725	0.24850268628193306	0.4997268448064654	2446.6354754118556	1693.4321125760564	0.4719522391187618	0.7245806756147531	1803.2085173894482	881.0063976420082	0.22903728413175564	0.6832280929290416	1928.641701333566	810.616223622893	0.2163545094775249	0.6009724708285105	2175.9739477072276	1330.739590926227	0.30322463798616356	0.6962250687519038	1895.4563619834976	878.0012727964236	0.24446779712699437	0.45527109757995143	2542.024133878634	1774.124652945159	0.4500374491183761	-0.024210005012713823	3500.8606874465318	2765.5569315504945	0.7007908000906484	0.6745329109628306	1958.936680021667	861.5564755943785
1	1	1	1	0	1	0	0.49943039284480095	2462.5969061372293	1817.6941349044455	0.4990871053197827	0.7251271567225746	1821.1860155576196	910.628783722391	0.22086024963484	0.555979249447593	2302.6191717978627	1013.5956339209156	0.23642470443511715	0.5521208603806603	2325.4772123555204	1599.5678826309795	0.41333905167880075	0.7470827016735592	1744.5187342183917	917.4337745063428	0.2302329380780791	0.6652531247849024	1986.7676033458129	910.704105129179	0.22089960707081852	0.5986338872277865	2197.1891137000816	1403.5257642458944	0.3353358162429851	0.7110145550035337	1868.8803170348267	963.8997470171737	0.2426492098537403	0.5066563339355209	2437.29659258226	1753.1323364822383	0.4321056393602447	-0.07833958506356625	3615.386628240036	2754.0631548143033	0.625592862757546	0.7198387640718655	1834.2115688834685	860.1549729424656
0	0	0	1	1	1	0	0.31646907143396874	2858.1540539772104	2117.022617149192	0.5813629843529505	0.5012585485635135	2439.6250888891877	1612.2313591286731	0.42306002074293203	0.1679611171127368	3142.655250804205	2009.462516111311	0.50490169949387	0.40770073831336723	2656.892289997047	1971.413735639861	0.4973755145318134	0.5220252071288983	2387.241796407264	1615.9566936821204	0.4273940956948225	0.4572151310058913	2542.387222480841	1638.8194307000917	0.4233615528168614	0.40447169378018666	2662.3856691720453	1940.507297066326	0.49244117371040913	0.4887166111594923	2470.2801479144487	1680.2645548428297	0.4488149100864768	0.24550803084210387	2988.4581609814595	2200.187359975367	0.5296278983134964	-0.019154207798617647	3493.151804166208	2776.533165805927	0.7103578798783612	0.45255230188452766	2553.647716925191	1714.0057409200463
0	0	0	1	1	1	1	0.35936500571985186	2677.4834417478555	1988.4452449446046	0.5565299540673537	0.5456840176978915	2253.87696214975	1525.7742902468135	0.41132716090348304	0.22433326794513164	2938.0877504987307	1875.094913742767	0.488660689898149	0.4177269354366905	2548.3270853969034	1921.3977013034264	0.4962874429148667	0.5567931312300938	2225.399198896758	1546.9294668550976	0.4225592966790384	0.49430066906611553	2373.7219063852344	1545.1988772247062	0.413425005002956	0.41369239784172335	2557.0244848288116	1892.3811635826232	0.49735908104083537	0.5383984571538325	2271.8987205921603	1573.3644488933185	0.4309462427360981	0.29150511625659115	2806.372296290959	2093.7893540360747	0.5120229258282426	-0.04404700113144889	3422.4414470430265	2706.970790891023	0.6716433649295717	0.4897945608559443	2386.3079678658437	1624.4874641480974
0	0	1	1	0	1	0	0.463785241902473	2528.9664596067196	1841.442690472516	0.5326927629231366	0.6842332425751878	1937.6400726412578	969.3394786301922	0.2544625771102039	0.47320406653591673	2496.4921392748115	1183.957973662118	0.30029405362732214	0.5292258788668515	2363.303071678977	1692.2151501401042	0.4486319900505491	0.7077105496477575	1865.1556253128108	1026.8511681479815	0.27789288667833023	0.6495612814541625	2035.6381025411738	969.3889605590308	0.26153836421524895	0.5413515962262035	2332.1424003160423	1631.0931155507556	0.4104688729134707	0.6740401186746563	1970.1614026105206	1055.4086688199757	0.28987335212602877	0.4428219988681276	2546.2525426125817	1754.9147064595838	0.44058819846805697	-0.025009251041091963	3500.0850324519292	2780.9633825409314	0.723628694107501	0.6656963586261381	1996.0949201296671	984.7621908768024
0	0	0	1	0	1	0	0.2943144617037732	2892.1851941884756	2124.6246477765026	0.5837679069903501	0.459034570867943	2530.332796017644	1637.9922610800409	0.4297901475818442	0.16401070963583167	3136.077014200123	1984.8392899725056	0.5058306637621005	0.39985433925138175	2665.299950208052	1962.4002476540127	0.49185949148612323	0.49244889908298745	2452.2098379244812	1622.6074864598386	0.4248182087146412	0.41481820482468573	2630.5397916091674	1668.9283144329477	0.43334471515882916	0.3823168912501156	2696.2419169185714	1932.253430272971	0.4820272149456213	0.4532206470229724	2544.591179678416	1695.0683196612454	0.45177850308552797	0.23277407970160038	3001.562522457651	2190.7882899151064	0.5167812274739544	-0.024573783286496554	3490.0915277520953	2761.8530720935546	0.7132708115686236	0.41957163062463193	2621.488470356003	1729.8458426747427
0	0	0	1	0	1	1	0.3360949542975559	2744.939591970696	2019.0408619208094	0.5811028262426874	0.516727286416818	2339.992450027735	1556.1241975462187	0.4334593976173284	0.20091430933988902	3004.5589426232373	1884.4647685894265	0.5069922467716919	0.3926604021851696	2618.4879934484125	1939.7062555907978	0.5199616589161358	0.5252526438663034	2318.4464832296526	1567.2293483510866	0.4401308967377156	0.454482113511308	2484.1635862065364	1567.7834615944082	0.43840581325894973	0.39063011414291504	2624.1392908573353	1910.846366676382	0.5048165041456838	0.5075130846718257	2361.8474063345657	1606.9675848827176	0.4549247577876616	0.2760966025187226	2854.4017365395584	2127.035045847329	0.5327430689182812	-0.023371948147891834	3409.9670569182194	2717.487237794811	0.7084465905188505	0.45724691722541955	2478.549349959842	1642.7412542394304
0	0	0	0	0	1	0	0.13412462312324755	3234.4510499383696	2532.6620470796	0.6806201767093516	0.32028679726745146	2866.6281736207993	1991.5927318419451	0.5329889177516942	-0.10914509307369015	3642.8769030025446	2425.372425470412	0.6244000011755283	0.2741625101983391	2958.240830022815	2279.7219206956215	0.5923545847689529	0.37329261256196505	2752.020082622891	1973.6668363420406	0.5212786393055844	0.3226987800169257	2858.7488765044354	1962.849171449025	0.5172560368051713	0.22998222347213237	3042.5782317169883	2296.2958602979907	0.5618446080392941	0.299788116555171	2909.4236797979315	2082.653489023412	0.5680630803055713	0.11753169294114457	3254.7372125173547	2429.2338756961817	0.5991574963924663	-0.01805749276236676	3508.179897366009	2803.0851831696154	0.7430833989302418	0.2904470447591139	2928.317135913067	2049.3012102497505
0	0	0	0	0	1	1	0.14131635959652722	3149.0142424120672	2508.983721065692	0.6766431769008484	0.3284253647125249	2780.778846451092	1965.5165443540618	0.5295457176592826	-0.2136372702446319	3721.9411053164436	2435.4648248706176	0.6365438131117833	0.284003099129509	2872.2938566395924	2244.332152335136	0.5831674311531863	0.36856963781209606	2696.1037449378478	1966.6712387707748	0.5279638338693416	0.27875729166848023	2879.675829114748	1969.5722383544462	0.5315997636247731	0.20869491294090733	3015.812332945539	2341.5498861415417	0.5687651526877836	0.2979452063241593	2844.508004066007	2063.4034376102413	0.5718074602005249	0.12057740791646619	3178.263979450193	2386.722964507111	0.5898880471207129	-0.035210534329857296	3458.4259733916588	2767.1218964256036	0.7044419377369822	0.2680965283656951	2902.6511902018015	2045.7627721105237
0	0	1	1	0	1	1	0.4919990079385242	2423.137270355683	1812.5325155759274	0.511825430288328	0.7152060340779982	1809.921797100679	968.5271303439774	0.24803392699450222	0.5294738300217031	2319.7675423248943	1126.7620441785903	0.278045524406878	0.5572149063883707	2261.134967697658	1651.4511941192309	0.4299390233575741	0.7416317324883814	1724.1363433575448	1000.2764515291274	0.2596344428868035	0.7109913829273501	1821.2131450720494	922.7692205414901	0.2337209619812999	0.5629584510279317	2244.745591569191	1593.2750597053268	0.3954229172619003	0.7024627351347698	1851.132209789149	1046.139319909041	0.27487478220265227	0.457249768539049	2482.9591508454787	1706.0540094647313	0.42538725757979484	-0.05019073996879692	3487.0587584816744	2707.613899950264	0.6575919665497019	0.7053087041679489	1837.4600324408757	940.3301295082721
0	0	1	1	1	1	0	0.4722498858039507	2510.0294381804047	1841.139307610901	0.5150596517712246	0.6909544557403122	1914.6912042761721	976.0903664235058	0.24431042528367253	0.4734652285362667	2491.6757506963972	1190.59002685385	0.2856502000724309	0.5445110633779884	2330.701160341153	1681.3419418188705	0.4303333125819948	0.7104005934319244	1855.0816172666064	1039.1738871755756	0.26374795215681435	0.6644218178930198	1994.1335932062148	951.7914907142065	0.23836932655515686	0.5448349766103209	2328.0996490182874	1635.602465784904	0.4025088895816985	0.6782022563296443	1955.2330282397184	1066.8116137691495	0.2761264068012853	0.475991744584228	2480.030594738719	1734.5463126452998	0.4244904693621842	-0.020059145546787397	3492.607391746195	2769.373687758841	0.703950156885275	0.671707460827429	1974.1355054387623	979.3621358874708
0	0	1	0	0	1	0	0.43459870801434797	2549.3920123203666	1922.5551835459482	0.5421901462892408	0.7442734078812601	1708.0395646316188	839.4930994569403	0.2450805358783156	0.573352615514938	2197.3162516728416	901.0897349578072	0.25105994231409046	0.5073949306399795	2377.279606926917	1742.977176898712	0.4758271310501515	0.7579986813345915	1664.3607964746263	965.401404817174	0.2682991947787712	0.7103066240616552	1818.2021038874498	800.1665402014239	0.22277409466795767	0.47590483152344915	2450.0188612813013	1777.4390838297013	0.4441230490871253	0.7286058123996786	1760.4273946903988	878.5178115234332	0.2554188969785526	0.5046012802828159	2379.943619472713	1734.021328928468	0.45508743722906914	-0.017984000441898067	3418.168132033547	2775.8405012576573	0.756453489797647	0.727441137995196	1766.5653371947417	832.5974573299327
0	0	1	0	0	1	1	0.4341360722611644	2592.3170770534352	1946.1607638402584	0.5527522299503892	0.688281289152239	1917.0452714997884	928.0451464694676	0.27974148762070894	0.4692700947772211	2483.5515879476707	1036.7763838027029	0.30002890260645043	0.4869408277868553	2468.872984685047	1797.3690486626035	0.48731231634189487	0.7017130245462738	1874.7181017257087	1051.8615295996478	0.30575124099267414	0.6236133061927805	2096.1539206931516	910.1709790827522	0.27576253662267564	0.4527322598151725	2545.960886676645	1813.2876809208828	0.45159971673339927	0.6820167582431914	1936.2008770591772	954.8756174714604	0.28569413887019673	0.505987748567299	2420.788970133259	1743.0298481518298	0.4563071475120272	-0.024313484585644817	3491.8136719051904	2757.299866348284	0.7106061496191972	0.6610569406544587	1993.1380842748881	910.0727879021141
0	1	0	0	1	0	0	0.14057338300755334	3205.721071103097	2528.0573446775024	0.6626114168788294	0.31475159658264174	2861.9677276240923	2003.1415429263088	0.5211008355551605	-0.265741056330224	3874.556693640101	2434.286839574468	0.5925451452591716	0.24190523839374012	3008.097045574073	2305.4671147525946	0.5854993640982387	0.35346265603775523	2778.999524972801	2028.0653385347928	0.5241281421695192	0.3081084015499949	2874.5960656467446	2107.4629797589487	0.5525285032591607	0.1978208539973197	3089.255376016347	2341.836725061679	0.5711213942926645	0.31503102409105604	2861.508504819533	2002.1330400003383	0.5215417517671534	0.043913834478092426	3371.5863246970284	2521.6565441636617	0.6102120791269586	-0.028279335257900256	3507.087090608489	2741.537994165523	0.6796737009271925	0.2871538490613911	2917.20098265087	2087.4336228760285
0	1	0	0	1	1	0	0.14815289548224286	3194.415683101499	2480.9742011458106	0.6443167493149304	0.29861957401940986	2898.264840855683	2022.8316861078017	0.5242892704401476	-0.19417319249799647	3767.082677929888	2484.716859280757	0.6244691491007329	0.2391716321449646	3016.0685828949263	2308.7143567965113	0.586030267037287	0.3325208973503925	2826.316287430378	2026.9825019689201	0.5224818007178109	0.24070470060633664	3012.5940624527766	2055.3325577217274	0.5239642818873835	0.16647099872744356	3152.8054998656207	2398.537741395296	0.5850478389829311	0.29065356917336244	2914.5513226158846	2088.5051649276206	0.5515017665119412	0.04170025624906606	3378.7961739206603	2520.0227153662718	0.6121605923201247	-0.03168767428950277	3515.7408891293867	2740.2803667222593	0.6761770070589133	0.22933295462577366	3034.718526205855	2121.817419675345
0	1	1	0	0	0	0	0.4196744299269465	2612.2372585512253	2021.7348726795035	0.5501824327873879	0.7150117132308662	1819.2416112849398	893.5975704822694	0.25413262557254357	0.5561673764349533	2266.2517823330827	922.996159574468	0.2583484088169066	0.49127219373101	2442.3212157519365	1796.0589698318038	0.4732209985288703	0.7329212562087397	1765.9558611184943	1071.8123092369042	0.28854350004224594	0.6948359127544563	1889.9302311952645	1109.2714905310029	0.30231809276392146	0.46770682626764243	2495.529299107517	1791.9882728395064	0.42112346980020704	0.7193852698755876	1806.208731198961	885.1844317244177	0.25228643616831126	0.47523886578527325	2477.6968812242853	1817.1433071220888	0.46476752184925224	-0.016079704658110303	3456.9000758251477	2745.96230863852	0.7001671005646454	0.715794360886363	1817.5293496309946	940.011183216371
0	1	1	0	0	1	0	0.46314303184807665	2497.9892722953655	1872.0339303553444	0.5261131264584534	0.7227817583853177	1790.9090775928332	888.7856888186423	0.25801117575804744	0.5476269822235084	2277.3763661988296	966.0403955415213	0.2683636548611701	0.5025930311993604	2403.9825273171487	1768.4578154026212	0.4721510183811216	0.7304647250559922	1764.575324997448	1022.4189624393617	0.28495400342644506	0.6547341581031489	1985.1840694417208	873.0328814751841	0.24558035123801844	0.46647429102323473	2487.7424158963117	1800.331848744707	0.4373773658585279	0.709767781015655	1832.6526314736445	922.9488492319094	0.2688899874685882	0.4915861865996263	2427.887983540792	1769.3497549455853	0.44905528881159174	-0.023570304022580216	3449.6426160151723	2717.958242797265	0.69611817936933	0.6885504393777314	1894.9118447429428	894.5711317159448
1	1	0	0	0	0	0	0.13673042976662955	3211.865428654182	2524.3842566709122	0.6705532665928373	0.2456482685535227	3004.9942812850095	2097.8282995167174	0.5432210009664891	-0.4030152796486747	4084.3434095850366	2622.796963829787	0.6450027421467388	0.16198709780433915	3164.9349412475935	2416.4426358233436	0.643998102916171	0.26620873399388556	2960.754588649144	2133.069707824069	0.5529204110677703	0.1993511672539848	3092.682881542771	2284.035376670106	0.5943351101877671	0.02080280519294841	3412.0627879527306	2507.8786428703334	0.5935186503711215	0.24653082913449648	3002.9457921258872	2097.6487153566363	0.5440849314167864	-0.2503503059741278	3844.006698463467	2953.554212508019	0.7382604357471476	-0.03662764501226214	3519.4590080450935	2711.050316582346	0.6570112839606379	0.1854638509950711	3117.596521172888	2229.360559371753
1	1	0	0	0	1	0	0.14832964682946811	3166.628165549029	2461.727753232991	0.6593437106140427	0.2611998283256511	2948.5487532584534	2011.6081928328274	0.518860954602469	-0.1872702851260074	3729.46853814224	2484.929368995137	0.6124617480233112	0.173181005574884	3119.5541325791605	2368.8377772635904	0.6351685804220799	0.28904270690779715	2893.216710332962	2034.015184429626	0.528203496436045	0.2018694720396942	3063.4595605986756	2088.7112061476555	0.5263665127058302	0.08510274692386612	3277.517192509376	2460.283808800773	0.6082854778773794	0.24681505058770636	2978.5481866291298	2109.2424818733125	0.5516209220697662	-0.2400626763509742	3813.270871230364	2836.242370877569	0.6985265139130203	-0.055876333781911945	3527.076541251919	2689.4670711517747	0.6392126935124466	0.173080186688533	3117.3503744003865	2141.852355087995
1	1	0	0	1	0	0	0.14478278367960926	3198.536024666297	2544.9330692533304	0.7006062498792012	0.28007926967577124	2934.9770910004486	2035.1163052911184	0.5290554947665755	-0.3354777454999367	3982.7743238234357	2517.649399148936	0.6119552180391635	0.1930307177871876	3107.241230335344	2345.416358443043	0.624496161611556	0.31638756872376556	2860.135091435023	2034.2439109922466	0.523651440133211	0.28029490732503176	2934.664125090881	2133.5094565874474	0.5552175966496656	0.07095735214051131	3329.264169247175	2442.2986635747657	0.5784599221360106	0.27845421576846713	2938.270610211268	2040.73596620797	0.5301573322238133	-0.20088258419909355	3779.0132299217403	2845.545518441413	0.6901970687048832	-0.04118016131463869	3529.4581098321178	2732.9282506682025	0.6616460236853008	0.23133662219956896	3030.49096629583	2137.0854824460293
1	1	0	0	1	1	0	0.13488312634745944	3214.931059021496	2520.7911449615294	0.6729582068421182	0.27629470147413226	2936.5054245448737	2065.2898830310396	0.5291802434542462	-0.21178758314413318	3783.9838048455317	2515.5452793697004	0.6255376204543933	0.15425297473812555	3179.1657949141745	2423.418253315711	0.6451568869389485	0.28735834756449635	2914.7615597374447	2079.022158337878	0.5338341494591552	0.19282076302496606	3096.0607432078746	2144.8218980830543	0.5474852275094143	0.08049480810497422	3308.3169253679416	2497.042318348411	0.6033536245192804	0.2629952610431786	2963.860706772008	2145.8591417078196	0.5600846563141109	-0.18804841601220634	3751.3908960163617	2858.4578618806904	0.7151599791787183	-0.05733355492797072	3555.017494145837	2729.221398709088	0.648621839420629	0.17394859145940358	3133.5095040357673	2190.8877926978057
1	1	1	1	1	0	0	0.4593329284400422	2538.9415245619784	1915.70794787145	0.5390222510965704	0.7062979670514861	1867.9826271963884	895.2187420938196	0.2221758743890957	0.5017218950567229	2424.192286432504	897.8938421276597	0.2124815464154125	0.5424070047770523	2337.3087549311986	1592.6923382864045	0.4299540870081396	0.7424898346519688	1750.5917582983277	912.0244383491279	0.22378520837767593	0.6959095890183461	1903.0978221572586	1101.9246808917248	0.27579348861451725	0.6407133697268134	2061.242296127734	1218.0385241269573	0.26219675160427586	0.7074783568690058	1864.1984114246527	894.0942810666668	0.22195139355791368	0.4802202469931464	2476.605376902404	1742.1405474356739	0.43762723957548294	-0.06296200350451821	3564.502800201788	2723.2681105401334	0.6359717069706238	0.704637411351958	1870.7922274541086	929.8080023226231
0	0	1	1	1	1	1	0.5081994876066297	2381.4531818128526	1804.6507153119392	0.5174565161776635	0.7287210780065868	1762.4739125593803	945.4193784103663	0.2464359085010894	0.5132551849275057	2349.101188403193	1100.3602141863948	0.27653129081399774	0.5646675392227046	2238.5938794578806	1660.570122811933	0.43961895919967103	0.7462459397078728	1704.2400549205067	998.9526017619843	0.26462618178432473	0.6885096362037202	1883.6115358929885	924.1351371736856	0.24068473569763946	0.5636162389821561	2237.90452286264	1612.4999833643267	0.4081470414431925	0.7180927984413118	1799.1359114809984	1027.8192957755405	0.27492159015856343	0.4957319142044587	2394.506348029064	1708.5769632032418	0.4337309637816598	-0.04511433484086282	3475.34675553414	2717.6150788014147	0.6750994860940338	0.7063847886546191	1831.0179730629823	927.329367257251
0	1	0	1	0	0	0	0.3355444301672935	2823.4651901896827	2099.087692129644	0.5969070263183673	0.5032282528691024	2435.678934419405	1616.2739462158054	0.4395669461321884	0.08396440682145054	3291.1288841735595	1999.5765659574472	0.5053543622332733	0.4066134972405301	2666.3465543037496	1986.8249644543125	0.5230181898343682	0.5261697568106041	2380.6418552722	1658.2819270450511	0.4484897318448986	0.4900290810839003	2471.236319539539	1777.1676896741153	0.4820026987206495	0.4415203251838165	2585.0425700735477	1862.287760882742	0.47189012258593377	0.5026619329264094	2437.355436312939	1614.897051205674	0.4385413665349583	0.2407831662227402	3011.595266243969	2233.084206881576	0.5493411636850637	-0.05702140014208265	3568.482976495405	2738.9451517020957	0.6671438473105382	0.4637424101999338	2527.3938437879715	1738.4122753456927
0	1	0	1	0	1	0	0.3133881768438148	2806.736954874898	2040.66364327278	0.574461019775204	0.494918132047198	2406.7618650937634	1610.6462667700105	0.43467873972043825	0.13980371696719718	3125.1184235067212	1989.7634084641645	0.5099245775286364	0.3641329306580129	2699.2048423538813	2001.026893343731	0.5130821106177583	0.5006189009195819	2393.1901623906906	1634.6530717913565	0.4406508500331143	0.427529148885718	2558.8781090649154	1664.0808852129078	0.438929068160107	0.3562505052447208	2718.8810564973687	1996.3945573621302	0.5213728981856954	0.48195525735712275	2437.843449147796	1657.3018288087278	0.45404142191880065	0.19899206444410025	3021.7340053036974	2231.648327801364	0.5453817665962306	-0.028829534809604568	3440.0793674708793	2683.7746123095344	0.6823820792370596	0.4275216155574065	2560.919188345421	1736.867112487533
[truncated: 1 more columns]
