# Supplementary material for: Regression applied to legal judgments to predict compensation for immaterial damage
Source: PeerJ Comput Sci. 2023 Mar 23;9:e1225. doi: 10.7717/peerj-cs.1225 (PMC10280496; doi:10.7717/peerj-cs.1225)
Supplement: Supplemental Information 1 [file peerj-cs-09-1225-s001.zip › data/paper/final_analysis/binary_table.xlsx]

## Sheet: Sheet1
fs	or1	ng	at	cv	oa	or2	R2 adaboost	RMSE adaboost	MAE adaboost	MPE adaboost	R2 bagging	RMSE bagging	MAE bagging	MPE bagging	R2 decision_tree	RMSE decision_tree	MAE decision_tree	MPE decision_tree	R2 elastic_net	RMSE elastic_net	MAE elastic_net	MPE elastic_net	R2 ensemble_voting_bg_mlp_gd_xgb	RMSE ensemble_voting_bg_mlp_gd_xgb	MAE ensemble_voting_bg_mlp_gd_xgb	MPE ensemble_voting_bg_mlp_gd_xgb	R2 gradient_boosting	RMSE gradient_boosting	MAE gradient_boosting	MPE gradient_boosting	R2 mlp	RMSE mlp	MAE mlp	MPE mlp	R2 random_forest	RMSE random_forest	MAE random_forest	MPE random_forest	R2 ridge	RMSE ridge	MAE ridge	MPE ridge	R2 svr_poly_rbf	RMSE svr_poly_rbf	MAE svr_poly_rbf	MPE svr_poly_rbf	R2 xgboost	RMSE xgboost	MAE xgboost
0	1	0	0	0	0	0	0.141752	3205.01	2548.94	0.679156	0.320111	2850.7	2013.51	0.531968	-0.272621	3887.95	2452.06	0.599078	0.250254	2994.5	2299.19	0.594655	0.359299	2766.93	2027.65	0.53757	0.316589	2858.43	2104.07	0.562764	0.210525	3069.05	2335.77	0.573504	0.319133	2852.85	2013.84	0.533298	0.0706131	3326.72	2494.43	0.614394	-0.0214128	3496.55	2751.42	0.695634	0.290947	2909.22	2074.69
0	1	0	0	0	1	0	0.150429	3185.29	2473.03	0.664891	0.317086	2853.22	1993.23	0.532199	-0.153226	3689.96	2426.08	0.621474	0.261455	2966.64	2274.42	0.591069	0.354261	2773.21	1995.8	0.531575	0.274855	2934.87	2006.61	0.530224	0.202448	3081.55	2342	0.572416	0.303543	2881.81	2066.61	0.562491	0.075986	3313.02	2475.2	0.608567	-0.0368674	3520.31	2747.79	0.695617	0.250781	2985.6	2085.83
1	0	0	0	0	0	0	0.11907	3213.21	2600.94	0.717901	0.335983	2790.78	1937.74	0.507946	-0.244978	3803.52	2371.07	0.582922	0.233857	2996.98	2283.79	0.614784	0.384062	2687.4	1930.63	0.497852	0.321021	2821.43	2080.87	0.547541	0.205952	3047.56	2253.18	0.518158	0.34273	2775.95	1929.43	0.506698	-9.27709e-05	3416.94	2621.38	0.644076	-0.0389122	3490.91	2707.69	0.648061	0.292162	2877.85	2058.14
1	1	1	1	1	1	0	0.486646	2476.82	1796.64	0.501172	0.688636	1924.19	951.952	0.242097	0.528351	2358.39	1018.32	0.254644	0.52736	2373.89	1618.85	0.435616	0.716133	1837.08	963.452	0.251555	0.654618	2023.01	953.025	0.243042	0.593361	2196.27	1405.22	0.350204	0.685059	1936.23	987.48	0.25775	0.468301	2511.89	1797.14	0.441825	-0.0524134	3549.55	2730.02	0.650885	0.68101	1946.26	929.539
1	1	1	1	0	0	0	0.49005	2495.28	1867.67	0.528121	0.713845	1856.57	905.61	0.231006	0.495818	2459.32	916.625	0.209684	0.529671	2396.91	1638.74	0.440206	0.743527	1758.64	919.625	0.227645	0.708195	1884.24	1090.46	0.275719	0.61792	2150.6	1263.36	0.281082	0.712128	1860.68	907.429	0.230112	0.433347	2627.71	1878.92	0.469608	-0.0670621	3611.42	2737.87	0.642804	0.708284	1874.33	950.998
1	1	1	0	0	0	0	0.432858	2570.7	1895.37	0.562335	0.718264	1794.39	813.139	0.233112	0.505967	2370.9	837.035	0.216587	0.494697	2428.67	1680.85	0.486262	0.728185	1765.7	911.851	0.244398	0.675388	1939.4	1078.28	0.300061	0.604874	2133.89	1278.28	0.29693	0.722741	1778.77	810.646	0.23206	0.443052	2535.34	1792.54	0.464113	-0.0243967	3457.05	2720.64	0.68965	0.67303	1941.61	943.924
1	1	0	1	0	0	0	0.362974	2730.46	2028.8	0.550842	0.491769	2439.04	1590.36	0.402066	0.0506594	3322.27	1994.41	0.479378	0.366584	2722.05	1986.75	0.52147	0.506347	2401.83	1666.52	0.429085	0.472389	2482.38	1770.27	0.453317	0.266935	2915.02	2051.95	0.496633	0.490763	2441.1	1593.51	0.402165	-0.0382586	3473.63	2580.75	0.620785	-0.0694191	3541	2692.87	0.611652	0.444605	2544.2	1743.15
1	0	1	1	1	0	1	0.478201	2471.84	1862.86	0.527991	0.747842	1712.65	808.55	0.210752	0.555605	2244.28	794.705	0.198209	0.555195	2284.33	1569.57	0.430672	0.772436	1626.64	830.042	0.209801	0.73139	1771.25	1001.64	0.25098	0.671732	1947.09	1143.59	0.256325	0.746551	1716.48	810.873	0.211437	0.515782	2375.92	1686.48	0.421286	-0.0646837	3535.04	2716.8	0.639121	0.740909	1734.81	857.224
1	0	1	1	1	1	0	0.477579	2497.57	1843.23	0.518699	0.719886	1819.4	845.745	0.214355	0.59385	2179.28	914.34	0.235135	0.526819	2374.8	1613.25	0.435351	0.745204	1737.88	871.345	0.227651	0.704434	1864.96	812.089	0.210227	0.615989	2132.89	1351.29	0.341209	0.709846	1855.18	918.675	0.243844	0.504139	2421.12	1680.11	0.417816	-0.0212288	3495.74	2768.45	0.701878	0.70839	1858.5	847.332
1	0	1	1	0	1	1	0.466975	2532.9	1884.41	0.53512	0.735092	1771.85	869.107	0.227454	0.567404	2257.4	1013.97	0.259564	0.555729	2312.23	1569.8	0.43302	0.76062	1683.68	866.415	0.231781	0.706144	1860.84	847.913	0.223475	0.624731	2111.68	1330.41	0.339416	0.725003	1808.32	942.828	0.256352	0.508135	2422.22	1717.1	0.418621	-0.0541916	3565.57	2707.23	0.654607	0.756299	1689.19	791.926
1	0	1	1	1	0	0	0.467666	2520.47	1892.2	0.535782	0.709606	1854.12	871.362	0.240193	0.518014	2375.84	870.891	0.233947	0.549407	2320.07	1598.06	0.432363	0.749076	1725.25	892.695	0.227784	0.702566	1881.39	1092.46	0.276059	0.688873	1912.42	1120.05	0.244504	0.710491	1851.16	867.103	0.240249	0.523174	2378.81	1691.08	0.423866	-0.0622916	3563.44	2723.57	0.636557	0.690747	1914.09	977.229
1	0	1	1	0	0	1	0.467474	2532.48	1921.51	0.593074	0.719778	1830.63	891.823	0.256535	0.508511	2413.66	906.76	0.239025	0.541225	2348.52	1620.05	0.484696	0.749604	1731.92	919.404	0.264022	0.707846	1873.16	1097.71	0.315172	0.656904	2017.68	1197.47	0.287675	0.722926	1821.47	885.516	0.2545	0.443239	2583.21	1835.5	0.513032	-0.0512794	3558.89	2747.9	0.698594	0.715916	1844.2	937.85
1	0	1	1	0	1	0	0.478003	2443.29	1824.55	0.523762	0.735939	1725.9	832.099	0.222316	0.596577	2137.36	916.612	0.243086	0.54358	2284.55	1594.38	0.431394	0.763207	1634.48	860.856	0.234349	0.72322	1764.99	798.948	0.215049	0.649709	1991.87	1315.72	0.335465	0.724269	1766.25	906.457	0.242586	0.523337	2323.02	1673.36	0.425	-0.0149643	3414.85	2732.27	0.699672	0.704951	1822.81	852.891
1	0	1	0	1	1	1	0.416692	2638.02	1916.91	0.55249	0.734408	1770.74	785.538	0.233217	0.534893	2335.68	903.224	0.259525	0.486108	2477.87	1700.46	0.498738	0.752666	1708.38	832.387	0.230574	0.714803	1832.16	756.728	0.212265	0.64361	2055.8	1261.72	0.306425	0.723285	1809.21	829.789	0.251219	0.489203	2463.08	1738.5	0.453013	-0.0332773	3512.43	2739.53	0.700013	0.704026	1867.48	812.19
1	0	1	1	0	0	0	0.455729	2559.54	1919.72	0.570143	0.702282	1887.53	860.633	0.23789	0.454121	2541.09	923.199	0.240754	0.54492	2343.9	1610.99	0.465359	0.734506	1785.03	891.708	0.242208	0.686668	1938.44	1104.27	0.299508	0.681954	1953.98	1115.94	0.27016	0.699763	1896.08	864.777	0.238685	0.524934	2387.45	1676.28	0.451505	-0.0550105	3567.15	2730.17	0.667514	0.691044	1924.64	940.609
1	0	1	0	1	0	1	0.431236	2611.12	1975.74	0.566686	0.723651	1811.83	816.07	0.23524	0.504703	2406.43	830.758	0.232793	0.501918	2445.42	1685.98	0.490082	0.737775	1765.87	900.131	0.242652	0.694549	1910.35	1066.66	0.290355	0.648952	2041.89	1190.97	0.278363	0.725571	1805.18	814.713	0.235145	0.510332	2418.17	1715.36	0.445199	-0.0299235	3515.56	2750.47	0.690696	0.692563	1910.97	932.623
1	0	1	0	1	1	0	0.429517	2610.42	1863.91	0.523198	0.719154	1824.01	798.301	0.223642	0.49331	2433.17	928.93	0.248541	0.495921	2456.07	1700.5	0.476874	0.724328	1807.23	872.957	0.232482	0.684374	1931.71	786.905	0.212611	0.611157	2149.77	1337.71	0.315903	0.7062	1866.89	852.863	0.24255	0.51257	2405.65	1708.07	0.437712	-0.0152768	3484.97	2777.86	0.72024	0.671154	1973.62	859.386
1	0	1	0	0	1	1	0.444067	2559.26	1899.02	0.545806	0.771931	1627.9	721.12	0.211362	0.629269	2075.49	832.309	0.211512	0.519556	2380.67	1662.95	0.489162	0.784016	1586.06	803.136	0.220536	0.754122	1691.19	700.108	0.185007	0.640223	2054.41	1312.85	0.333233	0.765833	1651.94	770.001	0.224903	0.489809	2447.49	1741.73	0.481053	-0.0264773	3478.28	2744.54	0.70885	0.738043	1746.98	772.246
1	0	1	0	1	0	0	0.419301	2634.55	1950.53	0.561734	0.714382	1839.95	804.026	0.225842	0.457313	2519.69	859.251	0.224922	0.501464	2443.64	1698.27	0.473444	0.720742	1821.95	918.735	0.2429	0.662457	2005.26	1103.65	0.295074	0.662178	2004.66	1198.55	0.28053	0.714492	1839.91	805.225	0.226224	0.467999	2510.5	1737.02	0.43949	-0.0299256	3510.37	2736.27	0.671124	0.652109	2032.11	978.584
1	0	1	0	0	0	1	0.402613	2643.21	2009.02	0.58657	0.736362	1751.98	793.979	0.228775	0.55783	2248.81	761.739	0.198717	0.491033	2441.12	1670.84	0.485564	0.739684	1741.5	896.991	0.239756	0.691681	1895.48	1071.15	0.287081	0.602863	2147.75	1261.77	0.29714	0.737299	1747.92	793.496	0.230756	0.47515	2468.4	1781.73	0.464544	-0.00742519	3433.37	2699.95	0.716383	0.706688	1845.82	894.703
1	0	1	0	0	1	0	0.426465	2575.45	1841.76	0.526075	0.714345	1807.16	821.192	0.228447	0.536292	2303.71	907.701	0.236725	0.502778	2401.53	1666.64	0.475322	0.732384	1753.46	860.31	0.227148	0.678172	1923.34	798.301	0.209176	0.636642	2047.03	1262.98	0.296361	0.702737	1846.77	875.275	0.247136	0.448515	2512.35	1770.77	0.449733	-0.0153158	3430.9	2752.61	0.728525	0.672071	1937.34	864.216
1	0	0	1	1	1	1	0.362254	2688.06	2026.45	0.574855	0.521725	2322.44	1558.77	0.413107	0.19743	3003.69	1857.34	0.476488	0.344723	2722.23	2036.02	0.541035	0.521233	2323.8	1602.99	0.432465	0.471772	2437.62	1577.69	0.417448	0.346899	2714.54	1988.14	0.530849	0.517277	2333.42	1593.25	0.430869	0.113221	3163.85	2361.63	0.588228	-0.0379615	3434.83	2732.15	0.684365	0.439507	2511.17	1709.82
1	0	1	0	0	0	0	0.410416	2641.41	1912.26	0.560319	0.674781	1958.44	867.25	0.248329	0.396284	2645.88	917.52	0.245338	0.488037	2465.21	1688.52	0.479565	0.702708	1875.45	940.721	0.254549	0.65679	2015.48	1079.34	0.293514	0.640256	2061.12	1206.6	0.280625	0.670684	1971.69	867.674	0.249575	0.436991	2569.74	1793.8	0.45296	-0.0341716	3501.39	2712.22	0.672595	0.637308	2069.16	1039.22
1	0	0	1	1	0	1	0.335515	2742.26	2115.04	0.617999	0.518443	2330.09	1546.73	0.424314	0.0973659	3179.5	1835.71	0.479712	0.3779	2651.87	1970.99	0.532877	0.542183	2272.62	1590.25	0.429967	0.485114	2411.41	1735.81	0.477383	0.398038	2599.98	1888.73	0.46951	0.519131	2328.5	1546.55	0.423037	0.153541	3085.88	2300.73	0.590374	-0.0528671	3456.13	2689.33	0.656638	0.489294	2398.27	1673.02
1	0	0	1	1	1	0	0.314509	2857.83	2145.81	0.60165	0.487555	2470.2	1615.51	0.424957	0.158333	3152.77	1982.38	0.507174	0.353586	2773.96	2037.89	0.531373	0.50564	2426.65	1627.89	0.431024	0.449745	2556.17	1633.41	0.423802	0.372701	2729.07	1956.84	0.506726	0.480681	2486.89	1677.23	0.449909	0.150022	3173.13	2356.32	0.573608	-0.024516	3498.8	2767.06	0.700464	0.434102	2594.09	1723.83
1	0	0	1	0	1	1	0.351386	2692.67	2035.73	0.579019	0.511634	2334.12	1555.35	0.417718	0.237717	2908.88	1852.83	0.486219	0.356339	2681.18	1989.52	0.533262	0.524093	2304.83	1592.6	0.435558	0.479072	2410.31	1569.25	0.418604	0.348724	2694.61	1974.5	0.535957	0.503248	2354.64	1602.82	0.436276	0.0585252	3236.42	2367.64	0.606115	-0.0413281	3419.49	2707.8	0.67008	0.43982	2497.21	1689.83
1	0	0	1	1	0	0	0.323636	2839.78	2172.53	0.608794	0.511219	2412.87	1571.69	0.412192	0.163309	3148.69	1843.86	0.462932	0.361902	2754.04	2010.91	0.533258	0.522	2385.79	1645.28	0.433465	0.475416	2500.07	1788.98	0.476158	0.342898	2784.94	1965.21	0.473787	0.511566	2411.85	1572.01	0.412152	0.157937	3157.79	2338.47	0.573996	-0.0647222	3567.45	2722.55	0.635006	0.46795	2515.69	1725.88
1	0	0	1	0	0	1	0.37869	2651.99	2062.91	0.589737	0.552413	2246.37	1521.14	0.409333	0.139212	3103.49	1843.01	0.465026	0.381993	2644.61	2012.77	0.536331	0.574023	2192.66	1577.97	0.42124	0.537112	2286.52	1708.26	0.461606	0.356741	2679.55	1978.37	0.472858	0.552178	2247.33	1525.07	0.408838	0.143947	3105.41	2366.66	0.589248	-0.0735873	3490.1	2744.14	0.648508	0.540921	2274.39	1622.48
1	0	0	1	0	1	0	0.319541	2830.53	2093.64	0.587145	0.507527	2403.79	1549.91	0.412313	0.237679	2982.12	1842.55	0.483567	0.344267	2776.77	2046.85	0.53898	0.516127	2383.03	1591.63	0.431651	0.470667	2492.25	1575.82	0.41727	0.369292	2721.79	1952.67	0.508248	0.49301	2440.32	1624.25	0.443639	0.130021	3187.05	2377.19	0.592942	-0.0186245	3468.6	2737.76	0.706969	0.440731	2561.7	1697.44
1	0	0	0	1	1	1	0.1569	3076.7	2448.04	0.665889	0.305178	2790.9	1948.73	0.52708	-0.145246	3575.27	2333.26	0.606316	0.190565	3014.29	2311.47	0.631235	0.340667	2718.56	1926.26	0.516074	0.248704	2899.12	1972.86	0.524492	0.154516	3075.67	2323.8	0.573276	0.28816	2824.83	2020.99	0.553797	-0.07117	3458.72	2642.24	0.66673	-0.0689718	3464.81	2699.49	0.646681	0.245108	2906.98	2023.46
1	0	0	1	0	0	0	0.31341	2832.64	2205.73	0.615615	0.495245	2421.69	1597.19	0.411882	0.0737212	3279.65	1905.95	0.459765	0.354136	2744.9	2028.1	0.524915	0.503359	2403.38	1670.86	0.424374	0.465449	2495.74	1789.39	0.45835	0.338144	2771.58	2000.52	0.479068	0.492858	2428.19	1602.29	0.415224	0.0881438	3244.01	2385.96	0.581851	-0.0713913	3539.73	2727.19	0.623185	0.433621	2563.51	1757.73
1	0	0	0	1	0	1	0.141702	3107.09	2514.88	0.708738	0.329124	2746.41	1937.35	0.520737	-0.258319	3750.58	2395.42	0.601598	0.153734	3086.16	2401.54	0.661288	0.329658	2745.14	2034.15	0.542266	0.257757	2889.94	2209.6	0.592074	0.0690014	3227.88	2411.6	0.602774	0.330123	2744.19	1934.29	0.519538	-0.0905055	3494.51	2722.33	0.725349	-0.0455917	3431.17	2695.7	0.669144	0.252865	2895.42	2107.6
1	0	0	0	1	1	0	0.127066	3227.54	2559.14	0.696025	0.270555	2949.18	2037.74	0.535224	-0.144262	3683.08	2443.03	0.62099	0.18826	3112.31	2376.75	0.625809	0.312983	2862.72	2021.89	0.525216	0.209868	3067.42	2104.4	0.54139	0.144414	3190.9	2389.76	0.585691	0.258599	2973.9	2106.83	0.560662	-0.0493282	3528.14	2691.42	0.657542	-0.0288908	3505.9	2767.25	0.698799	0.225866	3034.95	2116.24
1	0	0	0	0	1	1	0.152258	3060.42	2463.64	0.655285	0.297277	2788.47	1989.49	0.515887	-0.129915	3521.75	2344.17	0.593838	0.189528	2992.85	2354.29	0.6163	0.319184	2743.87	2014.75	0.514767	0.226627	2918.96	2039.64	0.517103	0.12055	3110.7	2410.28	0.587152	0.28524	2812.05	2036.15	0.537677	-0.140883	3542.69	2729.16	0.673326	-0.0804657	3457.42	2677.67	0.612308	0.23725	2901.52	2082.83
1	0	0	0	1	0	0	0.0750288	3323.77	2707.24	0.763191	0.271592	2950.52	2030.35	0.523622	-0.33113	3971.06	2454.5	0.614223	0.142597	3202.4	2471.88	0.653277	0.266355	2962.3	2128.96	0.548332	0.203859	3085.2	2283.01	0.591726	-0.0233148	3493.25	2522.67	0.610949	0.270702	2952.72	2035.35	0.526562	-0.168286	3732.03	2835.52	0.704896	-0.0550051	3553.25	2727.35	0.64601	0.199725	3091.27	2205.54
1	0	0	0	0	0	1	0.136336	3063.6	2504.15	0.712565	0.321419	2715.9	1885.67	0.517298	-0.339907	3809.34	2337.91	0.610598	0.189885	2967.78	2315.48	0.643073	0.333333	2691.43	1981.75	0.536904	0.276185	2804.7	2122.22	0.580824	0.0377868	3229.52	2447.31	0.601626	0.324736	2709.51	1883.24	0.516852	-0.0885682	3428.79	2641.84	0.678262	-0.0341141	3352.74	2668.09	0.679508	0.24302	2865.7	2074.76
1	0	0	0	0	1	0	0.134217	3280.18	2575.24	0.680417	0.259038	3032.37	2073.75	0.521277	-0.124795	3728.39	2469.1	0.596928	0.174619	3201.61	2422.73	0.620437	0.280498	2988.43	2093.57	0.522443	0.207361	3134.76	2121.45	0.526337	0.110009	3317.85	2469.67	0.569586	0.258924	3033.61	2137.86	0.54702	-0.14407	3759.49	2803.37	0.6573	-0.0158975	3553.5	2830.13	0.711327	0.181056	3186.99	2188.86
0	0	0	0	1	1	0	0.134564	3216.55	2527.69	0.665225	0.327592	2834.3	1969.58	0.511232	-0.0994241	3608.09	2390.07	0.598628	0.27425	2942.53	2253.52	0.578693	0.371514	2739.47	1963.23	0.509412	0.299229	2890.76	1979.52	0.509098	0.228829	3030.55	2290.07	0.557166	0.308911	2873.75	2061.51	0.548123	0.105317	3261.96	2436.88	0.595566	-0.016391	3486.06	2776.19	0.71789	0.280051	2930.36	2048.64
0	0	0	0	1	1	1	0.149255	3089.1	2451.79	0.650107	0.311278	2778.84	1963.24	0.52473	-0.165527	3603.91	2382.61	0.61795	0.246071	2905.75	2255.99	0.58701	0.348409	2702.24	1963.75	0.519116	0.261405	2874.95	1978.08	0.518198	0.178821	3030.04	2324.39	0.567455	0.299424	2803.19	2037.58	0.553192	0.0844642	3196.38	2399.69	0.591582	-0.0430863	3421.5	2707.12	0.675709	0.257059	2882.97	2038.44
0	0	0	0	0	0	0	0.111995	3275.72	2596.47	0.689827	0.300469	2907.51	1996.86	0.513681	-0.225294	3841.67	2379.7	0.580837	0.270989	2968.04	2269.57	0.573187	0.359124	2783.5	2005.98	0.509529	0.302796	2902.13	2122.21	0.550894	0.238978	3030.91	2272.92	0.536788	0.297461	2914.14	2003.71	0.514757	0.109703	3276.43	2444.76	0.580735	-0.0436616	3552.61	2750.33	0.667621	0.297608	2912.22	2059.06
0	1	1	1	0	0	0	0.44894	2554.26	1916.79	0.530812	0.700279	1879.46	987.88	0.254763	0.383861	2674.03	1104.73	0.265282	0.533409	2350.05	1707.96	0.433175	0.711329	1846.29	1103.36	0.279402	0.694145	1900.34	1149.38	0.294847	0.527153	2365.05	1654.33	0.394356	0.696043	1892.83	990.127	0.254941	0.482251	2471.22	1769.22	0.431764	-0.0634445	3552.42	2731.19	0.636924	0.676667	1951.15	1062.64
0	1	1	1	0	1	0	0.501703	2444.41	1785.65	0.521988	0.703764	1881.06	982.057	0.2569	0.446258	2564.55	1238.95	0.305508	0.550098	2321.84	1698.42	0.449933	0.722767	1818.65	1031.81	0.272027	0.667072	1991.83	966.688	0.248542	0.55405	2310.42	1632.67	0.408828	0.696689	1904.64	1056.02	0.285797	0.463605	2515	1772.51	0.44578	-0.0442624	3542.77	2720.51	0.674837	0.677557	1959.44	957.211
0	1	1	1	1	1	0	0.492217	2463.12	1800.35	0.501397	0.690976	1917.27	1001.86	0.25284	0.445082	2557.84	1214.84	0.287192	0.536021	2351.98	1704.25	0.432287	0.706329	1868.24	1058.27	0.268883	0.64327	2057.65	996.589	0.246895	0.523914	2380.27	1679.86	0.407213	0.682739	1943.5	1074.93	0.276989	0.472964	2495.69	1766.19	0.429987	-0.0490517	3542.73	2732.5	0.655973	0.663139	1998.59	995.385
0	1	1	0	1	0	0	0.413224	2648	2038.1	0.550985	0.715051	1840.12	903.157	0.256962	0.515779	2381.34	935.284	0.248511	0.485869	2477.59	1802.28	0.46959	0.72375	1815.23	1083.32	0.286986	0.690611	1920.37	1115.29	0.302331	0.446951	2566.62	1829.75	0.42889	0.716021	1837.03	901.62	0.25672	0.475603	2498.25	1816.07	0.455008	-0.0158834	3485.25	2745.31	0.694605	0.71446	1842.65	945.27
0	1	1	0	1	1	0	0.45055	2563.23	1898.6	0.519327	0.712934	1846.33	911.382	0.260345	0.522297	2370.95	988.197	0.266525	0.480913	2489.88	1815.81	0.474489	0.724434	1810.53	1040.56	0.28378	0.651481	2026.66	885.449	0.246449	0.435817	2591.72	1855.34	0.447127	0.706516	1867.56	937.317	0.26863	0.471466	2508.75	1822.34	0.458166	-0.0302431	3511.9	2751.32	0.685155	0.689154	1917.2	899.275
0	1	0	1	1	0	0	0.335534	2815.61	2086.07	0.569641	0.492073	2459.81	1620.16	0.421705	0.0674609	3323.21	2003.89	0.496991	0.378436	2717.69	2013.42	0.503874	0.511684	2411.29	1665.63	0.429477	0.477099	2496.08	1779.19	0.458896	0.414228	2636.35	1899.23	0.465582	0.491051	2462.04	1623.49	0.422905	0.217046	3043.86	2241.71	0.532902	-0.0622434	3563.76	2724.01	0.63709	0.451098	2555.23	1744.48
0	1	0	1	1	1	0	0.324743	2838.21	2054.63	0.556237	0.490039	2464.76	1628.07	0.425406	0.144642	3178.86	2008.28	0.50743	0.386861	2702.4	1998.99	0.500925	0.502332	2435.68	1644.87	0.430307	0.425655	2612.97	1676.03	0.429904	0.372288	2732.69	1995	0.500567	0.480604	2487.56	1677.45	0.444084	0.217081	3045.77	2252.22	0.537728	-0.0447727	3535.3	2736.77	0.662075	0.430599	2603.82	1737.25
1	0	1	1	1	1	1	0.488851	2464.47	1813.19	0.526253	0.720471	1812.37	889.835	0.233485	0.557333	2273.54	972.478	0.260176	0.533825	2354.51	1600.63	0.449983	0.739953	1750.32	915.254	0.247999	0.679131	1939.95	879.034	0.230745	0.605427	2157.35	1398.77	0.36615	0.713485	1836.66	938.796	0.255958	0.501642	2422.73	1757.54	0.459139	-0.0513931	3540	2714.01	0.668114	0.722186	1806.87	847.141
0	0	1	0	1	1	0	0.427889	2617.53	1954.01	0.540048	0.727375	1800.84	868.257	0.248281	0.549724	2299.09	950.274	0.249354	0.499454	2447.64	1769.81	0.465167	0.742058	1753.43	986.895	0.268173	0.69286	1905.08	824.789	0.227734	0.47323	2509.82	1776.54	0.426568	0.717597	1834.31	895.347	0.25489	0.498712	2445.93	1755.68	0.440788	-0.0153762	3486.85	2783.49	0.722775	0.720657	1819.96	843.318
0	0	1	0	1	1	1	0.468121	2472.62	1853.63	0.525164	0.753033	1677.61	828.117	0.252962	0.569736	2202.99	893.101	0.256997	0.503534	2388.08	1757.97	0.478907	0.761257	1650.97	957.012	0.276096	0.697299	1849.09	783.886	0.229889	0.461245	2485.51	1786.64	0.446421	0.746853	1699.13	853.654	0.261612	0.507374	2375.73	1744.83	0.456294	-0.0330146	3447.54	2732.24	0.702013	0.737072	1729.69	797.963
1	1	0	1	0	1	0	0.340409	2866.65	2069.16	0.568602	0.479828	2542.28	1615.35	0.411685	0.236682	3072.49	1867.31	0.473233	0.323211	2899.99	2087.02	0.541325	0.481918	2538.32	1658.34	0.428955	0.437068	2642.09	1648.3	0.415058	0.332208	2880.5	2049.44	0.542581	0.480873	2540.93	1663.06	0.432227	-0.0611437	3611.03	2580.23	0.634957	-0.0511912	3621.65	2752.69	0.655415	0.402672	2722.96	1758.06
1	1	0	1	1	0	0	0.327098	2832.73	2120.41	0.590939	0.475409	2498.68	1642.01	0.4288	0.0766882	3306.97	1964.86	0.493076	0.336897	2807.99	2052.07	0.538956	0.492067	2458.29	1702.66	0.441133	0.440706	2579.05	1835.19	0.487326	0.284172	2902.22	2072.88	0.497311	0.47528	2499.4	1640.01	0.428234	-0.0494137	3516.47	2558.2	0.608308	-0.0630143	3563.58	2723.6	0.636545	0.43585	2590.81	1775.59
1	1	0	1	1	1	0	0.330317	2826.55	2072.92	0.572021	0.493603	2457.16	1604.22	0.414771	0.219389	3038.77	1877.33	0.469727	0.353557	2776.11	2005.24	0.524352	0.499935	2442.55	1628.18	0.424486	0.445756	2568.83	1633.83	0.414021	0.352189	2775.46	1992.67	0.510772	0.487334	2472.52	1646.14	0.431239	0.0556246	3349.98	2468.64	0.608691	-0.058983	3559.97	2729.14	0.64458	0.424925	2618.96	1720.21
1	1	1	0	0	1	0	0.428641	2647.84	1868.07	0.524172	0.709376	1884.22	855.166	0.254014	0.565061	2292.25	935.809	0.255905	0.501404	2475.53	1694.52	0.476033	0.723492	1835.68	896.658	0.245715	0.684538	1957.72	826.626	0.233885	0.591672	2235.75	1407.18	0.326403	0.699278	1917.33	886.816	0.263758	0.432266	2633.59	1841.54	0.474408	-0.0240835	3543.91	2789.85	0.707758	0.682353	1966.45	883.263
1	1	1	0	1	0	0	0.416587	2638.97	1960.16	0.558633	0.68694	1924.19	880.816	0.244063	0.426781	2586.61	919.548	0.25273	0.488794	2473.04	1716.84	0.477395	0.712987	1844.58	963.675	0.249045	0.660654	2008.11	1108.08	0.28558	0.636207	2080.02	1280.22	0.299423	0.686472	1925.88	881.859	0.24524	0.45925	2530.89	1790.47	0.452009	-0.0260198	3501.13	2738.84	0.678823	0.64809	2042.28	1041.22
1	1	1	0	1	1	0	0.426353	2616.97	1877.59	0.520719	0.709936	1850.29	828.691	0.229781	0.50909	2387.32	948.728	0.248503	0.499727	2446.64	1693.43	0.471952	0.724581	1803.21	881.006	0.229037	0.683228	1928.64	810.616	0.216355	0.600972	2175.97	1330.74	0.303225	0.696225	1895.46	878.001	0.244468	0.455271	2542.02	1774.12	0.450037	-0.02421	3500.86	2765.56	0.700791	0.674533	1958.94	861.556
1	1	1	1	0	1	0	0.49943	2462.6	1817.69	0.499087	0.725127	1821.19	910.629	0.22086	0.555979	2302.62	1013.6	0.236425	0.552121	2325.48	1599.57	0.413339	0.747083	1744.52	917.434	0.230233	0.665253	1986.77	910.704	0.2209	0.598634	2197.19	1403.53	0.335336	0.711015	1868.88	963.9	0.242649	0.506656	2437.3	1753.13	0.432106	-0.0783396	3615.39	2754.06	0.625593	0.719839	1834.21	860.155
0	0	0	1	1	1	0	0.316469	2858.15	2117.02	0.581363	0.501259	2439.63	1612.23	0.42306	0.167961	3142.66	2009.46	0.504902	0.407701	2656.89	1971.41	0.497376	0.522025	2387.24	1615.96	0.427394	0.457215	2542.39	1638.82	0.423362	0.404472	2662.39	1940.51	0.492441	0.488717	2470.28	1680.26	0.448815	0.245508	2988.46	2200.19	0.529628	-0.0191542	3493.15	2776.53	0.710358	0.452552	2553.65	1714.01
0	0	0	1	1	1	1	0.359365	2677.48	1988.45	0.55653	0.545684	2253.88	1525.77	0.411327	0.224333	2938.09	1875.09	0.488661	0.417727	2548.33	1921.4	0.496287	0.556793	2225.4	1546.93	0.422559	0.494301	2373.72	1545.2	0.413425	0.413692	2557.02	1892.38	0.497359	0.538398	2271.9	1573.36	0.430946	0.291505	2806.37	2093.79	0.512023	-0.044047	3422.44	2706.97	0.671643	0.489795	2386.31	1624.49
0	0	1	1	0	1	0	0.463785	2528.97	1841.44	0.532693	0.684233	1937.64	969.339	0.254463	0.473204	2496.49	1183.96	0.300294	0.529226	2363.3	1692.22	0.448632	0.707711	1865.16	1026.85	0.277893	0.649561	2035.64	969.389	0.261538	0.541352	2332.14	1631.09	0.410469	0.67404	1970.16	1055.41	0.289873	0.442822	2546.25	1754.91	0.440588	-0.0250093	3500.09	2780.96	0.723629	0.665696	1996.09	984.762
0	0	0	1	0	1	0	0.294314	2892.19	2124.62	0.583768	0.459035	2530.33	1637.99	0.42979	0.164011	3136.08	1984.84	0.505831	0.399854	2665.3	1962.4	0.491859	0.492449	2452.21	1622.61	0.424818	0.414818	2630.54	1668.93	0.433345	0.382317	2696.24	1932.25	0.482027	0.453221	2544.59	1695.07	0.451779	0.232774	3001.56	2190.79	0.516781	-0.0245738	3490.09	2761.85	0.713271	0.419572	2621.49	1729.85
0	0	0	1	0	1	1	0.336095	2744.94	2019.04	0.581103	0.516727	2339.99	1556.12	0.433459	0.200914	3004.56	1884.46	0.506992	0.39266	2618.49	1939.71	0.519962	0.525253	2318.45	1567.23	0.440131	0.454482	2484.16	1567.78	0.438406	0.39063	2624.14	1910.85	0.504817	0.507513	2361.85	1606.97	0.454925	0.276097	2854.4	2127.04	0.532743	-0.0233719	3409.97	2717.49	0.708447	0.457247	2478.55	1642.74
0	0	0	0	0	1	0	0.134125	3234.45	2532.66	0.68062	0.320287	2866.63	1991.59	0.532989	-0.109145	3642.88	2425.37	0.6244	0.274163	2958.24	2279.72	0.592355	0.373293	2752.02	1973.67	0.521279	0.322699	2858.75	1962.85	0.517256	0.229982	3042.58	2296.3	0.561845	0.299788	2909.42	2082.65	0.568063	0.117532	3254.74	2429.23	0.599157	-0.0180575	3508.18	2803.09	0.743083	0.290447	2928.32	2049.3
0	0	0	0	0	1	1	0.141316	3149.01	2508.98	0.676643	0.328425	2780.78	1965.52	0.529546	-0.213637	3721.94	2435.46	0.636544	0.284003	2872.29	2244.33	0.583167	0.36857	2696.1	1966.67	0.527964	0.278757	2879.68	1969.57	0.5316	0.208695	3015.81	2341.55	0.568765	0.297945	2844.51	2063.4	0.571807	0.120577	3178.26	2386.72	0.589888	-0.0352105	3458.43	2767.12	0.704442	0.268097	2902.65	2045.76
0	0	1	1	0	1	1	0.491999	2423.14	1812.53	0.511825	0.715206	1809.92	968.527	0.248034	0.529474	2319.77	1126.76	0.278046	0.557215	2261.13	1651.45	0.429939	0.741632	1724.14	1000.28	0.259634	0.710991	1821.21	922.769	0.233721	0.562958	2244.75	1593.28	0.395423	0.702463	1851.13	1046.14	0.274875	0.45725	2482.96	1706.05	0.425387	-0.0501907	3487.06	2707.61	0.657592	0.705309	1837.46	940.33
0	0	1	1	1	1	0	0.47225	2510.03	1841.14	0.51506	0.690954	1914.69	976.09	0.24431	0.473465	2491.68	1190.59	0.28565	0.544511	2330.7	1681.34	0.430333	0.710401	1855.08	1039.17	0.263748	0.664422	1994.13	951.791	0.238369	0.544835	2328.1	1635.6	0.402509	0.678202	1955.23	1066.81	0.276126	0.475992	2480.03	1734.55	0.42449	-0.0200591	3492.61	2769.37	0.70395	0.671707	1974.14	979.362
0	0	1	0	0	1	0	0.434599	2549.39	1922.56	0.54219	0.744273	1708.04	839.493	0.245081	0.573353	2197.32	901.09	0.25106	0.507395	2377.28	1742.98	0.475827	0.757999	1664.36	965.401	0.268299	0.710307	1818.2	800.167	0.222774	0.475905	2450.02	1777.44	0.444123	0.728606	1760.43	878.518	0.255419	0.504601	2379.94	1734.02	0.455087	-0.017984	3418.17	2775.84	0.756453	0.727441	1766.57	832.597
0	0	1	0	0	1	1	0.434136	2592.32	1946.16	0.552752	0.688281	1917.05	928.045	0.279741	0.46927	2483.55	1036.78	0.300029	0.486941	2468.87	1797.37	0.487312	0.701713	1874.72	1051.86	0.305751	0.623613	2096.15	910.171	0.275763	0.452732	2545.96	1813.29	0.4516	0.682017	1936.2	954.876	0.285694	0.505988	2420.79	1743.03	0.456307	-0.0243135	3491.81	2757.3	0.710606	0.661057	1993.14	910.073
0	1	0	0	1	0	0	0.140573	3205.72	2528.06	0.662611	0.314752	2861.97	2003.14	0.521101	-0.265741	3874.56	2434.29	0.592545	0.241905	3008.1	2305.47	0.585499	0.353463	2779	2028.07	0.524128	0.308108	2874.6	2107.46	0.552529	0.197821	3089.26	2341.84	0.571121	0.315031	2861.51	2002.13	0.521542	0.0439138	3371.59	2521.66	0.610212	-0.0282793	3507.09	2741.54	0.679674	0.287154	2917.2	2087.43
0	1	0	0	1	1	0	0.148153	3194.42	2480.97	0.644317	0.29862	2898.26	2022.83	0.524289	-0.194173	3767.08	2484.72	0.624469	0.239172	3016.07	2308.71	0.58603	0.332521	2826.32	2026.98	0.522482	0.240705	3012.59	2055.33	0.523964	0.166471	3152.81	2398.54	0.585048	0.290654	2914.55	2088.51	0.551502	0.0417003	3378.8	2520.02	0.612161	-0.0316877	3515.74	2740.28	0.676177	0.229333	3034.72	2121.82
0	1	1	0	0	0	0	0.419674	2612.24	2021.73	0.550182	0.715012	1819.24	893.598	0.254133	0.556167	2266.25	922.996	0.258348	0.491272	2442.32	1796.06	0.473221	0.732921	1765.96	1071.81	0.288544	0.694836	1889.93	1109.27	0.302318	0.467707	2495.53	1791.99	0.421123	0.719385	1806.21	885.184	0.252286	0.475239	2477.7	1817.14	0.464768	-0.0160797	3456.9	2745.96	0.700167	0.715794	1817.53	940.011
0	1	1	0	0	1	0	0.463143	2497.99	1872.03	0.526113	0.722782	1790.91	888.786	0.258011	0.547627	2277.38	966.04	0.268364	0.502593	2403.98	1768.46	0.472151	0.730465	1764.58	1022.42	0.284954	0.654734	1985.18	873.033	0.24558	0.466474	2487.74	1800.33	0.437377	0.709768	1832.65	922.949	0.26889	0.491586	2427.89	1769.35	0.449055	-0.0235703	3449.64	2717.96	0.696118	0.68855	1894.91	894.571
1	1	0	0	0	0	0	0.13673	3211.87	2524.38	0.670553	0.245648	3004.99	2097.83	0.543221	-0.403015	4084.34	2622.8	0.645003	0.161987	3164.93	2416.44	0.643998	0.266209	2960.75	2133.07	0.55292	0.199351	3092.68	2284.04	0.594335	0.0208028	3412.06	2507.88	0.593519	0.246531	3002.95	2097.65	0.544085	-0.25035	3844.01	2953.55	0.73826	-0.0366276	3519.46	2711.05	0.657011	0.185464	3117.6	2229.36
1	1	0	0	0	1	0	0.14833	3166.63	2461.73	0.659344	0.2612	2948.55	2011.61	0.518861	-0.18727	3729.47	2484.93	0.612462	0.173181	3119.55	2368.84	0.635169	0.289043	2893.22	2034.02	0.528203	0.201869	3063.46	2088.71	0.526367	0.0851027	3277.52	2460.28	0.608285	0.246815	2978.55	2109.24	0.551621	-0.240063	3813.27	2836.24	0.698527	-0.0558763	3527.08	2689.47	0.639213	0.17308	3117.35	2141.85
1	1	0	0	1	0	0	0.144783	3198.54	2544.93	0.700606	0.280079	2934.98	2035.12	0.529055	-0.335478	3982.77	2517.65	0.611955	0.193031	3107.24	2345.42	0.624496	0.316388	2860.14	2034.24	0.523651	0.280295	2934.66	2133.51	0.555218	0.0709574	3329.26	2442.3	0.57846	0.278454	2938.27	2040.74	0.530157	-0.200883	3779.01	2845.55	0.690197	-0.0411802	3529.46	2732.93	0.661646	0.231337	3030.49	2137.09
1	1	0	0	1	1	0	0.134883	3214.93	2520.79	0.672958	0.276295	2936.51	2065.29	0.52918	-0.211788	3783.98	2515.55	0.625538	0.154253	3179.17	2423.42	0.645157	0.287358	2914.76	2079.02	0.533834	0.192821	3096.06	2144.82	0.547485	0.0804948	3308.32	2497.04	0.603354	0.262995	2963.86	2145.86	0.560085	-0.188048	3751.39	2858.46	0.71516	-0.0573336	3555.02	2729.22	0.648622	0.173949	3133.51	2190.89
1	1	1	1	1	0	0	0.459333	2538.94	1915.71	0.539022	0.706298	1867.98	895.219	0.222176	0.501722	2424.19	897.894	0.212482	0.542407	2337.31	1592.69	0.429954	0.74249	1750.59	912.024	0.223785	0.69591	1903.1	1101.92	0.275793	0.640713	2061.24	1218.04	0.262197	0.707478	1864.2	894.094	0.221951	0.48022	2476.61	1742.14	0.437627	-0.062962	3564.5	2723.27	0.635972	0.704637	1870.79	929.808
0	0	1	1	1	1	1	0.508199	2381.45	1804.65	0.517457	0.728721	1762.47	945.419	0.246436	0.513255	2349.1	1100.36	0.276531	0.564668	2238.59	1660.57	0.439619	0.746246	1704.24	998.953	0.264626	0.68851	1883.61	924.135	0.240685	0.563616	2237.9	1612.5	0.408147	0.718093	1799.14	1027.82	0.274922	0.495732	2394.51	1708.58	0.433731	-0.0451143	3475.35	2717.62	0.675099	0.706385	1831.02	927.329
0	1	0	1	0	0	0	0.335544	2823.47	2099.09	0.596907	0.503228	2435.68	1616.27	0.439567	0.0839644	3291.13	1999.58	0.505354	0.406613	2666.35	1986.82	0.523018	0.52617	2380.64	1658.28	0.44849	0.490029	2471.24	1777.17	0.482003	0.44152	2585.04	1862.29	0.47189	0.502662	2437.36	1614.9	0.438541	0.240783	3011.6	2233.08	0.549341	-0.0570214	3568.48	2738.95	0.667144	0.463742	2527.39	1738.41
0	1	0	1	0	1	0	0.313388	2806.74	2040.66	0.574461	0.494918	2406.76	1610.65	0.434679	0.139804	3125.12	1989.76	0.509925	0.364133	2699.2	2001.03	0.513082	0.500619	2393.19	1634.65	0.440651	0.427529	2558.88	1664.08	0.438929	0.356251	2718.88	1996.39	0.521373	0.481955	2437.84	1657.3	0.454041	0.198992	3021.73	2231.65	0.545382	-0.0288295	3440.08	2683.77	0.682382	0.427522	2560.92	1736.87
[truncated: 1 more columns]
