# Supplementary material for: Regression applied to legal judgments to predict compensation for immaterial damage
Source: PeerJ Comput Sci. 2023 Mar 23;9:e1225. doi: 10.7717/peerj-cs.1225 (PMC10280496; doi:10.7717/peerj-cs.1225)
Supplement: Supplemental Information 1 [file peerj-cs-09-1225-s001.zip › data/paper/final_analysis/elapsed_time_combinations.csv]

fs	cv	or1	at	ng	oa	or2	elapsed_time
1	1	1	1	1	1	0	0.9530555555555555
1	1	1	1	0	1	0	0.8394444444444444
1	0	1	1	1	1	0	0.2288888888888889
1	0	1	1	0	1	0	0.1897222222222222
1	1	1	0	1	1	0	0.6558333333333334
1	1	1	0	0	1	0	0.535
1	0	1	0	1	1	0	0.16527777777777777
1	0	1	0	0	1	0	0.1336111111111111
1	1	1	1	1	0	0	6.363333333333333
1	1	1	1	0	0	0	6.323611111111111
1	0	1	1	1	0	0	1.3241666666666667
1	0	1	1	0	0	0	1.2863888888888888
1	1	1	0	1	0	0	2.9450000000000003
1	1	1	0	0	0	0	3.4383333333333335
1	0	1	0	1	0	0	0.6416666666666666
1	0	1	0	0	0	0	0.7758333333333334
1	1	0	1	1	1	1	0.9963888888888889
1	1	0	1	0	1	1	0.8141666666666667
1	0	0	1	1	1	1	0.2361111111111111
1	0	0	1	0	1	1	0.19277777777777777
1	1	0	0	1	1	1	0.6652777777777777
1	1	0	0	0	1	1	0.53
1	0	0	0	1	1	1	0.16527777777777777
1	0	0	0	0	1	1	0.13083333333333333
1	1	0	1	1	0	1	6.4575000000000005
1	1	0	1	0	0	1	6.288055555555555
1	0	0	1	1	0	1	1.3097222222222222
1	0	0	1	0	0	1	1.3191666666666666
1	1	0	0	1	0	1	3.104166666666667
1	1	0	0	0	0	1	3.6791666666666667
1	0	0	0	1	0	1	0.6588888888888889
1	0	0	0	0	0	1	0.7266666666666667
1	1	0	1	1	1	0	1.0805555555555555
1	1	0	1	0	1	0	0.9483333333333334
1	0	0	1	1	1	0	0.2625
1	0	0	1	0	1	0	0.20500000000000002
1	1	0	0	1	1	0	0.7247222222222223
1	1	0	0	0	1	0	0.5652777777777778
1	0	0	0	1	1	0	0.19055555555555553
1	0	0	0	0	1	0	0.14333333333333334
1	1	0	1	1	0	0	7.046388888888889
1	1	0	1	0	0	0	7.065277777777777
1	0	0	1	1	0	0	1.4683333333333335
1	0	0	1	0	0	0	1.4252777777777779
1	1	0	0	1	0	0	3.450555555555556
1	1	0	0	0	0	0	3.806111111111111
1	0	0	0	1	0	0	0.6819444444444444
1	0	0	0	0	0	0	0.7625
1	1	1	1	1	1	0	0.9508333333333333
0	0	1	0	0	1	0	2.0441666666666665
0	0	1	0	1	1	0	3.4538888888888892
0	1	1	0	0	1	0	10.554444444444446
0	1	1	0	1	1	0	17.296666666666667
0	0	1	1	0	1	0	2.2463888888888888
0	0	1	1	1	1	0	3.698055555555556
0	1	1	1	0	1	0	10.916666666666666
0	1	1	1	1	1	0	18.354166666666668
0	0	0	0	0	1	1	1.912222222222222
0	0	0	0	1	1	1	3.190555555555555
0	1	0	0	0	1	1	9.757222222222222
0	1	0	0	1	1	1	16.893333333333334
0	0	0	1	0	1	1	2.2713888888888887
0	0	0	1	1	1	1	3.5813888888888887
0	1	0	1	0	1	1	11.185555555555556
0	1	0	1	1	1	1	18.338055555555556
0	0	0	0	0	1	0	2.204166666666667
0	0	0	0	1	1	0	3.675
0	1	0	0	0	1	0	11.193888888888889
0	1	0	0	1	1	0	23.2275
0	0	0	1	0	1	0	2.9644444444444447
0	0	0	0	0	0	0	5.533611111111111
0	0	0	1	1	1	0	4.189444444444445
0	1	0	1	0	1	0	12.857777777777777
0	1	0	1	1	1	0	21.3375
0	0	1	0	0	0	0	4.792222222222222
0	0	1	0	1	0	0	7.109722222222222
0	1	1	0	0	0	0	24.40611111111111
0	1	1	0	1	0	0	35.15972222222222
0	0	1	1	0	0	0	5.636666666666666
0	0	1	1	1	0	0	7.911666666666667
0	1	1	1	0	0	0	27.968055555555555
