# Supplementary material for: Regression applied to legal judgments to predict compensation for immaterial damage
Source: PeerJ Comput Sci. 2023 Mar 23;9:e1225. doi: 10.7717/peerj-cs.1225 (PMC10280496; doi:10.7717/peerj-cs.1225)
Supplement: Supplemental Information 1 [file peerj-cs-09-1225-s001.zip › data/paper/final_analysis/elapsed_time_combinations.xlsx]

## Sheet: Sheet1
fs	cv	or1	at	ng	oa	or2	elapsed_time
1	1	1	1	1	1	0	0.953056
1	1	1	1	0	1	0	0.839444
1	0	1	1	1	1	0	0.228889
1	0	1	1	0	1	0	0.189722
1	1	1	0	1	1	0	0.655833
1	1	1	0	0	1	0	0.535
1	0	1	0	1	1	0	0.165278
1	0	1	0	0	1	0	0.133611
1	1	1	1	1	0	0	6.36333
1	1	1	1	0	0	0	6.32361
1	0	1	1	1	0	0	1.32417
1	0	1	1	0	0	0	1.28639
1	1	1	0	1	0	0	2.945
1	1	1	0	0	0	0	3.43833
1	0	1	0	1	0	0	0.641667
1	0	1	0	0	0	0	0.775833
1	1	0	1	1	1	1	0.996389
1	1	0	1	0	1	1	0.814167
1	0	0	1	1	1	1	0.236111
1	0	0	1	0	1	1	0.192778
1	1	0	0	1	1	1	0.665278
1	1	0	0	0	1	1	0.53
1	0	0	0	1	1	1	0.165278
1	0	0	0	0	1	1	0.130833
1	1	0	1	1	0	1	6.4575
1	1	0	1	0	0	1	6.28806
1	0	0	1	1	0	1	1.30972
1	0	0	1	0	0	1	1.31917
1	1	0	0	1	0	1	3.10417
1	1	0	0	0	0	1	3.67917
1	0	0	0	1	0	1	0.658889
1	0	0	0	0	0	1	0.726667
1	1	0	1	1	1	0	1.08056
1	1	0	1	0	1	0	0.948333
1	0	0	1	1	1	0	0.2625
1	0	0	1	0	1	0	0.205
1	1	0	0	1	1	0	0.724722
1	1	0	0	0	1	0	0.565278
1	0	0	0	1	1	0	0.190556
1	0	0	0	0	1	0	0.143333
1	1	0	1	1	0	0	7.04639
1	1	0	1	0	0	0	7.06528
1	0	0	1	1	0	0	1.46833
1	0	0	1	0	0	0	1.42528
1	1	0	0	1	0	0	3.45056
1	1	0	0	0	0	0	3.80611
1	0	0	0	1	0	0	0.681944
1	0	0	0	0	0	0	0.7625
1	1	1	1	1	1	0	0.950833
0	0	1	0	0	1	0	2.04417
0	0	1	0	1	1	0	3.45389
0	1	1	0	0	1	0	10.5544
0	1	1	0	1	1	0	17.2967
0	0	1	1	0	1	0	2.24639
0	0	1	1	1	1	0	3.69806
0	1	1	1	0	1	0	10.9167
0	1	1	1	1	1	0	18.3542
0	0	0	0	0	1	1	1.91222
0	0	0	0	1	1	1	3.19056
0	1	0	0	0	1	1	9.75722
0	1	0	0	1	1	1	16.8933
0	0	0	1	0	1	1	2.27139
0	0	0	1	1	1	1	3.58139
0	1	0	1	0	1	1	11.1856
0	1	0	1	1	1	1	18.3381
0	0	0	0	0	1	0	2.20417
0	0	0	0	1	1	0	3.675
0	1	0	0	0	1	0	11.1939
0	1	0	0	1	1	0	23.2275
0	0	0	1	0	1	0	2.96444
0	0	0	0	0	0	0	5.53361
0	0	0	1	1	1	0	4.18944
0	1	0	1	0	1	0	12.8578
0	1	0	1	1	1	0	21.3375
0	0	1	0	0	0	0	4.79222
0	0	1	0	1	0	0	7.10972
0	1	1	0	0	0	0	24.4061
0	1	1	0	1	0	0	35.1597
0	0	1	1	0	0	0	5.63667
0	0	1	1	1	0	0	7.91167
0	1	1	1	0	0	0	27.9681
