# Supplementary material for: Regression applied to legal judgments to predict compensation for immaterial damage
Source: PeerJ Comput Sci. 2023 Mar 23;9:e1225. doi: 10.7717/peerj-cs.1225 (PMC10280496; doi:10.7717/peerj-cs.1225)
Supplement: Supplemental Information 1 [file peerj-cs-09-1225-s001.zip › data/paper/final_analysis/elapsed_time_combinations.corr.xlsx]

## Sheet: Sheet1
	fs	cv	or1	at	ng	oa	or2	elapsed_time
fs	1	0.0405339	-0.121811	0.0405339	0.0405339	-0.239796	0.0819342	-0.603146
cv	0.0405339	1	0.00997758	0.0121951	0.0121951	0.0405339	0.00801154	0.458563
or1	-0.121811	0.00997758	1	0.00997758	0.00997758	-0.121811	-0.524379	0.153195
at	0.0405339	0.0121951	0.00997758	1	0.0121951	0.0405339	0.00801154	0.00442511
ng	0.0405339	0.0121951	0.00997758	0.0121951	1	0.0405339	0.00801154	0.0778131
oa	-0.239796	0.0405339	-0.121811	0.0405339	0.0405339	1	0.0819342	-0.0876643
or2	0.0819342	0.00801154	-0.524379	0.00801154	0.00801154	0.0819342	1	-0.115143
elapsed_time	-0.603146	0.458563	0.153195	0.00442511	0.0778131	-0.0876643	-0.115143	1
