# Supplementary material for: Regression applied to legal judgments to predict compensation for immaterial damage
Source: PeerJ Comput Sci. 2023 Mar 23;9:e1225. doi: 10.7717/peerj-cs.1225 (PMC10280496; doi:10.7717/peerj-cs.1225)
Supplement: Supplemental Information 1 [file peerj-cs-09-1225-s001.zip › data/paper/running_logs/execution_log.log]

================================================== 	 1 of 96 ( 0.0 %)	 ==================================================
2021-01-11 14:32:19.910790
PAPER EXPERIMENTS
Tech:               TF
Feature Selection:  True
Cross Validation:   True
Remove Outliers:    True
Include Attributes: True
Include N-Grams:    True
Reduce Models:      True
After FS:           False
Remove outlier_both False
K Feature Select:   500

Processed documents: 1062
No proc w/ compensation > 0: 940
TF BOW Document Vector
Features:  25000
Total documents: 940
k =  500
Feature Selection....

  0%|                                                                                                                                                                               | 0/25 [00:00<?, ?it/s]No Docs (OR1): 676

  4%|██████▋                                                                                                                                                               | 1/25 [02:13<53:33, 133.88s/it]
  8%|█████████████▎                                                                                                                                                        | 2/25 [04:24<50:55, 132.85s/it]
 12%|███████████████████▉                                                                                                                                                  | 3/25 [06:33<48:18, 131.75s/it]
 16%|██████████████████████████▌                                                                                                                                           | 4/25 [08:44<46:02, 131.57s/it]
 20%|█████████████████████████████████▏                                                                                                                                    | 5/25 [10:54<43:38, 130.93s/it]
 24%|███████████████████████████████████████▊                                                                                                                              | 6/25 [13:04<41:24, 130.75s/it]
 28%|██████████████████████████████████████████████▍                                                                                                                       | 7/25 [15:16<39:22, 131.25s/it]
 32%|█████████████████████████████████████████████████████                                                                                                                 | 8/25 [17:20<36:30, 128.84s/it]
 36%|███████████████████████████████████████████████████████████▊                                                                                                          | 9/25 [19:31<34:35, 129.73s/it]
 40%|██████████████████████████████████████████████████████████████████                                                                                                   | 10/25 [21:33<31:49, 127.30s/it]
 44%|████████████████████████████████████████████████████████████████████████▌                                                                                            | 11/25 [23:44<29:55, 128.26s/it]
 48%|███████████████████████████████████████████████████████████████████████████████▏                                                                                     | 12/25 [25:58<28:11, 130.15s/it]
 52%|█████████████████████████████████████████████████████████████████████████████████████▊                                                                               | 13/25 [28:13<26:18, 131.50s/it]
 56%|████████████████████████████████████████████████████████████████████████████████████████████▍                                                                        | 14/25 [30:25<24:07, 131.62s/it]
 60%|███████████████████████████████████████████████████████████████████████████████████████████████████                                                                  | 15/25 [32:36<21:55, 131.56s/it]
 64%|█████████████████████████████████████████████████████████████████████████████████████████████████████████▌                                                           | 16/25 [34:34<19:07, 127.47s/it]
 68%|████████████████████████████████████████████████████████████████████████████████████████████████████████████████▏                                                    | 17/25 [36:37<16:49, 126.21s/it]
 72%|██████████████████████████████████████████████████████████████████████████████████████████████████████████████████████▊                                              | 18/25 [38:50<14:57, 128.21s/it]
 76%|█████████████████████████████████████████████████████████████████████████████████████████████████████████████████████████████▍                                       | 19/25 [40:58<12:47, 127.99s/it]
 80%|████████████████████████████████████████████████████████████████████████████████████████████████████████████████████████████████████                                 | 20/25 [43:12<10:50, 130.06s/it]
 84%|██████████████████████████████████████████████████████████████████████████████████████████████████████████████████████████████████████████▌                          | 21/25 [45:18<08:34, 128.58s/it]
 88%|█████████████████████████████████████████████████████████████████████████████████████████████████████████████████████████████████████████████████▏                   | 22/25 [47:23<06:22, 127.61s/it]
 92%|███████████████████████████████████████████████████████████████████████████████████████████████████████████████████████████████████████████████████████▊             | 23/25 [49:37<04:19, 129.50s/it]
 96%|██████████████████████████████████████████████████████████████████████████████████████████████████████████████████████████████████████████████████████████████▍      | 24/25 [51:50<02:10, 130.56s/it]
100%|█████████████████████████████████████████████████████████████████████████████████████████████████████████████████████████████████████████████████████████████████████| 25/25 [54:00<00:00, 130.53s/it]
100%|█████████████████████████████████████████████████████████████████████████████████████████████████████████████████████████████████████████████████████████████████████| 25/25 [54:00<00:00, 129.63s/it]
Elapsed Time:	 0:57:11.088471
====================
================================================== 	 2 of 96 ( 1.0 %)	 ==================================================
2021-01-11 15:49:32.032382
PAPER EXPERIMENTS
Tech:               TF
Feature Selection:  True
Cross Validation:   True
Remove Outliers:    True
Include Attributes: True
Include N-Grams:    False
Reduce Models:      True
After FS:           False
Remove outlier_both False
K Feature Select:   500

Processed documents: 1062
No proc w/ compensation > 0: 940
TF BOW Document Vector
Features:  16904
Total documents: 940
k =  500
Feature Selection....

  0%|                                                                                                                                                                               | 0/25 [00:00<?, ?it/s]No Docs (OR1): 676

  4%|██████▋                                                                                                                                                               | 1/25 [01:51<44:39, 111.66s/it]
  8%|█████████████▎                                                                                                                                                        | 2/25 [03:46<43:12, 112.72s/it]
 12%|███████████████████▉                                                                                                                                                  | 3/25 [05:44<41:50, 114.10s/it]
 16%|██████████████████████████▌                                                                                                                                           | 4/25 [07:43<40:28, 115.64s/it]
 20%|█████████████████████████████████▏                                                                                                                                    | 5/25 [09:44<39:04, 117.22s/it]
 24%|███████████████████████████████████████▊                                                                                                                              | 6/25 [11:46<37:37, 118.82s/it]
 28%|██████████████████████████████████████████████▍                                                                                                                       | 7/25 [13:49<36:01, 120.09s/it]
 32%|█████████████████████████████████████████████████████                                                                                                                 | 8/25 [15:34<32:44, 115.56s/it]
 36%|███████████████████████████████████████████████████████████▊                                                                                                          | 9/25 [17:33<31:04, 116.54s/it]
 40%|██████████████████████████████████████████████████████████████████                                                                                                   | 10/25 [19:35<29:30, 118.01s/it]
 44%|████████████████████████████████████████████████████████████████████████▌                                                                                            | 11/25 [21:19<26:34, 113.88s/it]
 48%|███████████████████████████████████████████████████████████████████████████████▏                                                                                     | 12/25 [23:03<24:03, 111.07s/it]
 52%|█████████████████████████████████████████████████████████████████████████████████████▊                                                                               | 13/25 [24:49<21:52, 109.40s/it]
 56%|████████████████████████████████████████████████████████████████████████████████████████████▍                                                                        | 14/25 [26:54<20:54, 114.02s/it]
 60%|███████████████████████████████████████████████████████████████████████████████████████████████████                                                                  | 15/25 [28:52<19:11, 115.15s/it]
 64%|█████████████████████████████████████████████████████████████████████████████████████████████████████████▌                                                           | 16/25 [30:56<17:41, 117.97s/it]
 68%|████████████████████████████████████████████████████████████████████████████████████████████████████████████████▏                                                    | 17/25 [32:51<15:37, 117.18s/it]
 72%|██████████████████████████████████████████████████████████████████████████████████████████████████████████████████████▊                                              | 18/25 [34:55<13:54, 119.19s/it]
 76%|█████████████████████████████████████████████████████████████████████████████████████████████████████████████████████████████▍                                       | 19/25 [36:48<11:42, 117.12s/it]
 80%|████████████████████████████████████████████████████████████████████████████████████████████████████████████████████████████████████                                 | 20/25 [38:42<09:41, 116.37s/it]
 84%|██████████████████████████████████████████████████████████████████████████████████████████████████████████████████████████████████████████▌                          | 21/25 [40:36<07:42, 115.51s/it]
 88%|█████████████████████████████████████████████████████████████████████████████████████████████████████████████████████████████████████████████████▏                   | 22/25 [42:36<05:50, 116.90s/it]
 92%|███████████████████████████████████████████████████████████████████████████████████████████████████████████████████████████████████████████████████████▊             | 23/25 [44:31<03:52, 116.47s/it]
 96%|██████████████████████████████████████████████████████████████████████████████████████████████████████████████████████████████████████████████████████████████▍      | 24/25 [46:18<01:53, 113.58s/it]
100%|█████████████████████████████████████████████████████████████████████████████████████████████████████████████████████████████████████████████████████████████████████| 25/25 [48:11<00:00, 113.46s/it]
100%|█████████████████████████████████████████████████████████████████████████████████████████████████████████████████████████████████████████████████████████████████████| 25/25 [48:11<00:00, 115.67s/it]
Elapsed Time:	 0:50:22.705126
====================
================================================== 	 3 of 96 ( 2.1 %)	 ==================================================
2021-01-11 16:59:55.581264
PAPER EXPERIMENTS
Tech:               TF
Feature Selection:  True
Cross Validation:   False
Remove Outliers:    True
Include Attributes: True
Include N-Grams:    True
Reduce Models:      True
After FS:           False
Remove outlier_both False
K Feature Select:   500

Processed documents: 1062
No proc w/ compensation > 0: 940
TF BOW Document Vector
Features:  25000
Total documents: 940
k =  500
Feature Selection....

  0%|                                                                                                                                                                               | 0/25 [00:00<?, ?it/s]No Docs (OR1): 676

  4%|██████▋                                                                                                                                                                | 1/25 [00:26<10:25, 26.07s/it]
  8%|█████████████▎                                                                                                                                                         | 2/25 [00:52<10:03, 26.26s/it]
 12%|████████████████████                                                                                                                                                   | 3/25 [01:16<09:23, 25.60s/it]
 16%|██████████████████████████▋                                                                                                                                            | 4/25 [01:43<09:05, 25.98s/it]
 20%|█████████████████████████████████▍                                                                                                                                     | 5/25 [02:11<08:49, 26.48s/it]
 24%|████████████████████████████████████████                                                                                                                               | 6/25 [02:38<08:29, 26.83s/it]
 28%|██████████████████████████████████████████████▊                                                                                                                        | 7/25 [03:04<07:57, 26.52s/it]
 32%|█████████████████████████████████████████████████████▍                                                                                                                 | 8/25 [03:27<07:12, 25.41s/it]
 36%|████████████████████████████████████████████████████████████                                                                                                           | 9/25 [03:54<06:54, 25.88s/it]
 40%|██████████████████████████████████████████████████████████████████▍                                                                                                   | 10/25 [04:22<06:35, 26.36s/it]
 44%|█████████████████████████████████████████████████████████████████████████                                                                                             | 11/25 [04:49<06:13, 26.68s/it]
 48%|███████████████████████████████████████████████████████████████████████████████▋                                                                                      | 12/25 [05:13<05:36, 25.91s/it]
 52%|██████████████████████████████████████████████████████████████████████████████████████▎                                                                               | 13/25 [05:35<04:56, 24.70s/it]
 56%|████████████████████████████████████████████████████████████████████████████████████████████▉                                                                         | 14/25 [06:03<04:42, 25.64s/it]
 60%|███████████████████████████████████████████████████████████████████████████████████████████████████▌                                                                  | 15/25 [06:25<04:05, 24.51s/it]
 64%|██████████████████████████████████████████████████████████████████████████████████████████████████████████▏                                                           | 16/25 [06:51<03:46, 25.13s/it]
 68%|████████████████████████████████████████████████████████████████████████████████████████████████████████████████▉                                                     | 17/25 [07:10<03:06, 23.34s/it]
 72%|███████████████████████████████████████████████████████████████████████████████████████████████████████████████████████▌                                              | 18/25 [07:38<02:52, 24.67s/it]
 76%|██████████████████████████████████████████████████████████████████████████████████████████████████████████████████████████████▏                                       | 19/25 [08:02<02:26, 24.38s/it]
 80%|████████████████████████████████████████████████████████████████████████████████████████████████████████████████████████████████████▊                                 | 20/25 [08:21<01:54, 22.80s/it]
 84%|███████████████████████████████████████████████████████████████████████████████████████████████████████████████████████████████████████████▍                          | 21/25 [08:47<01:34, 23.73s/it]
 88%|██████████████████████████████████████████████████████████████████████████████████████████████████████████████████████████████████████████████████                    | 22/25 [09:12<01:12, 24.28s/it]
 92%|████████████████████████████████████████████████████████████████████████████████████████████████████████████████████████████████████████████████████████▋             | 23/25 [09:37<00:48, 24.34s/it]
 96%|███████████████████████████████████████████████████████████████████████████████████████████████████████████████████████████████████████████████████████████████▎      | 24/25 [10:04<00:25, 25.22s/it]
100%|██████████████████████████████████████████████████████████████████████████████████████████████████████████████████████████████████████████████████████████████████████| 25/25 [10:30<00:00, 25.26s/it]
100%|██████████████████████████████████████████████████████████████████████████████████████████████████████████████████████████████████████████████████████████████████████| 25/25 [10:30<00:00, 25.20s/it]
Elapsed Time:	 0:13:44.701805
====================
================================================== 	 4 of 96 ( 3.1 %)	 ==================================================
2021-01-11 17:33:40.984371
PAPER EXPERIMENTS
Tech:               TF
Feature Selection:  True
Cross Validation:   False
Remove Outliers:    True
Include Attributes: True
Include N-Grams:    False
Reduce Models:      True
After FS:           False
Remove outlier_both False
K Feature Select:   500

Processed documents: 1062
No proc w/ compensation > 0: 940
TF BOW Document Vector
Features:  16904
Total documents: 940
k =  500
Feature Selection....

  0%|                                                                                                                                                                               | 0/25 [00:00<?, ?it/s]No Docs (OR1): 676

  4%|██████▋                                                                                                                                                                | 1/25 [00:25<10:02, 25.11s/it]
  8%|█████████████▎                                                                                                                                                         | 2/25 [00:52<09:52, 25.75s/it]
 12%|████████████████████                                                                                                                                                   | 3/25 [01:19<09:37, 26.23s/it]
 16%|██████████████████████████▋                                                                                                                                            | 4/25 [01:43<08:56, 25.56s/it]
 20%|█████████████████████████████████▍                                                                                                                                     | 5/25 [02:01<07:42, 23.14s/it]
 24%|████████████████████████████████████████                                                                                                                               | 6/25 [02:29<07:46, 24.57s/it]
 28%|██████████████████████████████████████████████▊                                                                                                                        | 7/25 [02:47<06:49, 22.77s/it]
 32%|█████████████████████████████████████████████████████▍                                                                                                                 | 8/25 [03:15<06:53, 24.32s/it]
 36%|████████████████████████████████████████████████████████████                                                                                                           | 9/25 [03:36<06:14, 23.39s/it]
 40%|██████████████████████████████████████████████████████████████████▍                                                                                                   | 10/25 [03:53<05:19, 21.30s/it]
 44%|█████████████████████████████████████████████████████████████████████████                                                                                             | 11/25 [04:04<04:13, 18.14s/it]
 48%|███████████████████████████████████████████████████████████████████████████████▋                                                                                      | 12/25 [04:26<04:12, 19.40s/it]
 52%|██████████████████████████████████████████████████████████████████████████████████████▎                                                                               | 13/25 [04:51<04:14, 21.18s/it]
 56%|████████████████████████████████████████████████████████████████████████████████████████████▉                                                                         | 14/25 [05:12<03:53, 21.18s/it]
 60%|███████████████████████████████████████████████████████████████████████████████████████████████████▌                                                                  | 15/25 [05:36<03:39, 21.93s/it]
 64%|██████████████████████████████████████████████████████████████████████████████████████████████████████████▏                                                           | 16/25 [05:56<03:11, 21.28s/it]
 68%|████████████████████████████████████████████████████████████████████████████████████████████████████████████████▉                                                     | 17/25 [06:23<03:05, 23.16s/it]
 72%|███████████████████████████████████████████████████████████████████████████████████████████████████████████████████████▌                                              | 18/25 [06:46<02:41, 23.02s/it]
 76%|██████████████████████████████████████████████████████████████████████████████████████████████████████████████████████████████▏                                       | 19/25 [07:12<02:24, 24.00s/it]
 80%|████████████████████████████████████████████████████████████████████████████████████████████████████████████████████████████████████▊                                 | 20/25 [07:34<01:56, 23.37s/it]
 84%|███████████████████████████████████████████████████████████████████████████████████████████████████████████████████████████████████████████▍                          | 21/25 [07:56<01:32, 23.01s/it]
 88%|██████████████████████████████████████████████████████████████████████████████████████████████████████████████████████████████████████████████████                    | 22/25 [08:15<01:05, 21.82s/it]
 92%|████████████████████████████████████████████████████████████████████████████████████████████████████████████████████████████████████████████████████████▋             | 23/25 [08:28<00:37, 18.99s/it]
 96%|███████████████████████████████████████████████████████████████████████████████████████████████████████████████████████████████████████████████████████████████▎      | 24/25 [08:43<00:17, 17.99s/it]
100%|██████████████████████████████████████████████████████████████████████████████████████████████████████████████████████████████████████████████████████████████████████| 25/25 [09:11<00:00, 20.94s/it]
100%|██████████████████████████████████████████████████████████████████████████████████████████████████████████████████████████████████████████████████████████████████████| 25/25 [09:11<00:00, 22.07s/it]
Elapsed Time:	 0:11:23.418407
====================
================================================== 	 5 of 96 ( 4.2 %)	 ==================================================
2021-01-11 18:05:05.373644
PAPER EXPERIMENTS
Tech:               TF
Feature Selection:  True
Cross Validation:   True
Remove Outliers:    True
Include Attributes: False
Include N-Grams:    True
Reduce Models:      True
After FS:           False
Remove outlier_both False
K Feature Select:   500

Processed documents: 1062
No proc w/ compensation > 0: 940
TF BOW Document Vector
Features:  25000
Total documents: 940
k =  500
Feature Selection....

  0%|                                                                                                                                                                               | 0/25 [00:00<?, ?it/s]No Docs (OR1): 676

  4%|██████▋                                                                                                                                                                | 1/25 [01:21<32:33, 81.40s/it]
  8%|█████████████▎                                                                                                                                                         | 2/25 [02:54<32:30, 84.81s/it]
 12%|████████████████████                                                                                                                                                   | 3/25 [04:18<31:00, 84.56s/it]
 16%|██████████████████████████▋                                                                                                                                            | 4/25 [05:53<30:46, 87.94s/it]
 20%|█████████████████████████████████▍                                                                                                                                     | 5/25 [07:29<30:06, 90.33s/it]
 24%|████████████████████████████████████████                                                                                                                               | 6/25 [09:03<28:56, 91.41s/it]
 28%|██████████████████████████████████████████████▊                                                                                                                        | 7/25 [10:26<26:36, 88.70s/it]
 32%|█████████████████████████████████████████████████████▍                                                                                                                 | 8/25 [11:55<25:08, 88.76s/it]
 36%|████████████████████████████████████████████████████████████                                                                                                           | 9/25 [13:17<23:12, 87.01s/it]
 40%|██████████████████████████████████████████████████████████████████▍                                                                                                   | 10/25 [14:37<21:13, 84.88s/it]
 44%|█████████████████████████████████████████████████████████████████████████                                                                                             | 11/25 [15:57<19:27, 83.38s/it]
 48%|███████████████████████████████████████████████████████████████████████████████▋                                                                                      | 12/25 [17:16<17:47, 82.10s/it]
 52%|██████████████████████████████████████████████████████████████████████████████████████▎                                                                               | 13/25 [18:45<16:49, 84.16s/it]
 56%|████████████████████████████████████████████████████████████████████████████████████████████▉                                                                         | 14/25 [20:29<16:29, 89.96s/it]
 60%|███████████████████████████████████████████████████████████████████████████████████████████████████▌                                                                  | 15/25 [21:51<14:35, 87.54s/it]
 64%|██████████████████████████████████████████████████████████████████████████████████████████████████████████▏                                                           | 16/25 [23:22<13:18, 88.69s/it]
 68%|████████████████████████████████████████████████████████████████████████████████████████████████████████████████▉                                                     | 17/25 [25:01<12:14, 91.78s/it]
 72%|███████████████████████████████████████████████████████████████████████████████████████████████████████████████████████▌                                              | 18/25 [26:33<10:43, 91.92s/it]
 76%|██████████████████████████████████████████████████████████████████████████████████████████████████████████████████████████████▏                                       | 19/25 [27:50<08:43, 87.23s/it]
 80%|████████████████████████████████████████████████████████████████████████████████████████████████████████████████████████████████████▊                                 | 20/25 [29:04<06:56, 83.31s/it]
 84%|███████████████████████████████████████████████████████████████████████████████████████████████████████████████████████████████████████████▍                          | 21/25 [30:31<05:38, 84.51s/it]
 88%|██████████████████████████████████████████████████████████████████████████████████████████████████████████████████████████████████████████████████                    | 22/25 [31:52<04:10, 83.51s/it]
 92%|████████████████████████████████████████████████████████████████████████████████████████████████████████████████████████████████████████████████████████▋             | 23/25 [33:21<02:50, 85.09s/it]
 96%|███████████████████████████████████████████████████████████████████████████████████████████████████████████████████████████████████████████████████████████████▎      | 24/25 [34:42<01:23, 83.70s/it]
100%|██████████████████████████████████████████████████████████████████████████████████████████████████████████████████████████████████████████████████████████████████████| 25/25 [36:07<00:00, 84.31s/it]
100%|██████████████████████████████████████████████████████████████████████████████████████████████████████████████████████████████████████████████████████████████████████| 25/25 [36:07<00:00, 86.71s/it]
Elapsed Time:	 0:39:21.530503
====================
================================================== 	 6 of 96 ( 5.2 %)	 ==================================================
2021-01-11 19:04:27.884231
PAPER EXPERIMENTS
Tech:               TF
Feature Selection:  True
Cross Validation:   True
Remove Outliers:    True
Include Attributes: False
Include N-Grams:    False
Reduce Models:      True
After FS:           False
Remove outlier_both False
K Feature Select:   500

Processed documents: 1062
No proc w/ compensation > 0: 940
TF BOW Document Vector
Features:  16904
Total documents: 940
k =  500
Feature Selection....

  0%|                                                                                                                                                                               | 0/25 [00:00<?, ?it/s]No Docs (OR1): 676

  4%|██████▋                                                                                                                                                                | 1/25 [01:21<32:44, 81.85s/it]
  8%|█████████████▎                                                                                                                                                         | 2/25 [02:31<29:59, 78.26s/it]
 12%|████████████████████                                                                                                                                                   | 3/25 [03:43<28:01, 76.43s/it]
 16%|██████████████████████████▋                                                                                                                                            | 4/25 [04:57<26:27, 75.58s/it]
 20%|█████████████████████████████████▍                                                                                                                                     | 5/25 [06:07<24:39, 74.00s/it]
 24%|████████████████████████████████████████                                                                                                                               | 6/25 [07:17<23:03, 72.83s/it]
 28%|██████████████████████████████████████████████▊                                                                                                                        | 7/25 [08:30<21:48, 72.71s/it]
 32%|█████████████████████████████████████████████████████▍                                                                                                                 | 8/25 [09:47<20:58, 74.02s/it]
 36%|████████████████████████████████████████████████████████████                                                                                                           | 9/25 [10:58<19:29, 73.08s/it]
 40%|██████████████████████████████████████████████████████████████████▍                                                                                                   | 10/25 [12:12<18:22, 73.53s/it]
 44%|█████████████████████████████████████████████████████████████████████████                                                                                             | 11/25 [13:17<16:33, 70.96s/it]
 48%|███████████████████████████████████████████████████████████████████████████████▋                                                                                      | 12/25 [14:24<15:06, 69.72s/it]
 52%|██████████████████████████████████████████████████████████████████████████████████████▎                                                                               | 13/25 [15:37<14:07, 70.59s/it]
 56%|████████████████████████████████████████████████████████████████████████████████████████████▉                                                                         | 14/25 [16:52<13:10, 71.83s/it]
 60%|███████████████████████████████████████████████████████████████████████████████████████████████████▌                                                                  | 15/25 [18:09<12:15, 73.51s/it]
 64%|██████████████████████████████████████████████████████████████████████████████████████████████████████████▏                                                           | 16/25 [19:23<11:02, 73.58s/it]
 68%|████████████████████████████████████████████████████████████████████████████████████████████████████████████████▉                                                     | 17/25 [20:33<09:39, 72.47s/it]
 72%|███████████████████████████████████████████████████████████████████████████████████████████████████████████████████████▌                                              | 18/25 [21:42<08:20, 71.53s/it]
 76%|██████████████████████████████████████████████████████████████████████████████████████████████████████████████████████████████▏                                       | 19/25 [22:49<07:01, 70.32s/it]
 80%|████████████████████████████████████████████████████████████████████████████████████████████████████████████████████████████████████▊                                 | 20/25 [23:57<05:47, 69.54s/it]
 84%|███████████████████████████████████████████████████████████████████████████████████████████████████████████████████████████████████████████▍                          | 21/25 [25:06<04:37, 69.35s/it]
 88%|██████████████████████████████████████████████████████████████████████████████████████████████████████████████████████████████████████████████████                    | 22/25 [26:16<03:28, 69.61s/it]
 92%|████████████████████████████████████████████████████████████████████████████████████████████████████████████████████████████████████████████████████████▋             | 23/25 [27:28<02:20, 70.38s/it]
 96%|███████████████████████████████████████████████████████████████████████████████████████████████████████████████████████████████████████████████████████████████▎      | 24/25 [28:43<01:11, 71.72s/it]
100%|██████████████████████████████████████████████████████████████████████████████████████████████████████████████████████████████████████████████████████████████████████| 25/25 [29:56<00:00, 71.97s/it]
100%|██████████████████████████████████████████████████████████████████████████████████████████████████████████████████████████████████████████████████████████████████████| 25/25 [29:56<00:00, 71.85s/it]
Elapsed Time:	 0:32:06.944274
====================
================================================== 	 7 of 96 ( 6.2 %)	 ==================================================
2021-01-11 19:56:35.837073
PAPER EXPERIMENTS
Tech:               TF
Feature Selection:  True
Cross Validation:   False
Remove Outliers:    True
Include Attributes: False
Include N-Grams:    True
Reduce Models:      True
After FS:           False
Remove outlier_both False
K Feature Select:   500

Processed documents: 1062
No proc w/ compensation > 0: 940
TF BOW Document Vector
Features:  25000
Total documents: 940
k =  500
Feature Selection....

  0%|                                                                                                                                                                               | 0/25 [00:00<?, ?it/s]No Docs (OR1): 676

  4%|██████▋                                                                                                                                                                | 1/25 [00:14<05:45, 14.38s/it]
  8%|█████████████▎                                                                                                                                                         | 2/25 [00:34<06:08, 16.04s/it]
 12%|████████████████████                                                                                                                                                   | 3/25 [00:52<06:04, 16.56s/it]
 16%|██████████████████████████▋                                                                                                                                            | 4/25 [01:08<05:45, 16.45s/it]
 20%|█████████████████████████████████▍                                                                                                                                     | 5/25 [01:24<05:27, 16.37s/it]
 24%|████████████████████████████████████████                                                                                                                               | 6/25 [01:39<05:02, 15.93s/it]
 28%|██████████████████████████████████████████████▊                                                                                                                        | 7/25 [01:59<05:10, 17.23s/it]
 32%|█████████████████████████████████████████████████████▍                                                                                                                 | 8/25 [02:12<04:31, 15.97s/it]
 36%|████████████████████████████████████████████████████████████                                                                                                           | 9/25 [02:27<04:09, 15.57s/it]
 40%|██████████████████████████████████████████████████████████████████▍                                                                                                   | 10/25 [02:41<03:48, 15.23s/it]
 44%|█████████████████████████████████████████████████████████████████████████                                                                                             | 11/25 [02:57<03:34, 15.31s/it]
 48%|███████████████████████████████████████████████████████████████████████████████▋                                                                                      | 12/25 [03:10<03:12, 14.82s/it]
 52%|██████████████████████████████████████████████████████████████████████████████████████▎                                                                               | 13/25 [03:29<03:11, 15.95s/it]
 56%|████████████████████████████████████████████████████████████████████████████████████████████▉                                                                         | 14/25 [03:46<02:58, 16.23s/it]
 60%|███████████████████████████████████████████████████████████████████████████████████████████████████▌                                                                  | 15/25 [04:01<02:39, 15.92s/it]
 64%|██████████████████████████████████████████████████████████████████████████████████████████████████████████▏                                                           | 16/25 [04:19<02:29, 16.58s/it]
 68%|████████████████████████████████████████████████████████████████████████████████████████████████████████████████▉                                                     | 17/25 [04:33<02:06, 15.76s/it]
 72%|███████████████████████████████████████████████████████████████████████████████████████████████████████████████████████▌                                              | 18/25 [04:48<01:48, 15.55s/it]
 76%|██████████████████████████████████████████████████████████████████████████████████████████████████████████████████████████████▏                                       | 19/25 [05:01<01:28, 14.78s/it]
 80%|████████████████████████████████████████████████████████████████████████████████████████████████████████████████████████████████████▊                                 | 20/25 [05:16<01:14, 14.91s/it]
 84%|███████████████████████████████████████████████████████████████████████████████████████████████████████████████████████████████████████████▍                          | 21/25 [05:32<01:01, 15.29s/it]
 88%|██████████████████████████████████████████████████████████████████████████████████████████████████████████████████████████████████████████████████                    | 22/25 [05:46<00:44, 14.85s/it]
 92%|████████████████████████████████████████████████████████████████████████████████████████████████████████████████████████████████████████████████████████▋             | 23/25 [06:03<00:30, 15.36s/it]
 96%|███████████████████████████████████████████████████████████████████████████████████████████████████████████████████████████████████████████████████████████████▎      | 24/25 [06:25<00:17, 17.54s/it]
100%|██████████████████████████████████████████████████████████████████████████████████████████████████████████████████████████████████████████████████████████████████████| 25/25 [06:42<00:00, 17.38s/it]
100%|██████████████████████████████████████████████████████████████████████████████████████████████████████████████████████████████████████████████████████████████████████| 25/25 [06:42<00:00, 16.12s/it]
Elapsed Time:	 0:09:55.690417
====================
================================================== 	 8 of 96 ( 7.3 %)	 ==================================================
2021-01-11 20:26:32.518393
PAPER EXPERIMENTS
Tech:               TF
Feature Selection:  True
Cross Validation:   False
Remove Outliers:    True
Include Attributes: False
Include N-Grams:    False
Reduce Models:      True
After FS:           False
Remove outlier_both False
K Feature Select:   500

Processed documents: 1062
No proc w/ compensation > 0: 940
TF BOW Document Vector
Features:  16904
Total documents: 940
k =  500
Feature Selection....

  0%|                                                                                                                                                                               | 0/25 [00:00<?, ?it/s]No Docs (OR1): 676

  4%|██████▋                                                                                                                                                                | 1/25 [00:14<05:50, 14.62s/it]
  8%|█████████████▎                                                                                                                                                         | 2/25 [00:26<05:16, 13.77s/it]
 12%|████████████████████                                                                                                                                                   | 3/25 [00:43<05:22, 14.66s/it]
 16%|██████████████████████████▋                                                                                                                                            | 4/25 [00:55<04:53, 13.99s/it]
 20%|█████████████████████████████████▍                                                                                                                                     | 5/25 [01:06<04:23, 13.19s/it]
 24%|████████████████████████████████████████                                                                                                                               | 6/25 [01:23<04:28, 14.11s/it]
 28%|██████████████████████████████████████████████▊                                                                                                                        | 7/25 [01:38<04:21, 14.55s/it]
 32%|█████████████████████████████████████████████████████▍                                                                                                                 | 8/25 [01:54<04:13, 14.90s/it]
 36%|████████████████████████████████████████████████████████████                                                                                                           | 9/25 [02:05<03:41, 13.86s/it]
 40%|██████████████████████████████████████████████████████████████████▍                                                                                                   | 10/25 [02:19<03:26, 13.75s/it]
 44%|█████████████████████████████████████████████████████████████████████████                                                                                             | 11/25 [02:32<03:09, 13.53s/it]
 48%|███████████████████████████████████████████████████████████████████████████████▋                                                                                      | 12/25 [02:48<03:04, 14.19s/it]
 52%|██████████████████████████████████████████████████████████████████████████████████████▎                                                                               | 13/25 [03:00<02:43, 13.65s/it]
 56%|████████████████████████████████████████████████████████████████████████████████████████████▉                                                                         | 14/25 [03:13<02:27, 13.38s/it]
 60%|███████████████████████████████████████████████████████████████████████████████████████████████████▌                                                                  | 15/25 [03:26<02:12, 13.27s/it]
 64%|██████████████████████████████████████████████████████████████████████████████████████████████████████████▏                                                           | 16/25 [03:38<01:56, 12.90s/it]
 68%|████████████████████████████████████████████████████████████████████████████████████████████████████████████████▉                                                     | 17/25 [03:52<01:45, 13.22s/it]
 72%|███████████████████████████████████████████████████████████████████████████████████████████████████████████████████████▌                                              | 18/25 [04:05<01:31, 13.08s/it]
 76%|██████████████████████████████████████████████████████████████████████████████████████████████████████████████████████████████▏                                       | 19/25 [04:20<01:23, 13.94s/it]
 80%|████████████████████████████████████████████████████████████████████████████████████████████████████████████████████████████████████▊                                 | 20/25 [04:33<01:07, 13.44s/it]
 84%|███████████████████████████████████████████████████████████████████████████████████████████████████████████████████████████████████████████▍                          | 21/25 [04:48<00:56, 14.06s/it]
 88%|██████████████████████████████████████████████████████████████████████████████████████████████████████████████████████████████████████████████████                    | 22/25 [05:00<00:40, 13.45s/it]
 92%|████████████████████████████████████████████████████████████████████████████████████████████████████████████████████████████████████████████████████████▋             | 23/25 [05:17<00:28, 14.48s/it]
 96%|███████████████████████████████████████████████████████████████████████████████████████████████████████████████████████████████████████████████████████████████▎      | 24/25 [05:35<00:15, 15.63s/it]
100%|██████████████████████████████████████████████████████████████████████████████████████████████████████████████████████████████████████████████████████████████████████| 25/25 [05:49<00:00, 15.11s/it]
100%|██████████████████████████████████████████████████████████████████████████████████████████████████████████████████████████████████████████████████████████████████████| 25/25 [05:49<00:00, 14.00s/it]
Elapsed Time:	 0:08:01.085708
====================
================================================== 	 9 of 96 ( 8.3 %)	 ==================================================
2021-01-11 20:54:34.570838
PAPER EXPERIMENTS
Tech:               TF
Feature Selection:  True
Cross Validation:   True
Remove Outliers:    True
Include Attributes: True
Include N-Grams:    True
Reduce Models:      False
After FS:           False
Remove outlier_both False
K Feature Select:   500

Processed documents: 1062
No proc w/ compensation > 0: 940
TF BOW Document Vector
Features:  25000
Total documents: 940
k =  500
Feature Selection....

  0%|                                                                                                                                                                               | 0/25 [00:00<?, ?it/s]No Docs (OR1): 676

  4%|██████▌                                                                                                                                                             | 1/25 [14:32<5:49:07, 872.83s/it]
  8%|█████████████                                                                                                                                                       | 2/25 [29:57<5:40:31, 888.35s/it]
 12%|███████████████████▋                                                                                                                                                | 3/25 [45:31<5:30:45, 902.07s/it]
 16%|█████████████████████████▉                                                                                                                                        | 4/25 [1:00:35<5:15:56, 902.71s/it]
 20%|████████████████████████████████▍                                                                                                                                 | 5/25 [1:15:42<5:01:16, 903.83s/it]
 24%|██████████████████████████████████████▉                                                                                                                           | 6/25 [1:30:44<4:46:04, 903.40s/it]
 28%|█████████████████████████████████████████████▎                                                                                                                    | 7/25 [1:46:06<4:32:40, 908.91s/it]
 32%|███████████████████████████████████████████████████▊                                                                                                              | 8/25 [2:01:03<4:16:29, 905.29s/it]
 36%|██████████████████████████████████████████████████████████▎                                                                                                       | 9/25 [2:16:03<4:01:00, 903.79s/it]
 40%|████████████████████████████████████████████████████████████████▍                                                                                                | 10/25 [2:30:48<3:44:32, 898.16s/it]
 44%|██████████████████████████████████████████████████████████████████████▊                                                                                          | 11/25 [2:45:46<3:29:35, 898.28s/it]
 48%|█████████████████████████████████████████████████████████████████████████████▎                                                                                   | 12/25 [3:00:05<3:12:01, 886.24s/it]
 52%|███████████████████████████████████████████████████████████████████████████████████▋                                                                             | 13/25 [3:15:39<3:00:09, 900.76s/it]
 56%|██████████████████████████████████████████████████████████████████████████████████████████▏                                                                      | 14/25 [3:30:55<2:45:56, 905.10s/it]
 60%|████████████████████████████████████████████████████████████████████████████████████████████████▌                                                                | 15/25 [3:46:40<2:32:51, 917.20s/it]
 64%|███████████████████████████████████████████████████████████████████████████████████████████████████████                                                          | 16/25 [4:02:02<2:17:46, 918.51s/it]
 68%|█████████████████████████████████████████████████████████████████████████████████████████████████████████████▍                                                   | 17/25 [4:17:14<2:02:14, 916.83s/it]
 72%|███████████████████████████████████████████████████████████████████████████████████████████████████████████████████▉                                             | 18/25 [4:31:56<1:45:43, 906.21s/it]
 76%|██████████████████████████████████████████████████████████████████████████████████████████████████████████████████████████▎                                      | 19/25 [4:47:23<1:31:14, 912.37s/it]
 80%|████████████████████████████████████████████████████████████████████████████████████████████████████████████████████████████████▊                                | 20/25 [5:02:10<1:15:23, 904.75s/it]
 84%|███████████████████████████████████████████████████████████████████████████████████████████████████████████████████████████████████████▏                         | 21/25 [5:17:24<1:00:30, 907.73s/it]
 88%|███████████████████████████████████████████████████████████████████████████████████████████████████████████████████████████████████████████████▍                   | 22/25 [5:33:03<45:50, 916.89s/it]
 92%|█████████████████████████████████████████████████████████████████████████████████████████████████████████████████████████████████████████████████████▉             | 23/25 [5:48:43<30:48, 924.01s/it]
 96%|████████████████████████████████████████████████████████████████████████████████████████████████████████████████████████████████████████████████████████████▍      | 24/25 [6:03:44<15:16, 916.94s/it]
100%|███████████████████████████████████████████████████████████████████████████████████████████████████████████████████████████████████████████████████████████████████| 25/25 [6:18:35<00:00, 909.22s/it]
100%|███████████████████████████████████████████████████████████████████████████████████████████████████████████████████████████████████████████████████████████████████| 25/25 [6:18:35<00:00, 908.61s/it]
Elapsed Time:	 6:21:48.299076
====================
================================================== 	 10 of 96 ( 9.4 %)	 ==================================================
2021-01-12 03:36:23.799294
PAPER EXPERIMENTS
Tech:               TF
Feature Selection:  True
Cross Validation:   True
Remove Outliers:    True
Include Attributes: True
Include N-Grams:    False
Reduce Models:      False
After FS:           False
Remove outlier_both False
K Feature Select:   500

Processed documents: 1062
No proc w/ compensation > 0: 940
TF BOW Document Vector
Features:  16904
Total documents: 940
k =  500
Feature Selection....

  0%|                                                                                                                                                                               | 0/25 [00:00<?, ?it/s]No Docs (OR1): 676

  4%|██████▌                                                                                                                                                             | 1/25 [14:23<5:45:25, 863.58s/it]
  8%|█████████████                                                                                                                                                       | 2/25 [29:35<5:36:34, 878.01s/it]
 12%|███████████████████▋                                                                                                                                                | 3/25 [44:44<5:25:24, 887.50s/it]
 16%|█████████████████████████▉                                                                                                                                        | 4/25 [1:00:16<5:15:16, 900.77s/it]
 20%|████████████████████████████████▍                                                                                                                                 | 5/25 [1:15:52<5:03:48, 911.41s/it]
 24%|██████████████████████████████████████▉                                                                                                                           | 6/25 [1:31:15<4:49:40, 914.76s/it]
 28%|█████████████████████████████████████████████▎                                                                                                                    | 7/25 [1:45:58<4:31:35, 905.29s/it]
 32%|███████████████████████████████████████████████████▊                                                                                                              | 8/25 [2:01:28<4:18:37, 912.77s/it]
 36%|██████████████████████████████████████████████████████████▎                                                                                                       | 9/25 [2:16:11<4:00:57, 903.60s/it]
 40%|████████████████████████████████████████████████████████████████▍                                                                                                | 10/25 [2:30:54<3:44:21, 897.41s/it]
 44%|██████████████████████████████████████████████████████████████████████▊                                                                                          | 11/25 [2:45:58<3:29:55, 899.67s/it]
 48%|█████████████████████████████████████████████████████████████████████████████▎                                                                                   | 12/25 [3:01:09<3:15:39, 903.02s/it]
 52%|███████████████████████████████████████████████████████████████████████████████████▋                                                                             | 13/25 [3:16:22<3:01:11, 905.96s/it]
 56%|██████████████████████████████████████████████████████████████████████████████████████████▏                                                                      | 14/25 [3:31:48<2:47:10, 911.84s/it]
 60%|████████████████████████████████████████████████████████████████████████████████████████████████▌                                                                | 15/25 [3:46:35<2:30:43, 904.35s/it]
 64%|███████████████████████████████████████████████████████████████████████████████████████████████████████                                                          | 16/25 [4:01:50<2:16:08, 907.66s/it]
 68%|█████████████████████████████████████████████████████████████████████████████████████████████████████████████▍                                                   | 17/25 [4:16:50<2:00:42, 905.37s/it]
 72%|███████████████████████████████████████████████████████████████████████████████████████████████████████████████████▉                                             | 18/25 [4:31:52<1:45:30, 904.38s/it]
 76%|██████████████████████████████████████████████████████████████████████████████████████████████████████████████████████████▎                                      | 19/25 [4:47:34<1:31:33, 915.51s/it]
 80%|████████████████████████████████████████████████████████████████████████████████████████████████████████████████████████████████▊                                | 20/25 [5:02:11<1:15:20, 904.18s/it]
 84%|████████████████████████████████████████████████████████████████████████████████████████████████████████████████████████████████████████▉                          | 21/25 [5:16:47<59:42, 895.60s/it]
 88%|███████████████████████████████████████████████████████████████████████████████████████████████████████████████████████████████████████████████▍                   | 22/25 [5:31:46<44:49, 896.54s/it]
 92%|█████████████████████████████████████████████████████████████████████████████████████████████████████████████████████████████████████████████████████▉             | 23/25 [5:47:00<30:03, 901.80s/it]
 96%|████████████████████████████████████████████████████████████████████████████████████████████████████████████████████████████████████████████████████████████▍      | 24/25 [6:02:34<15:11, 911.64s/it]
100%|███████████████████████████████████████████████████████████████████████████████████████████████████████████████████████████████████████████████████████████████████| 25/25 [6:17:14<00:00, 902.02s/it]
100%|███████████████████████████████████████████████████████████████████████████████████████████████████████████████████████████████████████████████████████████████████| 25/25 [6:17:14<00:00, 905.37s/it]
Elapsed Time:	 6:19:25.543794
====================
================================================== 	 11 of 96 ( 10.4 %)	 ==================================================
2021-01-12 10:15:50.092155
PAPER EXPERIMENTS
Tech:               TF
Feature Selection:  True
Cross Validation:   False
Remove Outliers:    True
Include Attributes: True
Include N-Grams:    True
Reduce Models:      False
After FS:           False
Remove outlier_both False
K Feature Select:   500

Processed documents: 1062
No proc w/ compensation > 0: 940
TF BOW Document Vector
Features:  25000
Total documents: 940
k =  500
Feature Selection....

  0%|                                                                                                                                                                               | 0/25 [00:00<?, ?it/s]No Docs (OR1): 676

  4%|██████▌                                                                                                                                                             | 1/25 [03:08<1:15:12, 188.00s/it]
  8%|█████████████                                                                                                                                                       | 2/25 [06:10<1:11:23, 186.24s/it]
 12%|███████████████████▋                                                                                                                                                | 3/25 [09:19<1:08:36, 187.12s/it]
 16%|██████████████████████████▏                                                                                                                                         | 4/25 [12:29<1:05:49, 188.05s/it]
 20%|████████████████████████████████▊                                                                                                                                   | 5/25 [15:36<1:02:33, 187.67s/it]
 24%|███████████████████████████████████████▊                                                                                                                              | 6/25 [18:47<59:48, 188.88s/it]
 28%|██████████████████████████████████████████████▍                                                                                                                       | 7/25 [21:48<55:53, 186.32s/it]
 32%|█████████████████████████████████████████████████████                                                                                                                 | 8/25 [24:55<52:52, 186.60s/it]
 36%|███████████████████████████████████████████████████████████▊                                                                                                          | 9/25 [28:05<49:59, 187.47s/it]
 40%|██████████████████████████████████████████████████████████████████                                                                                                   | 10/25 [31:13<46:57, 187.85s/it]
 44%|████████████████████████████████████████████████████████████████████████▌                                                                                            | 11/25 [34:25<44:05, 188.99s/it]
 48%|███████████████████████████████████████████████████████████████████████████████▏                                                                                     | 12/25 [37:36<41:03, 189.51s/it]
 52%|█████████████████████████████████████████████████████████████████████████████████████▊                                                                               | 13/25 [40:44<37:50, 189.20s/it]
 56%|████████████████████████████████████████████████████████████████████████████████████████████▍                                                                        | 14/25 [43:17<32:40, 178.24s/it]
 60%|███████████████████████████████████████████████████████████████████████████████████████████████████                                                                  | 15/25 [45:51<28:29, 170.95s/it]
 64%|█████████████████████████████████████████████████████████████████████████████████████████████████████████▌                                                           | 16/25 [49:04<26:39, 177.74s/it]
 68%|████████████████████████████████████████████████████████████████████████████████████████████████████████████████▏                                                    | 17/25 [52:16<24:15, 181.96s/it]
 72%|██████████████████████████████████████████████████████████████████████████████████████████████████████████████████████▊                                              | 18/25 [55:26<21:30, 184.32s/it]
 76%|█████████████████████████████████████████████████████████████████████████████████████████████████████████████████████████████▍                                       | 19/25 [58:31<18:27, 184.53s/it]
 80%|██████████████████████████████████████████████████████████████████████████████████████████████████████████████████████████████████▍                                | 20/25 [1:01:17<14:54, 178.86s/it]
 84%|████████████████████████████████████████████████████████████████████████████████████████████████████████████████████████████████████████▉                          | 21/25 [1:04:23<12:04, 181.10s/it]
 88%|███████████████████████████████████████████████████████████████████████████████████████████████████████████████████████████████████████████████▍                   | 22/25 [1:07:27<09:06, 182.08s/it]
 92%|█████████████████████████████████████████████████████████████████████████████████████████████████████████████████████████████████████████████████████▉             | 23/25 [1:10:36<06:07, 183.96s/it]
 96%|████████████████████████████████████████████████████████████████████████████████████████████████████████████████████████████████████████████████████████████▍      | 24/25 [1:13:08<02:54, 174.52s/it]
100%|███████████████████████████████████████████████████████████████████████████████████████████████████████████████████████████████████████████████████████████████████| 25/25 [1:16:11<00:00, 177.15s/it]
100%|███████████████████████████████████████████████████████████████████████████████████████████████████████████████████████████████████████████████████████████████████| 25/25 [1:16:11<00:00, 182.88s/it]
Elapsed Time:	 1:19:27.003044
====================
================================================== 	 12 of 96 ( 11.5 %)	 ==================================================
2021-01-12 11:55:17.818369
PAPER EXPERIMENTS
Tech:               TF
Feature Selection:  True
Cross Validation:   False
Remove Outliers:    True
Include Attributes: True
Include N-Grams:    False
Reduce Models:      False
After FS:           False
Remove outlier_both False
K Feature Select:   500

Processed documents: 1062
No proc w/ compensation > 0: 940
TF BOW Document Vector
Features:  16904
Total documents: 940
k =  500
Feature Selection....

  0%|                                                                                                                                                                               | 0/25 [00:00<?, ?it/s]No Docs (OR1): 676

  4%|██████▌                                                                                                                                                             | 1/25 [02:30<1:00:17, 150.75s/it]
  8%|█████████████                                                                                                                                                       | 2/25 [05:34<1:01:36, 160.71s/it]
 12%|███████████████████▋                                                                                                                                                | 3/25 [08:27<1:00:13, 164.27s/it]
 16%|██████████████████████████▏                                                                                                                                         | 4/25 [11:36<1:00:06, 171.74s/it]
 20%|█████████████████████████████████▏                                                                                                                                    | 5/25 [14:30<57:26, 172.31s/it]
 24%|███████████████████████████████████████▊                                                                                                                              | 6/25 [17:36<55:55, 176.61s/it]
 28%|██████████████████████████████████████████████▍                                                                                                                       | 7/25 [20:13<51:13, 170.75s/it]
 32%|█████████████████████████████████████████████████████                                                                                                                 | 8/25 [23:21<49:47, 175.75s/it]
 36%|███████████████████████████████████████████████████████████▊                                                                                                          | 9/25 [26:32<48:08, 180.54s/it]
 40%|██████████████████████████████████████████████████████████████████                                                                                                   | 10/25 [29:38<45:31, 182.10s/it]
 44%|████████████████████████████████████████████████████████████████████████▌                                                                                            | 11/25 [32:47<42:57, 184.10s/it]
 48%|███████████████████████████████████████████████████████████████████████████████▏                                                                                     | 12/25 [36:01<40:30, 186.97s/it]
 52%|█████████████████████████████████████████████████████████████████████████████████████▊                                                                               | 13/25 [39:03<37:05, 185.48s/it]
 56%|████████████████████████████████████████████████████████████████████████████████████████████▍                                                                        | 14/25 [42:15<34:23, 187.55s/it]
 60%|███████████████████████████████████████████████████████████████████████████████████████████████████                                                                  | 15/25 [45:27<31:30, 189.01s/it]
 64%|█████████████████████████████████████████████████████████████████████████████████████████████████████████▌                                                           | 16/25 [48:34<28:14, 188.29s/it]
 68%|████████████████████████████████████████████████████████████████████████████████████████████████████████████████▏                                                    | 17/25 [51:37<24:53, 186.69s/it]
 72%|██████████████████████████████████████████████████████████████████████████████████████████████████████████████████████▊                                              | 18/25 [54:49<21:58, 188.39s/it]
 76%|█████████████████████████████████████████████████████████████████████████████████████████████████████████████████████████████▍                                       | 19/25 [57:54<18:42, 187.14s/it]
 80%|██████████████████████████████████████████████████████████████████████████████████████████████████████████████████████████████████▍                                | 20/25 [1:00:34<14:55, 179.14s/it]
 84%|████████████████████████████████████████████████████████████████████████████████████████████████████████████████████████████████████████▉                          | 21/25 [1:03:32<11:55, 178.85s/it]
 88%|███████████████████████████████████████████████████████████████████████████████████████████████████████████████████████████████████████████████▍                   | 22/25 [1:06:10<08:37, 172.47s/it]
 92%|█████████████████████████████████████████████████████████████████████████████████████████████████████████████████████████████████████████████████████▉             | 23/25 [1:09:15<05:52, 176.44s/it]
 96%|████████████████████████████████████████████████████████████████████████████████████████████████████████████████████████████████████████████████████████████▍      | 24/25 [1:12:25<03:00, 180.33s/it]
100%|███████████████████████████████████████████████████████████████████████████████████████████████████████████████████████████████████████████████████████████████████| 25/25 [1:14:59<00:00, 172.45s/it]
100%|███████████████████████████████████████████████████████████████████████████████████████████████████████████████████████████████████████████████████████████████████| 25/25 [1:14:59<00:00, 179.98s/it]
Elapsed Time:	 1:17:11.058292
====================
================================================== 	 13 of 96 ( 12.5 %)	 ==================================================
2021-01-12 13:32:29.784134
PAPER EXPERIMENTS
Tech:               TF
Feature Selection:  True
Cross Validation:   True
Remove Outliers:    True
Include Attributes: False
Include N-Grams:    True
Reduce Models:      False
After FS:           False
Remove outlier_both False
K Feature Select:   500

Processed documents: 1062
No proc w/ compensation > 0: 940
TF BOW Document Vector
Features:  25000
Total documents: 940
k =  500
Feature Selection....

  0%|                                                                                                                                                                               | 0/25 [00:00<?, ?it/s]No Docs (OR1): 676

  4%|██████▌                                                                                                                                                             | 1/25 [07:00<2:48:07, 420.30s/it]
  8%|█████████████                                                                                                                                                       | 2/25 [13:39<2:38:38, 413.85s/it]
 12%|███████████████████▋                                                                                                                                                | 3/25 [20:34<2:31:54, 414.31s/it]
 16%|██████████████████████████▏                                                                                                                                         | 4/25 [27:57<2:27:58, 422.79s/it]
 20%|████████████████████████████████▊                                                                                                                                   | 5/25 [34:20<2:17:01, 411.06s/it]
 24%|███████████████████████████████████████▎                                                                                                                            | 6/25 [41:28<2:11:45, 416.10s/it]
 28%|█████████████████████████████████████████████▉                                                                                                                      | 7/25 [47:55<2:02:14, 407.47s/it]
 32%|████████████████████████████████████████████████████▍                                                                                                               | 8/25 [54:09<1:52:32, 397.23s/it]
 36%|██████████████████████████████████████████████████████████▎                                                                                                       | 9/25 [1:00:39<1:45:22, 395.18s/it]
 40%|████████████████████████████████████████████████████████████████▍                                                                                                | 10/25 [1:07:47<1:41:12, 404.82s/it]
 44%|██████████████████████████████████████████████████████████████████████▊                                                                                          | 11/25 [1:15:10<1:37:09, 416.40s/it]
 48%|█████████████████████████████████████████████████████████████████████████████▎                                                                                   | 12/25 [1:22:50<1:33:02, 429.42s/it]
 52%|███████████████████████████████████████████████████████████████████████████████████▋                                                                             | 13/25 [1:29:15<1:23:15, 416.29s/it]
 56%|██████████████████████████████████████████████████████████████████████████████████████████▏                                                                      | 14/25 [1:36:51<1:18:28, 428.06s/it]
 60%|████████████████████████████████████████████████████████████████████████████████████████████████▌                                                                | 15/25 [1:44:13<1:12:02, 432.22s/it]
 64%|███████████████████████████████████████████████████████████████████████████████████████████████████████                                                          | 16/25 [1:51:26<1:04:52, 432.53s/it]
 68%|██████████████████████████████████████████████████████████████████████████████████████████████████████████████▊                                                    | 17/25 [1:58:00<56:08, 421.08s/it]
 72%|█████████████████████████████████████████████████████████████████████████████████████████████████████████████████████▎                                             | 18/25 [2:05:12<49:28, 424.14s/it]
 76%|███████████████████████████████████████████████████████████████████████████████████████████████████████████████████████████▉                                       | 19/25 [2:12:16<42:24, 424.16s/it]
 80%|██████████████████████████████████████████████████████████████████████████████████████████████████████████████████████████████████▍                                | 20/25 [2:19:35<35:43, 428.65s/it]
 84%|████████████████████████████████████████████████████████████████████████████████████████████████████████████████████████████████████████▉                          | 21/25 [2:26:09<27:53, 418.33s/it]
 88%|███████████████████████████████████████████████████████████████████████████████████████████████████████████████████████████████████████████████▍                   | 22/25 [2:32:38<20:28, 409.54s/it]
 92%|█████████████████████████████████████████████████████████████████████████████████████████████████████████████████████████████████████████████████████▉             | 23/25 [2:39:40<13:46, 413.26s/it]
 96%|████████████████████████████████████████████████████████████████████████████████████████████████████████████████████████████████████████████████████████████▍      | 24/25 [2:46:34<06:53, 413.28s/it]
100%|███████████████████████████████████████████████████████████████████████████████████████████████████████████████████████████████████████████████████████████████████| 25/25 [2:53:29<00:00, 413.81s/it]
100%|███████████████████████████████████████████████████████████████████████████████████████████████████████████████████████████████████████████████████████████████████| 25/25 [2:53:29<00:00, 416.37s/it]
Elapsed Time:	 2:56:42.752477
====================
================================================== 	 14 of 96 ( 13.5 %)	 ==================================================
2021-01-12 16:49:13.534997
PAPER EXPERIMENTS
Tech:               TF
Feature Selection:  True
Cross Validation:   True
Remove Outliers:    True
Include Attributes: False
Include N-Grams:    False
Reduce Models:      False
After FS:           False
Remove outlier_both False
K Feature Select:   500

Processed documents: 1062
No proc w/ compensation > 0: 940
TF BOW Document Vector
Features:  16904
Total documents: 940
k =  500
Feature Selection....

  0%|                                                                                                                                                                               | 0/25 [00:00<?, ?it/s]No Docs (OR1): 676

  4%|██████▌                                                                                                                                                             | 1/25 [08:19<3:19:50, 499.59s/it]
  8%|█████████████                                                                                                                                                       | 2/25 [16:46<3:12:20, 501.77s/it]
 12%|███████████████████▋                                                                                                                                                | 3/25 [25:12<3:04:24, 502.92s/it]
 16%|██████████████████████████▏                                                                                                                                         | 4/25 [33:39<2:56:30, 504.33s/it]
 20%|████████████████████████████████▊                                                                                                                                   | 5/25 [41:42<2:45:57, 497.86s/it]
 24%|███████████████████████████████████████▎                                                                                                                            | 6/25 [50:14<2:38:58, 502.00s/it]
 28%|█████████████████████████████████████████████▉                                                                                                                      | 7/25 [57:47<2:26:13, 487.44s/it]
 32%|███████████████████████████████████████████████████▊                                                                                                              | 8/25 [1:05:56<2:18:15, 487.95s/it]
 36%|██████████████████████████████████████████████████████████▎                                                                                                       | 9/25 [1:14:00<2:09:46, 486.64s/it]
 40%|████████████████████████████████████████████████████████████████▍                                                                                                | 10/25 [1:22:21<2:02:47, 491.14s/it]
 44%|██████████████████████████████████████████████████████████████████████▊                                                                                          | 11/25 [1:30:22<1:53:51, 487.97s/it]
 48%|█████████████████████████████████████████████████████████████████████████████▎                                                                                   | 12/25 [1:38:48<1:46:55, 493.48s/it]
 52%|███████████████████████████████████████████████████████████████████████████████████▋                                                                             | 13/25 [1:47:17<1:39:38, 498.19s/it]
 56%|██████████████████████████████████████████████████████████████████████████████████████████▏                                                                      | 14/25 [1:54:59<1:29:19, 487.24s/it]
 60%|████████████████████████████████████████████████████████████████████████████████████████████████▌                                                                | 15/25 [2:03:09<1:21:20, 488.09s/it]
 64%|███████████████████████████████████████████████████████████████████████████████████████████████████████                                                          | 16/25 [2:11:02<1:12:31, 483.47s/it]
 68%|█████████████████████████████████████████████████████████████████████████████████████████████████████████████▍                                                   | 17/25 [2:19:17<1:04:55, 486.92s/it]
 72%|█████████████████████████████████████████████████████████████████████████████████████████████████████████████████████▎                                             | 18/25 [2:28:18<58:41, 503.06s/it]
 76%|███████████████████████████████████████████████████████████████████████████████████████████████████████████████████████████▉                                       | 19/25 [2:36:09<49:21, 493.50s/it]
 80%|██████████████████████████████████████████████████████████████████████████████████████████████████████████████████████████████████▍                                | 20/25 [2:43:51<40:20, 484.11s/it]
 84%|████████████████████████████████████████████████████████████████████████████████████████████████████████████████████████████████████████▉                          | 21/25 [2:51:21<31:35, 473.95s/it]
 88%|███████████████████████████████████████████████████████████████████████████████████████████████████████████████████████████████████████████████▍                   | 22/25 [2:59:32<23:56, 478.94s/it]
 92%|█████████████████████████████████████████████████████████████████████████████████████████████████████████████████████████████████████████████████████▉             | 23/25 [3:07:24<15:53, 476.98s/it]
 96%|████████████████████████████████████████████████████████████████████████████████████████████████████████████████████████████████████████████████████████████▍      | 24/25 [3:15:48<08:05, 485.06s/it]
100%|███████████████████████████████████████████████████████████████████████████████████████████████████████████████████████████████████████████████████████████████████| 25/25 [3:24:06<00:00, 489.02s/it]
100%|███████████████████████████████████████████████████████████████████████████████████████████████████████████████████████████████████████████████████████████████████| 25/25 [3:24:06<00:00, 489.88s/it]
Elapsed Time:	 3:26:18.956065
====================
================================================== 	 15 of 96 ( 14.6 %)	 ==================================================
2021-01-12 20:35:33.341508
PAPER EXPERIMENTS
Tech:               TF
Feature Selection:  True
Cross Validation:   False
Remove Outliers:    True
Include Attributes: False
Include N-Grams:    True
Reduce Models:      False
After FS:           False
Remove outlier_both False
K Feature Select:   500

Processed documents: 1062
No proc w/ compensation > 0: 940
TF BOW Document Vector
Features:  25000
Total documents: 940
k =  500
Feature Selection....

  0%|                                                                                                                                                                               | 0/25 [00:00<?, ?it/s]No Docs (OR1): 676

  4%|██████▋                                                                                                                                                               | 1/25 [01:49<43:44, 109.34s/it]
  8%|█████████████▎                                                                                                                                                        | 2/25 [03:21<39:53, 104.05s/it]
 12%|████████████████████                                                                                                                                                   | 3/25 [04:45<35:57, 98.09s/it]
 16%|██████████████████████████▋                                                                                                                                            | 4/25 [06:05<32:25, 92.66s/it]
 20%|█████████████████████████████████▍                                                                                                                                     | 5/25 [07:29<30:05, 90.26s/it]
 24%|████████████████████████████████████████                                                                                                                               | 6/25 [08:57<28:21, 89.54s/it]
 28%|██████████████████████████████████████████████▊                                                                                                                        | 7/25 [10:16<25:53, 86.31s/it]
 32%|█████████████████████████████████████████████████████▍                                                                                                                 | 8/25 [11:37<24:00, 84.74s/it]
 36%|████████████████████████████████████████████████████████████                                                                                                           | 9/25 [12:53<21:51, 81.95s/it]
 40%|██████████████████████████████████████████████████████████████████▍                                                                                                   | 10/25 [14:51<23:14, 92.99s/it]
 44%|█████████████████████████████████████████████████████████████████████████                                                                                             | 11/25 [16:06<20:26, 87.57s/it]
 48%|███████████████████████████████████████████████████████████████████████████████▋                                                                                      | 12/25 [17:35<19:03, 87.93s/it]
 52%|██████████████████████████████████████████████████████████████████████████████████████▎                                                                               | 13/25 [18:58<17:17, 86.44s/it]
 56%|████████████████████████████████████████████████████████████████████████████████████████████▉                                                                         | 14/25 [20:18<15:29, 84.54s/it]
 60%|███████████████████████████████████████████████████████████████████████████████████████████████████▌                                                                  | 15/25 [21:29<13:25, 80.56s/it]
 64%|██████████████████████████████████████████████████████████████████████████████████████████████████████████▏                                                           | 16/25 [22:52<12:09, 81.10s/it]
 68%|████████████████████████████████████████████████████████████████████████████████████████████████████████████████▉                                                     | 17/25 [24:16<10:56, 82.03s/it]
 72%|███████████████████████████████████████████████████████████████████████████████████████████████████████████████████████▌                                              | 18/25 [25:37<09:32, 81.72s/it]
 76%|██████████████████████████████████████████████████████████████████████████████████████████████████████████████████████████████▏                                       | 19/25 [26:56<08:06, 81.09s/it]
 80%|████████████████████████████████████████████████████████████████████████████████████████████████████████████████████████████████████▊                                 | 20/25 [28:12<06:37, 79.48s/it]
 84%|███████████████████████████████████████████████████████████████████████████████████████████████████████████████████████████████████████████▍                          | 21/25 [29:37<05:24, 81.09s/it]
 88%|██████████████████████████████████████████████████████████████████████████████████████████████████████████████████████████████████████████████████                    | 22/25 [30:48<03:54, 78.09s/it]
 92%|████████████████████████████████████████████████████████████████████████████████████████████████████████████████████████████████████████████████████████▋             | 23/25 [32:16<02:42, 81.06s/it]
 96%|███████████████████████████████████████████████████████████████████████████████████████████████████████████████████████████████████████████████████████████████▎      | 24/25 [33:50<01:24, 84.98s/it]
100%|██████████████████████████████████████████████████████████████████████████████████████████████████████████████████████████████████████████████████████████████████████| 25/25 [35:15<00:00, 85.02s/it]
100%|██████████████████████████████████████████████████████████████████████████████████████████████████████████████████████████████████████████████████████████████████████| 25/25 [35:15<00:00, 84.63s/it]
Elapsed Time:	 0:38:30.617554
====================
================================================== 	 16 of 96 ( 15.6 %)	 ==================================================
2021-01-12 21:34:04.888362
PAPER EXPERIMENTS
Tech:               TF
Feature Selection:  True
Cross Validation:   False
Remove Outliers:    True
Include Attributes: False
Include N-Grams:    False
Reduce Models:      False
After FS:           False
Remove outlier_both False
K Feature Select:   500

Processed documents: 1062
No proc w/ compensation > 0: 940
TF BOW Document Vector
Features:  16904
Total documents: 940
k =  500
Feature Selection....

  0%|                                                                                                                                                                               | 0/25 [00:00<?, ?it/s]No Docs (OR1): 676

  4%|██████▋                                                                                                                                                               | 1/25 [01:51<44:35, 111.49s/it]
  8%|█████████████▎                                                                                                                                                        | 2/25 [03:53<43:54, 114.52s/it]
 12%|███████████████████▉                                                                                                                                                  | 3/25 [05:40<41:12, 112.38s/it]
 16%|██████████████████████████▌                                                                                                                                           | 4/25 [07:23<38:19, 109.52s/it]
 20%|█████████████████████████████████▏                                                                                                                                    | 5/25 [09:24<37:40, 113.03s/it]
 24%|███████████████████████████████████████▊                                                                                                                              | 6/25 [10:55<33:42, 106.46s/it]
 28%|██████████████████████████████████████████████▍                                                                                                                       | 7/25 [12:41<31:55, 106.41s/it]
 32%|█████████████████████████████████████████████████████                                                                                                                 | 8/25 [14:20<29:30, 104.12s/it]
 36%|███████████████████████████████████████████████████████████▊                                                                                                          | 9/25 [16:07<27:57, 104.87s/it]
 40%|██████████████████████████████████████████████████████████████████▍                                                                                                   | 10/25 [17:35<24:59, 99.94s/it]
 44%|████████████████████████████████████████████████████████████████████████▌                                                                                            | 11/25 [19:23<23:51, 102.23s/it]
 48%|███████████████████████████████████████████████████████████████████████████████▏                                                                                     | 12/25 [21:04<22:05, 101.94s/it]
 52%|█████████████████████████████████████████████████████████████████████████████████████▊                                                                               | 13/25 [22:52<20:43, 103.62s/it]
 56%|████████████████████████████████████████████████████████████████████████████████████████████▍                                                                        | 14/25 [24:44<19:28, 106.26s/it]
 60%|███████████████████████████████████████████████████████████████████████████████████████████████████                                                                  | 15/25 [26:10<16:42, 100.23s/it]
 64%|█████████████████████████████████████████████████████████████████████████████████████████████████████████▌                                                           | 16/25 [27:55<15:14, 101.56s/it]
 68%|████████████████████████████████████████████████████████████████████████████████████████████████████████████████▏                                                    | 17/25 [29:59<14:26, 108.29s/it]
 72%|██████████████████████████████████████████████████████████████████████████████████████████████████████████████████████▊                                              | 18/25 [32:01<13:06, 112.32s/it]
 76%|█████████████████████████████████████████████████████████████████████████████████████████████████████████████████████████████▍                                       | 19/25 [34:06<11:37, 116.23s/it]
 80%|████████████████████████████████████████████████████████████████████████████████████████████████████████████████████████████████████                                 | 20/25 [35:53<09:27, 113.48s/it]
 84%|██████████████████████████████████████████████████████████████████████████████████████████████████████████████████████████████████████████▌                          | 21/25 [37:43<07:29, 112.43s/it]
 88%|█████████████████████████████████████████████████████████████████████████████████████████████████████████████████████████████████████████████████▏                   | 22/25 [39:16<05:20, 106.74s/it]
 92%|███████████████████████████████████████████████████████████████████████████████████████████████████████████████████████████████████████████████████████▊             | 23/25 [41:03<03:33, 106.74s/it]
 96%|██████████████████████████████████████████████████████████████████████████████████████████████████████████████████████████████████████████████████████████████▍      | 24/25 [42:38<01:43, 103.13s/it]
100%|█████████████████████████████████████████████████████████████████████████████████████████████████████████████████████████████████████████████████████████████████████| 25/25 [44:22<00:00, 103.33s/it]
100%|█████████████████████████████████████████████████████████████████████████████████████████████████████████████████████████████████████████████████████████████████████| 25/25 [44:22<00:00, 106.49s/it]
Elapsed Time:	 0:46:33.511520
====================
================================================== 	 1 of 128 ( 0.0 %)	 ==================================================
2021-01-13 00:34:37.556378
PAPER EXPERIMENTS
Tech:               TF
Feature Selection:  True
Cross Validation:   True
Remove Outliers:    False
Include Attributes: True
Include N-Grams:    True
Reduce Models:      True
After FS:           False
Remove outlier_both True
K Feature Select:   500

Processed documents: 1062
No proc w/ compensation > 0: 940
TF BOW Document Vector
Features:  25000
Total documents: 940
k =  500
Feature Selection....
No Docs (OR2): 846

  0%|                                                                                                                                                                               | 0/25 [00:00<?, ?it/s]
  4%|██████▋                                                                                                                                                               | 1/25 [02:19<55:41, 139.23s/it]
  8%|█████████████▎                                                                                                                                                        | 2/25 [04:38<53:22, 139.23s/it]
 12%|███████████████████▉                                                                                                                                                  | 3/25 [06:57<51:02, 139.21s/it]
 16%|██████████████████████████▌                                                                                                                                           | 4/25 [09:10<48:04, 137.37s/it]
 20%|█████████████████████████████████▏                                                                                                                                    | 5/25 [11:32<46:12, 138.64s/it]
 24%|███████████████████████████████████████▊                                                                                                                              | 6/25 [13:53<44:10, 139.52s/it]
 28%|██████████████████████████████████████████████▍                                                                                                                       | 7/25 [15:53<40:05, 133.64s/it]
 32%|█████████████████████████████████████████████████████                                                                                                                 | 8/25 [18:05<37:42, 133.07s/it]
 36%|███████████████████████████████████████████████████████████▊                                                                                                          | 9/25 [20:17<35:26, 132.89s/it]
 40%|██████████████████████████████████████████████████████████████████                                                                                                   | 10/25 [22:35<33:35, 134.39s/it]
 44%|████████████████████████████████████████████████████████████████████████▌                                                                                            | 11/25 [24:52<31:30, 135.06s/it]
 48%|███████████████████████████████████████████████████████████████████████████████▏                                                                                     | 12/25 [27:06<29:13, 134.85s/it]
 52%|█████████████████████████████████████████████████████████████████████████████████████▊                                                                               | 13/25 [29:13<26:28, 132.38s/it]
 56%|████████████████████████████████████████████████████████████████████████████████████████████▍                                                                        | 14/25 [31:34<24:44, 134.94s/it]
 60%|███████████████████████████████████████████████████████████████████████████████████████████████████                                                                  | 15/25 [33:47<22:22, 134.26s/it]
 64%|█████████████████████████████████████████████████████████████████████████████████████████████████████████▌                                                           | 16/25 [36:08<20:27, 136.44s/it]
 68%|████████████████████████████████████████████████████████████████████████████████████████████████████████████████▏                                                    | 17/25 [38:14<17:46, 133.32s/it]
 72%|██████████████████████████████████████████████████████████████████████████████████████████████████████████████████████▊                                              | 18/25 [40:32<15:43, 134.80s/it]
 76%|█████████████████████████████████████████████████████████████████████████████████████████████████████████████████████████████▍                                       | 19/25 [42:52<13:38, 136.39s/it]
 80%|████████████████████████████████████████████████████████████████████████████████████████████████████████████████████████████████████                                 | 20/25 [45:08<11:21, 136.25s/it]
 84%|██████████████████████████████████████████████████████████████████████████████████████████████████████████████████████████████████████████▌                          | 21/25 [47:22<09:02, 135.60s/it]
 88%|█████████████████████████████████████████████████████████████████████████████████████████████████████████████████████████████████████████████████▏                   | 22/25 [49:44<06:51, 137.25s/it]
 92%|███████████████████████████████████████████████████████████████████████████████████████████████████████████████████████████████████████████████████████▊             | 23/25 [51:56<04:31, 135.67s/it]
 96%|██████████████████████████████████████████████████████████████████████████████████████████████████████████████████████████████████████████████████████████████▍      | 24/25 [54:14<02:16, 136.62s/it]
100%|█████████████████████████████████████████████████████████████████████████████████████████████████████████████████████████████████████████████████████████████████████| 25/25 [56:29<00:00, 135.99s/it]
100%|█████████████████████████████████████████████████████████████████████████████████████████████████████████████████████████████████████████████████████████████████████| 25/25 [56:29<00:00, 135.58s/it]
Elapsed Time:	 0:59:47.192880
=====
================================================== 	 2 of 128 ( 0.8 %)	 ==================================================
2021-01-13 01:39:25.036487
PAPER EXPERIMENTS
Tech:               TF
Feature Selection:  True
Cross Validation:   True
Remove Outliers:    False
Include Attributes: True
Include N-Grams:    False
Reduce Models:      True
After FS:           False
Remove outlier_both True
K Feature Select:   500

Processed documents: 1062
No proc w/ compensation > 0: 940
TF BOW Document Vector
Features:  16904
Total documents: 940
k =  500
Feature Selection....
No Docs (OR2): 846

  0%|                                                                                                                                                                               | 0/25 [00:00<?, ?it/s]
  4%|██████▋                                                                                                                                                               | 1/25 [01:41<40:31, 101.30s/it]
  8%|█████████████▎                                                                                                                                                        | 2/25 [03:33<40:04, 104.55s/it]
 12%|███████████████████▉                                                                                                                                                  | 3/25 [05:28<39:26, 107.57s/it]
 16%|██████████████████████████▌                                                                                                                                           | 4/25 [07:14<37:31, 107.19s/it]
 20%|█████████████████████████████████▏                                                                                                                                    | 5/25 [08:53<34:53, 104.70s/it]
 24%|███████████████████████████████████████▊                                                                                                                              | 6/25 [10:36<33:03, 104.38s/it]
 28%|██████████████████████████████████████████████▍                                                                                                                       | 7/25 [12:19<31:07, 103.75s/it]
 32%|█████████████████████████████████████████████████████                                                                                                                 | 8/25 [14:02<29:20, 103.54s/it]
 36%|███████████████████████████████████████████████████████████▊                                                                                                          | 9/25 [16:03<29:03, 108.98s/it]
 40%|██████████████████████████████████████████████████████████████████                                                                                                   | 10/25 [17:44<26:36, 106.42s/it]
 44%|████████████████████████████████████████████████████████████████████████▌                                                                                            | 11/25 [19:43<25:43, 110.24s/it]
 48%|███████████████████████████████████████████████████████████████████████████████▏                                                                                     | 12/25 [21:16<22:46, 105.10s/it]
 52%|█████████████████████████████████████████████████████████████████████████████████████▊                                                                               | 13/25 [22:59<20:52, 104.41s/it]
 56%|████████████████████████████████████████████████████████████████████████████████████████████▍                                                                        | 14/25 [25:05<20:18, 110.82s/it]
 60%|███████████████████████████████████████████████████████████████████████████████████████████████████                                                                  | 15/25 [26:55<18:25, 110.57s/it]
 64%|█████████████████████████████████████████████████████████████████████████████████████████████████████████▌                                                           | 16/25 [28:55<17:02, 113.64s/it]
 68%|████████████████████████████████████████████████████████████████████████████████████████████████████████████████▏                                                    | 17/25 [30:54<15:20, 115.04s/it]
 72%|██████████████████████████████████████████████████████████████████████████████████████████████████████████████████████▊                                              | 18/25 [33:00<13:47, 118.27s/it]
 76%|█████████████████████████████████████████████████████████████████████████████████████████████████████████████████████████████▍                                       | 19/25 [34:59<11:51, 118.63s/it]
 80%|████████████████████████████████████████████████████████████████████████████████████████████████████████████████████████████████████                                 | 20/25 [36:55<09:48, 117.70s/it]
 84%|██████████████████████████████████████████████████████████████████████████████████████████████████████████████████████████████████████████▌                          | 21/25 [38:58<07:57, 119.45s/it]
 88%|█████████████████████████████████████████████████████████████████████████████████████████████████████████████████████████████████████████████████▏                   | 22/25 [40:49<05:51, 117.04s/it]
 92%|███████████████████████████████████████████████████████████████████████████████████████████████████████████████████████████████████████████████████████▊             | 23/25 [42:49<03:55, 117.87s/it]
 96%|██████████████████████████████████████████████████████████████████████████████████████████████████████████████████████████████████████████████████████████████▍      | 24/25 [44:44<01:56, 116.85s/it]
100%|█████████████████████████████████████████████████████████████████████████████████████████████████████████████████████████████████████████████████████████████████████| 25/25 [46:40<00:00, 116.66s/it]
100%|█████████████████████████████████████████████████████████████████████████████████████████████████████████████████████████████████████████████████████████████████████| 25/25 [46:40<00:00, 112.02s/it]
Elapsed Time:	 0:48:51.963822
=====
================================================== 	 3 of 128 ( 1.6 %)	 ==================================================
2021-01-13 02:33:17.208080
PAPER EXPERIMENTS
Tech:               TF
Feature Selection:  True
Cross Validation:   False
Remove Outliers:    False
Include Attributes: True
Include N-Grams:    True
Reduce Models:      True
After FS:           False
Remove outlier_both True
K Feature Select:   500

Processed documents: 1062
No proc w/ compensation > 0: 940
TF BOW Document Vector
Features:  25000
Total documents: 940
k =  500
Feature Selection....
No Docs (OR2): 846

  0%|                                                                                                                                                                               | 0/25 [00:00<?, ?it/s]
  4%|██████▋                                                                                                                                                                | 1/25 [00:28<11:14, 28.12s/it]
  8%|█████████████▎                                                                                                                                                         | 2/25 [00:55<10:40, 27.83s/it]
 12%|████████████████████                                                                                                                                                   | 3/25 [01:22<10:09, 27.70s/it]
 16%|██████████████████████████▋                                                                                                                                            | 4/25 [01:50<09:43, 27.76s/it]
 20%|█████████████████████████████████▍                                                                                                                                     | 5/25 [02:18<09:13, 27.67s/it]
 24%|████████████████████████████████████████                                                                                                                               | 6/25 [02:42<08:28, 26.74s/it]
 28%|██████████████████████████████████████████████▊                                                                                                                        | 7/25 [03:09<08:02, 26.82s/it]
 32%|█████████████████████████████████████████████████████▍                                                                                                                 | 8/25 [03:34<07:24, 26.16s/it]
 36%|████████████████████████████████████████████████████████████                                                                                                           | 9/25 [03:58<06:47, 25.46s/it]
 40%|██████████████████████████████████████████████████████████████████▍                                                                                                   | 10/25 [04:26<06:33, 26.21s/it]
 44%|█████████████████████████████████████████████████████████████████████████                                                                                             | 11/25 [04:53<06:13, 26.68s/it]
 48%|███████████████████████████████████████████████████████████████████████████████▋                                                                                      | 12/25 [05:16<05:31, 25.46s/it]
 52%|██████████████████████████████████████████████████████████████████████████████████████▎                                                                               | 13/25 [05:40<04:59, 24.92s/it]
 56%|████████████████████████████████████████████████████████████████████████████████████████████▉                                                                         | 14/25 [06:07<04:42, 25.66s/it]
 60%|███████████████████████████████████████████████████████████████████████████████████████████████████▌                                                                  | 15/25 [06:34<04:19, 25.93s/it]
 64%|██████████████████████████████████████████████████████████████████████████████████████████████████████████▏                                                           | 16/25 [07:01<03:56, 26.32s/it]
 68%|████████████████████████████████████████████████████████████████████████████████████████████████████████████████▉                                                     | 17/25 [07:24<03:22, 25.26s/it]
 72%|███████████████████████████████████████████████████████████████████████████████████████████████████████████████████████▌                                              | 18/25 [07:51<03:02, 26.01s/it]
 76%|██████████████████████████████████████████████████████████████████████████████████████████████████████████████████████████████▏                                       | 19/25 [08:19<02:39, 26.56s/it]
 80%|████████████████████████████████████████████████████████████████████████████████████████████████████████████████████████████████████▊                                 | 20/25 [08:44<02:10, 26.17s/it]
 84%|███████████████████████████████████████████████████████████████████████████████████████████████████████████████████████████████████████████▍                          | 21/25 [09:12<01:46, 26.55s/it]
 88%|██████████████████████████████████████████████████████████████████████████████████████████████████████████████████████████████████████████████████                    | 22/25 [09:40<01:20, 26.94s/it]
 92%|████████████████████████████████████████████████████████████████████████████████████████████████████████████████████████████████████████████████████████▋             | 23/25 [10:03<00:51, 25.93s/it]
 96%|███████████████████████████████████████████████████████████████████████████████████████████████████████████████████████████████████████████████████████████████▎      | 24/25 [10:29<00:25, 25.91s/it]
100%|██████████████████████████████████████████████████████████████████████████████████████████████████████████████████████████████████████████████████████████████████████| 25/25 [10:57<00:00, 26.45s/it]
100%|██████████████████████████████████████████████████████████████████████████████████████████████████████████████████████████████████████████████████████████████████████| 25/25 [10:57<00:00, 26.29s/it]
Elapsed Time:	 0:14:10.707277
=====
================================================== 	 4 of 128 ( 2.3 %)	 ==================================================
2021-01-13 02:52:28.112312
PAPER EXPERIMENTS
Tech:               TF
Feature Selection:  True
Cross Validation:   False
Remove Outliers:    False
Include Attributes: True
Include N-Grams:    False
Reduce Models:      True
After FS:           False
Remove outlier_both True
K Feature Select:   500

Processed documents: 1062
No proc w/ compensation > 0: 940
TF BOW Document Vector
Features:  16904
Total documents: 940
k =  500
Feature Selection....
No Docs (OR2): 846

  0%|                                                                                                                                                                               | 0/25 [00:00<?, ?it/s]
  4%|██████▋                                                                                                                                                                | 1/25 [00:26<10:32, 26.35s/it]
  8%|█████████████▎                                                                                                                                                         | 2/25 [00:39<08:34, 22.35s/it]
 12%|████████████████████                                                                                                                                                   | 3/25 [01:04<08:27, 23.07s/it]
 16%|██████████████████████████▋                                                                                                                                            | 4/25 [01:27<08:05, 23.10s/it]
 20%|█████████████████████████████████▍                                                                                                                                     | 5/25 [01:52<07:56, 23.84s/it]
 24%|████████████████████████████████████████                                                                                                                               | 6/25 [02:04<06:23, 20.18s/it]
 28%|██████████████████████████████████████████████▊                                                                                                                        | 7/25 [02:31<06:41, 22.33s/it]
 32%|█████████████████████████████████████████████████████▍                                                                                                                 | 8/25 [02:47<05:43, 20.19s/it]
 36%|████████████████████████████████████████████████████████████                                                                                                           | 9/25 [03:07<05:26, 20.38s/it]
 40%|██████████████████████████████████████████████████████████████████▍                                                                                                   | 10/25 [03:25<04:53, 19.56s/it]
 44%|█████████████████████████████████████████████████████████████████████████                                                                                             | 11/25 [03:53<05:08, 22.03s/it]
 48%|███████████████████████████████████████████████████████████████████████████████▋                                                                                      | 12/25 [04:16<04:52, 22.49s/it]
 52%|██████████████████████████████████████████████████████████████████████████████████████▎                                                                               | 13/25 [04:42<04:39, 23.29s/it]
 56%|████████████████████████████████████████████████████████████████████████████████████████████▉                                                                         | 14/25 [05:08<04:25, 24.11s/it]
 60%|███████████████████████████████████████████████████████████████████████████████████████████████████▌                                                                  | 15/25 [05:23<03:35, 21.51s/it]
 64%|██████████████████████████████████████████████████████████████████████████████████████████████████████████▏                                                           | 16/25 [05:51<03:30, 23.43s/it]
 68%|████████████████████████████████████████████████████████████████████████████████████████████████████████████████▉                                                     | 17/25 [06:18<03:17, 24.64s/it]
 72%|███████████████████████████████████████████████████████████████████████████████████████████████████████████████████████▌                                              | 18/25 [06:41<02:48, 24.05s/it]
 76%|██████████████████████████████████████████████████████████████████████████████████████████████████████████████████████████████▏                                       | 19/25 [07:01<02:17, 22.93s/it]
 80%|████████████████████████████████████████████████████████████████████████████████████████████████████████████████████████████████████▊                                 | 20/25 [07:24<01:54, 22.90s/it]
 84%|███████████████████████████████████████████████████████████████████████████████████████████████████████████████████████████████████████████▍                          | 21/25 [07:49<01:34, 23.51s/it]
 88%|██████████████████████████████████████████████████████████████████████████████████████████████████████████████████████████████████████████████████                    | 22/25 [08:13<01:10, 23.49s/it]
 92%|████████████████████████████████████████████████████████████████████████████████████████████████████████████████████████████████████████████████████████▋             | 23/25 [08:37<00:47, 23.73s/it]
 96%|███████████████████████████████████████████████████████████████████████████████████████████████████████████████████████████████████████████████████████████████▎      | 24/25 [08:56<00:22, 22.22s/it]
100%|██████████████████████████████████████████████████████████████████████████████████████████████████████████████████████████████████████████████████████████████████████| 25/25 [09:23<00:00, 23.80s/it]
100%|██████████████████████████████████████████████████████████████████████████████████████████████████████████████████████████████████████████████████████████████████████| 25/25 [09:23<00:00, 22.54s/it]
Elapsed Time:	 0:11:34.931435
=====
================================================== 	 5 of 128 ( 3.1 %)	 ==================================================
2021-01-13 03:09:03.284310
PAPER EXPERIMENTS
Tech:               TF
Feature Selection:  True
Cross Validation:   True
Remove Outliers:    False
Include Attributes: False
Include N-Grams:    True
Reduce Models:      True
After FS:           False
Remove outlier_both True
K Feature Select:   500

Processed documents: 1062
No proc w/ compensation > 0: 940
TF BOW Document Vector
Features:  25000
Total documents: 940
k =  500
Feature Selection....
No Docs (OR2): 846

  0%|                                                                                                                                                                               | 0/25 [00:00<?, ?it/s]
  4%|██████▋                                                                                                                                                                | 1/25 [01:34<37:41, 94.24s/it]
  8%|█████████████▎                                                                                                                                                         | 2/25 [03:00<35:14, 91.93s/it]
 12%|████████████████████                                                                                                                                                   | 3/25 [04:34<33:57, 92.60s/it]
 16%|██████████████████████████▋                                                                                                                                            | 4/25 [05:56<31:17, 89.39s/it]
 20%|█████████████████████████████████▍                                                                                                                                     | 5/25 [07:22<29:26, 88.35s/it]
 24%|████████████████████████████████████████                                                                                                                               | 6/25 [08:50<27:56, 88.23s/it]
 28%|██████████████████████████████████████████████▊                                                                                                                        | 7/25 [10:17<26:18, 87.69s/it]
 32%|█████████████████████████████████████████████████████▍                                                                                                                 | 8/25 [11:44<24:49, 87.59s/it]
 36%|████████████████████████████████████████████████████████████                                                                                                           | 9/25 [13:03<22:41, 85.10s/it]
 40%|██████████████████████████████████████████████████████████████████▍                                                                                                   | 10/25 [14:31<21:30, 86.02s/it]
 44%|█████████████████████████████████████████████████████████████████████████                                                                                             | 11/25 [16:08<20:47, 89.12s/it]
 48%|███████████████████████████████████████████████████████████████████████████████▋                                                                                      | 12/25 [17:32<18:59, 87.64s/it]
 52%|██████████████████████████████████████████████████████████████████████████████████████▎                                                                               | 13/25 [18:58<17:25, 87.13s/it]
 56%|████████████████████████████████████████████████████████████████████████████████████████████▉                                                                         | 14/25 [20:27<16:05, 87.74s/it]
 60%|███████████████████████████████████████████████████████████████████████████████████████████████████▌                                                                  | 15/25 [21:57<14:43, 88.32s/it]
 64%|██████████████████████████████████████████████████████████████████████████████████████████████████████████▏                                                           | 16/25 [23:20<13:00, 86.71s/it]
 68%|████████████████████████████████████████████████████████████████████████████████████████████████████████████████▉                                                     | 17/25 [24:39<11:16, 84.52s/it]
 72%|███████████████████████████████████████████████████████████████████████████████████████████████████████████████████████▌                                              | 18/25 [26:08<10:00, 85.74s/it]
 76%|██████████████████████████████████████████████████████████████████████████████████████████████████████████████████████████████▏                                       | 19/25 [27:40<08:46, 87.73s/it]
 80%|████████████████████████████████████████████████████████████████████████████████████████████████████████████████████████████████████▊                                 | 20/25 [29:04<07:12, 86.45s/it]
 84%|███████████████████████████████████████████████████████████████████████████████████████████████████████████████████████████████████████████▍                          | 21/25 [30:31<05:46, 86.63s/it]
 88%|██████████████████████████████████████████████████████████████████████████████████████████████████████████████████████████████████████████████████                    | 22/25 [32:19<04:39, 93.22s/it]
 92%|████████████████████████████████████████████████████████████████████████████████████████████████████████████████████████████████████████████████████████▋             | 23/25 [33:48<03:03, 91.92s/it]
 96%|███████████████████████████████████████████████████████████████████████████████████████████████████████████████████████████████████████████████████████████████▎      | 24/25 [35:15<01:30, 90.51s/it]
100%|██████████████████████████████████████████████████████████████████████████████████████████████████████████████████████████████████████████████████████████████████████| 25/25 [36:41<00:00, 89.21s/it]
100%|██████████████████████████████████████████████████████████████████████████████████████████████████████████████████████████████████████████████████████████████████████| 25/25 [36:41<00:00, 88.08s/it]
Elapsed Time:	 0:39:55.587617
=====
================================================== 	 6 of 128 ( 3.9 %)	 ==================================================
2021-01-13 03:53:59.096063
PAPER EXPERIMENTS
Tech:               TF
Feature Selection:  True
Cross Validation:   True
Remove Outliers:    False
Include Attributes: False
Include N-Grams:    False
Reduce Models:      True
After FS:           False
Remove outlier_both True
K Feature Select:   500

Processed documents: 1062
No proc w/ compensation > 0: 940
TF BOW Document Vector
Features:  16904
Total documents: 940
k =  500
Feature Selection....
No Docs (OR2): 846

  0%|                                                                                                                                                                               | 0/25 [00:00<?, ?it/s]
  4%|██████▋                                                                                                                                                                | 1/25 [01:09<27:40, 69.17s/it]
  8%|█████████████▎                                                                                                                                                         | 2/25 [02:13<25:57, 67.73s/it]
 12%|████████████████████                                                                                                                                                   | 3/25 [03:23<25:04, 68.41s/it]
 16%|██████████████████████████▋                                                                                                                                            | 4/25 [04:34<24:14, 69.26s/it]
 20%|█████████████████████████████████▍                                                                                                                                     | 5/25 [05:44<23:05, 69.27s/it]
 24%|████████████████████████████████████████                                                                                                                               | 6/25 [06:55<22:10, 70.02s/it]
 28%|██████████████████████████████████████████████▊                                                                                                                        | 7/25 [08:09<21:18, 71.04s/it]
 32%|█████████████████████████████████████████████████████▍                                                                                                                 | 8/25 [09:19<20:05, 70.91s/it]
 36%|████████████████████████████████████████████████████████████                                                                                                           | 9/25 [10:35<19:16, 72.30s/it]
 40%|██████████████████████████████████████████████████████████████████▍                                                                                                   | 10/25 [11:43<17:46, 71.10s/it]
 44%|█████████████████████████████████████████████████████████████████████████                                                                                             | 11/25 [12:49<16:15, 69.65s/it]
 48%|███████████████████████████████████████████████████████████████████████████████▋                                                                                      | 12/25 [13:57<14:57, 69.08s/it]
 52%|██████████████████████████████████████████████████████████████████████████████████████▎                                                                               | 13/25 [15:08<13:54, 69.58s/it]
 56%|████████████████████████████████████████████████████████████████████████████████████████████▉                                                                         | 14/25 [16:22<13:00, 70.95s/it]
 60%|███████████████████████████████████████████████████████████████████████████████████████████████████▌                                                                  | 15/25 [17:33<11:50, 71.06s/it]
 64%|██████████████████████████████████████████████████████████████████████████████████████████████████████████▏                                                           | 16/25 [18:48<10:49, 72.22s/it]
 68%|████████████████████████████████████████████████████████████████████████████████████████████████████████████████▉                                                     | 17/25 [19:59<09:34, 71.79s/it]
 72%|███████████████████████████████████████████████████████████████████████████████████████████████████████████████████████▌                                              | 18/25 [21:08<08:17, 71.06s/it]
 76%|██████████████████████████████████████████████████████████████████████████████████████████████████████████████████████████████▏                                       | 19/25 [22:20<07:07, 71.28s/it]
 80%|████████████████████████████████████████████████████████████████████████████████████████████████████████████████████████████████████▊                                 | 20/25 [23:42<06:11, 74.29s/it]
 84%|███████████████████████████████████████████████████████████████████████████████████████████████████████████████████████████████████████████▍                          | 21/25 [24:53<04:53, 73.45s/it]
 88%|██████████████████████████████████████████████████████████████████████████████████████████████████████████████████████████████████████████████████                    | 22/25 [26:03<03:37, 72.37s/it]
 92%|████████████████████████████████████████████████████████████████████████████████████████████████████████████████████████████████████████████████████████▋             | 23/25 [27:19<02:27, 73.56s/it]
 96%|███████████████████████████████████████████████████████████████████████████████████████████████████████████████████████████████████████████████████████████████▎      | 24/25 [28:27<01:11, 71.88s/it]
100%|██████████████████████████████████████████████████████████████████████████████████████████████████████████████████████████████████████████████████████████████████████| 25/25 [29:37<00:00, 71.15s/it]
100%|██████████████████████████████████████████████████████████████████████████████████████████████████████████████████████████████████████████████████████████████████████| 25/25 [29:37<00:00, 71.09s/it]
Elapsed Time:	 0:31:48.973696
=====
================================================== 	 7 of 128 ( 4.7 %)	 ==================================================
2021-01-13 04:30:48.280093
PAPER EXPERIMENTS
Tech:               TF
Feature Selection:  True
Cross Validation:   False
Remove Outliers:    False
Include Attributes: False
Include N-Grams:    True
Reduce Models:      True
After FS:           False
Remove outlier_both True
K Feature Select:   500

Processed documents: 1062
No proc w/ compensation > 0: 940
TF BOW Document Vector
Features:  25000
Total documents: 940
k =  500
Feature Selection....
No Docs (OR2): 846

  0%|                                                                                                                                                                               | 0/25 [00:00<?, ?it/s]
  4%|██████▋                                                                                                                                                                | 1/25 [00:15<06:04, 15.20s/it]
  8%|█████████████▎                                                                                                                                                         | 2/25 [00:28<05:33, 14.48s/it]
 12%|████████████████████                                                                                                                                                   | 3/25 [00:45<05:39, 15.45s/it]
 16%|██████████████████████████▋                                                                                                                                            | 4/25 [01:00<05:22, 15.37s/it]
 20%|█████████████████████████████████▍                                                                                                                                     | 5/25 [01:14<04:56, 14.84s/it]
 24%|████████████████████████████████████████                                                                                                                               | 6/25 [01:29<04:41, 14.83s/it]
 28%|██████████████████████████████████████████████▊                                                                                                                        | 7/25 [01:42<04:19, 14.42s/it]
 32%|█████████████████████████████████████████████████████▍                                                                                                                 | 8/25 [01:56<04:01, 14.20s/it]
 36%|████████████████████████████████████████████████████████████                                                                                                           | 9/25 [02:11<03:53, 14.60s/it]
 40%|██████████████████████████████████████████████████████████████████▍                                                                                                   | 10/25 [02:28<03:49, 15.30s/it]
 44%|█████████████████████████████████████████████████████████████████████████                                                                                             | 11/25 [02:49<03:58, 17.01s/it]
 48%|███████████████████████████████████████████████████████████████████████████████▋                                                                                      | 12/25 [03:09<03:49, 17.69s/it]
 52%|██████████████████████████████████████████████████████████████████████████████████████▎                                                                               | 13/25 [03:23<03:19, 16.65s/it]
 56%|████████████████████████████████████████████████████████████████████████████████████████████▉                                                                         | 14/25 [03:42<03:12, 17.50s/it]
 60%|███████████████████████████████████████████████████████████████████████████████████████████████████▌                                                                  | 15/25 [03:59<02:53, 17.38s/it]
 64%|██████████████████████████████████████████████████████████████████████████████████████████████████████████▏                                                           | 16/25 [04:13<02:25, 16.18s/it]
 68%|████████████████████████████████████████████████████████████████████████████████████████████████████████████████▉                                                     | 17/25 [04:30<02:11, 16.45s/it]
 72%|███████████████████████████████████████████████████████████████████████████████████████████████████████████████████████▌                                              | 18/25 [04:49<01:59, 17.10s/it]
 76%|██████████████████████████████████████████████████████████████████████████████████████████████████████████████████████████████▏                                       | 19/25 [05:03<01:37, 16.29s/it]
 80%|████████████████████████████████████████████████████████████████████████████████████████████████████████████████████████████████████▊                                 | 20/25 [05:19<01:20, 16.08s/it]
 84%|███████████████████████████████████████████████████████████████████████████████████████████████████████████████████████████████████████████▍                          | 21/25 [05:39<01:09, 17.29s/it]
 88%|██████████████████████████████████████████████████████████████████████████████████████████████████████████████████████████████████████████████████                    | 22/25 [05:54<00:49, 16.62s/it]
 92%|████████████████████████████████████████████████████████████████████████████████████████████████████████████████████████████████████████████████████████▋             | 23/25 [06:10<00:32, 16.37s/it]
 96%|███████████████████████████████████████████████████████████████████████████████████████████████████████████████████████████████████████████████████████████████▎      | 24/25 [06:27<00:16, 16.75s/it]
100%|██████████████████████████████████████████████████████████████████████████████████████████████████████████████████████████████████████████████████████████████████████| 25/25 [06:41<00:00, 15.92s/it]
100%|██████████████████████████████████████████████████████████████████████████████████████████████████████████████████████████████████████████████████████████████████████| 25/25 [06:41<00:00, 16.07s/it]
Elapsed Time:	 0:09:55.429693
=====
================================================== 	 8 of 128 ( 5.5 %)	 ==================================================
2021-01-13 04:45:43.964928
PAPER EXPERIMENTS
Tech:               TF
Feature Selection:  True
Cross Validation:   False
Remove Outliers:    False
Include Attributes: False
Include N-Grams:    False
Reduce Models:      True
After FS:           False
Remove outlier_both True
K Feature Select:   500

Processed documents: 1062
No proc w/ compensation > 0: 940
TF BOW Document Vector
Features:  16904
Total documents: 940
k =  500
Feature Selection....
No Docs (OR2): 846

  0%|                                                                                                                                                                               | 0/25 [00:00<?, ?it/s]
  4%|██████▋                                                                                                                                                                | 1/25 [00:14<05:38, 14.11s/it]
  8%|█████████████▎                                                                                                                                                         | 2/25 [00:26<05:15, 13.72s/it]
 12%|████████████████████                                                                                                                                                   | 3/25 [00:43<05:18, 14.48s/it]
 16%|██████████████████████████▋                                                                                                                                            | 4/25 [00:55<04:52, 13.91s/it]
 20%|█████████████████████████████████▍                                                                                                                                     | 5/25 [01:08<04:31, 13.60s/it]
 24%|████████████████████████████████████████                                                                                                                               | 6/25 [01:21<04:13, 13.34s/it]
 28%|██████████████████████████████████████████████▊                                                                                                                        | 7/25 [01:39<04:26, 14.80s/it]
 32%|█████████████████████████████████████████████████████▍                                                                                                                 | 8/25 [01:53<04:05, 14.43s/it]
 36%|████████████████████████████████████████████████████████████                                                                                                           | 9/25 [02:08<03:56, 14.81s/it]
 40%|██████████████████████████████████████████████████████████████████▍                                                                                                   | 10/25 [02:23<03:40, 14.67s/it]
 44%|█████████████████████████████████████████████████████████████████████████                                                                                             | 11/25 [02:36<03:17, 14.14s/it]
 48%|███████████████████████████████████████████████████████████████████████████████▋                                                                                      | 12/25 [02:49<03:01, 13.99s/it]
 52%|██████████████████████████████████████████████████████████████████████████████████████▎                                                                               | 13/25 [03:02<02:43, 13.66s/it]
 56%|████████████████████████████████████████████████████████████████████████████████████████████▉                                                                         | 14/25 [03:14<02:25, 13.21s/it]
 60%|███████████████████████████████████████████████████████████████████████████████████████████████████▌                                                                  | 15/25 [03:29<02:16, 13.62s/it]
 64%|██████████████████████████████████████████████████████████████████████████████████████████████████████████▏                                                           | 16/25 [03:41<01:57, 13.08s/it]
 68%|████████████████████████████████████████████████████████████████████████████████████████████████████████████████▉                                                     | 17/25 [03:53<01:43, 12.94s/it]
 72%|███████████████████████████████████████████████████████████████████████████████████████████████████████████████████████▌                                              | 18/25 [04:08<01:34, 13.45s/it]
 76%|██████████████████████████████████████████████████████████████████████████████████████████████████████████████████████████████▏                                       | 19/25 [04:25<01:26, 14.44s/it]
 80%|████████████████████████████████████████████████████████████████████████████████████████████████████████████████████████████████████▊                                 | 20/25 [04:37<01:09, 13.91s/it]
 84%|███████████████████████████████████████████████████████████████████████████████████████████████████████████████████████████████████████████▍                          | 21/25 [04:50<00:54, 13.64s/it]
 88%|██████████████████████████████████████████████████████████████████████████████████████████████████████████████████████████████████████████████████                    | 22/25 [05:02<00:39, 13.17s/it]
 92%|████████████████████████████████████████████████████████████████████████████████████████████████████████████████████████████████████████████████████████▋             | 23/25 [05:16<00:26, 13.19s/it]
 96%|███████████████████████████████████████████████████████████████████████████████████████████████████████████████████████████████████████████████████████████████▎      | 24/25 [05:28<00:12, 12.80s/it]
100%|██████████████████████████████████████████████████████████████████████████████████████████████████████████████████████████████████████████████████████████████████████| 25/25 [05:39<00:00, 12.37s/it]
100%|██████████████████████████████████████████████████████████████████████████████████████████████████████████████████████████████████████████████████████████████████████| 25/25 [05:39<00:00, 13.58s/it]
Elapsed Time:	 0:07:51.797220
=====
================================================== 	 9 of 128 ( 6.2 %)	 ==================================================
2021-01-13 04:58:36.056403
PAPER EXPERIMENTS
Tech:               TF
Feature Selection:  True
Cross Validation:   True
Remove Outliers:    False
Include Attributes: True
Include N-Grams:    True
Reduce Models:      False
After FS:           False
Remove outlier_both True
K Feature Select:   500

Processed documents: 1062
No proc w/ compensation > 0: 940
TF BOW Document Vector
Features:  25000
Total documents: 940
k =  500
Feature Selection....
No Docs (OR2): 846

  0%|                                                                                                                                                                               | 0/25 [00:00<?, ?it/s]
  4%|██████▌                                                                                                                                                             | 1/25 [15:06<6:02:34, 906.45s/it]
  8%|█████████████                                                                                                                                                       | 2/25 [30:35<5:50:05, 913.28s/it]
 12%|███████████████████▋                                                                                                                                                | 3/25 [45:55<5:35:34, 915.21s/it]
 16%|█████████████████████████▉                                                                                                                                        | 4/25 [1:01:11<5:20:22, 915.34s/it]
 20%|████████████████████████████████▍                                                                                                                                 | 5/25 [1:17:12<5:09:43, 929.17s/it]
 24%|██████████████████████████████████████▉                                                                                                                           | 6/25 [1:32:47<4:54:47, 930.93s/it]
 28%|█████████████████████████████████████████████▎                                                                                                                    | 7/25 [1:48:24<4:39:51, 932.84s/it]
 32%|███████████████████████████████████████████████████▊                                                                                                              | 8/25 [2:03:44<4:23:12, 928.96s/it]
 36%|██████████████████████████████████████████████████████████▎                                                                                                       | 9/25 [2:18:49<4:05:46, 921.64s/it]
 40%|████████████████████████████████████████████████████████████████▍                                                                                                | 10/25 [2:34:22<3:51:16, 925.11s/it]
 44%|██████████████████████████████████████████████████████████████████████▊                                                                                          | 11/25 [2:49:37<3:35:07, 921.96s/it]
 48%|█████████████████████████████████████████████████████████████████████████████▎                                                                                   | 12/25 [3:04:58<3:19:42, 921.76s/it]
 52%|███████████████████████████████████████████████████████████████████████████████████▋                                                                             | 13/25 [3:20:39<3:05:30, 927.52s/it]
 56%|██████████████████████████████████████████████████████████████████████████████████████████▏                                                                      | 14/25 [3:35:08<2:46:49, 909.96s/it]
 60%|████████████████████████████████████████████████████████████████████████████████████████████████▌                                                                | 15/25 [3:50:30<2:32:16, 913.61s/it]
 64%|███████████████████████████████████████████████████████████████████████████████████████████████████████                                                          | 16/25 [4:05:57<2:17:39, 917.72s/it]
 68%|█████████████████████████████████████████████████████████████████████████████████████████████████████████████▍                                                   | 17/25 [4:21:35<2:03:09, 923.74s/it]
 72%|███████████████████████████████████████████████████████████████████████████████████████████████████████████████████▉                                             | 18/25 [4:37:06<1:48:01, 925.94s/it]
 76%|██████████████████████████████████████████████████████████████████████████████████████████████████████████████████████████▎                                      | 19/25 [4:53:02<1:33:29, 934.90s/it]
 80%|████████████████████████████████████████████████████████████████████████████████████████████████████████████████████████████████▊                                | 20/25 [5:07:26<1:16:07, 913.52s/it]
 84%|████████████████████████████████████████████████████████████████████████████████████████████████████████████████████████████████████████▉                          | 21/25 [5:21:35<59:37, 894.43s/it]
 88%|███████████████████████████████████████████████████████████████████████████████████████████████████████████████████████████████████████████████▍                   | 22/25 [5:36:34<44:46, 895.67s/it]
 92%|█████████████████████████████████████████████████████████████████████████████████████████████████████████████████████████████████████████████████████▉             | 23/25 [5:52:22<30:22, 911.50s/it]
 96%|████████████████████████████████████████████████████████████████████████████████████████████████████████████████████████████████████████████████████████████▍      | 24/25 [6:08:21<15:25, 925.64s/it]
100%|███████████████████████████████████████████████████████████████████████████████████████████████████████████████████████████████████████████████████████████████████| 25/25 [6:24:13<00:00, 933.53s/it]
100%|███████████████████████████████████████████████████████████████████████████████████████████████████████████████████████████████████████████████████████████████████| 25/25 [6:24:13<00:00, 922.14s/it]
Elapsed Time:	 6:27:27.678201
=====
================================================== 	 10 of 128 ( 7.0 %)	 ==================================================
2021-01-13 11:31:03.977451
PAPER EXPERIMENTS
Tech:               TF
Feature Selection:  True
Cross Validation:   True
Remove Outliers:    False
Include Attributes: True
Include N-Grams:    False
Reduce Models:      False
After FS:           False
Remove outlier_both True
K Feature Select:   500

Processed documents: 1062
No proc w/ compensation > 0: 940
TF BOW Document Vector
Features:  16904
Total documents: 940
k =  500
Feature Selection....
No Docs (OR2): 846

  0%|                                                                                                                                                                               | 0/25 [00:00<?, ?it/s]
  4%|██████▌                                                                                                                                                             | 1/25 [15:02<6:01:09, 902.91s/it]
  8%|█████████████                                                                                                                                                       | 2/25 [29:42<5:43:26, 895.92s/it]
 12%|███████████████████▋                                                                                                                                                | 3/25 [45:16<5:32:38, 907.20s/it]
 16%|█████████████████████████▉                                                                                                                                        | 4/25 [1:00:44<5:19:47, 913.69s/it]
 20%|████████████████████████████████▍                                                                                                                                 | 5/25 [1:15:08<4:59:35, 898.78s/it]
 24%|██████████████████████████████████████▉                                                                                                                           | 6/25 [1:29:26<4:40:43, 886.48s/it]
 28%|█████████████████████████████████████████████▎                                                                                                                    | 7/25 [1:44:43<4:28:42, 895.72s/it]
 32%|███████████████████████████████████████████████████▊                                                                                                              | 8/25 [1:59:45<4:14:15, 897.38s/it]
 36%|██████████████████████████████████████████████████████████▎                                                                                                       | 9/25 [2:14:48<3:59:46, 899.18s/it]
 40%|████████████████████████████████████████████████████████████████▍                                                                                                | 10/25 [2:30:04<3:46:02, 904.14s/it]
 44%|██████████████████████████████████████████████████████████████████████▊                                                                                          | 11/25 [2:45:06<3:30:51, 903.65s/it]
 48%|█████████████████████████████████████████████████████████████████████████████▎                                                                                   | 12/25 [2:59:59<3:15:04, 900.33s/it]
 52%|███████████████████████████████████████████████████████████████████████████████████▋                                                                             | 13/25 [3:14:05<2:56:48, 884.06s/it]
 56%|██████████████████████████████████████████████████████████████████████████████████████████▏                                                                      | 14/25 [3:28:44<2:41:49, 882.70s/it]
 60%|████████████████████████████████████████████████████████████████████████████████████████████████▌                                                                | 15/25 [3:44:05<2:29:00, 894.01s/it]
 64%|███████████████████████████████████████████████████████████████████████████████████████████████████████                                                          | 16/25 [3:59:24<2:15:14, 901.58s/it]
 68%|█████████████████████████████████████████████████████████████████████████████████████████████████████████████▍                                                   | 17/25 [4:14:31<2:00:25, 903.17s/it]
 72%|███████████████████████████████████████████████████████████████████████████████████████████████████████████████████▉                                             | 18/25 [4:29:47<1:45:49, 907.10s/it]
 76%|██████████████████████████████████████████████████████████████████████████████████████████████████████████████████████████▎                                      | 19/25 [4:43:57<1:28:59, 889.87s/it]
 80%|████████████████████████████████████████████████████████████████████████████████████████████████████████████████████████████████▊                                | 20/25 [4:58:30<1:13:43, 884.77s/it]
 84%|███████████████████████████████████████████████████████████████████████████████████████████████████████████████████████████████████████▏                         | 21/25 [5:14:20<1:00:17, 904.30s/it]
 88%|███████████████████████████████████████████████████████████████████████████████████████████████████████████████████████████████████████████████▍                   | 22/25 [5:29:19<45:08, 902.78s/it]
 92%|█████████████████████████████████████████████████████████████████████████████████████████████████████████████████████████████████████████████████████▉             | 23/25 [5:44:53<30:24, 912.19s/it]
 96%|████████████████████████████████████████████████████████████████████████████████████████████████████████████████████████████████████████████████████████████▍      | 24/25 [5:59:57<15:09, 909.72s/it]
100%|███████████████████████████████████████████████████████████████████████████████████████████████████████████████████████████████████████████████████████████████████| 25/25 [6:15:04<00:00, 909.04s/it]
100%|███████████████████████████████████████████████████████████████████████████████████████████████████████████████████████████████████████████████████████████████████| 25/25 [6:15:04<00:00, 900.20s/it]
Elapsed Time:	 6:17:17.703394
=====
================================================== 	 11 of 128 ( 7.8 %)	 ==================================================
2021-01-13 17:53:21.980024
PAPER EXPERIMENTS
Tech:               TF
Feature Selection:  True
Cross Validation:   False
Remove Outliers:    False
Include Attributes: True
Include N-Grams:    True
Reduce Models:      False
After FS:           False
Remove outlier_both True
K Feature Select:   500

Processed documents: 1062
No proc w/ compensation > 0: 940
TF BOW Document Vector
Features:  25000
Total documents: 940
k =  500
Feature Selection....
No Docs (OR2): 846

  0%|                                                                                                                                                                               | 0/25 [00:00<?, ?it/s]
  4%|██████▌                                                                                                                                                             | 1/25 [03:11<1:16:33, 191.41s/it]
  8%|█████████████                                                                                                                                                       | 2/25 [05:46<1:09:09, 180.42s/it]
 12%|███████████████████▋                                                                                                                                                | 3/25 [08:58<1:07:25, 183.88s/it]
 16%|██████████████████████████▏                                                                                                                                         | 4/25 [11:53<1:03:29, 181.43s/it]
 20%|█████████████████████████████████▏                                                                                                                                    | 5/25 [14:31<58:07, 174.40s/it]
 24%|███████████████████████████████████████▊                                                                                                                              | 6/25 [17:42<56:46, 179.30s/it]
 28%|██████████████████████████████████████████████▍                                                                                                                       | 7/25 [20:43<53:56, 179.79s/it]
 32%|█████████████████████████████████████████████████████                                                                                                                 | 8/25 [23:54<51:52, 183.09s/it]
 36%|███████████████████████████████████████████████████████████▊                                                                                                          | 9/25 [26:54<48:36, 182.25s/it]
 40%|██████████████████████████████████████████████████████████████████                                                                                                   | 10/25 [30:16<47:00, 188.06s/it]
 44%|████████████████████████████████████████████████████████████████████████▌                                                                                            | 11/25 [33:06<42:38, 182.76s/it]
 48%|███████████████████████████████████████████████████████████████████████████████▏                                                                                     | 12/25 [36:21<40:24, 186.52s/it]
 52%|█████████████████████████████████████████████████████████████████████████████████████▊                                                                               | 13/25 [39:33<37:34, 187.90s/it]
 56%|████████████████████████████████████████████████████████████████████████████████████████████▍                                                                        | 14/25 [42:34<34:05, 185.97s/it]
 60%|███████████████████████████████████████████████████████████████████████████████████████████████████                                                                  | 15/25 [45:22<30:05, 180.51s/it]
 64%|█████████████████████████████████████████████████████████████████████████████████████████████████████████▌                                                           | 16/25 [48:38<27:46, 185.13s/it]
 68%|████████████████████████████████████████████████████████████████████████████████████████████████████████████████▏                                                    | 17/25 [51:48<24:52, 186.62s/it]
 72%|██████████████████████████████████████████████████████████████████████████████████████████████████████████████████████▊                                              | 18/25 [54:59<21:55, 187.87s/it]
 76%|█████████████████████████████████████████████████████████████████████████████████████████████████████████████████████████████▍                                       | 19/25 [57:39<17:57, 179.58s/it]
 80%|██████████████████████████████████████████████████████████████████████████████████████████████████████████████████████████████████▍                                | 20/25 [1:00:15<14:22, 172.47s/it]
 84%|████████████████████████████████████████████████████████████████████████████████████████████████████████████████████████████████████████▉                          | 21/25 [1:03:23<11:49, 177.34s/it]
 88%|███████████████████████████████████████████████████████████████████████████████████████████████████████████████████████████████████████████████▍                   | 22/25 [1:06:34<09:03, 181.19s/it]
 92%|█████████████████████████████████████████████████████████████████████████████████████████████████████████████████████████████████████████████████████▉             | 23/25 [1:09:37<06:03, 181.75s/it]
 96%|████████████████████████████████████████████████████████████████████████████████████████████████████████████████████████████████████████████████████████████▍      | 24/25 [1:12:30<02:59, 179.17s/it]
100%|███████████████████████████████████████████████████████████████████████████████████████████████████████████████████████████████████████████████████████████████████| 25/25 [1:15:20<00:00, 176.48s/it]
100%|███████████████████████████████████████████████████████████████████████████████████████████████████████████████████████████████████████████████████████████████████| 25/25 [1:15:20<00:00, 180.82s/it]
Elapsed Time:	 1:18:35.099206
=====
================================================== 	 12 of 128 ( 8.6 %)	 ==================================================
2021-01-13 19:16:57.325037
PAPER EXPERIMENTS
Tech:               TF
Feature Selection:  True
Cross Validation:   False
Remove Outliers:    False
Include Attributes: True
Include N-Grams:    False
Reduce Models:      False
After FS:           False
Remove outlier_both True
K Feature Select:   500

Processed documents: 1062
No proc w/ compensation > 0: 940
TF BOW Document Vector
Features:  16904
Total documents: 940
k =  500
Feature Selection....
No Docs (OR2): 846

  0%|                                                                                                                                                                               | 0/25 [00:00<?, ?it/s]
  4%|██████▌                                                                                                                                                             | 1/25 [03:15<1:18:20, 195.85s/it]
  8%|█████████████                                                                                                                                                       | 2/25 [06:19<1:13:40, 192.18s/it]
 12%|███████████████████▋                                                                                                                                                | 3/25 [09:29<1:10:11, 191.43s/it]
 16%|██████████████████████████▏                                                                                                                                         | 4/25 [12:40<1:06:59, 191.41s/it]
 20%|████████████████████████████████▊                                                                                                                                   | 5/25 [15:50<1:03:40, 191.04s/it]
 24%|███████████████████████████████████████▎                                                                                                                            | 6/25 [19:02<1:00:32, 191.18s/it]
 28%|██████████████████████████████████████████████▍                                                                                                                       | 7/25 [22:14<57:28, 191.57s/it]
 32%|█████████████████████████████████████████████████████                                                                                                                 | 8/25 [25:25<54:10, 191.21s/it]
 36%|███████████████████████████████████████████████████████████▊                                                                                                          | 9/25 [28:40<51:17, 192.36s/it]
 40%|██████████████████████████████████████████████████████████████████                                                                                                   | 10/25 [31:29<46:22, 185.50s/it]
 44%|████████████████████████████████████████████████████████████████████████▌                                                                                            | 11/25 [34:44<43:56, 188.29s/it]
 48%|███████████████████████████████████████████████████████████████████████████████▏                                                                                     | 12/25 [37:54<40:55, 188.89s/it]
 52%|█████████████████████████████████████████████████████████████████████████████████████▊                                                                               | 13/25 [40:50<36:58, 184.84s/it]
 56%|████████████████████████████████████████████████████████████████████████████████████████████▍                                                                        | 14/25 [44:06<34:31, 188.33s/it]
 60%|███████████████████████████████████████████████████████████████████████████████████████████████████                                                                  | 15/25 [47:18<31:33, 189.35s/it]
 64%|█████████████████████████████████████████████████████████████████████████████████████████████████████████▌                                                           | 16/25 [50:20<28:03, 187.08s/it]
 68%|████████████████████████████████████████████████████████████████████████████████████████████████████████████████▏                                                    | 17/25 [53:01<23:56, 179.54s/it]
 72%|██████████████████████████████████████████████████████████████████████████████████████████████████████████████████████▊                                              | 18/25 [55:40<20:12, 173.17s/it]
 76%|█████████████████████████████████████████████████████████████████████████████████████████████████████████████████████████████▍                                       | 19/25 [58:55<17:59, 179.90s/it]
 80%|██████████████████████████████████████████████████████████████████████████████████████████████████████████████████████████████████▍                                | 20/25 [1:02:12<15:24, 184.91s/it]
 84%|████████████████████████████████████████████████████████████████████████████████████████████████████████████████████████████████████████▉                          | 21/25 [1:05:22<12:26, 186.52s/it]
 88%|███████████████████████████████████████████████████████████████████████████████████████████████████████████████████████████████████████████████▍                   | 22/25 [1:08:05<08:58, 179.46s/it]
 92%|█████████████████████████████████████████████████████████████████████████████████████████████████████████████████████████████████████████████████████▉             | 23/25 [1:11:11<06:02, 181.25s/it]
 96%|████████████████████████████████████████████████████████████████████████████████████████████████████████████████████████████████████████████████████████████▍      | 24/25 [1:13:48<02:54, 174.21s/it]
100%|███████████████████████████████████████████████████████████████████████████████████████████████████████████████████████████████████████████████████████████████████| 25/25 [1:16:58<00:00, 178.68s/it]
100%|███████████████████████████████████████████████████████████████████████████████████████████████████████████████████████████████████████████████████████████████████| 25/25 [1:16:58<00:00, 184.72s/it]
Elapsed Time:	 1:19:09.862433
=====
================================================== 	 13 of 128 ( 9.4 %)	 ==================================================
2021-01-13 20:41:07.316107
PAPER EXPERIMENTS
Tech:               TF
Feature Selection:  True
Cross Validation:   True
Remove Outliers:    False
Include Attributes: False
Include N-Grams:    True
Reduce Models:      False
After FS:           False
Remove outlier_both True
K Feature Select:   500

Processed documents: 1062
No proc w/ compensation > 0: 940
TF BOW Document Vector
Features:  25000
Total documents: 940
k =  500
Feature Selection....
No Docs (OR2): 846

  0%|                                                                                                                                                                               | 0/25 [00:00<?, ?it/s]
  4%|██████▌                                                                                                                                                             | 1/25 [07:23<2:57:17, 443.23s/it]
  8%|█████████████                                                                                                                                                       | 2/25 [15:24<2:54:13, 454.52s/it]
 12%|███████████████████▋                                                                                                                                                | 3/25 [23:10<2:47:58, 458.09s/it]
 16%|██████████████████████████▏                                                                                                                                         | 4/25 [30:17<2:37:02, 448.69s/it]
 20%|████████████████████████████████▊                                                                                                                                   | 5/25 [37:03<2:25:17, 435.89s/it]
 24%|███████████████████████████████████████▎                                                                                                                            | 6/25 [43:56<2:15:54, 429.16s/it]
 28%|█████████████████████████████████████████████▉                                                                                                                      | 7/25 [51:04<2:08:39, 428.85s/it]
 32%|████████████████████████████████████████████████████▍                                                                                                               | 8/25 [58:23<2:02:22, 431.92s/it]
 36%|██████████████████████████████████████████████████████████▎                                                                                                       | 9/25 [1:04:59<1:52:16, 421.06s/it]
 40%|████████████████████████████████████████████████████████████████▍                                                                                                | 10/25 [1:11:50<1:44:30, 418.05s/it]
 44%|██████████████████████████████████████████████████████████████████████▊                                                                                          | 11/25 [1:19:04<1:38:39, 422.80s/it]
 48%|█████████████████████████████████████████████████████████████████████████████▎                                                                                   | 12/25 [1:26:56<1:34:48, 437.56s/it]
 52%|███████████████████████████████████████████████████████████████████████████████████▋                                                                             | 13/25 [1:34:45<1:29:24, 447.05s/it]
 56%|██████████████████████████████████████████████████████████████████████████████████████████▏                                                                      | 14/25 [1:41:29<1:19:35, 434.10s/it]
 60%|████████████████████████████████████████████████████████████████████████████████████████████████▌                                                                | 15/25 [1:48:57<1:13:00, 438.08s/it]
 64%|███████████████████████████████████████████████████████████████████████████████████████████████████████                                                          | 16/25 [1:57:06<1:08:01, 453.55s/it]
 68%|██████████████████████████████████████████████████████████████████████████████████████████████████████████████▊                                                    | 17/25 [2:04:10<59:16, 444.51s/it]
 72%|█████████████████████████████████████████████████████████████████████████████████████████████████████████████████████▎                                             | 18/25 [2:11:29<51:40, 442.93s/it]
 76%|███████████████████████████████████████████████████████████████████████████████████████████████████████████████████████████▉                                       | 19/25 [2:18:50<44:15, 442.55s/it]
 80%|██████████████████████████████████████████████████████████████████████████████████████████████████████████████████████████████████▍                                | 20/25 [2:26:38<37:30, 450.08s/it]
 84%|████████████████████████████████████████████████████████████████████████████████████████████████████████████████████████████████████████▉                          | 21/25 [2:33:55<29:43, 445.98s/it]
 88%|███████████████████████████████████████████████████████████████████████████████████████████████████████████████████████████████████████████████▍                   | 22/25 [2:41:09<22:07, 442.65s/it]
 92%|█████████████████████████████████████████████████████████████████████████████████████████████████████████████████████████████████████████████████████▉             | 23/25 [2:48:39<14:49, 444.59s/it]
 96%|████████████████████████████████████████████████████████████████████████████████████████████████████████████████████████████████████████████████████████████▍      | 24/25 [2:56:11<07:26, 446.88s/it]
100%|███████████████████████████████████████████████████████████████████████████████████████████████████████████████████████████████████████████████████████████████████| 25/25 [3:03:00<00:00, 435.56s/it]
100%|███████████████████████████████████████████████████████████████████████████████████████████████████████████████████████████████████████████████████████████████████| 25/25 [3:03:00<00:00, 439.22s/it]
Elapsed Time:	 3:06:15.460924
=====
================================================== 	 14 of 128 ( 10.2 %)	 ==================================================
2021-01-13 23:52:23.040361
PAPER EXPERIMENTS
Tech:               TF
Feature Selection:  True
Cross Validation:   True
Remove Outliers:    False
Include Attributes: False
Include N-Grams:    False
Reduce Models:      False
After FS:           False
Remove outlier_both True
K Feature Select:   500

Processed documents: 1062
No proc w/ compensation > 0: 940
TF BOW Document Vector
Features:  16904
Total documents: 940
k =  500
Feature Selection....
No Docs (OR2): 846

  0%|                                                                                                                                                                               | 0/25 [00:00<?, ?it/s]
  4%|██████▌                                                                                                                                                             | 1/25 [08:46<3:30:38, 526.62s/it]
  8%|█████████████                                                                                                                                                       | 2/25 [16:58<3:17:53, 516.26s/it]
 12%|███████████████████▋                                                                                                                                                | 3/25 [25:37<3:09:33, 516.99s/it]
 16%|██████████████████████████▏                                                                                                                                         | 4/25 [34:47<3:04:28, 527.07s/it]
 20%|████████████████████████████████▊                                                                                                                                   | 5/25 [43:35<2:55:41, 527.08s/it]
 24%|███████████████████████████████████████▎                                                                                                                            | 6/25 [52:24<2:47:08, 527.80s/it]
 28%|█████████████████████████████████████████████▎                                                                                                                    | 7/25 [1:01:43<2:41:09, 537.20s/it]
 32%|███████████████████████████████████████████████████▊                                                                                                              | 8/25 [1:10:20<2:30:28, 531.07s/it]
 36%|██████████████████████████████████████████████████████████▎                                                                                                       | 9/25 [1:19:01<2:20:47, 527.96s/it]
 40%|████████████████████████████████████████████████████████████████▍                                                                                                | 10/25 [1:27:29<2:10:29, 521.94s/it]
 44%|██████████████████████████████████████████████████████████████████████▊                                                                                          | 11/25 [1:36:05<2:01:25, 520.41s/it]
 48%|█████████████████████████████████████████████████████████████████████████████▎                                                                                   | 12/25 [1:44:35<1:52:02, 517.15s/it]
 52%|███████████████████████████████████████████████████████████████████████████████████▋                                                                             | 13/25 [1:54:07<1:46:44, 533.71s/it]
 56%|██████████████████████████████████████████████████████████████████████████████████████████▏                                                                      | 14/25 [2:03:04<1:38:02, 534.76s/it]
 60%|████████████████████████████████████████████████████████████████████████████████████████████████▌                                                                | 15/25 [2:11:12<1:26:44, 520.48s/it]
 64%|███████████████████████████████████████████████████████████████████████████████████████████████████████                                                          | 16/25 [2:19:47<1:17:51, 519.05s/it]
 68%|█████████████████████████████████████████████████████████████████████████████████████████████████████████████▍                                                   | 17/25 [2:27:56<1:07:58, 509.81s/it]
 72%|███████████████████████████████████████████████████████████████████████████████████████████████████████████████████▉                                             | 18/25 [2:36:42<1:00:03, 514.79s/it]
 76%|███████████████████████████████████████████████████████████████████████████████████████████████████████████████████████████▉                                       | 19/25 [2:45:28<51:49, 518.22s/it]
 80%|██████████████████████████████████████████████████████████████████████████████████████████████████████████████████████████████████▍                                | 20/25 [2:53:45<42:39, 511.87s/it]
 84%|████████████████████████████████████████████████████████████████████████████████████████████████████████████████████████████████████████▉                          | 21/25 [3:02:40<34:34, 518.57s/it]
 88%|███████████████████████████████████████████████████████████████████████████████████████████████████████████████████████████████████████████████▍                   | 22/25 [3:11:55<26:28, 529.63s/it]
 92%|█████████████████████████████████████████████████████████████████████████████████████████████████████████████████████████████████████████████████████▉             | 23/25 [3:21:09<17:54, 537.05s/it]
 96%|████████████████████████████████████████████████████████████████████████████████████████████████████████████████████████████████████████████████████████████▍      | 24/25 [3:29:34<08:47, 527.41s/it]
100%|███████████████████████████████████████████████████████████████████████████████████████████████████████████████████████████████████████████████████████████████████| 25/25 [3:38:31<00:00, 530.29s/it]
100%|███████████████████████████████████████████████████████████████████████████████████████████████████████████████████████████████████████████████████████████████████| 25/25 [3:38:31<00:00, 524.47s/it]
Elapsed Time:	 3:40:45.385650
=====
================================================== 	 15 of 128 ( 10.9 %)	 ==================================================
2021-01-14 03:38:08.720375
PAPER EXPERIMENTS
Tech:               TF
Feature Selection:  True
Cross Validation:   False
Remove Outliers:    False
Include Attributes: False
Include N-Grams:    True
Reduce Models:      False
After FS:           False
Remove outlier_both True
K Feature Select:   500

Processed documents: 1062
No proc w/ compensation > 0: 940
TF BOW Document Vector
Features:  25000
Total documents: 940
k =  500
Feature Selection....
No Docs (OR2): 846

  0%|                                                                                                                                                                               | 0/25 [00:00<?, ?it/s]
  4%|██████▋                                                                                                                                                                | 1/25 [01:28<35:12, 88.04s/it]
  8%|█████████████▎                                                                                                                                                         | 2/25 [02:45<32:33, 84.92s/it]
 12%|████████████████████                                                                                                                                                   | 3/25 [04:13<31:26, 85.75s/it]
 16%|██████████████████████████▋                                                                                                                                            | 4/25 [05:49<31:06, 88.88s/it]
 20%|█████████████████████████████████▍                                                                                                                                     | 5/25 [07:18<29:40, 89.03s/it]
 24%|████████████████████████████████████████                                                                                                                               | 6/25 [08:33<26:51, 84.80s/it]
 28%|██████████████████████████████████████████████▊                                                                                                                        | 7/25 [09:41<23:55, 79.74s/it]
 32%|█████████████████████████████████████████████████████▍                                                                                                                 | 8/25 [10:47<21:21, 75.38s/it]
 36%|████████████████████████████████████████████████████████████                                                                                                           | 9/25 [11:56<19:36, 73.54s/it]
 40%|██████████████████████████████████████████████████████████████████▍                                                                                                   | 10/25 [13:06<18:06, 72.41s/it]
 44%|█████████████████████████████████████████████████████████████████████████                                                                                             | 11/25 [14:22<17:12, 73.72s/it]
 48%|███████████████████████████████████████████████████████████████████████████████▋                                                                                      | 12/25 [16:05<17:50, 82.36s/it]
 52%|██████████████████████████████████████████████████████████████████████████████████████▎                                                                               | 13/25 [17:35<16:57, 84.77s/it]
 56%|████████████████████████████████████████████████████████████████████████████████████████████▉                                                                         | 14/25 [19:21<16:42, 91.16s/it]
 60%|███████████████████████████████████████████████████████████████████████████████████████████████████▌                                                                  | 15/25 [20:58<15:28, 92.90s/it]
 64%|██████████████████████████████████████████████████████████████████████████████████████████████████████████▏                                                           | 16/25 [22:25<13:38, 90.93s/it]
 68%|████████████████████████████████████████████████████████████████████████████████████████████████████████████████▉                                                     | 17/25 [23:36<11:20, 85.01s/it]
 72%|███████████████████████████████████████████████████████████████████████████████████████████████████████████████████████▌                                              | 18/25 [24:56<09:45, 83.59s/it]
 76%|██████████████████████████████████████████████████████████████████████████████████████████████████████████████████████████████▏                                       | 19/25 [26:38<08:54, 89.05s/it]
 80%|████████████████████████████████████████████████████████████████████████████████████████████████████████████████████████████████████▊                                 | 20/25 [28:12<07:33, 90.66s/it]
 84%|███████████████████████████████████████████████████████████████████████████████████████████████████████████████████████████████████████████▍                          | 21/25 [29:58<06:20, 95.14s/it]
 88%|██████████████████████████████████████████████████████████████████████████████████████████████████████████████████████████████████████████████████                    | 22/25 [31:27<04:39, 93.26s/it]
 92%|████████████████████████████████████████████████████████████████████████████████████████████████████████████████████████████████████████████████████████▋             | 23/25 [32:58<03:05, 92.74s/it]
 96%|███████████████████████████████████████████████████████████████████████████████████████████████████████████████████████████████████████████████████████████████▎      | 24/25 [34:36<01:34, 94.20s/it]
100%|██████████████████████████████████████████████████████████████████████████████████████████████████████████████████████████████████████████████████████████████████████| 25/25 [36:17<00:00, 96.18s/it]
100%|██████████████████████████████████████████████████████████████████████████████████████████████████████████████████████████████████████████████████████████████████████| 25/25 [36:17<00:00, 87.09s/it]
Elapsed Time:	 0:39:32.952785
=====
================================================== 	 16 of 128 ( 11.7 %)	 ==================================================
2021-01-14 04:22:41.972491
PAPER EXPERIMENTS
Tech:               TF
Feature Selection:  True
Cross Validation:   False
Remove Outliers:    False
Include Attributes: False
Include N-Grams:    False
Reduce Models:      False
After FS:           False
Remove outlier_both True
K Feature Select:   500

Processed documents: 1062
No proc w/ compensation > 0: 940
TF BOW Document Vector
Features:  16904
Total documents: 940
k =  500
Feature Selection....
No Docs (OR2): 846

  0%|                                                                                                                                                                               | 0/25 [00:00<?, ?it/s]
  4%|██████▋                                                                                                                                                                | 1/25 [01:32<36:52, 92.21s/it]
  8%|█████████████▎                                                                                                                                                         | 2/25 [03:18<36:55, 96.32s/it]
 12%|███████████████████▉                                                                                                                                                  | 3/25 [05:06<36:41, 100.07s/it]
 16%|██████████████████████████▋                                                                                                                                            | 4/25 [06:37<34:00, 97.18s/it]
 20%|█████████████████████████████████▍                                                                                                                                     | 5/25 [08:23<33:18, 99.93s/it]
 24%|███████████████████████████████████████▊                                                                                                                              | 6/25 [10:09<32:14, 101.80s/it]
 28%|██████████████████████████████████████████████▍                                                                                                                       | 7/25 [12:10<32:12, 107.38s/it]
 32%|█████████████████████████████████████████████████████                                                                                                                 | 8/25 [14:04<31:01, 109.48s/it]
 36%|███████████████████████████████████████████████████████████▊                                                                                                          | 9/25 [15:40<28:07, 105.48s/it]
 40%|██████████████████████████████████████████████████████████████████▍                                                                                                   | 10/25 [17:05<24:49, 99.31s/it]
 44%|█████████████████████████████████████████████████████████████████████████                                                                                             | 11/25 [18:34<22:26, 96.19s/it]
 48%|███████████████████████████████████████████████████████████████████████████████▋                                                                                      | 12/25 [20:01<20:12, 93.28s/it]
 52%|██████████████████████████████████████████████████████████████████████████████████████▎                                                                               | 13/25 [21:44<19:15, 96.25s/it]
 56%|████████████████████████████████████████████████████████████████████████████████████████████▉                                                                         | 14/25 [23:17<17:28, 95.36s/it]
 60%|███████████████████████████████████████████████████████████████████████████████████████████████████▌                                                                  | 15/25 [24:51<15:49, 94.91s/it]
 64%|██████████████████████████████████████████████████████████████████████████████████████████████████████████▏                                                           | 16/25 [26:08<13:26, 89.65s/it]
 68%|████████████████████████████████████████████████████████████████████████████████████████████████████████████████▉                                                     | 17/25 [27:36<11:51, 88.92s/it]
 72%|███████████████████████████████████████████████████████████████████████████████████████████████████████████████████████▌                                              | 18/25 [29:32<11:19, 97.05s/it]
 76%|█████████████████████████████████████████████████████████████████████████████████████████████████████████████████████████████▍                                       | 19/25 [31:27<10:14, 102.45s/it]
 80%|████████████████████████████████████████████████████████████████████████████████████████████████████████████████████████████████████                                 | 20/25 [33:06<08:28, 101.66s/it]
 84%|██████████████████████████████████████████████████████████████████████████████████████████████████████████████████████████████████████████▌                          | 21/25 [34:44<06:41, 100.34s/it]
 88%|██████████████████████████████████████████████████████████████████████████████████████████████████████████████████████████████████████████████████                    | 22/25 [36:16<04:53, 97.82s/it]
 92%|████████████████████████████████████████████████████████████████████████████████████████████████████████████████████████████████████████████████████████▋             | 23/25 [37:53<03:15, 97.83s/it]
 96%|███████████████████████████████████████████████████████████████████████████████████████████████████████████████████████████████████████████████████████████████▎      | 24/25 [39:28<01:36, 96.99s/it]
100%|█████████████████████████████████████████████████████████████████████████████████████████████████████████████████████████████████████████████████████████████████████| 25/25 [41:23<00:00, 102.16s/it]
100%|██████████████████████████████████████████████████████████████████████████████████████████████████████████████████████████████████████████████████████████████████████| 25/25 [41:23<00:00, 99.33s/it]
Elapsed Time:	 0:43:36.660091
=====
================================================== 	 17 of 128 ( 12.5 %)	 ==================================================
2021-01-14 05:11:18.921384
PAPER EXPERIMENTS
Tech:               TF
Feature Selection:  True
Cross Validation:   True
Remove Outliers:    False
Include Attributes: True
Include N-Grams:    True
Reduce Models:      True
After FS:           False
Remove outlier_both False
K Feature Select:   500

Processed documents: 1062
No proc w/ compensation > 0: 940
TF BOW Document Vector
Features:  25000
Total documents: 940
k =  500
Feature Selection....

  0%|                                                                                                                                                                               | 0/25 [00:00<?, ?it/s]
  4%|██████▋                                                                                                                                                               | 1/25 [02:29<59:45, 149.38s/it]
  8%|█████████████▎                                                                                                                                                        | 2/25 [04:56<57:03, 148.84s/it]
 12%|███████████████████▉                                                                                                                                                  | 3/25 [07:30<55:06, 150.28s/it]
 16%|██████████████████████████▌                                                                                                                                           | 4/25 [09:53<51:50, 148.13s/it]
 20%|█████████████████████████████████▏                                                                                                                                    | 5/25 [12:10<48:13, 144.70s/it]
 24%|███████████████████████████████████████▊                                                                                                                              | 6/25 [14:37<46:02, 145.38s/it]
 28%|██████████████████████████████████████████████▍                                                                                                                       | 7/25 [17:04<43:46, 145.94s/it]
 32%|█████████████████████████████████████████████████████                                                                                                                 | 8/25 [19:22<40:41, 143.61s/it]
 36%|███████████████████████████████████████████████████████████▊                                                                                                          | 9/25 [21:45<38:11, 143.21s/it]
 40%|██████████████████████████████████████████████████████████████████                                                                                                   | 10/25 [24:10<35:56, 143.74s/it]
 44%|████████████████████████████████████████████████████████████████████████▌                                                                                            | 11/25 [26:37<33:49, 144.95s/it]
 48%|███████████████████████████████████████████████████████████████████████████████▏                                                                                     | 12/25 [29:12<32:02, 147.87s/it]
 52%|█████████████████████████████████████████████████████████████████████████████████████▊                                                                               | 13/25 [31:43<29:45, 148.79s/it]
 56%|████████████████████████████████████████████████████████████████████████████████████████████▍                                                                        | 14/25 [34:06<26:57, 147.03s/it]
 60%|███████████████████████████████████████████████████████████████████████████████████████████████████                                                                  | 15/25 [36:31<24:24, 146.48s/it]
 64%|█████████████████████████████████████████████████████████████████████████████████████████████████████████▌                                                           | 16/25 [38:49<21:35, 143.91s/it]
 68%|████████████████████████████████████████████████████████████████████████████████████████████████████████████████▏                                                    | 17/25 [41:14<19:14, 144.30s/it]
 72%|██████████████████████████████████████████████████████████████████████████████████████████████████████████████████████▊                                              | 18/25 [43:42<16:56, 145.23s/it]
 76%|█████████████████████████████████████████████████████████████████████████████████████████████████████████████████████████████▍                                       | 19/25 [46:10<14:37, 146.32s/it]
 80%|████████████████████████████████████████████████████████████████████████████████████████████████████████████████████████████████████                                 | 20/25 [49:11<13:02, 156.57s/it]
 84%|██████████████████████████████████████████████████████████████████████████████████████████████████████████████████████████████████████████▌                          | 21/25 [51:51<10:30, 157.62s/it]
 88%|█████████████████████████████████████████████████████████████████████████████████████████████████████████████████████████████████████████████████▏                   | 22/25 [54:21<07:45, 155.31s/it]
 92%|███████████████████████████████████████████████████████████████████████████████████████████████████████████████████████████████████████████████████████▊             | 23/25 [56:53<05:08, 154.21s/it]
 96%|██████████████████████████████████████████████████████████████████████████████████████████████████████████████████████████████████████████████████████████████▍      | 24/25 [59:08<02:28, 148.60s/it]
100%|███████████████████████████████████████████████████████████████████████████████████████████████████████████████████████████████████████████████████████████████████| 25/25 [1:01:36<00:00, 148.33s/it]
100%|███████████████████████████████████████████████████████████████████████████████████████████████████████████████████████████████████████████████████████████████████| 25/25 [1:01:36<00:00, 147.85s/it]
Elapsed Time:	 1:04:50.135004
=====
================================================== 	 18 of 128 ( 13.3 %)	 ==================================================
2021-01-14 06:21:09.300351
PAPER EXPERIMENTS
Tech:               TF
Feature Selection:  True
Cross Validation:   True
Remove Outliers:    False
Include Attributes: True
Include N-Grams:    False
Reduce Models:      True
After FS:           False
Remove outlier_both False
K Feature Select:   500

Processed documents: 1062
No proc w/ compensation > 0: 940
TF BOW Document Vector
Features:  16904
Total documents: 940
k =  500
Feature Selection....

  0%|                                                                                                                                                                               | 0/25 [00:00<?, ?it/s]
  4%|██████▋                                                                                                                                                               | 1/25 [02:15<54:00, 135.03s/it]
  8%|█████████████▎                                                                                                                                                        | 2/25 [04:30<51:51, 135.27s/it]
 12%|███████████████████▉                                                                                                                                                  | 3/25 [06:51<50:11, 136.88s/it]
 16%|██████████████████████████▌                                                                                                                                           | 4/25 [09:05<47:37, 136.08s/it]
 20%|█████████████████████████████████▏                                                                                                                                    | 5/25 [10:55<42:44, 128.20s/it]
 24%|███████████████████████████████████████▊                                                                                                                              | 6/25 [13:08<41:02, 129.59s/it]
 28%|██████████████████████████████████████████████▍                                                                                                                       | 7/25 [15:24<39:25, 131.42s/it]
 32%|█████████████████████████████████████████████████████                                                                                                                 | 8/25 [17:35<37:13, 131.38s/it]
 36%|███████████████████████████████████████████████████████████▊                                                                                                          | 9/25 [19:58<35:57, 134.85s/it]
 40%|██████████████████████████████████████████████████████████████████                                                                                                   | 10/25 [22:12<33:38, 134.57s/it]
 44%|████████████████████████████████████████████████████████████████████████▌                                                                                            | 11/25 [24:29<31:35, 135.39s/it]
 48%|███████████████████████████████████████████████████████████████████████████████▏                                                                                     | 12/25 [26:49<29:37, 136.73s/it]
 52%|█████████████████████████████████████████████████████████████████████████████████████▊                                                                               | 13/25 [28:31<25:15, 126.28s/it]
 56%|████████████████████████████████████████████████████████████████████████████████████████████▍                                                                        | 14/25 [30:44<23:31, 128.29s/it]
 60%|███████████████████████████████████████████████████████████████████████████████████████████████████                                                                  | 15/25 [32:44<20:59, 125.96s/it]
 64%|█████████████████████████████████████████████████████████████████████████████████████████████████████████▌                                                           | 16/25 [34:48<18:46, 125.16s/it]
 68%|████████████████████████████████████████████████████████████████████████████████████████████████████████████████▏                                                    | 17/25 [36:50<16:34, 124.25s/it]
 72%|██████████████████████████████████████████████████████████████████████████████████████████████████████████████████████▊                                              | 18/25 [38:55<14:32, 124.69s/it]
 76%|█████████████████████████████████████████████████████████████████████████████████████████████████████████████████████████████▍                                       | 19/25 [41:09<12:43, 127.28s/it]
 80%|████████████████████████████████████████████████████████████████████████████████████████████████████████████████████████████████████                                 | 20/25 [43:16<10:37, 127.40s/it]
 84%|██████████████████████████████████████████████████████████████████████████████████████████████████████████████████████████████████████████▌                          | 21/25 [45:35<08:43, 130.88s/it]
 88%|█████████████████████████████████████████████████████████████████████████████████████████████████████████████████████████████████████████████████▏                   | 22/25 [47:50<06:36, 132.02s/it]
 92%|███████████████████████████████████████████████████████████████████████████████████████████████████████████████████████████████████████████████████████▊             | 23/25 [50:07<04:27, 133.59s/it]
 96%|██████████████████████████████████████████████████████████████████████████████████████████████████████████████████████████████████████████████████████████████▍      | 24/25 [52:33<02:17, 137.37s/it]
100%|█████████████████████████████████████████████████████████████████████████████████████████████████████████████████████████████████████████████████████████████████████| 25/25 [54:40<00:00, 134.26s/it]
100%|█████████████████████████████████████████████████████████████████████████████████████████████████████████████████████████████████████████████████████████████████████| 25/25 [54:40<00:00, 131.24s/it]
Elapsed Time:	 0:56:54.216779
=====
================================================== 	 19 of 128 ( 14.1 %)	 ==================================================
2021-01-14 07:23:03.704063
PAPER EXPERIMENTS
Tech:               TF
Feature Selection:  True
Cross Validation:   False
Remove Outliers:    False
Include Attributes: True
Include N-Grams:    True
Reduce Models:      True
After FS:           False
Remove outlier_both False
K Feature Select:   500

Processed documents: 1062
No proc w/ compensation > 0: 940
TF BOW Document Vector
Features:  25000
Total documents: 940
k =  500
Feature Selection....

  0%|                                                                                                                                                                               | 0/25 [00:00<?, ?it/s]
  4%|██████▋                                                                                                                                                                | 1/25 [00:31<12:47, 31.99s/it]
  8%|█████████████▎                                                                                                                                                         | 2/25 [01:02<12:03, 31.47s/it]
 12%|████████████████████                                                                                                                                                   | 3/25 [01:33<11:30, 31.37s/it]
 16%|██████████████████████████▋                                                                                                                                            | 4/25 [02:00<10:30, 30.03s/it]
 20%|█████████████████████████████████▍                                                                                                                                     | 5/25 [02:31<10:05, 30.28s/it]
 24%|████████████████████████████████████████                                                                                                                               | 6/25 [03:00<09:27, 29.87s/it]
 28%|██████████████████████████████████████████████▊                                                                                                                        | 7/25 [03:24<08:28, 28.26s/it]
 32%|█████████████████████████████████████████████████████▍                                                                                                                 | 8/25 [03:55<08:14, 29.09s/it]
 36%|████████████████████████████████████████████████████████████                                                                                                           | 9/25 [04:25<07:49, 29.32s/it]
 40%|██████████████████████████████████████████████████████████████████▍                                                                                                   | 10/25 [04:55<07:24, 29.65s/it]
 44%|█████████████████████████████████████████████████████████████████████████                                                                                             | 11/25 [05:26<06:59, 29.93s/it]
 48%|███████████████████████████████████████████████████████████████████████████████▋                                                                                      | 12/25 [05:57<06:32, 30.18s/it]
 52%|██████████████████████████████████████████████████████████████████████████████████████▎                                                                               | 13/25 [06:26<05:59, 30.00s/it]
 56%|████████████████████████████████████████████████████████████████████████████████████████████▉                                                                         | 14/25 [06:56<05:30, 30.05s/it]
 60%|███████████████████████████████████████████████████████████████████████████████████████████████████▌                                                                  | 15/25 [07:27<05:01, 30.12s/it]
 64%|██████████████████████████████████████████████████████████████████████████████████████████████████████████▏                                                           | 16/25 [07:57<04:32, 30.30s/it]
 68%|████████████████████████████████████████████████████████████████████████████████████████████████████████████████▉                                                     | 17/25 [08:28<04:03, 30.46s/it]
 72%|███████████████████████████████████████████████████████████████████████████████████████████████████████████████████████▌                                              | 18/25 [08:59<03:33, 30.45s/it]
 76%|██████████████████████████████████████████████████████████████████████████████████████████████████████████████████████████████▏                                       | 19/25 [09:29<03:01, 30.25s/it]
 80%|████████████████████████████████████████████████████████████████████████████████████████████████████████████████████████████████████▊                                 | 20/25 [09:55<02:25, 29.19s/it]
 84%|███████████████████████████████████████████████████████████████████████████████████████████████████████████████████████████████████████████▍                          | 21/25 [10:26<01:58, 29.71s/it]
 88%|██████████████████████████████████████████████████████████████████████████████████████████████████████████████████████████████████████████████████                    | 22/25 [10:58<01:30, 30.21s/it]
 92%|████████████████████████████████████████████████████████████████████████████████████████████████████████████████████████████████████████████████████████▋             | 23/25 [11:29<01:01, 30.62s/it]
 96%|███████████████████████████████████████████████████████████████████████████████████████████████████████████████████████████████████████████████████████████████▎      | 24/25 [11:59<00:30, 30.42s/it]
100%|██████████████████████████████████████████████████████████████████████████████████████████████████████████████████████████████████████████████████████████████████████| 25/25 [12:31<00:00, 30.84s/it]
100%|██████████████████████████████████████████████████████████████████████████████████████████████████████████████████████████████████████████████████████████████████████| 25/25 [12:31<00:00, 30.05s/it]
Elapsed Time:	 0:15:45.788407
=====
================================================== 	 20 of 128 ( 14.8 %)	 ==================================================
2021-01-14 07:43:49.684345
PAPER EXPERIMENTS
Tech:               TF
Feature Selection:  True
Cross Validation:   False
Remove Outliers:    False
Include Attributes: True
Include N-Grams:    False
Reduce Models:      True
After FS:           False
Remove outlier_both False
K Feature Select:   500

Processed documents: 1062
No proc w/ compensation > 0: 940
TF BOW Document Vector
Features:  16904
Total documents: 940
k =  500
Feature Selection....

  0%|                                                                                                                                                                               | 0/25 [00:00<?, ?it/s]
  4%|██████▋                                                                                                                                                                | 1/25 [00:29<11:52, 29.70s/it]
  8%|█████████████▎                                                                                                                                                         | 2/25 [00:55<10:53, 28.41s/it]
 12%|████████████████████                                                                                                                                                   | 3/25 [01:12<09:13, 25.14s/it]
 16%|██████████████████████████▋                                                                                                                                            | 4/25 [01:38<08:55, 25.50s/it]
 20%|█████████████████████████████████▍                                                                                                                                     | 5/25 [02:10<09:04, 27.21s/it]
 24%|████████████████████████████████████████                                                                                                                               | 6/25 [02:37<08:39, 27.32s/it]
 28%|██████████████████████████████████████████████▊                                                                                                                        | 7/25 [03:08<08:29, 28.31s/it]
 32%|█████████████████████████████████████████████████████▍                                                                                                                 | 8/25 [03:31<07:36, 26.84s/it]
 36%|████████████████████████████████████████████████████████████                                                                                                           | 9/25 [03:56<06:59, 26.22s/it]
 40%|██████████████████████████████████████████████████████████████████▍                                                                                                   | 10/25 [04:17<06:10, 24.70s/it]
 44%|█████████████████████████████████████████████████████████████████████████                                                                                             | 11/25 [04:45<05:56, 25.50s/it]
 48%|███████████████████████████████████████████████████████████████████████████████▋                                                                                      | 12/25 [05:07<05:21, 24.73s/it]
 52%|██████████████████████████████████████████████████████████████████████████████████████▎                                                                               | 13/25 [05:32<04:55, 24.65s/it]
 56%|████████████████████████████████████████████████████████████████████████████████████████████▉                                                                         | 14/25 [05:54<04:21, 23.76s/it]
 60%|███████████████████████████████████████████████████████████████████████████████████████████████████▌                                                                  | 15/25 [06:10<03:35, 21.57s/it]
 64%|██████████████████████████████████████████████████████████████████████████████████████████████████████████▏                                                           | 16/25 [06:36<03:25, 22.86s/it]
 68%|████████████████████████████████████████████████████████████████████████████████████████████████████████████████▉                                                     | 17/25 [06:59<03:04, 23.01s/it]
 72%|███████████████████████████████████████████████████████████████████████████████████████████████████████████████████████▌                                              | 18/25 [07:20<02:35, 22.22s/it]
 76%|██████████████████████████████████████████████████████████████████████████████████████████████████████████████████████████████▏                                       | 19/25 [07:46<02:20, 23.37s/it]
 80%|████████████████████████████████████████████████████████████████████████████████████████████████████████████████████████████████████▊                                 | 20/25 [08:09<01:57, 23.43s/it]
 84%|███████████████████████████████████████████████████████████████████████████████████████████████████████████████████████████████████████████▍                          | 21/25 [08:31<01:31, 22.94s/it]
 88%|██████████████████████████████████████████████████████████████████████████████████████████████████████████████████████████████████████████████████                    | 22/25 [08:57<01:11, 23.93s/it]
 92%|████████████████████████████████████████████████████████████████████████████████████████████████████████████████████████████████████████████████████████▋             | 23/25 [09:18<00:45, 22.95s/it]
 96%|███████████████████████████████████████████████████████████████████████████████████████████████████████████████████████████████████████████████████████████████▎      | 24/25 [09:41<00:22, 22.90s/it]
100%|██████████████████████████████████████████████████████████████████████████████████████████████████████████████████████████████████████████████████████████████████████| 25/25 [10:05<00:00, 23.42s/it]
100%|██████████████████████████████████████████████████████████████████████████████████████████████████████████████████████████████████████████████████████████████████████| 25/25 [10:05<00:00, 24.24s/it]
Elapsed Time:	 0:12:18.531123
=====
================================================== 	 21 of 128 ( 15.6 %)	 ==================================================
2021-01-14 08:01:08.461160
PAPER EXPERIMENTS
Tech:               TF
Feature Selection:  True
Cross Validation:   True
Remove Outliers:    False
Include Attributes: False
Include N-Grams:    True
Reduce Models:      True
After FS:           False
Remove outlier_both False
K Feature Select:   500

Processed documents: 1062
No proc w/ compensation > 0: 940
TF BOW Document Vector
Features:  25000
Total documents: 940
k =  500
Feature Selection....

  0%|                                                                                                                                                                               | 0/25 [00:00<?, ?it/s]
  4%|██████▋                                                                                                                                                               | 1/25 [01:47<43:05, 107.71s/it]
  8%|█████████████▎                                                                                                                                                        | 2/25 [03:21<39:40, 103.52s/it]
 12%|███████████████████▉                                                                                                                                                  | 3/25 [05:08<38:18, 104.49s/it]
 16%|██████████████████████████▌                                                                                                                                           | 4/25 [06:42<35:28, 101.37s/it]
 20%|█████████████████████████████████▍                                                                                                                                     | 5/25 [08:10<32:29, 97.46s/it]
 24%|████████████████████████████████████████                                                                                                                               | 6/25 [09:48<30:56, 97.72s/it]
 28%|██████████████████████████████████████████████▍                                                                                                                       | 7/25 [11:39<30:26, 101.48s/it]
 32%|█████████████████████████████████████████████████████▍                                                                                                                 | 8/25 [13:10<27:51, 98.33s/it]
 36%|████████████████████████████████████████████████████████████                                                                                                           | 9/25 [14:47<26:08, 98.02s/it]
 40%|██████████████████████████████████████████████████████████████████▍                                                                                                   | 10/25 [16:27<24:40, 98.67s/it]
 44%|█████████████████████████████████████████████████████████████████████████                                                                                             | 11/25 [18:02<22:43, 97.39s/it]
 48%|███████████████████████████████████████████████████████████████████████████████▋                                                                                      | 12/25 [19:40<21:08, 97.56s/it]
 52%|██████████████████████████████████████████████████████████████████████████████████████▎                                                                               | 13/25 [21:16<19:26, 97.24s/it]
 56%|████████████████████████████████████████████████████████████████████████████████████████████▉                                                                         | 14/25 [22:49<17:36, 96.05s/it]
 60%|███████████████████████████████████████████████████████████████████████████████████████████████████▌                                                                  | 15/25 [24:20<15:45, 94.58s/it]
 64%|██████████████████████████████████████████████████████████████████████████████████████████████████████████▏                                                           | 16/25 [25:57<14:16, 95.18s/it]
 68%|████████████████████████████████████████████████████████████████████████████████████████████████████████████████▉                                                     | 17/25 [27:34<12:44, 95.61s/it]
 72%|███████████████████████████████████████████████████████████████████████████████████████████████████████████████████████▌                                              | 18/25 [29:01<10:51, 93.06s/it]
 76%|██████████████████████████████████████████████████████████████████████████████████████████████████████████████████████████████▏                                       | 19/25 [30:32<09:15, 92.60s/it]
 80%|████████████████████████████████████████████████████████████████████████████████████████████████████████████████████████████████████▊                                 | 20/25 [32:06<07:44, 92.96s/it]
 84%|███████████████████████████████████████████████████████████████████████████████████████████████████████████████████████████████████████████▍                          | 21/25 [33:34<06:05, 91.38s/it]
 88%|██████████████████████████████████████████████████████████████████████████████████████████████████████████████████████████████████████████████████                    | 22/25 [35:22<04:49, 96.44s/it]
 92%|████████████████████████████████████████████████████████████████████████████████████████████████████████████████████████████████████████████████████████▋             | 23/25 [37:03<03:15, 97.93s/it]
 96%|███████████████████████████████████████████████████████████████████████████████████████████████████████████████████████████████████████████████████████████████▎      | 24/25 [38:35<01:36, 96.16s/it]
100%|██████████████████████████████████████████████████████████████████████████████████████████████████████████████████████████████████████████████████████████████████████| 25/25 [40:12<00:00, 96.41s/it]
100%|██████████████████████████████████████████████████████████████████████████████████████████████████████████████████████████████████████████████████████████████████████| 25/25 [40:12<00:00, 96.52s/it]
Elapsed Time:	 0:43:29.684103
=====
================================================== 	 22 of 128 ( 16.4 %)	 ==================================================
2021-01-14 08:49:38.360373
PAPER EXPERIMENTS
Tech:               TF
Feature Selection:  True
Cross Validation:   True
Remove Outliers:    False
Include Attributes: False
Include N-Grams:    False
Reduce Models:      True
After FS:           False
Remove outlier_both False
K Feature Select:   500

Processed documents: 1062
No proc w/ compensation > 0: 940
TF BOW Document Vector
Features:  16904
Total documents: 940
k =  500
Feature Selection....

  0%|                                                                                                                                                                               | 0/25 [00:00<?, ?it/s]
  4%|██████▋                                                                                                                                                                | 1/25 [01:14<29:58, 74.95s/it]
  8%|█████████████▎                                                                                                                                                         | 2/25 [02:32<28:59, 75.61s/it]
 12%|████████████████████                                                                                                                                                   | 3/25 [03:48<27:46, 75.75s/it]
 16%|██████████████████████████▋                                                                                                                                            | 4/25 [05:02<26:21, 75.32s/it]
 20%|█████████████████████████████████▍                                                                                                                                     | 5/25 [06:13<24:40, 74.01s/it]
 24%|████████████████████████████████████████                                                                                                                               | 6/25 [07:29<23:38, 74.64s/it]
 28%|██████████████████████████████████████████████▊                                                                                                                        | 7/25 [08:46<22:37, 75.41s/it]
 32%|█████████████████████████████████████████████████████▍                                                                                                                 | 8/25 [10:01<21:20, 75.30s/it]
 36%|████████████████████████████████████████████████████████████                                                                                                           | 9/25 [11:12<19:42, 73.88s/it]
 40%|██████████████████████████████████████████████████████████████████▍                                                                                                   | 10/25 [12:33<19:01, 76.07s/it]
 44%|█████████████████████████████████████████████████████████████████████████                                                                                             | 11/25 [13:51<17:54, 76.73s/it]
 48%|███████████████████████████████████████████████████████████████████████████████▋                                                                                      | 12/25 [15:04<16:21, 75.52s/it]
 52%|██████████████████████████████████████████████████████████████████████████████████████▎                                                                               | 13/25 [16:15<14:49, 74.13s/it]
 56%|████████████████████████████████████████████████████████████████████████████████████████████▉                                                                         | 14/25 [17:33<13:47, 75.26s/it]
 60%|███████████████████████████████████████████████████████████████████████████████████████████████████▌                                                                  | 15/25 [18:46<12:27, 74.77s/it]
 64%|██████████████████████████████████████████████████████████████████████████████████████████████████████████▏                                                           | 16/25 [20:06<11:25, 76.22s/it]
 68%|████████████████████████████████████████████████████████████████████████████████████████████████████████████████▉                                                     | 17/25 [21:24<10:13, 76.73s/it]
 72%|███████████████████████████████████████████████████████████████████████████████████████████████████████████████████████▌                                              | 18/25 [22:41<08:58, 76.92s/it]
 76%|██████████████████████████████████████████████████████████████████████████████████████████████████████████████████████████████▏                                       | 19/25 [23:54<07:33, 75.59s/it]
 80%|████████████████████████████████████████████████████████████████████████████████████████████████████████████████████████████████████▊                                 | 20/25 [25:15<06:26, 77.33s/it]
 84%|███████████████████████████████████████████████████████████████████████████████████████████████████████████████████████████████████████████▍                          | 21/25 [26:34<05:11, 77.87s/it]
 88%|██████████████████████████████████████████████████████████████████████████████████████████████████████████████████████████████████████████████████                    | 22/25 [27:51<03:52, 77.63s/it]
 92%|████████████████████████████████████████████████████████████████████████████████████████████████████████████████████████████████████████████████████████▋             | 23/25 [29:05<02:33, 76.50s/it]
 96%|███████████████████████████████████████████████████████████████████████████████████████████████████████████████████████████████████████████████████████████████▎      | 24/25 [30:27<01:17, 77.94s/it]
100%|██████████████████████████████████████████████████████████████████████████████████████████████████████████████████████████████████████████████████████████████████████| 25/25 [31:42<00:00, 77.33s/it]
100%|██████████████████████████████████████████████████████████████████████████████████████████████████████████████████████████████████████████████████████████████████████| 25/25 [31:42<00:00, 76.12s/it]
Elapsed Time:	 0:33:55.425330
=====
================================================== 	 23 of 128 ( 17.2 %)	 ==================================================
2021-01-14 09:28:34.031538
PAPER EXPERIMENTS
Tech:               TF
Feature Selection:  True
Cross Validation:   False
Remove Outliers:    False
Include Attributes: False
Include N-Grams:    True
Reduce Models:      True
After FS:           False
Remove outlier_both False
K Feature Select:   500

Processed documents: 1062
No proc w/ compensation > 0: 940
TF BOW Document Vector
Features:  25000
Total documents: 940
k =  500
Feature Selection....

  0%|                                                                                                                                                                               | 0/25 [00:00<?, ?it/s]
  4%|██████▋                                                                                                                                                                | 1/25 [00:19<07:47, 19.46s/it]
  8%|█████████████▎                                                                                                                                                         | 2/25 [00:40<07:40, 20.02s/it]
 12%|████████████████████                                                                                                                                                   | 3/25 [01:04<07:47, 21.25s/it]
 16%|██████████████████████████▋                                                                                                                                            | 4/25 [01:27<07:32, 21.55s/it]
 20%|█████████████████████████████████▍                                                                                                                                     | 5/25 [01:48<07:08, 21.42s/it]
 24%|████████████████████████████████████████                                                                                                                               | 6/25 [02:05<06:25, 20.29s/it]
 28%|██████████████████████████████████████████████▊                                                                                                                        | 7/25 [02:22<05:44, 19.16s/it]
 32%|█████████████████████████████████████████████████████▍                                                                                                                 | 8/25 [02:45<05:43, 20.19s/it]
 36%|████████████████████████████████████████████████████████████                                                                                                           | 9/25 [03:01<05:04, 19.01s/it]
 40%|██████████████████████████████████████████████████████████████████▍                                                                                                   | 10/25 [03:22<04:56, 19.77s/it]
 44%|█████████████████████████████████████████████████████████████████████████                                                                                             | 11/25 [03:37<04:16, 18.30s/it]
 48%|███████████████████████████████████████████████████████████████████████████████▋                                                                                      | 12/25 [03:56<04:01, 18.58s/it]
 52%|██████████████████████████████████████████████████████████████████████████████████████▎                                                                               | 13/25 [04:20<04:00, 20.08s/it]
 56%|████████████████████████████████████████████████████████████████████████████████████████████▉                                                                         | 14/25 [04:35<03:24, 18.57s/it]
 60%|███████████████████████████████████████████████████████████████████████████████████████████████████▌                                                                  | 15/25 [04:51<02:58, 17.85s/it]
 64%|██████████████████████████████████████████████████████████████████████████████████████████████████████████▏                                                           | 16/25 [05:09<02:39, 17.73s/it]
 68%|████████████████████████████████████████████████████████████████████████████████████████████████████████████████▉                                                     | 17/25 [05:31<02:33, 19.23s/it]
 72%|███████████████████████████████████████████████████████████████████████████████████████████████████████████████████████▌                                              | 18/25 [05:56<02:25, 20.74s/it]
 76%|██████████████████████████████████████████████████████████████████████████████████████████████████████████████████████████████▏                                       | 19/25 [06:17<02:04, 20.83s/it]
 80%|████████████████████████████████████████████████████████████████████████████████████████████████████████████████████████████████████▊                                 | 20/25 [06:33<01:37, 19.55s/it]
 84%|███████████████████████████████████████████████████████████████████████████████████████████████████████████████████████████████████████████▍                          | 21/25 [06:57<01:22, 20.66s/it]
 88%|██████████████████████████████████████████████████████████████████████████████████████████████████████████████████████████████████████████████████                    | 22/25 [07:21<01:05, 21.88s/it]
 92%|████████████████████████████████████████████████████████████████████████████████████████████████████████████████████████████████████████████████████████▋             | 23/25 [07:40<00:41, 20.79s/it]
 96%|███████████████████████████████████████████████████████████████████████████████████████████████████████████████████████████████████████████████████████████████▎      | 24/25 [07:58<00:20, 20.17s/it]
100%|██████████████████████████████████████████████████████████████████████████████████████████████████████████████████████████████████████████████████████████████████████| 25/25 [08:13<00:00, 18.45s/it]
100%|██████████████████████████████████████████████████████████████████████████████████████████████████████████████████████████████████████████████████████████████████████| 25/25 [08:13<00:00, 19.73s/it]
Elapsed Time:	 0:11:26.780248
=====
================================================== 	 24 of 128 ( 18.0 %)	 ==================================================
2021-01-14 09:45:01.113333
PAPER EXPERIMENTS
Tech:               TF
Feature Selection:  True
Cross Validation:   False
Remove Outliers:    False
Include Attributes: False
Include N-Grams:    False
Reduce Models:      True
After FS:           False
Remove outlier_both False
K Feature Select:   500

Processed documents: 1062
No proc w/ compensation > 0: 940
TF BOW Document Vector
Features:  16904
Total documents: 940
k =  500
Feature Selection....

  0%|                                                                                                                                                                               | 0/25 [00:00<?, ?it/s]
  4%|██████▋                                                                                                                                                                | 1/25 [00:15<06:01, 15.07s/it]
  8%|█████████████▎                                                                                                                                                         | 2/25 [00:28<05:33, 14.52s/it]
 12%|████████████████████                                                                                                                                                   | 3/25 [00:50<06:09, 16.81s/it]
 16%|██████████████████████████▋                                                                                                                                            | 4/25 [01:03<05:30, 15.73s/it]
 20%|█████████████████████████████████▍                                                                                                                                     | 5/25 [01:19<05:13, 15.66s/it]
 24%|████████████████████████████████████████                                                                                                                               | 6/25 [01:33<04:51, 15.33s/it]
 28%|██████████████████████████████████████████████▊                                                                                                                        | 7/25 [01:47<04:28, 14.94s/it]
 32%|█████████████████████████████████████████████████████▍                                                                                                                 | 8/25 [02:04<04:21, 15.37s/it]
 36%|████████████████████████████████████████████████████████████                                                                                                           | 9/25 [02:18<04:03, 15.21s/it]
 40%|██████████████████████████████████████████████████████████████████▍                                                                                                   | 10/25 [02:35<03:55, 15.67s/it]
 44%|█████████████████████████████████████████████████████████████████████████                                                                                             | 11/25 [02:49<03:33, 15.25s/it]
 48%|███████████████████████████████████████████████████████████████████████████████▋                                                                                      | 12/25 [03:03<03:10, 14.65s/it]
 52%|██████████████████████████████████████████████████████████████████████████████████████▎                                                                               | 13/25 [03:18<02:56, 14.73s/it]
 56%|████████████████████████████████████████████████████████████████████████████████████████████▉                                                                         | 14/25 [03:33<02:43, 14.82s/it]
 60%|███████████████████████████████████████████████████████████████████████████████████████████████████▌                                                                  | 15/25 [03:47<02:27, 14.71s/it]
 64%|██████████████████████████████████████████████████████████████████████████████████████████████████████████▏                                                           | 16/25 [04:01<02:08, 14.32s/it]
 68%|████████████████████████████████████████████████████████████████████████████████████████████████████████████████▉                                                     | 17/25 [04:14<01:52, 14.07s/it]
 72%|███████████████████████████████████████████████████████████████████████████████████████████████████████████████████████▌                                              | 18/25 [04:31<01:44, 14.94s/it]
 76%|██████████████████████████████████████████████████████████████████████████████████████████████████████████████████████████████▏                                       | 19/25 [04:50<01:37, 16.24s/it]
 80%|████████████████████████████████████████████████████████████████████████████████████████████████████████████████████████████████████▊                                 | 20/25 [05:04<01:17, 15.50s/it]
 84%|███████████████████████████████████████████████████████████████████████████████████████████████████████████████████████████████████████████▍                          | 21/25 [05:19<01:01, 15.26s/it]
 88%|██████████████████████████████████████████████████████████████████████████████████████████████████████████████████████████████████████████████████                    | 22/25 [05:36<00:47, 15.97s/it]
 92%|████████████████████████████████████████████████████████████████████████████████████████████████████████████████████████████████████████████████████████▋             | 23/25 [05:50<00:30, 15.41s/it]
 96%|███████████████████████████████████████████████████████████████████████████████████████████████████████████████████████████████████████████████████████████████▎      | 24/25 [06:11<00:16, 16.80s/it]
100%|██████████████████████████████████████████████████████████████████████████████████████████████████████████████████████████████████████████████████████████████████████| 25/25 [06:24<00:00, 15.70s/it]
100%|██████████████████████████████████████████████████████████████████████████████████████████████████████████████████████████████████████████████████████████████████████| 25/25 [06:24<00:00, 15.37s/it]
Elapsed Time:	 0:08:36.475254
=====
================================================== 	 25 of 128 ( 18.8 %)	 ==================================================
2021-01-14 09:58:37.792077
PAPER EXPERIMENTS
Tech:               TF
Feature Selection:  True
Cross Validation:   True
Remove Outliers:    False
Include Attributes: True
Include N-Grams:    True
Reduce Models:      False
After FS:           False
Remove outlier_both False
K Feature Select:   500

Processed documents: 1062
No proc w/ compensation > 0: 940
TF BOW Document Vector
Features:  25000
Total documents: 940
k =  500
Feature Selection....

  0%|                                                                                                                                                                               | 0/25 [00:00<?, ?it/s]
  4%|██████▌                                                                                                                                                            | 1/25 [17:09<6:51:51, 1029.64s/it]
  8%|█████████████                                                                                                                                                      | 2/25 [33:37<6:29:55, 1017.22s/it]
 12%|███████████████████▌                                                                                                                                               | 3/25 [50:37<6:13:16, 1018.04s/it]
 16%|█████████████████████████▉                                                                                                                                        | 4/25 [1:06:14<5:47:44, 993.53s/it]
 20%|████████████████████████████████▏                                                                                                                                | 5/25 [1:23:39<5:36:20, 1009.03s/it]
 24%|██████████████████████████████████████▋                                                                                                                          | 6/25 [1:40:10<5:17:47, 1003.53s/it]
 28%|█████████████████████████████████████████████▎                                                                                                                    | 7/25 [1:56:31<4:59:05, 996.99s/it]
 32%|███████████████████████████████████████████████████▌                                                                                                             | 8/25 [2:13:35<4:44:46, 1005.07s/it]
 36%|██████████████████████████████████████████████████████████▎                                                                                                       | 9/25 [2:30:01<4:26:30, 999.38s/it]
 40%|████████████████████████████████████████████████████████████████▍                                                                                                | 10/25 [2:46:41<4:09:51, 999.44s/it]
 44%|██████████████████████████████████████████████████████████████████████▍                                                                                         | 11/25 [3:03:23<3:53:24, 1000.31s/it]
 48%|████████████████████████████████████████████████████████████████████████████▊                                                                                   | 12/25 [3:20:13<3:37:19, 1003.07s/it]
 52%|███████████████████████████████████████████████████████████████████████████████████▏                                                                            | 13/25 [3:37:03<3:21:00, 1005.08s/it]
 56%|█████████████████████████████████████████████████████████████████████████████████████████▌                                                                      | 14/25 [3:54:19<3:06:00, 1014.61s/it]
 60%|████████████████████████████████████████████████████████████████████████████████████████████████                                                                | 15/25 [4:10:38<2:47:17, 1003.77s/it]
 64%|██████████████████████████████████████████████████████████████████████████████████████████████████████▍                                                         | 16/25 [4:27:30<2:30:56, 1006.32s/it]
 68%|████████████████████████████████████████████████████████████████████████████████████████████████████████████▊                                                   | 17/25 [4:44:35<2:14:56, 1012.03s/it]
 72%|███████████████████████████████████████████████████████████████████████████████████████████████████████████████████▏                                            | 18/25 [5:01:16<1:57:39, 1008.47s/it]
 76%|█████████████████████████████████████████████████████████████████████████████████████████████████████████████████████████▌                                      | 19/25 [5:18:17<1:41:13, 1012.21s/it]
 80%|████████████████████████████████████████████████████████████████████████████████████████████████████████████████████████████████                                | 20/25 [5:34:52<1:23:55, 1007.03s/it]
 84%|██████████████████████████████████████████████████████████████████████████████████████████████████████████████████████████████████████▍                         | 21/25 [5:51:55<1:07:27, 1011.93s/it]
 88%|██████████████████████████████████████████████████████████████████████████████████████████████████████████████████████████████████████████████▌                   | 22/25 [6:09:13<50:59, 1019.86s/it]
 92%|█████████████████████████████████████████████████████████████████████████████████████████████████████████████████████████████████████████████████████             | 23/25 [6:26:20<34:03, 1021.86s/it]
 96%|███████████████████████████████████████████████████████████████████████████████████████████████████████████████████████████████████████████████████████████▌      | 24/25 [6:42:33<16:47, 1007.33s/it]
100%|██████████████████████████████████████████████████████████████████████████████████████████████████████████████████████████████████████████████████████████████████| 25/25 [6:59:33<00:00, 1010.93s/it]
100%|██████████████████████████████████████████████████████████████████████████████████████████████████████████████████████████████████████████████████████████████████| 25/25 [6:59:33<00:00, 1006.92s/it]
Elapsed Time:	 7:02:47.878903
=====
================================================== 	 26 of 128 ( 19.5 %)	 ==================================================
2021-01-14 17:06:25.968848
PAPER EXPERIMENTS
Tech:               TF
Feature Selection:  True
Cross Validation:   True
Remove Outliers:    False
Include Attributes: True
Include N-Grams:    False
Reduce Models:      False
After FS:           False
Remove outlier_both False
K Feature Select:   500

Processed documents: 1062
No proc w/ compensation > 0: 940
TF BOW Document Vector
Features:  16904
Total documents: 940
k =  500
Feature Selection....

  0%|                                                                                                                                                                               | 0/25 [00:00<?, ?it/s]
  4%|██████▌                                                                                                                                                            | 1/25 [17:15<6:54:13, 1035.57s/it]
  8%|█████████████                                                                                                                                                      | 2/25 [33:11<6:27:45, 1011.55s/it]
 12%|███████████████████▌                                                                                                                                               | 3/25 [49:57<6:10:19, 1009.97s/it]
 16%|█████████████████████████▊                                                                                                                                       | 4/25 [1:06:22<5:50:50, 1002.42s/it]
 20%|████████████████████████████████▏                                                                                                                                | 5/25 [1:23:01<5:33:52, 1001.64s/it]
 24%|██████████████████████████████████████▉                                                                                                                           | 6/25 [1:39:34<5:16:18, 998.87s/it]
 28%|█████████████████████████████████████████████▎                                                                                                                    | 7/25 [1:56:14<4:59:47, 999.31s/it]
 32%|███████████████████████████████████████████████████▌                                                                                                             | 8/25 [2:13:22<4:45:30, 1007.70s/it]
 36%|██████████████████████████████████████████████████████████▎                                                                                                       | 9/25 [2:29:41<4:26:26, 999.17s/it]
 40%|████████████████████████████████████████████████████████████████▍                                                                                                | 10/25 [2:46:16<4:09:30, 998.02s/it]
 44%|██████████████████████████████████████████████████████████████████████▊                                                                                          | 11/25 [3:02:27<3:50:58, 989.93s/it]
 48%|█████████████████████████████████████████████████████████████████████████████▎                                                                                   | 12/25 [3:19:16<3:35:43, 995.63s/it]
 52%|███████████████████████████████████████████████████████████████████████████████████▏                                                                            | 13/25 [3:36:20<3:20:48, 1004.03s/it]
 56%|█████████████████████████████████████████████████████████████████████████████████████████▌                                                                      | 14/25 [3:53:34<3:05:44, 1013.15s/it]
 60%|████████████████████████████████████████████████████████████████████████████████████████████████                                                                | 15/25 [4:10:39<2:49:26, 1016.67s/it]
 64%|██████████████████████████████████████████████████████████████████████████████████████████████████████▍                                                         | 16/25 [4:27:46<2:32:56, 1019.66s/it]
 68%|████████████████████████████████████████████████████████████████████████████████████████████████████████████▊                                                   | 17/25 [4:44:58<2:16:28, 1023.56s/it]
 72%|███████████████████████████████████████████████████████████████████████████████████████████████████████████████████▏                                            | 18/25 [5:01:38<1:58:34, 1016.29s/it]
 76%|█████████████████████████████████████████████████████████████████████████████████████████████████████████████████████████▌                                      | 19/25 [5:18:52<1:42:09, 1021.63s/it]
 80%|████████████████████████████████████████████████████████████████████████████████████████████████████████████████████████████████                                | 20/25 [5:36:19<1:25:47, 1029.46s/it]
 84%|██████████████████████████████████████████████████████████████████████████████████████████████████████████████████████████████████████▍                         | 21/25 [5:53:23<1:08:30, 1027.74s/it]
 88%|██████████████████████████████████████████████████████████████████████████████████████████████████████████████████████████████████████████████▌                   | 22/25 [6:10:05<50:59, 1019.91s/it]
 92%|█████████████████████████████████████████████████████████████████████████████████████████████████████████████████████████████████████████████████████             | 23/25 [6:27:21<34:09, 1024.82s/it]
 96%|███████████████████████████████████████████████████████████████████████████████████████████████████████████████████████████████████████████████████████████▌      | 24/25 [6:44:26<17:04, 1024.86s/it]
100%|██████████████████████████████████████████████████████████████████████████████████████████████████████████████████████████████████████████████████████████████████| 25/25 [7:01:42<00:00, 1028.24s/it]
100%|██████████████████████████████████████████████████████████████████████████████████████████████████████████████████████████████████████████████████████████████████| 25/25 [7:01:42<00:00, 1012.11s/it]
Elapsed Time:	 7:03:55.445866
=====
================================================== 	 27 of 128 ( 20.3 %)	 ==================================================
2021-01-15 00:15:21.685797
PAPER EXPERIMENTS
Tech:               TF
Feature Selection:  True
Cross Validation:   False
Remove Outliers:    False
Include Attributes: True
Include N-Grams:    True
Reduce Models:      False
After FS:           False
Remove outlier_both False
K Feature Select:   500

Processed documents: 1062
No proc w/ compensation > 0: 940
TF BOW Document Vector
Features:  25000
Total documents: 940
k =  500
Feature Selection....

  0%|                                                                                                                                                                               | 0/25 [00:00<?, ?it/s]
  4%|██████▌                                                                                                                                                             | 1/25 [03:16<1:18:33, 196.39s/it]
  8%|█████████████                                                                                                                                                       | 2/25 [06:51<1:17:26, 202.04s/it]
 12%|███████████████████▋                                                                                                                                                | 3/25 [09:45<1:11:00, 193.65s/it]
 16%|██████████████████████████▏                                                                                                                                         | 4/25 [13:17<1:09:38, 199.00s/it]
 20%|████████████████████████████████▊                                                                                                                                   | 5/25 [16:48<1:07:33, 202.67s/it]
 24%|███████████████████████████████████████▎                                                                                                                            | 6/25 [20:11<1:04:14, 202.87s/it]
 28%|█████████████████████████████████████████████▉                                                                                                                      | 7/25 [23:42<1:01:36, 205.35s/it]
 32%|█████████████████████████████████████████████████████                                                                                                                 | 8/25 [27:14<58:41, 207.15s/it]
 36%|███████████████████████████████████████████████████████████▊                                                                                                          | 9/25 [30:39<55:07, 206.72s/it]
 40%|██████████████████████████████████████████████████████████████████                                                                                                   | 10/25 [34:04<51:30, 206.01s/it]
 44%|████████████████████████████████████████████████████████████████████████▌                                                                                            | 11/25 [37:35<48:25, 207.56s/it]
 48%|███████████████████████████████████████████████████████████████████████████████▏                                                                                     | 12/25 [40:46<43:53, 202.60s/it]
 52%|█████████████████████████████████████████████████████████████████████████████████████▊                                                                               | 13/25 [44:18<41:03, 205.27s/it]
 56%|████████████████████████████████████████████████████████████████████████████████████████████▍                                                                        | 14/25 [47:48<37:56, 206.91s/it]
 60%|███████████████████████████████████████████████████████████████████████████████████████████████████                                                                  | 15/25 [50:58<33:37, 201.79s/it]
 64%|█████████████████████████████████████████████████████████████████████████████████████████████████████████▌                                                           | 16/25 [54:25<30:29, 203.23s/it]
 68%|████████████████████████████████████████████████████████████████████████████████████████████████████████████████▏                                                    | 17/25 [57:22<26:03, 195.43s/it]
 72%|█████████████████████████████████████████████████████████████████████████████████████████████████████████████████████▎                                             | 18/25 [1:00:53<23:20, 200.00s/it]
 76%|███████████████████████████████████████████████████████████████████████████████████████████████████████████████████████████▉                                       | 19/25 [1:04:24<20:21, 203.54s/it]
 80%|██████████████████████████████████████████████████████████████████████████████████████████████████████████████████████████████████▍                                | 20/25 [1:07:56<17:09, 205.87s/it]
 84%|████████████████████████████████████████████████████████████████████████████████████████████████████████████████████████████████████████▉                          | 21/25 [1:11:27<13:50, 207.53s/it]
 88%|███████████████████████████████████████████████████████████████████████████████████████████████████████████████████████████████████████████████▍                   | 22/25 [1:14:58<10:25, 208.45s/it]
 92%|█████████████████████████████████████████████████████████████████████████████████████████████████████████████████████████████████████████████████████▉             | 23/25 [1:18:16<06:50, 205.33s/it]
 96%|████████████████████████████████████████████████████████████████████████████████████████████████████████████████████████████████████████████████████████████▍      | 24/25 [1:21:48<03:27, 207.48s/it]
100%|███████████████████████████████████████████████████████████████████████████████████████████████████████████████████████████████████████████████████████████████████| 25/25 [1:24:50<00:00, 199.79s/it]
100%|███████████████████████████████████████████████████████████████████████████████████████████████████████████████████████████████████████████████████████████████████| 25/25 [1:24:50<00:00, 203.62s/it]
Elapsed Time:	 1:28:06.274783
=====
================================================== 	 28 of 128 ( 21.1 %)	 ==================================================
2021-01-15 01:48:28.219308
PAPER EXPERIMENTS
Tech:               TF
Feature Selection:  True
Cross Validation:   False
Remove Outliers:    False
Include Attributes: True
Include N-Grams:    False
Reduce Models:      False
After FS:           False
Remove outlier_both False
K Feature Select:   500

Processed documents: 1062
No proc w/ compensation > 0: 940
TF BOW Document Vector
Features:  16904
Total documents: 940
k =  500
Feature Selection....

  0%|                                                                                                                                                                               | 0/25 [00:00<?, ?it/s]
  4%|██████▌                                                                                                                                                             | 1/25 [03:24<1:21:43, 204.31s/it]
  8%|█████████████                                                                                                                                                       | 2/25 [06:55<1:19:03, 206.25s/it]
 12%|███████████████████▋                                                                                                                                                | 3/25 [10:19<1:15:22, 205.55s/it]
 16%|██████████████████████████▏                                                                                                                                         | 4/25 [13:11<1:08:28, 195.65s/it]
 20%|████████████████████████████████▊                                                                                                                                   | 5/25 [16:40<1:06:33, 199.66s/it]
 24%|███████████████████████████████████████▎                                                                                                                            | 6/25 [20:03<1:03:34, 200.76s/it]
 28%|█████████████████████████████████████████████▉                                                                                                                      | 7/25 [23:37<1:01:20, 204.50s/it]
 32%|█████████████████████████████████████████████████████                                                                                                                 | 8/25 [27:01<57:54, 204.39s/it]
 36%|███████████████████████████████████████████████████████████▊                                                                                                          | 9/25 [30:26<54:32, 204.56s/it]
 40%|██████████████████████████████████████████████████████████████████                                                                                                   | 10/25 [33:51<51:10, 204.73s/it]
 44%|████████████████████████████████████████████████████████████████████████▌                                                                                            | 11/25 [37:16<47:47, 204.80s/it]
 48%|███████████████████████████████████████████████████████████████████████████████▏                                                                                     | 12/25 [40:24<43:16, 199.74s/it]
 52%|█████████████████████████████████████████████████████████████████████████████████████▊                                                                               | 13/25 [43:48<40:12, 201.02s/it]
 56%|████████████████████████████████████████████████████████████████████████████████████████████▍                                                                        | 14/25 [46:56<36:09, 197.24s/it]
 60%|███████████████████████████████████████████████████████████████████████████████████████████████████                                                                  | 15/25 [50:25<33:27, 200.74s/it]
 64%|█████████████████████████████████████████████████████████████████████████████████████████████████████████▌                                                           | 16/25 [53:48<30:13, 201.48s/it]
 68%|████████████████████████████████████████████████████████████████████████████████████████████████████████████████▏                                                    | 17/25 [57:13<26:59, 202.39s/it]
 72%|█████████████████████████████████████████████████████████████████████████████████████████████████████████████████████▎                                             | 18/25 [1:00:37<23:40, 202.98s/it]
 76%|███████████████████████████████████████████████████████████████████████████████████████████████████████████████████████████▉                                       | 19/25 [1:04:02<20:21, 203.58s/it]
 80%|██████████████████████████████████████████████████████████████████████████████████████████████████████████████████████████████████▍                                | 20/25 [1:07:02<16:21, 196.33s/it]
 84%|████████████████████████████████████████████████████████████████████████████████████████████████████████████████████████████████████████▉                          | 21/25 [1:10:10<12:55, 193.92s/it]
 88%|███████████████████████████████████████████████████████████████████████████████████████████████████████████████████████████████████████████████▍                   | 22/25 [1:13:30<09:46, 195.66s/it]
 92%|█████████████████████████████████████████████████████████████████████████████████████████████████████████████████████████████████████████████████████▉             | 23/25 [1:16:32<06:23, 191.58s/it]
 96%|████████████████████████████████████████████████████████████████████████████████████████████████████████████████████████████████████████████████████████████▍      | 24/25 [1:19:53<03:14, 194.46s/it]
100%|███████████████████████████████████████████████████████████████████████████████████████████████████████████████████████████████████████████████████████████████████| 25/25 [1:23:18<00:00, 197.55s/it]
100%|███████████████████████████████████████████████████████████████████████████████████████████████████████████████████████████████████████████████████████████████████| 25/25 [1:23:18<00:00, 199.92s/it]
Elapsed Time:	 1:25:31.186370
=====
================================================== 	 29 of 128 ( 21.9 %)	 ==================================================
2021-01-15 03:18:59.707183
PAPER EXPERIMENTS
Tech:               TF
Feature Selection:  True
Cross Validation:   True
Remove Outliers:    False
Include Attributes: False
Include N-Grams:    True
Reduce Models:      False
After FS:           False
Remove outlier_both False
K Feature Select:   500

Processed documents: 1062
No proc w/ compensation > 0: 940
TF BOW Document Vector
Features:  25000
Total documents: 940
k =  500
Feature Selection....

  0%|                                                                                                                                                                               | 0/25 [00:00<?, ?it/s]
  4%|██████▌                                                                                                                                                             | 1/25 [07:25<2:58:15, 445.66s/it]
  8%|█████████████                                                                                                                                                       | 2/25 [15:53<2:58:02, 464.45s/it]
 12%|███████████████████▋                                                                                                                                                | 3/25 [23:53<2:51:54, 468.84s/it]
 16%|██████████████████████████▏                                                                                                                                         | 4/25 [31:14<2:41:11, 460.54s/it]
 20%|████████████████████████████████▊                                                                                                                                   | 5/25 [39:16<2:35:40, 467.03s/it]
 24%|███████████████████████████████████████▎                                                                                                                            | 6/25 [47:25<2:30:01, 473.75s/it]
 28%|█████████████████████████████████████████████▉                                                                                                                      | 7/25 [55:07<2:21:02, 470.13s/it]
 32%|███████████████████████████████████████████████████▊                                                                                                              | 8/25 [1:03:06<2:13:57, 472.77s/it]
 36%|██████████████████████████████████████████████████████████▎                                                                                                       | 9/25 [1:11:11<2:07:03, 476.45s/it]
 40%|████████████████████████████████████████████████████████████████▍                                                                                                | 10/25 [1:19:52<2:02:26, 489.76s/it]
 44%|██████████████████████████████████████████████████████████████████████▊                                                                                          | 11/25 [1:27:24<1:51:37, 478.40s/it]
 48%|█████████████████████████████████████████████████████████████████████████████▎                                                                                   | 12/25 [1:36:04<1:46:21, 490.87s/it]
 52%|███████████████████████████████████████████████████████████████████████████████████▋                                                                             | 13/25 [1:44:29<1:39:02, 495.21s/it]
 56%|██████████████████████████████████████████████████████████████████████████████████████████▏                                                                      | 14/25 [1:52:33<1:30:10, 491.82s/it]
 60%|████████████████████████████████████████████████████████████████████████████████████████████████▌                                                                | 15/25 [2:01:32<1:24:19, 505.96s/it]
 64%|███████████████████████████████████████████████████████████████████████████████████████████████████████                                                          | 16/25 [2:10:18<1:16:48, 512.03s/it]
 68%|█████████████████████████████████████████████████████████████████████████████████████████████████████████████▍                                                   | 17/25 [2:18:05<1:06:26, 498.37s/it]
 72%|█████████████████████████████████████████████████████████████████████████████████████████████████████████████████████▎                                             | 18/25 [2:25:45<56:48, 486.96s/it]
 76%|███████████████████████████████████████████████████████████████████████████████████████████████████████████████████████████▉                                       | 19/25 [2:33:46<48:31, 485.30s/it]
 80%|██████████████████████████████████████████████████████████████████████████████████████████████████████████████████████████████████▍                                | 20/25 [2:41:35<40:01, 480.39s/it]
 84%|████████████████████████████████████████████████████████████████████████████████████████████████████████████████████████████████████████▉                          | 21/25 [2:50:03<32:34, 488.63s/it]
 88%|███████████████████████████████████████████████████████████████████████████████████████████████████████████████████████████████████████████████▍                   | 22/25 [2:58:26<24:38, 492.80s/it]
 92%|█████████████████████████████████████████████████████████████████████████████████████████████████████████████████████████████████████████████████████▉             | 23/25 [3:06:15<16:11, 485.75s/it]
 96%|████████████████████████████████████████████████████████████████████████████████████████████████████████████████████████████████████████████████████████████▍      | 24/25 [3:14:46<08:13, 493.24s/it]
100%|███████████████████████████████████████████████████████████████████████████████████████████████████████████████████████████████████████████████████████████████████| 25/25 [3:23:47<00:00, 507.65s/it]
100%|███████████████████████████████████████████████████████████████████████████████████████████████████████████████████████████████████████████████████████████████████| 25/25 [3:23:47<00:00, 489.10s/it]
Elapsed Time:	 3:27:02.309810
=====
================================================== 	 30 of 128 ( 22.7 %)	 ==================================================
2021-01-15 06:51:02.253126
PAPER EXPERIMENTS
Tech:               TF
Feature Selection:  True
Cross Validation:   True
Remove Outliers:    False
Include Attributes: False
Include N-Grams:    False
Reduce Models:      False
After FS:           False
Remove outlier_both False
K Feature Select:   500

Processed documents: 1062
No proc w/ compensation > 0: 940
TF BOW Document Vector
Features:  16904
Total documents: 940
k =  500
Feature Selection....

  0%|                                                                                                                                                                               | 0/25 [00:00<?, ?it/s]
  4%|██████▌                                                                                                                                                             | 1/25 [10:15<4:06:08, 615.36s/it]
  8%|█████████████                                                                                                                                                       | 2/25 [19:06<3:46:12, 590.11s/it]
 12%|███████████████████▋                                                                                                                                                | 3/25 [27:51<3:29:15, 570.69s/it]
 16%|██████████████████████████▏                                                                                                                                         | 4/25 [37:50<3:22:39, 579.02s/it]
 20%|████████████████████████████████▊                                                                                                                                   | 5/25 [46:38<3:07:52, 563.62s/it]
 24%|███████████████████████████████████████▎                                                                                                                            | 6/25 [55:37<2:56:08, 556.22s/it]
 28%|█████████████████████████████████████████████▎                                                                                                                    | 7/25 [1:04:32<2:44:58, 549.92s/it]
 32%|███████████████████████████████████████████████████▊                                                                                                              | 8/25 [1:13:20<2:34:00, 543.55s/it]
 36%|██████████████████████████████████████████████████████████▎                                                                                                       | 9/25 [1:22:27<2:25:10, 544.39s/it]
 40%|████████████████████████████████████████████████████████████████▍                                                                                                | 10/25 [1:31:30<2:16:01, 544.09s/it]
 44%|██████████████████████████████████████████████████████████████████████▊                                                                                          | 11/25 [1:40:43<2:07:33, 546.65s/it]
 48%|█████████████████████████████████████████████████████████████████████████████▎                                                                                   | 12/25 [1:50:09<1:59:44, 552.62s/it]
 52%|███████████████████████████████████████████████████████████████████████████████████▋                                                                             | 13/25 [1:58:51<1:48:38, 543.23s/it]
 56%|██████████████████████████████████████████████████████████████████████████████████████████▏                                                                      | 14/25 [2:06:45<1:35:49, 522.69s/it]
 60%|████████████████████████████████████████████████████████████████████████████████████████████████▌                                                                | 15/25 [2:14:54<1:25:25, 512.52s/it]
 64%|███████████████████████████████████████████████████████████████████████████████████████████████████████                                                          | 16/25 [2:23:35<1:17:15, 515.07s/it]
 68%|█████████████████████████████████████████████████████████████████████████████████████████████████████████████▍                                                   | 17/25 [2:32:44<1:10:02, 525.31s/it]
 72%|███████████████████████████████████████████████████████████████████████████████████████████████████████████████████▉                                             | 18/25 [2:42:08<1:02:38, 536.87s/it]
 76%|███████████████████████████████████████████████████████████████████████████████████████████████████████████████████████████▉                                       | 19/25 [2:51:45<54:52, 548.83s/it]
 80%|██████████████████████████████████████████████████████████████████████████████████████████████████████████████████████████████████▍                                | 20/25 [3:00:14<44:45, 537.01s/it]
 84%|████████████████████████████████████████████████████████████████████████████████████████████████████████████████████████████████████████▉                          | 21/25 [3:08:51<35:23, 530.81s/it]
 88%|███████████████████████████████████████████████████████████████████████████████████████████████████████████████████████████████████████████████▍                   | 22/25 [3:18:02<26:51, 537.04s/it]
 92%|█████████████████████████████████████████████████████████████████████████████████████████████████████████████████████████████████████████████████████▉             | 23/25 [3:27:31<18:13, 546.53s/it]
 96%|████████████████████████████████████████████████████████████████████████████████████████████████████████████████████████████████████████████████████████████▍      | 24/25 [3:36:55<09:11, 551.91s/it]
100%|███████████████████████████████████████████████████████████████████████████████████████████████████████████████████████████████████████████████████████████████████| 25/25 [3:46:09<00:00, 552.37s/it]
100%|███████████████████████████████████████████████████████████████████████████████████████████████████████████████████████████████████████████████████████████████████| 25/25 [3:46:09<00:00, 542.78s/it]
Elapsed Time:	 3:48:22.578061
=====
================================================== 	 31 of 128 ( 23.4 %)	 ==================================================
2021-01-15 10:44:25.064746
PAPER EXPERIMENTS
Tech:               TF
Feature Selection:  True
Cross Validation:   False
Remove Outliers:    False
Include Attributes: False
Include N-Grams:    True
Reduce Models:      False
After FS:           False
Remove outlier_both False
K Feature Select:   500

Processed documents: 1062
No proc w/ compensation > 0: 940
TF BOW Document Vector
Features:  25000
Total documents: 940
k =  500
Feature Selection....

  0%|                                                                                                                                                                               | 0/25 [00:00<?, ?it/s]
  4%|██████▋                                                                                                                                                                | 1/25 [01:23<33:19, 83.30s/it]
  8%|█████████████▎                                                                                                                                                         | 2/25 [02:51<32:28, 84.73s/it]
 12%|████████████████████                                                                                                                                                   | 3/25 [04:51<34:57, 95.35s/it]
 16%|██████████████████████████▋                                                                                                                                            | 4/25 [06:27<33:23, 95.40s/it]
 20%|█████████████████████████████████▍                                                                                                                                     | 5/25 [07:40<29:38, 88.92s/it]
 24%|████████████████████████████████████████                                                                                                                               | 6/25 [08:58<27:08, 85.68s/it]
 28%|██████████████████████████████████████████████▊                                                                                                                        | 7/25 [10:42<27:17, 90.98s/it]
 32%|█████████████████████████████████████████████████████▍                                                                                                                 | 8/25 [11:48<23:40, 83.53s/it]
 36%|████████████████████████████████████████████████████████████                                                                                                           | 9/25 [13:15<22:31, 84.48s/it]
 40%|██████████████████████████████████████████████████████████████████▍                                                                                                   | 10/25 [14:43<21:25, 85.69s/it]
 44%|█████████████████████████████████████████████████████████████████████████                                                                                             | 11/25 [16:17<20:34, 88.15s/it]
 48%|███████████████████████████████████████████████████████████████████████████████▋                                                                                      | 12/25 [17:43<18:56, 87.46s/it]
 52%|██████████████████████████████████████████████████████████████████████████████████████▎                                                                               | 13/25 [19:31<18:43, 93.65s/it]
 56%|████████████████████████████████████████████████████████████████████████████████████████████▉                                                                         | 14/25 [21:00<16:56, 92.41s/it]
 60%|███████████████████████████████████████████████████████████████████████████████████████████████████▌                                                                  | 15/25 [22:39<15:42, 94.27s/it]
 64%|██████████████████████████████████████████████████████████████████████████████████████████████████████████▏                                                           | 16/25 [24:19<14:24, 96.01s/it]
 68%|████████████████████████████████████████████████████████████████████████████████████████████████████████████████▉                                                     | 17/25 [25:59<12:56, 97.09s/it]
 72%|███████████████████████████████████████████████████████████████████████████████████████████████████████████████████████▌                                              | 18/25 [27:22<10:51, 93.01s/it]
 76%|██████████████████████████████████████████████████████████████████████████████████████████████████████████████████████████████▏                                       | 19/25 [28:58<09:22, 93.79s/it]
 80%|████████████████████████████████████████████████████████████████████████████████████████████████████████████████████████████████████▊                                 | 20/25 [30:17<07:27, 89.47s/it]
 84%|███████████████████████████████████████████████████████████████████████████████████████████████████████████████████████████████████████████▍                          | 21/25 [31:44<05:54, 88.64s/it]
 88%|██████████████████████████████████████████████████████████████████████████████████████████████████████████████████████████████████████████████████                    | 22/25 [33:02<04:16, 85.52s/it]
 92%|████████████████████████████████████████████████████████████████████████████████████████████████████████████████████████████████████████████████████████▋             | 23/25 [34:52<03:05, 92.66s/it]
 96%|███████████████████████████████████████████████████████████████████████████████████████████████████████████████████████████████████████████████████████████████▎      | 24/25 [36:07<01:27, 87.54s/it]
100%|██████████████████████████████████████████████████████████████████████████████████████████████████████████████████████████████████████████████████████████████████████| 25/25 [37:39<00:00, 88.88s/it]
100%|██████████████████████████████████████████████████████████████████████████████████████████████████████████████████████████████████████████████████████████████████████| 25/25 [37:39<00:00, 90.39s/it]
Elapsed Time:	 0:40:55.361569
=====
================================================== 	 32 of 128 ( 24.2 %)	 ==================================================
2021-01-15 11:30:20.724678
PAPER EXPERIMENTS
Tech:               TF
Feature Selection:  True
Cross Validation:   False
Remove Outliers:    False
Include Attributes: False
Include N-Grams:    False
Reduce Models:      False
After FS:           False
Remove outlier_both False
K Feature Select:   500

Processed documents: 1062
No proc w/ compensation > 0: 940
TF BOW Document Vector
Features:  16904
Total documents: 940
k =  500
Feature Selection....

  0%|                                                                                                                                                                               | 0/25 [00:00<?, ?it/s]
  4%|██████▋                                                                                                                                                                | 1/25 [01:38<39:16, 98.20s/it]
  8%|█████████████▎                                                                                                                                                         | 2/25 [03:13<37:21, 97.45s/it]
 12%|███████████████████▉                                                                                                                                                  | 3/25 [05:02<37:00, 100.92s/it]
 16%|██████████████████████████▋                                                                                                                                            | 4/25 [06:39<34:53, 99.69s/it]
 20%|█████████████████████████████████▏                                                                                                                                    | 5/25 [08:31<34:26, 103.32s/it]
 24%|███████████████████████████████████████▊                                                                                                                              | 6/25 [10:22<33:24, 105.48s/it]
 28%|██████████████████████████████████████████████▍                                                                                                                       | 7/25 [11:59<30:55, 103.08s/it]
 32%|█████████████████████████████████████████████████████▍                                                                                                                 | 8/25 [13:24<27:41, 97.73s/it]
 36%|███████████████████████████████████████████████████████████▊                                                                                                          | 9/25 [15:13<26:58, 101.16s/it]
 40%|██████████████████████████████████████████████████████████████████                                                                                                   | 10/25 [17:00<25:40, 102.71s/it]
 44%|████████████████████████████████████████████████████████████████████████▌                                                                                            | 11/25 [19:14<26:10, 112.16s/it]
 48%|███████████████████████████████████████████████████████████████████████████████▏                                                                                     | 12/25 [20:55<23:33, 108.77s/it]
 52%|█████████████████████████████████████████████████████████████████████████████████████▊                                                                               | 13/25 [22:33<21:07, 105.65s/it]
 56%|████████████████████████████████████████████████████████████████████████████████████████████▍                                                                        | 14/25 [24:10<18:52, 103.00s/it]
 60%|███████████████████████████████████████████████████████████████████████████████████████████████████                                                                  | 15/25 [25:47<16:52, 101.23s/it]
 64%|█████████████████████████████████████████████████████████████████████████████████████████████████████████▌                                                           | 16/25 [27:33<15:24, 102.76s/it]
 68%|████████████████████████████████████████████████████████████████████████████████████████████████████████████████▏                                                    | 17/25 [29:19<13:49, 103.74s/it]
 72%|██████████████████████████████████████████████████████████████████████████████████████████████████████████████████████▊                                              | 18/25 [31:17<12:35, 107.88s/it]
 76%|█████████████████████████████████████████████████████████████████████████████████████████████████████████████████████████████▍                                       | 19/25 [33:10<10:56, 109.42s/it]
 80%|████████████████████████████████████████████████████████████████████████████████████████████████████████████████████████████████████                                 | 20/25 [34:54<08:58, 107.71s/it]
 84%|██████████████████████████████████████████████████████████████████████████████████████████████████████████████████████████████████████████▌                          | 21/25 [36:59<07:31, 112.88s/it]
 88%|█████████████████████████████████████████████████████████████████████████████████████████████████████████████████████████████████████████████████▏                   | 22/25 [38:35<05:23, 107.80s/it]
 92%|███████████████████████████████████████████████████████████████████████████████████████████████████████████████████████████████████████████████████████▊             | 23/25 [40:12<03:29, 104.76s/it]
 96%|██████████████████████████████████████████████████████████████████████████████████████████████████████████████████████████████████████████████████████████████▍      | 24/25 [41:51<01:42, 103.00s/it]
100%|█████████████████████████████████████████████████████████████████████████████████████████████████████████████████████████████████████████████████████████████████████| 25/25 [43:32<00:00, 102.39s/it]
100%|█████████████████████████████████████████████████████████████████████████████████████████████████████████████████████████████████████████████████████████████████████| 25/25 [43:32<00:00, 104.51s/it]
Elapsed Time:	 0:45:45.746967
=====
================================================== 	 33 of 112 ( 28.6 %)	 ==================================================
2021-01-15 12:21:06.744403
PAPER EXPERIMENTS
Tech:               TF
Feature Selection:  True
Cross Validation:   True
Remove Outliers:    True
Include Attributes: True
Include N-Grams:    True
Reduce Models:      True
After FS:           False
Remove outlier_both False
K Feature Select:   500

Processed documents: 1062
No proc w/ compensation > 0: 940
TF BOW Document Vector
Features:  25000
Total documents: 940
k =  500
Feature Selection....

  0%|                                                                                                                                                                               | 0/25 [00:00<?, ?it/s]No Docs (OR1): 676

  4%|██████▋                                                                                                                                                               | 1/25 [02:06<50:44, 126.86s/it]
  8%|█████████████▎                                                                                                                                                        | 2/25 [04:20<49:21, 128.76s/it]
 12%|███████████████████▉                                                                                                                                                  | 3/25 [06:33<47:46, 130.29s/it]
 16%|██████████████████████████▌                                                                                                                                           | 4/25 [08:37<44:55, 128.34s/it]
 20%|█████████████████████████████████▏                                                                                                                                    | 5/25 [10:35<41:42, 125.12s/it]
 24%|███████████████████████████████████████▊                                                                                                                              | 6/25 [12:46<40:10, 126.86s/it]
 28%|██████████████████████████████████████████████▍                                                                                                                       | 7/25 [15:02<38:56, 129.83s/it]
 32%|█████████████████████████████████████████████████████                                                                                                                 | 8/25 [17:12<36:43, 129.60s/it]
 36%|███████████████████████████████████████████████████████████▊                                                                                                          | 9/25 [19:23<34:44, 130.27s/it]
 40%|██████████████████████████████████████████████████████████████████                                                                                                   | 10/25 [21:31<32:23, 129.56s/it]
 44%|████████████████████████████████████████████████████████████████████████▌                                                                                            | 11/25 [23:44<30:29, 130.65s/it]
 48%|███████████████████████████████████████████████████████████████████████████████▏                                                                                     | 12/25 [25:45<27:40, 127.76s/it]
 52%|█████████████████████████████████████████████████████████████████████████████████████▊                                                                               | 13/25 [27:46<25:05, 125.46s/it]
 56%|████████████████████████████████████████████████████████████████████████████████████████████▍                                                                        | 14/25 [29:51<23:01, 125.57s/it]
 60%|███████████████████████████████████████████████████████████████████████████████████████████████████                                                                  | 15/25 [31:57<20:56, 125.63s/it]
 64%|█████████████████████████████████████████████████████████████████████████████████████████████████████████▌                                                           | 16/25 [33:58<18:37, 124.15s/it]
 68%|████████████████████████████████████████████████████████████████████████████████████████████████████████████████▏                                                    | 17/25 [36:11<16:55, 126.88s/it]
 72%|██████████████████████████████████████████████████████████████████████████████████████████████████████████████████████▊                                              | 18/25 [38:24<14:59, 128.54s/it]
 76%|█████████████████████████████████████████████████████████████████████████████████████████████████████████████████████████████▍                                       | 19/25 [40:43<13:10, 131.83s/it]
 80%|████████████████████████████████████████████████████████████████████████████████████████████████████████████████████████████████████                                 | 20/25 [42:59<11:05, 133.14s/it]
 84%|██████████████████████████████████████████████████████████████████████████████████████████████████████████████████████████████████████████▌                          | 21/25 [45:08<08:47, 131.97s/it]
 88%|█████████████████████████████████████████████████████████████████████████████████████████████████████████████████████████████████████████████████▏                   | 22/25 [47:26<06:40, 133.50s/it]
 92%|███████████████████████████████████████████████████████████████████████████████████████████████████████████████████████████████████████████████████████▊             | 23/25 [49:28<04:20, 130.05s/it]
 96%|██████████████████████████████████████████████████████████████████████████████████████████████████████████████████████████████████████████████████████████████▍      | 24/25 [51:33<02:08, 128.73s/it]
100%|█████████████████████████████████████████████████████████████████████████████████████████████████████████████████████████████████████████████████████████████████████| 25/25 [53:47<00:00, 130.31s/it]
100%|█████████████████████████████████████████████████████████████████████████████████████████████████████████████████████████████████████████████████████████████████████| 25/25 [53:47<00:00, 129.11s/it]
Elapsed Time:	 0:57:03.310518
=====
================================================== 	 1 of 56 ( 0.0 %)	 ==================================================
2021-01-15 13:30:44.084110
PAPER EXPERIMENTS
Tech:               TF
Feature Selection:  False
Cross Validation:   False
Remove Outliers:    True
Include Attributes: False
Include N-Grams:    False
Reduce Models:      True
After FS:           False
Remove outlier_both False
K Feature Select:   500

Processed documents: 1062
No proc w/ compensation > 0: 940
TF BOW Document Vector
Features:  16904
Total documents: 940

  0%|                                                                                                                                                                               | 0/25 [00:00<?, ?it/s]No Docs (OR1): 676

  4%|██████▌                                                                                                                                                             | 1/25 [04:58<1:59:32, 298.86s/it]
  8%|█████████████                                                                                                                                                       | 2/25 [09:37<1:52:17, 292.94s/it]
 12%|███████████████████▋                                                                                                                                                | 3/25 [15:31<1:54:02, 311.01s/it]
 16%|██████████████████████████▏                                                                                                                                         | 4/25 [20:28<1:47:23, 306.86s/it]
 20%|████████████████████████████████▊                                                                                                                                   | 5/25 [25:11<1:39:52, 299.61s/it]
 24%|███████████████████████████████████████▎                                                                                                                            | 6/25 [30:26<1:36:24, 304.43s/it]
 28%|█████████████████████████████████████████████▉                                                                                                                      | 7/25 [35:20<1:30:21, 301.19s/it]
 32%|████████████████████████████████████████████████████▍                                                                                                               | 8/25 [40:22<1:25:23, 301.40s/it]
 36%|███████████████████████████████████████████████████████████                                                                                                         | 9/25 [45:32<1:21:06, 304.17s/it]
 40%|█████████████████████████████████████████████████████████████████▏                                                                                                 | 10/25 [50:24<1:15:07, 300.47s/it]
 44%|███████████████████████████████████████████████████████████████████████▋                                                                                           | 11/25 [55:18<1:09:37, 298.36s/it]
 48%|█████████████████████████████████████████████████████████████████████████████▎                                                                                   | 12/25 [1:00:45<1:06:32, 307.10s/it]
 52%|███████████████████████████████████████████████████████████████████████████████████▋                                                                             | 13/25 [1:05:39<1:00:38, 303.22s/it]
 56%|███████████████████████████████████████████████████████████████████████████████████████████▎                                                                       | 14/25 [1:10:00<53:14, 290.41s/it]
 60%|█████████████████████████████████████████████████████████████████████████████████████████████████▊                                                                 | 15/25 [1:14:49<48:20, 290.04s/it]
 64%|████████████████████████████████████████████████████████████████████████████████████████████████████████▎                                                          | 16/25 [1:19:20<42:40, 284.47s/it]
 68%|██████████████████████████████████████████████████████████████████████████████████████████████████████████████▊                                                    | 17/25 [1:23:49<37:16, 279.59s/it]
 72%|█████████████████████████████████████████████████████████████████████████████████████████████████████████████████████▎                                             | 18/25 [1:28:41<33:03, 283.35s/it]
 76%|███████████████████████████████████████████████████████████████████████████████████████████████████████████████████████████▉                                       | 19/25 [1:33:33<28:36, 286.03s/it]
 80%|██████████████████████████████████████████████████████████████████████████████████████████████████████████████████████████████████▍                                | 20/25 [1:38:24<23:56, 287.35s/it]
 84%|████████████████████████████████████████████████████████████████████████████████████████████████████████████████████████████████████████▉                          | 21/25 [1:43:17<19:16, 289.17s/it]
 88%|███████████████████████████████████████████████████████████████████████████████████████████████████████████████████████████████████████████████▍                   | 22/25 [1:49:14<15:28, 309.46s/it]
 92%|█████████████████████████████████████████████████████████████████████████████████████████████████████████████████████████████████████████████████████▉             | 23/25 [1:53:43<09:55, 297.55s/it]
 96%|████████████████████████████████████████████████████████████████████████████████████████████████████████████████████████████████████████████████████████████▍      | 24/25 [1:58:04<04:46, 286.38s/it]
100%|███████████████████████████████████████████████████████████████████████████████████████████████████████████████████████████████████████████████████████████████████| 25/25 [2:02:37<00:00, 282.35s/it]
100%|███████████████████████████████████████████████████████████████████████████████████████████████████████████████████████████████████████████████████████████████████| 25/25 [2:02:37<00:00, 294.29s/it]
Elapsed Time:	 2:02:39.004046
=====
================================================== 	 2 of 56 ( 1.8 %)	 ==================================================
2021-01-15 15:38:23.332894
PAPER EXPERIMENTS
Tech:               TF
Feature Selection:  False
Cross Validation:   False
Remove Outliers:    True
Include Attributes: False
Include N-Grams:    True
Reduce Models:      True
After FS:           False
Remove outlier_both False
K Feature Select:   500

Processed documents: 1062
No proc w/ compensation > 0: 940
TF BOW Document Vector
Features:  25000
Total documents: 940

  0%|                                                                                                                                                                               | 0/25 [00:00<?, ?it/s]No Docs (OR1): 676

  4%|██████▌                                                                                                                                                             | 1/25 [08:23<3:21:34, 503.94s/it]
  8%|█████████████                                                                                                                                                       | 2/25 [15:31<3:04:26, 481.17s/it]
 12%|███████████████████▋                                                                                                                                                | 3/25 [23:26<2:55:39, 479.07s/it]
 16%|██████████████████████████▏                                                                                                                                         | 4/25 [31:04<2:45:32, 472.96s/it]
 20%|████████████████████████████████▊                                                                                                                                   | 5/25 [39:12<2:39:07, 477.36s/it]
 24%|███████████████████████████████████████▎                                                                                                                            | 6/25 [46:15<2:26:01, 461.11s/it]
 28%|█████████████████████████████████████████████▉                                                                                                                      | 7/25 [55:37<2:27:23, 491.29s/it]
 32%|███████████████████████████████████████████████████▊                                                                                                              | 8/25 [1:03:10<2:15:59, 479.98s/it]
 36%|██████████████████████████████████████████████████████████▎                                                                                                       | 9/25 [1:12:19<2:13:30, 500.68s/it]
 40%|████████████████████████████████████████████████████████████████▍                                                                                                | 10/25 [1:19:52<2:01:33, 486.26s/it]
 44%|██████████████████████████████████████████████████████████████████████▊                                                                                          | 11/25 [1:28:02<1:53:41, 487.28s/it]
 48%|█████████████████████████████████████████████████████████████████████████████▎                                                                                   | 12/25 [1:37:06<1:49:15, 504.25s/it]
 52%|███████████████████████████████████████████████████████████████████████████████████▋                                                                             | 13/25 [1:45:46<1:41:49, 509.09s/it]
 56%|██████████████████████████████████████████████████████████████████████████████████████████▏                                                                      | 14/25 [1:54:16<1:33:22, 509.30s/it]
 60%|████████████████████████████████████████████████████████████████████████████████████████████████▌                                                                | 15/25 [2:01:38<1:21:31, 489.16s/it]
 64%|███████████████████████████████████████████████████████████████████████████████████████████████████████                                                          | 16/25 [2:12:43<1:21:16, 541.80s/it]
 68%|█████████████████████████████████████████████████████████████████████████████████████████████████████████████▍                                                   | 17/25 [2:20:47<1:09:56, 524.53s/it]
 72%|█████████████████████████████████████████████████████████████████████████████████████████████████████████████████████▎                                             | 18/25 [2:28:51<59:46, 512.29s/it]
 76%|███████████████████████████████████████████████████████████████████████████████████████████████████████████████████████████▉                                       | 19/25 [2:36:20<49:21, 493.50s/it]
 80%|██████████████████████████████████████████████████████████████████████████████████████████████████████████████████████████████████▍                                | 20/25 [2:44:56<41:41, 500.25s/it]
 84%|████████████████████████████████████████████████████████████████████████████████████████████████████████████████████████████████████████▉                          | 21/25 [2:53:12<33:15, 498.85s/it]
 88%|███████████████████████████████████████████████████████████████████████████████████████████████████████████████████████████████████████████████▍                   | 22/25 [3:01:08<24:36, 492.16s/it]
 92%|█████████████████████████████████████████████████████████████████████████████████████████████████████████████████████████████████████████████████████▉             | 23/25 [3:10:23<17:01, 510.98s/it]
 96%|████████████████████████████████████████████████████████████████████████████████████████████████████████████████████████████████████████████████████████████▍      | 24/25 [3:17:47<08:10, 490.98s/it]
100%|███████████████████████████████████████████████████████████████████████████████████████████████████████████████████████████████████████████████████████████████████| 25/25 [3:27:09<00:00, 512.26s/it]
100%|███████████████████████████████████████████████████████████████████████████████████████████████████████████████████████████████████████████████████████████████████| 25/25 [3:27:09<00:00, 497.20s/it]
Elapsed Time:	 3:27:14.513941
=====
================================================== 	 3 of 56 ( 3.6 %)	 ==================================================
2021-01-15 19:10:38.136391
PAPER EXPERIMENTS
Tech:               TF
Feature Selection:  False
Cross Validation:   True
Remove Outliers:    True
Include Attributes: False
Include N-Grams:    False
Reduce Models:      True
After FS:           False
Remove outlier_both False
K Feature Select:   500

Processed documents: 1062
No proc w/ compensation > 0: 940
TF BOW Document Vector
Features:  16904
Total documents: 940

  0%|                                                                                                                                                                               | 0/25 [00:00<?, ?it/s]No Docs (OR1): 676

  4%|██████▍                                                                                                                                                           | 1/25 [26:09<10:27:50, 1569.59s/it]
  8%|█████████████                                                                                                                                                      | 2/25 [51:37<9:56:50, 1557.00s/it]
 12%|███████████████████▎                                                                                                                                             | 3/25 [1:15:43<9:18:40, 1523.65s/it]
 16%|█████████████████████████▊                                                                                                                                       | 4/25 [1:42:19<9:00:54, 1545.47s/it]
 20%|████████████████████████████████▏                                                                                                                                | 5/25 [2:08:52<8:39:56, 1559.82s/it]
 24%|██████████████████████████████████████▋                                                                                                                          | 6/25 [2:34:36<8:12:24, 1555.00s/it]
 28%|█████████████████████████████████████████████                                                                                                                    | 7/25 [3:01:20<7:50:54, 1569.72s/it]
 32%|███████████████████████████████████████████████████▌                                                                                                             | 8/25 [3:27:33<7:25:00, 1570.62s/it]
 36%|█████████████████████████████████████████████████████████▉                                                                                                       | 9/25 [3:51:44<6:49:14, 1534.68s/it]
 40%|████████████████████████████████████████████████████████████████                                                                                                | 10/25 [4:17:17<6:23:35, 1534.36s/it]
 44%|██████████████████████████████████████████████████████████████████████▍                                                                                         | 11/25 [4:41:58<5:54:16, 1518.35s/it]
 48%|████████████████████████████████████████████████████████████████████████████▊                                                                                   | 12/25 [5:07:59<5:31:44, 1531.13s/it]
 52%|███████████████████████████████████████████████████████████████████████████████████▏                                                                            | 13/25 [5:32:18<5:01:54, 1509.55s/it]
 56%|█████████████████████████████████████████████████████████████████████████████████████████▌                                                                      | 14/25 [5:56:23<4:33:10, 1490.04s/it]
 60%|████████████████████████████████████████████████████████████████████████████████████████████████                                                                | 15/25 [6:21:50<4:10:10, 1501.03s/it]
 64%|██████████████████████████████████████████████████████████████████████████████████████████████████████▍                                                         | 16/25 [6:47:24<3:46:38, 1510.97s/it]
 68%|████████████████████████████████████████████████████████████████████████████████████████████████████████████▊                                                   | 17/25 [7:13:48<3:24:23, 1532.88s/it]
 72%|███████████████████████████████████████████████████████████████████████████████████████████████████████████████████▏                                            | 18/25 [7:37:11<2:54:18, 1494.10s/it]
 76%|█████████████████████████████████████████████████████████████████████████████████████████████████████████████████████████▌                                      | 19/25 [8:03:33<2:32:02, 1520.47s/it]
 80%|████████████████████████████████████████████████████████████████████████████████████████████████████████████████████████████████                                | 20/25 [8:26:55<2:03:44, 1484.83s/it]
 84%|██████████████████████████████████████████████████████████████████████████████████████████████████████████████████████████████████████▍                         | 21/25 [8:50:28<1:37:33, 1463.33s/it]
 88%|████████████████████████████████████████████████████████████████████████████████████████████████████████████████████████████████████████████▊                   | 22/25 [9:15:36<1:13:50, 1476.81s/it]
 92%|█████████████████████████████████████████████████████████████████████████████████████████████████████████████████████████████████████████████████████             | 23/25 [9:42:11<50:24, 1512.15s/it]
 96%|██████████████████████████████████████████████████████████████████████████████████████████████████████████████████████████████████████████████████████████▌      | 24/25 [10:07:21<25:11, 1511.50s/it]
100%|█████████████████████████████████████████████████████████████████████████████████████████████████████████████████████████████████████████████████████████████████| 25/25 [10:33:14<00:00, 1523.97s/it]
100%|█████████████████████████████████████████████████████████████████████████████████████████████████████████████████████████████████████████████████████████████████| 25/25 [10:33:14<00:00, 1519.78s/it]
Elapsed Time:	 10:33:16.317534
=====
================================================== 	 4 of 56 ( 5.4 %)	 ==================================================
2021-01-16 05:48:54.729139
PAPER EXPERIMENTS
Tech:               TF
Feature Selection:  False
Cross Validation:   True
Remove Outliers:    True
Include Attributes: False
Include N-Grams:    True
Reduce Models:      True
After FS:           False
Remove outlier_both False
K Feature Select:   500

Processed documents: 1062
No proc w/ compensation > 0: 940
TF BOW Document Vector
Features:  25000
Total documents: 940

  0%|                                                                                                                                                                               | 0/25 [00:00<?, ?it/s]No Docs (OR1): 676

  4%|██████▍                                                                                                                                                           | 1/25 [40:43<16:17:15, 2443.14s/it]
  8%|████████████▊                                                                                                                                                   | 2/25 [1:20:46<15:31:58, 2431.23s/it]
 12%|███████████████████▏                                                                                                                                            | 3/25 [2:01:55<14:55:37, 2442.64s/it]
 16%|█████████████████████████▌                                                                                                                                      | 4/25 [2:41:57<14:10:37, 2430.36s/it]
 20%|████████████████████████████████                                                                                                                                | 5/25 [3:26:24<13:53:49, 2501.46s/it]
 24%|██████████████████████████████████████▍                                                                                                                         | 6/25 [4:06:37<13:03:41, 2474.82s/it]
 28%|████████████████████████████████████████████▊                                                                                                                   | 7/25 [4:48:54<12:27:59, 2493.33s/it]
 32%|███████████████████████████████████████████████████▏                                                                                                            | 8/25 [5:30:56<11:48:54, 2502.02s/it]
 36%|█████████████████████████████████████████████████████████▌                                                                                                      | 9/25 [6:13:31<11:11:28, 2518.02s/it]
 40%|███████████████████████████████████████████████████████████████▌                                                                                               | 10/25 [6:52:44<10:17:06, 2468.43s/it]
 44%|██████████████████████████████████████████████████████████████████████▍                                                                                         | 11/25 [7:35:15<9:41:45, 2493.24s/it]
 48%|████████████████████████████████████████████████████████████████████████████▊                                                                                   | 12/25 [8:17:29<9:02:49, 2505.34s/it]
 52%|███████████████████████████████████████████████████████████████████████████████████▏                                                                            | 13/25 [8:58:36<8:18:45, 2493.80s/it]
 56%|█████████████████████████████████████████████████████████████████████████████████████████▌                                                                      | 14/25 [9:40:29<7:38:15, 2499.62s/it]
 60%|███████████████████████████████████████████████████████████████████████████████████████████████▍                                                               | 15/25 [10:20:35<6:51:55, 2471.50s/it]
 64%|█████████████████████████████████████████████████████████████████████████████████████████████████████▊                                                         | 16/25 [11:01:50<6:10:54, 2472.69s/it]
 68%|████████████████████████████████████████████████████████████████████████████████████████████████████████████                                                   | 17/25 [11:44:23<5:32:55, 2496.89s/it]
 72%|██████████████████████████████████████████████████████████████████████████████████████████████████████████████████▍                                            | 18/25 [12:23:47<4:46:38, 2456.93s/it]
 76%|████████████████████████████████████████████████████████████████████████████████████████████████████████████████████████▊                                      | 19/25 [13:05:42<4:07:25, 2474.25s/it]
 80%|███████████████████████████████████████████████████████████████████████████████████████████████████████████████████████████████▏                               | 20/25 [13:46:46<3:25:55, 2471.13s/it]
 84%|█████████████████████████████████████████████████████████████████████████████████████████████████████████████████████████████████████▌                         | 21/25 [14:31:01<2:48:25, 2526.28s/it]
 88%|███████████████████████████████████████████████████████████████████████████████████████████████████████████████████████████████████████████▉                   | 22/25 [15:11:39<2:04:59, 2499.91s/it]
 92%|██████████████████████████████████████████████████████████████████████████████████████████████████████████████████████████████████████████████████▎            | 23/25 [15:55:21<1:24:33, 2536.61s/it]
 96%|██████████████████████████████████████████████████████████████████████████████████████████████████████████████████████████████████████████████████████████▌      | 24/25 [16:37:39<42:17, 2537.07s/it]
100%|█████████████████████████████████████████████████████████████████████████████████████████████████████████████████████████████████████████████████████████████████| 25/25 [17:17:43<00:00, 2497.07s/it]
100%|█████████████████████████████████████████████████████████████████████████████████████████████████████████████████████████████████████████████████████████████████| 25/25 [17:17:43<00:00, 2490.54s/it]
Elapsed Time:	 17:17:48.229232
=====
================================================== 	 5 of 56 ( 7.1 %)	 ==================================================
2021-01-16 23:11:43.224402
PAPER EXPERIMENTS
Tech:               TF
Feature Selection:  False
Cross Validation:   False
Remove Outliers:    True
Include Attributes: True
Include N-Grams:    False
Reduce Models:      True
After FS:           False
Remove outlier_both False
K Feature Select:   500

Processed documents: 1062
No proc w/ compensation > 0: 940
TF BOW Document Vector
Features:  16904
Total documents: 940

  0%|                                                                                                                                                                               | 0/25 [00:00<?, ?it/s]No Docs (OR1): 676

  4%|██████▌                                                                                                                                                             | 1/25 [04:15<1:42:13, 255.57s/it]
  8%|█████████████                                                                                                                                                       | 2/25 [09:20<1:43:38, 270.37s/it]
 12%|███████████████████▋                                                                                                                                                | 3/25 [15:02<1:47:01, 291.88s/it]
 16%|██████████████████████████▏                                                                                                                                         | 4/25 [20:09<1:43:41, 296.27s/it]
 20%|████████████████████████████████▊                                                                                                                                   | 5/25 [25:10<1:39:17, 297.85s/it]
 24%|███████████████████████████████████████▎                                                                                                                            | 6/25 [32:08<1:45:44, 333.93s/it]
 28%|█████████████████████████████████████████████▉                                                                                                                      | 7/25 [37:35<1:39:32, 331.82s/it]
 32%|████████████████████████████████████████████████████▍                                                                                                               | 8/25 [43:13<1:34:30, 333.53s/it]
 36%|███████████████████████████████████████████████████████████                                                                                                         | 9/25 [48:29<1:27:32, 328.26s/it]
 40%|█████████████████████████████████████████████████████████████████▏                                                                                                 | 10/25 [54:24<1:24:07, 336.52s/it]
 44%|██████████████████████████████████████████████████████████████████████▊                                                                                          | 11/25 [1:00:22<1:20:00, 342.87s/it]
 48%|█████████████████████████████████████████████████████████████████████████████▎                                                                                   | 12/25 [1:04:52<1:09:33, 321.01s/it]
 52%|███████████████████████████████████████████████████████████████████████████████████▋                                                                             | 13/25 [1:10:20<1:04:38, 323.19s/it]
 56%|███████████████████████████████████████████████████████████████████████████████████████████▎                                                                       | 14/25 [1:15:01<56:53, 310.35s/it]
 60%|█████████████████████████████████████████████████████████████████████████████████████████████████▊                                                                 | 15/25 [1:21:04<54:21, 326.15s/it]
 64%|████████████████████████████████████████████████████████████████████████████████████████████████████████▎                                                          | 16/25 [1:25:56<47:22, 315.85s/it]
 68%|██████████████████████████████████████████████████████████████████████████████████████████████████████████████▊                                                    | 17/25 [1:31:32<42:55, 321.95s/it]
 72%|█████████████████████████████████████████████████████████████████████████████████████████████████████████████████████▎                                             | 18/25 [1:37:17<38:22, 328.98s/it]
 76%|███████████████████████████████████████████████████████████████████████████████████████████████████████████████████████████▉                                       | 19/25 [1:42:32<32:28, 324.82s/it]
 80%|██████████████████████████████████████████████████████████████████████████████████████████████████████████████████████████████████▍                                | 20/25 [1:47:53<26:57, 323.52s/it]
 84%|████████████████████████████████████████████████████████████████████████████████████████████████████████████████████████████████████████▉                          | 21/25 [1:54:24<22:55, 343.79s/it]
 88%|███████████████████████████████████████████████████████████████████████████████████████████████████████████████████████████████████████████████▍                   | 22/25 [1:59:00<16:10, 323.51s/it]
 92%|█████████████████████████████████████████████████████████████████████████████████████████████████████████████████████████████████████████████████████▉             | 23/25 [2:03:58<10:31, 315.97s/it]
 96%|████████████████████████████████████████████████████████████████████████████████████████████████████████████████████████████████████████████████████████████▍      | 24/25 [2:08:49<05:08, 308.24s/it]
100%|███████████████████████████████████████████████████████████████████████████████████████████████████████████████████████████████████████████████████████████████████| 25/25 [2:14:45<00:00, 322.72s/it]
100%|███████████████████████████████████████████████████████████████████████████████████████████████████████████████████████████████████████████████████████████████████| 25/25 [2:14:45<00:00, 323.42s/it]
Elapsed Time:	 2:14:47.653273
=====
================================================== 	 6 of 56 ( 8.9 %)	 ==================================================
2021-01-17 01:31:31.125771
PAPER EXPERIMENTS
Tech:               TF
Feature Selection:  False
Cross Validation:   False
Remove Outliers:    True
Include Attributes: True
Include N-Grams:    True
Reduce Models:      True
After FS:           False
Remove outlier_both False
K Feature Select:   500

Processed documents: 1062
No proc w/ compensation > 0: 940
TF BOW Document Vector
Features:  25000
Total documents: 940

  0%|                                                                                                                                                                               | 0/25 [00:00<?, ?it/s]No Docs (OR1): 676

  4%|██████▌                                                                                                                                                             | 1/25 [09:21<3:44:42, 561.75s/it]
  8%|█████████████                                                                                                                                                       | 2/25 [19:19<3:39:27, 572.50s/it]
 12%|███████████████████▋                                                                                                                                                | 3/25 [28:26<3:27:05, 564.81s/it]
 16%|██████████████████████████▏                                                                                                                                         | 4/25 [37:20<3:14:30, 555.74s/it]
 20%|████████████████████████████████▊                                                                                                                                   | 5/25 [45:54<3:01:04, 543.22s/it]
 24%|███████████████████████████████████████▎                                                                                                                            | 6/25 [53:45<2:45:09, 521.53s/it]
 28%|█████████████████████████████████████████████▎                                                                                                                    | 7/25 [1:01:46<2:32:46, 509.26s/it]
 32%|███████████████████████████████████████████████████▊                                                                                                              | 8/25 [1:11:21<2:29:54, 529.10s/it]
 36%|██████████████████████████████████████████████████████████▎                                                                                                       | 9/25 [1:20:50<2:24:14, 540.90s/it]
 40%|████████████████████████████████████████████████████████████████▍                                                                                                | 10/25 [1:29:18<2:12:46, 531.13s/it]
 44%|██████████████████████████████████████████████████████████████████████▊                                                                                          | 11/25 [1:38:44<2:06:22, 541.59s/it]
 48%|█████████████████████████████████████████████████████████████████████████████▎                                                                                   | 12/25 [1:48:23<1:59:45, 552.76s/it]
 52%|███████████████████████████████████████████████████████████████████████████████████▋                                                                             | 13/25 [1:55:53<1:44:23, 522.00s/it]
 56%|██████████████████████████████████████████████████████████████████████████████████████████▏                                                                      | 14/25 [2:03:44<1:32:53, 506.64s/it]
 60%|████████████████████████████████████████████████████████████████████████████████████████████████▌                                                                | 15/25 [2:12:09<1:24:21, 506.14s/it]
 64%|███████████████████████████████████████████████████████████████████████████████████████████████████████                                                          | 16/25 [2:20:39<1:16:06, 507.42s/it]
 68%|█████████████████████████████████████████████████████████████████████████████████████████████████████████████▍                                                   | 17/25 [2:29:18<1:08:05, 510.72s/it]
 72%|███████████████████████████████████████████████████████████████████████████████████████████████████████████████████▉                                             | 18/25 [2:38:20<1:00:41, 520.20s/it]
 76%|███████████████████████████████████████████████████████████████████████████████████████████████████████████████████████████▉                                       | 19/25 [2:48:14<54:14, 542.34s/it]
 80%|██████████████████████████████████████████████████████████████████████████████████████████████████████████████████████████████████▍                                | 20/25 [2:56:46<44:26, 533.32s/it]
 84%|████████████████████████████████████████████████████████████████████████████████████████████████████████████████████████████████████████▉                          | 21/25 [3:04:52<34:36, 519.15s/it]
 88%|███████████████████████████████████████████████████████████████████████████████████████████████████████████████████████████████████████████████▍                   | 22/25 [3:15:23<27:37, 552.65s/it]
 92%|█████████████████████████████████████████████████████████████████████████████████████████████████████████████████████████████████████████████████████▉             | 23/25 [3:23:57<18:01, 540.91s/it]
 96%|████████████████████████████████████████████████████████████████████████████████████████████████████████████████████████████████████████████████████████████▍      | 24/25 [3:33:03<09:02, 542.45s/it]
100%|███████████████████████████████████████████████████████████████████████████████████████████████████████████████████████████████████████████████████████████████████| 25/25 [3:41:48<00:00, 537.28s/it]
100%|███████████████████████████████████████████████████████████████████████████████████████████████████████████████████████████████████████████████████████████████████| 25/25 [3:41:48<00:00, 532.34s/it]
Elapsed Time:	 3:41:53.314148
=====
================================================== 	 7 of 56 ( 10.7 %)	 ==================================================
2021-01-17 05:18:24.711723
PAPER EXPERIMENTS
Tech:               TF
Feature Selection:  False
Cross Validation:   True
Remove Outliers:    True
Include Attributes: True
Include N-Grams:    False
Reduce Models:      True
After FS:           False
Remove outlier_both False
K Feature Select:   500

Processed documents: 1062
No proc w/ compensation > 0: 940
TF BOW Document Vector
Features:  16904
Total documents: 940

  0%|                                                                                                                                                                               | 0/25 [00:00<?, ?it/s]No Docs (OR1): 676

  4%|██████▍                                                                                                                                                           | 1/25 [27:31<11:00:38, 1651.58s/it]
  8%|████████████▉                                                                                                                                                     | 2/25 [52:29<10:15:27, 1605.56s/it]
 12%|███████████████████▎                                                                                                                                             | 3/25 [1:17:43<9:38:39, 1578.15s/it]
 16%|█████████████████████████▊                                                                                                                                       | 4/25 [1:42:34<9:03:06, 1551.76s/it]
 20%|████████████████████████████████▏                                                                                                                                | 5/25 [2:06:54<8:28:04, 1524.25s/it]
 24%|██████████████████████████████████████▋                                                                                                                          | 6/25 [2:34:32<8:15:22, 1564.34s/it]
 28%|█████████████████████████████████████████████                                                                                                                    | 7/25 [3:00:46<7:50:14, 1567.45s/it]
 32%|███████████████████████████████████████████████████▌                                                                                                             | 8/25 [3:26:57<7:24:21, 1568.30s/it]
 36%|█████████████████████████████████████████████████████████▉                                                                                                       | 9/25 [3:51:29<6:50:30, 1539.43s/it]
 40%|████████████████████████████████████████████████████████████████                                                                                                | 10/25 [4:19:18<6:34:34, 1578.29s/it]
 44%|██████████████████████████████████████████████████████████████████████▍                                                                                         | 11/25 [4:47:28<6:16:06, 1611.87s/it]
 48%|████████████████████████████████████████████████████████████████████████████▊                                                                                   | 12/25 [5:12:40<5:42:45, 1581.99s/it]
 52%|███████████████████████████████████████████████████████████████████████████████████▏                                                                            | 13/25 [5:40:18<5:20:58, 1604.87s/it]
 56%|█████████████████████████████████████████████████████████████████████████████████████████▌                                                                      | 14/25 [6:06:38<4:52:51, 1597.38s/it]
 60%|████████████████████████████████████████████████████████████████████████████████████████████████                                                                | 15/25 [6:32:47<4:24:47, 1588.75s/it]
 64%|██████████████████████████████████████████████████████████████████████████████████████████████████████▍                                                         | 16/25 [6:59:07<3:57:54, 1586.02s/it]
 68%|████████████████████████████████████████████████████████████████████████████████████████████████████████████▊                                                   | 17/25 [7:23:57<3:27:38, 1557.37s/it]
 72%|███████████████████████████████████████████████████████████████████████████████████████████████████████████████████▏                                            | 18/25 [7:47:51<2:57:23, 1520.44s/it]
 76%|█████████████████████████████████████████████████████████████████████████████████████████████████████████████████████████▌                                      | 19/25 [8:16:44<2:38:24, 1584.11s/it]
 80%|████████████████████████████████████████████████████████████████████████████████████████████████████████████████████████████████                                | 20/25 [8:42:58<2:11:45, 1581.05s/it]
 84%|██████████████████████████████████████████████████████████████████████████████████████████████████████████████████████████████████████▍                         | 21/25 [9:10:48<1:47:10, 1607.63s/it]
 88%|████████████████████████████████████████████████████████████████████████████████████████████████████████████████████████████████████████████▊                   | 22/25 [9:36:48<1:19:40, 1593.46s/it]
 92%|████████████████████████████████████████████████████████████████████████████████████████████████████████████████████████████████████████████████████             | 23/25 [10:02:30<52:36, 1578.05s/it]
 96%|██████████████████████████████████████████████████████████████████████████████████████████████████████████████████████████████████████████████████████████▌      | 24/25 [10:27:53<26:01, 1561.59s/it]
100%|█████████████████████████████████████████████████████████████████████████████████████████████████████████████████████████████████████████████████████████████████| 25/25 [10:54:58<00:00, 1580.48s/it]
100%|█████████████████████████████████████████████████████████████████████████████████████████████████████████████████████████████████████████████████████████████████| 25/25 [10:54:58<00:00, 1571.93s/it]
Elapsed Time:	 10:55:00.265662
=====
================================================== 	 8 of 56 ( 12.5 %)	 ==================================================
2021-01-17 16:18:25.272370
PAPER EXPERIMENTS
Tech:               TF
Feature Selection:  False
Cross Validation:   True
Remove Outliers:    True
Include Attributes: True
Include N-Grams:    True
Reduce Models:      True
After FS:           False
Remove outlier_both False
K Feature Select:   500

Processed documents: 1062
No proc w/ compensation > 0: 940
TF BOW Document Vector
Features:  25000
Total documents: 940

  0%|                                                                                                                                                                               | 0/25 [00:00<?, ?it/s]No Docs (OR1): 676

  4%|██████▍                                                                                                                                                           | 1/25 [45:13<18:05:17, 2713.23s/it]
  8%|████████████▊                                                                                                                                                   | 2/25 [1:30:22<17:19:38, 2712.13s/it]
 12%|███████████████████▏                                                                                                                                            | 3/25 [2:09:52<15:56:49, 2609.53s/it]
 16%|█████████████████████████▌                                                                                                                                      | 4/25 [2:55:47<15:28:34, 2653.06s/it]
 20%|████████████████████████████████                                                                                                                                | 5/25 [3:40:29<14:47:13, 2661.68s/it]
 24%|██████████████████████████████████████▍                                                                                                                         | 6/25 [4:26:48<14:14:01, 2696.93s/it]
 28%|████████████████████████████████████████████▊                                                                                                                   | 7/25 [5:11:05<13:25:30, 2685.00s/it]
 32%|███████████████████████████████████████████████████▏                                                                                                            | 8/25 [5:52:50<12:25:23, 2630.82s/it]
 36%|█████████████████████████████████████████████████████████▌                                                                                                      | 9/25 [6:36:04<11:38:37, 2619.86s/it]
 40%|███████████████████████████████████████████████████████████████▌                                                                                               | 10/25 [7:20:10<10:56:55, 2627.73s/it]
 44%|█████████████████████████████████████████████████████████████████████▉                                                                                         | 11/25 [8:06:11<10:22:26, 2667.61s/it]
 48%|████████████████████████████████████████████████████████████████████████████▊                                                                                   | 12/25 [8:47:41<9:26:29, 2614.58s/it]
 52%|███████████████████████████████████████████████████████████████████████████████████▏                                                                            | 13/25 [9:34:24<8:54:12, 2671.04s/it]
 56%|█████████████████████████████████████████████████████████████████████████████████████████                                                                      | 14/25 [10:19:12<8:10:35, 2675.94s/it]
 60%|███████████████████████████████████████████████████████████████████████████████████████████████▍                                                               | 15/25 [11:02:41<7:22:39, 2655.93s/it]
 64%|█████████████████████████████████████████████████████████████████████████████████████████████████████▊                                                         | 16/25 [11:45:39<6:34:54, 2632.68s/it]
 68%|████████████████████████████████████████████████████████████████████████████████████████████████████████████                                                   | 17/25 [12:29:43<5:51:28, 2636.12s/it]
 72%|██████████████████████████████████████████████████████████████████████████████████████████████████████████████████▍                                            | 18/25 [13:14:12<5:08:41, 2645.92s/it]
 76%|████████████████████████████████████████████████████████████████████████████████████████████████████████████████████████▊                                      | 19/25 [13:57:57<4:23:57, 2639.51s/it]
 80%|███████████████████████████████████████████████████████████████████████████████████████████████████████████████████████████████▏                               | 20/25 [14:43:22<3:42:05, 2665.17s/it]
 84%|█████████████████████████████████████████████████████████████████████████████████████████████████████████████████████████████████████▌                         | 21/25 [15:26:31<2:56:09, 2642.41s/it]
 88%|███████████████████████████████████████████████████████████████████████████████████████████████████████████████████████████████████████████▉                   | 22/25 [16:08:45<2:10:29, 2609.72s/it]
 92%|██████████████████████████████████████████████████████████████████████████████████████████████████████████████████████████████████████████████████▎            | 23/25 [16:51:01<1:26:15, 2587.82s/it]
 96%|██████████████████████████████████████████████████████████████████████████████████████████████████████████████████████████████████████████████████████████▌      | 24/25 [17:34:45<43:18, 2598.67s/it]
100%|█████████████████████████████████████████████████████████████████████████████████████████████████████████████████████████████████████████████████████████████████| 25/25 [18:21:10<00:00, 2654.41s/it]
100%|█████████████████████████████████████████████████████████████████████████████████████████████████████████████████████████████████████████████████████████████████| 25/25 [18:21:10<00:00, 2642.81s/it]
Elapsed Time:	 18:21:15.029226
=====
================================================== 	 9 of 56 ( 14.3 %)	 ==================================================
2021-01-18 10:44:40.564604
PAPER EXPERIMENTS
Tech:               TF
Feature Selection:  False
Cross Validation:   False
Remove Outliers:    False
Include Attributes: False
Include N-Grams:    False
Reduce Models:      True
After FS:           False
Remove outlier_both True
K Feature Select:   500

Processed documents: 1062
No proc w/ compensation > 0: 940
TF BOW Document Vector
Features:  16904
Total documents: 940
No Docs (OR2): 846

  0%|                                                                                                                                                                               | 0/25 [00:00<?, ?it/s]
  4%|██████▌                                                                                                                                                             | 1/25 [04:13<1:41:26, 253.58s/it]
  8%|█████████████                                                                                                                                                       | 2/25 [09:18<1:43:06, 269.00s/it]
 12%|███████████████████▋                                                                                                                                                | 3/25 [13:51<1:39:01, 270.07s/it]
 16%|██████████████████████████▏                                                                                                                                         | 4/25 [18:37<1:36:16, 275.08s/it]
 20%|████████████████████████████████▊                                                                                                                                   | 5/25 [23:23<1:32:43, 278.18s/it]
 24%|███████████████████████████████████████▎                                                                                                                            | 6/25 [29:04<1:34:07, 297.22s/it]
 28%|█████████████████████████████████████████████▉                                                                                                                      | 7/25 [33:19<1:25:17, 284.33s/it]
 32%|████████████████████████████████████████████████████▍                                                                                                               | 8/25 [37:22<1:17:03, 271.98s/it]
 36%|███████████████████████████████████████████████████████████                                                                                                         | 9/25 [42:14<1:14:09, 278.08s/it]
 40%|█████████████████████████████████████████████████████████████████▏                                                                                                 | 10/25 [46:32<1:08:02, 272.14s/it]
 44%|███████████████████████████████████████████████████████████████████████▋                                                                                           | 11/25 [51:03<1:03:23, 271.65s/it]
 48%|███████████████████████████████████████████████████████████████████████████████▏                                                                                     | 12/25 [55:33<58:47, 271.31s/it]
 52%|████████████████████████████████████████████████████████████████████████████████████▊                                                                              | 13/25 [1:00:30<55:46, 278.88s/it]
 56%|███████████████████████████████████████████████████████████████████████████████████████████▎                                                                       | 14/25 [1:05:27<52:06, 284.18s/it]
 60%|█████████████████████████████████████████████████████████████████████████████████████████████████▊                                                                 | 15/25 [1:09:49<46:16, 277.69s/it]
 64%|████████████████████████████████████████████████████████████████████████████████████████████████████████▎                                                          | 16/25 [1:14:15<41:08, 274.25s/it]
 68%|██████████████████████████████████████████████████████████████████████████████████████████████████████████████▊                                                    | 17/25 [1:18:36<36:01, 270.16s/it]
 72%|█████████████████████████████████████████████████████████████████████████████████████████████████████████████████████▎                                             | 18/25 [1:22:53<31:02, 266.11s/it]
 76%|███████████████████████████████████████████████████████████████████████████████████████████████████████████████████████████▉                                       | 19/25 [1:27:29<26:55, 269.23s/it]
 80%|██████████████████████████████████████████████████████████████████████████████████████████████████████████████████████████████████▍                                | 20/25 [1:32:00<22:29, 269.85s/it]
 84%|████████████████████████████████████████████████████████████████████████████████████████████████████████████████████████████████████████▉                          | 21/25 [1:36:12<17:37, 264.41s/it]
 88%|███████████████████████████████████████████████████████████████████████████████████████████████████████████████████████████████████████████████▍                   | 22/25 [1:40:41<13:17, 265.72s/it]
 92%|█████████████████████████████████████████████████████████████████████████████████████████████████████████████████████████████████████████████████████▉             | 23/25 [1:45:55<09:20, 280.38s/it]
 96%|████████████████████████████████████████████████████████████████████████████████████████████████████████████████████████████████████████████████████████████▍      | 24/25 [1:50:04<04:30, 270.96s/it]
100%|███████████████████████████████████████████████████████████████████████████████████████████████████████████████████████████████████████████████████████████████████| 25/25 [1:54:29<00:00, 269.16s/it]
100%|███████████████████████████████████████████████████████████████████████████████████████████████████████████████████████████████████████████████████████████████████| 25/25 [1:54:29<00:00, 274.80s/it]
Elapsed Time:	 1:54:44.828033
=====
================================================== 	 10 of 56 ( 16.1 %)	 ==================================================
2021-01-18 12:44:25.624387
PAPER EXPERIMENTS
Tech:               TF
Feature Selection:  False
Cross Validation:   False
Remove Outliers:    False
Include Attributes: False
Include N-Grams:    True
Reduce Models:      True
After FS:           False
Remove outlier_both True
K Feature Select:   500

Processed documents: 1062
No proc w/ compensation > 0: 940
TF BOW Document Vector
Features:  25000
Total documents: 940
No Docs (OR2): 846

  0%|                                                                                                                                                                               | 0/25 [00:00<?, ?it/s]
  4%|██████▌                                                                                                                                                             | 1/25 [08:29<3:23:43, 509.29s/it]
  8%|█████████████                                                                                                                                                       | 2/25 [15:53<3:07:41, 489.63s/it]
 12%|███████████████████▋                                                                                                                                                | 3/25 [22:45<2:51:01, 466.45s/it]
 16%|██████████████████████████▏                                                                                                                                         | 4/25 [31:15<2:47:51, 479.60s/it]
 20%|████████████████████████████████▊                                                                                                                                   | 5/25 [38:27<2:35:08, 465.41s/it]
 24%|███████████████████████████████████████▎                                                                                                                            | 6/25 [46:30<2:29:00, 470.54s/it]
 28%|█████████████████████████████████████████████▉                                                                                                                      | 7/25 [55:32<2:27:35, 491.98s/it]
 32%|███████████████████████████████████████████████████▊                                                                                                              | 8/25 [1:03:24<2:17:42, 486.03s/it]
 36%|██████████████████████████████████████████████████████████▎                                                                                                       | 9/25 [1:10:34<2:05:08, 469.30s/it]
 40%|████████████████████████████████████████████████████████████████▍                                                                                                | 10/25 [1:17:44<1:54:20, 457.37s/it]
 44%|██████████████████████████████████████████████████████████████████████▊                                                                                          | 11/25 [1:26:50<1:52:57, 484.12s/it]
 48%|█████████████████████████████████████████████████████████████████████████████▎                                                                                   | 12/25 [1:34:58<1:45:07, 485.20s/it]
 52%|███████████████████████████████████████████████████████████████████████████████████▋                                                                             | 13/25 [1:42:14<1:34:06, 470.50s/it]
 56%|██████████████████████████████████████████████████████████████████████████████████████████▏                                                                      | 14/25 [1:50:00<1:25:59, 469.06s/it]
 60%|████████████████████████████████████████████████████████████████████████████████████████████████▌                                                                | 15/25 [1:57:21<1:16:47, 460.73s/it]
 64%|███████████████████████████████████████████████████████████████████████████████████████████████████████                                                          | 16/25 [2:04:30<1:07:39, 451.11s/it]
 68%|██████████████████████████████████████████████████████████████████████████████████████████████████████████████▊                                                    | 17/25 [2:11:51<59:45, 448.16s/it]
 72%|█████████████████████████████████████████████████████████████████████████████████████████████████████████████████████▎                                             | 18/25 [2:19:15<52:07, 446.72s/it]
 76%|███████████████████████████████████████████████████████████████████████████████████████████████████████████████████████████▉                                       | 19/25 [2:26:36<44:31, 445.17s/it]
 80%|██████████████████████████████████████████████████████████████████████████████████████████████████████████████████████████████████▍                                | 20/25 [2:34:02<37:07, 445.47s/it]
 84%|████████████████████████████████████████████████████████████████████████████████████████████████████████████████████████████████████████▉                          | 21/25 [2:41:29<29:43, 445.83s/it]
 88%|███████████████████████████████████████████████████████████████████████████████████████████████████████████████████████████████████████████████▍                   | 22/25 [2:48:39<22:03, 441.01s/it]
 92%|█████████████████████████████████████████████████████████████████████████████████████████████████████████████████████████████████████████████████████▉             | 23/25 [2:55:41<14:30, 435.33s/it]
 96%|████████████████████████████████████████████████████████████████████████████████████████████████████████████████████████████████████████████████████████████▍      | 24/25 [3:02:27<07:06, 426.67s/it]
100%|███████████████████████████████████████████████████████████████████████████████████████████████████████████████████████████████████████████████████████████████████| 25/25 [3:11:02<00:00, 453.09s/it]
100%|███████████████████████████████████████████████████████████████████████████████████████████████████████████████████████████████████████████████████████████████████| 25/25 [3:11:02<00:00, 458.51s/it]
Elapsed Time:	 3:11:26.759488
=====
================================================== 	 11 of 56 ( 17.9 %)	 ==================================================
2021-01-18 16:00:52.685101
PAPER EXPERIMENTS
Tech:               TF
Feature Selection:  False
Cross Validation:   True
Remove Outliers:    False
Include Attributes: False
Include N-Grams:    False
Reduce Models:      True
After FS:           False
Remove outlier_both True
K Feature Select:   500

Processed documents: 1062
No proc w/ compensation > 0: 940
TF BOW Document Vector
Features:  16904
Total documents: 940
No Docs (OR2): 846

  0%|                                                                                                                                                                               | 0/25 [00:00<?, ?it/s]
  4%|██████▌                                                                                                                                                            | 1/25 [23:06<9:14:41, 1386.75s/it]
  8%|█████████████                                                                                                                                                      | 2/25 [47:07<8:57:50, 1403.06s/it]
 12%|███████████████████▎                                                                                                                                             | 3/25 [1:11:06<8:38:23, 1413.78s/it]
 16%|█████████████████████████▊                                                                                                                                       | 4/25 [1:34:36<8:14:24, 1412.58s/it]
 20%|████████████████████████████████▏                                                                                                                                | 5/25 [2:00:17<8:03:44, 1451.24s/it]
 24%|██████████████████████████████████████▋                                                                                                                          | 6/25 [2:24:36<7:40:16, 1453.48s/it]
 28%|█████████████████████████████████████████████                                                                                                                    | 7/25 [2:47:53<7:10:56, 1436.47s/it]
 32%|███████████████████████████████████████████████████▌                                                                                                             | 8/25 [3:10:43<6:41:23, 1416.65s/it]
 36%|█████████████████████████████████████████████████████████▉                                                                                                       | 9/25 [3:33:40<6:14:36, 1404.76s/it]
 40%|████████████████████████████████████████████████████████████████                                                                                                | 10/25 [3:56:08<5:46:52, 1387.52s/it]
 44%|██████████████████████████████████████████████████████████████████████▍                                                                                         | 11/25 [4:19:48<5:26:03, 1397.41s/it]
 48%|████████████████████████████████████████████████████████████████████████████▊                                                                                   | 12/25 [4:43:58<5:06:12, 1413.27s/it]
 52%|███████████████████████████████████████████████████████████████████████████████████▏                                                                            | 13/25 [5:07:11<4:41:26, 1407.18s/it]
 56%|█████████████████████████████████████████████████████████████████████████████████████████▌                                                                      | 14/25 [5:30:19<4:16:54, 1401.36s/it]
 60%|████████████████████████████████████████████████████████████████████████████████████████████████                                                                | 15/25 [5:54:58<3:57:27, 1424.72s/it]
 64%|██████████████████████████████████████████████████████████████████████████████████████████████████████▍                                                         | 16/25 [6:17:20<3:29:57, 1399.70s/it]
 68%|████████████████████████████████████████████████████████████████████████████████████████████████████████████▊                                                   | 17/25 [6:39:43<3:04:21, 1382.65s/it]
 72%|███████████████████████████████████████████████████████████████████████████████████████████████████████████████████▏                                            | 18/25 [7:02:55<2:41:38, 1385.56s/it]
 76%|█████████████████████████████████████████████████████████████████████████████████████████████████████████████████████████▌                                      | 19/25 [7:28:17<2:22:38, 1426.47s/it]
 80%|████████████████████████████████████████████████████████████████████████████████████████████████████████████████████████████████                                | 20/25 [7:50:51<1:57:04, 1404.89s/it]
 84%|██████████████████████████████████████████████████████████████████████████████████████████████████████████████████████████████████████▍                         | 21/25 [8:13:05<1:32:14, 1383.62s/it]
 88%|████████████████████████████████████████████████████████████████████████████████████████████████████████████████████████████████████████████▊                   | 22/25 [8:36:08<1:09:09, 1383.32s/it]
 92%|█████████████████████████████████████████████████████████████████████████████████████████████████████████████████████████████████████████████████████             | 23/25 [8:59:31<46:18, 1389.32s/it]
 96%|███████████████████████████████████████████████████████████████████████████████████████████████████████████████████████████████████████████████████████████▌      | 24/25 [9:22:51<23:12, 1392.55s/it]
100%|██████████████████████████████████████████████████████████████████████████████████████████████████████████████████████████████████████████████████████████████████| 25/25 [9:45:12<00:00, 1377.04s/it]
100%|██████████████████████████████████████████████████████████████████████████████████████████████████████████████████████████████████████████████████████████████████| 25/25 [9:45:12<00:00, 1404.51s/it]
Elapsed Time:	 9:45:26.206677
=====
================================================== 	 12 of 56 ( 19.6 %)	 ==================================================
2021-01-19 01:51:19.145590
PAPER EXPERIMENTS
Tech:               TF
Feature Selection:  False
Cross Validation:   True
Remove Outliers:    False
Include Attributes: False
Include N-Grams:    True
Reduce Models:      True
After FS:           False
Remove outlier_both True
K Feature Select:   500

Processed documents: 1062
No proc w/ compensation > 0: 940
TF BOW Document Vector
Features:  25000
Total documents: 940
No Docs (OR2): 846

  0%|                                                                                                                                                                               | 0/25 [00:00<?, ?it/s]
  4%|██████▍                                                                                                                                                           | 1/25 [39:27<15:46:49, 2367.05s/it]
  8%|████████████▊                                                                                                                                                   | 2/25 [1:16:09<14:48:28, 2317.75s/it]
 12%|███████████████████▏                                                                                                                                            | 3/25 [1:55:56<14:17:23, 2338.34s/it]
 16%|█████████████████████████▌                                                                                                                                      | 4/25 [2:38:34<14:01:30, 2404.30s/it]
 20%|████████████████████████████████                                                                                                                                | 5/25 [3:20:02<13:29:47, 2429.39s/it]
 24%|██████████████████████████████████████▍                                                                                                                         | 6/25 [3:58:20<12:36:51, 2390.09s/it]
 28%|████████████████████████████████████████████▊                                                                                                                   | 7/25 [4:40:27<12:09:20, 2431.14s/it]
 32%|███████████████████████████████████████████████████▏                                                                                                            | 8/25 [5:20:36<11:26:57, 2424.58s/it]
 36%|█████████████████████████████████████████████████████████▌                                                                                                      | 9/25 [6:02:13<10:52:17, 2446.11s/it]
 40%|███████████████████████████████████████████████████████████████▌                                                                                               | 10/25 [6:44:18<10:17:25, 2469.71s/it]
 44%|██████████████████████████████████████████████████████████████████████▍                                                                                         | 11/25 [7:23:17<9:27:10, 2430.73s/it]
 48%|████████████████████████████████████████████████████████████████████████████▊                                                                                   | 12/25 [8:04:04<8:47:42, 2435.57s/it]
 52%|███████████████████████████████████████████████████████████████████████████████████▏                                                                            | 13/25 [8:46:16<8:12:54, 2464.53s/it]
 56%|█████████████████████████████████████████████████████████████████████████████████████████▌                                                                      | 14/25 [9:26:58<7:30:35, 2457.80s/it]
 60%|███████████████████████████████████████████████████████████████████████████████████████████████▍                                                               | 15/25 [10:10:06<6:56:08, 2496.87s/it]
 64%|█████████████████████████████████████████████████████████████████████████████████████████████████████▊                                                         | 16/25 [10:49:16<6:07:54, 2452.71s/it]
 68%|████████████████████████████████████████████████████████████████████████████████████████████████████████████                                                   | 17/25 [11:29:37<5:25:45, 2443.20s/it]
 72%|██████████████████████████████████████████████████████████████████████████████████████████████████████████████████▍                                            | 18/25 [12:08:34<4:41:19, 2411.32s/it]
 76%|████████████████████████████████████████████████████████████████████████████████████████████████████████████████████████▊                                      | 19/25 [12:49:44<4:02:53, 2428.97s/it]
 80%|███████████████████████████████████████████████████████████████████████████████████████████████████████████████████████████████▏                               | 20/25 [13:31:42<3:24:38, 2455.71s/it]
 84%|█████████████████████████████████████████████████████████████████████████████████████████████████████████████████████████████████████▌                         | 21/25 [14:10:32<2:41:12, 2418.03s/it]
 88%|███████████████████████████████████████████████████████████████████████████████████████████████████████████████████████████████████████████▉                   | 22/25 [14:50:45<2:00:49, 2416.37s/it]
 92%|██████████████████████████████████████████████████████████████████████████████████████████████████████████████████████████████████████████████████▎            | 23/25 [15:31:44<1:20:58, 2429.10s/it]
 96%|██████████████████████████████████████████████████████████████████████████████████████████████████████████████████████████████████████████████████████████▌      | 24/25 [16:15:18<41:24, 2484.68s/it]
100%|█████████████████████████████████████████████████████████████████████████████████████████████████████████████████████████████████████████████████████████████████| 25/25 [16:53:12<00:00, 2421.45s/it]
100%|█████████████████████████████████████████████████████████████████████████████████████████████████████████████████████████████████████████████████████████████████| 25/25 [16:53:12<00:00, 2431.70s/it]
Elapsed Time:	 16:53:36.452210
=====
================================================== 	 13 of 56 ( 21.4 %)	 ==================================================
2021-01-19 18:49:55.841499
PAPER EXPERIMENTS
Tech:               TF
Feature Selection:  False
Cross Validation:   False
Remove Outliers:    False
Include Attributes: True
Include N-Grams:    False
Reduce Models:      True
After FS:           False
Remove outlier_both True
K Feature Select:   500

Processed documents: 1062
No proc w/ compensation > 0: 940
TF BOW Document Vector
Features:  16904
Total documents: 940
No Docs (OR2): 846

  0%|                                                                                                                                                                               | 0/25 [00:00<?, ?it/s]
  4%|██████▌                                                                                                                                                             | 1/25 [05:27<2:11:10, 327.93s/it]
  8%|█████████████                                                                                                                                                       | 2/25 [09:44<1:57:32, 306.65s/it]
 12%|███████████████████▋                                                                                                                                                | 3/25 [15:25<1:56:08, 316.73s/it]
 16%|██████████████████████████▏                                                                                                                                         | 4/25 [21:13<1:54:12, 326.32s/it]
 20%|████████████████████████████████▊                                                                                                                                   | 5/25 [25:28<1:41:37, 304.88s/it]
 24%|███████████████████████████████████████▎                                                                                                                            | 6/25 [30:58<1:38:51, 312.21s/it]
 28%|█████████████████████████████████████████████▉                                                                                                                      | 7/25 [35:50<1:31:54, 306.38s/it]
 32%|████████████████████████████████████████████████████▍                                                                                                               | 8/25 [41:36<1:30:09, 318.23s/it]
 36%|███████████████████████████████████████████████████████████                                                                                                         | 9/25 [47:57<1:29:51, 336.99s/it]
 40%|█████████████████████████████████████████████████████████████████▏                                                                                                 | 10/25 [53:10<1:22:27, 329.81s/it]
 44%|███████████████████████████████████████████████████████████████████████▋                                                                                           | 11/25 [57:46<1:13:11, 313.68s/it]
 48%|█████████████████████████████████████████████████████████████████████████████▎                                                                                   | 12/25 [1:03:42<1:10:42, 326.37s/it]
 52%|███████████████████████████████████████████████████████████████████████████████████▋                                                                             | 13/25 [1:09:23<1:06:08, 330.70s/it]
 56%|███████████████████████████████████████████████████████████████████████████████████████████▎                                                                       | 14/25 [1:14:32<59:27, 324.36s/it]
 60%|█████████████████████████████████████████████████████████████████████████████████████████████████▊                                                                 | 15/25 [1:20:13<54:52, 329.30s/it]
 64%|████████████████████████████████████████████████████████████████████████████████████████████████████████▎                                                          | 16/25 [1:27:22<53:51, 359.05s/it]
 68%|██████████████████████████████████████████████████████████████████████████████████████████████████████████████▊                                                    | 17/25 [1:33:16<47:41, 357.67s/it]
 72%|█████████████████████████████████████████████████████████████████████████████████████████████████████████████████████▎                                             | 18/25 [1:38:38<40:28, 346.91s/it]
 76%|███████████████████████████████████████████████████████████████████████████████████████████████████████████████████████████▉                                       | 19/25 [1:43:53<33:44, 337.34s/it]
 80%|██████████████████████████████████████████████████████████████████████████████████████████████████████████████████████████████████▍                                | 20/25 [1:51:02<30:24, 364.93s/it]
 84%|████████████████████████████████████████████████████████████████████████████████████████████████████████████████████████████████████████▉                          | 21/25 [1:55:31<22:24, 336.07s/it]
 88%|███████████████████████████████████████████████████████████████████████████████████████████████████████████████████████████████████████████████▍                   | 22/25 [2:01:13<16:53, 337.93s/it]
 92%|█████████████████████████████████████████████████████████████████████████████████████████████████████████████████████████████████████████████████████▉             | 23/25 [2:05:44<10:35, 317.68s/it]
 96%|████████████████████████████████████████████████████████████████████████████████████████████████████████████████████████████████████████████████████████████▍      | 24/25 [2:10:58<05:16, 316.61s/it]
100%|███████████████████████████████████████████████████████████████████████████████████████████████████████████████████████████████████████████████████████████████████| 25/25 [2:16:04<00:00, 313.52s/it]
100%|███████████████████████████████████████████████████████████████████████████████████████████████████████████████████████████████████████████████████████████████████| 25/25 [2:16:04<00:00, 326.59s/it]
Elapsed Time:	 2:16:17.765816
=====
================================================== 	 14 of 56 ( 23.2 %)	 ==================================================
2021-01-19 21:11:13.850625
PAPER EXPERIMENTS
Tech:               TF
Feature Selection:  False
Cross Validation:   False
Remove Outliers:    False
Include Attributes: True
Include N-Grams:    True
Reduce Models:      True
After FS:           False
Remove outlier_both True
K Feature Select:   500

Processed documents: 1062
No proc w/ compensation > 0: 940
TF BOW Document Vector
Features:  25000
Total documents: 940
No Docs (OR2): 846

  0%|                                                                                                                                                                               | 0/25 [00:00<?, ?it/s]
  4%|██████▌                                                                                                                                                             | 1/25 [07:52<3:08:53, 472.24s/it]
  8%|█████████████                                                                                                                                                       | 2/25 [17:50<3:15:31, 510.08s/it]
 12%|███████████████████▋                                                                                                                                                | 3/25 [26:56<3:10:54, 520.67s/it]
 16%|██████████████████████████▏                                                                                                                                         | 4/25 [35:06<2:59:07, 511.77s/it]
 20%|████████████████████████████████▊                                                                                                                                   | 5/25 [44:25<2:55:16, 525.81s/it]
 24%|███████████████████████████████████████▎                                                                                                                            | 6/25 [51:51<2:38:57, 501.95s/it]
 28%|█████████████████████████████████████████████▎                                                                                                                    | 7/25 [1:00:27<2:31:48, 506.02s/it]
 32%|███████████████████████████████████████████████████▊                                                                                                              | 8/25 [1:09:03<2:24:16, 509.18s/it]
 36%|██████████████████████████████████████████████████████████▎                                                                                                       | 9/25 [1:16:22<2:10:06, 487.88s/it]
 40%|████████████████████████████████████████████████████████████████▍                                                                                                | 10/25 [1:25:42<2:07:22, 509.51s/it]
 44%|██████████████████████████████████████████████████████████████████████▊                                                                                          | 11/25 [1:34:24<1:59:46, 513.29s/it]
 48%|█████████████████████████████████████████████████████████████████████████████▎                                                                                   | 12/25 [1:43:14<1:52:19, 518.44s/it]
 52%|███████████████████████████████████████████████████████████████████████████████████▋                                                                             | 13/25 [1:52:27<1:45:44, 528.72s/it]
 56%|██████████████████████████████████████████████████████████████████████████████████████████▏                                                                      | 14/25 [2:02:08<1:39:48, 544.44s/it]
 60%|████████████████████████████████████████████████████████████████████████████████████████████████▌                                                                | 15/25 [2:09:59<1:27:03, 522.38s/it]
 64%|███████████████████████████████████████████████████████████████████████████████████████████████████████                                                          | 16/25 [2:18:33<1:17:58, 519.85s/it]
 68%|█████████████████████████████████████████████████████████████████████████████████████████████████████████████▍                                                   | 17/25 [2:27:05<1:09:01, 517.68s/it]
 72%|███████████████████████████████████████████████████████████████████████████████████████████████████████████████████▉                                             | 18/25 [2:35:40<1:00:17, 516.86s/it]
 76%|███████████████████████████████████████████████████████████████████████████████████████████████████████████████████████████▉                                       | 19/25 [2:44:22<51:48, 518.14s/it]
 80%|██████████████████████████████████████████████████████████████████████████████████████████████████████████████████████████████████▍                                | 20/25 [2:54:09<44:54, 538.87s/it]
 84%|████████████████████████████████████████████████████████████████████████████████████████████████████████████████████████████████████████▉                          | 21/25 [3:02:43<35:25, 531.49s/it]
 88%|███████████████████████████████████████████████████████████████████████████████████████████████████████████████████████████████████████████████▍                   | 22/25 [3:11:26<26:26, 528.99s/it]
 92%|█████████████████████████████████████████████████████████████████████████████████████████████████████████████████████████████████████████████████████▉             | 23/25 [3:18:58<16:51, 505.89s/it]
 96%|████████████████████████████████████████████████████████████████████████████████████████████████████████████████████████████████████████████████████████████▍      | 24/25 [3:26:18<08:06, 486.08s/it]
100%|███████████████████████████████████████████████████████████████████████████████████████████████████████████████████████████████████████████████████████████████████| 25/25 [3:34:30<00:00, 487.91s/it]
100%|███████████████████████████████████████████████████████████████████████████████████████████████████████████████████████████████████████████████████████████████████| 25/25 [3:34:30<00:00, 514.83s/it]
Elapsed Time:	 3:34:53.584143
=====
================================================== 	 15 of 56 ( 25.0 %)	 ==================================================
2021-01-20 00:51:07.736135
PAPER EXPERIMENTS
Tech:               TF
Feature Selection:  False
Cross Validation:   True
Remove Outliers:    False
Include Attributes: True
Include N-Grams:    False
Reduce Models:      True
After FS:           False
Remove outlier_both True
K Feature Select:   500

Processed documents: 1062
No proc w/ compensation > 0: 940
TF BOW Document Vector
Features:  16904
Total documents: 940
No Docs (OR2): 846

  0%|                                                                                                                                                                               | 0/25 [00:00<?, ?it/s]
  4%|██████▌                                                                                                                                                            | 1/25 [24:44<9:53:39, 1484.17s/it]
  8%|█████████████                                                                                                                                                      | 2/25 [49:57<9:32:15, 1492.84s/it]
 12%|███████████████████▎                                                                                                                                             | 3/25 [1:15:07<9:09:20, 1498.19s/it]
 16%|█████████████████████████▊                                                                                                                                       | 4/25 [1:38:31<8:34:26, 1469.81s/it]
 20%|████████████████████████████████▏                                                                                                                                | 5/25 [2:04:14<8:17:15, 1491.77s/it]
 24%|██████████████████████████████████████▋                                                                                                                          | 6/25 [2:31:02<8:03:26, 1526.66s/it]
 28%|█████████████████████████████████████████████                                                                                                                    | 7/25 [2:55:58<7:35:15, 1517.54s/it]
 32%|███████████████████████████████████████████████████▌                                                                                                             | 8/25 [3:25:36<7:32:05, 1595.62s/it]
 36%|█████████████████████████████████████████████████████████▉                                                                                                       | 9/25 [3:51:54<7:04:06, 1590.42s/it]
 40%|████████████████████████████████████████████████████████████████                                                                                                | 10/25 [4:20:30<6:46:59, 1627.96s/it]
 44%|██████████████████████████████████████████████████████████████████████▍                                                                                         | 11/25 [4:48:15<6:22:27, 1639.11s/it]
 48%|████████████████████████████████████████████████████████████████████████████▊                                                                                   | 12/25 [5:14:36<5:51:23, 1621.79s/it]
 52%|███████████████████████████████████████████████████████████████████████████████████▏                                                                            | 13/25 [5:44:07<5:33:18, 1666.53s/it]
 56%|█████████████████████████████████████████████████████████████████████████████████████████▌                                                                      | 14/25 [6:12:00<5:05:50, 1668.27s/it]
 60%|████████████████████████████████████████████████████████████████████████████████████████████████                                                                | 15/25 [6:37:13<4:30:16, 1621.64s/it]
 64%|██████████████████████████████████████████████████████████████████████████████████████████████████████▍                                                         | 16/25 [7:02:23<3:58:14, 1588.32s/it]
 68%|████████████████████████████████████████████████████████████████████████████████████████████████████████████▊                                                   | 17/25 [7:28:56<3:31:58, 1589.80s/it]
 72%|███████████████████████████████████████████████████████████████████████████████████████████████████████████████████▏                                            | 18/25 [7:53:31<3:01:27, 1555.35s/it]
 76%|█████████████████████████████████████████████████████████████████████████████████████████████████████████████████████████▌                                      | 19/25 [8:18:50<2:34:25, 1544.28s/it]
 80%|████████████████████████████████████████████████████████████████████████████████████████████████████████████████████████████████                                | 20/25 [8:48:33<2:14:39, 1616.00s/it]
 84%|██████████████████████████████████████████████████████████████████████████████████████████████████████████████████████████████████████▍                         | 21/25 [9:18:14<1:51:01, 1665.50s/it]
 88%|████████████████████████████████████████████████████████████████████████████████████████████████████████████████████████████████████████████▊                   | 22/25 [9:48:12<1:25:15, 1705.07s/it]
 92%|████████████████████████████████████████████████████████████████████████████████████████████████████████████████████████████████████████████████████             | 23/25 [10:17:18<57:15, 1717.52s/it]
 96%|██████████████████████████████████████████████████████████████████████████████████████████████████████████████████████████████████████████████████████████▌      | 24/25 [10:44:36<28:13, 1693.65s/it]
100%|█████████████████████████████████████████████████████████████████████████████████████████████████████████████████████████████████████████████████████████████████| 25/25 [11:10:55<00:00, 1659.27s/it]
100%|█████████████████████████████████████████████████████████████████████████████████████████████████████████████████████████████████████████████████████████████████| 25/25 [11:10:55<00:00, 1610.23s/it]
Elapsed Time:	 11:11:08.666865
=====
================================================== 	 16 of 56 ( 26.8 %)	 ==================================================
2021-01-20 12:07:16.608346
PAPER EXPERIMENTS
Tech:               TF
Feature Selection:  False
Cross Validation:   True
Remove Outliers:    False
Include Attributes: True
Include N-Grams:    True
Reduce Models:      True
After FS:           False
Remove outlier_both True
K Feature Select:   500

Processed documents: 1062
No proc w/ compensation > 0: 940
TF BOW Document Vector
Features:  25000
Total documents: 940
No Docs (OR2): 846

  0%|                                                                                                                                                                               | 0/25 [00:00<?, ?it/s]
  4%|██████▍                                                                                                                                                           | 1/25 [43:22<17:21:08, 2602.84s/it]
  8%|████████████▊                                                                                                                                                   | 2/25 [1:27:43<16:44:27, 2620.32s/it]
 12%|███████████████████▏                                                                                                                                            | 3/25 [2:11:59<16:04:39, 2630.89s/it]
 16%|█████████████████████████▌                                                                                                                                      | 4/25 [3:00:51<15:52:28, 2721.37s/it]
 20%|████████████████████████████████                                                                                                                                | 5/25 [3:41:43<14:40:07, 2640.37s/it]
 24%|██████████████████████████████████████▍                                                                                                                         | 6/25 [4:24:33<13:49:26, 2619.28s/it]
 28%|████████████████████████████████████████████▊                                                                                                                   | 7/25 [5:07:42<13:03:03, 2610.17s/it]
 32%|███████████████████████████████████████████████████▏                                                                                                            | 8/25 [5:49:53<12:12:50, 2586.48s/it]
 36%|█████████████████████████████████████████████████████████▌                                                                                                      | 9/25 [6:35:45<11:42:55, 2635.98s/it]
 40%|███████████████████████████████████████████████████████████████▌                                                                                               | 10/25 [7:16:21<10:44:03, 2576.25s/it]
 44%|█████████████████████████████████████████████████████████████████████▉                                                                                         | 11/25 [7:59:53<10:03:37, 2586.98s/it]
 48%|████████████████████████████████████████████████████████████████████████████▊                                                                                   | 12/25 [8:48:07<9:40:26, 2678.94s/it]
 52%|███████████████████████████████████████████████████████████████████████████████████▏                                                                            | 13/25 [9:32:17<8:54:03, 2670.30s/it]
 56%|█████████████████████████████████████████████████████████████████████████████████████████                                                                      | 14/25 [10:16:07<8:07:21, 2658.32s/it]
 60%|███████████████████████████████████████████████████████████████████████████████████████████████▍                                                               | 15/25 [11:00:23<7:22:55, 2657.54s/it]
 64%|█████████████████████████████████████████████████████████████████████████████████████████████████████▊                                                         | 16/25 [11:44:03<6:36:55, 2646.22s/it]
 68%|████████████████████████████████████████████████████████████████████████████████████████████████████████████                                                   | 17/25 [12:29:28<5:55:59, 2669.93s/it]
 72%|██████████████████████████████████████████████████████████████████████████████████████████████████████████████████▍                                            | 18/25 [13:11:00<5:05:16, 2616.63s/it]
 76%|████████████████████████████████████████████████████████████████████████████████████████████████████████████████████████▊                                      | 19/25 [13:55:08<4:22:35, 2625.94s/it]
 80%|███████████████████████████████████████████████████████████████████████████████████████████████████████████████████████████████▏                               | 20/25 [14:38:06<3:37:37, 2611.58s/it]
 84%|█████████████████████████████████████████████████████████████████████████████████████████████████████████████████████████████████████▌                         | 21/25 [15:21:41<2:54:09, 2612.42s/it]
 88%|███████████████████████████████████████████████████████████████████████████████████████████████████████████████████████████████████████████▉                   | 22/25 [16:06:13<2:11:31, 2630.35s/it]
 92%|██████████████████████████████████████████████████████████████████████████████████████████████████████████████████████████████████████████████████▎            | 23/25 [16:49:38<1:27:25, 2622.81s/it]
 96%|██████████████████████████████████████████████████████████████████████████████████████████████████████████████████████████████████████████████████████████▌      | 24/25 [17:33:52<43:52, 2632.16s/it]
100%|█████████████████████████████████████████████████████████████████████████████████████████████████████████████████████████████████████████████████████████████████| 25/25 [18:19:55<00:00, 2671.27s/it]
100%|█████████████████████████████████████████████████████████████████████████████████████████████████████████████████████████████████████████████████████████████████| 25/25 [18:19:55<00:00, 2639.80s/it]
Elapsed Time:	 18:20:17.927096
=====
================================================== 	 17 of 56 ( 28.6 %)	 ==================================================
2021-01-21 06:32:34.837167
PAPER EXPERIMENTS
Tech:               TF
Feature Selection:  False
Cross Validation:   False
Remove Outliers:    False
Include Attributes: False
Include N-Grams:    False
Reduce Models:      True
After FS:           False
Remove outlier_both False
K Feature Select:   500

Processed documents: 1062
No proc w/ compensation > 0: 940
TF BOW Document Vector
Features:  16904
Total documents: 940

  0%|                                                                                                                                                                               | 0/25 [00:00<?, ?it/s]
  4%|██████▌                                                                                                                                                             | 1/25 [05:52<2:21:05, 352.73s/it]
  8%|█████████████                                                                                                                                                       | 2/25 [11:50<2:15:49, 354.32s/it]
 12%|███████████████████▋                                                                                                                                                | 3/25 [17:23<2:07:34, 347.95s/it]
 16%|██████████████████████████▏                                                                                                                                         | 4/25 [22:14<1:55:45, 330.73s/it]
[truncated: 95,992 more chars]
