# Supplementary material for: Regression applied to legal judgments to predict compensation for immaterial damage
Source: PeerJ Comput Sci. 2023 Mar 23;9:e1225. doi: 10.7717/peerj-cs.1225 (PMC10280496; doi:10.7717/peerj-cs.1225)
Supplement: Supplemental Information 1 [file peerj-cs-09-1225-s001.zip › data/statistical_tests.xlsx]

## Sheet: Sheet1
Metric	Adj	Tech	N1	N2	Median 1	Median 2	Stat	p-value
MAE	Feature Selection	Adaboost	48	32	2017.73	2029.92	765	0.4902
MAE	Feature Selection	Bagging	48	32	1236.55	1540.95	602	0.052
MAE	Feature Selection	Decision Tree	48	32	1427.01	1879.78	587	0.0381
MAE	Feature Selection	Elastic Net	48	32	1843.91	1930.55	685	0.2089
MAE	Feature Selection	Ensemble Voting	48	32	1270.82	1557.08	592	0.0424
MAE	Feature Selection	Gradient Boosting	48	32	1338.66	1556.49	775	0.5294
MAE	Feature Selection	Neural Network	48	32	1647.96	1877.33	623	0.0779
MAE	Feature Selection	Random Forest	48	32	1256.27	1590.17	601	0.051
MAE	Feature Selection	Ridge	48	32	2089.83	2110.41	855	0.8049
MAE	Feature Selection	SVM (RBF)	48	32	2729.62	2743.42	552	0.0172
MAE	Feature Selection	XGBoosting	48	32	1331.85	1633.61	728	0.349
MAE	Outliers Removal (Train)	Adaboost	31	49	2038.1	2009.02	742	0.4333
MAE	Outliers Removal (Train)	Bagging	31	49	1590.36	1521.14	914	0.9371
MAE	Outliers Removal (Train)	Decision Tree	31	49	1867.31	1835.71	892	0.9055
MAE	Outliers Removal (Train)	Elastic Net	31	49	1986.75	1921.4	841	0.791
MAE	Outliers Removal (Train)	Ensemble Voting	31	49	1628.18	1546.93	914	0.9371
MAE	Outliers Removal (Train)	Gradient Boosting	31	49	1633.83	1545.2	870	0.8635
MAE	Outliers Removal (Train)	Neural Network	31	49	1862.29	1888.73	875	0.874
MAE	Outliers Removal (Train)	Random Forest	31	49	1593.51	1525.07	860	0.8407
MAE	Outliers Removal (Train)	Ridge	31	49	2231.65	2093.79	954	0.9729
MAE	Outliers Removal (Train)	SVM (RBF)	31	49	2732.93	2732.27	732	0.3949
MAE	Outliers Removal (Train)	XGBoosting	31	49	1720.21	1622.48	903	0.9225
MAE	N-Grams Extraction	Adaboost	39	41	1884.41	2448.04	8	0
MAE	N-Grams Extraction	Bagging	39	41	871.362	1885.67	0	0
MAE	N-Grams Extraction	Decision Tree	39	41	923.199	2333.26	0	0
MAE	N-Grams Extraction	Elastic Net	39	41	1685.98	2244.33	0	0
MAE	N-Grams Extraction	Ensemble Voting	39	41	919.404	1926.26	0	0
MAE	N-Grams Extraction	Gradient Boosting	39	41	951.791	1962.85	0	0
MAE	N-Grams Extraction	Neural Network	39	41	1351.29	2253.18	0	0
MAE	N-Grams Extraction	Random Forest	39	41	894.094	1883.24	0	0
MAE	N-Grams Extraction	Ridge	39	41	1754.91	2444.76	0	0
MAE	N-Grams Extraction	SVM (RBF)	39	41	2737.87	2729.22	959	0.9382
MAE	N-Grams Extraction	XGBoosting	39	41	927.329	2023.46	0	0
MAE	Addition of AELE	Adaboost	39	41	1988.45	2448.04	452	0.0004
MAE	Addition of AELE	Bagging	39	41	1521.14	1885.67	711	0.1985
MAE	Addition of AELE	Decision Tree	39	41	1835.71	2333.26	674	0.1145
MAE	Addition of AELE	Elastic Net	39	41	1921.4	2244.33	441	0.0003
MAE	Addition of AELE	Ensemble Voting	39	41	1546.93	1926.26	595	0.0248
MAE	Addition of AELE	Gradient Boosting	39	41	1545.2	1962.85	640	0.063
MAE	Addition of AELE	Neural Network	39	41	1862.29	2253.18	556	0.0097
MAE	Addition of AELE	Random Forest	39	41	1525.07	1883.24	718	0.2178
MAE	Addition of AELE	Ridge	39	41	2093.79	2386.72	553	0.0089
MAE	Addition of AELE	SVM (RBF)	39	41	2730.02	2741.54	636	0.0583
MAE	Addition of AELE	XGBoosting	39	41	1622.48	2023.46	635	0.0572
MAE	Cross- Validation	Adaboost	39	41	2026.45	2021.73	793	0.477
MAE	Cross- Validation	Bagging	39	41	1525.77	1521.14	794	0.4808
MAE	Cross- Validation	Decision Tree	39	41	1835.71	1842.55	791	0.4693
MAE	Cross- Validation	Elastic Net	39	41	1921.4	1939.71	826	0.6025
MAE	Cross- Validation	Ensemble Voting	39	41	1546.93	1567.23	795	0.4846
MAE	Cross- Validation	Gradient Boosting	39	41	1545.2	1567.78	799	0.5
MAE	Cross- Validation	Neural Network	39	41	1888.73	1862.29	788	0.4578
MAE	Cross- Validation	Random Forest	39	41	1546.55	1525.07	781	0.4312
MAE	Cross- Validation	Ridge	39	41	2093.79	2127.04	751	0.322
MAE	Cross- Validation	SVM (RBF)	39	41	2732.5	2737.76	829	0.6136
MAE	Cross- Validation	XGBoosting	39	41	1624.49	1622.48	786	0.4502
MAE	Overfitting Avoidance	Adaboost	48	32	1971.23	2050.5	550	0.0163
MAE	Overfitting Avoidance	Bagging	48	32	1263.82	1533.93	769	0.5059
MAE	Overfitting Avoidance	Decision Tree	48	32	1540.75	1839.36	848	0.7854
MAE	Overfitting Avoidance	Elastic Net	48	32	1868.6	1978.87	746	0.4164
MAE	Overfitting Avoidance	Ensemble Voting	48	32	1302.6	1584.11	690	0.2233
MAE	Overfitting Avoidance	Gradient Boosting	48	32	1270.89	1722.03	468	0.0016
MAE	Overfitting Avoidance	Neural Network	48	32	1873.86	1875.51	843	0.7708
MAE	Overfitting Avoidance	Random Forest	48	32	1324.14	1535.81	908	0.9162
MAE	Overfitting Avoidance	Ridge	48	32	1967.66	2237.4	661	0.1478
MAE	Overfitting Avoidance	SVM (RBF)	48	32	2739.91	2727.27	1020	0.9934
MAE	Overfitting Avoidance	XGBoosting	48	32	1309.94	1647.75	593	0.0433
MAE	Outliers Removal (All)	Adaboost	24	56	1998.73	2039.38	595	0.2109
MAE	Outliers Removal (All)	Bagging	24	56	1244.83	1560.8	531	0.0701
MAE	Outliers Removal (All)	Decision Tree	24	56	1481.24	1843.21	551	0.1029
MAE	Outliers Removal (All)	Elastic Net	24	56	1859.38	1966.91	587	0.1875
MAE	Outliers Removal (All)	Ensemble Voting	24	56	1299.4	1603.79	545	0.0921
MAE	Outliers Removal (All)	Gradient Boosting	24	56	1321.45	1604.62	572	0.1481
MAE	Outliers Removal (All)	Neural Network	24	56	1851.01	1880.76	602	0.2328
MAE	Outliers Removal (All)	Random Forest	24	56	1285.6	1582.76	564	0.1295
MAE	Outliers Removal (All)	Ridge	24	56	1964.65	2195.49	575	0.1555
MAE	Outliers Removal (All)	SVM (RBF)	24	56	2715.4	2738.36	342	0.0003
MAE	Outliers Removal (All)	XGBoosting	24	56	1281.41	1705.72	504	0.0393
R2	Feature Selection	Adaboost	48	32	0.390651	0.34773	769	0.498
R2	Feature Selection	Bagging	48	32	0.613597	0.531206	801	0.3748
R2	Feature Selection	Decision Tree	48	32	0.317001	0.212624	816	0.3204
R2	Feature Selection	Elastic Net	48	32	0.43405	0.412714	704	0.7368
R2	Feature Selection	Ensemble Voting	48	32	0.638365	0.541481	810	0.3418
R2	Feature Selection	Gradient Boosting	48	32	0.595865	0.492165	821	0.3031
R2	Feature Selection	Neural Network	48	32	0.494855	0.425023	888	0.1203
R2	Feature Selection	Random Forest	48	32	0.611431	0.522956	822	0.2996
R2	Feature Selection	Ridge	48	32	0.295102	0.283801	655	0.8675
R2	Feature Selection	SVM (RBF)	48	32	-0.0434599	-0.0295363	508	0.9947
R2	Feature Selection	XGBoosting	48	32	0.589114	0.476768	761	0.5294
R2	Outliers Removal (Train)	Adaboost	31	49	0.362974	0.37869	789	0.3873
R2	Outliers Removal (Train)	Bagging	31	49	0.503228	0.552413	625	0.9088
R2	Outliers Removal (Train)	Decision Tree	31	49	0.236682	0.237717	666	0.8234
R2	Outliers Removal (Train)	Elastic Net	31	49	0.406613	0.417727	708	0.6962
R2	Outliers Removal (Train)	Ensemble Voting	31	49	0.52617	0.574023	635	0.8915
R2	Outliers Removal (Train)	Gradient Boosting	31	49	0.490029	0.537112	657	0.8455
R2	Outliers Removal (Train)	Neural Network	31	49	0.435817	0.413692	660	0.8383
R2	Outliers Removal (Train)	Random Forest	31	49	0.502662	0.552178	649	0.8635
R2	Outliers Removal (Train)	Ridge	31	49	0.240783	0.291505	611	0.9294
R2	Outliers Removal (Train)	SVM (RBF)	31	49	-0.0442624	-0.0341141	602	0.9407
R2	Outliers Removal (Train)	XGBoosting	31	49	0.463742	0.540921	674	0.8021
R2	N-Grams Extraction	Adaboost	39	41	0.455729	0.1569	1599	0
R2	N-Grams Extraction	Bagging	39	41	0.715051	0.335983	1599	0
R2	N-Grams Extraction	Decision Tree	39	41	0.518014	-0.0994241	1599	0
R2	N-Grams Extraction	Elastic Net	39	41	0.519556	0.284003	1599	0
R2	N-Grams Extraction	Ensemble Voting	39	41	0.734506	0.384062	1599	0
R2	N-Grams Extraction	Gradient Boosting	39	41	0.68851	0.322699	1599	0
R2	N-Grams Extraction	Neural Network	39	41	0.602863	0.238978	1598	0
R2	N-Grams Extraction	Random Forest	39	41	0.710491	0.34273	1599	0
R2	N-Grams Extraction	Ridge	39	41	0.48022	0.075986	1599	0
R2	N-Grams Extraction	SVM (RBF)	39	41	-0.0299256	-0.0413281	995	0.0303
R2	N-Grams Extraction	XGBoosting	39	41	0.692563	0.297608	1599	0
R2	Addition of AELE	Adaboost	39	41	0.37869	0.1569	1188	0.0001
R2	Addition of AELE	Bagging	39	41	0.552413	0.335983	976	0.0451
R2	Addition of AELE	Decision Tree	39	41	0.237717	-0.0994241	985	0.0375
R2	Addition of AELE	Elastic Net	39	41	0.417727	0.284003	1199	0.0001
R2	Addition of AELE	Ensemble Voting	39	41	0.574023	0.384062	1045	0.0092
R2	Addition of AELE	Gradient Boosting	39	41	0.537112	0.322699	1042	0.0099
R2	Addition of AELE	Neural Network	39	41	0.44152	0.238978	1060	0.0062
R2	Addition of AELE	Random Forest	39	41	0.552178	0.34273	969	0.0519
R2	Addition of AELE	Ridge	39	41	0.291505	0.120577	991	0.033
R2	Addition of AELE	SVM (RBF)	39	41	-0.0512794	-0.0299235	402	0.9999
R2	Addition of AELE	XGBoosting	39	41	0.540921	0.297608	1047	0.0087
R2	Cross- Validation	Adaboost	39	41	0.362254	0.37869	806	0.477
R2	Cross- Validation	Bagging	39	41	0.545684	0.552413	801	0.4962
R2	Cross- Validation	Decision Tree	39	41	0.224333	0.237717	783	0.565
R2	Cross- Validation	Elastic Net	39	41	0.417727	0.406613	766	0.6283
R2	Cross- Validation	Ensemble Voting	39	41	0.556793	0.574023	787	0.5498
R2	Cross- Validation	Gradient Boosting	39	41	0.494301	0.537112	776	0.5913
R2	Cross- Validation	Neural Network	39	41	0.414228	0.44152	809	0.4655
R2	Cross- Validation	Random Forest	39	41	0.538398	0.552178	801	0.4962
R2	Cross- Validation	Ridge	39	41	0.291505	0.276097	855	0.2983
R2	Cross- Validation	SVM (RBF)	39	41	-0.0411802	-0.0352105	740	0.7182
R2	Cross- Validation	XGBoosting	39	41	0.489795	0.540921	792	0.5307
R2	Overfitting Avoidance	Adaboost	48	32	0.389473	0.370832	884	0.1283
R2	Overfitting Avoidance	Bagging	48	32	0.614959	0.535428	820	0.3065
R2	Overfitting Avoidance	Decision Tree	48	32	0.3414	0.151261	979	0.0194
R2	Overfitting Avoidance	Elastic Net	48	32	0.44932	0.394303	835	0.2568
R2	Overfitting Avoidance	Ensemble Voting	48	32	0.629253	0.558103	799	0.3823
R2	Overfitting Avoidance	Gradient Boosting	48	32	0.558957	0.51357	718	0.69
R2	Overfitting Avoidance	Neural Network	48	32	0.424755	0.427874	729	0.651
R2	Overfitting Avoidance	Random Forest	48	32	0.606219	0.535654	732	0.64
R2	Overfitting Avoidance	Ridge	48	32	0.361886	0.228915	853	0.2033
R2	Overfitting Avoidance	SVM (RBF)	48	32	-0.0309654	-0.0484355	1040	0.0038
R2	Overfitting Avoidance	XGBoosting	48	32	0.575426	0.515107	766	0.5098
R2	Outliers Removal (All)	Adaboost	24	56	0.390651	0.351692	772	0.1481
R2	Outliers Removal (All)	Bagging	24	56	0.620347	0.509373	858	0.0257
R2	Outliers Removal (All)	Decision Tree	24	56	0.353494	0.23718	766	0.1631
R2	Outliers Removal (All)	Elastic Net	24	56	0.451917	0.407157	728	0.28
R2	Outliers Removal (All)	Ensemble Voting	24	56	0.637868	0.524097	822	0.0583
R2	Outliers Removal (All)	Gradient Boosting	24	56	0.580362	0.483564	796	0.0974
R2	Outliers Removal (All)	Neural Network	24	56	0.433212	0.425023	717	0.3202
R2	Outliers Removal (All)	Random Forest	24	56	0.617097	0.507114	847	0.0335
R2	Outliers Removal (All)	Ridge	24	56	0.367372	0.243146	757	0.1875
R2	Outliers Removal (All)	SVM (RBF)	24	56	-0.0435667	-0.0309654	525	0.9393
R2	Outliers Removal (All)	XGBoosting	24	56	0.600989	0.465846	816	0.066
RMSE	Feature Selection	Adaboost	48	32	2649.92	2711.21	771	0.5137
RMSE	Feature Selection	Bagging	48	32	2102.4	2296.93	736	0.3785
RMSE	Feature Selection	Decision Tree	48	32	2777.38	2971.32	720	0.3204
RMSE	Feature Selection	Elastic Net	48	32	2561.24	2583.41	822	0.7038
RMSE	Feature Selection	Ensemble Voting	48	32	2034.05	2271.92	707	0.2762
RMSE	Feature Selection	Gradient Boosting	48	32	2154.77	2422.48	720	0.3204
RMSE	Feature Selection	Neural Network	48	32	2417.86	2588.38	636	0.0983
RMSE	Feature Selection	Random Forest	48	32	2109.51	2316.87	721	0.324
RMSE	Feature Selection	Ridge	48	32	2859.73	2830.39	892	0.8893
RMSE	Feature Selection	SVM (RBF)	48	32	3513.99	3492.21	958	0.9693
RMSE	Feature Selection	XGBoosting	48	32	2171.77	2432.43	755	0.4511
RMSE	Outliers Removal (Train)	Adaboost	31	49	2730.46	2651.99	775	0.5628
RMSE	Outliers Removal (Train)	Bagging	31	49	2406.76	2246.37	895	0.9104
RMSE	Outliers Removal (Train)	Decision Tree	31	49	3038.77	2908.88	872	0.8678
RMSE	Outliers Removal (Train)	Elastic Net	31	49	2666.35	2548.33	845	0.8021
RMSE	Outliers Removal (Train)	Ensemble Voting	31	49	2380.64	2192.66	909	0.9307
RMSE	Outliers Removal (Train)	Gradient Boosting	31	49	2471.24	2286.52	886	0.8951
RMSE	Outliers Removal (Train)	Neural Network	31	49	2591.72	2557.02	889	0.9004
RMSE	Outliers Removal (Train)	Random Forest	31	49	2437.36	2247.33	886	0.8951
RMSE	Outliers Removal (Train)	Ridge	31	49	3011.6	2806.37	934	0.958
RMSE	Outliers Removal (Train)	SVM (RBF)	31	49	3535.3	3490.1	1131	0.9999
RMSE	Outliers Removal (Train)	XGBoosting	31	49	2527.39	2274.39	871	0.8657
RMSE	N-Grams Extraction	Adaboost	39	41	2549.39	3060.42	0	0
RMSE	N-Grams Extraction	Bagging	39	41	1824.01	2715.9	0	0
RMSE	N-Grams Extraction	Decision Tree	39	41	2370.9	3521.75	0	0
RMSE	N-Grams Extraction	Elastic Net	39	41	2380.67	2899.99	0	0
RMSE	N-Grams Extraction	Ensemble Voting	39	41	1764.58	2687.4	0	0
RMSE	N-Grams Extraction	Gradient Boosting	39	41	1920.37	2804.7	0	0
RMSE	N-Grams Extraction	Neural Network	39	41	2157.35	3015.81	3	0
RMSE	N-Grams Extraction	Random Forest	39	41	1851.13	2709.51	0	0
RMSE	N-Grams Extraction	Ridge	39	41	2471.22	3276.43	0	0
RMSE	N-Grams Extraction	SVM (RBF)	39	41	3501.13	3505.9	831	0.621
RMSE	N-Grams Extraction	XGBoosting	39	41	1894.91	2865.7	0	0
RMSE	Addition of AELE	Adaboost	39	41	2651.99	3060.42	422	0.0001
RMSE	Addition of AELE	Bagging	39	41	2246.37	2715.9	637	0.0595
RMSE	Addition of AELE	Decision Tree	39	41	2908.88	3521.75	617	0.0399
RMSE	Addition of AELE	Elastic Net	39	41	2548.33	2872.29	404	0.0001
RMSE	Addition of AELE	Ensemble Voting	39	41	2192.66	2687.4	561	0.011
RMSE	Addition of AELE	Gradient Boosting	39	41	2286.52	2804.7	566	0.0125
RMSE	Addition of AELE	Neural Network	39	41	2557.02	3015.81	544	0.0071
RMSE	Addition of AELE	Random Forest	39	41	2247.33	2709.51	639	0.0618
RMSE	Addition of AELE	Ridge	39	41	2806.37	3178.26	617	0.0399
RMSE	Addition of AELE	SVM (RBF)	39	41	3539.73	3496.55	1068	0.9952
RMSE	Addition of AELE	XGBoosting	39	41	2274.39	2865.7	564	0.0118
RMSE	Cross- Validation	Adaboost	39	41	2677.48	2651.99	809	0.5383
RMSE	Cross- Validation	Bagging	39	41	2253.88	2246.37	814	0.5574
RMSE	Cross- Validation	Decision Tree	39	41	2938.09	2908.88	819	0.5763
RMSE	Cross- Validation	Elastic Net	39	41	2548.33	2618.49	850	0.6883
RMSE	Cross- Validation	Ensemble Voting	39	41	2225.4	2192.66	815	0.5612
RMSE	Cross- Validation	Gradient Boosting	39	41	2373.72	2286.52	831	0.621
RMSE	Cross- Validation	Neural Network	39	41	2591.72	2585.04	800	0.5038
RMSE	Cross- Validation	Random Forest	39	41	2271.9	2247.33	808	0.5345
RMSE	Cross- Validation	Ridge	39	41	2806.37	2854.4	748	0.3117
RMSE	Cross- Validation	SVM (RBF)	39	41	3507.09	3496.55	866	0.7405
RMSE	Cross- Validation	XGBoosting	39	41	2386.31	2274.39	814	0.5574
RMSE	Overfitting Avoidance	Adaboost	48	32	2662.66	2691.23	662	0.1501
RMSE	Overfitting Avoidance	Bagging	48	32	2095.76	2288.23	707	0.2762
RMSE	Overfitting Avoidance	Decision Tree	48	32	2736.72	3126.09	570	0.0262
RMSE	Overfitting Avoidance	Elastic Net	48	32	2519.1	2648.24	708	0.2795
RMSE	Overfitting Avoidance	Ensemble Voting	48	32	2050.06	2232.64	718	0.3134
RMSE	Overfitting Avoidance	Gradient Boosting	48	32	2234.94	2348.97	787	0.5759
RMSE	Overfitting Avoidance	Neural Network	48	32	2574.37	2592.51	802	0.6326
RMSE	Overfitting Avoidance	Random Forest	48	32	2121.03	2287.91	784	0.5644
RMSE	Overfitting Avoidance	Ridge	48	32	2719.98	3027.73	674	0.1792
RMSE	Overfitting Avoidance	SVM (RBF)	48	32	3492.88	3524.46	534	0.0109
RMSE	Overfitting Avoidance	XGBoosting	48	32	2192.45	2336.33	745	0.4126
RMSE	Outliers Removal (All)	Adaboost	24	56	2647.6	2768.6	543	0.0886
RMSE	Outliers Removal (All)	Bagging	24	56	2081.71	2405.27	468	0.0163
RMSE	Outliers Removal (All)	Decision Tree	24	56	2696.22	3010.45	532	0.0715
RMSE	Outliers Removal (All)	Elastic Net	24	56	2513.1	2661.1	567	0.1363
RMSE	Outliers Removal (All)	Ensemble Voting	24	56	2033.69	2381.84	474	0.0191
RMSE	Outliers Removal (All)	Gradient Boosting	24	56	2191.34	2476.81	506	0.0411
RMSE	Outliers Removal (All)	Neural Network	24	56	2551.49	2614.03	576	0.158
RMSE	Outliers Removal (All)	Random Forest	24	56	2091.77	2420.02	467	0.0159
RMSE	Outliers Removal (All)	Ridge	24	56	2694.79	2995.01	542	0.087
RMSE	Outliers Removal (All)	SVM (RBF)	24	56	3461.62	3513.82	319	0.0001
RMSE	Outliers Removal (All)	XGBoosting	24	56	2133.76	2521.54	474	0.0191
