# Supplementary material for: Regression applied to legal judgments to predict compensation for immaterial damage
Source: PeerJ Comput Sci. 2023 Mar 23;9:e1225. doi: 10.7717/peerj-cs.1225 (PMC10280496; doi:10.7717/peerj-cs.1225)
Supplement: Supplemental Information 1 [file peerj-cs-09-1225-s001.zip › data/Atributos e classes - Sentenças JEC.csv]

Sentença	Julgamento	Julgamento (2)	Valor individual do dano moral	Valor total do dano moral	Tipo	MLP	ERRO MLP	RForest5000	Erro RF5000	Grad Boosting	Erro GB	AdaBoost	Erro AB	Bagging	Erro BG	mlp	error mlp	rf	erro rf	ridge	erro ridge	bagging	erro bagging	GB	Erro GB	Data do Julgamento	Julgador(a)	Tipo Julgador(a)	Cancelamento pelo consumidor e problemas com o reembolso	Descumprimento de oferta (assento)	Extravio Definitivo	Extravio Temporário	Intervalo do Extravio (dias)	Violação (furto, avaria)	Cancelamento (sem realocação)/Alteração de destino	Atraso (com realocação)	Intervalo do Atraso (horas:minutos)	Assistência da cia aérea	Culpa exclusiva do consumidor	Condições climáticas desfavoráveis/Fechamento aeroporto	No Show	Overbooking	NS_Valor	OV Valor
590			Sentença excluída (cumprimento de sentença)		00/01/1900	R$ 0,00	0,00%	R$ 0,00	0,00%	R$ 0,00	0,00%	R$ 0,00	0,00%	R$ 0,00	0,00%	-	-	-	-	-	-	-	-	-	-																		N	N
108			Sentença excluída		00/01/1900	R$ 0,00	0,00%	R$ 0,00	0,00%	R$ 0,00	0,00%	R$ 0,00	0,00%	R$ 0,00	0,00%	-	-	-	-	-	-	-	-	-	-																		N	N
238			Sentença excluída		00/01/1900	R$ 0,00	0,00%	R$ 0,00	0,00%	R$ 0,00	0,00%	R$ 0,00	0,00%	R$ 0,00	0,00%	-	-	-	-	-	-	-	-	-	-																		N	N
239			Sentença excluída		00/01/1900	R$ 0,00	0,00%	R$ 0,00	0,00%	R$ 0,00	0,00%	R$ 0,00	0,00%	R$ 0,00	0,00%	-	-	-	-	-	-	-	-	-	-																		N	N
240			Sentença excluída		00/01/1900	R$ 0,00	0,00%	R$ 0,00	0,00%	R$ 0,00	0,00%	R$ 0,00	0,00%	R$ 0,00	0,00%	-	-	-	-	-	-	-	-	-	-																		N	N
337			Sentença excluída		00/01/1900	R$ 0,00	0,00%	R$ 0,00	0,00%	R$ 0,00	0,00%	R$ 0,00	0,00%	R$ 0,00	0,00%	-	-	-	-	-	-	-	-	-	-																		N	N
475			Sentença excluída		00/01/1900	R$ 0,00	0,00%	R$ 0,00	0,00%	R$ 0,00	0,00%	R$ 0,00	0,00%	R$ 0,00	0,00%	-	-	-	-	-	-	-	-	-	-																		N	N
857			Sentença excluída																																								N	N
858			Sentença excluída																																								N	N
878			Sentença excluída																																								N	N
890			Sentença excluída																																								N	N
1025			Sentença excluída																																								N	N
173	PP	-	R$ 25.000,00	R$ 25.000,00	train	R$ 24.999,97	0,00%	R$ 18.586,56	-25,65%	R$ 23.327,80	-6,69%	R$ 25.000,00	0,00%	R$ 18.800,00	-24,80%	33.319,68	8.319,68	10.669,03	14.330,97	37.719,41	12.719,41	18.394,32	6.605,68	29.398,93	4.398,93	05/09/2018	Vânia Petermann	Titular	N	N	N	N	-	N	N	S	24:00:00	N	N	N	N	N	N	N
5	PP	-	R$ 20.000,00	R$ 40.000,00	train	R$ 20.000,01	0,00%	R$ 13.559,91	-32,20%	R$ 17.542,96	-12,29%	R$ 17.500,00	-12,50%	R$ 10.200,00	-49,00%	6.149,38	13.850,62	7.371,09	12.628,91	7.257,44	12.742,56	6.056,03	13.943,97	7.269,63	12.730,37	22/02/2019	Lucilene dos Santos	Substituto	N	N	N	S	20	N	N	N	-		N	N	N	N	N	N
131	PP	-	R$ 20.000,00	R$ 20.000,00	test	R$ 4.907,89	-75,46%	R$ 4.231,01	-78,84%	R$ 5.113,41	-74,43%	R$ 4.746,90	-76,27%	R$ 3.650,00	-81,75%	6.564,95	13.435,05	7.416,98	12.583,02	7.622,75	12.377,25	6.748,66	13.251,34	7.399,98	12.600,02	23/10/2018	Ana Luisa Schmidt Ramos	Substituto	N	N	N	N	-	N	N	S	35:00:00	S	N	N	N	N	N	N
454	PT	-	R$ 20.000,00	R$ 20.000,00	test	R$ 4.879,74	-75,60%	R$ 3.859,18	-80,70%	R$ 5.286,94	-73,57%	R$ 5.692,48	-71,54%	R$ 3.350,00	-83,25%	6.330,06	13.669,94	7.656,33	12.343,67	7.576,89	12.423,11	7.009,01	12.990,99	7.585,51	12.414,49	04/09/2015	Vânia Petermann	Titular	N	N	N	N	-	N	N	S	6:00:00	N	N	N	N	N	N	N
763	PP	-	R$ 20.000,00	R$ 20.000,00	train	R$ 20.000,01	0,00%	R$ 15.438,28	-22,81%	R$ 17.492,32	-12,54%	R$ 15.829,55	-20,85%	R$ 16.000,00	-20,00%	7.825,57	12.174,43	5.769,94	14.230,06	7.704,52	12.295,48	5.607,25	14.392,75	5.912,13	14.087,87	02/08/2019	Vânia Petermann	Titular	N	N	S	S	2	N	N	N	-		N	N	N	N	N	N
78	PP	-	R$ 17.000,00	R$ 17.000,00	test	R$ 2.688,38	-84,19%	R$ 3.437,66	-79,78%	R$ 4.178,98	-75,42%	R$ 4.746,90	-72,08%	R$ 2.300,00	-86,47%	7.521,97	9.478,03	7.392,76	9.607,24	8.381,54	8.618,46	7.197,26	9.802,74	8.145,72	8.854,28	21/01/2019	Vânia Petermann	Titular	N	N	N	N	-	N	N	S	48:00:00	N	N	N	N	S	N	S
1133	PP	-	R$ 17.000,00	R$ 34.000,00																						19/03/2020	Vânia Petermann	Titular	N	N	N	N	-	N	N	S	42:00:00	S	N	N	N	S	N	S
1137	PP	-	R$ 17.000,00	R$ 34.000,00																						19/03/2020	Vânia Petermann	Titular	N	N	N	N	-	N	N	S	42:00:00	S	N	N	N	S	N	S
21	PP	-	R$ 15.000,00	R$ 15.000,00	test	R$ 12.459,78	-16,93%	R$ 7.938,91	-47,07%	R$ 9.176,47	-38,82%	R$ 8.890,65	-40,73%	R$ 10.900,00	-27,33%	14.348,02	651,98	13.986,45	1.013,55	13.274,70	1.725,30	15.350,00	350	15.866,13	866,13	28/03/2019	Lucilene dos Santos	Substituto	N	N	N	S	4	N	N	S	8:00:00	S	N	N	N	S	N	S
34	PT	-	R$ 15.000,00	R$ 15.000,00	test	R$ 7.132,91	-52,45%	R$ 6.499,66	-56,67%	R$ 6.283,97	-58,11%	R$ 8.582,28	-42,78%	R$ 9.200,00	-38,67%	13.199,71	1.800,29	12.378,60	2.621,40	13.293,46	1.706,54	14.239,84	760,16	12.750,00	2.250,00	11/04/2019	Vânia Petermann	Titular	N	N	N	N	-	N	N	S	41:55:00	S	N	N	N	N	N	N
36	PP	-	R$ 15.000,00	R$ 30.000,00	train	R$ 15.000,00	0,00%	R$ 12.167,51	-18,88%	R$ 12.800,10	-14,67%	R$ 10.813,56	-27,91%	R$ 13.100,00	-12,67%	20.009,00	5.009,00	12.524,60	2.475,40	16.620,45	1.620,45	13.385,00	1.615,00	15.528,93	528,93	29/04/2019	Vânia Petermann	Titular	N	N	N	S	1	N	N	S	24:00:00	N	N	N	N	N	N	N
69	PP	-	R$ 15.000,00	R$ 30.000,00	test	R$ 7.566,64	-49,56%	R$ 5.635,72	-62,43%	R$ 5.397,61	-64,02%	R$ 7.865,17	-47,57%	R$ 5.100,00	-66,00%	10.490,60	4.509,40	11.395,83	3.604,17	11.019,04	3.980,96	10.950,00	4.050,00	11.487,78	3.512,22	15/05/2019	Vânia Petermann	Titular	N	N	N	N	-	N	N	S	48:00:00	N	N	N	N	N	N	N
89	PP	-	R$ 15.000,00	R$ 15.000,00	train	R$ 15.000,04	0,00%	R$ 11.881,31	-20,79%	R$ 12.800,60	-14,66%	R$ 11.411,90	-23,92%	R$ 9.950,00	-33,67%	8.882,18	6.117,82	10.949,62	4.050,38	8.335,70	6.664,30	11.780,91	3.219,09	10.175,23	4.824,77	06/02/2019	Lucilene dos Santos	Substituto	N	N	N	N	-	N	S	N	-		N	N	N	N	N	N
132	PP	E	R$ 15.000,00	R$ 15.000,00	test	R$ 8.160,88	-45,59%	R$ 7.779,53	-48,14%	R$ 7.306,97	-51,29%	R$ 7.439,39	-50,40%	R$ 5.750,00	-61,67%	11.937,25	3.062,75	10.875,72	4.124,28	9.007,73	5.992,27	12.623,33	2.376,67	11.186,88	3.813,12	26/10/2018	Ana Luisa Schmidt Ramos	Substituto	N	N	N	N	-	N	N	S	27:15:00	N	N	N	N	N	N	N
405	PT	-	R$ 15.000,00	R$ 15.000,00	train	R$ 15.000,01	0,00%	R$ 12.070,78	-19,53%	R$ 13.105,11	-12,63%	R$ 11.242,42	-25,05%	R$ 11.300,00	-24,67%	14.949,19	50,81	13.123,08	1.876,92	13.655,02	1.344,98	14.190,00	810	14.918,24	81,76	30/05/2016	Lucilene dos Santos	Substituto	N	N	N	N	-	N	N	S	24:00:00		N	N	N	N	N	N
430	PT	-	R$ 15.000,00	R$ 30.000,00	train	R$ 15.000,00	0,00%	R$ 11.670,59	-22,20%	R$ 12.433,85	-17,11%	R$ 11.242,42	-25,05%	R$ 10.500,00	-30,00%	10.964,03	4.035,97	12.549,76	2.450,24	11.183,17	3.816,83	14.820,00	180	13.032,30	1.967,70	12/01/2016	Davidson Jahn Mello	Titular			N	N	-	N	S	N	-		N	N	S	N	S	N
437	PT	-	R$ 15.000,00	R$ 15.000,00	train	R$ 15.000,01	0,00%	R$ 11.414,97	-23,90%	R$ 12.247,88	-18,35%	R$ 10.623,27	-29,18%	R$ 10.700,00	-28,67%	14.836,38	163,62	13.268,49	1.731,51	13.850,65	1.149,35	15.000,00	-	14.270,42	729,58	09/12/2015	Vânia Petermann	Titular	N	N	S	N	-	N	N	N	-		N	N	N	N	N	N
438	PP	-	R$ 15.000,00	R$ 15.000,00	train	R$ 15.000,01	0,00%	R$ 13.339,07	-11,07%	R$ 13.635,59	-9,10%	R$ 11.242,42	-25,05%	R$ 13.500,00	-10,00%	12.241,80	2.758,20	13.924,81	1.075,19	13.365,01	1.634,99	15.000,00	-	14.446,14	553,86	10/12/2015	Vânia Petermann	Titular	N	N	S	N	-	N	N	N	-		N	N	N	N	N	N
460	PP	-	R$ 15.000,00	R$ 15.000,00	train	R$ 14.999,99	0,00%	R$ 12.955,12	-13,63%	R$ 12.331,78	-17,79%	R$ 11.242,42	-25,05%	R$ 12.700,00	-15,33%	12.639,00	2.361,00	13.405,27	1.594,73	13.219,22	1.780,78	15.000,00	-	14.376,48	623,52	23/09/2015	Vânia Petermann	Titular	N	N	N	N	-	S	N	N	-		N	N	N	N	N	N
488	PT	-	R$ 15.000,00	R$ 15.000,00	train	R$ 15.000,30	0,00%	R$ 13.257,20	-11,62%	R$ 12.697,84	-15,35%	R$ 11.242,42	-25,05%	R$ 15.000,00	0,00%	14.528,04	471,96	14.030,81	969,19	13.264,61	1.735,39	15.000,00	-	14.375,28	624,72	29/06/2015	Iasodara Fin Nishi	Substituto	N	N	N	N	-	N	S	N	-		N	N	N	N	N	N
489	PP	-	R$ 15.000,00	R$ 15.000,00	train	R$ 14.999,69	0,00%	R$ 13.318,55	-11,21%	R$ 12.697,84	-15,35%	R$ 11.242,42	-25,05%	R$ 15.000,00	0,00%	13.766,99	1.233,01	13.123,08	1.876,92	13.071,80	1.928,20	15.000,00	-	14.159,03	840,97	29/06/2015	Iasodara Fin Nishi	Substituto	N	N	N	N	-	N	S	N	-		N	N	N	N	N	N
538	PP	-	R$ 15.000,00	R$ 15.000,00	train	R$ 15.000,01	0,00%	R$ 13.178,19	-12,15%	R$ 13.263,37	-11,58%	R$ 11.068,97	-26,21%	R$ 11.150,00	-25,67%	14.075,48	924,52	13.613,41	1.386,59	13.671,48	1.328,52	15.000,00	-	14.421,82	578,18	07/05/2015	Vânia Petermann	Titular	N	N	S	N	-	N	N	N	-		N	N	N	N	N	N
641	PP	-	R$ 15.000,00	R$ 15.000,00	train	R$ 15.000,01	0,00%	R$ 11.663,72	-22,24%	R$ 12.057,71	-19,62%	R$ 11.488,89	-23,41%	R$ 9.700,00	-35,33%	7.575,73	7.424,27	12.076,30	2.923,70	8.214,51	6.785,49	14.180,26	819,74	9.474,80	5.525,20	10/02/2014	Margani de Mello	Titular	N	N	N	N	-	N	N	S	24:00:00		N	N	N	N	N	N
642	PT	-	R$ 15.000,00	R$ 15.000,00	test	R$ 15.005,83	0,04%	R$ 10.112,46	-32,58%	R$ 10.746,30	-28,36%	R$ 9.276,60	-38,16%	R$ 9.700,00	-35,33%	7.334,72	7.665,28	11.294,06	3.705,94	8.092,88	6.907,12	14.415,00	585	9.318,56	5.681,44	10/02/2014	Margani de Mello	Titular	N	N	N	N	-	N	N	S	24:00:00		N	N	N	N	N	N
662	PT	-	R$ 15.000,00	R$ 15.000,00	train	R$ 15.000,01	0,00%	R$ 12.461,02	-16,93%	R$ 13.073,08	-12,85%	R$ 11.068,97	-26,21%	R$ 11.400,00	-24,00%	27.446,68	12.446,68	12.884,41	2.115,59	19.841,10	4.841,10	13.330,00	1.670,00	18.522,13	3.522,13	29/05/2019	Vânia Petermann	Titular	N	N	N	N	-	N	N	S	30:00:00		N	N	N	N	N	N
677	PP	-	R$ 15.000,00	R$ 30.000,00	test	R$ 7.037,29	-53,08%	R$ 6.438,47	-57,08%	R$ 5.953,45	-60,31%	R$ 7.179,91	-52,13%	R$ 6.650,00	-55,67%	10.234,00	4.766,00	10.884,04	4.115,96	10.473,22	4.526,78	13.448,52	1.551,48	14.608,02	391,98	07/06/2019	Vânia Petermann	Titular	N	N	N	N	-	N	N	S	36:00:00		N	N	N	N	N	N
689	PP	-	R$ 15.000,00	R$ 15.000,00	train	R$ 15.000,00	0,00%	R$ 11.521,24	-23,19%	R$ 12.089,78	-19,40%	R$ 11.068,97	-26,21%	R$ 12.100,00	-19,33%	16.714,93	1.714,93	13.674,62	1.325,38	13.261,15	1.738,85	12.930,00	2.070,00	17.083,68	2.083,68	11/06/2019	Vânia Petermann	Titular	N	N	N	N	-	N	N	S	29:30:00		N	N	N	N	N	N
699	PP	-	R$ 15.000,00	R$ 30.000,00	train	R$ 14.999,99	0,00%	R$ 12.556,41	-16,29%	R$ 12.619,96	-15,87%	R$ 11.488,89	-23,41%	R$ 12.700,00	-15,33%	12.989,56	2.010,44	10.996,68	4.003,32	11.058,95	3.941,05	10.568,09	4.431,91	14.416,81	583,19	17/06/2019	Vânia Petermann	Titular	N	N	N	N	-	N	N	S	48:00:00		N	N	N	N	N	N
701	PP	-	R$ 15.000,00	R$ 15.000,00	train	R$ 15.000,00	0,00%	R$ 12.062,85	-19,58%	R$ 11.815,67	-21,23%	R$ 11.068,97	-26,21%	R$ 13.800,00	-8,00%	15.458,28	458,28	13.355,81	1.644,19	13.703,22	1.296,78	14.290,00	710	13.427,97	1.572,03	18/06/2019	Vânia Petermann	Titular	N	N	N	N	-	N	N	S	54:00:00		N	N	N	N	N	N
1110	PP	-	R$ 15.000,00	R$ 15.000,00																						30/04/2020	Vânia Petermann	Titular	N	N	S	N	-	N	N	N	-		N	N	N	N	N	N
1147	PP	-	R$ 15.000,00	R$ 30.000,00																						24/01/2020	Vânia Petermann	Titular	N	N	N	N	-	N	N	S	24:00:00		N	N	N	N	N	N
274	PP	-	R$ 14.240,00	R$ 14.240,00	test	R$ 2.881,50	-79,76%	R$ 5.171,96	-63,68%	R$ 5.262,41	-63,04%	R$ 5.897,25	-58,59%	R$ 5.150,00	-63,83%	5.858,26	8.381,74	7.771,06	6.468,94	6.505,64	7.734,36	5.286,79	8.953,21	6.686,87	7.553,13	03/11/2017	Vânia Petermann	Titular	N	N	S	N	-	N	N	N	-		N	N	N	N	N	N
53	PP	-	R$ 14.000,00	R$ 14.000,00	train	R$ 13.999,98	0,00%	R$ 11.793,63	-15,76%	R$ 12.051,77	-13,92%	R$ 9.276,60	-33,74%	R$ 11.550,00	-17,50%	10.376,21	3.623,79	8.093,20	5.906,80	9.012,88	4.987,12	12.340,35	1.659,65	9.959,99	4.040,01	29/04/2019	Vânia Petermann	Titular	N	N	N	N	-	N	N	S	24:00:00		N	N	N	N	N	N
379	PT	-	R$ 14.000,00	R$ 14.000,00	train	R$ 14.000,01	0,00%	R$ 10.684,17	-23,68%	R$ 10.822,82	-22,69%	R$ 8.890,65	-36,50%	R$ 12.050,00	-13,93%	3.116,56	10.883,44	7.404,24	6.595,76	6.930,59	7.069,41	8.830,48	5.169,52	7.562,26	6.437,74	28/07/2016	Vânia Petermann	Titular	N	N	N	N	-	N	N	S	42:00:00		N	N	N	N	N	N
500	PP	-	R$ 14.000,00	R$ 14.000,00	test	R$ 4.211,34	-69,92%	R$ 3.982,00	-71,56%	R$ 2.955,70	-78,89%	R$ 4.989,80	-64,36%	R$ 3.350,00	-76,07%	6.574,06	7.425,94	7.370,87	6.629,13	7.712,09	6.287,91	6.833,54	7.166,46	7.444,61	6.555,39	29/05/2015	Vânia Petermann	Titular	N	N	N	N	-	N	N	S	48:00:00		N	N	N	N	N	N
678	PP	-	R$ 14.000,00	R$ 14.000,00	test	R$ 10.385,17	-25,82%	R$ 6.663,20	-52,41%	R$ 5.912,54	-57,77%	R$ 6.576,38	-53,03%	R$ 7.450,00	-46,79%	12.010,94	1.989,06	7.181,57	6.818,43	9.844,80	4.155,20	9.850,57	4.149,43	10.207,79	3.792,21	07/06/2019	Vânia Petermann	Titular	N	N	N	N	-	N	N	S	31:00:00		N	N	N	N	N	N
757	PP	-	R$ 13.500,00	R$ 27.000,00	train	R$ 13.500,01	0,00%	R$ 11.030,86	-18,29%	R$ 10.648,83	-21,12%	R$ 8.443,33	-37,46%	R$ 11.850,00	-12,22%	9.819,55	3.680,45	8.029,90	5.470,10	9.067,83	4.432,17	11.766,63	1.733,37	9.781,29	3.718,71	01/08/2019	Vânia Petermann	Titular	N	N	N	S	3	N	N	S	24:00:00		N	N	N	N	N	N
16	PP	-	R$ 13.000,00	R$ 13.000,00	test	R$ 6.784,57	-47,81%	R$ 7.265,98	-44,11%	R$ 7.874,31	-39,43%	R$ 5.897,25	-54,64%	R$ 6.800,00	-47,69%	9.766,57	3.233,43	8.088,22	4.911,78	8.828,64	4.171,36	11.722,41	1.277,59	10.084,31	2.915,69	27/03/2019	Vânia Petermann	Titular	N	N	N	N	-	N	N	S	21:00:00		N	N	N	N	N	N
24	PP	-	R$ 13.000,00	R$ 13.000,00	train	R$ 13.000,02	0,00%	R$ 11.241,82	-13,52%	R$ 10.652,25	-18,06%	R$ 8.582,28	-33,98%	R$ 10.750,00	-17,31%	9.038,66	3.961,34	7.818,71	5.181,29	8.191,80	4.808,20	8.137,08	4.862,92	8.633,48	4.366,52	04/04/2019	Vânia Petermann	Titular	N	N	N	N	-	N	N	S	24:00:00		N	N	N	N	N	N
143	PP	-	R$ 13.000,00	R$ 13.000,00	train	R$ 13.000,02	0,00%	R$ 10.241,09	-21,22%	R$ 11.203,27	-13,82%	R$ 8.109,93	-37,62%	R$ 10.800,00	-16,92%	7.229,21	5.770,79	7.512,31	5.487,69	7.659,46	5.340,54	5.918,92	7.081,08	7.563,35	5.436,65	14/11/2018	Leone Carlos Martins Júnior	Titular	N	N	N	N	-	N	N	S	48:00:00		N	N	N	N	N	N
1098	PP	-	R$ 13.000,00	R$ 13.000,00																						24/04/2020	Vânia Petermann	Titular	N	N	N	N	-	N	S	N	-		N	N	N	N	N	N
1099	PP	-	R$ 13.000,00	R$ 13.000,00																						24/04/2020	Vânia Petermann	Titular	N	N	N	N	-	N	S	N	-		N	N	N	N	N	N
1103	PP	-	R$ 13.000,00	R$ 13.000,00																						19/03/2020	Vânia Petermann	Titular	N	N	N	N	-	N	N	S	24:00:00		N	N	N	N	N	N
27	PP	-	R$ 12.000,00	R$ 12.000,00	train	R$ 12.000,01	0,00%	R$ 9.909,50	-17,42%	R$ 9.646,39	-19,61%	R$ 7.865,17	-34,46%	R$ 11.300,00	-5,83%	9.590,99	2.409,01	12.180,66	180,66	10.266,38	1.733,62	14.349,29	2.349,29	10.996,63	1.003,37	05/04/2019	Vânia Petermann	Titular	N	N	N	N	-	N	N	S	25:00:00		N	N	N	N	N	N
31	PP	-	R$ 12.000,00	R$ 12.000,00	train	R$ 11.999,99	0,00%	R$ 9.686,77	-19,28%	R$ 8.539,43	-28,84%	R$ 6.576,38	-45,20%	R$ 10.100,00	-15,83%	6.564,95	5.435,05	7.416,98	4.583,02	7.622,75	4.377,25	6.748,66	5.251,34	7.399,98	4.600,02	09/04/2019	Vânia Petermann	Titular	N	N	N	N	-	N	N	S	19:00:00		N	N	N	N	N	N
39	PP	-	R$ 12.000,00	R$ 12.000,00	train	R$ 12.000,02	0,00%	R$ 10.025,29	-16,46%	R$ 9.624,92	-19,79%	R$ 7.704,17	-35,80%	R$ 11.200,00	-6,67%	7.158,49	4.841,51	7.619,75	4.380,25	7.863,62	4.136,38	7.969,83	4.030,17	7.855,98	4.144,02	15/04/2019	Vânia Petermann	Titular	N	N	N	N	-	N	N	S	48:00:00		N	N	N	N	N	N
159	PP	-	R$ 12.000,00	R$ 12.000,00	train	R$ 12.000,03	0,00%	R$ 10.444,95	-12,96%	R$ 10.455,85	-12,87%	R$ 7.704,17	-35,80%	R$ 11.300,00	-5,83%	9.091,02	2.908,98	12.666,45	666,45	8.456,91	3.543,09	13.963,17	1.963,17	11.231,76	768,24	08/08/2018	Vânia Petermann	Titular	N	N	N	N	-	N	N	S	24:00:00		N	N	N	N	N	N
236	PP	-	R$ 12.000,00	R$ 12.000,00	test	R$ 7.817,24	-34,86%	R$ 7.553,97	-37,05%	R$ 7.338,19	-38,85%	R$ 6.862,50	-42,81%	R$ 6.700,00	-44,17%	12.352,12	352,12	8.255,43	3.744,57	10.751,62	1.248,38	11.469,75	530,25	11.313,29	686,71	17/01/2018	Vânia Petermann	Titular	N	N	N	N	-	N	N	S	24:00:00		N	N	N	N	N	N
260	PP	-	R$ 12.000,00	R$ 12.000,00	test	R$ 8.996,72	-25,03%	R$ 8.055,57	-32,87%	R$ 6.705,60	-44,12%	R$ 6.576,38	-45,20%	R$ 8.300,00	-30,83%	9.038,66	2.961,34	7.818,71	4.181,29	8.191,80	3.808,20	8.137,08	3.862,92	8.633,48	3.366,52	25/09/2017	Vânia Petermann	Titular	N	N	N	N	-	N	N	S	24:00:00		N	N	N	N	N	N
281	PP	-	R$ 12.000,00	R$ 12.000,00	train	R$ 11.999,98	0,00%	R$ 10.642,86	-11,31%	R$ 10.102,22	-15,81%	R$ 7.179,91	-40,17%	R$ 9.370,00	-21,92%	10.032,52	1.967,48	7.957,48	4.042,52	8.776,29	3.223,71	12.296,50	296,5	9.906,16	2.093,84	20/11/2017	Vânia Petermann	Titular	N	N	N	N	-	N	N	S	30:00:00		N	N	N	N	N	N
297	PP	-	R$ 12.000,00	R$ 12.000,00	train	R$ 11.999,99	0,00%	R$ 9.792,53	-18,40%	R$ 8.700,91	-27,49%	R$ 7.000,00	-41,67%	R$ 7.800,00	-35,00%	6.556,64	5.443,36	8.017,85	3.982,15	8.341,56	3.658,44	9.216,53	2.783,47	9.048,09	2.951,91	14/07/2017	Vânia Petermann	Titular	N	N	N	N	-	N	N	S	33:00:00		N	N	N	N	N	N
318	PP	-	R$ 12.000,00	R$ 12.000,00	train	R$ 11.999,99	0,00%	R$ 9.584,48	-20,13%	R$ 8.287,63	-30,94%	R$ 6.985,51	-41,79%	R$ 9.500,00	-20,83%	7.308,33	4.691,67	7.586,58	4.413,42	7.809,76	4.190,24	6.246,72	5.753,28	7.556,39	4.443,61	31/07/2017	Vânia Petermann	Titular	N	N	N	N	-	N	N	S	24:00:00		N	N	N	N	N	N
408	PT	-	R$ 12.000,00	R$ 12.000,00	train	R$ 11.999,97	0,00%	R$ 9.853,17	-17,89%	R$ 8.532,42	-28,90%	R$ 8.582,28	-28,48%	R$ 11.400,00	-5,00%	6.564,95	5.435,05	7.416,98	4.583,02	7.622,75	4.377,25	6.748,66	5.251,34	7.399,98	4.600,02	18/03/2016	Rudson Marcos	Titular	N	N	N	N	-	N	N	S	24:00:00		N	N	N	N	N	N
415	PT	-	R$ 12.000,00	R$ 12.000,00	test	R$ 10.638,30	-11,35%	R$ 9.081,02	-24,32%	R$ 8.379,45	-30,17%	R$ 8.040,40	-33,00%	R$ 11.350,00	-5,42%	6.574,06	5.425,94	7.370,87	4.629,13	7.712,09	4.287,91	6.833,54	5.166,46	7.444,61	4.555,39	08/04/2016	Rudson Marcos	Titular	N	N	N	N	-	N	N	S	24:00:00		N	N	N	N	N	N
565	PT	-	R$ 12.000,00	R$ 24.000,00	train	R$ 12.000,01	0,00%	R$ 9.725,57	-18,95%	R$ 8.361,35	-30,32%	R$ 6.930,68	-42,24%	R$ 11.300,00	-5,83%	6.487,28	5.512,72	7.769,52	4.230,48	7.762,07	4.237,93	7.234,68	4.765,32	7.700,75	4.299,25	14/12/2014	Vânia Petermann	Titular	N	N	N	S	5	N	N	N	-		N	N	N	N	N	N
610	PP	-	R$ 12.000,00	R$ 12.000,00	test	R$ 8.782,52	-26,81%	R$ 6.392,90	-46,73%	R$ 7.092,01	-40,90%	R$ 5.317,85	-55,68%	R$ 6.800,00	-43,33%	6.574,06	5.425,94	7.370,87	4.629,13	7.712,09	4.287,91	6.833,54	5.166,46	7.444,61	4.555,39	05/06/2014	Margani de Mello	Titular	N	N	N	N	-	N	S	N	-		N	N	N	N	N	N
767	PP	-	R$ 12.000,00	R$ 12.000,00	train	R$ 11.999,99	0,00%	R$ 9.692,28	-19,23%	R$ 10.059,62	-16,17%	R$ 7.179,91	-40,17%	R$ 8.550,00	-28,75%	12.869,55	869,55	7.503,95	4.496,05	11.926,59	73,41	11.916,60	83,4	13.905,08	1.905,08	02/08/2019	Vânia Petermann	Titular	N	N	N	N	-	N	N	S	31:00:00		N	N	N	N	N	N
842	PP	-	R$ 12.000,00	R$ 12.000,00	train	R$ 12.000,02	0,00%	R$ 10.499,19	-12,51%	R$ 8.466,36	-29,45%	R$ 7.264,41	-39,46%	R$ 11.600,00	-3,33%	9.766,57	2.233,43	8.088,22	3.911,78	8.828,64	3.171,36	11.722,41	277,59	10.084,31	1.915,69	02/10/2019	Vânia Petermann	Titular	N	N	N	N	-	N	N	S	24:00:00		N	N	N	N	N	N
1061	PP	-	R$ 12.000,00	R$ 12.000,00																						20/03/2020	Vânia Petermann	Titular	N	N	N	N	-	N	N	S	30:00:00		N	N	N	N	N	N
1091	PP	-	R$ 12.000,00	R$ 24.000,00																						06/03/2020	Vânia Petermann	Titular	N	N	N	N	-	N	N	S	26:20:00		N	N	N	N	N	N
1160	PP	-	R$ 12.000,00	R$ 24.000,00																						02/09/2020	Vânia Petermann	Titular	N	N	N	N	-	N	N	S	43:00:00		N	N	N	N	N	N
42	PP	-	R$ 11.000,00	R$ 11.000,00	test	R$ 6.756,30	-38,58%	R$ 7.740,84	-29,63%	R$ 7.054,49	-35,87%	R$ 6.591,16	-40,08%	R$ 8.100,00	-26,36%	7.291,51	3.708,49	7.982,36	3.017,64	8.638,81	2.361,19	9.710,73	1.289,27	9.048,09	1.951,91	16/04/2019	Vânia Petermann	Titular	N	N	N	N	-	N	N	S	20:00:00		N	N	N	N	N	N
73	PP	-	R$ 11.000,00	R$ 22.000,00	train	R$ 11.000,01	0,00%	R$ 9.832,86	-10,61%	R$ 8.103,88	-26,33%	R$ 6.591,16	-40,08%	R$ 8.300,00	-24,55%	10.963,39	36,61	8.559,85	2.440,15	9.962,60	1.037,40	12.024,18	1.024,18	10.389,41	610,59	10/01/2019	Vânia Petermann	Titular	N	N	N	N	-	N	N	S	24:00:00		N	N	N	N	N	N
124	PP	-	R$ 11.000,00	R$ 11.000,00	test	R$ 7.147,80	-35,02%	R$ 7.334,12	-33,33%	R$ 6.848,32	-37,74%	R$ 8.582,28	-21,98%	R$ 6.300,00	-42,73%	11.450,84	450,84	8.179,80	2.820,20	10.050,62	949,38	10.992,99	7,01	9.429,27	1.570,73	15/10/2018	Ana Luisa Schmidt Ramos	Substituto	N	N	N	N	-	N	N	S	24:00:00		N	N	N	N	N	N
211	PP	-	R$ 11.000,00	R$ 11.000,00	train	R$ 10.999,99	0,00%	R$ 9.475,74	-13,86%	R$ 8.044,17	-26,87%	R$ 6.930,68	-36,99%	R$ 8.500,00	-22,73%	10.032,52	967,48	7.957,48	3.042,52	8.776,29	2.223,71	12.296,50	1.296,50	9.906,16	1.093,84	06/03/2018	Alexandra Lorenzi da Silva	Titular	N	N	N	N	-	N	N	S	24:00:00		N	N	N	N	N	N
667	PP	-	R$ 11.000,00	R$ 11.000,00	train	R$ 11.000,00	0,00%	R$ 9.624,18	-12,51%	R$ 8.519,44	-22,55%	R$ 8.109,93	-26,27%	R$ 9.800,00	-10,91%	9.804,78	1.195,22	7.994,93	3.005,07	8.547,17	2.452,83	8.066,01	2.933,99	9.060,98	1.939,02	30/05/2019	Vânia Petermann	Titular	N	N	N	N	-	N	N	S	26:00:00		N	N	N	N	N	N
674	PP	-	R$ 11.000,00	R$ 21.000,00	train	R$ 10.000,00	0,00%	R$ 8.436,20	-15,64%	R$ 10.223,84	2,24%	R$ 6.164,29	-38,36%	R$ 5.000,00	-50,00%	5.147,41	5.852,59	7.349,01	3.650,99	8.136,43	2.863,57	6.707,60	4.292,40	7.677,68	3.322,32	05/06/2019	Vânia Petermann	Titular	N	N	N	N	-	N	N	S	12:00:00		N	N	N	N	N	N
715	PP	-	R$ 11.000,00	R$ 22.000,00	test	R$ 8.281,07	-24,72%	R$ 8.125,36	-26,13%	R$ 9.507,14	-13,57%	R$ 8.435,93	-23,31%	R$ 8.900,00	-19,09%	8.585,04	2.414,96	7.993,32	3.006,68	5.739,91	5.260,09	6.228,16	4.771,84	6.724,60	4.275,40	28/06/2019	Vânia Petermann	Titular	N	N	N	N	-	N	N	S	23:00:00		N	N	N	N	N	N
875	PP	-	R$ 11.000,00	R$ 11.000,00																						02/12/2019	Vânia Petermann	Titular	N	N	N	N	-	N	N	S	24:00:00		N	N	N	N	N	N
1041	PP	-	R$ 11.000,00	R$ 11.000,00																						27/01/2020	Vânia Petermann	Titular	N	N	N	N	-	N	N	S	24:00:00		N	N	N	N	N	N
1043	PP	-	R$ 11.000,00	R$ 11.000,00																						20/01/2020	Vânia Petermann	Titular	N	N	N	N	-	N	N	S	23:00:00		N	N	N	N	N	N
1087	PP	-	R$ 11.000,00	R$ 22.000,00																						22/01/2020	Vânia Petermann	Titular	N	N	N	N	-	N	N	S	18:00:00		N	N	N	N	N	N
1097	PP	-	R$ 11.000,00	R$ 44.000,00																						24/05/2020	Vânia Petermann	Titular	N	N	N	N	-	N	N	S	24:00:00		N	N	N	N	N	N
1102	PP	-	R$ 11.000,00	R$ 11.000,00																						23/03/2020	Vânia Petermann	Titular	N	N	N	N	-	N	N	S	48:00:00		N	N	N	N	N	N
1100	PP	-	R$ 10.500,00	R$ 10.500,00																						31/03/2020	Vânia Petermann	Titular	N	N	N	N	-	N	N	S	20:15:00		N	N	N	N	N	N
1	PP	-	R$ 10.000,00	R$ 10.000,00	train	R$ 10.000,01	0,00%	R$ 7.859,29	-21,41%	R$ 8.357,67	-16,42%	R$ 5.692,48	-43,08%	R$ 9.300,00	-7,00%	6.149,46	3.850,54	7.334,43	2.665,57	7.457,03	2.542,97	6.056,03	3.943,97	7.269,63	2.730,37	10/04/2019	Vânia Petermann	Titular	N	N	N	S	2	S	N	S	4:50:00		N	N	N	N	N	N
3	PP	-	R$ 10.000,00	R$ 10.000,00	test	R$ 8.038,84	-19,61%	R$ 7.810,22	-21,90%	R$ 7.515,66	-24,84%	R$ 7.704,17	-22,96%	R$ 8.100,00	-19,00%	10.037,93	37,93	9.198,10	801,9	10.214,35	214,35	9.978,33	21,67	9.920,07	79,93	22/02/2019	Lucilene dos Santos	Substituto	N	N	N	N	-	N	N	S	24:00:00		N	N	N	N	N	N
4	PP	-	R$ 10.000,00	R$ 10.000,00	train	R$ 10.000,01	0,00%	R$ 9.868,77	-1,31%	R$ 9.237,84	-7,62%	R$ 6.985,51	-30,14%	R$ 9.400,00	-6,00%	9.800,07	199,93	9.276,24	723,76	9.954,41	45,59	10.000,00	-	10.057,37	57,37	18/02/2019	Lucilene dos Santos	Substituto	N	N	N	N	-	N	N	S	22:00:00		N	N	N	N	N	N
6	PP	-	R$ 10.000,00	R$ 10.000,00	test	R$ 4.568,29	-54,32%	R$ 6.938,18	-30,62%	R$ 6.083,52	-39,16%	R$ 5.345,26	-46,55%	R$ 8.800,00	-12,00%	9.798,40	201,6	8.534,46	1.465,54	9.379,11	620,89	10.000,00	-	9.638,06	361,94	27/02/2019	Lucilene dos Santos	Substituto	N	N	N	S	14	N	N	N	-		N	N	N	N	N	N
9	PP	-	R$ 10.000,00	R$ 10.000,00	test	R$ 7.085,55	-29,14%	R$ 6.562,75	-34,37%	R$ 5.871,85	-41,28%	R$ 6.246,99	-37,53%	R$ 6.870,00	-31,30%	8.717,39	1.282,61	9.258,54	741,46	10.093,92	93,92	10.000,00	-	10.182,69	182,69	18/03/2019	Vânia Petermann	Titular	N	N	N	N	-	N	N	S	20:00:00		N	N	N	N	N	N
14	PP	-	R$ 10.000,00	R$ 10.000,00	train	R$ 9.999,99	0,00%	R$ 8.022,59	-19,77%	R$ 7.725,52	-22,74%	R$ 5.551,23	-44,49%	R$ 7.500,00	-25,00%	9.184,00	816	8.696,27	1.303,73	9.248,74	751,26	10.000,00	-	9.711,89	288,11	08/03/2019	Vânia Petermann	Titular	N	N	S	N	-	N	N	N	-		N	N	N	N	N	N
19	PT	-	R$ 10.000,00	R$ 10.000,00	test	R$ 9.665,04	-3,35%	R$ 8.102,07	-18,98%	R$ 9.211,77	-7,88%	R$ 6.552,57	-34,47%	R$ 9.000,00	-10,00%	10.696,58	696,58	9.460,29	539,71	10.825,31	825,31	9.997,00	3	10.494,88	494,88	22/03/2019	Lucilene dos Santos	Substituto	N	N	N	N	-	N	N	S	24:00:00		N	N	N	N	N	N
23	PP	-	R$ 10.000,00	R$ 10.000,00	train	R$ 10.000,01	0,00%	R$ 9.388,42	-6,12%	R$ 9.527,06	-4,73%	R$ 7.179,91	-28,20%	R$ 9.200,00	-8,00%	9.326,12	673,88	9.258,54	741,46	9.983,09	16,91	10.000,00	-	10.135,97	135,97	05/04/2019	Vânia Petermann	Titular	N	N	N	N	-	N	N	S	8:00:00		N	N	N	N	N	N
25	PP	-	R$ 10.000,00	R$ 10.000,00	train	R$ 10.000,01	0,00%	R$ 9.037,10	-9,63%	R$ 8.662,11	-13,38%	R$ 6.246,99	-37,53%	R$ 9.500,00	-5,00%	10.047,63	47,63	9.189,25	810,75	10.331,01	331,01	10.000,00	-	10.293,98	293,98	05/04/2019	Vânia Petermann	Titular	N	N	N	N	-	N	N	S	8:00:00		N	N	N	N	N	N
26	PP	-	R$ 10.000,00	R$ 10.000,00	test	R$ 6.953,86	-30,46%	R$ 7.407,25	-25,93%	R$ 7.314,44	-26,86%	R$ 6.042,18	-39,58%	R$ 9.000,00	-10,00%	10.083,83	83,83	9.454,18	545,82	10.167,48	167,48	10.000,00	-	10.201,14	201,14	04/04/2019	Vânia Petermann	Titular	N	N	N	N	-	N	N	S	24:00:00		N	N	N	N	N	N
44	PP	-	R$ 10.000,00	R$ 17.500,00	train	R$ 10.000,00	0,00%	R$ 8.987,69	-10,12%	R$ 8.180,81	-18,19%	R$ 7.439,39	-25,61%	R$ 9.200,00	-8,00%	12.135,01	2.135,01	10.568,76	568,76	12.313,52	2.313,52	9.970,00	30	11.338,08	1.338,08	16/04/2019	Vânia Petermann	Titular	N	N	N	S	10	N	N	N	-		N	N	N	N	N	N
45	PP	-	R$ 10.000,00	R$ 10.000,00	train	R$ 9.999,98	0,00%	R$ 9.334,30	-6,66%	R$ 9.964,27	-0,36%	R$ 8.582,28	-14,18%	R$ 9.400,00	-6,00%	10.450,59	450,59	10.723,43	723,43	9.919,57	80,43	10.300,00	300	10.997,08	997,08	25/04/2019	Vânia Petermann	Titular	N	N	S	N	-	N	N	N	-		N	N	N	N	N	N
48	PP	-	R$ 10.000,00	R$ 10.000,00	test	R$ 10.176,34	1,76%	R$ 7.139,15	-28,61%	R$ 9.035,72	-9,64%	R$ 8.582,28	-14,18%	R$ 9.400,00	-6,00%	10.806,45	806,45	9.176,14	823,86	10.777,26	777,26	10.000,00	-	10.339,67	339,67	29/04/2019	Vânia Petermann	Titular	N	N	N	N	-	N	N	S	18:00:00		N	N	N	N	N	N
55	PP	-	R$ 10.000,00	R$ 10.000,00	train	R$ 10.000,02	0,00%	R$ 9.333,87	-6,66%	R$ 8.634,87	-13,65%	R$ 7.704,17	-22,96%	R$ 9.700,00	-3,00%	9.562,47	437,53	8.723,33	1.276,67	9.111,54	888,46	10.000,00	-	9.530,95	469,05	30/04/2019	Vânia Petermann	Titular	N	N	N	S	15	N	N	N	-		N	N	N	N	N	N
67	PP	-	R$ 10.000,00	R$ 10.000,00	train	R$ 10.000,00	0,00%	R$ 8.836,78	-11,63%	R$ 7.472,61	-25,27%	R$ 6.389,52	-36,10%	R$ 8.500,00	-15,00%	9.202,08	797,92	8.259,84	1.740,16	8.454,56	1.545,44	5.520,00	4.480,00	8.420,75	1.579,25	10/05/2019	Vânia Petermann	Titular	N	N	N	N	-	N	N	S	28:00:00		N	N	N	N	N	N
72	PP	-	R$ 10.000,00	R$ 10.000,00	test	R$ 8.972,14	-10,28%	R$ 9.171,32	-8,29%	R$ 9.590,70	-4,09%	R$ 6.693,76	-33,06%	R$ 8.200,00	-18,00%	9.743,89	256,11	9.189,25	810,75	9.983,29	16,71	10.000,00	-	10.069,51	69,51	10/01/2019	Vânia Petermann	Titular	N	N	N	N	-	N	N	S	20:30:00		N	N	N	N	N	N
74	PP	-	R$ 10.000,00	R$ 10.000,00	train	R$ 9.999,97	0,00%	R$ 9.789,13	-2,11%	R$ 9.695,89	-3,04%	R$ 7.264,41	-27,36%	R$ 9.600,00	-4,00%	10.901,22	901,22	6.040,31	3.959,69	9.637,50	362,5	6.826,70	3.173,30	7.679,32	2.320,68	10/01/2019	Vânia Petermann	Titular	N	N	N	N	-	N	N	S	24:00:00		N	N	N	N	N	N
77	PP	-	R$ 10.000,00	R$ 20.000,00	test	R$ 6.004,61	-39,95%	R$ 7.171,88	-28,28%	R$ 9.961,46	-0,39%	R$ 8.649,50	-13,50%	R$ 8.885,20	-11,15%	9.851,05	148,95	11.378,33	1.378,33	8.411,82	1.588,18	10.550,00	550	9.890,95	109,05	23/01/2019	Vânia Petermann	Titular	N	N	N	N	-	N	N	S	48:00:00		N	N	N	N	N	N
80	PP	-	R$ 10.000,00	R$ 20.000,00	train	R$ 9.999,98	0,00%	R$ 9.535,71	-4,64%	R$ 9.643,05	-3,57%	R$ 6.930,68	-30,69%	R$ 10.000,00	0,00%	9.623,72	376,28	9.155,94	844,06	9.503,06	496,94	9.837,00	163	9.652,26	347,74	21/01/2019	Vânia Petermann	Titular	N	N	N	N	-	N	N	S	24:00:00		N	N	N	N	N	N
98	PT	-	R$ 10.000,00	R$ 10.000,00	train	R$ 10.000,03	0,00%	R$ 8.972,14	-10,28%	R$ 8.867,19	-11,33%	R$ 7.179,91	-28,20%	R$ 9.300,00	-7,00%	9.785,68	214,32	8.956,63	1.043,37	9.294,71	705,29	10.000,00	-	9.676,35	323,65	24/09/2018	Rodrigo Clímaco José	Substituto	N	N	N	S	2	N	N	N	-		N	N	N	N	N	N
113	PP	-	R$ 10.000,00	R$ 10.000,00	train	R$ 10.000,01	0,00%	R$ 9.615,71	-3,84%	R$ 9.577,68	-4,22%	R$ 6.693,76	-33,06%	R$ 10.150,00	1,50%	9.743,89	256,11	9.189,25	810,75	9.983,29	16,71	10.000,00	-	10.069,51	69,51	08/10/2018	Ana Luisa Schmidt Ramos	Substituto	N	N	N	N	-	N	N	S	24:00:00		N	N	N	N	N	N
115	PP	-	R$ 10.000,00	R$ 20.000,00	test	R$ 5.697,11	-43,03%	R$ 5.709,91	-42,90%	R$ 5.205,86	-47,94%	R$ 5.897,25	-41,03%	R$ 4.900,00	-51,00%	8.288,92	1.711,08	7.903,83	2.096,17	6.643,85	3.356,15	8.154,50	1.845,50	6.483,04	3.516,96	10/10/2018	Ana Luisa Schmidt Ramos	Substituto	N	N	S	N	-	N	N	N	-		N	N	N	N	N	N
125	PP	-	R$ 10.000,00	R$ 10.000,00	train	R$ 9.999,97	0,00%	R$ 9.761,44	-2,39%	R$ 9.142,24	-8,58%	R$ 6.591,16	-34,09%	R$ 9.700,00	-3,00%	11.404,72	1.404,72	9.284,85	715,15	10.917,52	917,52	10.080,00	80	10.955,28	955,28	05/11/2018	Marcelo Pizolati	Titular	N	N	N	N	-	N	N	S	22:00:00		N	N	N	N	N	N
127	PT	-	R$ 10.000,00	R$ 10.000,00	test	R$ 13.829,88	38,30%	R$ 8.060,63	-19,39%	R$ 8.241,90	-17,58%	R$ 5.692,48	-43,08%	R$ 9.600,00	-4,00%	7.942,80	2.057,20	8.308,54	1.691,46	8.451,90	1.548,10	10.000,00	-	8.649,12	1.350,88	17/10/2018	Janaína Alexandre Linsmeyer Berbigier	Substituto	N	N	S	N	-	N	N	N	-		N	N	N	N	N	N
129	PP	-	R$ 10.000,00	R$ 10.000,00	train	R$ 10.000,12	0,00%	R$ 8.344,02	-16,56%	R$ 8.476,23	-15,24%	R$ 6.098,17	-39,02%	R$ 8.000,00	-20,00%	7.277,43	2.722,57	7.754,90	2.245,10	6.717,82	3.282,18	7.375,56	2.624,44	6.626,98	3.373,02	26/10/2018	Ana Luisa Schmidt Ramos	Substituto	N	N	S	N	-	N	N	N	-		N	N	N	N	N	N
135	PT	-	R$ 10.000,00	R$ 10.000,00	test	R$ 6.229,36	-37,71%	R$ 7.377,36	-26,23%	R$ 7.916,37	-20,84%	R$ 6.357,66	-36,42%	R$ 9.200,00	-8,00%	8.921,03	1.078,97	7.775,54	2.224,46	8.409,31	1.590,69	10.000,00	-	8.466,82	1.533,18	31/10/2018	Ana Luisa Schmidt Ramos	Substituto	N	N	N	N	-	N	N	S	7:00:00		N	N	N	N	N	N
138	PT	-	R$ 10.000,00	R$ 10.000,00	train	R$ 10.000,00	0,00%	R$ 8.378,55	-16,21%	R$ 7.747,40	-22,53%	R$ 6.098,17	-39,02%	R$ 10.200,00	2,00%	11.082,76	1.082,76	9.350,18	649,82	11.296,52	1.296,52	10.190,00	190	14.657,39	4.657,39	01/11/2018	Marcelo Pizolati	Titular	N	N	N	N	-	N	N	S	23:00:00		N	N	N	N	N	N
157	PP	-	R$ 10.000,00	R$ 10.000,00	train	R$ 9.999,99	0,00%	R$ 9.208,15	-7,92%	R$ 9.601,88	-3,98%	R$ 6.862,50	-31,37%	R$ 9.000,00	-10,00%	8.377,89	1.622,11	8.168,95	1.831,05	7.687,25	2.312,75	9.525,00	475	8.019,71	1.980,29	08/08/2018	Vânia Petermann	Titular	N	N	N	N	-	N	N	S	10:00:00		N	N	N	N	N	N
162	PP	-	R$ 10.000,00	R$ 18.000,00	train	R$ 10.000,02	0,00%	R$ 9.147,04	-8,53%	R$ 8.464,85	-15,35%	R$ 6.693,76	-33,06%	R$ 9.800,00	-2,00%	11.108,21	1.108,21	8.255,23	1.744,77	9.964,23	35,77	8.039,50	1.960,50	8.779,38	1.220,62	09/08/2018	Vânia Petermann	Titular	N	N	N	S	1	N	S	N	-		N	N	N	N	N	N
170	PT	-	R$ 10.000,00	R$ 10.000,00	test	R$ 6.264,88	-37,35%	R$ 7.147,82	-28,52%	R$ 6.703,22	-32,97%	R$ 6.301,85	-36,98%	R$ 6.200,00	-38,00%	8.966,10	1.033,90	8.083,55	1.916,45	7.919,75	2.080,25	9.763,33	236,67	8.686,03	1.313,97	30/08/2018	Vânia Petermann	Titular	N	N	N	S	1	N	N	S	22:00:00		N	N	N	N	N	N
174	PP	-	R$ 10.000,00	R$ 20.000,00	train	R$ 10.000,02	0,00%	R$ 8.326,23	-16,74%	R$ 8.178,30	-18,22%	R$ 7.179,91	-28,20%	R$ 9.500,00	-5,00%	14.279,06	4.279,06	10.561,61	561,61	13.124,34	3.124,34	9.748,00	252	11.396,31	1.396,31	11/09/2018	Vânia Petermann	Titular	N	N	N	N	-	N	N	S	24:00:00		N	N	N	N	N	N
177	PT	-	R$ 10.000,00	R$ 10.000,00	test	R$ 5.375,54	-46,24%	R$ 7.150,90	-28,49%	R$ 7.427,79	-25,72%	R$ 6.301,85	-36,98%	R$ 8.100,00	-19,00%	8.836,46	1.163,54	8.382,30	1.617,70	8.301,39	1.698,61	9.288,33	711,67	8.884,35	1.115,65	12/09/2018	Ana Luisa Schmidt Ramos	Substituto	N	N	N	N	-	N	N	S	15:00:00		N	N	N	N	N	N
185	PP	-	R$ 10.000,00	R$ 10.000,00	test	R$ 756,30	-92,44%	R$ 2.817,02	-71,83%	R$ 3.757,80	-62,42%	R$ 4.193,04	-58,07%	R$ 2.285,20	-77,15%	8.763,90	1.236,10	8.259,84	1.740,16	8.394,62	1.605,38	10.000,00	-	8.420,75	1.579,25	18/09/2018	Ana Luisa Schmidt Ramos	Substituto	N	N	N	N	-	N	S	N	-		N	N	N	S	N	S
200	PP	-	R$ 10.000,00	R$ 20.000,00	test	R$ 3.290,47	-67,10%	R$ 6.408,98	-35,91%	R$ 7.094,71	-29,05%	R$ 5.345,26	-46,55%	R$ 7.350,00	-26,50%	8.436,95	1.563,05	8.906,03	1.093,97	8.470,85	1.529,15	10.000,00	-	9.528,58	471,42	29/05/2018	Vânia Petermann	Titular	N	N	S	S	6	N	N	N	-		N	N	N	N	N	N
203	PP	-	R$ 10.000,00	R$ 10.000,00	train	R$ 10.000,01	0,00%	R$ 9.255,34	-7,45%	R$ 8.514,43	-14,86%	R$ 6.930,68	-30,69%	R$ 9.500,00	-5,00%	9.659,93	340,07	9.377,30	622,7	10.024,77	24,77	10.000,00	-	10.151,41	151,41	19/01/2018	Vânia Petermann	Titular	N	N	N	N	-	N	N	S	72:00:00		N	N	N	S	N	S
207	PT	-	R$ 10.000,00	R$ 10.000,00	test	R$ 4.756,20	-52,44%	R$ 7.950,54	-20,49%	R$ 7.125,91	-28,74%	R$ 6.493,85	-35,06%	R$ 8.800,00	-12,00%	12.411,81	2.411,81	8.696,46	1.303,54	12.016,83	2.016,83	10.377,19	377,19	9.440,69	559,31	08/02/2018	Ana Luisa Schmidt Ramos	Substituto	N	N	N	N	-	N	N	S	24:00:00		N	N	N	N	N	N
208	PT	-	R$ 10.000,00	R$ 10.000,00	train	R$ 10.000,02	0,00%	R$ 8.393,71	-16,06%	R$ 8.213,21	-17,87%	R$ 6.301,85	-36,98%	R$ 9.800,00	-2,00%	7.087,74	2.912,26	7.850,37	2.149,63	8.344,93	1.655,07	10.000,00	-	8.540,28	1.459,72	19/02/2018	Ana Luisa Schmidt Ramos	Substituto	N	N	N	N	-	N	N	S	12:00:00		N	N	N	N	N	N
209	PT	-	R$ 10.000,00	R$ 10.000,00	train	R$ 10.000,00	0,00%	R$ 8.496,74	-15,03%	R$ 8.360,26	-16,40%	R$ 6.166,67	-38,33%	R$ 10.000,00	0,00%	8.985,41	1.014,59	8.604,07	1.395,93	8.529,28	1.470,72	10.000,00	-	8.820,95	1.179,05	15/02/2018	Ana Luisa Schmidt Ramos	Substituto	N	N	N	N	-	N	N	S	5:00:00		N	N	N	N	N	N
210	PP	-	R$ 10.000,00	R$ 10.000,00	train	R$ 10.000,00	0,00%	R$ 9.625,16	-3,75%	R$ 8.235,51	-17,64%	R$ 7.179,91	-28,20%	R$ 10.000,00	0,00%	11.231,33	1.231,33	9.258,54	741,46	11.871,85	1.871,85	10.000,00	-	10.142,39	142,39	06/03/2018	Alexandra Lorenzi da Silva	Titular	N	N	N	N	-	N	N	S	30:00:00		N	N	N	N	N	N
229	PP	-	R$ 10.000,00	R$ 10.000,00	train	R$ 10.000,00	0,00%	R$ 9.391,44	-6,09%	R$ 8.834,85	-11,65%	R$ 7.264,41	-27,36%	R$ 10.350,00	3,50%	9.699,47	300,53	9.454,18	545,82	9.340,76	659,24	10.000,00	-	10.201,14	201,14	29/11/2017	Vânia Petermann	Titular	N	N	N	N	-	N	N	S	48:00:00		N	N	N	N	N	N
237	PP	-	R$ 10.000,00	R$ 20.000,00	train	R$ 10.000,01	0,00%	R$ 9.649,74	-3,50%	R$ 8.440,43	-15,60%	R$ 6.862,50	-31,37%	R$ 10.000,00	0,00%	9.989,82	10,18	9.230,17	769,83	9.899,42	100,58	9.997,00	3	10.235,65	235,65	18/01/2018	Vânia Petermann	Titular	N	N	N	N	-	N	N	S	24:00:00		N	N	N	S	N	S
243	PP	-	R$ 10.000,00	R$ 10.000,00	train	R$ 10.000,01	0,00%	R$ 9.666,70	-3,33%	R$ 8.897,58	-11,02%	R$ 7.704,17	-22,96%	R$ 9.800,00	-2,00%	9.743,89	256,11	9.189,25	810,75	9.983,29	16,71	10.000,00	-	10.069,51	69,51	29/08/2017	Vânia Petermann	Titular	N	N	N	N	-	N	N	S	24:00:00		N	N	N	N	N	N
248	PP	-	R$ 10.000,00	R$ 10.000,00	train	R$ 9.999,99	0,00%	R$ 9.583,74	-4,16%	R$ 8.582,44	-14,18%	R$ 7.264,41	-27,36%	R$ 9.700,00	-3,00%	9.918,80	81,2	9.435,30	564,7	10.056,29	56,29	10.000,00	-	10.030,41	30,41	04/09/2017	Vânia Petermann	Titular	N	N	N	N	-	N	N	S	19:00:00		N	N	N	N	N	N
257	PP	-	R$ 10.000,00	R$ 10.000,00	train	R$ 10.000,01	0,00%	R$ 9.660,86	-3,39%	R$ 8.138,71	-18,61%	R$ 6.591,16	-34,09%	R$ 9.700,00	-3,00%	17.231,38	7.231,38	9.477,28	522,72	12.632,77	2.632,77	10.040,00	40	12.428,64	2.428,64	12/09/2017	Vânia Petermann	Titular	N	N	N	N	-	N	N	S	30:00:00		N	N	N	N	N	N
259	PP	-	R$ 10.000,00	R$ 10.000,00	train	R$ 10.000,00	0,00%	R$ 9.773,77	-2,26%	R$ 9.080,06	-9,20%	R$ 7.179,91	-28,20%	R$ 9.400,00	-6,00%	9.800,07	199,93	9.276,24	723,76	9.954,41	45,59	10.000,00	-	10.057,37	57,37	22/09/2017	Vânia Petermann	Titular	N	N	N	N	-	N	N	S	22:00:00		N	N	N	N	N	N
269	PP	-	R$ 10.000,00	R$ 40.000,00	train	R$ 9.999,99	0,00%	R$ 9.509,81	-4,90%	R$ 9.096,78	-9,03%	R$ 7.179,91	-28,20%	R$ 9.200,00	-8,00%	9.989,82	10,18	9.230,17	769,83	9.899,42	100,58	9.997,00	3	10.235,65	235,65	25/10/2017	Vânia Petermann	Titular	N	N	N	N	-	N	N	S	24:00:00		N	N	N	N	N	N
275	PP	-	R$ 10.000,00	R$ 10.000,00	test	R$ 7.368,62	-26,31%	R$ 8.574,09	-14,26%	R$ 7.915,30	-20,85%	R$ 7.179,91	-28,20%	R$ 8.100,00	-19,00%	9.262,89	737,11	9.236,12	763,88	9.368,85	631,15	10.000,00	-	10.052,23	52,23	06/11/2017	Vânia Petermann	Titular	N	N	N	N	-	N	N	S	22:00:00		N	N	N	N	N	N
276	PP	-	R$ 10.000,00	R$ 10.000,00	test	R$ 5.667,36	-43,33%	R$ 5.434,51	-45,65%	R$ 6.312,72	-36,87%	R$ 5.345,26	-46,55%	R$ 7.050,00	-29,50%	9.798,40	201,6	8.534,46	1.465,54	9.379,11	620,89	10.000,00	-	9.638,06	361,94	08/11/2017	Vânia Petermann	Titular	N	N	N	S	13	N	N	N	-		N	N	N	N	N	N
283	PP	-	R$ 10.000,00	R$ 10.000,00	test	R$ 6.724,15	-32,76%	R$ 5.682,63	-43,17%	R$ 6.225,38	-37,75%	R$ 5.345,26	-46,55%	R$ 7.000,00	-30,00%	9.073,69	926,31	8.688,14	1.311,86	8.137,36	1.862,64	9.551,18	448,82	8.926,43	1.073,57	31/07/2017	Vânia Petermann	Titular	N	N	N	S	17	N	N	N	-		N	N	N	N	N	N
293	PT	-	R$ 10.000,00	R$ 10.000,00	train	R$ 9.999,98	0,00%	R$ 9.380,85	-6,19%	R$ 8.504,52	-14,95%	R$ 6.693,76	-33,06%	R$ 9.300,00	-7,00%	9.703,16	296,84	9.396,55	603,45	9.603,10	396,9	10.030,00	30	9.824,96	175,04	26/07/2017	Vânia Petermann	Titular	N	N	N	N	-	N	N	S	20:00:00		N	N	N	N	N	N
301	PP	-	R$ 10.000,00	R$ 20.000,00	test	R$ 7.501,35	-24,99%	R$ 9.541,58	-4,58%	R$ 8.035,32	-19,65%	R$ 6.930,68	-30,69%	R$ 9.600,00	-4,00%	9.262,89	737,11	9.236,12	763,88	9.368,85	631,15	10.000,00	-	10.052,23	52,23	13/07/2017	Vânia Petermann	Titular	N	N	N	N	-	N	N	S	24:00:00		N	N	N	N	N	N
321	PP	-	R$ 10.000,00	R$ 10.000,00	train	R$ 10.000,00	0,00%	R$ 9.705,72	-2,94%	R$ 8.295,65	-17,04%	R$ 6.930,68	-30,69%	R$ 10.000,00	0,00%	10.083,83	83,83	9.454,18	545,82	10.167,48	167,48	10.000,00	-	10.201,14	201,14	10/07/2017	Vânia Petermann	Titular	N	N	N	N	-	N	N	S	26:00:00		N	N	N	N	N	N
334	PT	-	R$ 10.000,00	R$ 30.000,00	test	R$ 9.120,90	-8,79%	R$ 9.360,59	-6,39%	R$ 8.570,94	-14,29%	R$ 6.930,68	-30,69%	R$ 9.400,00	-6,00%	9.699,47	300,53	9.454,18	545,82	9.340,76	659,24	10.000,00	-	10.201,14	201,14	18/07/2017	Vânia Petermann	Titular	N	N	N	N	-	N	N	S	20:00:00		N	N	N	N	N	N
344	PP	-	R$ 10.000,00	R$ 10.000,00	train	R$ 9.999,98	0,00%	R$ 8.581,74	-14,18%	R$ 8.511,87	-14,88%	R$ 5.750,00	-42,50%	R$ 8.300,00	-17,00%	9.566,87	433,13	8.928,87	1.071,13	8.827,53	1.172,47	10.000,00	-	9.916,91	83,09	19/04/2017	Vânia Petermann	Titular	S	N	N	N	-	N	N	N	-		N	N	N	N	N	N
346	PP	-	R$ 10.000,00	R$ 10.000,00	test	R$ 11.972,66	19,73%	R$ 7.488,95	-25,11%	R$ 7.162,15	-28,38%	R$ 5.897,25	-41,03%	R$ 6.700,00	-33,00%	10.431,18	431,18	8.696,27	1.303,73	9.814,50	185,5	10.000,00	-	9.711,89	288,11	13/05/2017	Vânia Petermann	Titular	N	N	S	N	-	N	N	N	-		N	N	N	N	N	N
359	PP	-	R$ 10.000,00	R$ 10.000,00	train	R$ 9.999,99	0,00%	R$ 8.277,90	-17,22%	R$ 6.922,95	-30,77%	R$ 5.345,26	-46,55%	R$ 7.400,00	-26,00%	10.748,72	748,72	8.534,46	1.465,54	9.856,89	143,11	10.000,00	-	9.710,04	289,96	07/02/2017	Davidson Jahn Mello	Titular	N	N	N	N	-	N	S	N	-		N	N	N	N	N	N
374	PP	-	R$ 10.000,00	R$ 10.000,00	train	R$ 9.999,99	0,00%	R$ 7.600,04	-24,00%	R$ 7.991,02	-20,09%	R$ 5.337,28	-46,63%	R$ 7.000,00	-30,00%	8.668,21	1.331,79	8.972,17	1.027,83	9.577,43	422,57	10.000,00	-	9.750,59	249,41	09/12/2016	Vânia Petermann	Titular	N	N	N	N	-	N	N	S	48:00:00		N	N	N	N	N	N
383	PP	-	R$ 10.000,00	R$ 10.000,00	test	R$ 11.165,54	11,66%	R$ 9.665,54	-3,34%	R$ 10.262,45	2,62%	R$ 6.862,50	-31,37%	R$ 8.750,00	-12,50%	10.495,47	495,47	8.928,87	1.071,13	9.801,41	198,59	10.000,00	-	9.916,91	83,09	27/07/2016	Vânia Petermann	Titular	N	N	S	N	-	N	N	N	-		N	N	N	N	N	N
384	PT	-	R$ 10.000,00	R$ 10.000,00	test	R$ 9.167,30	-8,33%	R$ 7.160,18	-28,40%	R$ 7.095,45	-29,05%	R$ 6.098,17	-39,02%	R$ 7.400,00	-26,00%	10.030,41	30,41	8.774,28	1.225,72	9.330,96	669,04	9.928,52	71,48	9.259,56	740,44	31/08/2016	Vânia Petermann	Titular	N	N	N	S	17	N	N	N	-		N	N	N	N	N	N
385	PT	-	R$ 10.000,00	R$ 10.000,00	train	R$ 10.000,00	0,00%	R$ 7.527,51	-24,72%	R$ 7.292,11	-27,08%	R$ 5.337,28	-46,63%	R$ 6.800,00	-32,00%	7.669,29	2.330,71	7.409,99	2.590,01	7.730,79	2.269,21	8.143,31	1.856,69	7.670,60	2.329,40	27/07/2016	Bárbara Gonçalves Dalponte	Leigo	N	N	N	N	-	N	N	S	15:00:00		N	N	N	N	N	N
394	PP	-	R$ 10.000,00	R$ 10.000,00	train	R$ 10.000,00	0,00%	R$ 8.352,05	-16,48%	R$ 7.995,06	-20,05%	R$ 6.098,17	-39,02%	R$ 8.500,00	-15,00%	10.467,57	467,57	8.956,63	1.043,37	9.904,52	95,48	10.000,00	-	9.739,41	260,59	15/09/2016	Vânia Petermann	Titular	N	N	N	S	6	N	N	N	-		N	N	N	N	N	N
396	PP	-	R$ 10.000,00	R$ 10.000,00	test	R$ 3.527,57	-64,72%	R$ 6.054,18	-39,46%	R$ 5.314,09	-46,86%	R$ 4.948,34	-50,52%	R$ 7.500,00	-25,00%	7.136,47	2.863,53	7.895,66	2.104,34	7.832,98	2.167,02	9.442,50	557,5	7.555,10	2.444,90	29/07/2016	Vânia Petermann	Titular	S	N	N	N	-	N	N	N	-		N	N	N	N	N	N
426	PT	-	R$ 10.000,00	R$ 10.000,00	train	R$ 9.999,99	0,00%	R$ 8.965,49	-10,35%	R$ 7.958,56	-20,41%	R$ 6.246,99	-37,53%	R$ 7.900,00	-21,00%	10.601,93	601,93	8.906,03	1.093,97	9.862,51	137,49	10.000,00	-	9.642,99	357,01	24/02/2016	Andresa Bernardo	Substituto	N	N	N	N	-	N	N	S	15:00:00		N	N	N	N	N	N
441	PT	-	R$ 10.000,00	R$ 10.000,00	train	R$ 9.999,99	0,00%	R$ 9.140,46	-8,60%	R$ 8.051,02	-19,49%	R$ 6.693,76	-33,06%	R$ 8.800,00	-12,00%	10.431,18	431,18	8.696,27	1.303,73	9.814,50	185,5	10.000,00	-	9.711,89	288,11	14/12/2015	Vânia Petermann	Titular	N	N	N	N	-	N	N	S	22:00:00		N	N	N	N	N	N
450	PT	-	R$ 10.000,00	R$ 10.000,00	train	R$ 9.999,97	0,00%	R$ 8.858,54	-11,41%	R$ 8.296,22	-17,04%	R$ 8.582,28	-14,18%	R$ 8.600,00	-14,00%	10.397,19	397,19	8.912,40	1.087,60	9.857,29	142,71	10.000,00	-	9.776,27	223,73	09/09/2015	Vânia Petermann	Titular	N	N	N	N	-	N	N	S	15:00:00		N	N	N	N	N	N
456	PT	-	R$ 10.000,00	R$ 20.000,00	train	R$ 9.999,99	0,00%	R$ 8.728,51	-12,71%	R$ 9.197,13	-8,03%	R$ 6.246,99	-37,53%	R$ 9.400,00	-6,00%	8.631,53	1.368,47	8.066,97	1.933,03	8.515,75	1.484,25	9.977,00	23	8.463,95	1.536,05	06/10/2015	Vânia Petermann	Titular	N	N	N	N	-	N	N	S	15:00:00		N	N	N	N	N	N
463	PP	-	R$ 10.000,00	R$ 10.000,00	train	R$ 10.000,02	0,00%	R$ 8.942,40	-10,58%	R$ 7.450,63	-25,49%	R$ 6.693,76	-33,06%	R$ 8.500,00	-15,00%	11.022,32	1.022,32	8.959,25	1.040,75	10.060,56	60,56	10.000,00	-	9.497,24	502,76	19/10/2015	Vânia Petermann	Titular	N	N	S	N	-	N	N	N	-		N	N	N	N	N	N
464	PP	-	R$ 10.000,00	R$ 10.000,00	test	R$ 8.541,57	-14,58%	R$ 8.542,39	-14,58%	R$ 7.495,94	-25,04%	R$ 6.693,76	-33,06%	R$ 7.200,00	-28,00%	10.546,67	546,67	8.723,33	1.276,67	9.868,53	131,47	10.000,00	-	9.729,95	270,05	19/10/2015	Vânia Petermann	Titular	N	N	S	N	-	N	N	N	-		N	N	N	N	N	N
469	PT	-	R$ 10.000,00	R$ 10.000,00	train	R$ 10.000,02	0,00%	R$ 8.417,88	-15,82%	R$ 7.906,93	-20,93%	R$ 5.750,00	-42,50%	R$ 7.000,00	-30,00%	10.497,22	497,22	8.660,06	1.339,94	10.089,75	89,75	9.886,67	113,33	9.348,21	651,79	28/10/2015	Vânia Petermann	Titular	N	N	N	S	7	N	N	N	-		N	N	N	N	N	N
491	PT	-	R$ 10.000,00	R$ 10.000,00	train	R$ 10.000,01	0,00%	R$ 9.103,91	-8,96%	R$ 7.334,52	-26,65%	R$ 6.098,17	-39,02%	R$ 8.800,00	-12,00%	10.495,47	495,47	8.928,87	1.071,13	9.801,41	198,59	10.000,00	-	9.916,91	83,09	22/05/2015	Iasodara Fin Nishi	Substituto	N	N	N	N	-	S	N	N	-		N	N	N	N	N	N
541	PT	-	R$ 10.000,00	R$ 10.000,00	train	R$ 10.000,00	0,00%	R$ 8.954,29	-10,46%	R$ 7.636,56	-23,63%	R$ 5.492,86	-45,07%	R$ 9.500,00	-5,00%	8.921,03	1.078,97	7.775,54	2.224,46	8.409,31	1.590,69	10.000,00	-	8.466,82	1.533,18	07/01/2015	Davidson Jahn Mello	Titular	N	N	N	S	-	N	N	N	-		N	N	N	N	N	N
546	PT	-	R$ 10.000,00	R$ 10.000,00	train	R$ 9.999,99	0,00%	R$ 9.005,59	-9,94%	R$ 7.855,47	-21,45%	R$ 6.246,99	-37,53%	R$ 9.600,00	-4,00%	10.495,47	495,47	8.928,87	1.071,13	9.801,41	198,59	10.000,00	-	9.916,91	83,09	28/01/2015	Davidson Jahn Mello	Titular	N	N	N	N	-	N	N	S	13:00:00		N	N	N	N	N	N
550	PT	-	R$ 10.000,00	R$ 10.000,00	train	R$ 9.999,99	0,00%	R$ 8.862,15	-11,38%	R$ 7.488,68	-25,11%	R$ 6.098,17	-39,02%	R$ 10.000,00	0,00%	11.022,32	1.022,32	8.959,25	1.040,75	10.060,56	60,56	10.000,00	-	9.497,24	502,76	13/12/2014	Vânia Petermann	Titular	N	N	N	S	11	N	N	N	-		N	N	N	N	N	N
566	PT	-	R$ 10.000,00	R$ 10.000,00	train	R$ 10.000,00	0,00%	R$ 9.440,89	-5,59%	R$ 9.882,04	-1,18%	R$ 6.164,29	-38,36%	R$ 9.600,00	-4,00%	9.669,18	330,82	8.686,28	1.313,72	8.976,93	1.023,07	9.395,00	605	9.879,04	120,96	14/12/2014	Vânia Petermann	Titular	N	N	S	N	-	N	N	N	-		N	N	N	N	N	N
591	PT	-	R$ 10.000,00	R$ 10.000,00	train	R$ 10.000,00	0,00%	R$ 8.841,96	-11,58%	R$ 7.781,79	-22,18%	R$ 5.673,47	-43,27%	R$ 10.000,00	0,00%	7.942,80	2.057,20	8.308,54	1.691,46	8.451,90	1.548,10	10.000,00	-	8.649,12	1.350,88	29/09/2014	Vânia Petermann	Titular	N	N	N	S	1,5	N	N	N	-		N	N	N	N	N	N
599	PP	-	R$ 10.000,00	R$ 10.000,00	test	R$ 9.777,22	-2,23%	R$ 8.883,90	-11,16%	R$ 8.742,80	-12,57%	R$ 5.673,47	-43,27%	R$ 9.500,00	-5,00%	8.846,11	1.153,89	7.912,64	2.087,36	8.481,56	1.518,44	10.000,00	-	8.530,70	1.469,30	29/09/2014	Vânia Petermann	Titular	N	N	N	S	5	N	N	N	-		N	N	N	N	N	N
606	PT	I	R$ 10.000,00	R$ 10.000,00	00/01/1900	R$ 0,00	0,00%	R$ 0,00	0,00%	R$ 0,00	0,00%	R$ 0,00	0,00%	R$ 0,00	0,00%	-	10.000,00	-	10.000,00	-	10.000,00	-	10.000,00	-	10.000,00	04/06/2014	Margani de Mello	Titular	N	N	N	S	30	S	N	N	-		N	N	N	N	N	N
608	PP	-	R$ 10.000,00	R$ 10.000,00	train	R$ 10.000,00	0,00%	R$ 8.928,66	-10,71%	R$ 8.235,28	-17,65%	R$ 6.693,76	-33,06%	R$ 10.000,00	0,00%	9.381,99	618,01	8.981,94	1.018,06	9.247,35	752,65	9.985,00	15	9.347,58	652,42	05/06/2014	Margani de Mello	Titular	N	N	N	N	-	N	S	N	-		N	N	N	S	N	S
615	PT	-	R$ 10.000,00	R$ 10.000,00	test	R$ 3.438,81	-65,61%	R$ 7.820,26	-21,80%	R$ 7.260,56	-27,39%	R$ 5.452,38	-45,48%	R$ 8.600,00	-14,00%	7.087,74	2.912,26	7.850,37	2.149,63	8.344,93	1.655,07	10.000,00	-	8.540,28	1.459,72	07/03/2014	Margani de Mello	Titular	N	N	N	N	-	N	S	N	-		N	N	N	N	N	N
618	PT	-	R$ 10.000,00	R$ 12.500,00	test	R$ 3.487,82	39,51%	R$ 6.333,78	153,35%	R$ 6.575,40	163,02%	R$ 4.239,20	69,57%	R$ 8.500,00	240,00%	5.535,67	4.464,33	6.121,56	3.878,44	4.034,85	5.965,15	3.212,50	6.787,50	3.319,75	6.680,25	21/03/2014	Margani de Mello	Titular	N	N	N	N	-	N	S	N	-		N	N	N	N	N	N
619	PP	-	R$ 10.000,00	R$ 10.000,00	train	R$ 10.000,00	0,00%	R$ 8.974,42	-10,26%	R$ 7.533,61	-24,66%	R$ 5.673,47	-43,27%	R$ 8.600,00	-14,00%	8.921,03	1.078,97	7.775,54	2.224,46	8.409,31	1.590,69	10.000,00	-	8.466,82	1.533,18	21/03/2014	Margani de Mello	Titular	N	N	N	N	-	N	S	N	-		N	N	N	N	N	N
620	PT	-	R$ 10.000,00	R$ 10.000,00	train	R$ 10.000,00	0,00%	R$ 9.073,81	-9,26%	R$ 8.360,78	-16,39%	R$ 5.492,86	-45,07%	R$ 8.700,00	-13,00%	8.181,86	1.818,14	8.058,73	1.941,27	8.326,38	1.673,62	10.000,00	-	8.550,33	1.449,67	21/03/2014	Margani de Mello	Titular	N	N	N	N	-	N	S	N	-		N	N	N	N	N	N
629	PT	-	R$ 10.000,00	R$ 10.000,00	test	R$ 8.735,77	-12,64%	R$ 7.755,97	-22,44%	R$ 8.472,56	-15,27%	R$ 6.693,76	-33,06%	R$ 6.800,00	-32,00%	13.410,62	3.410,62	8.992,85	1.007,15	11.364,58	1.364,58	10.040,00	40	13.895,26	3.895,26	15/04/2014	Margani de Mello	Titular	N	N	N	N	-	N	N	S	30:00:00		N	N	N	N	N	N
640	PT	-	R$ 10.000,00	R$ 10.000,00	train	R$ 9.999,95	0,00%	R$ 9.002,31	-9,98%	R$ 9.132,05	-8,68%	R$ 7.142,86	-28,57%	R$ 11.000,00	10,00%	8.181,86	1.818,14	8.058,73	1.941,27	8.326,38	1.673,62	10.000,00	-	8.550,33	1.449,67	10/02/2014	Margani de Mello	Titular	N	N	N	N	-	N	N	N	-		N	N	N	N	N	N
643	PP	-	R$ 10.000,00	R$ 10.000,00	train	R$ 10.000,00	0,00%	R$ 8.872,73	-11,27%	R$ 8.129,26	-18,71%	R$ 5.673,47	-43,27%	R$ 9.900,00	-1,00%	8.921,03	1.078,97	7.775,54	2.224,46	8.409,31	1.590,69	10.000,00	-	8.466,82	1.533,18	10/02/2014	Margani de Mello	Titular	N	N	N	S	10	N	N	N	-		N	N	N	N	N	N
644	PT	-	R$ 10.000,00	R$ 10.000,00	test	R$ 9.606,80	-3,93%	R$ 8.514,70	-14,85%	R$ 7.922,06	-20,78%	R$ 5.492,86	-45,07%	R$ 9.900,00	-1,00%	8.846,11	1.153,89	7.912,64	2.087,36	8.481,56	1.518,44	10.000,00	-	8.530,70	1.469,30	10/02/2014	Margani de Mello	Titular	N	N	N	S	10	N	N	N	-		N	N	N	N	N	N
649	PP	-	R$ 10.000,00	R$ 10.000,00	test	R$ 7.868,97	-21,31%	R$ 7.950,70	-20,49%	R$ 8.135,82	-18,64%	R$ 6.693,76	-33,06%	R$ 8.800,00	-12,00%	9.527,60	472,4	9.222,64	777,36	9.913,68	86,32	10.000,00	-	10.064,85	64,85	22/05/2019	Vânia Petermann	Titular	N	N	N	N	-	N	N	S	14:00:00		N	N	N	N	N	N
652	PP	-	R$ 10.000,00	R$ 10.000,00	test	R$ 5.098,51	-49,01%	R$ 7.968,28	-20,32%	R$ 7.806,07	-21,94%	R$ 6.493,85	-35,06%	R$ 7.800,00	-22,00%	9.760,72	239,28	9.448,23	551,77	9.938,71	61,29	10.000,00	-	10.051,57	51,57	23/05/2019	Vânia Petermann	Titular	N	N	N	N	-	N	N	S	24:00:00		N	N	N	S	N	S
661	PP	-	R$ 10.000,00	R$ 10.000,00	test	R$ 8.671,82	-13,28%	R$ 8.255,44	-17,45%	R$ 8.382,45	-16,18%	R$ 6.925,34	-30,75%	R$ 8.600,00	-14,00%	10.388,99	388,99	9.143,13	856,87	11.232,30	1.232,30	10.000,00	-	9.851,54	148,46	30/05/2019	Vânia Petermann	Titular	N	N	N	N	-	N	N	S	24:00:00		N	N	N	N	N	N
665	PP	-	R$ 10.000,00	R$ 10.000,00	test	R$ 4.245,38	-57,55%	R$ 6.469,73	-35,30%	R$ 5.857,92	-41,42%	R$ 5.337,28	-46,63%	R$ 7.900,00	-21,00%	10.705,84	705,84	8.695,92	1.304,08	9.874,71	125,29	9.997,00	3	9.612,06	387,94	29/05/2019	Vânia Petermann	Titular	N	N	N	S	7	N	N	N	-		N	N	N	N	N	N
668	PT	-	R$ 10.000,00	R$ 10.000,00	train	R$ 10.000,01	0,00%	R$ 8.691,79	-13,08%	R$ 7.491,99	-25,08%	R$ 6.693,76	-33,06%	R$ 9.500,00	-5,00%	9.412,53	587,47	9.347,28	652,72	9.550,96	449,04	10.030,00	30	9.681,85	318,15	30/05/2019	Vânia Petermann	Titular	N	N	N	N	-	N	N	S	34:00:00		N	N	N	N	N	N
674	PP	-	R$ 10.000,00	R$ 21.000,00	train	R$ 10.000,00	0,00%	R$ 8.436,20	-15,64%	R$ 10.223,84	2,24%	R$ 6.164,29	-38,36%	R$ 5.000,00	-50,00%	5.147,41	4.852,59	7.349,01	2.650,99	8.136,43	1.863,57	6.707,60	3.292,40	7.677,68	2.322,32	05/06/2019	Vânia Petermann	Titular	N	N	N	N	-	N	N	S	12:00:00		N	N	N	N	N	N
675	PP	-	R$ 10.000,00	R$ 10.000,00	test	R$ 4.942,92	-50,57%	R$ 4.259,10	-57,41%	R$ 4.584,41	-54,16%	R$ 5.337,28	-46,63%	R$ 2.500,00	-75,00%	6.899,00	3.101,00	7.392,76	2.607,24	7.667,23	2.332,77	7.156,23	2.843,77	7.562,26	2.437,74	06/06/2019	Vânia Petermann	Titular	N	N	N	N	-	N	N	S	24:00:00		N	N	N	N	N	N
676	PP	-	R$ 10.000,00	R$ 20.000,00	train	R$ 10.000,00	0,00%	R$ 7.678,60	-23,21%	R$ 7.409,00	-25,91%	R$ 5.452,38	-45,48%	R$ 6.000,00	-40,00%	6.960,30	3.039,70	7.512,31	2.487,69	7.734,18	2.265,82	7.273,28	2.726,72	7.626,41	2.373,59	07/06/2019	Vânia Petermann	Titular	N	N	N	N	-	N	N	S	12:00:00		N	N	N	N	N	N
679	PP	-	R$ 10.000,00	R$ 10.000,00	train	R$ 9.999,98	0,00%	R$ 9.612,15	-3,88%	R$ 9.145,74	-8,54%	R$ 8.435,93	-15,64%	R$ 9.700,00	-3,00%	9.527,60	472,4	9.222,64	777,36	9.913,68	86,32	10.000,00	-	10.064,85	64,85	07/06/2019	Vânia Petermann	Titular	N	N	N	N	-	N	N	S	12:00:00		N	N	N	N	N	N
685	PP	-	R$ 10.000,00	R$ 10.000,00	test	R$ 4.454,08	-55,46%	R$ 2.582,19	-74,18%	R$ 3.834,43	-61,66%	R$ 4.088,03	-59,12%	R$ 500,00	-95,00%	7.614,78	2.385,22	7.423,79	2.576,21	8.349,92	1.650,08	7.442,98	2.557,02	8.251,74	1.748,26	11/06/2019	Vânia Petermann	Titular	N	N	N	N	-	N	N	S	24:00:00		N	N	N	N	N	N
690	PP	-	R$ 10.000,00	R$ 10.000,00	test	R$ 1.765,03	-82,35%	R$ 970,92	-90,29%	R$ 2.665,82	-73,34%	R$ 3.894,39	-61,06%	R$ 1.100,00	-89,00%	7.449,08	2.550,92	7.520,78	2.479,22	8.174,35	1.825,65	7.319,17	2.680,83	7.569,14	2.430,86	12/06/2019	Vânia Petermann	Titular	N	N	N	N	-	N	S	N	-		N	N	N	N	N	N
709	PP	-	R$ 10.000,00	R$ 20.000,00	train	R$ 10.000,01	0,00%	R$ 9.576,68	-4,23%	R$ 9.580,61	-4,19%	R$ 7.865,17	-21,35%	R$ 9.200,00	-8,00%	11.753,62	1.753,62	10.399,87	399,87	11.964,34	1.964,34	9.706,98	293,02	11.191,66	1.191,66	24/06/2019	Vânia Petermann	Titular			N	N	-	N	N	S	17:00:00		N	N	S	N	S	N
749	PP	-	R$ 10.000,00	R$ 10.000,00	train	R$ 9.999,98	0,00%	R$ 8.907,67	-10,92%	R$ 7.961,76	-20,38%	R$ 6.301,85	-36,98%	R$ 7.800,00	-22,00%	7.780,63	2.219,37	8.533,56	1.466,44	6.444,31	3.555,69	9.790,00	210	8.600,92	1.399,08	24/07/2019	Vânia Petermann	Titular	N	N	S	N	-	N	N	N	-		N	N	N	N	N	N
750	PP	-	R$ 10.000,00	R$ 10.000,00	train	R$ 10.000,01	0,00%	R$ 9.665,32	-3,35%	R$ 8.716,68	-12,83%	R$ 7.704,17	-22,96%	R$ 10.000,00	0,00%	9.659,93	340,07	9.377,30	622,7	10.024,77	24,77	10.000,00	-	10.151,41	151,41	26/07/2019	Vânia Petermann	Titular	N	N	N	N	-	N	N	S	26:00:00		N	N	N	N	N	N
755	PP	-	R$ 10.000,00	R$ 10.000,00	train	R$ 9.999,99	0,00%	R$ 9.651,22	-3,49%	R$ 9.055,58	-9,44%	R$ 7.704,17	-22,96%	R$ 9.600,00	-4,00%	9.743,89	256,11	9.189,25	810,75	9.983,29	16,71	10.000,00	-	10.069,51	69,51	31/07/2019	Vânia Petermann	Titular	N	N	N	N	-	N	N	S	37:00:00		N	N	N	N	N	N
765	PT	-	R$ 10.000,00	R$ 10.000,00	train	R$ 10.000,02	0,00%	R$ 8.132,70	-18,67%	R$ 7.440,58	-25,59%	R$ 5.692,48	-43,08%	R$ 9.300,00	-7,00%	9.885,63	114,37	8.954,41	1.045,59	9.453,51	546,49	10.000,00	-	9.741,03	258,97	02/08/2019	Vânia Petermann	Titular	N	N	N	S	72	N	N	N	-		N	N	N	N	N	N
772	PP	-	R$ 10.000,00	R$ 10.000,00	train	R$ 10.000,00	0,00%	R$ 9.601,38	-3,99%	R$ 8.191,82	-18,08%	R$ 6.576,38	-34,24%	R$ 9.700,00	-3,00%	9.326,12	673,88	9.258,54	741,46	9.983,09	16,91	10.000,00	-	10.135,97	135,97	06/08/2019	Vânia Petermann	Titular	N	N	N	N	-	N	N	S	24:00:00		N	N	N	N	N	N
773	PP	-	R$ 10.000,00	R$ 20.000,00	test	R$ 7.771,07	-22,29%	R$ 5.850,59	-41,49%	R$ 7.091,44	-29,09%	R$ 6.301,85	-36,98%	R$ 4.700,00	-53,00%	9.605,16	394,84	9.189,25	810,75	10.797,22	797,22	9.988,00	12	10.293,98	293,98	07/08/2019	Vânia Petermann	Titular	N	N	N	N	-	N	N	S	48:00:00		N	N	N	N	N	N
783	PP	-	R$ 10.000,00	R$ 10.000,00	train	R$ 10.000,00	0,00%	R$ 9.416,08	-5,84%	R$ 9.237,70	-7,62%	R$ 7.704,17	-22,96%	R$ 9.600,00	-4,00%	10.570,26	570,26	10.953,70	953,7	11.450,97	1.450,97	9.920,00	80	11.710,97	1.710,97	08/08/2019	Vânia Petermann	Titular	N	N	N	N	-	N	N	S	24:00:00		N	N	N	N	N	N
794	PP	-	R$ 10.000,00	R$ 20.000,00	test	R$ 6.646,14	-33,54%	R$ 5.485,28	-45,15%	R$ 5.985,77	-40,14%	R$ 6.357,66	-36,42%	R$ 5.000,00	-50,00%	7.644,96	2.355,04	8.123,67	1.876,33	7.988,74	2.011,26	9.530,00	470	7.702,16	2.297,84	13/08/2019	Vânia Petermann	Titular	N	N	N	N	-	N	N	S	21:00:00		N	N	N	N	N	N
797	PP	-	R$ 10.000,00	R$ 10.000,00	test	R$ 7.304,99	-26,95%	R$ 6.867,66	-31,32%	R$ 6.835,69	-31,64%	R$ 6.301,85	-36,98%	R$ 8.400,00	-16,00%	8.942,85	1.057,15	8.213,78	1.786,22	7.699,70	2.300,30	9.284,88	715,12	8.744,57	1.255,43	14/08/2019	Vânia Petermann	Titular	N	N	N	N	-	N	N	S	20:00:00		N	N	N	N	N	N
798	PT	-	R$ 10.000,00	R$ 10.000,00	test	R$ 7.156,66	-28,43%	R$ 5.884,89	-41,15%	R$ 5.894,41	-41,06%	R$ 6.301,85	-36,98%	R$ 7.300,00	-27,00%	11.674,41	1.674,41	8.906,03	1.093,97	10.444,10	444,1	9.945,00	55	9.881,36	118,64	14/08/2019	Vânia Petermann	Titular	N	N	N	N	-	N	N	S	24:00:00		N	N	N	N	N	N
801	PP	-	R$ 10.000,00	R$ 10.000,00	train	R$ 10.000,01	0,00%	R$ 8.986,08	-10,14%	R$ 9.393,92	-6,06%	R$ 5.897,25	-41,03%	R$ 7.650,00	-23,50%	9.839,68	160,32	8.906,03	1.093,97	9.261,43	738,57	10.000,00	-	9.528,58	471,42	19/08/2019	Vânia Petermann	Titular	N	N	S	S	5	N	N	N	-		N	N	N	N	N	N
803	PP	-	R$ 10.000,00	R$ 10.000,00	train	R$ 10.000,03	0,00%	R$ 8.955,80	-10,44%	R$ 8.960,61	-10,39%	R$ 6.925,34	-30,75%	R$ 9.649,60	-3,50%	6.203,79	3.796,21	6.420,85	3.579,15	7.042,98	2.957,02	5.741,67	4.258,33	6.726,07	3.273,93	20/08/2019	Vânia Petermann	Titular	N	N	N	N	-	N	N	S	14:00:00		N	N	N	N	N	N
804	PT	-	R$ 10.000,00	R$ 10.000,00	train	R$ 9.999,98	0,00%	R$ 8.396,74	-16,03%	R$ 7.929,82	-20,70%	R$ 6.246,99	-37,53%	R$ 9.350,00	-6,50%	10.263,51	263,51	8.954,41	1.045,59	9.530,47	469,53	10.000,00	-	9.741,03	258,97	20/08/2019	Vânia Petermann	Titular	N	N	N	N	-	N	N	S	18:00:00		N	N	N	N	N	N
808	PP	-	R$ 10.000,00	R$ 10.000,00	train	R$ 10.000,00	0,00%	R$ 9.733,59	-2,66%	R$ 10.279,87	2,80%	R$ 6.985,51	-30,14%	R$ 9.200,00	-8,00%	9.659,93	340,07	9.377,30	622,7	10.024,77	24,77	10.000,00	-	10.151,41	151,41	22/08/2019	Vânia Petermann	Titular	N	N	N	N	-	N	N	S	27:00:00		N	N	N	N	N	N
817	PP	-	R$ 10.000,00	R$ 10.000,00	train	R$ 10.000,01	0,00%	R$ 9.778,52	-2,21%	R$ 9.332,13	-6,68%	R$ 6.576,38	-34,24%	R$ 10.000,00	0,00%	9.570,56	429,44	8.785,24	1.214,76	9.386,70	613,3	9.603,05	396,95	9.733,82	266,18	30/08/2019	Vânia Petermann	Titular	N	N	N	N	-	N	N	S	23:00:00		N	N	N	N	N	N
819	PP	-	R$ 10.000,00	R$ 10.000,00	train	R$ 9.999,98	0,00%	R$ 8.846,29	-11,54%	R$ 8.440,66	-15,59%	R$ 6.591,16	-34,09%	R$ 8.300,00	-17,00%	10.696,58	696,58	9.460,29	539,71	10.825,31	825,31	9.997,00	3	10.494,88	494,88	30/08/2019	Vânia Petermann	Titular	N	N	N	N	-	N	N	S	24:00:00		N	N	N	N	N	N
821	PP	-	R$ 10.000,00	R$ 20.000,00	test	R$ 10.245,05	2,45%	R$ 9.026,82	-9,73%	R$ 10.203,22	2,03%	R$ 8.109,93	-18,90%	R$ 9.100,00	-9,00%	12.698,35	2.698,35	10.659,84	659,84	13.393,81	3.393,81	10.260,00	260	11.543,76	1.543,76	03/09/2019	Vânia Petermann	Titular	N	N	N	N	-	N	N	S	24:00:00		N	N	N	N	N	N
831	PP	-	R$ 10.000,00	R$ 20.000,00	test	R$ 7.800,93	-21,99%	R$ 9.051,95	-9,48%	R$ 8.729,00	-12,71%	R$ 6.985,51	-30,14%	R$ 10.000,00	0,00%	9.354,18	645,82	9.276,24	723,76	9.298,83	701,17	10.000,00	-	10.057,37	57,37	10/09/2019	Vânia Petermann	Titular	N	N	N	N	-	N	N	S	23:00:00		N	N	N	N	N	N
832	PP	-	R$ 10.000,00	R$ 10.000,00	train	R$ 10.000,01	0,00%	R$ 9.651,74	-3,48%	R$ 9.575,70	-4,24%	R$ 6.591,16	-34,09%	R$ 8.900,00	-11,00%	10.405,40	405,4	9.379,49	620,51	10.795,54	795,54	9.997,00	3	10.280,42	280,42	10/09/2019	Vânia Petermann	Titular	N	N	N	N	-	N	N	S	24:00:00		N	N	N	N	N	N
834	PP	-	R$ 10.000,00	R$ 10.000,00	test	R$ 5.561,10	-44,39%	R$ 7.080,47	-29,20%	R$ 6.688,56	-33,11%	R$ 5.337,28	-46,63%	R$ 7.550,00	-24,50%	9.798,40	201,6	8.534,46	1.465,54	9.379,11	620,89	10.000,00	-	9.638,06	361,94	13/09/2019	Vânia Petermann	Titular	N	N	N	S	11	N	N	N	-		N	N	N	N	N	N
837	PP	-	R$ 10.000,00	R$ 10.000,00	train	R$ 10.000,00	0,00%	R$ 7.574,67	-24,25%	R$ 7.901,28	-20,99%	R$ 5.452,38	-45,48%	R$ 5.000,00	-50,00%	7.488,34	2.511,66	7.454,15	2.545,85	8.389,23	1.610,77	8.481,12	1.518,88	8.429,74	1.570,26	25/09/2019	Vânia Petermann	Titular	N	N	N	N	-	N	N	S	22:00:00		N	N	N	N	N	N
841	PP	-	R$ 10.000,00	R$ 10.000,00	train	R$ 9.999,98	0,00%	R$ 7.035,90	-29,64%	R$ 7.144,29	-28,56%	R$ 4.989,80	-50,10%	R$ 10.000,00	0,00%	4.214,93	5.785,07	7.338,30	2.661,70	7.782,12	2.217,88	7.197,42	2.802,58	7.586,44	2.413,56	01/10/2019	Vânia Petermann	Titular	N	N	N	N	-	N	S	N	-		N	N	N	N	N	N
887	PP	-	R$ 10.000,00	R$ 10.000,00																						29/01/2020	Vânia Petermann	Titular	N	S	N	N	-	N	N	N	-		N	N	N	N	N	N
889	PP	-	R$ 10.000,00	R$ 10.000,00																						16/03/2020	Vânia Petermann	Titular	N	N	N	N	-	N	N	S	24:00:00		N	N	N	N	N	N
891	PP	-	R$ 10.000,00	R$ 10.000,00																						10/01/2020	Vânia Petermann	Titular	N	N	N	N	-	N	S	N	-		N	N	N	N	N	N
898	PT	-	R$ 10.000,00	R$ 10.000,00																						22/04/2013	Margani de Mello	Titular	N	N	S	N	-	N	N	N	-		N	N	N	N	N	N
903	PP	-	R$ 10.000,00	R$ 10.000,00																						26/04/2013	Margani de Mello	Titular	N	N	N	N	-	S	N	N	-		N	N	N	N	N	N
909	PT	-	R$ 10.000,00	R$ 10.000,00																						05/06/2013	Eduardo Peruffo e Silva	Leigo	N	N	N	S	35	N	N	N	-		N	N	N	N	N	N
927	PP	-	R$ 10.000,00	R$ 10.000,00																						09/07/2013	Margani de Mello	Titular	N	N	N	N	-	N	N	S	20:00:00		N	N	N	N	N	N
928	PP	-	R$ 10.000,00	R$ 10.000,00																						11/07/2013	Margani de Mello	Titular	N	N	N	N	-	N	N	S	6:00:00		N	N	N	N	N	N
936	PT	-	R$ 10.000,00	R$ 10.000,00																						05/08/2013	Margani de Mello	Titular	N	N	N	S	18	N	N	N	-		N	N	N	N	N	N
939	PT	-	R$ 10.000,00	R$ 10.000,00																						07/08/2013	Eduardo Peruffo e Silva	Leigo	N	N	N	N	-	N	N	S	24:00:00		N	N	N	N	N	N
964	PP	-	R$ 10.000,00	R$ 10.000,00																						05/11/2013	Margani de Mello	Titular	N	N	N	N	-	N	S	N	-		N	N	N	N	N	N
965	PT	-	R$ 10.000,00	R$ 10.000,00																						05/11/2013	Margani de Mello	Titular	N	N	N	N	-	N	S	N	-		N	N	N	N	N	N
967	PP	-	R$ 10.000,00	R$ 10.000,00																						21/11/2013	Margani de Mello	Titular	N	N	N	N	-	N	N	S	17:39:00		N	N	N	N	N	N
991	PT	-	R$ 10.000,00	R$ 10.000,00																						18/10/2012	Margani de Mello	Titular	N	N	N	N	-	N	N	S	24:00:00		N	N	N	N	N	N
1040	PT	-	R$ 10.000,00	R$ 10.000,00																						30/04/2020	Vânia Petermann	Titular	N	N	N	N	-	N	N	S	24:00:00		N	N	N	N	N	N
1042	PP	-	R$ 10.000,00	R$ 10.000,00																						22/01/2020	Vânia Petermann	Titular	N	N	N	N	-	N	N	S	24:00:00		N	N	N	N	N	N
1045	PP	-	R$ 10.000,00	R$ 20.000,00																						08/01/2020	Vânia Petermann	Titular	N	N	N	N	-	N	N	S	28:00:00		N	N	N	N	N	N
1058	PP	-	R$ 10.000,00	R$ 10.000,00																						24/04/2020	Vânia Petermann	Titular	N	N	N	N	-	N	N	S	24:00:00		N	N	N	N	N	N
1063	PP	-	R$ 10.000,00	R$ 10.000,00																						17/03/2020	Vânia Petermann	Titular	N	N	N	N	-	N	N	S	20:00:00		N	N	N	N	N	N
1067	PP	-	R$ 10.000,00	R$ 10.000,00																						22/01/2020	Vânia Petermann	Titular	N	N	N	N	-	N	N	S	24:00:00		N	N	N	N	N	N
1071	PP	-	R$ 10.000,00	R$ 20.000,00																						02/03/2020	Mônica Bonelli Paulo Prazeres	Substituto	N	N	N	N	-	N	N	S	20:00:00		N	N	N	N	N	N
1072	PP	-	R$ 10.000,00	R$ 10.000,00																						02/03/2020	Mônica Bonelli Paulo Prazeres	Substituto	N	N	N	N	-	N	N	S	24:00:00		N	N	N	N	N	N
1073	PP	-	R$ 10.000,00	R$ 10.000,00																						02/03/2020	Mônica Bonelli Paulo Prazeres	Substituto	N	N	N	N	-	N	N	S	24:00:00		N	N	N	N	N	N
1079	PP	-	R$ 10.000,00	R$ 10.000,00																						21/04/2020	Vânia Petermann	Titular	N	N	N	N	-	N	N	S	21:00:00		N	N	N	N	N	N
1086	PP	-	R$ 10.000,00	R$ 10.000,00																						27/01/2020	Vânia Petermann	Titular	N	N	N	N	-	N	N	S	24:00:00		N	N	N	N	N	N
1090	PP	-	R$ 10.000,00	R$ 10.000,00																						03/10/2019	Vânia Petermann	Titular	N	N	N	N	-	N	N	S	24:00:00		N	N	N	N	N	N
1106	PP	-	R$ 10.000,00	R$ 10.000,00																						27/07/2020	Vânia Petermann	Titular	N	N	N	N	-	N	N	S	24:00:00		N	N	N	N	N	N
1107	PP	-	R$ 10.000,00	R$ 10.000,00																						16/07/2020	Vânia Petermann	Titular	N	N	N	N	-	N	N	S	30:00:00		N	N	N	N	N	N
1115	PT	-	R$ 10.000,00	R$ 20.000,00																						22/01/2020	Vânia Petermann	Titular	N	N	S	N	-	N	N	N	-		N	N	N	N	N	N
1150	PP	-	R$ 10.000,00	R$ 10.000,00																						30/09/2019	Vânia Petermann	Titular	N	N	N	N	-	N	N	S	25:00:00		N	N	N	N	N	N
1151	PP	-	R$ 10.000,00	R$ 10.000,00																						30/09/2019	Vânia Petermann	Titular	N	N	N	N	-	N	N	S	25:00:00		N	N	N	N	N	N
20	PT	-	R$ 9.700,00	R$ 9.700,00	train	R$ 9.700,04	0,00%	R$ 9.046,34	-6,74%	R$ 9.317,58	-3,94%	R$ 6.357,66	-34,46%	R$ 8.890,00	-8,35%	11.421,79	1.721,79	9.436,71	263,29	11.191,79	1.491,79	10.000,00	300	10.268,79	568,79	26/03/2019	Lucilene dos Santos	Substituto	N	N	N	N	-	N	N	S	24:00:00		N	N	N	N	N	N
13	PP	-	R$ 9.000,00	R$ 18.000,00	train	R$ 9.000,01	0,00%	R$ 8.533,52	-5,18%	R$ 7.625,58	-15,27%	R$ 8.109,93	-9,89%	R$ 8.400,00	-6,67%	9.376,11	376,11	8.083,54	916,46	8.242,11	757,89	9.386,65	386,65	8.681,04	318,96	11/03/2019	Vânia Petermann	Titular	N	N	N	N	-	N	N	S	20:00:00		N	N	N	N	N	N
164	PP	-	R$ 9.000,00	R$ 18.000,00	train	R$ 9.000,02	0,00%	R$ 8.605,15	-4,39%	R$ 8.672,72	-3,64%	R$ 7.264,41	-19,28%	R$ 8.100,00	-10,00%	6.710,67	2.289,33	5.957,40	3.042,60	6.769,43	2.230,57	7.057,62	1.942,38	6.936,82	2.063,18	13/08/2018	Vânia Petermann	Titular	N	N	N	N	-	N	N	S	7:00:00		N	N	N	N	N	N
168	PP	-	R$ 9.000,00	R$ 18.000,00	test	R$ 1.931,72	-78,54%	R$ 4.381,18	-51,32%	R$ 4.345,45	-51,72%	R$ 3.894,39	-56,73%	R$ 4.000,00	-55,56%	6.592,00	2.408,00	5.910,41	3.089,59	6.997,55	2.002,45	6.696,82	2.303,18	6.667,57	2.332,43	27/08/2018	Vânia Petermann	Titular	N	N	N	N	-	N	N	S	10:00:00		N	N	N	N	N	N
233	PP	-	R$ 9.000,00	R$ 9.000,00	test	R$ 6.312,58	-29,86%	R$ 6.541,00	-27,32%	R$ 5.943,75	-33,96%	R$ 6.246,99	-30,59%	R$ 8.100,00	-10,00%	9.473,34	473,34	5.957,40	3.042,60	8.189,04	810,96	7.250,00	1.750,00	7.131,22	1.868,78	18/01/2018	Vânia Petermann	Titular	N	N	N	N	-	N	S	S	7:00:00		N	N	N	N	N	N
449	PT	-	R$ 9.000,00	R$ 9.000,00	test	R$ 7.221,15	-19,77%	R$ 5.866,49	-34,82%	R$ 6.186,22	-31,26%	R$ 6.693,76	-25,62%	R$ 6.600,00	-26,67%	6.760,10	2.239,90	5.864,85	3.135,15	6.685,59	2.314,41	6.790,57	2.209,43	6.033,24	2.966,76	09/09/2015	Vânia Petermann	Titular	N	N	N	S	12	N	N	N	-		N	N	N	N	N	N
504	PT	-	R$ 9.000,00	R$ 9.000,00	train	R$ 9.000,00	0,00%	R$ 8.519,45	-5,34%	R$ 9.144,68	1,61%	R$ 9.428,57	4,76%	R$ 8.800,00	-2,22%	7.647,04	1.352,96	5.864,85	3.135,15	7.039,90	1.960,10	6.885,62	2.114,38	6.124,48	2.875,52	03/08/2015	Vânia Petermann	Titular	N	N	N	S	1	N	N	S	13:00:00		N	N	N	N	N	N
753	PP	-	R$ 9.000,00	R$ 9.000,00	test	R$ 7.578,84	-15,79%	R$ 6.785,82	-24,60%	R$ 7.356,09	-18,27%	R$ 7.264,41	-19,28%	R$ 6.900,00	-23,33%	6.796,43	2.203,57	5.957,68	3.042,32	7.882,26	1.117,74	7.153,41	1.846,59	6.816,90	2.183,10	31/07/2019	Vânia Petermann	Titular	N	N	N	N	-	N	N	S	12:00:00		N	N	N	N	N	N
771	PP	-	R$ 9.000,00	R$ 9.000,00	train	R$ 8.999,99	0,00%	R$ 8.138,15	-9,58%	R$ 7.083,91	-21,29%	R$ 6.576,38	-26,93%	R$ 8.200,00	-8,89%	8.323,98	676,02	5.891,50	3.108,50	6.637,49	2.362,51	4.576,75	4.423,25	6.580,46	2.419,54	06/08/2019	Vânia Petermann	Titular	N	N	N	N	-	N	N	S	16:00:00		N	N	N	N	N	N
775	PP	-	R$ 9.000,00	R$ 9.000,00	train	R$ 9.000,01	0,00%	R$ 8.011,90	-10,98%	R$ 7.562,92	-15,97%	R$ 6.591,16	-26,76%	R$ 8.700,00	-3,33%	8.084,99	915,01	5.910,37	3.089,63	8.234,88	765,12	6.916,33	2.083,67	7.034,98	1.965,02	07/08/2019	Vânia Petermann	Titular	N	N	N	N	-	N	N	S	17:00:00		N	N	N	N	N	N
1092	PP	-	R$ 9.000,00	R$ 9.000,00																						10/02/2020	Vânia Petermann	Titular	N	N	N	N	-	N	N	S	17:00:00		N	N	N	N	N	N
1148	PP	-	R$ 9.000,00	R$ 9.000,00																						02/12/2019	Vânia Petermann	Titular	N	N	N	N	-	N	N	S	18:00:00		N	N	N	N	N	N
202	PT	-	R$ 8.900,00	R$ 17.800,00	test	R$ 6.095,16	-31,52%	R$ 5.489,52	-38,32%	R$ 5.017,50	-43,62%	R$ 6.246,99	-29,81%	R$ 6.600,00	-25,84%	8.605,48	294,52	7.678,50	1.221,50	8.576,36	323,64	9.587,67	687,67	8.364,09	535,91	19/01/2018	Vânia Petermann	Titular	N	N	N	N	-	N	N	S	24:00:00		N	N	N	N	N	N
215	PT	-	R$ 8.500,00	R$ 8.500,00	train	R$ 8.500,01	0,00%	R$ 7.977,39	-6,15%	R$ 8.036,39	-5,45%	R$ 6.925,34	-18,53%	R$ 10.100,00	18,82%	10.376,21	1.876,21	8.093,20	406,8	9.012,88	512,88	12.340,35	3.840,35	9.959,99	1.459,99	08/03/2018	Alexandra Lorenzi da Silva	Titular	N	N	N	N	-	N	N	S	24:00:00		N	N	N	N	N	N
306	PT	-	R$ 8.500,00	R$ 8.500,00	train	R$ 8.500,01	0,00%	R$ 6.730,03	-20,82%	R$ 6.321,55	-25,63%	R$ 5.000,00	-41,18%	R$ 6.950,00	-18,24%	7.043,18	1.456,82	7.162,05	1.337,95	7.709,61	790,39	6.170,58	2.329,42	7.577,50	922,5	26/07/2017	Vânia Petermann	Titular	N	N	N	S	7	N	N	N	-		N	N	N	N	N	N
863	PP	-	R$ 8.500,00	R$ 17.000,00																						22/11/2019	Vânia Petermann	Titular	N	N	N	N	-	N	N	S	14:00:00		N	N	N	N	N	N
1134	PP	-	R$ 8.500,00	R$ 8.500,00																						22/09/2020	Vânia Petermann	Titular	N	N	N	N	-	N	N	S	18:00:00		N	N	N	S	N	S
15	PP	-	R$ 8.000,00	R$ 8.000,00	train	R$ 7.999,99	0,00%	R$ 7.481,48	-6,48%	R$ 6.563,81	-17,95%	R$ 6.301,85	-21,23%	R$ 7.150,00	-10,62%	11.900,21	3.900,21	5.965,51	2.034,49	9.077,69	1.077,69	6.016,67	1.983,33	7.293,70	706,3	11/03/2019	Vânia Petermann	Titular	N	N	N	N	-	N	N	S	16:00:00		N	N	N	N	N	N
103	PP	-	R$ 8.000,00	R$ 8.000,00	train	R$ 8.000,00	0,00%	R$ 6.838,34	-14,52%	R$ 6.030,80	-24,62%	R$ 5.337,28	-33,28%	R$ 5.400,00	-32,50%	6.574,06	1.425,94	7.370,87	629,13	7.712,09	287,91	6.833,54	1.166,46	7.444,61	555,39	28/08/2018	Letícia Bodanese Rodegheri	Substituto			N	N	-	N	N	N	-		N	N	S	N	S	N
162	PP	-	R$ 8.000,00	R$ 18.000,00	train	R$ 10.000,02	0,00%	R$ 9.147,04	-8,53%	R$ 8.464,85	-15,35%	R$ 6.693,76	-33,06%	R$ 9.800,00	-2,00%	11.108,21	3.108,21	8.255,23	255,23	9.964,23	1.964,23	8.039,50	39,5	8.779,38	779,38	09/08/2018	Vânia Petermann	Titular	N	N	N	S	1	N	S	N	-		N	N	N	N	N	N
221	PP	-	R$ 8.000,00	R$ 16.000,00	#N/A	#N/A	#N/A	#N/A	#N/A	#N/A	#N/A	#N/A	#N/A	#N/A	#N/A	2.912,40	5.087,60	3.016,17	4.983,83	2.607,44	5.392,56	3.000,00	5.000,00	2.985,24	5.014,76	08/03/2018	Alexandra Lorenzi da Silva	Titular	N	N	N	S	2	S	N	N	-		N	N	N	N	N	N
231	PP	-	R$ 8.000,00	R$ 16.000,00	train	R$ 8.000,01	0,00%	R$ 7.765,22	-2,93%	R$ 7.881,35	-1,48%	R$ 5.897,25	-26,28%	R$ 7.900,00	-1,25%	7.799,98	200,02	5.996,50	2.003,50	7.870,41	129,59	6.695,67	1.304,33	6.938,64	1.061,36	11/01/2018	Vânia Petermann	Titular	N	N	N	S	1	N	N	S	10:00:00		N	N	N	N	N	N
263	PP	-	R$ 8.000,00	R$ 8.000,00	train	R$ 7.999,99	0,00%	R$ 7.589,27	-5,13%	R$ 7.050,28	-11,87%	R$ 5.897,25	-26,28%	R$ 8.300,00	3,75%	4.384,42	3.615,58	6.007,56	1.992,44	5.337,23	2.662,77	5.298,50	2.701,50	6.574,70	1.425,30	26/09/2017	Vânia Petermann	Titular	N	N	N	N	-	N	S	N	-		N	N	N	N	N	N
267	PP	-	R$ 8.000,00	R$ 8.000,00	train	R$ 8.000,00	0,00%	R$ 7.335,11	-8,31%	R$ 6.364,79	-20,44%	R$ 5.750,00	-28,12%	R$ 7.300,00	-8,75%	5.376,24	2.623,76	5.924,91	2.075,09	6.819,31	1.180,69	7.103,20	896,8	6.707,01	1.292,99	24/10/2017	Vânia Petermann	Titular	N	N	N	N	-	N	N	S	13:00:00		N	N	N	N	N	N
278	PP	-	R$ 8.000,00	R$ 8.000,00	train	R$ 8.000,00	0,00%	R$ 7.514,09	-6,07%	R$ 6.912,07	-13,60%	R$ 4.989,80	-37,63%	R$ 7.600,00	-5,00%	5.741,57	2.258,43	5.956,20	2.043,80	6.511,59	1.488,41	5.789,01	2.210,99	6.055,96	1.944,04	13/11/2017	Vânia Petermann	Titular	N	N	N	N	-	N	N	S	19:00:00		N	N	N	N	N	N
284	PP	-	R$ 8.000,00	R$ 8.000,00	train	R$ 8.000,01	0,00%	R$ 7.865,66	-1,68%	R$ 7.899,62	-1,25%	R$ 7.179,91	-10,25%	R$ 7.100,00	-11,25%	6.648,11	1.351,89	5.974,40	2.025,60	6.876,66	1.123,34	7.206,12	793,88	7.073,84	926,16	31/07/2017	Vânia Petermann	Titular	N	N	N	N	-	N	N	S	18:00:00		N	N	N	N	N	N
287	PP	-	R$ 8.000,00	R$ 8.000,00	train	R$ 7.999,99	0,00%	R$ 7.047,53	-11,91%	R$ 6.348,78	-20,64%	R$ 5.897,25	-26,28%	R$ 7.500,00	-6,25%	5.546,44	2.453,56	5.864,85	2.135,15	6.080,59	1.919,41	5.897,81	2.102,19	5.855,65	2.144,35	11/07/2017	Vânia Petermann	Titular	N	N	N	N	-	N	N	S	48:00:00		N	N	N	N	N	N
299	PP	-	R$ 8.000,00	R$ 16.000,00	train	R$ 8.000,01	0,00%	R$ 7.200,99	-9,99%	R$ 6.539,76	-18,25%	R$ 5.000,00	-37,50%	R$ 7.100,00	-11,25%	4.755,27	3.244,73	5.956,20	2.043,80	6.195,18	1.804,82	5.435,72	2.564,28	5.991,66	2.008,34	01/07/2017	Vânia Petermann	Titular	N	N	N	N	-	N	S	N	-		N	N	N	N	N	N
320	PT	-	R$ 8.000,00	R$ 8.000,00	test	R$ 8.452,97	5,66%	R$ 7.927,70	-0,90%	R$ 7.330,15	-8,37%	R$ 7.704,17	-3,70%	R$ 8.000,00	0,00%	7.532,54	467,46	6.045,51	1.954,49	7.572,93	427,07	7.037,36	962,64	7.148,77	851,23	11/07/2017	Vânia Petermann	Titular	N	N	N	N	-	N	N	S	24:00:00		N	N	N	N	N	N
342	PP	-	R$ 8.000,00	R$ 8.000,00	train	R$ 7.999,99	0,00%	R$ 6.952,24	-13,10%	R$ 6.429,91	-19,63%	R$ 4.877,42	-39,03%	R$ 7.500,00	-6,25%	5.666,45	2.333,55	5.962,45	2.037,55	6.551,41	1.448,59	6.390,00	1.610,00	6.489,86	1.510,14	21/09/2016	Vânia Petermann	Titular	N	N	N	N	-	N	N	S	17:00:00		N	N	N	N	N	N
353	PT	-	R$ 8.000,00	R$ 8.000,00	train	R$ 8.000,02	0,00%	R$ 7.381,21	-7,73%	R$ 6.199,85	-22,50%	R$ 5.897,25	-26,28%	R$ 7.700,00	-3,75%	5.964,36	2.035,64	5.960,60	2.039,40	8.330,04	330,04	3.197,60	4.802,40	6.032,08	1.967,92	16/05/2016	Vânia Petermann	Titular	N	N	N	N	-	N	N	S	24:00:00		N	N	N	N	N	N
363	PP	-	R$ 8.000,00	R$ 8.000,00	train	R$ 7.999,98	0,00%	R$ 7.256,40	-9,30%	R$ 5.068,71	-36,64%	R$ 4.948,34	-38,15%	R$ 7.600,00	-5,00%	6.829,43	1.170,57	5.864,85	2.135,15	6.496,35	1.503,65	5.634,38	2.365,62	6.033,24	1.966,76	11/10/2016	Vânia Petermann	Titular	N	N	N	N	-	N	N	S	24:00:00		N	N	N	N	N	N
369	PP	-	R$ 8.000,00	R$ 8.000,00	test	R$ 7.137,04	-10,79%	R$ 6.741,37	-15,73%	R$ 5.438,18	-32,02%	R$ 5.692,48	-28,84%	R$ 6.200,00	-22,50%	4.331,93	3.668,07	5.864,85	2.135,15	6.209,99	1.790,01	5.089,78	2.910,22	5.922,34	2.077,66	07/12/2016	Vânia Petermann	Titular	N	N	N	N	-	N	N	S	18:00:00		N	N	N	N	N	N
375			Sentença excluída
382	PT	E	R$ 8.000,00	R$ 24.000,00	train	R$ 8.000,02	0,00%	R$ 7.617,28	-4,78%	R$ 6.527,86	-18,40%	R$ 5.750,00	-28,12%	R$ 8.000,00	0,00%	5.481,65	2.518,35	5.583,50	2.416,50	6.297,72	1.702,28	3.720,39	4.279,61	5.298,56	2.701,44	31/08/2016	Vânia Petermann	Titular	N	N	N	N	-	N	N	S	24:00:00		N	N	N	N	N	N
409	PP	-	R$ 8.000,00	R$ 8.000,00	train	R$ 8.000,01	0,00%	R$ 7.343,44	-8,21%	R$ 6.557,07	-18,04%	R$ 5.551,23	-30,61%	R$ 7.485,20	-6,43%	7.728,74	271,26	5.878,89	2.121,11	6.722,22	1.277,78	6.796,40	1.203,60	6.054,80	1.945,20	18/03/2016	Rudson Marcos	Titular			N	N	-	N	S	N	-		N	N	S	N	S	N
417	PP	-	R$ 8.000,00	R$ 8.000,00	train	R$ 8.000,01	0,00%	R$ 7.406,35	-7,42%	R$ 6.594,51	-17,57%	R$ 6.693,76	-16,33%	R$ 7.600,00	-5,00%	5.955,34	2.044,66	5.771,01	2.228,99	5.716,52	2.283,48	6.761,24	1.238,76	5.385,55	2.614,45	25/01/2016	Davidson Jahn Mello	Titular	N	N	N	S	2	N	N	S	10:00:00		N	N	N	N	N	N
419	PT	-	R$ 8.000,00	R$ 8.000,00	train	R$ 7.999,99	0,00%	R$ 7.198,37	-10,02%	R$ 5.963,03	-25,46%	R$ 5.692,48	-28,84%	R$ 7.100,00	-11,25%	6.326,41	1.673,59	6.098,56	1.901,44	5.698,20	2.301,80	5.589,81	2.410,19	5.956,12	2.043,88	28/01/2016	Davidson Jahn Mello	Titular	N	N	N	N	-	N	N	S	21:35:00		N	N	N	N	N	N
420	PT	-	R$ 8.000,00	R$ 8.000,00	test	R$ 5.112,58	-36,09%	R$ 6.511,23	-18,61%	R$ 5.919,64	-26,00%	R$ 6.357,66	-20,53%	R$ 5.600,00	-30,00%	5.714,93	2.285,07	5.912,44	2.087,56	6.491,73	1.508,27	5.752,54	2.247,46	6.089,85	1.910,15	27/01/2016	Davidson Jahn Mello	Titular	N	N	N	N	-	N	S	N	-		N	N	N	N	N	N
422	PT	-	R$ 8.000,00	R$ 8.000,00	train	R$ 7.999,99	0,00%	R$ 7.429,30	-7,13%	R$ 6.170,53	-22,87%	R$ 6.246,99	-21,91%	R$ 7.500,00	-6,25%	5.907,00	2.093,00	5.898,07	2.101,93	6.517,81	1.482,19	5.651,89	2.348,11	5.982,51	2.017,49	29/01/2016	Davidson Jahn Mello	Titular	N	N	N	N	-	N	N	S	8:00:00		N	N	N	N	N	N
431	PP	-	R$ 8.000,00	R$ 16.000,00	test	R$ 7.730,01	-3,37%	R$ 7.051,84	-11,85%	R$ 6.445,76	-19,43%	R$ 6.693,76	-16,33%	R$ 7.600,00	-5,00%	6.564,95	1.435,05	7.416,98	583,02	7.622,75	377,25	6.748,66	1.251,34	7.399,98	600,02	12/01/2016	Davidson Jahn Mello	Titular	N	N	N	N	-	N	S	N	-		N	N	N	N	N	N
442	PT	-	R$ 8.000,00	R$ 8.000,00	train	R$ 7.999,98	0,00%	R$ 7.258,35	-9,27%	R$ 5.666,66	-29,17%	R$ 5.692,48	-28,84%	R$ 8.000,00	0,00%	7.728,74	271,26	5.878,89	2.121,11	6.722,22	1.277,78	6.796,40	1.203,60	6.054,80	1.945,20	15/12/2015	Vânia Petermann	Titular	N	N	N	N	1	N	N	S	8:00:00		N	N	N	N	N	N
481	PT	-	R$ 8.000,00	R$ 8.000,00	test	R$ 5.467,43	-31,66%	R$ 6.273,82	-21,58%	R$ 6.553,27	-18,08%	R$ 4.989,80	-37,63%	R$ 7.000,00	-12,50%	6.504,32	1.495,68	7.586,58	413,42	7.767,01	232,99	7.009,01	990,99	7.585,51	414,49	17/06/2015	Iasodara Fin Nishi	Substituto	N	N	N	N	-	N	N	S	24:00:00		N	N	N	N	N	N
484	PT	-	R$ 8.000,00	R$ 16.000,00	train	R$ 7.999,99	0,00%	R$ 7.130,78	-10,87%	R$ 6.700,21	-16,25%	R$ 5.692,48	-28,84%	R$ 8.600,00	7,50%	6.879,66	1.120,34	7.162,05	837,95	7.756,79	243,21	7.249,39	750,61	7.625,93	374,07	17/06/2015	Iasodara Fin Nishi	Substituto	N	N	N	N	-	N	N	S	15:00:00		N	N	N	N	N	N
496	PT	-	R$ 8.000,00	R$ 8.000,00	train	R$ 8.000,00	0,00%	R$ 8.351,65	4,40%	R$ 7.444,30	-6,95%	R$ 8.890,65	11,13%	R$ 8.800,00	10,00%	8.265,58	265,58	5.960,60	2.039,40	6.915,37	1.084,63	6.882,32	1.117,68	6.124,71	1.875,29	26/05/2015	Vânia Petermann	Titular	N	N	N	N	-	N	N	S	17:00:00		N	N	N	N	N	N
506	PT	-	R$ 8.000,00	R$ 8.000,00	train	R$ 8.000,01	0,00%	R$ 7.430,00	-7,13%	R$ 6.469,04	-19,14%	R$ 6.301,85	-21,23%	R$ 7.500,00	-6,25%	7.350,69	649,31	5.918,41	2.081,59	6.725,08	1.274,92	6.884,86	1.115,14	6.084,54	1.915,46	03/08/2015	Vânia Petermann	Titular	N	N	N	N	-	N	S	N	-		N	N	N	N	N	N
510	PP	-	R$ 8.000,00	R$ 8.000,00	train	R$ 8.000,02	0,00%	R$ 6.942,22	-13,22%	R$ 6.133,26	-23,33%	R$ 5.897,25	-26,28%	R$ 8.300,00	3,75%	6.899,00	1.101,00	7.392,76	607,24	7.667,23	332,77	7.156,23	843,77	7.562,26	437,74	22/07/2015	Erica Lourenço de Lima Ferreira	Titular	N	N	N	N	-	N	N	S	4:00:00		N	N	N	S	N	S
511	PT	-	R$ 8.000,00	R$ 8.000,00	train	R$ 8.000,00	0,00%	R$ 7.284,86	-8,94%	R$ 6.087,92	-23,90%	R$ 5.452,38	-31,85%	R$ 7.700,00	-3,75%	7.553,90	446,1	5.888,58	2.111,42	6.705,38	1.294,62	6.887,24	1.112,76	6.075,59	1.924,41	07/07/2015	Erica Lourenço de Lima Ferreira	Titular	N	N	N	N	-	N	N	S	24:00:00		N	N	N	N	N	N
560	PT	-	R$ 8.000,00	R$ 8.000,00	train	R$ 8.000,00	0,00%	R$ 7.194,42	-10,07%	R$ 7.289,07	-8,89%	R$ 6.552,57	-18,09%	R$ 8.400,00	5,00%	7.790,02	209,98	5.898,07	2.101,93	6.810,30	1.189,70	6.829,38	1.170,62	5.982,51	2.017,49	14/12/2014	Vânia Petermann	Titular	N	N	N	N	-	N	N	S	9:00:00		N	N	N	N	N	N
564	PT	-	R$ 8.000,00	R$ 16.000,00	train	R$ 7.999,98	0,00%	R$ 7.849,71	-1,88%	R$ 7.615,80	-4,80%	R$ 6.307,69	-21,15%	R$ 7.400,00	-7,50%	7.820,59	179,41	5.916,57	2.083,43	6.719,62	1.280,38	6.951,10	1.048,90	6.089,85	1.910,15	14/12/2014	Vânia Petermann	Titular	N	N	N	S	6	N	N	N	-		N	N	N	N	N	N
592	PT	-	R$ 8.000,00	R$ 8.000,00	train	R$ 7.999,98	0,00%	R$ 7.795,80	-2,55%	R$ 6.824,75	-14,69%	R$ 4.948,34	-38,15%	R$ 8.000,00	0,00%	6.960,30	1.039,70	7.512,31	487,69	7.734,18	265,82	7.273,28	726,72	7.626,41	373,59	22/08/2014	Vânia Petermann	Titular	N	N	N	N	-	N	N	S	6:00:00		N	N	N	N	N	N
593	PT	-	R$ 8.000,00	R$ 8.000,00	train	R$ 8.000,00	0,00%	R$ 7.711,11	-3,61%	R$ 7.134,67	-10,82%	R$ 5.551,23	-30,61%	R$ 8.000,00	0,00%	6.664,56	1.335,44	7.815,22	184,78	7.829,77	170,23	7.113,78	886,22	7.700,75	299,25	22/08/2014	Vânia Petermann	Titular	N	N	N	N	-	N	N	S	10:00:00		N	N	N	N	N	N
594	PT	-	R$ 8.000,00	R$ 8.000,00	train	R$ 8.000,00	0,00%	R$ 7.316,33	-8,55%	R$ 6.240,69	-21,99%	R$ 4.744,97	-40,69%	R$ 8.000,00	0,00%	6.960,30	1.039,70	7.512,31	487,69	7.734,18	265,82	7.273,28	726,72	7.626,41	373,59	11/08/2014	Vânia Petermann	Titular	N	N	N	N	-	N	N	S	12:00:00		N	N	N	N	N	N
597	PT	-	R$ 8.000,00	R$ 8.000,00	train	R$ 8.000,00	0,00%	R$ 7.009,29	-12,38%	R$ 6.369,89	-20,38%	R$ 4.746,90	-40,66%	R$ 8.000,00	0,00%	4.214,93	3.785,07	7.338,30	661,7	7.782,12	217,88	7.197,42	802,58	7.586,44	413,56	17/10/2014	Vânia Petermann	Titular	N	N	N	N	-	N	N	S	24:00:00		N	N	N	N	N	N
598	PT	-	R$ 8.000,00	R$ 8.000,00	test	R$ 7.292,20	-8,85%	R$ 6.903,36	-13,71%	R$ 6.438,36	-19,52%	R$ 4.746,90	-40,66%	R$ 8.100,00	1,25%	6.710,68	1.289,32	7.809,09	190,91	7.852,54	147,46	7.120,25	879,75	7.758,06	241,94	17/10/2014	Vânia Petermann	Titular	N	N	N	N	-	N	N	S	24:00:00		N	N	N	N	N	N
600	PT	-	R$ 8.000,00	R$ 8.000,00	train	R$ 8.000,01	0,00%	R$ 7.150,52	-10,62%	R$ 6.223,27	-22,21%	R$ 4.989,80	-37,63%	R$ 7.000,00	-12,50%	6.286,36	1.713,64	7.175,99	824,01	7.334,30	665,7	5.732,89	2.267,11	6.915,26	1.084,74	21/05/2014	Margani de Mello	Titular	N	N	N	S	7	N	N	N	-		N	N	N	N	N	N
611	PT	-	R$ 8.000,00	R$ 8.000,00	train	R$ 7.999,99	0,00%	R$ 7.643,94	-4,45%	R$ 7.004,77	-12,44%	R$ 6.166,67	-22,92%	R$ 7.700,00	-3,75%	7.476,75	523,25	7.539,28	460,72	8.243,65	243,65	9.403,39	1.403,39	8.657,31	657,31	06/06/2014	Margani de Mello	Titular	N	N	N	N	-	N	N	S	24:00:00		N	N	N	N	N	N
613	PT	-	R$ 8.000,00	R$ 8.000,00	train	R$ 8.000,01	0,00%	R$ 7.652,94	-4,34%	R$ 7.109,54	-11,13%	R$ 5.551,23	-30,61%	R$ 7.500,00	-6,25%	6.564,95	1.435,05	7.416,98	583,02	7.622,75	377,25	6.748,66	1.251,34	7.399,98	600,02	09/06/2014	Margani de Mello	Titular	N	N	N	N	-	N	N	S	11:00:00		N	N	N	N	N	N
627	PP	-	R$ 8.000,00	R$ 8.000,00	train	R$ 7.999,99	0,00%	R$ 7.639,49	-4,51%	R$ 7.251,23	-9,36%	R$ 6.552,57	-18,09%	R$ 7.500,00	-6,25%	6.504,32	1.495,68	7.586,58	413,42	7.767,01	232,99	7.009,01	990,99	7.585,51	414,49	15/04/2014	Margani de Mello	Titular	N	N	N	N	-	N	S	N	-		N	N	N	N	N	N
633	PT	-	R$ 8.000,00	R$ 8.000,00	test	R$ 8.309,74	3,87%	R$ 7.302,37	-8,72%	R$ 8.222,26	2,78%	R$ 6.301,85	-21,23%	R$ 7.400,00	-7,50%	6.960,30	1.039,70	7.512,31	487,69	7.734,18	265,82	7.273,28	726,72	7.626,41	373,59	09/05/2014	Margani de Mello	Titular	N	N	N	N	-	N	N	S	13:00:00		N	N	N	N	N	N
647	PP	-	R$ 8.000,00	R$ 8.000,00	train	R$ 8.000,02	0,00%	R$ 7.697,62	-3,78%	R$ 6.796,73	-15,04%	R$ 7.000,00	-12,50%	R$ 7.600,00	-5,00%	6.356,34	1.643,66	5.960,60	2.039,40	6.149,00	1.851,00	6.650,62	1.349,38	6.332,85	1.667,15	21/05/2019	Vânia Petermann	Titular	N	N	N	N	-	N	N	S	18:00:00		N	N	N	N	N	N
648	PP	-	R$ 8.000,00	R$ 8.000,00	train	R$ 7.999,97	0,00%	R$ 8.208,14	2,60%	R$ 9.243,89	15,55%	R$ 6.985,51	-12,68%	R$ 7.100,00	-11,25%	8.078,45	78,45	5.996,50	2.003,50	7.407,41	592,59	7.381,10	618,9	7.238,72	761,28	22/05/2019	Vânia Petermann	Titular	N	N	N	N	-	N	N	S	14:00:00		N	N	N	N	N	N
657	PP	-	R$ 8.000,00	R$ 8.000,00	test	R$ 6.466,79	-19,17%	R$ 7.499,28	-6,26%	R$ 8.813,51	10,17%	R$ 6.357,66	-20,53%	R$ 7.800,00	-2,50%	7.746,43	253,57	5.996,50	2.003,50	7.672,21	327,79	6.914,92	1.085,08	6.883,05	1.116,95	28/05/2019	Vânia Petermann	Titular	N	N	N	N	-	N	N	S	12:00:00		N	N	N	N	N	N
681	PP	-	R$ 8.000,00	R$ 8.000,00	train	R$ 7.999,99	0,00%	R$ 7.605,08	-4,94%	R$ 6.793,24	-15,08%	R$ 6.042,18	-24,47%	R$ 8.700,00	8,75%	5.466,25	2.533,75	5.864,85	2.135,15	6.078,22	1.921,78	5.760,17	2.239,83	6.033,24	1.966,76	10/06/2019	Vânia Petermann	Titular	N	N	N	N	-	N	N	S	17:00:00		N	N	N	N	N	N
682	PT	E	R$ 8.000,00	R$ 24.000,00	train	R$ 8.000,01	0,00%	R$ 7.994,76	-0,07%	R$ 7.538,05	-5,77%	R$ 7.179,91	-10,25%	R$ 7.600,00	-5,00%	9.107,91	1.107,91	8.233,60	233,6	8.599,29	599,29	11.034,33	3.034,33	9.250,57	1.250,57	10/06/2019	Vânia Petermann	Titular	N	N	N	N	-	N	N	S	24:00:00		N	N	N	N	N	N
683	PP	-	R$ 8.000,00	R$ 8.000,00	train	R$ 8.000,04	0,00%	R$ 7.889,25	-1,38%	R$ 7.245,64	-9,43%	R$ 6.357,66	-20,53%	R$ 9.100,00	13,75%	6.793,12	1.206,88	5.922,13	2.077,87	6.843,96	1.156,04	6.442,30	1.557,70	6.766,17	1.233,83	10/06/2019	Vânia Petermann	Titular	N	N	N	N	-	N	N	S	16:00:00		N	N	N	N	N	N
684	PP	-	R$ 8.000,00	R$ 8.000,00	train	R$ 8.000,02	0,00%	R$ 5.731,20	-28,36%	R$ 5.155,28	-35,56%	R$ 4.746,90	-40,66%	R$ 5.800,00	-27,50%	7.308,33	691,67	7.586,58	413,42	7.809,76	190,24	6.246,72	1.753,28	7.556,39	443,61	10/06/2019	Vânia Petermann	Titular	N	N	N	S	3	N	N	S	7:00:00		N	N	N	N	N	N
691	PP	-	R$ 8.000,00	R$ 13.000,00	train	R$ 7.999,99	0,00%	R$ 8.256,01	3,20%	R$ 8.619,01	7,74%	R$ 8.649,50	8,12%	R$ 8.700,00	8,75%	6.063,79	1.936,21	6.005,42	1.994,58	5.179,89	2.820,11	5.000,00	3.000,00	5.325,90	2.674,10	14/06/2019	Vânia Petermann	Titular	N	N	N	N	-	N	N	S	10:15:00		N	N	N	N	N	N
702	PP	-	R$ 8.000,00	R$ 8.000,00	train	R$ 8.000,02	0,00%	R$ 8.120,98	1,51%	R$ 8.061,42	0,77%	R$ 7.329,73	-8,38%	R$ 7.900,00	-1,25%	6.871,11	1.128,89	5.957,68	2.042,32	6.771,47	1.228,53	7.197,30	802,7	6.816,90	1.183,10	18/06/2019	Vânia Petermann	Titular	N	N	N	N	-	N	N	S	17:00:00		N	N	N	N	N	N
708	PP	-	R$ 8.000,00	R$ 8.000,00	test	R$ 7.022,61	-12,22%	R$ 7.300,12	-8,75%	R$ 7.802,43	-2,47%	R$ 6.493,85	-18,83%	R$ 7.800,00	-2,50%	8.048,76	48,76	6.031,82	1.968,18	7.677,01	322,99	7.695,00	305	7.243,61	756,39	21/06/2019	Vânia Petermann	Titular	N	N	N	N	-	N	N	S	10:00:00		N	N	N	N	N	N
721	PP	-	R$ 8.000,00	R$ 8.000,00	train	R$ 8.000,01	0,00%	R$ 7.703,47	-3,71%	R$ 7.599,12	-5,01%	R$ 6.985,51	-12,68%	R$ 7.600,00	-5,00%	7.608,47	391,53	5.930,57	2.069,43	6.991,53	1.008,47	7.292,88	707,12	6.974,42	1.025,58	04/07/2019	Vânia Petermann	Titular	N	N	N	N	-	N	N	S	17:00:00		N	N	N	N	N	N
732	PP	-	R$ 8.000,00	R$ 8.000,00	train	R$ 8.000,01	0,00%	R$ 7.585,68	-5,18%	R$ 8.136,70	1,71%	R$ 7.179,91	-10,25%	R$ 6.600,00	-17,50%	6.619,01	1.380,99	5.925,33	2.074,67	7.109,58	890,42	5.381,19	2.618,81	6.084,65	1.915,35	10/07/2019	Vânia Petermann	Titular	N	N	N	S	22	S	N	N	-		N	N	N	N	N	N
735	PP	-	R$ 8.000,00	R$ 8.000,00	train	R$ 8.000,00	0,00%	R$ 7.653,90	-4,33%	R$ 6.502,35	-18,72%	R$ 6.357,66	-20,53%	R$ 7.700,00	-3,75%	5.976,81	2.023,19	5.916,57	2.083,43	6.114,73	1.885,27	5.923,88	2.076,12	6.075,88	1.924,12	12/07/2019	Vânia Petermann	Titular	N	N	N	N	-	N	N	S	17:00:00		N	N	N	N	N	N
747	PP	-	R$ 8.000,00	R$ 8.000,00	train	R$ 7.999,99	0,00%	R$ 6.464,96	-19,19%	R$ 5.437,20	-32,04%	R$ 4.281,25	-46,48%	R$ 7.200,00	-10,00%	5.491,24	2.508,76	7.338,30	661,7	7.652,72	347,28	6.079,54	1.920,46	7.519,75	480,25	19/07/2019	Vânia Petermann	Titular			N	N	-	N	N	S	16:00:00		N	S	N	N	N	N
748	PP	-	R$ 8.000,00	R$ 8.000,00	train	R$ 8.000,01	0,00%	R$ 8.353,16	4,41%	R$ 8.178,62	2,23%	R$ 8.582,28	7,28%	R$ 8.000,00	0,00%	7.986,07	13,93	5.917,10	2.082,90	8.170,65	170,65	7.147,02	852,98	7.042,57	957,43	24/07/2019	Vânia Petermann	Titular	N	N	N	S	1	N	N	S	10:00:00		N	N	N	N	N	N
781	PP	-	R$ 8.000,00	R$ 8.000,00	train	R$ 8.000,02	0,00%	R$ 7.482,40	-6,47%	R$ 6.718,57	-16,02%	R$ 7.865,17	-1,69%	R$ 7.400,00	-7,50%	7.903,60	96,4	5.964,61	2.035,39	8.404,69	404,69	6.360,14	1.639,86	6.753,04	1.246,96	08/08/2019	Vânia Petermann	Titular	N	N	N	N	-	N	N	S	12:00:00		N	N	N	N	N	N
788	PP	-	R$ 8.000,00	R$ 8.000,00	train	R$ 8.000,01	0,00%	R$ 7.462,62	-6,72%	R$ 6.185,17	-22,69%	R$ 5.750,00	-28,12%	R$ 8.000,00	0,00%	6.013,71	1.986,29	5.960,60	2.039,40	6.079,40	1.920,60	5.813,58	2.186,42	6.085,85	1.914,15	12/08/2019	Vânia Petermann	Titular	N	N	N	N	-	N	N	S	18:00:00		N	N	N	N	N	N
800	PP	-	R$ 8.000,00	R$ 8.000,00	train	R$ 8.000,01	0,00%	R$ 7.577,26	-5,28%	R$ 7.152,50	-10,59%	R$ 6.246,99	-21,91%	R$ 7.800,00	-2,50%	6.687,88	1.312,12	5.959,55	2.040,45	6.859,45	1.140,55	7.542,83	457,17	6.823,60	1.176,40	14/08/2019	Vânia Petermann	Titular	N	N	N	N	-	N	N	S	11:00:00		N	N	N	N	N	N
822	PP	-	R$ 8.000,00	R$ 8.000,00	test	R$ 8.297,34	3,72%	R$ 8.404,12	5,05%	R$ 8.593,28	7,42%	R$ 6.591,16	-17,61%	R$ 6.850,00	-14,38%	6.815,45	1.184,55	5.977,96	2.022,04	6.860,31	1.139,69	7.171,48	828,52	7.188,66	811,34	04/09/2019	Vânia Petermann	Titular	N	N	N	N	-	N	N	S	19:00:00		N	N	N	N	N	N
904	PT	-	R$ 8.000,00	R$ 8.000,00																						29/04/2013	Margani de Mello	Titular	N	N	N	N	-	N	N	S	10:00:00		N	N	N	N	N	N
917	PT	-	R$ 8.000,00	R$ 8.000,00																						17/06/2013	Margani de Mello	Titular	N	N	N	N	-	N	N	S	16:00:00		N	N	N	N	N	N
930	PT	-	R$ 8.000,00	R$ 8.000,00																						11/07/2013	Margani de Mello	Titular	N	N	N	S	1	N	N	S	9:00:00		N	N	N	N	N	N
938	PP	-	R$ 8.000,00	R$ 8.000,00																						07/08/2013	Margani de Mello	Titular	N	N	N	N	-	N	N	S	7:00:00		N	N	N	N	N	N
959	PT	-	R$ 8.000,00	R$ 8.000,00																						09/10/2013	Margani de Mello	Titular	N	N	N	S	12	N	N	N	-		N	N	N	N	N	N
963	PT	-	R$ 8.000,00	R$ 8.000,00																						04/11/2013	Margani de Mello	Titular	N	N	N	N	-	N	N	S	13:00:00		N	N	N	N	N	N
973	PT	-	R$ 8.000,00	R$ 8.000,00																						26/06/2012	Pedro Luiz Brancalione	Leigo	N	N	N	N	-	N	S	N	-		N	N	N	N	N	N
988	PT	-	R$ 8.000,00	R$ 8.000,00																						10/10/2012	Margani de Mello	Titular	N	N	N	N	-	S	N	N	-		N	N	N	N	N	N
997	PT	-	R$ 8.000,00	R$ 8.000,00																						29/10/2012	Margani de Mello	Titular	N	N	S	N	-	N	N	N	-		N	N	N	N	N	N
1046	PP	-	R$ 8.000,00	R$ 16.000,00																						25/06/2020	Vânia Petermann	Titular	N	N	N	N	-	N	N	S	48:00:00		N	N	N	N	N	N
1049	PP	-	R$ 8.000,00	R$ 8.000,00																						30/09/2020	Vânia Petermann	Titular	N	N	N	N	-	N	N	S	19:15:00		N	N	N	N	N	N
1055	PT	-	R$ 8.000,00	R$ 16.000,00																						25/03/2020	Vânia Petermann	Titular	N	N	N	N	-	N	N	S	23:00:00		N	N	N	N	N	N
1062	PP	-	R$ 8.000,00	R$ 16.000,00																						20/03/2020	Vânia Petermann	Titular	N	N	N	N	-	N	N	S	12:00:00		N	N	N	N	N	N
1093	PP	-	R$ 8.000,00	R$ 8.000,00																						01/07/2020	Vânia Petermann	Titular	N	N	N	N	-	N	N	S	24:00:00		N	N	N	N	N	N
1096	PP	-	R$ 8.000,00	R$ 8.000,00																						28/05/2020	Vânia Petermann	Titular	N	N	N	N	-	N	N	S	19:00:00		N	N	N	N	N	N
1101	PP	-	R$ 8.000,00	R$ 8.000,00																						25/03/2020	Vânia Petermann	Titular	N	N	N	N	-	N	N	S	17:00:00		N	N	N	N	N	N
1114	PP	-	R$ 8.000,00	R$ 16.000,00																						13/07/2020	Vânia Petermann	Titular	N	N	N	S	3	N	N	S	9:00:00		N	N	N	N	N	N
1126	PP	-	R$ 8.000,00	R$ 16.000,00																						20/03/2020	Vânia Petermann	Titular	N	N	N	N	-	N	N	S	14:00:00		N	N	N	S	N	S
1168	PP	-	R$ 8.000,00	R$ 8.000,00																						18/06/2020	Vânia Petermann	Titular	N	N	N	N	-	N	N	S	22:00:00		N	N	N	N	N	N
217	PP	-	R$ 8.000,00	R$ 8.000,00												6.710,67	6.710,67	5.957,40	5.957,40	6.769,43	6.769,43	7.057,62	7.057,62	6.936,82	6.936,82	08/03/2018	Alexandra Lorenzi da Silva	Titular	N	N	N	N	-	N	N	S	15:00:00		N	N	N	N	N	N
44	PP	-	R$ 7.500,00	R$ 17.500,00	train	R$ 10.000,00	0,00%	R$ 8.987,69	-10,12%	R$ 8.180,81	-18,19%	R$ 7.439,39	-25,61%	R$ 9.200,00	-8,00%	12.135,01	4.635,01	10.568,76	3.068,76	12.313,52	4.813,52	9.970,00	2.470,00	11.338,08	3.838,08	16/04/2019	Vânia Petermann	Titular	N	N	N	S	5	N	N	N	-		N	N	N	N	N	N
307	PT	-	R$ 7.500,00	R$ 7.500,00	test	R$ 5.743,08	-23,43%	R$ 5.937,73	-20,83%	R$ 5.662,85	-24,50%	R$ 5.897,25	-21,37%	R$ 6.500,00	-13,33%	5.491,24	2.008,76	7.338,30	161,7	7.652,72	152,72	6.079,54	1.420,46	7.519,75	19,75	26/07/2017	Vânia Petermann	Titular	N	N	N	S	5	N	N	N	-		N	N	N	N	N	N
425	PT	-	R$ 7.500,00	R$ 15.000,00	train	R$ 7.500,01	0,00%	R$ 7.018,52	-6,42%	R$ 6.684,77	-10,87%	R$ 6.671,88	-11,04%	R$ 6.950,00	-7,33%	13.388,77	5.888,77	12.988,32	5.488,32	12.458,38	4.958,38	14.130,00	6.630,00	13.082,94	5.582,94	15/02/2016	Cleni Serly Rauen Vieira	Substituto	N	N	N	S	7	N	N	N	-		N	N	N	N	N	N
886	PP	-	R$ 7.500,00	R$ 15.000,00																						27/01/2020	Vânia Petermann	Titular	N	N	N	N	-	N	N	S	10:00:00		N	N	N	N	N	N
902	PT	-	R$ 7.500,00	R$ 15.000,00																						25/04/2013	Margani de Mello	Titular	N	N	N	N	-	N	N	S	48:00:00		N	N	N	N	N	N
1111	PP	-	R$ 7.500,00	R$ 7.500,00																						30/03/2020	Vânia Petermann	Titular	N	N	N	S	5	N	N	N	-		N	N	N	N	N	N
1117	PP	-	R$ 7.500,00	R$ 7.500,00																						23/03/2020	Vânia Petermann	Titular	N	N	N	S	5	N	N	N	-		N	N	N	N	N	N
160	PT	-	R$ 7.496,00	R$ 14.992,00	train	R$ 7.496,01	0,00%	R$ 7.642,26	1,95%	R$ 8.281,97	10,49%	R$ 6.246,99	-16,66%	R$ 7.146,80	-4,66%	8.316,10	820,1	7.652,03	156,03	8.281,45	785,45	9.382,02	1.886,02	9.313,50	1.817,50	09/08/2018	Vânia Petermann	Titular	N	N	N	N	-	N	N	S	24:00:00		N	N	N	N	N	N
580	PP	-	R$ 7.240,00	R$ 7.240,00	test	R$ 4.086,34	-43,56%	R$ 4.700,18	-35,08%	R$ 3.955,63	-45,36%	R$ 4.676,69	-35,40%	R$ 3.149,60	-56,50%	7.843,04	603,04	7.659,68	419,68	8.083,42	843,42	7.157,78	82,22	7.601,63	361,63	13/12/2014	Helio Marcos Filho	Leigo	N	N	N	S	120	N	N	N	-		N	N	N	N	N	N
29	PT	-	R$ 7.000,00	R$ 7.000,00	train	R$ 7.000,01	0,00%	R$ 6.788,44	-3,02%	R$ 6.474,65	-7,51%	R$ 6.301,85	-9,97%	R$ 6.400,00	-8,57%	7.294,94	294,94	5.954,51	1.045,49	7.183,84	183,84	6.810,00	190	7.242,94	242,94	09/04/2019	Vânia Petermann	Titular	N	N	N	N	-	N	N	S	13:00:00		N	N	N	N	N	N
60	PP	-	R$ 7.000,00	R$ 28.000,00	train	R$ 7.000,03	0,00%	R$ 7.458,61	6,55%	R$ 8.201,73	17,17%	R$ 7.704,17	10,06%	R$ 6.100,00	-12,86%	7.277,54	277,54	6.041,37	958,63	8.225,45	1.225,45	6.236,67	763,33	6.413,07	586,93	02/05/2019	Vânia Petermann	Titular	N	N	N	N	-	N	N	S	13:15:00		N	N	N	N	N	N
81	PP	-	R$ 7.000,00	R$ 7.000,00	test	R$ 1.297,17	-81,47%	R$ 767,00	-89,04%	R$ 1.307,44	-81,32%	R$ 4.193,04	-40,10%	R$ 500,00	-92,86%	6.574,06	425,94	7.370,87	370,87	7.712,09	712,09	6.833,54	166,46	7.444,61	444,61	25/01/2019	Vânia Petermann	Titular	N	N	N	N	-	N	N	S	5:00:00		N	N	N	N	N	N
93	PP	-	R$ 7.000,00	R$ 13.000,00	train	R$ 7.000,03	0,00%	R$ 7.316,11	4,52%	R$ 6.939,76	-0,86%	R$ 7.179,91	2,57%	R$ 7.000,00	0,00%	6.264,03	735,97	5.996,50	1.003,50	6.641,20	358,8	7.382,25	382,25	6.862,95	137,05	19/02/2019	Lucilene dos Santos	Substituto	N	N	N	N	-	N	N	S	12:00:00		N	N	N	N	N	N
93	PP	-	R$ 7.000,00	R$ 13.000,00	train	R$ 7.000,03	0,00%	R$ 7.316,11	4,52%	R$ 6.939,76	-0,86%	R$ 7.179,91	2,57%	R$ 7.000,00	0,00%	6.264,03	735,97	5.996,50	1.003,50	6.641,20	358,8	7.382,25	382,25	6.862,95	137,05	19/02/2019	Lucilene dos Santos	Substituto	N	N	N	N	-	N	N	S	12:00:00		N	N	N	N	N	N
100	PT	-	R$ 7.000,00	R$ 14.000,00	test	R$ 3.271,56	-53,26%	R$ 5.862,77	-16,25%	R$ 6.902,94	-1,39%	R$ 5.551,23	-20,70%	R$ 7.800,00	11,43%	8.219,38	1.219,38	7.167,07	167,07	8.118,61	1.118,61	7.257,36	257,36	7.690,02	690,02	25/09/2018	Rômulo Vinicius Finato	Substituto	N	N	N	N	-	N	S	N	-		N	N	N	N	N	N
123	PT	-	R$ 7.000,00	R$ 14.000,00	train	R$ 6.999,95	0,00%	R$ 6.407,15	-8,47%	R$ 4.991,08	-28,70%	R$ 5.337,28	-23,75%	R$ 5.900,00	-15,71%	6.243,70	756,3	5.960,60	1.039,40	6.705,43	294,57	6.005,27	994,73	6.095,73	904,27	11/10/2018	Gabriel Marcon Dalponte	Substituto	N	N	N	N	-	N	N	S	13:20:00		N	N	N	N	N	N
139	PP	-	R$ 7.000,00	R$ 14.000,00	train	R$ 7.000,01	0,00%	R$ 6.940,44	-0,85%	R$ 7.597,19	8,53%	R$ 6.493,85	-7,23%	R$ 7.400,00	5,71%	9.314,37	2.314,37	5.930,57	1.069,43	9.384,86	2.384,86	7.291,65	291,65	7.652,43	652,43	05/11/2018	Marcelo Pizolati	Titular	N	N	N	N	-	N	N	S	12:00:00		N	N	N	N	N	N
212	PP	-	R$ 7.000,00	R$ 7.000,00	train	R$ 7.000,00	0,00%	R$ 6.491,00	-7,27%	R$ 5.827,16	-16,75%	R$ 4.989,80	-28,72%	R$ 6.300,00	-10,00%	5.397,81	1.602,19	5.913,65	1.086,35	6.357,73	642,27	7.230,00	230	6.347,58	652,42	05/03/2018	Alexandra Lorenzi da Silva Titular		N	N	N	N	-	N	N	S	12:00:00		N	N	N	N	N	N
214	PP	-	R$ 7.000,00	R$ 7.000,00	train	R$ 7.000,01	0,00%	R$ 6.541,66	-6,55%	R$ 6.052,97	-13,53%	R$ 5.897,32	-15,75%	R$ 6.600,00	-5,71%	5.546,44	1.453,56	5.864,85	1.135,15	6.080,59	919,41	5.897,81	1.102,19	5.855,65	1.144,35	06/03/2018	Alexandra Lorenzi da Silva	Titular	N	N	N	S	11	N	N	N	-		N	N	N	N	N	N
225	PP	-	R$ 7.000,00	R$ 14.000,00	train	R$ 6.999,98	0,00%	R$ 6.838,60	-2,31%	R$ 6.446,50	-7,91%	R$ 6.301,85	-9,97%	R$ 6.300,00	-10,00%	5.947,98	1.052,02	5.971,48	1.028,52	6.987,49	12,51	6.523,28	476,72	7.073,84	73,84	14/03/2018	Alexandra Lorenzi da Silva	Titular	N	N	N	N	-	N	N	S	11:00:00		N	N	N	N	N	N
335	PP	-	R$ 7.000,00	R$ 14.000,00	train	R$ 7.000,00	0,00%	R$ 7.347,24	4,96%	R$ 7.250,09	3,57%	R$ 7.329,73	4,71%	R$ 7.300,00	4,29%	6.815,45	184,55	5.977,96	1.022,04	6.860,31	139,69	7.171,48	171,48	7.188,66	188,66	01/08/2017	Vânia Petermann	Titular	N	N	N	N	-	N	S	N	-		N	N	N	N	N	N
387	PP	-	R$ 7.000,00	R$ 7.000,00	train	R$ 6.999,91	0,00%	R$ 6.318,34	-9,74%	R$ 5.104,86	-27,07%	R$ 5.337,28	-23,75%	R$ 6.000,00	-14,29%	5.781,94	1.218,06	6.003,52	996,48	6.591,58	408,42	5.767,72	1.232,28	6.176,33	823,67	13/09/2016	Vânia Petermann	Titular	N	N	N	N	-	N	N	S	7:35:00		N	N	N	N	N	N
392	PT	-	R$ 7.000,00	R$ 7.000,00	train	R$ 6.999,98	0,00%	R$ 6.608,05	-5,60%	R$ 6.004,45	-14,22%	R$ 7.704,17	10,06%	R$ 7.000,00	0,00%	5.299,91	1.700,09	5.953,03	1.046,97	6.261,88	738,12	5.221,64	1.778,36	6.163,92	836,08	01/09/2016	Vânia Petermann	Titular	N	N	N	N	-	N	N	S	14:00:00		N	N	N	N	N	N
447	PT	-	R$ 7.000,00	R$ 14.000,00	train	R$ 7.000,02	0,00%	R$ 6.856,90	-2,04%	R$ 6.688,81	-4,45%	R$ 6.098,17	-12,88%	R$ 6.600,00	-5,71%	5.147,41	1.852,59	7.349,01	349,01	8.136,43	1.136,43	6.707,60	292,4	7.677,68	677,68	02/09/2015	Vânia Petermann	Titular	N	N	N	N	-	N	N	S	10:00:00		N	N	N	N	N	N
451	PT	-	R$ 7.000,00	R$ 14.000,00	test	R$ 5.648,77	-19,30%	R$ 6.293,55	-10,09%	R$ 6.688,81	-4,45%	R$ 6.246,99	-10,76%	R$ 6.200,00	-11,43%	7.905,22	905,22	7.419,90	419,9	7.971,84	971,84	7.168,42	168,42	7.646,20	646,2	09/09/2015	Vânia Petermann	Titular	N	N	N	N	-	N	N	S	10:00:00		N	N	N	N	N	N
467	PT	-	R$ 7.000,00	R$ 7.000,00	train	R$ 6.999,99	0,00%	R$ 6.356,50	-9,19%	R$ 5.220,10	-25,43%	R$ 6.098,17	-12,88%	R$ 6.100,00	-12,86%	5.714,93	1.285,07	5.912,44	1.087,56	6.491,73	508,27	5.752,54	1.247,46	6.089,85	910,15	26/10/2015	Vânia Petermann	Titular	N	N	N	N	-	N	N	S	11:00:00		N	N	N	N	N	N
468	PT	-	R$ 7.000,00	R$ 7.000,00	train	R$ 7.000,00	0,00%	R$ 6.799,47	-2,86%	R$ 5.390,12	-23,00%	R$ 6.098,17	-12,88%	R$ 6.400,00	-8,57%	5.907,00	1.093,00	5.898,07	1.101,93	6.517,81	482,19	5.651,89	1.348,11	5.982,51	1.017,49	26/10/2015	Vânia Petermann	Titular	N	N	N	N	-	N	N	S	11:00:00		N	N	N	N	N	N
522	PP	-	R$ 7.000,00	R$ 7.000,00	train	R$ 7.000,02	0,00%	R$ 7.445,83	6,37%	R$ 7.272,70	3,90%	R$ 6.166,67	-11,90%	R$ 8.100,00	15,71%	8.095,00	1.095,00	5.898,07	1.101,93	7.231,92	231,92	6.952,29	47,71	6.607,21	392,79	12/03/2015	Vânia Petermann	Titular	N	N	N	S	9	N	N	N	-		N	N	N	N	N	N
524	PT	-	R$ 7.000,00	R$ 7.000,00	train	R$ 7.000,01	0,00%	R$ 6.351,33	-9,27%	R$ 5.780,65	-17,42%	R$ 6.301,85	-9,97%	R$ 6.300,00	-10,00%	8.483,95	1.483,95	5.960,60	1.039,40	7.260,19	260,19	6.921,84	78,16	6.664,70	335,3	24/03/2015	Vânia Petermann	Titular	N	N	N	S	10	N	N	N	-		N	N	N	N	N	N
548	PT	-	R$ 7.000,00	R$ 7.000,00	train	R$ 7.000,03	0,00%	R$ 6.963,30	-0,52%	R$ 6.043,32	-13,67%	R$ 4.948,34	-29,31%	R$ 6.800,00	-2,86%	6.564,95	435,05	7.416,98	416,98	7.622,75	622,75	6.748,66	251,34	7.399,98	399,98	04/02/2015	Davidson Jahn Mello	Titular	N	N	N	N	-	N	N	S	10:00:00		N	N	N	N	N	N
549	PT	-	R$ 7.000,00	R$ 7.000,00	train	R$ 6.999,99	0,00%	R$ 6.965,80	-0,49%	R$ 6.043,32	-13,67%	R$ 4.948,34	-29,31%	R$ 6.800,00	-2,86%	6.574,06	425,94	7.370,87	370,87	7.712,09	712,09	6.833,54	166,46	7.444,61	444,61	04/02/2015	Davidson Jahn Mello	Titular	N	N	N	N	-	N	N	S	10:00:00		N	N	N	N	N	N
574	PT	-	R$ 7.000,00	R$ 7.000,00	test	R$ 5.700,47	-18,56%	R$ 4.446,20	-36,48%	R$ 6.696,47	-4,34%	R$ 5.673,47	-18,95%	R$ 4.600,00	-34,29%	6.599,29	400,71	7.334,43	334,43	7.804,75	804,75	7.389,69	389,69	7.572,61	572,61	05/12/2014	Vânia Petermann	Titular	N	N	N	S	2	N	N	N	-		N	N	N	N	N	N
588	PT	-	R$ 7.000,00	R$ 7.000,00	train	R$ 6.999,99	0,00%	R$ 6.975,02	-0,36%	R$ 6.043,32	-13,67%	R$ 4.854,06	-30,66%	R$ 6.900,00	-1,43%	6.879,66	120,34	7.162,05	162,05	7.756,79	756,79	7.249,39	249,39	7.625,93	625,93	04/02/2015	Vânia Petermann	Titular	N	N	N	N	-	N	N	S	10:00:00		N	N	N	N	N	N
656	PP	-	R$ 7.000,00	R$ 7.000,00	train	R$ 7.000,00	0,00%	R$ 6.402,90	-8,53%	R$ 5.936,00	-15,20%	R$ 6.671,88	-4,69%	R$ 6.300,00	-10,00%	6.932,15	67,85	5.959,55	1.040,45	7.123,46	123,46	7.462,62	462,62	6.823,60	176,4	28/05/2019	Vânia Petermann	Titular	N	N	N	N	-	N	N	S	15:00:00		N	N	N	N	N	N
669	PP	-	R$ 7.000,00	R$ 7.000,00	train	R$ 7.000,02	0,00%	R$ 6.953,65	-0,66%	R$ 7.615,52	8,79%	R$ 7.000,00	0,00%	R$ 6.400,00	-8,57%	7.838,83	838,83	6.032,71	967,29	7.136,73	136,73	6.736,67	263,33	6.947,62	52,38	31/05/2019	Vânia Petermann	Titular	N	N	N	N	-	N	N	S	9:00:00		N	N	N	N	N	N
670	PP	-	R$ 7.000,00	R$ 7.000,00	train	R$ 7.000,01	0,00%	R$ 6.920,40	-1,14%	R$ 7.428,92	6,13%	R$ 7.264,41	3,78%	R$ 6.600,00	-5,71%	6.131,05	868,95	5.941,37	1.058,63	6.925,14	74,86	7.750,00	750	7.063,50	63,5	31/05/2019	Vânia Petermann	Titular	N	N	N	N	-	N	N	S	9:00:00		N	N	N	N	N	N
703	PP	-	R$ 7.000,00	R$ 7.000,00	train	R$ 7.000,00	0,00%	R$ 4.930,47	-29,56%	R$ 5.534,25	-20,94%	R$ 4.596,77	-34,33%	R$ 4.100,00	-41,43%	7.905,22	905,22	7.419,90	419,9	7.971,84	971,84	7.168,42	168,42	7.646,20	646,2	18/06/2019	Vânia Petermann	Titular	N	S	N	N	-	N	N	N	-		N	N	N	N	N	N
705	PP	-	R$ 7.000,00	R$ 7.000,00	train	R$ 6.999,99	0,00%	R$ 6.356,44	-9,19%	R$ 5.584,39	-20,22%	R$ 4.989,80	-28,72%	R$ 6.000,00	-14,29%	6.013,71	986,29	5.960,60	1.039,40	6.079,40	920,6	5.813,58	1.186,42	6.085,85	914,15	19/06/2019	Vânia Petermann	Titular	N	S	N	N	-	N	N	N	-		N	N	N	N	N	N
713	PP	-	R$ 7.000,00	R$ 21.000,00	train	R$ 7.000,02	0,00%	R$ 6.833,61	-2,38%	R$ 5.451,12	-22,13%	R$ 5.750,00	-17,86%	R$ 8.000,00	14,29%	6.899,03	100,97	5.971,48	1.028,52	7.519,02	519,02	6.938,17	61,83	6.652,68	347,32	27/06/2019	Vânia Petermann	Titular	N	N	N	N	-	N	N	S	19:00:00		N	N	N	N	N	N
717	PP	-	R$ 7.000,00	R$ 7.000,00	train	R$ 7.000,01	0,00%	R$ 7.474,93	6,78%	R$ 7.296,55	4,24%	R$ 7.704,17	10,06%	R$ 6.800,00	-2,86%	8.192,71	1.192,71	8.733,00	1.733,00	8.124,14	1.124,14	9.523,04	2.523,04	8.777,09	1.777,09	01/07/2019	Vânia Petermann	Titular	N	N	N	N	-	N	N	S	15:00:00		N	N	N	N	N	N
722	PT	-	R$ 7.000,00	R$ 14.000,00	train	R$ 7.000,03	0,00%	R$ 7.430,52	6,15%	R$ 6.839,46	-2,29%	R$ 8.109,93	15,86%	R$ 8.100,00	15,71%	8.603,59	1.603,59	7.771,57	771,57	7.867,81	867,81	7.981,27	981,27	8.586,35	1.586,35	04/07/2019	Vânia Petermann	Titular	N	N	N	N	-	N	N	S	15:00:00		N	N	N	N	N	N
724	PP	-	R$ 7.000,00	R$ 7.000,00	train	R$ 7.000,03	0,00%	R$ 6.982,97	-0,24%	R$ 7.071,61	1,02%	R$ 7.264,41	3,78%	R$ 8.600,00	22,86%	8.780,80	1.780,80	5.957,40	1.042,60	7.360,39	360,39	6.505,01	494,99	6.943,48	56,52	04/07/2019	Vânia Petermann	Titular	N	N	N	N	-	N	N	S	15:30:00		N	N	N	N	N	N
736	PP	-	R$ 7.000,00	R$ 21.000,00	train	R$ 7.000,01	0,00%	R$ 7.077,60	1,11%	R$ 7.268,37	3,83%	R$ 6.591,16	-5,84%	R$ 7.700,00	10,00%	6.889,42	110,58	7.273,70	273,7	7.449,35	449,35	5.371,92	1.628,08	6.572,61	427,39	12/07/2019	Vânia Petermann	Titular	N	N	N	N	-	N	N	S	14:00:00		N	N	N	N	N	N
737	PP	-	R$ 7.000,00	R$ 28.000,00	train	R$ 7.000,01	0,00%	R$ 7.440,83	6,30%	R$ 7.339,69	4,85%	R$ 7.329,73	4,71%	R$ 7.300,00	4,29%	6.556,64	443,36	8.017,85	1.017,85	8.341,56	1.341,56	9.216,53	2.216,53	9.048,09	2.048,09	12/07/2019	Vânia Petermann	Titular	N	N	N	N	-	N	N	S	12:00:00		N	N	N	N	N	N
738	PP	-	R$ 7.000,00	R$ 7.000,00	train	R$ 7.000,01	0,00%	R$ 6.749,10	-3,58%	R$ 6.039,13	-13,73%	R$ 7.704,17	10,06%	R$ 6.300,00	-10,00%	7.677,86	677,86	5.971,48	1.028,52	7.447,27	447,27	7.355,33	355,33	8.055,80	1.055,80	15/07/2019	Vânia Petermann	Titular	N	N	N	N	-	N	N	S	15:30:00		N	N	N	N	N	N
827	PP	-	R$ 7.000,00	R$ 14.000,00	train	R$ 7.000,00	0,00%	R$ 6.041,30	-13,70%	R$ 5.324,73	-23,93%	R$ 5.897,32	-15,75%	R$ 7.300,00	4,29%	6.761,65	238,35	5.878,89	1.121,11	6.404,65	595,35	6.624,64	375,36	6.138,74	861,26	09/09/2019	Vânia Petermann	Titular	N	N	N	N	-	N	N	S	10:00:00		N	N	N	N	N	N
833	PP	-	R$ 7.000,00	R$ 7.000,00	train	R$ 7.000,01	0,00%	R$ 6.362,73	-9,10%	R$ 5.953,00	-14,96%	R$ 5.692,48	-18,68%	R$ 5.900,00	-15,71%	6.717,82	282,18	5.916,57	1.083,43	6.497,93	502,07	3.782,60	3.217,40	6.254,52	745,48	11/09/2019	Vânia Petermann	Titular			N	N	-	N	S	N	-		N	N	S	N	S	N
845	PP	-	R$ 7.000,00	R$ 14.000,00	train	R$ 7.000,00	0,00%	R$ 7.143,64	2,05%	R$ 6.732,85	-3,82%	R$ 6.693,76	-4,37%	R$ 7.550,00	7,86%	6.995,90	4,1	5.726,02	1.273,98	7.158,66	158,66	5.955,00	1.045,00	6.619,41	380,59	10/10/2019	Vânia Petermann	Titular	N	N	N	N	-	N	N	S	14:00:00		N	N	N	N	N	N
882	PP	-	R$ 7.000,00	R$ 7.000,00																						17/01/2020	Vânia Petermann	Titular	N	N	N	N	-	N	N	S	14:00:00		N	N	N	N	N	N
1047	PP	-	R$ 7.000,00	R$ 7.000,00																						10/03/2020	Vânia Petermann	Titular	N	N	N	N	-	N	N	S	13:10:00		N	N	N	N	N	N
1109	PP	-	R$ 7.000,00	R$ 14.000,00																						23/01/2020	Vânia Petermann	Titular	N	N	N	S	6	N	N	N	-		N	N	N	N	N	N
752	PP	-	R$ 6.500,00	R$ 6.500,00	train	R$ 6.500,00	0,00%	R$ 6.338,57	-2,48%	R$ 5.885,47	-9,45%	R$ 6.246,99	-3,89%	R$ 6.400,00	-1,54%	9.467,55	2.967,55	8.469,84	1.969,84	8.590,46	2.090,46	9.840,86	3.340,86	8.936,30	2.436,30	30/07/2019	Vânia Petermann	Titular	N	N	N	N	-	N	N	S	8:00:00		N	N	N	N	N	N
1127	PP	-	R$ 6.500,00	R$ 6.500,00																						27/08/2020	Vânia Petermann	Titular	N	N	N	N	-	N	N	S	14:35:00		N	N	N	N	N	N
12	PP	-	R$ 6.000,00	R$ 6.000,00	train	R$ 5.999,99	0,00%	R$ 6.234,12	3,90%	R$ 6.269,04	4,48%	R$ 6.552,57	9,21%	R$ 6.300,00	5,00%	7.087,83	1.087,83	5.996,50	3,5	7.086,07	1.086,07	7.411,60	1.411,60	7.162,83	1.162,83	18/03/2019	Vânia Petermann	Titular	N	N	N	N	-	N	N	S	14:00:00		N	N	N	N	N	N
40	PT	-	R$ 6.000,00	R$ 12.000,00	test	R$ 8.395,71	39,93%	R$ 7.467,93	24,47%	R$ 6.927,61	15,46%	R$ 8.109,93	35,17%	R$ 7.050,00	17,50%	9.013,97	3.013,97	7.991,15	1.991,15	8.568,70	2.568,70	11.062,25	5.062,25	9.365,05	3.365,05	16/04/2019	Vânia Petermann	Titular	N	N	N	N	-	N	N	S	24:00:00		N	N	N	N	N	N
41	PP	-	R$ 6.000,00	R$ 6.000,00	train	R$ 6.000,01	0,00%	R$ 6.379,90	6,33%	R$ 6.816,21	13,60%	R$ 7.865,17	31,09%	R$ 6.700,00	11,67%	7.837,44	1.837,44	5.930,57	69,43	7.678,58	1.678,58	7.351,61	1.351,61	6.978,87	978,87	16/04/2019	Vânia Petermann	Titular	N	N	N	N	-	N	N	S	13:30:00		N	N	N	N	N	N
52	PP	-	R$ 6.000,00	R$ 6.000,00	train	R$ 6.000,00	0,00%	R$ 6.140,74	2,35%	R$ 7.108,76	18,48%	R$ 7.704,17	28,40%	R$ 6.000,00	0,00%	8.664,57	2.664,57	5.930,57	69,43	7.853,14	1.853,14	6.621,05	621,05	7.326,90	1.326,90	30/04/2019	Vânia Petermann	Titular	N	N	N	N	-	N	N	S	12:00:00		N	N	N	N	N	N
56	PP	-	R$ 6.000,00	R$ 6.000,00	train	R$ 5.999,99	0,00%	R$ 6.444,69	7,41%	R$ 7.411,82	23,53%	R$ 7.704,17	28,40%	R$ 5.800,00	-3,33%	8.018,76	2.018,76	5.974,40	25,6	7.479,96	1.479,96	6.671,37	671,37	6.992,21	992,21	30/04/2019	Vânia Petermann	Titular	N	N	N	N	-	N	N	S	12:00:00		N	N	N	N	N	N
57	PP	-	R$ 6.000,00	R$ 6.000,00	test	R$ 6.019,90	0,33%	R$ 6.531,38	8,86%	R$ 7.313,03	21,88%	R$ 6.693,76	11,56%	R$ 6.700,00	11,67%	7.277,54	1.277,54	6.041,37	41,37	8.225,45	2.225,45	6.236,67	236,67	6.413,07	413,07	30/04/2019	Vânia Petermann	Titular	N	N	N	N	-	N	N	S	12:00:00		N	N	N	N	N	N
76	PP	-	R$ 6.000,00	R$ 6.000,00	train	R$ 6.000,03	0,00%	R$ 6.253,82	4,23%	R$ 6.130,56	2,18%	R$ 5.452,38	-9,13%	R$ 6.800,00	13,33%	7.276,17	1.276,17	7.370,87	1.370,87	7.601,26	1.601,26	6.373,27	373,27	7.307,01	1.307,01	18/12/2018	Vânia Petermann	Titular	N	N	N	N	-	N	N	S	7:00:00		N	N	N	N	N	N
91	PP	-	R$ 6.000,00	R$ 6.000,00	train	R$ 6.000,02	0,00%	R$ 6.218,60	3,64%	R$ 6.400,37	6,67%	R$ 6.591,16	9,85%	R$ 6.500,00	8,33%	6.614,95	614,95	5.965,51	34,49	6.635,15	635,15	6.016,67	16,67	6.391,38	391,38	19/02/2019	Lucilene dos Santos	Substituto	N	N	N	N	-	N	N	S	9:00:00		N	N	N	N	N	N
137	PP	-	R$ 6.000,00	R$ 6.000,00	test	R$ 6.414,69	6,91%	R$ 6.202,62	3,38%	R$ 6.218,12	3,64%	R$ 6.591,16	9,85%	R$ 5.500,00	-8,33%	6.373,18	373,18	6.045,51	45,51	7.056,74	1.056,74	7.254,19	1.254,19	7.155,75	1.155,75	01/11/2018	Marcelo Pizolati	Titular	N	N	N	N	-	N	N	S	15:00:00		N	N	N	N	N	N
152	PP	-	R$ 6.000,00	R$ 6.000,00	train	R$ 6.000,01	0,00%	R$ 5.678,05	-5,37%	R$ 4.857,54	-19,04%	R$ 4.948,34	-17,53%	R$ 5.300,00	-11,67%	6.452,92	452,92	5.956,20	43,8	6.513,83	513,83	5.860,33	139,67	6.178,91	178,91	08/08/2018	Vânia Petermann	Titular	N	N	N	N	-	N	S	N	-		N	N	N	N	N	N
155	PP	-	R$ 6.000,00	R$ 6.000,00	test	R$ 7.337,00	22,28%	R$ 7.795,68	29,93%	R$ 6.882,87	14,71%	R$ 6.693,76	11,56%	R$ 7.800,00	30,00%	6.761,60	761,6	6.045,51	45,51	7.009,56	1.009,56	7.366,03	1.366,03	7.202,01	1.202,01	06/08/2018	Vânia Petermann	Titular	N	N	N	N	-	N	N	S	12:00:00		N	N	N	N	N	N
161	PP	-	R$ 6.000,00	R$ 6.000,00	train	R$ 5.999,99	0,00%	R$ 5.843,52	-2,61%	R$ 5.656,92	-5,72%	R$ 6.576,38	9,61%	R$ 6.100,00	1,67%	6.945,33	945,33	13.060,99	7.060,99	8.064,28	2.064,28	14.660,00	8.660,00	9.931,48	3.931,48	09/08/2018	Vânia Petermann	Titular	N	N	N	N	-	N	N	S	24:00:00		N	N	N	N	N	N
163	PT	-	R$ 6.000,00	R$ 6.000,00	train	R$ 5.999,99	0,00%	R$ 6.348,17	5,80%	R$ 5.456,53	-9,06%	R$ 7.179,91	19,67%	R$ 5.750,00	-4,17%	6.326,03	326,03	5.889,20	110,8	6.427,16	427,16	6.092,22	92,22	6.361,64	361,64	09/08/2018	Vânia Petermann	Titular	N	N	N	N	-	N	N	S	9:00:00		N	N	N	N	N	N
167	PT	-	R$ 6.000,00	R$ 6.000,00	train	R$ 6.000,01	0,00%	R$ 6.216,81	3,61%	R$ 6.674,95	11,25%	R$ 6.862,50	14,38%	R$ 7.100,00	18,33%	7.608,47	1.608,47	5.930,57	69,43	6.991,53	991,53	7.292,88	1.292,88	6.974,42	974,42	14/08/2018	Vânia Petermann	Titular	N	N	N	N	-	N	N	S	11:00:00		N	N	N	N	N	N
218	PP	-	R$ 6.000,00	R$ 6.000,00	train	R$ 6.000,00	0,00%	R$ 5.668,26	-5,53%	R$ 5.216,73	-13,05%	R$ 4.989,80	-16,84%	R$ 6.100,00	1,67%	5.318,98	681,02	5.960,60	39,4	7.743,90	1.743,90	6.734,54	734,54	6.311,86	311,86	13/03/2018	Alexandra Lorenzi da Silva	Titular	N	N	N	N	-	N	N	S	24:00:00		N	N	N	N	N	N
222	PT	-	R$ 6.000,00	R$ 12.000,00	train	R$ 6.000,02	0,00%	R$ 6.257,84	4,30%	R$ 6.226,05	3,77%	R$ 6.552,57	9,21%	R$ 5.200,00	-13,33%	8.194,89	2.194,89	6.035,02	35,02	7.638,01	1.638,01	7.278,48	1.278,48	7.382,92	1.382,92	12/03/2018	Alexandra Lorenzi da Silva	Titular	N	N	N	N	-	N	N	S	9:00:00		N	N	N	N	N	N
244	PP	-	R$ 6.000,00	R$ 6.000,00	train	R$ 5.999,99	0,00%	R$ 5.942,74	-0,95%	R$ 5.411,34	-9,81%	R$ 5.345,26	-10,91%	R$ 6.300,00	5,00%	4.856,15	1.143,85	5.918,41	81,59	6.152,12	152,12	5.417,57	582,43	6.059,26	59,26	31/08/2017	Vânia Petermann	Titular	N	N	N	N	-	N	N	S	16:00:00		N	N	N	N	N	N
279	PP	-	R$ 6.000,00	R$ 6.000,00	train	R$ 5.999,97	0,00%	R$ 6.336,36	5,61%	R$ 6.686,27	11,44%	R$ 6.493,85	8,23%	R$ 6.300,00	5,00%	6.120,08	120,08	5.898,07	101,93	6.874,97	874,97	3.673,33	2.326,67	6.088,46	88,46	14/11/2017	Vânia Petermann	Titular	N	N	N	N	-	N	N	S	10:00:00		N	N	N	N	N	N
308	PP	-	R$ 6.000,00	R$ 12.000,00	test	R$ 3.302,68	-44,96%	R$ 5.374,81	-10,42%	R$ 5.276,34	-12,06%	R$ 5.897,32	-1,71%	R$ 6.550,00	9,17%	5.361,58	638,42	5.956,20	43,8	6.237,94	237,94	7.311,93	1.311,93	6.051,50	51,5	01/08/2017	Vânia Petermann	Titular	N	N	N	S	4	N	N	N	-		N	N	N	N	N	N
322	PP	-	R$ 6.000,00	R$ 6.000,00	train	R$ 5.999,98	0,00%	R$ 5.664,10	-5,60%	R$ 4.297,63	-28,37%	R$ 4.281,25	-28,65%	R$ 5.300,00	-11,67%	5.188,42	811,58	5.956,24	43,76	6.414,33	414,33	5.446,02	553,98	6.163,92	163,92	01/06/2017	Vânia Petermann	Titular	N	N	N	N	-	N	S	N	-		N	N	N	N	N	N
327	PP	-	R$ 6.000,00	R$ 6.000,00	train	R$ 5.999,98	0,00%	R$ 7.032,39	17,21%	R$ 8.008,36	33,47%	R$ 7.264,41	21,07%	R$ 7.500,00	25,00%	7.152,27	1.152,27	6.035,02	35,02	6.779,76	779,76	7.423,14	1.423,14	7.063,51	1.063,51	27/07/2017	Vânia Petermann	Titular	N	N	N	N	-	N	N	S	13:00:00		N	N	N	N	N	N
343	PP	-	R$ 6.000,00	R$ 6.000,00	train	R$ 6.000,01	0,00%	R$ 5.242,64	-12,62%	R$ 4.132,56	-31,12%	R$ 4.989,80	-16,84%	R$ 4.600,00	-23,33%	6.243,70	243,7	5.960,60	39,4	6.705,43	705,43	6.005,27	5,27	6.095,73	95,73	25/10/2016	Vânia Petermann	Titular	N	N	N	N	-	S	N	N	-		N	N	N	N	N	N
423	PT	-	R$ 6.000,00	R$ 6.000,00	train	R$ 6.000,01	0,00%	R$ 6.087,50	1,46%	R$ 5.851,49	-2,48%	R$ 7.882,35	31,37%	R$ 6.000,00	0,00%	6.243,70	243,7	5.960,60	39,4	6.705,43	705,43	6.005,27	5,27	6.095,73	95,73	28/01/2016	Davidson Jahn Mello	Titular	N	N	N	N	-	N	N	S	15:20:00		N	N	N	N	N	N
485	PT	-	R$ 6.000,00	R$ 6.000,00	train	R$ 5.999,98	0,00%	R$ 5.982,62	-0,29%	R$ 5.221,97	-12,97%	R$ 6.301,85	5,03%	R$ 5.700,00	-5,00%	7.914,59	1.914,59	5.956,20	43,8	6.867,22	867,22	7.515,72	1.515,72	6.178,91	178,91	23/06/2015	Iasodara Fin Nishi	Substituto	N	N	N	N	-	N	N	S	8:00:00		N	N	N	N	N	N
525	PT	-	R$ 6.000,00	R$ 6.000,00	train	R$ 6.000,00	0,00%	R$ 6.311,75	5,20%	R$ 5.957,83	-0,70%	R$ 6.307,69	5,13%	R$ 6.300,00	5,00%	7.820,59	1.820,59	5.916,57	83,43	6.719,62	719,62	6.951,10	951,1	6.089,85	89,85	06/04/2015	Vânia Petermann	Titular	N	N	N	S	12	N	N	N	-		N	N	N	N	N	N
537	PT	-	R$ 6.000,00	R$ 6.000,00	test	R$ 5.216,77	-13,05%	R$ 4.681,81	-21,97%	R$ 5.401,83	-9,97%	R$ 6.246,99	4,12%	R$ 4.000,00	-33,33%	7.658,56	1.658,56	5.953,03	46,97	6.862,47	862,47	7.039,98	1.039,98	6.217,64	217,64	29/04/2015	Vânia Petermann	Titular	N	N	N	N	-	N	N	S	23:00:00		N	N	N	N	N	N
602	PP	-	R$ 6.000,00	R$ 6.000,00	train	R$ 6.000,02	0,00%	R$ 5.669,66	-5,51%	R$ 4.511,80	-24,80%	R$ 4.854,06	-19,10%	R$ 7.000,00	16,67%	7.311,28	1.311,28	5.956,20	43,8	6.534,38	534,38	7.515,72	1.515,72	5.824,29	175,71	23/05/2014	Margani de Mello	Titular	N	N	N	N	-	N	S	N	-		N	N	N	S	N	S
616	PT	-	R$ 6.000,00	R$ 6.000,00	train	R$ 6.000,01	0,00%	R$ 5.513,40	-8,11%	R$ 5.644,19	-5,93%	R$ 5.551,23	-7,48%	R$ 5.900,00	-1,67%	7.728,74	1.728,74	5.878,89	121,11	6.722,22	722,22	6.796,40	796,4	6.054,80	54,8	14/03/2014	Margani de Mello	Titular	N	N	N	N	-	N	N	S	6:00:00		N	N	N	N	N	N
617	PT	-	R$ 6.000,00	R$ 6.000,00	train	R$ 6.000,00	0,00%	R$ 5.821,14	-2,98%	R$ 5.605,94	-6,57%	R$ 5.492,86	-8,45%	R$ 6.700,00	11,67%	6.599,29	599,29	7.334,43	1.334,43	7.804,75	1.804,75	7.389,69	1.389,69	7.572,61	1.572,61	17/03/2014	Margani de Mello	Titular	N	N	N	S	2	N	N	N	-		N	N	N	N	N	N
686	PP	-	R$ 6.000,00	R$ 6.000,00	train	R$ 6.000,00	0,00%	R$ 6.224,79	3,75%	R$ 6.880,66	14,68%	R$ 6.552,57	9,21%	R$ 7.000,00	16,67%	7.862,79	1.862,79	5.974,40	25,6	8.242,98	2.242,98	6.553,79	553,79	6.882,07	882,07	11/06/2019	Vânia Petermann	Titular	N	N	N	N	-	N	N	S	12:00:00		N	N	N	N	N	N
706	PP	-	R$ 6.000,00	R$ 6.000,00	test	R$ 6.224,24	3,74%	R$ 5.693,98	-5,10%	R$ 5.765,86	-3,90%	R$ 5.897,32	-1,71%	R$ 7.100,00	18,33%	6.397,03	397,03	5.958,30	41,7	7.203,93	1.203,93	4.590,00	1.410,00	6.401,58	401,58	19/06/2019	Vânia Petermann	Titular	N	N	N	N	-	N	N	S	13:00:00		N	N	N	S	N	S
740	PP	-	R$ 6.000,00	R$ 6.000,00	train	R$ 6.000,00	0,00%	R$ 5.909,32	-1,51%	R$ 5.725,24	-4,58%	R$ 6.042,18	0,70%	R$ 5.750,00	-4,17%	6.920,67	920,67	5.962,37	37,63	6.947,24	947,24	7.197,06	1.197,06	6.823,60	823,6	15/07/2019	Vânia Petermann	Titular	N	N	N	N	-	N	N	S	11:00:00		N	N	N	N	N	N
760	PP	-	R$ 6.000,00	R$ 6.000,00	train	R$ 6.000,00	0,00%	R$ 6.002,00	0,03%	R$ 5.472,15	-8,80%	R$ 7.704,17	28,40%	R$ 5.500,00	-8,33%	6.433,20	433,2	5.878,89	121,11	6.757,87	757,87	6.905,39	905,39	6.574,97	574,97	02/08/2019	Vânia Petermann	Titular	N	N	N	N	-	N	N	S	15:00:00		N	N	N	N	N	N
764	PP	-	R$ 6.000,00	R$ 6.000,00	train	R$ 6.000,01	0,00%	R$ 6.033,60	0,56%	R$ 5.426,84	-9,55%	R$ 7.704,17	28,40%	R$ 5.500,00	-8,33%	6.793,12	793,12	5.922,13	77,87	6.843,96	843,96	6.442,30	442,3	6.766,17	766,17	02/08/2019	Vânia Petermann	Titular	N	N	N	N	-	N	N	S	15:00:00		N	N	N	N	N	N
766	PP	-	R$ 6.000,00	R$ 6.000,00	test	R$ 4.538,85	-24,35%	R$ 7.945,22	32,42%	R$ 7.545,54	25,76%	R$ 8.582,28	43,04%	R$ 8.600,00	43,33%	6.638,64	638,64	5.998,88	1,12	7.732,11	1.732,11	7.106,67	1.106,67	6.632,86	632,86	02/08/2019	Vânia Petermann	Titular	N	N	N	S	3	N	N	N	-		N	N	N	N	N	N
791	PP	-	R$ 6.000,00	R$ 6.000,00	test	R$ 9.455,16	57,59%	R$ 7.908,92	31,82%	R$ 7.786,56	29,78%	R$ 7.264,41	21,07%	R$ 7.200,00	20,00%	8.651,87	2.651,87	5.957,40	42,6	7.468,68	1.468,68	7.836,01	1.836,01	7.190,03	1.190,03	09/08/2019	Vânia Petermann	Titular	N	N	N	N	-	N	N	S	16:00:00		N	N	N	N	N	N
802	PP	-	R$ 6.000,00	R$ 6.000,00	test	R$ 3.917,03	-34,72%	R$ 5.509,86	-8,17%	R$ 5.268,71	-12,19%	R$ 5.750,00	-4,17%	R$ 6.200,00	3,33%	5.805,36	194,64	5.918,41	81,59	6.073,18	73,18	6.191,30	191,3	6.084,54	84,54	19/08/2019	Vânia Petermann	Titular	N	N	N	N	-	N	N	S	9:00:00		N	N	N	N	N	N
813	PP	-	R$ 6.000,00	R$ 6.000,00	train	R$ 6.000,01	0,00%	R$ 6.060,57	1,01%	R$ 6.144,27	2,40%	R$ 6.301,85	5,03%	R$ 6.900,00	15,00%	7.113,15	1.113,15	6.003,52	3,52	6.902,57	902,57	7.368,87	1.368,87	6.515,77	515,77	28/08/2019	Vânia Petermann	Titular	N	N	N	N	-	N	N	S	10:00:00		N	N	N	N	N	N
816	PP	-	R$ 6.000,00	R$ 6.000,00	test	R$ 4.798,27	-20,03%	R$ 4.349,90	-27,50%	R$ 4.729,94	-21,17%	R$ 4.948,34	-17,53%	R$ 2.000,00	-66,67%	4.214,93	1.785,07	7.338,30	1.338,30	7.782,12	1.782,12	7.197,42	1.197,42	7.586,44	1.586,44	29/08/2019	Vânia Petermann	Titular	N	N	N	N	-	N	N	S	11:00:00		N	N	N	N	N	N
823	PP	-	R$ 6.000,00	R$ 6.000,00	train	R$ 6.000,01	0,00%	R$ 6.457,50	7,62%	R$ 6.573,94	9,57%	R$ 7.264,41	21,07%	R$ 5.800,00	-3,33%	7.874,90	1.874,90	6.042,13	42,13	8.580,32	2.580,32	8.525,00	2.525,00	7.368,32	1.368,32	04/09/2019	Vânia Petermann	Titular	N	N	N	N	-	N	N	S	8:00:00		N	N	N	N	N	N
826	PP	-	R$ 6.000,00	R$ 6.000,00	train	R$ 5.999,96	0,00%	R$ 6.316,82	5,28%	R$ 6.736,15	12,27%	R$ 7.740,74	29,01%	R$ 6.600,00	10,00%	6.110,83	110,83	5.913,65	86,35	6.509,46	509,46	6.110,00	110	6.347,58	347,58	06/09/2019	Vânia Petermann	Titular	N	N	N	N	-	N	N	S	14:00:00		N	N	N	N	N	N
835	PP	-	R$ 6.000,00	R$ 12.000,00	train	R$ 5.999,99	0,00%	R$ 6.037,75	0,63%	R$ 5.542,84	-7,62%	R$ 7.704,17	28,40%	R$ 5.700,00	-5,00%	6.879,66	879,66	7.162,05	1.162,05	7.756,79	1.756,79	7.249,39	1.249,39	7.625,93	1.625,93	08/11/2019	Vânia Petermann	Titular	N	N	N	N	-	N	N	S	15:00:00		N	N	N	N	N	N
836	PP	-	R$ 6.000,00	R$ 6.000,00	test	R$ 3.411,60	-43,14%	R$ 4.379,57	-27,01%	R$ 3.703,16	-38,28%	R$ 4.948,34	-17,53%	R$ 1.000,00	-83,33%	6.504,32	504,32	7.586,58	1.586,58	7.767,01	1.767,01	7.009,01	1.009,01	7.585,51	1.585,51	17/09/2019	Vânia Petermann	Titular	N	N	N	N	-	N	N	S	9:00:00		N	N	N	N	N	N
844	PP	-	R$ 6.000,00	R$ 6.000,00	train	R$ 6.000,00	0,00%	R$ 6.326,94	5,45%	R$ 6.736,15	12,27%	R$ 7.740,74	29,01%	R$ 6.600,00	10,00%	6.471,42	471,42	5.879,63	120,37	6.387,33	387,33	6.060,00	60	6.313,89	313,89	04/10/2019	Vânia Petermann	Titular	N	N	N	N	-	N	N	S	14:00:00		N	N	N	N	N	N
852	PP	-	R$ 6.000,00	R$ 12.000,00	train	R$ 5.999,99	0,00%	R$ 6.037,75	0,63%	R$ 5.542,84	-7,62%	R$ 7.704,17	28,40%	R$ 5.700,00	-5,00%	6.599,29	599,29	7.334,43	1.334,43	7.804,75	1.804,75	7.389,69	1.389,69	7.572,61	1.572,61	08/11/2019	Vânia Petermann	Titular	N	N	N	N	-	N	N	S	15:00:00		N	N	N	N	N	N
859	PP	-	R$ 6.000,00	R$ 6.000,00																						25/11/2019	Vânia Petermann	Titular	N	N	N	N	-	N	N	S	11:00:00		N	N	N	N	N	N
862	PP	-	R$ 6.000,00	R$ 6.000,00																						20/11/2019	Vânia Petermann	Titular	N	N	N	S	0,5	N	N	S	13:00:00		N	N	N	N	N	N
866	PP	-	R$ 6.000,00	R$ 6.000,00																						27/11/2019	Vânia Petermann	Titular	N	N	N	N	-	N	S	N	-		N	N	N	N	N	N
869	PP	-	R$ 6.000,00	R$ 6.000,00																						29/11/2019	Vânia Petermann	Titular	N	N	N	N	-	N	N	S	4:30:00		N	N	N	N	N	N
871	PP	-	R$ 6.000,00	R$ 12.000,00																						10/12/2019	Vânia Petermann	Titular			N	N	-	N	N	S	14:00:00		N	N	S	N	S	N
880	PP	-	R$ 6.000,00	R$ 6.000,00																						15/01/2020	Vânia Petermann	Titular	N	N	N	N	-	N	N	S	11:00:00		N	N	N	N	N	N
893	PT	-	R$ 6.000,00	R$ 12.000,00																						18/02/2013	Margani de Mello	Titular	N	N	N	N	-	N	S	N	-		N	N	N	N	N	N
895	PT	-	R$ 6.000,00	R$ 6.000,00																						11/04/2013	Margani de Mello	Titular	N	N	N	S	5	N	N	N	-		N	N	N	N	N	N
896	PT	-	R$ 6.000,00	R$ 6.000,00																						11/04/2013	Margani de Mello	Titular	N	N	N	N	-	N	N	S	5:00:00		N	N	N	N	N	N
926	PT	-	R$ 6.000,00	R$ 6.000,00																						08/07/2013	Margani de Mello	Titular	N	N	N	N	-	S	N	N	-		N	N	N	N	N	N
940	PT	-	R$ 6.000,00	R$ 12.000,00																						08/08/2013	Margani de Mello	Titular	N	N	N	N	-	S	N	N	-		N	N	N	N	N	N
944	PT	-	R$ 6.000,00	R$ 6.000,00																						12/08/2013	Margani de Mello	Titular	N	N	N	S	5	N	N	N	-		N	N	N	N	N	N
946	PT	-	R$ 6.000,00	R$ 6.000,00																						22/08/2013	Margani de Mello	Titular	N	N	N	N	-	N	N	S	7:00:00		N	N	N	N	N	N
947	PT	-	R$ 6.000,00	R$ 6.000,00																						22/08/2013	Margani de Mello	Titular	N	N	N	N	-	N	N	S	7:00:00		N	N	N	N	N	N
948	PT	-	R$ 6.000,00	R$ 6.000,00																						22/08/2013	Margani de Mello	Titular	N	N	N	N	-	N	N	S	7:00:00		N	N	N	N	N	N
971	PT	-	R$ 6.000,00	R$ 6.000,00																						22/02/2012	Pedro Luiz Brancalione	Leigo	N	N	N	N	-	S	N	N	-		N	N	N	N	N	N
979	PP	-	R$ 6.000,00	R$ 6.000,00																						13/08/2012	Margani de Mello	Titular	N	N	S	N	-	N	N	N	-		N	N	N	N	N	N
981	PP	-	R$ 6.000,00	R$ 6.000,00																						12/09/2012	Margani de Mello	Titular	N	N	N	N	-	S	N	N	-		N	N	N	N	N	N
983	PP	-	R$ 6.000,00	R$ 6.000,00																						08/10/2012	Margani de Mello	Titular	N	N	S	N	-	N	N	N	-		N	N	N	N	N	N
998	PP	-	R$ 6.000,00	R$ 6.000,00																						29/10/2012	Margani de Mello	Titular	N	N	S	N	-	N	N	N	-		N	N	N	N	N	N
1017	PT	-	R$ 6.000,00	R$ 6.000,00																						04/05/2011	Cláudio Eduardo Regis de Figueiredo e Silva	Titular	N	N	N	S	3	N	N	N	-		N	N	N	N	N	N
1024	PT	-	R$ 6.000,00	R$ 6.000,00																						10/05/2011	Margani de Mello	Titular	N	N	N	N	-	N	N	S	38:00:00		N	N	N	N	N	N
1027	PT	-	R$ 6.000,00	R$ 6.000,00																						10/05/2011	Margani de Mello	Titular	N	N	N	N	-	N	N	S	10:00:00		N	N	N	N	N	N
1054	PP	-	R$ 6.000,00	R$ 6.000,00																						13/07/2020	Vânia Petermann	Titular	N	N	N	N	-	N	N	S	11:00:00		N	N	N	N	N	N
1057	PP	-	R$ 6.000,00	R$ 6.000,00																						14/05/2020	Vânia Petermann	Titular	N	N	N	N	-	N	N	S	5:00:00		N	N	N	N	N	N
1089	PP	-	R$ 6.000,00	R$ 6.000,00																						04/11/2019	Vânia Petermann	Titular	N	N	N	N	-	N	N	S	13:00:00		N	N	N	N	N	N
1095	PP	-	R$ 6.000,00	R$ 6.000,00																						08/06/2020	Vânia Petermann	Titular	N	N	N	N	-	N	N	S	17:00:00		N	N	N	N	N	N
336	PP	-	R$ 5.590,01	R$ 16.770,03	test	R$ 6.007,81	7,47%	R$ 6.943,87	24,22%	R$ 7.016,89	25,53%	R$ 6.985,51	24,96%	R$ 7.650,00	36,85%	9.237,99	3.647,98	8.672,87	3.082,86	8.510,24	2.920,23	9.970,91	4.380,90	9.230,09	3.640,08	19/07/2017	Vânia Petermann	Titular	N	N	N	N	-	N	N	S	20:00:00		N	N	N	N	N	N
935	PP	-	R$ 5.500,00	R$ 5.500,00																						02/08/2013	Margani de Mello	Titular	N	N	N	N	-	N	N	S	5:40:00		N	N	N	N	N	N
1130	PP	-	R$ 5.500,00	R$ 10.000,00																						12/03/2020	Vânia Petermann	Titular	N	N	N	N	-	N	N	S	9:00:00		N	N	N	N	N	N
8	PP	-	R$ 5.000,00	R$ 5.000,00	train	R$ 5.000,00	0,00%	R$ 5.507,76	10,16%	R$ 6.430,86	28,62%	R$ 6.552,57	31,05%	R$ 6.200,00	24,00%	5.473,99	473,99	6.005,42	1.005,42	5.186,85	186,85	5.000,00	-	5.261,61	261,61	27/02/2019	Lucilene dos Santos	Substituto	N	N	N	N	-	N	N	S	8:00:00		N	N	N	N	N	N
30	PP	-	R$ 5.000,00	R$ 10.000,00	train	R$ 5.000,00	0,00%	R$ 5.557,79	11,16%	R$ 6.083,31	21,67%	R$ 6.357,66	27,15%	R$ 6.000,00	20,00%	6.636,57	1.636,57	6.593,48	1.593,48	7.128,11	2.128,11	4.628,00	372	5.742,67	742,67	11/04/2019	Vânia Petermann	Titular	N	N	N	N	-	N	N	S	5:00:00		N	N	N	N	N	N
35	PP	-	R$ 5.000,00	R$ 15.000,00	train	R$ 5.000,01	0,00%	R$ 5.971,26	19,43%	R$ 7.606,75	52,14%	R$ 8.539,47	70,79%	R$ 6.900,00	38,00%	10.930,59	5.930,59	11.041,42	6.041,42	12.591,39	7.591,39	11.470,00	6.470,00	14.121,69	9.121,69	11/04/2019	Vânia Petermann	Titular	N	N	N	N	-	N	N	S	9:00:00		N	N	N	N	N	N
51	PP	-	R$ 5.000,00	R$ 5.000,00	train	R$ 5.000,03	0,00%	R$ 5.402,01	8,04%	R$ 4.670,32	-6,59%	R$ 5.551,23	11,02%	R$ 5.800,00	16,00%	4.555,94	444,06	5.916,01	916,01	4.243,93	756,07	5.000,00	-	4.780,38	219,62	24/04/2019	Vânia Petermann	Titular	N	N	N	N	-	S	N	N	-		N	N	N	N	N	N
54	PP	-	R$ 5.000,00	R$ 5.000,00	train	R$ 4.999,99	0,00%	R$ 4.968,04	-0,64%	R$ 4.837,97	-3,24%	R$ 5.750,00	15,00%	R$ 5.000,00	0,00%	4.533,30	466,7	5.878,89	878,89	4.096,37	903,63	5.000,00	-	4.733,48	266,52	30/04/2019	Vânia Petermann	Titular	N	N	N	N	-	N	S	N	-		N	N	N	N	N	N
59	PT	-	R$ 5.000,00	R$ 5.000,00	train	R$ 5.000,03	0,00%	R$ 4.467,21	-10,66%	R$ 4.155,00	-16,90%	R$ 5.345,26	6,91%	R$ 4.100,00	-18,00%	3.179,69	1.820,31	5.414,36	414,36	666,49	4.333,51	4.580,00	420	3.929,46	1.070,54	02/05/2019	Vânia Petermann	Titular	N	N	N	N	-	S	N	N	-		N	N	N	N	N	N
61	PP	-	R$ 5.000,00	R$ 5.000,00	train	-R$ 0,01	0,00%	R$ 2.324,74	2.324.640,00%	R$ 2.697,13	2.697.033,36%	R$ 4.444,44	4.444.344,44%	R$ 1.800,00	1.799.900,00%	-	5.000,00	-	5.000,00	-	5.000,00	-	5.000,00	-	5.000,00	02/05/2019	Vânia Petermann	Titular	N	N	N	N	-	S	N	N	-		N	N	N	N	N	N
62	PP	-	R$ 5.000,00	R$ 15.000,00	test	R$ 6.440,70	28,81%	R$ 7.479,95	49,60%	R$ 6.463,64	29,27%	R$ 7.704,17	54,08%	R$ 9.200,00	84,00%	9.931,32	4.931,32	9.713,21	4.713,21	11.524,24	6.524,24	8.600,00	3.600,00	11.020,37	6.020,37	03/05/2019	Vânia Petermann	Titular	N	N	N	N	-	N	N	S	6:00:00		N	N	N	S	N	S
63	PP	-	R$ 5.000,00	R$ 5.000,00	train	R$ 5.000,01	0,00%	R$ 4.536,77	-9,26%	R$ 2.972,48	-40,55%	R$ 4.193,04	-16,14%	R$ 4.100,00	-18,00%	5.243,59	243,59	6.596,37	1.596,37	5.950,29	950,29	5.092,50	92,5	5.784,20	784,2	03/05/2019	Vânia Petermann	Titular			N	N	-	N	S	N	-		N	N	S	N	S	N
65	PP	-	R$ 5.000,00	R$ 5.000,00	train	R$ 4.999,99	0,00%	R$ 4.991,70	-0,17%	R$ 4.837,97	-3,24%	R$ 5.750,00	15,00%	R$ 5.000,00	0,00%	3.224,96	1.775,04	5.864,85	864,85	4.241,36	758,64	5.000,00	-	4.823,79	176,21	09/05/2019	Vânia Petermann	Titular	N	N	N	N	-	N	S	N	-		N	N	N	N	N	N
68	PP	-	R$ 5.000,00	R$ 5.000,00	test	R$ 6.351,31	27,03%	R$ 5.250,28	5,01%	R$ 6.418,04	28,36%	R$ 5.452,38	9,05%	R$ 4.400,00	-12,00%	5.266,61	266,61	7.276,04	2.276,04	6.541,49	1.541,49	5.250,00	250	6.350,80	1.350,80	15/05/2019	Vânia Petermann	Titular	N	N	N	N	-	N	S	N	-		N	N	N	N	N	N
79	PP	-	R$ 5.000,00	R$ 5.000,00	train	R$ 5.000,01	0,00%	R$ 4.950,34	-0,99%	R$ 4.172,83	-16,54%	R$ 5.337,28	6,75%	R$ 5.000,00	0,00%	4.310,97	689,03	5.898,07	898,07	4.117,00	883	5.000,00	-	4.733,51	266,49	22/01/2019	Vânia Petermann	Titular			N	N	-	N	S	N	-		N	N	S	N	S	N
84	PP	-	R$ 5.000,00	R$ 5.000,00	train	R$ 5.000,00	0,00%	R$ 5.479,81	9,60%	R$ 4.875,69	-2,49%	R$ 5.345,26	6,91%	R$ 6.300,00	26,00%	4.431,99	568,01	6.719,99	1.719,99	5.714,56	714,56	5.000,00	-	5.223,96	223,96	04/02/2019	Lucilene dos Santos	Substituto	N	N	N	N	-	N	S	N	-		N	N	N	N	N	N
92	PP	-	R$ 5.000,00	R$ 5.000,00	test	R$ 8.164,33	63,29%	R$ 7.988,76	59,78%	R$ 6.884,10	37,68%	R$ 7.329,73	46,59%	R$ 5.450,00	9,00%	5.914,74	914,74	6.011,92	1.011,92	4.645,32	354,68	5.360,00	360	5.435,23	435,23	19/02/2019	Lucilene dos Santos	Substituto	N	N	N	N	-	N	N	S	6:00:00		N	N	N	N	N	N
94	PP	-	R$ 5.000,00	R$ 5.000,00	train	R$ 5.000,03	0,00%	R$ 5.109,58	2,19%	R$ 4.911,03	-1,78%	R$ 6.301,85	26,04%	R$ 5.200,00	4,00%	4.569,48	430,52	6.575,27	1.575,27	5.744,81	744,81	3.720,17	1.279,83	5.081,84	81,84	18/02/2018	Ana Luisa Schmidt Ramos	Substituto	N	N	N	N	-	N	N	S	7:00:00		N	N	N	N	N	N
97	PP	-	R$ 5.000,00	R$ 5.000,00	test	R$ 5.855,38	17,11%	R$ 5.869,91	17,40%	R$ 6.997,89	39,96%	R$ 6.042,18	20,84%	R$ 6.400,00	28,00%	5.866,07	866,07	6.495,09	1.495,09	7.318,01	2.318,01	5.096,00	96	6.467,78	1.467,78	24/09/2018	Ana Luisa Schmidt Ramos	Substituto	N	N	N	N	-	N	N	S	11:00:00		N	N	N	S	N	S
104	PP	-	R$ 5.000,00	R$ 5.000,00	test	R$ 6.308,30	26,17%	R$ 5.611,25	12,22%	R$ 4.628,14	-7,44%	R$ 5.897,25	17,94%	R$ 4.900,00	-2,00%	5.167,81	167,81	5.980,42	980,42	3.910,54	1.089,46	5.000,00	-	4.970,94	29,06	04/10/2018	Ana Luisa Schmidt Ramos	Substituto			N	N	-	N	S	N	-		N	N	S	N	S	N
109	PP	-	R$ 5.000,00	R$ 5.000,00	train	R$ 5.000,01	0,00%	R$ 5.538,75	10,77%	R$ 5.717,26	14,35%	R$ 5.897,25	17,94%	R$ 5.600,00	12,00%	5.159,42	159,42	6.118,58	1.118,58	4.996,53	3,47	4.947,42	52,58	5.091,96	91,96	03/10/2018	Ana Luisa Schmidt Ramos	Substituto	N	N	N	N	-	N	N	S	10:00:00		N	N	N	N	N	N
116	PP	-	R$ 5.000,00	R$ 5.000,00	train	R$ 5.000,00	0,00%	R$ 5.364,09	7,28%	R$ 5.833,35	16,67%	R$ 7.179,91	43,60%	R$ 4.650,00	-7,00%	6.631,52	1.631,52	7.444,61	2.444,61	7.341,94	2.341,94	6.030,00	1.030,00	8.470,65	3.470,65	10/10/2018	Ana Luisa Schmidt Ramos	Substituto	N	N	N	N	-	N	N	S	11:00:00		N	N	N	N	N	N
117	PP	-	R$ 5.000,00	R$ 5.000,00	train	R$ 5.000,02	0,00%	R$ 5.800,06	16,00%	R$ 5.847,74	16,95%	R$ 6.576,38	31,53%	R$ 5.200,00	4,00%	4.880,55	119,45	7.508,75	2.508,75	5.603,04	603,04	5.023,75	23,75	6.276,38	1.276,38	10/10/2018	Ana Luisa Schmidt Ramos	Substituto	N	N	N	N	-	N	N	S	6:00:00		N	N	N	N	N	N
128	PP	-	R$ 5.000,00	R$ 5.000,00	train	R$ 5.000,01	0,00%	R$ 5.257,32	5,15%	R$ 4.798,82	-4,02%	R$ 3.894,39	-22,11%	R$ 4.800,00	-4,00%	6.127,65	1.127,65	6.024,11	1.024,11	5.893,95	893,95	5.040,00	40	5.290,14	290,14	18/10/2018	Ana Luisa Schmidt Ramos	Substituto	N	N	N	N	-	N	N	S	48:00:00		N	N	N	N	N	N
130	PP	-	R$ 5.000,00	R$ 5.000,00	train	R$ 5.000,02	0,00%	R$ 5.182,81	3,66%	R$ 4.977,13	-0,46%	R$ 5.897,25	17,94%	R$ 5.500,00	10,00%	4.410,89	589,11	6.628,60	1.628,60	5.819,52	819,52	5.000,00	-	5.144,91	144,91	22/10/2018	Ana Luisa Schmidt Ramos	Substituto	N	N	N	N	-	N	N	S	5:00:00		N	N	N	N	N	N
134	PT	-	R$ 5.000,00	R$ 5.000,00	train	R$ 5.000,00	0,00%	R$ 5.022,09	0,44%	R$ 4.927,55	-1,45%	R$ 4.676,69	-6,47%	R$ 4.400,00	-12,00%	6.054,07	1.054,07	5.944,43	944,43	5.409,79	409,79	5.000,00	-	5.535,48	535,48	30/10/2018	Ana Luisa Schmidt Ramos	Substituto	N	N	N	N	-	N	N	S	24:00:00		N	N	N	N	N	N
136	PP	-	R$ 5.000,00	R$ 5.000,00	test	R$ 7.218,75	44,37%	R$ 5.654,37	13,09%	R$ 5.479,64	9,59%	R$ 6.357,66	27,15%	R$ 5.900,00	18,00%	4.708,03	291,97	5.954,25	954,25	4.596,82	403,18	5.000,00	-	4.743,51	256,49	07/12/2018	Leone Carlos Martins Júnior	Titular			N	N	-	N	S	N	-		N	N	S	N	S	N
148	PP	-	R$ 5.000,00	R$ 5.000,00	train	R$ 5.000,01	0,00%	R$ 5.028,64	0,57%	R$ 5.041,60	0,83%	R$ 5.000,00	0,00%	R$ 4.900,00	-2,00%	4.555,35	444,65	5.916,01	916,01	4.287,54	712,46	5.000,00	-	4.809,28	190,72	27/07/2018	Vânia Petermann	Titular	N	N	N	N	-	N	S	N	-		N	N	N	N	N	N
149	PT	-	R$ 5.000,00	R$ 10.000,00	test	R$ 2.484,72	-50,31%	R$ 5.712,92	14,26%	R$ 5.568,32	11,37%	R$ 5.000,00	0,00%	R$ 5.900,00	18,00%	7.174,93	2.174,93	7.704,75	2.704,75	7.055,42	2.055,42	5.650,00	650	7.092,38	2.092,38	27/07/2018	Vânia Petermann	Titular	N	N	N	N	-	N	N	S	24:00:00		N	N	N	N	N	N
153	PP	-	R$ 5.000,00	R$ 5.000,00	train	R$ 5.000,00	0,00%	R$ 5.207,07	4,14%	R$ 5.236,26	4,73%	R$ 6.246,99	24,94%	R$ 5.500,00	10,00%	5.330,62	330,62	5.906,78	906,78	5.365,91	365,91	4.903,98	96,02	5.443,18	443,18	02/08/2018	Vânia Petermann	Titular	N	N	N	N	-	N	N	S	10:00:00		N	N	N	N	N	N
154	PP	-	R$ 5.000,00	R$ 10.000,00	train	R$ 5.000,00	0,00%	R$ 4.983,40	-0,33%	R$ 4.574,84	-8,50%	R$ 5.337,28	6,75%	R$ 5.600,00	12,00%	3.672,76	1.327,24	6.281,67	1.281,67	3.962,20	1.037,80	4.592,50	407,5	2.949,84	2.050,16	02/08/2018	Vânia Petermann	Titular	N	N	N	N	-	N	N	S	24:00:00		N	N	N	N	N	N
171	PP	-	R$ 5.000,00	R$ 5.000,00	test	R$ 4.589,91	-8,20%	R$ 6.482,37	29,65%	R$ 5.882,12	17,64%	R$ 7.439,39	48,79%	R$ 6.700,00	34,00%	4.788,69	211,31	6.721,17	1.721,17	6.431,09	1.431,09	5.540,00	540	6.032,92	1.032,92	30/08/2018	Vânia Petermann	Titular	N	N	N	N	-	N	N	S	9:00:00		N	N	N	N	N	N
175	PP	-	R$ 5.000,00	R$ 10.000,00	test	R$ 4.529,84	-9,40%	R$ 5.122,41	2,45%	R$ 5.012,04	0,24%	R$ 5.897,25	17,94%	R$ 5.300,00	6,00%	4.230,68	769,32	6.100,88	1.100,88	5.745,33	745,33	5.000,00	-	5.250,92	250,92	12/09/2018	Ana Luisa Schmidt Ramos	Substituto	N	N	N	N	-	N	N	S	6:00:00		N	N	N	S	N	S
176	PP	-	R$ 5.000,00	R$ 10.000,00	train	R$ 5.000,00	0,00%	R$ 6.066,68	21,33%	R$ 6.853,80	37,08%	R$ 6.301,85	26,04%	R$ 5.699,60	13,99%	7.791,35	2.791,35	7.593,31	2.593,31	8.575,40	3.575,40	5.303,75	303,75	7.451,91	2.451,91	12/09/2018	Ana Luisa Schmidt Ramos	Substituto	N	N	N	N	-	N	N	S	8:00:00		N	N	N	N	N	N
179	PP	-	R$ 5.000,00	R$ 5.000,00	train	R$ 5.000,00	0,00%	R$ 5.165,94	3,32%	R$ 5.860,90	17,22%	R$ 5.897,25	17,94%	R$ 5.100,00	2,00%	4.465,20	534,8	6.491,72	1.491,72	5.740,74	740,74	5.000,00	-	5.088,67	88,67	13/09/2018	Ana Luisa Schmidt Ramos	Substituto	N	N	N	N	-	N	N	S	23:00:00		N	N	N	N	N	N
180	PP	-	R$ 5.000,00	R$ 5.000,00	train	R$ 5.000,01	0,00%	R$ 5.476,16	9,52%	R$ 6.161,17	23,22%	R$ 7.439,39	48,79%	R$ 4.650,00	-7,00%	4.242,65	757,35	6.202,18	1.202,18	4.689,82	310,18	4.779,79	220,21	5.281,26	281,26	13/09/2018	Ana Luisa Schmidt Ramos	Substituto	N	N	N	N	-	N	S	N	-		N	N	N	N	N	N
181	PP	-	R$ 5.000,00	R$ 5.000,00	train	R$ 4.999,98	0,00%	R$ 5.367,87	7,36%	R$ 5.951,62	19,03%	R$ 7.439,39	48,79%	R$ 4.650,00	-7,00%	3.973,87	1.026,13	6.496,19	1.496,19	4.578,89	421,11	4.786,50	213,5	5.040,24	40,24	13/09/2018	Ana Luisa Schmidt Ramos	Substituto	N	N	N	N	-	N	N	S	12:00:00		N	N	N	N	N	N
182	PP	-	R$ 5.000,00	R$ 5.000,00	train	R$ 5.000,01	0,00%	R$ 5.039,75	0,80%	R$ 4.318,84	-13,62%	R$ 5.337,28	6,75%	R$ 5.100,00	2,00%	4.230,68	769,32	6.100,88	1.100,88	5.745,33	745,33	5.000,00	-	5.250,92	250,92	14/09/2018	Ana Luisa Schmidt Ramos	Substituto	N	N	N	N	-	N	N	S	4:00:00		N	N	N	N	N	N
186	PP	-	R$ 5.000,00	R$ 10.000,00	train	R$ 4.999,99	0,00%	R$ 5.191,46	3,83%	R$ 5.294,39	5,89%	R$ 6.166,67	23,33%	R$ 4.600,00	-8,00%	5.345,86	345,86	6.200,56	1.200,56	6.368,30	1.368,30	4.212,72	787,28	5.662,53	662,53	19/09/2018	Ana Luisa Schmidt Ramos	Substituto	N	N	N	N	-	N	N	S	24:00:00		N	N	N	N	N	N
189	PP	-	R$ 5.000,00	R$ 5.000,00	train	R$ 4.999,99	0,00%	R$ 5.837,35	16,75%	R$ 5.533,30	10,67%	R$ 7.865,17	57,30%	R$ 4.800,00	-4,00%	5.924,93	924,93	7.800,81	2.800,81	6.275,04	1.275,04	7.187,83	2.187,83	5.463,01	463,01	02/04/2018	Andresa Bernardo	Substituto	N	N	N	N	-	N	N	S	11:00:00		N	N	N	N	N	N
192	PP	-	R$ 5.000,00	R$ 5.000,00	train	R$ 5.000,00	0,00%	R$ 5.156,46	3,13%	R$ 5.893,41	17,87%	R$ 6.493,85	29,88%	R$ 4.600,00	-8,00%	4.576,12	423,88	5.977,96	977,96	4.631,33	368,67	5.060,00	60	5.472,36	472,36	02/04/2018	Andresa Bernardo	Substituto	N	N	N	N	-	N	N	S	14:00:00		N	N	N	N	N	N
193	PP	-	R$ 5.000,00	R$ 5.000,00	test	R$ 3.177,21	-36,46%	R$ 6.020,22	20,40%	R$ 5.661,94	13,24%	R$ 5.897,25	17,94%	R$ 5.100,00	2,00%	4.938,18	61,82	6.277,85	1.277,85	6.254,79	1.254,79	5.240,00	240	5.879,22	879,22	20/04/2018	Andresa Bernardo	Substituto	N	N	N	N	-	N	N	S	24:00:00		N	N	N	N	N	N
213	PP	-	R$ 5.000,00	R$ 5.000,00	train	R$ 5.000,00	0,00%	R$ 5.333,42	6,67%	R$ 5.287,06	5,74%	R$ 6.246,99	24,94%	R$ 4.700,00	-6,00%	4.326,02	673,98	5.954,25	954,25	4.234,85	765,15	5.000,00	-	4.819,81	180,19	06/03/2018	Alexandra Lorenzi da Silva	Titular			N	N	-	N	S	N	-		N	N	S	N	S	N
232	PT	-	R$ 5.000,00	R$ 5.000,00	train	R$ 4.999,98	0,00%	R$ 3.924,44	-21,51%	R$ 4.047,51	-19,05%	R$ 3.547,96	-29,04%	R$ 3.500,00	-30,00%	5.423,42	423,42	6.301,03	1.301,03	5.999,06	999,06	5.000,00	-	5.728,30	728,3	19/01/2018	Vânia Petermann	Titular			N	N	-	N	S	N	-		N	N	S	N	S	N
262	PP	-	R$ 5.000,00	R$ 5.000,00	train	R$ 5.000,00	0,00%	R$ 5.011,85	0,24%	R$ 4.542,70	-9,15%	R$ 4.744,97	-5,10%	R$ 5.100,00	2,00%	4.326,02	673,98	5.954,25	954,25	4.234,85	765,15	5.000,00	-	4.819,81	180,19	25/09/2017	Vânia Petermann	Titular	N	N	N	N	-	N	S	N	-		N	N	N	N	N	N
266	PP	-	R$ 5.000,00	R$ 5.000,00	test	R$ 5.593,03	11,86%	R$ 4.521,43	-9,57%	R$ 4.135,87	-17,28%	R$ 4.877,42	-2,45%	R$ 4.500,00	-10,00%	4.555,35	444,65	5.916,01	916,01	4.287,54	712,46	5.000,00	-	4.809,28	190,72	24/10/2017	Vânia Petermann	Titular	N	N	N	N	-	N	N	S	11:00:00		N	N	N	N	N	N
268	PP	-	R$ 5.000,00	R$ 5.000,00	train	R$ 5.000,00	0,00%	R$ 5.501,42	10,03%	R$ 6.371,02	27,42%	R$ 6.246,99	24,94%	R$ 7.300,00	46,00%	6.143,68	1.143,68	6.011,92	1.011,92	5.507,70	507,7	6.410,00	1.410,00	5.889,83	889,83	25/10/2017	Vânia Petermann	Titular	N	N	N	N	-	N	N	S	10:00:00		N	N	N	N	N	N
286	PP	-	R$ 5.000,00	R$ 5.000,00	test	R$ 6.258,60	25,17%	R$ 6.701,81	34,04%	R$ 6.568,13	31,36%	R$ 6.985,51	39,71%	R$ 7.800,00	56,00%	5.435,10	435,1	6.005,42	1.005,42	4.863,48	136,52	5.000,00	-	5.261,61	261,61	01/08/2017	Vânia Petermann	Titular	N	N	N	S	1	N	N	S	8:00:00		N	N	N	N	N	N
288	PP	-	R$ 5.000,00	R$ 5.000,00	train	R$ 5.000,00	0,00%	R$ 5.156,16	3,12%	R$ 4.746,66	-5,07%	R$ 4.854,06	-2,92%	R$ 4.500,00	-10,00%	4.555,35	444,65	5.916,01	916,01	4.287,54	712,46	5.000,00	-	4.809,28	190,72	06/07/2017	Vânia Petermann	Titular			N	N	-	N	S	N	-		N	N	S	N	S	N
289	PP	-	R$ 5.000,00	R$ 5.000,00	train	R$ 4.999,98	0,00%	R$ 5.145,86	2,92%	R$ 4.686,02	-6,28%	R$ 4.989,80	-0,20%	R$ 7.300,00	46,00%	4.912,19	87,81	5.980,42	980,42	4.258,26	741,74	5.000,00	-	4.892,95	107,05	07/07/2017	Vânia Petermann	Titular	N	N	N	N	-	N	S	N	-		N	N	N	N	N	N
290	PP	-	R$ 5.000,00	R$ 5.000,00	train	R$ 5.000,01	0,00%	R$ 5.269,14	5,38%	R$ 4.674,58	-6,51%	R$ 6.042,18	20,84%	R$ 5.600,00	12,00%	2.632,67	2.367,33	3.113,20	1.886,80	-70,4	5.070,40	3.115,00	1.885,00	2.579,11	2.420,89	12/07/2017	Vânia Petermann	Titular	N	N	N	N	-	N	N	S	12:00:00		N	N	N	N	N	N
292	PP	-	R$ 5.000,00	R$ 10.000,00	train	R$ 5.000,00	0,00%	R$ 5.064,75	1,30%	R$ 5.081,94	1,64%	R$ 5.897,32	17,95%	R$ 4.700,00	-6,00%	5.424,25	424,25	5.898,07	898,07	4.885,72	114,28	5.070,00	70	5.135,30	135,3	12/07/2017	Vânia Petermann	Titular	N	N	N	N	-	N	N	S	24:00:00		N	N	N	N	N	N
294	PP	-	R$ 5.000,00	R$ 5.000,00	test	R$ 3.451,28	-30,97%	R$ 5.356,71	7,13%	R$ 5.225,30	4,51%	R$ 5.692,48	13,85%	R$ 4.600,00	-8,00%	5.230,49	230,49	5.910,91	910,91	4.244,37	755,63	5.000,00	-	4.836,31	163,69	06/07/2017	Vânia Petermann	Titular	N	N	N	N	-	N	S	N	-		N	N	N	N	N	N
295	PP	-	R$ 5.000,00	R$ 5.000,00	train	R$ 5.000,01	0,00%	R$ 5.016,12	0,32%	R$ 4.954,80	-0,90%	R$ 4.989,80	-0,20%	R$ 4.900,00	-2,00%	4.310,97	689,03	5.898,07	898,07	4.117,00	883	5.000,00	-	4.733,51	266,49	18/07/2017	Vânia Petermann	Titular	N	N	N	N	-	N	S	N	-		N	N	N	N	N	N
305	PP	E	R$ 5.000,00	R$ 5.000,00	test	R$ 5.000,02	4.999.921,23%	R$ 5.716,44	5.716.339,22%	R$ 4.656,29	4.656.192,72%	R$ 5.897,25	5.897.145,18%	R$ 5.200,00	5.199.900,00%	7.773,56	2.773,56	5.960,60	960,6	7.190,54	2.190,54	4.120,88	879,12	6.019,43	1.019,43	23/06/2017	Vânia Petermann	Titular	N	N	N	S	2	N	N	N	-		N	N	N	N	N	N
310	PP	-	R$ 5.000,00	R$ 5.000,00	train	R$ 5.000,00	0,00%	R$ 4.660,58	-6,79%	R$ 3.810,53	-23,79%	R$ 4.634,58	-7,31%	R$ 5.200,00	4,00%	4.721,32	278,68	5.944,43	944,43	4.478,29	521,71	4.569,39	430,61	4.740,83	259,17	01/08/2017	Vânia Petermann	Titular	N	N	N	N	-	S	N	N	-		N	N	N	N	N	N
317	PP	-	R$ 5.000,00	R$ 5.000,00	test	R$ 6.530,39	30,61%	R$ 4.527,27	-9,45%	R$ 4.476,65	-10,47%	R$ 5.897,25	17,94%	R$ 5.050,00	1,00%	4.742,77	257,23	5.916,01	916,01	4.495,65	504,35	4.624,93	375,07	4.785,57	214,43	01/08/2017	Vânia Petermann	Titular	N	N	N	S	4	N	N	N	-		N	N	N	N	N	N
350	PP	-	R$ 5.000,00	R$ 5.000,00	test	R$ 3.674,73	-26,51%	R$ 4.959,46	-0,81%	R$ 5.200,79	4,02%	R$ 5.692,48	13,85%	R$ 5.050,00	1,00%	4.005,56	994,44	5.878,89	878,89	3.969,50	1.030,50	4.593,95	406,05	4.523,34	476,66	24/04/2017	Vânia Petermann	Titular			N	N	-	N	S	N	-		N	N	S	N	S	N
356	PP	-	R$ 5.000,00	R$ 10.000,00	train	R$ 5.000,02	0,00%	R$ 4.757,32	-4,85%	R$ 4.062,70	-18,75%	R$ 4.877,42	-2,45%	R$ 5.400,00	8,00%	4.504,33	495,67	5.954,25	954,25	4.511,91	488,09	4.374,89	625,11	4.829,69	170,31	20/04/2017	Vânia Petermann	Titular	N	N	N	S	3	N	N	N	-		N	N	N	N	N	N
364	PT	-	R$ 5.000,00	R$ 5.000,00	train	R$ 5.000,01	0,00%	R$ 4.995,57	-0,09%	R$ 4.923,01	-1,54%	R$ 5.750,00	15,00%	R$ 4.600,00	-8,00%	4.912,19	87,81	5.980,42	980,42	4.258,26	741,74	5.000,00	-	4.892,95	107,05	14/10/2016	Vânia Petermann	Titular	N	N	N	N	-	N	S	N	-		N	N	N	N	N	N
365	PT	-	R$ 5.000,00	R$ 10.000,00	train	R$ 5.000,00	0,00%	R$ 4.925,71	-1,49%	R$ 4.241,16	-15,18%	R$ 4.634,58	-7,31%	R$ 5.200,00	4,00%	4.723,62	276,38	5.916,01	916,01	4.539,25	460,75	4.566,71	433,29	4.814,47	185,53	13/10/2016	Vânia Petermann	Titular	N	N	N	N	-	N	S	N	-		N	N	N	N	N	N
372	PP	-	R$ 5.000,00	R$ 5.000,00	test	R$ 6.616,88	32,34%	R$ 5.324,26	6,49%	R$ 6.146,35	22,93%	R$ 5.492,86	9,86%	R$ 5.100,00	2,00%	4.504,33	495,67	5.954,25	954,25	4.511,91	488,09	4.374,89	625,11	4.829,69	170,31	19/09/2016	Vânia Petermann	Titular	N	N	N	S	3	N	N	N	-		N	N	N	N	N	N
376	PP	-	R$ 5.000,00	R$ 5.000,00	train	R$ 5.000,03	0,00%	R$ 4.928,19	-1,44%	R$ 4.975,70	-0,49%	R$ 5.551,23	11,02%	R$ 5.200,00	4,00%	4.540,11	459,89	5.944,74	944,74	4.492,15	507,85	4.556,44	443,56	4.772,52	227,48	24/11/2016	Vânia Petermann	Titular	N	N	N	N	-	S	N	N	-		N	N	N	N	N	N
380	PT	-	R$ 5.000,00	R$ 5.000,00	train	R$ 4.999,98	0,00%	R$ 4.997,27	-0,05%	R$ 4.850,47	-2,99%	R$ 5.750,00	15,00%	R$ 4.400,00	-12,00%	5.311,35	311,35	5.878,05	878,05	4.732,02	267,98	5.000,00	-	4.842,99	157,01	27/07/2016	Vânia Petermann	Titular	N	N	N	N	-	N	N	S	9:00:00		N	N	N	N	N	N
393	PT	-	R$ 5.000,00	R$ 10.000,00	train	R$ 4.999,99	0,00%	R$ 4.564,37	-8,71%	R$ 4.140,09	-17,20%	R$ 4.676,69	-6,47%	R$ 5.400,00	8,00%	4.467,08	532,92	5.898,07	898,07	4.538,62	461,38	4.960,00	40	3.892,45	1.107,55	05/09/2016	Vânia Petermann	Titular	N	N	N	N	-	N	N	S	24:00:00		N	N	N	N	N	N
398	PT	-	R$ 5.000,00	R$ 10.000,00	train	R$ 5.000,03	0,00%	R$ 5.710,63	14,21%	R$ 5.761,14	15,22%	R$ 6.166,67	23,33%	R$ 8.800,00	76,00%	8.118,55	3.118,55	10.176,55	5.176,55	7.196,40	2.196,40	9.810,00	4.810,00	9.196,93	4.196,93	29/07/2016	Vânia Petermann	Titular	N	N	N	N	-	S	S	N	-		N	N	N	N	N	N
400	PT	-	R$ 5.000,00	R$ 5.000,00	train	R$ 5.000,01	0,00%	R$ 5.100,52	2,01%	R$ 5.145,76	2,92%	R$ 6.166,67	23,33%	R$ 4.800,00	-4,00%	4.721,32	278,68	5.944,43	944,43	4.478,29	521,71	4.569,39	430,61	4.740,83	259,17	11/08/2016	Maiara Nuernberg Philippi	Leigo	N	N	N	N	-	N	N	S	8:00:00		N	N	N	N	N	N
407	PT	-	R$ 5.000,00	R$ 5.000,00	test	R$ 8.279,99	65,60%	R$ 6.396,22	27,92%	R$ 6.839,44	36,79%	R$ 6.246,99	24,94%	R$ 8.100,00	62,00%	5.650,50	650,5	5.944,74	944,74	4.845,54	154,46	5.000,00	-	4.772,52	227,48	30/05/2016	Lucilene dos Santos	Substituto	N	N	N	S	3	N	N	N	-		N	N	N	N	N	N
412	PP	-	R$ 5.000,00	R$ 5.000,00	train	R$ 5.000,00	0,00%	R$ 5.300,83	6,02%	R$ 5.651,26	13,03%	R$ 5.897,25	17,94%	R$ 5.300,00	6,00%	4.509,98	490,02	5.878,05	878,05	4.450,58	549,42	4.549,67	450,33	4.842,99	157,01	08/04/2016	Rudson Marcos	Titular			N	N	-	N	S	N	-		N	N	S	N	S	N
414	PT	-	R$ 5.000,00	R$ 5.000,00	train	R$ 5.000,00	0,00%	R$ 4.973,22	-0,54%	R$ 4.539,58	-9,21%	R$ 5.345,26	6,91%	R$ 5.100,00	2,00%	4.504,33	495,67	5.954,25	954,25	4.511,91	488,09	4.374,89	625,11	4.829,69	170,31	08/04/2016	Rudson Marcos	Titular	N	N	N	N	-	N	S	N	-		N	N	N	N	N	N
427	PP	-	R$ 5.000,00	R$ 5.000,00	test	R$ 3.509,38	-29,81%	R$ 5.999,40	19,99%	R$ 4.681,27	-6,37%	R$ 6.493,85	29,88%	R$ 7.350,00	47,00%	4.410,89	589,11	6.628,60	1.628,60	5.819,52	819,52	5.000,00	-	5.144,91	144,91	22/02/2016	Andresa Bernardo	Substituto	N	N	N	N	-	N	N	S	4:25:00		N	N	N	N	N	N
428	PT	-	R$ 5.000,00	R$ 10.000,00	train	R$ 5.000,00	0,00%	R$ 5.600,68	12,01%	R$ 6.161,97	23,24%	R$ 6.301,85	26,04%	R$ 5.100,00	2,00%	4.944,88	55,12	6.261,44	1.261,44	6.184,97	1.184,97	5.000,00	-	5.296,59	296,59	22/02/2016	Andresa Bernardo	Substituto	N	N	N	N	-	N	N	S	10:00:00		N	N	N	N	N	N
429	PT	-	R$ 5.000,00	R$ 5.000,00	test	R$ 4.034,15	-19,32%	R$ 5.450,14	9,00%	R$ 4.265,86	-14,68%	R$ 6.301,85	26,04%	R$ 6.200,00	24,00%	4.201,28	798,72	6.566,37	1.566,37	5.738,72	738,72	5.000,00	-	5.016,09	16,09	29/02/2016	Andresa Bernardo	Substituto	N	N	N	N	-	N	N	S	3:55:00		N	N	N	N	N	N
434	PT	-	R$ 5.000,00	R$ 5.000,00	train	R$ 4.999,99	0,00%	R$ 4.986,76	-0,26%	R$ 4.960,18	-0,80%	R$ 4.854,06	-2,92%	R$ 4.900,00	-2,00%	4.509,13	490,87	5.979,19	979,19	5.643,59	643,59	4.621,54	378,46	4.791,35	208,65	18/12/2015	Vânia Petermann	Titular	N	N	N	N	-	N	S	N	-		N	N	N	N	N	N
435	PP	-	R$ 5.000,00	R$ 5.000,00	test	R$ 3.398,23	-32,04%	R$ 4.946,79	-1,06%	R$ 4.729,23	-5,42%	R$ 5.551,23	11,02%	R$ 5.700,00	14,00%	4.400,42	599,58	5.906,78	906,78	4.577,08	422,92	4.508,60	491,4	4.793,37	206,63	19/11/2015	Vânia Petermann	Titular	N	N	N	N	-	N	S	N	-		N	N	N	N	N	N
439	PT	-	R$ 5.000,00	R$ 5.000,00	train	R$ 4.999,99	0,00%	R$ 5.225,60	4,51%	R$ 6.799,46	35,99%	R$ 6.098,17	21,96%	R$ 5.300,00	6,00%	5.063,64	63,64	5.878,89	878,89	4.746,51	253,49	4.952,21	47,79	4.814,03	185,97	14/12/2015	Vânia Petermann	Titular	N	N	N	N	-	N	N	S	10:00:00		N	N	N	N	N	N
440	PT	-	R$ 5.000,00	R$ 5.000,00	train	R$ 4.999,99	0,00%	R$ 5.225,30	4,51%	R$ 6.799,46	35,99%	R$ 6.098,17	21,96%	R$ 5.000,00	0,00%	5.168,39	168,39	5.906,78	906,78	5.042,03	42,03	4.903,98	96,02	4.882,50	117,5	14/12/2015	Vânia Petermann	Titular	N	N	N	N	-	N	N	S	10:00:00		N	N	N	N	N	N
452	PT	-	R$ 5.000,00	R$ 5.000,00	train	R$ 4.999,99	0,00%	R$ 5.234,40	4,69%	R$ 6.799,46	35,99%	R$ 6.098,17	21,96%	R$ 5.000,00	0,00%	5.313,51	313,51	5.944,74	944,74	4.808,56	191,44	4.924,06	75,94	4.788,63	211,37	09/09/2015	Vânia Petermann	Titular	N	N	N	N	-	N	N	S	10:00:00		N	N	N	N	N	N
474	PT	-	R$ 5.000,00	R$ 5.000,00	train	R$ 4.999,99	0,00%	R$ 5.245,60	4,91%	R$ 6.063,40	21,27%	R$ 6.301,85	26,04%	R$ 5.100,00	2,00%	5.591,70	591,7	5.878,89	878,89	4.750,28	249,72	5.000,00	-	4.730,09	269,91	02/06/2015	Iasodara Fin Nishi	Substituto	N	N	N	N	-	N	N	S	10:00:00		N	N	N	N	N	N
477	PT	-	R$ 5.000,00	R$ 5.000,00	train	R$ 4.999,99	0,00%	R$ 6.141,00	22,82%	R$ 7.264,85	45,30%	R$ 8.890,65	77,81%	R$ 4.900,00	-2,00%	5.100,62	100,62	5.864,85	864,85	4.716,96	283,04	5.000,00	-	4.885,52	114,48	18/06/2015	Iasodara Fin Nishi	Substituto	N	N	N	S	1	N	N	S	0:10:00		N	N	N	N	N	N
483	PT	-	R$ 5.000,00	R$ 5.000,00	test	R$ 6.140,01	22,80%	R$ 6.650,75	33,02%	R$ 7.725,96	54,52%	R$ 10.274,51	105,49%	R$ 6.400,00	28,00%	5.471,34	471,34	5.944,43	944,43	4.846,42	153,58	5.000,00	-	4.740,83	259,17	29/06/2015	Iasodara Fin Nishi	Substituto	N	N	N	S	1	N	N	N	-		N	N	N	N	N	N
493	PT	-	R$ 5.000,00	R$ 5.000,00	test	R$ 6.014,06	20,28%	R$ 5.173,14	3,46%	R$ 6.173,58	23,47%	R$ 6.098,17	21,96%	R$ 5.800,00	16,00%	5.404,86	404,86	5.898,07	898,07	4.733,04	266,96	5.000,00	-	4.792,93	207,07	26/05/2015	Vânia Petermann	Titular			N	N	-	N	S	N	-		N	N	S	N	S	N
505	PP	-	R$ 5.000,00	R$ 5.000,00	train	R$ 5.000,00	0,00%	R$ 5.428,89	8,58%	R$ 5.243,55	4,87%	R$ 6.301,85	26,04%	R$ 5.000,00	0,00%	5.471,34	471,34	5.944,43	944,43	4.846,42	153,58	5.000,00	-	4.740,83	259,17	28/07/2015	Vânia Petermann	Titular	N	N	N	N	-	N	S	N	-		N	N	N	N	N	N
526	PT	-	R$ 5.000,00	R$ 5.000,00	train	R$ 5.000,00	0,00%	R$ 3.413,60	-31,73%	R$ 3.195,85	-36,08%	R$ 3.809,32	-23,81%	R$ 2.000,00	-60,00%	4.214,93	785,07	7.338,30	2.338,30	7.782,12	2.782,12	7.197,42	2.197,42	7.586,44	2.586,44	10/04/2015	Vânia Petermann	Titular	N	N	N	N	-	N	N	S	5:00:00		N	N	N	N	N	N
527	PP	-	R$ 5.000,00	R$ 5.000,00	train	R$ 5.000,01	0,00%	R$ 5.046,04	0,92%	R$ 6.023,67	20,47%	R$ 6.493,85	29,88%	R$ 5.000,00	0,00%	5.404,86	404,86	5.898,07	898,07	4.733,04	266,96	5.000,00	-	4.792,93	207,07	13/04/2015	Vânia Petermann	Titular	N	N	N	N	-	N	N	S	9:00:00		N	N	N	N	N	N
532	PP	-	R$ 5.000,00	R$ 5.000,00	train	R$ 5.000,00	0,00%	R$ 5.107,10	2,14%	R$ 6.041,47	20,83%	R$ 6.301,85	26,04%	R$ 5.000,00	0,00%	5.650,50	650,5	5.944,74	944,74	4.845,54	154,46	5.000,00	-	4.772,52	227,48	22/04/2015	Vânia Petermann	Titular	N	N	N	N	-	N	N	S	6:10:00		N	N	N	N	N	N
533	PP	-	R$ 5.000,00	R$ 5.000,00	train	R$ 5.000,01	0,00%	R$ 5.054,89	1,10%	R$ 5.348,58	6,97%	R$ 6.098,17	21,96%	R$ 5.100,00	2,00%	5.471,34	471,34	5.944,43	944,43	4.846,42	153,58	5.000,00	-	4.740,83	259,17	22/04/2015	Vânia Petermann	Titular	N	N	N	N	-	N	S	N	-		N	N	N	N	N	N
534	PP	-	R$ 5.000,00	R$ 5.000,00	train	R$ 4.999,98	0,00%	R$ 5.423,20	8,46%	R$ 5.653,06	13,06%	R$ 6.164,29	23,29%	R$ 4.400,00	-12,00%	5.671,46	671,46	5.954,25	954,25	4.721,85	278,15	5.000,00	-	4.858,67	141,33	24/04/2015	Vânia Petermann	Titular	N	N	N	S	1	N	N	N	-		N	N	N	N	N	N
547	PT	-	R$ 5.000,00	R$ 10.000,00	train	R$ 4.999,99	0,00%	R$ 5.006,06	0,12%	R$ 5.144,75	2,90%	R$ 5.897,32	17,95%	R$ 5.900,00	18,00%	5.529,11	529,11	5.910,91	910,91	4.824,56	175,44	5.000,00	-	5.309,27	309,27	29/01/2015	Davidson Jahn Mello	Titular	N	N	N	N	-	N	S	N	-		N	N	N	N	N	N
551	PT	-	R$ 5.000,00	R$ 5.000,00	train	R$ 4.999,99	0,00%	R$ 4.323,50	-13,53%	R$ 3.476,49	-30,47%	R$ 4.746,90	-5,06%	R$ 5.000,00	0,00%	6.960,30	1.960,30	7.512,31	2.512,31	7.734,18	2.734,18	7.273,28	2.273,28	7.626,41	2.626,41	13/12/2014	Vânia Petermann	Titular	N	N	N	N	-	N	S	N	-		N	N	N	S	N	S
552	PT	-	R$ 5.000,00	R$ 5.000,00	train	R$ 4.999,99	0,00%	R$ 3.656,10	-26,88%	R$ 3.180,98	-36,38%	R$ 4.281,25	-14,38%	R$ 2.900,00	-42,00%	6.960,30	1.960,30	7.512,31	2.512,31	7.734,18	2.734,18	7.273,28	2.273,28	7.626,41	2.626,41	13/12/2014	Vânia Petermann	Titular	N	N	N	N	-	N	S	N	-		N	N	N	N	N	N
553	PT	-	R$ 5.000,00	R$ 5.000,00	train	R$ 5.000,01	0,00%	R$ 3.925,30	-21,49%	R$ 3.384,74	-32,31%	R$ 4.676,69	-6,47%	R$ 4.000,00	-20,00%	6.599,29	1.599,29	7.334,43	2.334,43	7.804,75	2.804,75	7.389,69	2.389,69	7.572,61	2.572,61	13/12/2014	Vânia Petermann	Titular	N	N	N	N	-	N	S	N	-		N	N	N	N	N	N
555	PT	-	R$ 5.000,00	R$ 5.000,00	train	R$ 4.999,99	0,00%	R$ 5.429,96	8,60%	R$ 5.584,05	11,68%	R$ 6.552,57	31,05%	R$ 5.000,00	0,00%	5.311,35	311,35	5.878,05	878,05	4.732,02	267,98	5.000,00	-	4.842,99	157,01	13/12/2014	Vânia Petermann	Titular	N	N	N	N	-	N	N	S	24:00:00		N	N	N	N	N	N
556	PT	-	R$ 5.000,00	R$ 5.000,00	train	R$ 5.000,01	0,00%	R$ 3.888,27	-22,23%	R$ 3.059,93	-38,80%	R$ 4.281,25	-14,38%	R$ 3.400,00	-32,00%	6.960,30	1.960,30	7.512,31	2.512,31	7.734,18	2.734,18	7.273,28	2.273,28	7.626,41	2.626,41	14/12/2014	Vânia Petermann	Titular			N	N	-	N	S	N	-		N	N	S	N	S	N
557	PT	-	R$ 5.000,00	R$ 10.000,00	train	R$ 4.999,98	0,00%	R$ 3.895,70	-22,09%	R$ 3.362,45	-32,75%	R$ 4.281,25	-14,38%	R$ 4.500,00	-10,00%	6.599,29	1.599,29	7.334,43	2.334,43	7.804,75	2.804,75	7.389,69	2.389,69	7.572,61	2.572,61	14/12/2014	Vânia Petermann	Titular	N	N	N	N	-	S	N	S	3:40:00		N	N	N	N	N	N
558	PT	-	R$ 5.000,00	R$ 10.000,00	train	R$ 5.000,00	0,00%	R$ 5.277,92	5,56%	R$ 5.347,91	6,96%	R$ 6.389,52	27,79%	R$ 5.100,00	2,00%	5.671,46	671,46	5.954,25	954,25	4.721,85	278,15	5.000,00	-	4.858,67	141,33	14/12/2014	Vânia Petermann	Titular	N	N	N	N	-	N	N	S	6:00:00		N	N	N	N	N	N
561	PT	-	R$ 5.000,00	R$ 5.000,00	train	R$ 4.999,98	0,00%	R$ 5.963,10	19,26%	R$ 6.345,04	26,90%	R$ 6.301,85	26,04%	R$ 6.400,00	28,00%	5.311,35	311,35	5.878,05	878,05	4.732,02	267,98	5.000,00	-	4.842,99	157,01	14/12/2014	Vânia Petermann	Titular	N	N	N	S	4	S	N	N	-		N	N	N	N	N	N
562	PT	-	R$ 5.000,00	R$ 5.000,00	test	R$ 4.240,12	-15,20%	R$ 3.518,94	-29,62%	R$ 3.084,48	-38,31%	R$ 4.281,25	-14,38%	R$ 3.900,00	-22,00%	6.599,29	1.599,29	7.334,43	2.334,43	7.804,75	2.804,75	7.389,69	2.389,69	7.572,61	2.572,61	14/12/2014	Vânia Petermann	Titular			N	N	-	N	S	N	-		N	N	S	N	S	N
568	PT	-	R$ 5.000,00	R$ 5.000,00	train	R$ 4.999,99	0,00%	R$ 5.465,80	9,32%	R$ 5.773,69	15,47%	R$ 6.164,29	23,29%	R$ 5.200,00	4,00%	7.330,92	2.330,92	6.098,56	1.098,56	5.803,17	803,17	5.799,49	799,49	5.956,12	956,12	03/12/2014	Vânia Petermann	Titular	N	N	N	S	7	N	N	N	-		N	N	N	N	N	N
569	PT	-	R$ 5.000,00	R$ 5.000,00	train	R$ 5.000,00	0,00%	R$ 4.504,80	-9,90%	R$ 3.873,93	-22,52%	R$ 5.692,48	13,85%	R$ 4.700,00	-6,00%	6.664,56	1.664,56	7.815,22	2.815,22	7.829,77	2.829,77	7.113,78	2.113,78	7.700,75	2.700,75	03/12/2014	Vânia Petermann	Titular	N	N	N	S	3	N	N	N	-		N	N	N	N	N	N
570	PP	-	R$ 5.000,00	R$ 5.000,00	00/01/1900	R$ 0,00	0,00%	R$ 0,00	0,00%	R$ 0,00	0,00%	R$ 0,00	0,00%	R$ 0,00	0,00%	-	5.000,00	-	5.000,00	-	5.000,00	-	5.000,00	-	5.000,00	03/12/2014	Vânia Petermann	Titular	N	N	N	N	-	S	N	N	-		N	N	N	N	N	N
578	PT	-	R$ 5.000,00	R$ 5.000,00	test	R$ 6.981,53	39,63%	R$ 6.084,71	21,69%	R$ 6.380,66	27,61%	R$ 6.552,57	31,05%	R$ 6.300,00	26,00%	5.471,34	471,34	5.944,43	944,43	4.846,42	153,58	5.000,00	-	4.740,83	259,17	12/12/2014	Vânia Petermann	Titular	N	N	N	S	3	N	N	N	-		N	N	N	N	N	N
583	PT	-	R$ 5.000,00	R$ 10.000,00	train	R$ 5.000,00	0,00%	R$ 4.089,80	-18,20%	R$ 3.473,21	-30,54%	R$ 4.746,90	-5,06%	R$ 4.900,00	-2,00%	6.664,56	1.664,56	7.815,22	2.815,22	7.829,77	2.829,77	7.113,78	2.113,78	7.700,75	2.700,75	16/12/2014	Vânia Petermann	Titular	N	N	N	N	-	N	S	N	-		N	N	N	N	N	N
584	PP	-	R$ 5.000,00	R$ 5.000,00	00/01/1900	R$ 0,00	0,00%	R$ 0,00	0,00%	R$ 0,00	0,00%	R$ 0,00	0,00%	R$ 0,00	0,00%	-	5.000,00	-	5.000,00	-	5.000,00	-	5.000,00	-	5.000,00	17/12/2014	Vânia Petermann	Titular	N	N	N	N	-	S	N	N	-		N	N	N	N	N	N
586	PP	-	R$ 5.000,00	R$ 5.000,00	train	R$ 4.999,98	0,00%	R$ 3.937,20	-21,26%	R$ 2.527,61	-49,45%	R$ 4.193,04	-16,14%	R$ 4.700,00	-6,00%	6.899,00	1.899,00	7.392,76	2.392,76	7.667,23	2.667,23	7.156,23	2.156,23	7.562,26	2.562,26	19/12/2014	Vânia Petermann	Titular	N	N	N	N	-	N	S	N	-		N	N	N	N	N	N
603	PT	-	R$ 5.000,00	R$ 5.000,00	test	R$ 3.230,22	-35,40%	R$ 5.039,08	0,78%	R$ 5.870,02	17,40%	R$ 4.746,90	-5,06%	R$ 4.500,00	-10,00%	4.410,89	589,11	6.628,60	1.628,60	5.819,52	819,52	5.000,00	-	5.144,91	144,91	27/05/2014	Margani de Mello	Titular	N	N	N	N	-	N	S	N	-		N	N	N	N	N	N
604	PT	I	R$ 5.000,00	R$ 5.000,00	test	R$ 2.378,05	2.377.945,20%	R$ 4.163,74	4.163.642,45%	R$ 4.123,74	4.123.635,07%	R$ 4.854,06	4.853.962,15%	R$ 4.200,00	4.199.900,00%	-	5.000,00	-	5.000,00	-	5.000,00	-	5.000,00	-	5.000,00	05/06/2014	Margani de Mello	Titular	N	N	N	S	2	N	N	N	-		N	N	N	N	N	N
609	PT	-	R$ 5.000,00	R$ 5.000,00	train	R$ 5.000,01	0,00%	R$ 5.597,42	11,95%	R$ 6.325,91	26,52%	R$ 6.671,88	33,44%	R$ 6.300,00	26,00%	4.266,82	733,18	6.039,15	1.039,15	5.752,51	752,51	5.000,00	-	5.168,99	168,99	05/06/2014	Margani de Mello	Titular	N	N	N	S	2	N	N	N	-		N	N	N	N	N	N
625	PT	-	R$ 5.000,00	R$ 5.000,00	test	R$ 4.298,18	-14,04%	R$ 5.047,55	0,95%	R$ 5.412,98	8,26%	R$ 4.854,06	-2,92%	R$ 4.550,00	-9,00%	5.650,50	650,5	5.944,74	944,74	4.845,54	154,46	5.000,00	-	4.772,52	227,48	08/04/2014	Margani de Mello	Titular	N	N	N	N	-	N	S	N	-		N	N	N	N	N	N
628	PP	-	R$ 5.000,00	R$ 5.000,00	test	R$ 6.327,09	26,54%	R$ 5.599,57	11,99%	R$ 6.208,21	24,16%	R$ 6.301,85	26,04%	R$ 5.300,00	6,00%	5.369,78	369,78	5.910,91	910,91	4.804,97	195,03	5.000,00	-	4.793,37	206,63	15/04/2014	Margani de Mello	Titular	N	N	N	N	-	N	S	N	-		N	N	N	N	N	N
631	PT	-	R$ 5.000,00	R$ 5.000,00	test	R$ 7.351,04	47,02%	R$ 6.347,57	26,95%	R$ 6.533,84	30,68%	R$ 6.552,57	31,05%	R$ 6.900,00	38,00%	4.410,89	589,11	6.628,60	1.628,60	5.819,52	819,52	5.000,00	-	5.144,91	144,91	30/04/2014	Margani de Mello	Titular	N	N	N	N	-	N	N	S	12:00:00		N	N	N	N	N	N
632	PT	-	R$ 5.000,00	R$ 5.000,00	test	R$ 7.585,51	51,71%	R$ 6.336,84	26,74%	R$ 6.533,84	30,68%	R$ 6.693,76	33,88%	R$ 6.900,00	38,00%	4.551,22	448,78	6.226,26	1.226,26	5.695,29	695,29	5.000,00	-	5.281,26	281,26	30/04/2014	Margani de Mello	Titular	N	N	N	N	-	N	N	S	12:00:00		N	N	N	N	N	N
634	PT	-	R$ 5.000,00	R$ 5.000,00	train	R$ 5.000,00	0,00%	R$ 5.103,70	2,07%	R$ 5.087,35	1,75%	R$ 4.193,04	-16,14%	R$ 5.000,00	0,00%	2.802,62	2.197,38	6.439,37	1.439,37	5.813,49	813,49	5.000,00	-	5.173,45	173,45	15/05/2014	Margani de Mello	Titular	N	N	N	N	-	N	S	N	-		N	N	N	N	N	N
636	PT	-	R$ 5.000,00	R$ 5.000,00	train	R$ 5.000,01	0,00%	R$ 5.473,20	9,46%	R$ 6.227,58	24,55%	R$ 6.862,50	37,25%	R$ 6.400,00	28,00%	4.441,16	558,84	6.719,99	1.719,99	5.758,17	758,17	5.000,00	-	5.252,85	252,85	16/05/2014	Margani de Mello	Titular	N	N	N	N	-	N	N	S	5:30:00		N	N	N	N	N	N
645	PT	-	R$ 5.000,00	R$ 5.000,00	train	R$ 4.999,95	0,00%	R$ 5.010,25	0,21%	R$ 5.120,51	2,41%	R$ 5.897,25	17,94%	R$ 4.500,00	-10,00%	2.049,54	2.950,46	4.836,16	163,84	2.615,77	2.384,23	3.022,50	1.977,50	1.873,69	3.126,31	21/01/2014	Davidson Jahn Mello	Titular	N	N	N	N	-	N	S	N	-		N	N	N	N	N	N
650	PP	-	R$ 5.000,00	R$ 5.000,00	train	R$ 5.000,00	0,00%	R$ 5.216,09	4,32%	R$ 5.641,60	12,83%	R$ 6.576,38	31,53%	R$ 5.000,00	0,00%	4.752,07	247,93	5.922,93	922,93	4.845,30	154,7	5.000,00	-	4.702,63	297,37	22/05/2019	Vânia Petermann	Titular	N	N	N	N	-	S	N	N	-		N	N	N	N	N	N
655	PP	-	R$ 5.000,00	R$ 5.000,00	train	R$ 5.000,00	0,00%	R$ 5.227,25	4,55%	R$ 5.380,95	7,62%	R$ 6.357,66	27,15%	R$ 5.000,00	0,00%	4.059,55	940,45	5.864,85	864,85	4.109,58	890,42	5.000,00	-	4.885,52	114,48	27/05/2019	Vânia Petermann	Titular	N	N	N	N	-	N	N	S	9:00:00		N	N	N	N	N	N
660	PP	-	R$ 5.000,00	R$ 5.000,00	train	R$ 5.000,01	0,00%	R$ 5.337,74	6,75%	R$ 5.236,34	4,73%	R$ 7.179,91	43,60%	R$ 4.900,00	-2,00%	6.211,89	1.211,89	6.008,73	1.008,73	2.984,22	2.015,78	5.030,00	30	4.311,48	688,52	28/05/2019	Vânia Petermann	Titular	N	N	N	N	-	N	N	S	10:00:00		N	N	N	N	N	N
663	PP	-	R$ 5.000,00	R$ 5.000,00	test	R$ 6.976,27	39,53%	R$ 7.608,54	52,17%	R$ 7.132,70	42,65%	R$ 6.246,99	24,94%	R$ 9.100,00	82,00%	6.475,51	1.475,51	5.864,85	864,85	4.280,09	719,91	5.060,00	60	5.348,09	348,09	29/05/2019	Vânia Petermann	Titular	N	N	N	N	-	N	S	N	-		N	N	N	N	N	N
673	PP	-	R$ 5.000,00	R$ 5.000,00	train	R$ 5.000,00	0,00%	R$ 4.228,70	-15,43%	R$ 5.484,11	9,68%	R$ 4.854,06	-2,92%	R$ 2.500,00	-50,00%	8.153,11	3.153,11	7.534,63	2.534,63	8.319,41	3.319,41	7.580,58	2.580,58	7.847,11	2.847,11	03/06/2019	Vânia Petermann	Titular	N	N	N	N	-	N	N	S	10:00:00		N	N	N	S	N	S
688	PP	-	R$ 5.000,00	R$ 5.000,00	train	R$ 5.000,02	0,00%	R$ 5.902,23	18,04%	R$ 4.693,42	-6,13%	R$ 5.345,26	6,91%	R$ 6.450,00	29,00%	5.292,52	292,52	5.916,01	916,01	5.027,25	27,25	5.180,00	180	5.340,92	340,92	11/06/2019	Vânia Petermann	Titular	N	N	N	S	7	N	N	N	-		N	N	N	N	N	N
691	PP	-	R$ 5.000,00	R$ 13.000,00	train	R$ 7.999,99	0,00%	R$ 8.256,01	3,20%	R$ 8.619,01	7,74%	R$ 8.649,50	8,12%	R$ 8.700,00	8,75%	6.063,79	1.063,79	6.005,42	1.005,42	5.179,89	179,89	5.000,00	-	5.325,90	325,9	14/06/2019	Vânia Petermann	Titular	N	N	N	N	-	N	N	S	10:15:00		N	N	N	N	N	N
704	PP	-	R$ 5.000,00	R$ 5.000,00	test	R$ 2.069,70	-58,61%	R$ 2.298,99	-54,02%	R$ 5.358,01	7,16%	R$ 4.281,25	-14,38%	R$ 2.500,00	-50,00%	4.551,22	448,78	6.226,26	1.226,26	5.695,29	695,29	5.000,00	-	5.281,26	281,26	18/06/2019	Vânia Petermann	Titular	N	N	N	N	-	N	S	N	-		N	N	N	N	N	N
726	PP	-	R$ 5.000,00	R$ 10.000,00	train	R$ 5.000,00	0,00%	R$ 6.402,46	28,05%	R$ 7.374,18	47,48%	R$ 6.930,68	38,61%	R$ 9.750,00	95,00%	6.790,32	1.790,32	8.076,78	3.076,78	7.101,69	2.101,69	6.680,00	1.680,00	7.487,11	2.487,11	05/07/2019	Vânia Petermann	Titular	N	N	N	N	-	N	N	S	7:00:00		N	N	N	N	N	N
727	PP	-	R$ 5.000,00	R$ 5.000,00	test	R$ 4.178,32	-16,43%	R$ 4.987,87	-0,24%	R$ 4.553,51	-8,93%	R$ 5.692,48	13,85%	R$ 3.800,00	-24,00%	4.627,96	372,04	5.938,02	938,02	5.050,51	50,51	5.000,00	-	4.724,57	275,43	09/07/2019	Vânia Petermann	Titular	N	N	N	N	-	N	S	N	-		N	N	N	N	N	N
728	PP	-	R$ 5.000,00	R$ 5.000,00	train	R$ 5.000,03	0,00%	R$ 5.088,89	1,78%	R$ 4.952,61	-0,95%	R$ 5.337,28	6,75%	R$ 5.000,00	0,00%	4.379,12	620,88	5.878,05	878,05	3.562,17	1.437,83	5.000,00	-	4.452,23	547,77	05/07/2019	Vânia Petermann	Titular			N	N	-	N	S	N	-		N	N	S	N	S	N
730	PP	-	R$ 5.000,00	R$ 5.000,00	train	R$ 5.000,01	0,00%	R$ 5.348,83	6,98%	R$ 4.473,38	-10,53%	R$ 5.337,28	6,75%	R$ 5.100,00	2,00%	4.533,30	466,7	5.878,89	878,89	4.096,37	903,63	5.000,00	-	4.733,48	266,52	09/07/2019	Vânia Petermann	Titular	N	N	N	N	-	N	S	N	-		N	N	N	N	N	N
734	PP	-	R$ 5.000,00	R$ 5.000,00	train	R$ 5.000,01	0,00%	R$ 5.199,88	4,00%	R$ 4.815,13	-3,70%	R$ 6.301,85	26,04%	R$ 5.000,00	0,00%	4.764,10	235,9	5.878,05	878,05	4.005,49	994,51	5.000,00	-	4.835,64	164,36	12/07/2019	Vânia Petermann	Titular	N	N	N	N	-	N	N	S	9:00:00		N	N	N	N	N	N
741	PP	-	R$ 5.000,00	R$ 5.000,00	test	R$ 6.871,28	37,43%	R$ 6.318,56	26,37%	R$ 3.152,44	-36,95%	R$ 7.264,41	45,29%	R$ 6.050,00	21,00%	11.005,41	6.005,41	5.920,64	920,64	10.477,22	5.477,22	5.000,00	-	9.441,95	4.441,95	16/07/2019	Vânia Petermann	Titular	N	N	N	N	-	N	S	N	-		N	N	N	N	N	N
744	PP	-	R$ 5.000,00	R$ 5.000,00	train	R$ 5.000,00	0,00%	R$ 3.390,00	-32,20%	R$ 1.920,07	-61,60%	R$ 3.816,43	-23,67%	R$ 3.500,00	-30,00%	6.564,95	1.564,95	7.416,98	2.416,98	7.622,75	2.622,75	6.748,66	1.748,66	7.399,98	2.399,98	16/07/2019	Vânia Petermann	Titular			N	N	-	N	S	N	-		N	N	S	N	S	N
759	PP	-	R$ 5.000,00	R$ 5.000,00	train	R$ 5.000,00	0,00%	R$ 5.742,26	14,85%	R$ 6.929,13	38,58%	R$ 6.591,16	31,82%	R$ 5.000,00	0,00%	5.892,80	892,8	5.926,95	926,95	7.477,72	2.477,72	5.732,86	732,86	5.906,92	906,92	01/08/2019	Vânia Petermann	Titular	N	N	N	N	-	N	N	S	10:00:00		N	N	N	N	N	N
768	PT	-	R$ 5.000,00	R$ 15.000,00	train	R$ 5.000,01	0,00%	R$ 6.117,19	22,34%	R$ 6.919,37	38,39%	R$ 6.985,51	39,71%	R$ 6.600,00	32,00%	6.475,24	1.475,24	6.033,52	1.033,52	5.897,54	897,54	5.690,00	690	5.659,47	659,47	05/08/2019	Vânia Petermann	Titular	N	N	N	N	-	N	N	S	10:00:00		N	N	N	N	N	N
770	PP	-	R$ 5.000,00	R$ 5.000,00	train	R$ 5.000,02	0,00%	R$ 5.321,50	6,43%	R$ 6.219,43	24,39%	R$ 6.493,85	29,88%	R$ 5.000,00	0,00%	5.673,03	673,03	5.942,62	942,62	5.143,25	143,25	5.030,00	30	5.054,11	54,11	06/08/2019	Vânia Petermann	Titular	N	N	N	N	-	N	N	S	4:30:00		N	N	N	N	N	N
778	PP	-	R$ 5.000,00	R$ 5.000,00	train	R$ 4.999,99	0,00%	R$ 5.443,41	8,87%	R$ 5.321,91	6,44%	R$ 6.246,99	24,94%	R$ 4.800,00	-4,00%	5.367,46	367,46	5.932,44	932,44	5.584,85	584,85	4.970,00	30	5.194,57	194,57	07/08/2019	Vânia Petermann	Titular	N	N	N	N	-	N	S	N	-		N	N	N	N	N	N
782	PP	-	R$ 5.000,00	R$ 5.000,00	train	R$ 5.000,01	0,00%	R$ 5.238,15	4,76%	R$ 5.747,03	14,94%	R$ 5.551,23	11,02%	R$ 5.500,00	10,00%	5.554,29	554,29	5.878,05	878,05	4.331,64	668,36	5.000,00	-	5.303,18	303,18	08/08/2019	Vânia Petermann	Titular			N	N	-	N	S	N	-		N	N	S	N	S	N
785	PP	-	R$ 5.000,00	R$ 5.000,00	train	R$ 5.000,01	0,00%	R$ 6.290,73	25,81%	R$ 7.171,06	43,42%	R$ 7.179,91	43,60%	R$ 6.300,00	26,00%	5.413,46	413,46	5.930,57	930,57	5.019,59	19,59	5.180,00	180	5.358,29	358,29	09/08/2019	Vânia Petermann	Titular	N	N	N	N	-	N	N	S	12:00:00		N	N	N	N	N	N
792	PP	-	R$ 5.000,00	R$ 5.000,00	train	R$ 5.000,00	0,00%	R$ 5.167,68	3,35%	R$ 5.233,66	4,67%	R$ 6.357,66	27,15%	R$ 5.150,00	3,00%	4.723,54	276,46	5.882,51	882,51	4.156,30	843,7	5.050,00	50	4.733,48	266,52	12/08/2019	Vânia Petermann	Titular	N	N	S	N	-	N	N	N	-		N	N	N	N	N	N
795	PP	-	R$ 5.000,00	R$ 5.000,00	train	R$ 5.000,00	0,00%	R$ 5.105,43	2,11%	R$ 5.325,35	6,51%	R$ 4.989,80	-0,20%	R$ 5.100,00	2,00%	3.412,49	1.587,51	4.872,68	127,32	135,08	4.864,92	4.280,00	720	3.367,14	1.632,86	13/08/2019	Vânia Petermann	Titular			N	N	-	N	S	N	-		N	N	S	N	S	N
796	PP	-	R$ 5.000,00	R$ 5.000,00	train	R$ 4.999,99	0,00%	R$ 4.941,10	-1,18%	R$ 4.673,01	-6,54%	R$ 6.042,18	20,84%	R$ 4.900,00	-2,00%	4.763,63	236,37	5.954,25	954,25	3.885,88	1.114,12	5.000,00	-	4.819,81	180,19	14/08/2019	Vânia Petermann	Titular	N	N	N	N	-	N	N	S	9:00:00		N	N	N	N	N	N
805	PP	-	R$ 5.000,00	R$ 5.000,00	test	R$ 4.293,19	-14,14%	R$ 3.980,11	-20,40%	R$ 3.676,08	-26,48%	R$ 4.444,44	-11,11%	R$ 2.850,00	-43,00%	5.906,06	906,06	5.980,42	980,42	4.830,47	169,53	5.000,00	-	5.361,17	361,17	20/08/2019	Vânia Petermann	Titular	N	N	N	N	-	N	S	N	-		N	N	N	N	N	N
807	PP	-	R$ 5.000,00	R$ 5.000,00	train	R$ 5.000,02	0,00%	R$ 5.367,71	7,35%	R$ 6.248,10	24,96%	R$ 5.345,26	6,91%	R$ 5.500,00	10,00%	5.179,21	179,21	5.916,01	916,01	4.730,84	269,16	5.000,00	-	4.985,35	14,65	21/08/2019	Vânia Petermann	Titular	N	N	N	N	-	N	N	S	11:00:00		N	N	N	N	N	N
809	PP	-	R$ 5.000,00	R$ 5.000,00	train	R$ 4.999,98	0,00%	R$ 4.754,80	-4,90%	R$ 4.043,78	-19,12%	R$ 5.692,48	13,85%	R$ 4.200,00	-16,00%	4.775,06	224,94	8.805,79	3.805,79	6.609,74	1.609,74	7.550,00	2.550,00	6.581,84	1.581,84	23/08/2019	Vânia Petermann	Titular	N	N	N	N	-	N	N	S	8:00:00		N	N	N	N	N	N
820	PP	-	R$ 5.000,00	R$ 15.000,00	train	R$ 5.000,02	0,00%	R$ 6.121,94	22,44%	R$ 7.151,93	43,04%	R$ 6.985,51	39,71%	R$ 5.850,00	17,00%	5.941,39	941,39	5.926,64	926,64	5.320,65	320,65	5.040,00	40	5.199,64	199,64	02/09/2019	Vânia Petermann	Titular	N	N	N	N	-	N	N	S	9:00:00		N	N	N	N	N	N
824	PP	-	R$ 5.000,00	R$ 5.000,00	train	R$ 5.000,02	0,00%	R$ 5.463,71	9,27%	R$ 5.722,87	14,46%	R$ 6.671,88	33,44%	R$ 5.000,00	0,00%	3.919,20	1.080,80	5.898,07	898,07	4.617,81	382,19	5.000,00	-	4.739,50	260,5	04/09/2019	Vânia Petermann	Titular			N	N	-	N	S	N	-		N	N	S	N	S	N
850	PP	-	R$ 5.000,00	R$ 5.000,00	train	R$ 5.000,00	0,00%	R$ 5.424,44	8,49%	R$ 5.065,54	1,31%	R$ 6.357,66	27,15%	R$ 6.100,00	22,00%	4.310,97	689,03	5.898,07	898,07	4.117,00	883	5.000,00	-	4.733,51	266,49	06/11/2019	Vânia Petermann	Titular	N	N	N	N	-	N	S	N	-		N	N	N	N	N	N
851	PP	-	R$ 5.000,00	R$ 5.000,00	train	R$ 5.000,00	0,00%	R$ 5.305,57	6,11%	R$ 5.327,89	6,56%	R$ 5.750,00	15,00%	R$ 5.600,00	12,00%	5.406,00	406	5.864,85	864,85	4.804,16	195,84	4.960,00	40	5.351,85	351,85	12/11/2019	Vânia Petermann	Titular	N	N	N	N	-	N	S	N	-		N	N	N	N	N	N
868	PP	-	R$ 5.000,00	R$ 5.000,00																						29/11/2019	Vânia Petermann	Titular	N	N	N	N	-	N	N	S	8:00:00		N	N	N	N	N	N
870	PP	-	R$ 5.000,00	R$ 5.000,00																						12/12/2019	Vânia Petermann	Titular			N	N	-	N	S	N	-		N	N	S	N	S	N
872	PP	-	R$ 5.000,00	R$ 10.000,00																						28/11/2019	Vânia Petermann	Titular			N	N	-	N	S	N	-		N	N	S	N	S	N
873	PP	-	R$ 5.000,00	R$ 10.000,00																						29/11/2019	Vânia Petermann	Titular			N	N	-	N	S	N	-		N	N	S	N	S	N
877	PP	-	R$ 5.000,00	R$ 5.000,00																						10/12/2019	Vânia Petermann	Titular	N	N	N	N	-	N	N	S	14:00:00		N	N	N	N	N	N
888	PP	-	R$ 5.000,00	R$ 10.000,00																						30/01/2020	Vânia Petermann	Titular	N	N	N	N	-	N	S	N	-		N	N	N	N	N	N
894	PT	-	R$ 5.000,00	R$ 5.000,00																						15/03/2013	Margani de Mello	Titular	N	N	N	N	-	N	N	S	5:00:00		N	N	N	N	N	N
900	PT	-	R$ 5.000,00	R$ 5.000,00																						25/04/2013	Margani de Mello	Titular	N	N	N	N	-	N	N	S	12:00:00		N	N	N	N	N	N
929	PT	-	R$ 5.000,00	R$ 10.000,00																						12/07/2013	Margani de Mello	Titular	N	N	N	N	-	N	N	S	9:00:00		N	N	N	N	N	N
932	PT	-	R$ 5.000,00	R$ 10.000,00																						19/07/2013	Margani de Mello	Titular	N	N	N	N	-	N	N	S	24:00:00		N	N	N	N	N	N
934	PT	-	R$ 5.000,00	R$ 10.000,00																						30/07/2013	Margani de Mello	Titular	N	N	N	S	5	N	N	N	-		N	N	N	N	N	N
937	PT	I	R$ 5.000,00	R$ 5.000,00																						05/08/2013	Margani de Mello	Titular	N	N	N	N	-	N	S	N	-		N	N	N	N	N	N
941	PP	-	R$ 5.000,00	R$ 5.000,00																						14/08/2013	Margani de Mello	Titular	N	N	N	S	3	N	N	N	-		N	N	N	N	N	N
942	PP	-	R$ 5.000,00	R$ 5.000,00																						15/08/2013	Margani de Mello	Titular	N	N	N	N	-	N	N	S	12:00:00		N	N	N	N	N	N
954	PT	-	R$ 5.000,00	R$ 5.000,00																						13/09/2013	Margani de Mello	Titular	N	N	S	N	-	N	N	N	-		N	N	N	N	N	N
955	PT	-	R$ 5.000,00	R$ 10.000,00																						09/09/2013	Margani de Mello	Titular			N	N	-	N	N	N	-		N	N	S	N	S	N
970	PT	-	R$ 5.000,00	R$ 10.000,00																						22/02/2012	Margani de Mello	Titular	N	S	N	N	-	N	N	S	13:40:00		N	N	N	N	N	N
974	PT	-	R$ 5.000,00	R$ 5.000,00																						03/07/2012	Margani de Mello	Titular	N	N	N	N	-	N	S	N	-		N	N	N	N	N	N
976	PT	-	R$ 5.000,00	R$ 7.000,00																						18/07/2012	Margani de Mello	Titular	N	N	S	N	-	N	N	N	-		N	N	N	N	N	N
977	PT	-	R$ 5.000,00	R$ 5.000,00																						23/07/2013	Margani de Mello	Titular	N	N	N	S	0,5	N	N	S	2:15:00		N	N	N	S	N	S
985	PP	-	R$ 5.000,00	R$ 5.000,00																						08/10/2012	Margani de Mello	Titular	N	N	N	N	-	N	N	S	9:00:00		N	N	N	N	N	N
987	PT	-	R$ 5.000,00	R$ 5.000,00																						09/10/2012	Margani de Mello	Titular	N	N	N	N	-	N	N	S	7:00:00		N	N	N	N	N	N
1029	PT	-	R$ 5.000,00	R$ 9.000,00																						12/05/2011	Margani de Mello	Titular	N	N	N	N	-	N	N	S	7:00:00		N	N	N	N	N	N
1030	PP	-	R$ 5.000,00	R$ 5.000,00																						12/05/2011	Margani de Mello	Titular	N	S	N	N	-	N	N	N	-		N	N	N	N	N	N
1035	PT	-	R$ 5.000,00	R$ 5.000,00																						17/10/2011	Margani de Mello	Titular	N	N	S	N	-	N	N	N	-		N	N	N	N	N	N
1056	PP	-	R$ 5.000,00	R$ 5.000,00																						16/06/2020	Vânia Petermann	Titular	N	N	N	S	2	N	N	S	7:00:00		N	N	N	N	N	N
1066	PP	-	R$ 5.000,00	R$ 5.000,00																						23/01/2020	Vânia Petermann	Titular	N	N	N	N	-	N	S	N	-		N	N	N	N	N	N
1076	PP	-	R$ 5.000,00	R$ 5.000,00																						14/05/2020	Vânia Petermann	Titular	N	N	N	N	-	N	S	N	-		N	N	N	N	N	N
1082	PP	-	R$ 5.000,00	R$ 5.000,00																						28/01/2020	Vânia Petermann	Titular	N	N	N	N	-	N	N	S	12:00:00		N	N	N	N	N	N
1094	PP	-	R$ 5.000,00	R$ 10.000,00																						18/06/2020	Vânia Petermann	Titular	N	N	N	N	-	N	N	S	13:00:00		N	N	N	N	N	N
1104	PP	-	R$ 5.000,00	R$ 5.000,00																						06/08/2020	Vânia Petermann	Titular	N	N	N	N	-	N	N	S	8:00:00		N	N	N	N	N	N
1113	PP	-	R$ 5.000,00	R$ 5.000,00																						17/08/2020	Vânia Petermann	Titular	N	N	N	S	2	N	N	N	-		N	N	N	N	N	N
1121	PP	-	R$ 5.000,00	R$ 10.000,00																						12/06/2020	Vânia Petermann	Titular	N	N	N	N	-	N	S	N	-		N	N	N	N	N	N
1122	PP	-	R$ 5.000,00	R$ 10.000,00																						29/04/2020	Vânia Petermann	Titular	N	N	N	N	-	N	N	S	9:00:00		N	N	N	N	N	N
1125	PP	-	R$ 5.000,00	R$ 5.000,00																						24/01/2020	Vânia Petermann	Titular	N	N	N	N	-	N	S	N	-		N	N	N	N	N	N
1129	PP	-	R$ 5.000,00	R$ 5.000,00																						08/06/2020	Vânia Petermann	Titular	N	N	N	N	-	N	N	S	15:00:00		N	N	N	N	N	N
1135	PP	-	R$ 5.000,00	R$ 10.000,00																						29/01/2020	Vânia Petermann	Titular	N	N	N	N	-	N	N	S	8:00:00		N	N	N	N	N	N
1136	PP	-	R$ 5.000,00	R$ 5.000,00																						20/03/2020	Vânia Petermann	Titular	N	N	N	N	-	N	N	S	10:00:00		N	N	N	S	N	S
1152	PP	-	R$ 5.000,00	R$ 10.000,00																						08/07/2020	Vânia Petermann	Titular	N	N	N	N	-	N	N	S	8:00:00		N	N	N	N	N	N
1157	PP	-	R$ 5.000,00	R$ 10.000,00																						19/03/2020	Vânia Petermann	Titular	N	N	N	N	-	N	N	S	24:00:00		N	N	N	N	N	N
1162	PP	-	R$ 5.000,00	R$ 5.000,00																						27/08/2020	Vânia Petermann	Titular	N	N	N	S	2	N	S	N	-		N	N	N	N	N	N
1166	PP	-	R$ 5.000,00	R$ 5.000,00																						23/01/2020	Vânia Petermann	Titular			N	N	-	N	S	N	-		N	N	S	N	S	N
1167	PP	-	R$ 5.000,00	R$ 10.000,00																						05/11/2019	Vânia Petermann	Titular	N	N	N	N	-	N	S	N	-		N	N	N	N	N	N
1172	PP	-	R$ 5.000,00	R$ 5.000,00																						13/03/2020	Vânia Petermann	Titular			N	N	-	N	S	N	-		N	N	S	N	S	N
1173	PP	-	R$ 5.000,00	R$ 5.000,00																						10/03/2020	Vânia Petermann	Titular	N	N	N	N	-	N	S	N	-		N	N	N	N	N	N
653	PP	-	R$ 4.600,00	R$ 4.600,00	train	R$ 4.599,99	0,00%	R$ 5.153,36	12,03%	R$ 4.959,11	7,81%	R$ 6.493,85	41,17%	R$ 4.820,00	4,78%	8.214,92	3.614,92	7.467,76	2.867,76	6.901,72	2.301,72	4.792,34	192,34	6.751,50	2.151,50	23/05/2019	Vânia Petermann	Titular	N	N	N	S	3	N	N	N	-		N	N	N	N	N	N
758	PP	-	R$ 4.500,00	R$ 9.000,00	train	R$ 8.999,99	0,00%	R$ 7.725,27	-14,16%	R$ 6.215,23	-30,94%	R$ 6.591,16	-26,76%	R$ 8.500,00	-5,56%	6.326,18	2.673,82	7.291,06	1.708,94	6.351,76	2.648,24	4.655,93	4.344,07	5.902,31	3.097,69	02/08/2019	Vânia Petermann	Titular	N	N	N	N	-	N	N	S	9:00:00		N	N	N	N	N	N
49	PP	-	R$ 4.500,00	R$ 9.000,00	test	R$ 6.904,39	53,43%	R$ 5.916,63	31,48%	R$ 7.625,41	69,45%	R$ 5.897,25	31,05%	R$ 4.710,00	4,67%	5.523,55	1.023,55	5.149,30	649,3	4.714,78	214,78	5.632,17	1.132,17	4.414,34	85,66	29/04/2019	Vânia Petermann	Titular	N	N	N	S	3	N	N	N	-		N	N	N	N	N	N
156	PP	-	R$ 4.500,00	R$ 4.500,00	train	R$ 4.499,99	0,00%	R$ 3.723,89	-17,25%	R$ 3.117,30	-30,73%	R$ 4.281,25	-4,86%	R$ 4.950,00	10,00%	6.179,07	1.679,07	7.737,36	3.237,36	6.730,93	2.230,93	5.286,79	786,79	6.686,87	2.186,87	07/08/2018	Vânia Petermann	Titular	N	N	N	N	-	S	N	N	-		N	N	N	N	N	N
459	PT	-	R$ 4.500,00	R$ 6.500,00	test	R$ 7.987,92	77,51%	R$ 6.205,49	37,90%	R$ 6.607,22	46,83%	R$ 6.552,57	45,61%	R$ 5.400,00	20,00%	1.775,62	2.724,38	5.742,09	1.242,09	2.039,65	2.460,35	2.300,25	2.199,75	2.116,78	2.383,22	15/09/2015	Vânia Petermann	Titular	N	N	N	S	10	N	N	N	-		N	N	N	N	N	N
497	PT	-	R$ 4.500,00	R$ 4.500,00	train	R$ 4.500,00	0,00%	R$ 4.119,17	-8,46%	R$ 3.223,51	-28,37%	R$ 4.989,80	10,88%	R$ 4.100,00	-8,89%	5.636,09	1.136,09	7.737,36	3.237,36	6.579,20	2.079,20	7.513,59	3.013,59	6.686,87	2.186,87	27/05/2015	Vânia Petermann	Titular	N	N	N	S	5	N	N	N	-		N	N	N	N	N	N
498	PT	-	R$ 4.500,00	R$ 4.500,00	train	R$ 4.500,00	0,00%	R$ 4.233,87	-5,91%	R$ 4.258,73	-5,36%	R$ 5.673,47	26,08%	R$ 3.650,00	-18,89%	5.636,09	1.136,09	7.737,36	3.237,36	6.579,20	2.079,20	7.513,59	3.013,59	6.686,87	2.186,87	27/05/2015	Vânia Petermann	Titular	N	N	N	S	5	N	N	N	-		N	N	N	N	N	N
654	PP	-	R$ 4.500,00	R$ 4.500,00	train	R$ 4.499,97	0,00%	R$ 4.707,55	4,61%	R$ 3.960,82	-11,98%	R$ 5.692,48	26,50%	R$ 4.560,00	1,33%	6.179,07	1.679,07	7.737,36	3.237,36	6.730,93	2.230,93	5.286,79	786,79	6.686,87	2.186,87	23/05/2019	Vânia Petermann	Titular	N	N	N	S	3	N	N	N	-		N	N	N	N	N	N
711	PP	-	R$ 4.500,00	R$ 9.000,00	train	R$ 4.499,99	0,00%	R$ 4.695,00	4,33%	R$ 4.300,80	-4,43%	R$ 6.301,85	40,04%	R$ 5.050,00	12,22%	7.257,85	2.757,85	7.431,68	2.931,68	6.127,23	1.627,23	4.588,82	88,82	5.489,10	989,1	25/06/2019	Vânia Petermann	Titular	N	N	N	S	3	N	N	N	-		N	N	N	N	N	N
731	PP	-	R$ 4.500,00	R$ 7.500,00	train	R$ 2.999,99	0,00%	R$ 3.471,19	15,71%	R$ 3.991,95	33,06%	R$ 5.337,28	77,91%	R$ 3.050,00	1,67%	3.462,92	1.037,08	6.403,28	1.903,28	2.233,25	2.266,75	3.131,12	1.368,88	2.654,46	1.845,54	10/07/2019	Vânia Petermann	Titular	N	N	N	S	3	N	N	N	-		N	N	N	N	N	N
860	PP	-	R$ 4.500,00	R$ 4.500,00																						14/11/2019	Vânia Petermann	Titular	N	N	N	S	3	N	N	N	-		N	N	N	N	N	N
1064	PP	-	R$ 4.500,00	R$ 4.500,00																						31/08/2020	Vânia Petermann	Titular	N	N	N	N	-	N	N	S	8:00:00		N	N	N	N	N	N
1105	PP	-	R$ 4.500,00	R$ 4.500,00																						03/08/2020	Vânia Petermann	Titular	N	N	N	N	-	N	N	S	10:00:00		N	N	N	N	N	N
1130	PP	-	R$ 4.500,00	R$ 10.000,00																						12/03/2020	Vânia Petermann	Titular	N	N	N	N	-	N	N	S	9:00:00		N	N	N	N	N	N
1011	PT	-	R$ 4.360,00	R$ 4.360,00																						22/03/2011	Cláudio Eduardo Regis de Figueiredo e Silva	Titular	N	N	N	S	4	N	N	N	-		N	N	N	N	N	N
22	PP	-	R$ 4.000,00	R$ 4.000,00	train	R$ 4.000,00	0,00%	R$ 4.788,72	19,72%	R$ 5.390,50	34,76%	R$ 7.179,91	79,50%	R$ 4.600,00	15,00%	3.624,42	375,58	4.197,85	197,85	4.350,35	350,35	4.000,00	-	4.548,60	548,6	29/03/2019	Vânia Petermann	Titular	N	N	N	N	-	N	N	S	7:00:00		N	N	N	N	N	N
28	PP	-	R$ 4.000,00	R$ 4.000,00	test	R$ 4.359,57	8,99%	R$ 5.525,40	38,13%	R$ 6.317,83	57,95%	R$ 7.704,17	92,60%	R$ 6.100,00	52,50%	6.160,28	2.160,28	4.181,00	181	4.905,11	905,11	4.000,00	-	4.212,71	212,71	05/04/2019	Vânia Petermann	Titular	N	N	N	N	-	N	N	S	6:00:00		N	N	N	N	N	N
43	PP	-	R$ 4.000,00	R$ 4.000,00	train	R$ 4.000,00	0,00%	R$ 5.244,55	31,11%	R$ 6.317,83	57,95%	R$ 7.704,17	92,60%	R$ 6.300,00	57,50%	4.555,69	555,69	4.196,65	196,65	5.248,51	1.248,51	4.000,00	-	4.073,69	73,69	16/04/2019	Vânia Petermann	Titular	N	N	N	N	-	N	N	S	6:00:00		N	N	N	N	N	N
50	PP	-	R$ 4.000,00	R$ 4.000,00	train	R$ 4.000,01	0,00%	R$ 4.512,00	12,80%	R$ 4.048,45	1,21%	R$ 6.552,57	63,81%	R$ 4.600,00	15,00%	4.183,60	183,6	4.110,83	110,83	4.487,78	487,78	4.000,00	-	3.813,89	186,11	23/04/2019	Vânia Petermann	Titular	N	N	N	S	4	N	N	N	-		N	N	N	N	N	N
88	PP	-	R$ 4.000,00	R$ 4.000,00	train	R$ 4.000,02	0,00%	R$ 4.575,38	14,38%	R$ 4.138,91	3,47%	R$ 5.337,28	33,43%	R$ 5.300,00	32,50%	3.554,70	445,3	4.082,77	82,77	3.600,36	399,64	4.000,00	-	4.038,96	38,96	06/02/2019	Lucilene dos Santos	Substituto			N	N	-	N	N	N	-		N	N	S	N	S	N
90	PP	-	R$ 4.000,00	R$ 4.000,00	train	R$ 4.000,00	0,00%	R$ 4.856,14	21,40%	R$ 5.918,63	47,97%	R$ 6.042,18	51,05%	R$ 4.600,00	15,00%	3.203,68	796,32	4.181,00	181	4.443,55	443,55	4.000,00	-	4.182,77	182,77	07/02/2019	Lucilene dos Santos	Substituto	N	N	N	N	-	N	N	S	10:00:00		N	N	N	N	N	N
106	PT	-	R$ 4.000,00	R$ 4.000,00	train	R$ 4.000,01	0,00%	R$ 3.804,73	-4,88%	R$ 2.856,73	-28,58%	R$ 4.239,20	5,98%	R$ 4.300,00	7,50%	3.641,96	358,04	7.503,81	3.503,81	4.456,39	456,39	5.134,00	1.134,00	4.774,85	774,85	02/10/2018	Raul Bertani de Campos	Substituto	N	N	N	N	-	N	S	N	-		N	N	N	N	N	N
121	PP	-	R$ 4.000,00	R$ 4.000,00	test	R$ 6.696,97	67,42%	R$ 2.430,96	-39,23%	R$ 5.054,68	26,37%	R$ 4.193,04	4,83%	R$ 1.400,00	-65,00%	7.313,64	3.313,64	7.815,22	3.815,22	7.981,49	3.981,49	7.157,18	3.157,18	7.700,75	3.700,75	11/10/2018	Ana Luisa Schmidt Ramos	Substituto	N	N	N	N	-	N	N	S	4:50:00		N	N	N	N	N	N
122	PT	-	R$ 4.000,00	R$ 4.000,00	train	R$ 4.000,00	0,00%	R$ 4.250,82	6,27%	R$ 4.357,39	8,93%	R$ 4.989,80	24,74%	R$ 4.800,00	20,00%	2.315,66	1.684,34	4.105,44	105,44	3.747,24	252,76	4.000,00	-	4.152,90	152,9	11/10/2018	Gabriel Marcon Dalponte	Substituto	N	N	N	N	-	N	N	S	5:20:00		N	N	N	N	N	N
145	PP	-	R$ 4.000,00	R$ 4.000,00	train	R$ 4.000,00	0,00%	R$ 5.151,09	28,78%	R$ 6.527,31	63,18%	R$ 6.862,50	71,56%	R$ 6.100,00	52,50%	3.857,49	142,51	4.197,85	197,85	4.436,47	436,47	4.000,00	-	4.399,23	399,23	20/07/2018	Vânia Petermann	Titular	N	N	N	N	-	N	N	S	9:00:00		N	N	N	N	N	N
146	PP	-	R$ 4.000,00	R$ 4.000,00	train	R$ 10.000,02	0,00%	R$ 9.177,12	-8,23%	R$ 9.081,41	-9,19%	R$ 8.582,28	-14,18%	R$ 8.700,00	-13,00%	12.684,82	8.684,82	11.456,89	7.456,89	11.787,00	7.787,00	10.310,00	6.310,00	10.845,50	6.845,50	20/07/2018	Vânia Petermann	Titular	N	N	S	N	8	N	N	N	-		N	N	N	N	N	N
169	PP	-	R$ 4.000,00	R$ 4.000,00	train	R$ 4.000,00	0,00%	R$ 4.317,23	7,93%	R$ 4.175,56	4,39%	R$ 4.281,25	7,03%	R$ 4.800,00	20,00%	3.907,77	92,23	4.168,46	168,46	5.210,37	1.210,37	4.000,00	-	4.228,57	228,57	27/08/2018	Vânia Petermann	Titular	N	N	N	N	-	N	N	S	7:00:00		N	N	N	N	N	N
190	PP	-	R$ 4.000,00	R$ 4.000,00	train	R$ 4.000,00	0,00%	R$ 4.670,39	16,76%	R$ 4.587,31	14,68%	R$ 5.551,23	38,78%	R$ 4.900,00	22,50%	5.549,95	1.549,95	8.523,72	4.523,72	5.305,71	1.305,71	8.785,00	4.785,00	7.237,65	3.237,65	05/04/2018	Andresa Bernardo	Substituto	N	N	N	N	-	N	N	S	11:00:00		N	N	N	N	N	N
195	PP	-	R$ 4.000,00	R$ 8.000,00	train	R$ 3.999,98	0,00%	R$ 3.839,67	-4,01%	R$ 3.454,40	-13,64%	R$ 5.492,86	37,32%	R$ 3.100,00	-22,50%	3.360,60	639,4	4.065,87	65,87	3.932,82	67,18	4.000,00	-	3.955,32	44,68	21/05/2018	Vânia Petermann	Titular	N	N	N	N	-	N	N	S	11:20:00		N	N	N	N	N	N
216	PP	-	R$ 4.000,00	R$ 8.000,00	test	R$ 2.453,05	-38,67%	R$ 4.815,45	20,39%	R$ 5.353,20	33,83%	R$ 5.337,28	33,43%	R$ 5.400,00	35,00%	3.838,09	161,91	4.113,75	113,75	3.505,94	494,06	4.005,00	5	3.796,93	203,07	08/03/2018	Alexandra Lorenzi da Silva	Titular	N	N	N	S	2	N	N	N	-		N	N	N	N	N	N
230	PP	-	R$ 4.000,00	R$ 8.000,00	train	R$ 3.999,98	0,00%	R$ 5.296,07	32,40%	R$ 6.023,17	50,58%	R$ 6.693,76	67,34%	R$ 7.200,00	80,00%	3.812,49	187,51	4.097,37	97,37	4.468,71	468,71	4.000,00	-	4.038,46	38,46	11/01/2018	Vânia Petermann	Titular	N	N	N	N	-	N	N	S	12:00:00		N	N	N	N	N	N
246	PP	-	R$ 4.000,00	R$ 4.000,00	train	R$ 4.000,01	0,00%	R$ 4.318,72	7,97%	R$ 3.843,58	-3,91%	R$ 4.744,97	18,62%	R$ 3.600,00	-10,00%	3.626,95	373,05	4.110,83	110,83	3.616,77	383,23	4.000,00	-	3.898,71	101,29	01/09/2017	Vânia Petermann	Titular	N	N	N	N	-	N	N	S	8:00:00		N	N	N	N	N	N
253	PP	-	R$ 4.000,00	R$ 4.000,00	train	R$ 4.000,01	0,00%	R$ 5.187,49	29,69%	R$ 6.255,98	56,40%	R$ 6.552,57	63,81%	R$ 5.000,00	25,00%	3.765,81	234,19	4.120,89	120,89	3.931,14	68,86	4.000,00	-	4.194,40	194,4	06/09/2017	Vânia Petermann	Titular	N	N	N	N	-	N	N	S	8:00:00		N	N	N	N	N	N
254	PP	-	R$ 4.000,00	R$ 4.000,00	train	R$ 4.000,00	0,00%	R$ 5.246,41	31,16%	R$ 5.744,03	43,60%	R$ 7.865,17	96,63%	R$ 5.000,00	25,00%	3.526,34	473,66	4.119,30	119,3	4.828,26	828,26	4.000,00	-	4.120,96	120,96	11/09/2017	Vânia Petermann	Titular	N	N	N	N	-	N	N	S	8:00:00		N	N	N	N	N	N
255	PP	-	R$ 4.000,00	R$ 4.000,00	test	R$ 4.513,34	12,83%	R$ 5.239,09	30,98%	R$ 5.548,10	38,70%	R$ 5.692,48	42,31%	R$ 4.900,00	22,50%	3.828,21	171,79	4.192,70	192,7	4.403,88	403,88	4.000,00	-	4.354,26	354,26	14/09/2017	Vânia Petermann	Titular	N	N	N	N	-	N	N	S	8:00:00		N	N	N	N	N	N
261	PP	-	R$ 4.000,00	R$ 4.000,00	test	R$ 5.683,72	42,09%	R$ 4.815,28	20,38%	R$ 4.645,78	16,14%	R$ 5.345,26	33,63%	R$ 4.400,00	10,00%	3.496,69	503,31	4.110,83	110,83	3.924,79	75,21	4.000,00	-	3.948,41	51,59	25/09/2017	Vânia Petermann	Titular	N	N	N	N	-	N	N	S	12:00:00		N	N	N	N	N	N
270	PP	-	R$ 4.000,00	R$ 4.000,00	train	R$ 4.000,01	0,00%	R$ 5.309,61	32,74%	R$ 5.406,51	35,16%	R$ 6.930,68	73,27%	R$ 6.600,00	65,00%	4.268,48	268,48	4.082,00	82	4.490,66	490,66	4.000,00	-	4.223,90	223,9	30/10/2017	Vânia Petermann	Titular	N	N	N	N	-	N	N	S	11:00:00		N	N	N	S	N	S
280	PP	-	R$ 4.000,00	R$ 4.000,00	train	R$ 4.000,01	0,00%	R$ 4.788,20	19,70%	R$ 5.747,95	43,70%	R$ 4.948,34	23,71%	R$ 5.000,00	25,00%	4.111,94	111,94	4.131,80	131,8	4.586,30	586,3	4.000,00	-	4.246,66	246,66	14/11/2017	Vânia Petermann	Titular	N	N	N	N	-	N	N	S	10:00:00		N	N	N	N	N	N
313	PP	-	R$ 4.000,00	R$ 8.000,00	test	R$ 7.361,59	84,04%	R$ 4.999,40	24,99%	R$ 3.403,29	-14,92%	R$ 5.263,16	31,58%	R$ 6.350,00	58,75%	4.288,26	288,26	4.074,21	74,21	3.764,66	235,34	4.000,00	-	4.009,25	9,25	31/05/2017	Vânia Petermann	Titular	N	N	N	S	6	N	N	N	-		N	N	N	N	N	N
319	PP	-	R$ 4.000,00	R$ 8.000,00	test	R$ 5.299,18	32,48%	R$ 8.524,35	113,11%	R$ 7.380,73	84,52%	R$ 6.985,51	74,64%	R$ 8.900,00	122,50%	4.307,47	307,47	4.197,85	197,85	4.798,29	798,29	4.000,00	-	4.516,69	516,69	12/07/2017	Vânia Petermann	Titular	N	N	N	S	4	N	N	S	4:00:00		N	N	N	N	N	N
331	PP	-	R$ 4.000,00	R$ 4.000,00	train	R$ 3.999,99	0,00%	R$ 4.685,94	17,15%	R$ 5.666,08	41,65%	R$ 6.098,17	52,45%	R$ 3.900,00	-2,50%	4.123,79	123,79	4.065,87	65,87	4.447,47	447,47	4.000,00	-	4.229,82	229,82	28/07/2017	Vânia Petermann	Titular	N	N	N	N	-	N	N	S	10:00:00		N	N	N	N	N	N
333	PP	-	R$ 4.000,00	R$ 4.000,00	test	R$ 7.998,71	99,97%	R$ 5.344,42	33,61%	R$ 5.654,80	41,37%	R$ 5.897,25	47,43%	R$ 6.000,00	50,00%	3.338,21	661,79	4.065,87	65,87	3.733,93	266,07	4.000,00	-	3.858,70	141,3	23/07/2017	Denise Lago Pereira Haas	Leigo	N	N	N	N	-	N	N	S	10:00:00		N	N	N	N	N	N
351	PP	-	R$ 4.000,00	R$ 4.000,00	train	R$ 4.000,01	0,00%	R$ 4.460,20	11,50%	R$ 4.294,43	7,36%	R$ 5.345,26	33,63%	R$ 4.300,00	7,50%	4.126,39	126,39	4.110,83	110,83	4.206,22	206,22	4.000,00	-	3.948,41	51,59	03/04/2017	Vânia Petermann	Titular	N	N	N	N	-	N	N	S	14:10:00		N	N	N	N	N	N
391	PP	-	R$ 4.000,00	R$ 4.000,00	train	R$ 4.000,01	0,00%	R$ 4.578,28	14,46%	R$ 4.713,25	17,83%	R$ 5.897,25	47,43%	R$ 4.100,00	2,50%	3.420,84	579,16	4.065,87	65,87	3.389,21	610,79	4.000,00	-	4.046,86	46,86	12/09/2016	Vânia Petermann	Titular	N	N	N	N	-	N	N	S	7:00:00		N	N	N	N	N	N
433	PT	-	R$ 4.000,00	R$ 8.000,00	train	R$ 4.000,00	0,00%	R$ 4.912,74	22,82%	R$ 5.351,33	33,78%	R$ 5.345,26	33,63%	R$ 4.400,00	10,00%	4.455,43	455,43	4.278,71	278,71	4.156,75	156,75	4.512,08	512,08	4.268,61	268,61	14/01/2016	Davidson Jahn Mello	Titular	N	N	N	N	-	N	N	S	24:00:00		N	N	N	N	N	N
448	PT	-	R$ 4.000,00	R$ 4.000,00	train	R$ 3.999,98	0,00%	R$ 4.667,26	16,68%	R$ 4.675,89	16,90%	R$ 4.634,58	15,86%	R$ 4.500,00	12,50%	4.126,39	126,39	4.110,83	110,83	4.206,22	206,22	4.000,00	-	3.948,41	51,59	10/09/2015	Vânia Petermann	Titular	N	N	N	S	0,5	N	N	S	9:00:00		N	N	N	N	N	N
458	PT	-	R$ 4.000,00	R$ 8.000,00	test	R$ 2.909,78	-27,26%	R$ 4.024,23	0,61%	R$ 4.800,20	20,00%	R$ 4.676,69	16,92%	R$ 4.450,00	11,25%	3.915,06	84,94	7.605,28	3.605,28	4.277,01	277,01	4.000,00	-	4.130,72	130,72	01/10/2015	Vânia Petermann	Titular	N	N	N	N	-	N	S	N	-		N	N	N	N	N	N
461	PP	E	R$ 4.000,00	R$ 4.000,00	train	R$ 3.999,99	0,00%	R$ 4.811,27	20,28%	R$ 4.521,68	13,04%	R$ 6.301,85	57,55%	R$ 3.900,00	-2,50%	4.240,15	240,15	4.074,21	74,21	4.227,82	227,82	4.000,00	-	3.991,48	8,52	09/10/2015	Vânia Petermann	Titular	N	N	N	N	-	N	S	N	-		N	N	N	N	N	N
465	PT	-	R$ 4.000,00	R$ 8.000,00	train	R$ 4.000,00	0,00%	R$ 4.924,27	23,11%	R$ 5.292,39	32,31%	R$ 5.692,48	42,31%	R$ 4.700,00	17,50%	4.062,36	62,36	4.118,91	118,91	2.846,88	1.153,12	4.063,84	63,84	3.949,54	50,46	22/10/2015	Vânia Petermann	Titular	N	N	N	N	-	N	N	S	9:00:00		N	N	N	N	N	N
466	PP	-	R$ 4.000,00	R$ 8.000,00	train	R$ 4.000,00	0,00%	R$ 4.276,86	6,92%	R$ 4.099,91	2,50%	R$ 5.897,32	47,43%	R$ 3.700,00	-7,50%	5.907,00	1.907,00	5.898,07	1.898,07	6.517,81	2.517,81	5.651,89	1.651,89	5.982,51	1.982,51	26/10/2015	Vânia Petermann	Titular	N	N	N	N	-	N	S	N	-		N	N	N	N	N	N
501	PT	-	R$ 4.000,00	R$ 8.000,00	test	R$ 7.876,75	96,92%	R$ 5.885,83	47,15%	R$ 6.019,29	50,48%	R$ 6.985,51	74,64%	R$ 5.450,00	36,25%	4.162,09	162,09	4.057,66	57,66	4.230,93	230,93	4.000,00	-	3.910,97	89,03	03/08/2015	Vânia Petermann	Titular	N	N	N	N	-	N	N	S	6:00:00		N	N	N	N	N	N
515	PP	-	R$ 4.000,00	R$ 4.000,00	train	R$ 3.999,99	0,00%	R$ 3.739,30	-6,52%	R$ 3.200,61	-19,98%	R$ 4.596,77	14,92%	R$ 4.200,00	5,00%	6.960,30	2.960,30	7.512,31	3.512,31	7.734,18	3.734,18	7.273,28	3.273,28	7.626,41	3.626,41	19/12/2014	Vânia Petermann	Titular	N	N	N	N	-	N	N	S	24:00:00		N	N	N	N	N	N
516	PP	-	R$ 4.000,00	R$ 16.000,00	train	R$ 4.000,00	0,00%	R$ 3.526,50	-11,84%	R$ 2.784,24	-30,39%	R$ 4.596,77	14,92%	R$ 4.200,00	5,00%	6.599,29	2.599,29	7.334,43	3.334,43	7.804,75	3.804,75	7.389,69	3.389,69	7.572,61	3.572,61	23/02/2015	Vânia Petermann	Titular	N	N	N	N	-	N	N	S	24:00:00		N	N	N	N	N	N
539	PT	-	R$ 4.000,00	R$ 4.000,00	test	R$ 5.259,12	31,48%	R$ 5.392,77	34,82%	R$ 5.630,32	40,76%	R$ 5.551,23	38,78%	R$ 5.500,00	37,50%	3.799,71	200,29	4.093,52	93,52	4.230,31	230,31	4.000,00	-	3.867,43	132,57	20/05/2015	Vânia Petermann	Titular			N	N	-	N	S	N	-		N	N	S	N	S	N
542	PP	-	R$ 4.000,00	R$ 8.000,00	test	R$ 9.496,59	137,41%	R$ 7.054,54	76,36%	R$ 6.752,18	68,80%	R$ 5.551,23	38,78%	R$ 7.500,00	87,50%	6.574,06	2.574,06	7.370,87	3.370,87	7.712,09	3.712,09	6.833,54	2.833,54	7.444,61	3.444,61	13/01/2015	Davidson Jahn Mello	Titular	N	N	N	S	3	N	N	N	-		N	N	N	N	N	N
544	PP	-	R$ 4.000,00	R$ 4.000,00	train	R$ 3.999,99	0,00%	R$ 4.030,28	0,76%	R$ 4.059,33	1,48%	R$ 5.345,26	33,63%	R$ 6.100,00	52,50%	3.518,68	481,32	4.111,47	111,47	3.921,23	78,77	4.000,00	-	3.858,98	141,02	21/01/2015	Davidson Jahn Mello	Titular	N	N	N	N	-	N	S	N	-		N	N	N	N	N	N
571	PT	-	R$ 4.000,00	R$ 4.000,00	train	R$ 4.000,00	0,00%	R$ 4.780,74	19,52%	R$ 5.593,24	39,83%	R$ 6.552,57	63,81%	R$ 5.100,00	27,50%	3.799,71	200,29	4.093,52	93,52	4.230,31	230,31	4.000,00	-	3.867,43	132,57	04/12/2014	Vânia Petermann	Titular	N	N	N	S	1	N	N	N	-		N	N	N	N	N	N
572	PT	-	R$ 4.000,00	R$ 4.000,00	train	R$ 4.000,00	0,00%	R$ 4.515,34	12,88%	R$ 5.230,17	30,75%	R$ 6.301,85	57,55%	R$ 5.000,00	25,00%	7.067,61	3.067,61	6.140,37	2.140,37	6.586,15	2.586,15	6.472,66	2.472,66	6.446,01	2.446,01	04/12/2014	Vânia Petermann	Titular	N	N	N	S	2	N	N	N	-		N	N	N	N	N	N
575	PT	-	R$ 4.000,00	R$ 4.000,00	train	R$ 3.999,99	0,00%	R$ 3.875,90	-3,10%	R$ 2.876,99	-28,08%	R$ 6.098,17	52,45%	R$ 4.300,00	7,50%	6.899,00	2.899,00	7.392,76	3.392,76	7.667,23	3.667,23	7.156,23	3.156,23	7.562,26	3.562,26	05/12/2014	Vânia Petermann	Titular	N	N	N	S	3	N	N	N	-		N	N	N	N	N	N
576	PT	-	R$ 4.000,00	R$ 4.000,00	test	R$ 6.742,38	68,56%	R$ 5.937,47	48,44%	R$ 6.067,65	51,69%	R$ 6.552,57	63,81%	R$ 6.700,00	67,50%	3.867,48	132,52	4.093,52	93,52	3.835,64	164,36	4.000,00	-	3.954,53	45,47	09/12/2014	Vânia Petermann	Titular	N	N	S	N	-	S	N	N	-		N	N	N	N	N	N
579	PT	-	R$ 4.000,00	R$ 4.000,00	test	R$ 6.015,71	50,39%	R$ 5.502,41	37,56%	R$ 4.914,60	22,87%	R$ 6.301,85	57,55%	R$ 6.350,00	58,75%	4.305,11	305,11	4.045,95	45,95	4.252,19	252,19	4.000,00	-	4.028,95	28,95	15/12/2014	Vânia Petermann	Titular	N	N	N	N	-	N	N	S	48:00:00		N	N	N	N	N	N
589	PP	-	R$ 4.000,00	R$ 4.000,00	train	R$ 4.000,01	0,00%	R$ 5.162,59	29,06%	R$ 5.275,02	31,88%	R$ 6.246,99	56,17%	R$ 4.400,00	10,00%	4.098,87	98,87	4.111,47	111,47	4.289,37	289,37	4.000,00	-	3.858,98	141,02	10/02/2015	Vânia Petermann	Titular			N	N	-	N	S	N	-		N	N	S	N	S	N
595	PT	-	R$ 4.000,00	R$ 4.000,00	train	R$ 3.999,99	0,00%	R$ 4.355,84	8,90%	R$ 4.391,93	9,80%	R$ 4.854,06	21,35%	R$ 3.650,00	-8,75%	4.098,87	98,87	4.111,47	111,47	4.289,37	289,37	4.000,00	-	3.858,98	141,02	23/09/2014	Vânia Petermann	Titular	N	N	N	N	-	N	S	N	-		N	N	N	N	N	N
596	PT	-	R$ 4.000,00	R$ 4.000,00	test	R$ 2.787,83	-30,30%	R$ 4.451,18	11,28%	R$ 4.235,93	5,90%	R$ 4.948,34	23,71%	R$ 5.900,00	47,50%	3.708,01	291,99	7.355,15	3.355,15	4.330,20	330,2	4.057,50	57,5	4.258,04	258,04	15/10/2014	Vânia Petermann	Titular	N	N	N	S	4	N	N	N	-		N	N	N	N	N	N
607	PT	-	R$ 4.000,00	R$ 4.000,00	train	R$ 4.000,02	0,00%	R$ 4.386,86	9,67%	R$ 4.225,53	5,64%	R$ 5.345,26	33,63%	R$ 3.900,00	-2,50%	3.708,01	291,99	7.355,15	3.355,15	4.330,20	330,2	4.057,50	57,5	4.258,04	258,04	04/06/2014	Margani de Mello	Titular	N	N	N	N	-	N	N	S	5:30:00		N	N	N	N	N	N
612	PT	-	R$ 4.000,00	R$ 4.000,00	00/01/1900	R$ 0,00	0,00%	R$ 0,00	0,00%	R$ 0,00	0,00%	R$ 0,00	0,00%	R$ 0,00	0,00%	-	4.000,00	-	4.000,00	-	4.000,00	-	4.000,00	-	4.000,00	09/06/2014	Margani de Mello	Titular	N	N	N	N	-	N	N	S	7:00:00		N	N	N	N	N	N
614	PT	-	R$ 4.000,00	R$ 4.000,00	test	R$ 6.302,85	57,57%	R$ 5.926,12	48,15%	R$ 6.452,49	61,31%	R$ 5.452,38	36,31%	R$ 6.000,00	50,00%	4.070,80	70,8	7.700,34	3.700,34	4.340,04	340,04	4.005,00	5	4.194,74	194,74	10/06/2014	Margani de Mello	Titular	N	N	N	S	1	N	N	N	-		N	N	N	N	N	N
624	PT	I	R$ 4.000,00	R$ 8.000,00	00/01/1900	R$ 0,00	0,00%	R$ 0,00	0,00%	R$ 0,00	0,00%	R$ 0,00	0,00%	R$ 0,00	0,00%	-	4.000,00	-	4.000,00	-	4.000,00	-	4.000,00	-	4.000,00	03/04/2014	Margani de Mello	Titular	N	N	N	N	-	N	N	S	1:35:00		N	N	N	N	N	N
639	PT	-	R$ 4.000,00	R$ 4.000,00	test	R$ 4.167,34	4,18%	R$ 5.076,39	26,91%	R$ 4.220,90	5,52%	R$ 4.281,25	7,03%	R$ 5.300,00	32,50%	3.798,45	201,55	7.284,46	3.284,46	4.261,71	261,71	4.038,75	38,75	4.476,13	476,13	16/05/2014	Margani de Mello	Titular	N	N	N	S	2	N	N	N	-		N	N	N	N	N	N
725	PP	-	R$ 4.000,00	R$ 12.000,00	train	R$ 4.000,01	0,00%	R$ 4.857,88	21,45%	R$ 4.783,76	19,59%	R$ 6.301,85	57,55%	R$ 5.700,00	42,50%	5.839,46	1.839,46	7.983,36	3.983,36	5.503,77	1.503,77	8.086,14	4.086,14	5.696,57	1.696,57	04/07/2019	Vânia Petermann	Titular	N	N	N	N	-	N	N	S	9:00:00		N	N	N	N	N	N
742	PP	-	R$ 4.000,00	R$ 4.000,00	train	R$ 4.000,02	0,00%	R$ 5.148,45	28,71%	R$ 5.639,84	41,00%	R$ 7.000,00	75,00%	R$ 5.600,00	40,00%	3.577,73	422,27	4.108,30	108,3	3.932,04	67,96	4.000,00	-	4.176,18	176,18	15/07/2019	Vânia Petermann	Titular	N	N	N	N	-	N	N	S	12:00:00		N	N	N	N	N	N
761	PP	-	R$ 4.000,00	R$ 4.000,00	test	R$ 7.494,91	87,37%	R$ 6.160,91	54,02%	R$ 5.466,64	36,67%	R$ 6.042,18	51,05%	R$ 5.450,00	36,25%	4.094,58	94,58	4.045,95	45,95	4.002,35	2,35	4.080,00	80	4.596,68	596,68	01/08/2019	Vânia Petermann	Titular	N	N	N	N	-	N	N	S	7:00:00		N	N	N	N	N	N
793	PP	-	R$ 4.000,00	R$ 4.000,00	train	R$ 3.999,99	0,00%	R$ 4.584,80	14,62%	R$ 4.798,43	19,96%	R$ 6.357,66	58,94%	R$ 4.200,00	5,00%	3.821,86	178,14	4.074,21	74,21	3.631,40	368,6	4.000,00	-	3.991,48	8,52	12/08/2019	Vânia Petermann	Titular	N	N	N	N	-	N	N	S	5:00:00		N	N	N	N	N	N
828	PP	-	R$ 4.000,00	R$ 4.000,00	train	R$ 4.000,00	0,00%	R$ 4.335,10	8,38%	R$ 5.569,25	39,23%	R$ 6.042,18	51,05%	R$ 4.900,00	22,50%	4.529,60	529,6	4.099,18	99,18	4.119,26	119,26	4.000,00	-	3.949,49	50,51	09/09/2019	Vânia Petermann	Titular	N	N	N	N	-	N	N	S	10:00:00		N	N	N	N	N	N
829	PP	-	R$ 4.000,00	R$ 4.000,00	train	R$ 4.000,01	0,00%	R$ 4.351,28	8,78%	R$ 5.569,25	39,23%	R$ 6.042,18	51,05%	R$ 4.300,00	7,50%	4.339,47	339,47	4.057,66	57,66	4.022,33	22,33	4.000,00	-	4.055,33	55,33	09/09/2019	Vânia Petermann	Titular	N	N	N	N	-	N	N	S	10:00:00		N	N	N	N	N	N
848	PP	-	R$ 4.000,00	R$ 4.000,00	test	R$ 4.594,64	14,87%	R$ 5.468,45	36,71%	R$ 4.186,67	4,67%	R$ 6.493,85	62,35%	R$ 5.600,00	40,00%	4.601,05	601,05	4.093,52	93,52	4.322,18	322,18	4.000,00	-	4.490,69	490,69	05/11/2019	Vânia Petermann	Titular	N	N	N	N	-	N	N	S	13:00:00		N	N	N	N	N	N
854	PP	-	R$ 4.000,00	R$ 8.000,00	train	R$ 3.999,99	0,00%	R$ 4.775,03	19,38%	R$ 4.756,87	18,92%	R$ 6.301,85	57,55%	R$ 5.700,00	42,50%	4.658,33	658,33	4.082,77	82,77	4.434,98	434,98	4.000,00	-	4.516,22	516,22	11/11/2019	Vânia Petermann	Titular	N	N	N	N	-	N	N	S	10:00:00		N	N	N	N	N	N
861	PP	-	R$ 4.000,00	R$ 4.000,00																						18/11/2019	Vânia Petermann	Titular	N	N	N	N	-	N	N	S	9:00:00		N	N	N	N	N	N
865	PP	-	R$ 4.000,00	R$ 4.000,00																						27/11/2019	Vânia Petermann	Titular	N	N	N	N	-	N	S	N	-		N	N	N	N	N	N
874	PP	-	R$ 4.000,00	R$ 4.000,00																						02/12/2019	Vânia Petermann	Titular	N	N	N	N	-	N	N	S	8:00:00		N	N	N	N	N	N
897	PT	-	R$ 4.000,00	R$ 8.000,00																						11/04/2013	Margani de Mello	Titular	N	N	N	N	-	N	S	N	-		N	N	N	N	N	N
931	PP	E	R$ 4.000,00	R$ 8.000,00																						16/07/2013	Margani de Mello	Titular	N	N	S	N	-	N	N	N	-		N	N	N	N	N	N
951	PT	-	R$ 4.000,00	R$ 4.000,00																						02/09/2013	Margani de Mello	Titular	N	N	N	N	-	N	N	S	14:00:00		N	N	N	N	N	N
957	PT	-	R$ 4.000,00	R$ 4.000,00																						07/10/2013	Margani de Mello	Titular	N	N	N	N	-	N	N	S	4:20:00		N	N	N	N	N	N
958	PT	-	R$ 4.000,00	R$ 4.000,00																						01/10/2013	Margani de Mello	Titular	N	N	N	N	-	S	N	N	-		N	N	N	N	N	N
960	PT	-	R$ 4.000,00	R$ 8.000,00																						09/10/2013	Margani de Mello	Titular	N	N	N	N	-	N	N	S	24:00:00		N	N	N	N	N	N
990	PT	-	R$ 4.000,00	R$ 8.000,00																						11/10/2012	Margani de Mello	Titular	N	N	N	N	-	N	N	S	12:00:00		N	N	N	N	N	N
1008	PT	-	R$ 4.000,00	R$ 8.000,00																						09/02/2011	Cláudio Eduardo Regis de Figueiredo e Silva	Titular	N	N	N	N	-	N	N	S	9:00:00		N	N	N	N	N	N
1018	PT	-	R$ 4.000,00	R$ 4.000,00																						03/05/2011	Paula Caruso Mac-Donald	Leigo	N	N	N	S	3	N	N	N	-		N	N	N	N	N	N
1019	PT	E	R$ 4.000,00	R$ 4.000,00																						09/05/2011	Margani de Mello	Titular	N	N	N	N	-	N	S	N	-		N	N	N	S	N	S
1021	PT	-	R$ 4.000,00	R$ 4.000,00																						03/05/2011	Paula Caruso Mac-Donald	Leigo	N	N	N	N	-	N	S	N	-		N	N	N	S	N	S
1029	PT	-	R$ 4.000,00	R$ 9.000,00																						12/05/2011	Margani de Mello	Titular	N	N	N	N	-	N	N	S	7:00:00		N	N	N	N	N	N
1053	PP	-	R$ 4.000,00	R$ 4.000,00																						16/07/2020	Vânia Petermann	Titular	N	N	N	N	-	N	N	S	8:25:00		N	N	N	N	N	N
1074	PP	-	R$ 4.000,00	R$ 4.000,00																						20/02/2020	Mônica Bonelli Paulo Prazeres	Substituto	N	N	N	N	-	N	N	S	10:20:00		N	N	N	N	N	N
1078	PP	-	R$ 4.000,00	R$ 4.000,00																						22/04/2020	Vânia Petermann	Titular	N	N	N	N	-	N	N	S	11:00:00		N	N	N	N	N	N
1123	PP	-	R$ 4.000,00	R$ 4.000,00																						23/01/2020	Vânia Petermann	Titular	N	N	N	S	11	N	N	N	-		N	N	N	N	N	N
1138	PP	-	R$ 4.000,00	R$ 8.000,00																						20/07/2020	Vânia Petermann	Titular			N	N	-	N	S	N	-		N	N	S	N	S	N
1159	PP	-	R$ 4.000,00	R$ 4.000,00																						04/09/2020	Vânia Petermann	Titular	N	N	N	N	-	N	N	S	10:45:00		N	N	N	N	N	N
1164	PP	-	R$ 4.000,00	R$ 4.000,00																						21/08/2020	Vânia Petermann	Titular	N	N	N	N	-	N	N	S	9:00:00		N	N	N	N	N	N
1171	PP	-	R$ 4.000,00	R$ 8.000,00																						26/03/2020	Vânia Petermann	Titular	N	N	N	N	-	N	N	S	10:00:00		N	N	N	N	N	N
119	PP	-	R$ 3.500,00	R$ 3.500,00	test	R$ 4.215,23	20,44%	R$ 5.564,41	58,98%	R$ 5.851,74	67,19%	R$ 6.098,17	74,23%	R$ 4.000,00	14,29%	5.790,58	2.290,58	6.996,98	3.496,98	4.378,26	878,26	4.154,72	654,72	4.286,01	786,01	11/10/2018	Ana Luisa Schmidt Ramos	Substituto	N	N	N	N	-	N	N	S	6:00:00		N	N	N	N	N	N
658	PP	-	R$ 3.500,00	R$ 7.000,00	train	R$ 3.500,00	0,00%	R$ 4.414,07	26,12%	R$ 5.398,08	54,23%	R$ 6.493,85	85,54%	R$ 3.450,00	-1,43%	4.137,47	637,47	4.062,44	562,44	2.980,35	519,65	4.395,00	895	3.942,26	442,26	28/05/2019	Vânia Petermann	Titular	N	N	N	N	-	N	N	S	5:00:00		N	N	N	N	N	N
790	PP	-	R$ 3.500,00	R$ 3.500,00	test	R$ 4.645,51	32,73%	R$ 5.484,80	56,71%	R$ 4.548,68	29,96%	R$ 5.551,23	58,61%	R$ 7.250,00	107,14%	2.589,81	910,19	6.474,95	2.974,95	3.662,79	162,79	2.971,86	528,14	3.216,86	283,14	09/08/2019	Vânia Petermann	Titular	N	N	N	S	3	N	N	S	2:00:00		N	N	N	N	N	N
814	PP	-	R$ 3.500,00	R$ 3.500,00	test	R$ 9.121,98	160,63%	R$ 7.117,22	103,35%	R$ 7.080,82	102,31%	R$ 7.264,41	107,55%	R$ 7.600,00	117,14%	5.522,54	2.022,54	7.638,17	4.138,17	4.877,22	1.377,22	5.234,71	1.734,71	4.547,74	1.047,74	28/08/2019	Vânia Petermann	Titular	N	N	N	S	1	N	N	S	7:00:00		N	N	N	N	N	N
830	PP	-	R$ 3.500,00	R$ 7.000,00	test	R$ 6.028,61	72,25%	R$ 5.362,70	53,22%	R$ 6.310,95	80,31%	R$ 6.591,16	88,32%	R$ 6.050,00	72,86%	3.535,90	35,9	4.122,60	622,6	2.378,04	1.121,96	4.260,00	760	3.704,11	204,11	10/09/2019	Vânia Petermann	Titular	N	N	N	S	1	N	N	S	5:00:00		N	N	N	N	N	N
876	PP	-	R$ 3.500,00	R$ 3.500,00																						06/12/2019	Vânia Petermann	Titular	N	N	N	N	-	N	N	S	4:30:00		N	N	N	N	N	N
1059	PP	-	R$ 3.500,00	R$ 3.500,00																						22/04/2020	Vânia Petermann	Titular	N	N	N	N	-	N	N	S	5:00:00		N	N	N	N	N	N
1014	PT	-	R$ 3.270,00	R$ 3.270,00																						01/04/2011	Cláudio Eduardo Regis de Figueiredo e Silva	Titular	N	N	N	S	1	N	N	N	-		N	N	N	N	N	N
17	PP	-	R$ 3.000,00	R$ 3.000,00	train	R$ 3.000,00	0,00%	R$ 3.884,07	29,47%	R$ 4.299,99	43,33%	R$ 4.989,80	66,33%	R$ 4.200,00	40,00%	3.117,22	117,22	3.028,50	28,5	2.980,89	19,11	3.010,00	10	3.285,93	285,93	18/03/2019	Vânia Petermann	Titular	N	N	N	N	-	N	N	S	6:00:00		N	N	N	N	N	N
37	PP	-	R$ 3.000,00	R$ 3.000,00	train	R$ 3.000,00	0,00%	R$ 4.445,38	48,18%	R$ 4.665,28	55,51%	R$ 5.345,26	78,18%	R$ 5.200,00	73,33%	2.653,52	346,48	3.021,13	21,13	3.414,66	414,66	3.000,00	-	3.468,91	468,91	15/04/2019	Vânia Petermann	Titular	N	N	N	S	2	N	N	N	-		N	N	N	N	N	N
46	PP	-	R$ 3.000,00	R$ 3.000,00	train	R$ 3.000,01	0,00%	R$ 3.753,49	25,12%	R$ 5.514,12	83,80%	R$ 6.357,66	111,92%	R$ 3.300,00	10,00%	3.439,46	439,46	3.000,39	0,39	3.302,33	302,33	3.000,00	-	3.625,99	625,99	22/04/2019	Vânia Petermann	Titular	N	N	N	N	-	N	N	S	5:00:00		N	N	N	N	N	N
118	PP	-	R$ 3.000,00	R$ 3.000,00	test	R$ 4.350,40	45,01%	R$ 5.475,14	82,50%	R$ 7.062,30	135,41%	R$ 4.948,34	64,94%	R$ 6.000,00	100,00%	9.124,06	6.124,06	8.604,07	5.604,07	8.454,56	5.454,56	10.000,00	7.000,00	8.757,89	5.757,89	10/10/2018	Ana Luisa Schmidt Ramos	Substituto	N	N	N	N	-	N	N	S	4:50:00		N	N	N	N	N	N
133	PP	-	R$ 3.000,00	R$ 3.000,00	train	R$ 3.000,02	0,00%	R$ 3.816,58	27,22%	R$ 4.264,23	42,14%	R$ 4.854,06	61,80%	R$ 3.900,00	30,00%	3.610,10	610,1	3.000,39	0,39	3.747,42	747,42	3.000,00	-	4.251,24	1.251,24	28/11/2018	Leone Carlos Martins Júnior	Titular	N	N	N	N	-	S	N	N	-		N	N	N	N	N	N
140	PP	I	R$ 3.000,00	R$ 3.000,00	test	R$ 9.828,57	227,62%	R$ 7.004,72	133,49%	R$ 6.633,49	121,12%	R$ 6.693,76	123,13%	R$ 7.500,00	150,00%	4.118,46	1.118,46	3.059,06	59,06	3.422,66	422,66	3.030,00	30	3.853,55	853,55	07/11/2018	Marcelo Pizolati	Titular	N	N	N	N	-	N	N	S	4:50:00		N	N	N	N	N	N
147	PP	-	R$ 3.000,00	R$ 3.000,00	train	R$ 3.000,00	0,00%	R$ 3.802,81	26,76%	R$ 4.083,17	36,11%	R$ 5.692,48	89,75%	R$ 3.200,00	6,67%	3.035,14	35,14	3.015,43	15,43	2.988,56	11,44	3.000,00	-	3.025,51	25,51	26/07/2018	Vânia Petermann	Titular	N	N	N	N	-	N	N	S	5:44:00		N	N	N	N	N	N
166	PP	-	R$ 3.000,00	R$ 3.000,00	test	R$ 4.288,70	42,96%	R$ 4.380,30	46,01%	R$ 3.793,84	26,46%	R$ 4.676,69	55,89%	R$ 4.300,00	43,33%	2.756,61	243,39	3.000,39	0,39	2.977,95	22,05	3.000,00	-	2.979,93	20,07	14/08/2018	Vânia Petermann	Titular	N	N	N	N	-	S	N	N	-		N	N	N	N	N	N
188	PT	-	R$ 3.000,00	R$ 3.000,00	test	R$ 6.051,91	101,73%	R$ 6.097,62	103,25%	R$ 5.967,38	98,91%	R$ 6.591,16	119,71%	R$ 5.750,00	91,67%	3.434,26	434,26	3.018,43	18,43	3.067,12	67,12	3.005,00	5	3.244,57	244,57	20/09/2018	Alexandra Lorenzi da Silva	Titular	N	N	N	N	-	N	N	S	7:00:00		N	N	N	N	N	N
191	PP	-	R$ 3.000,00	R$ 12.000,00	test	R$ 5.903,45	96,78%	R$ 6.547,03	118,23%	R$ 6.025,81	100,86%	R$ 6.985,51	132,85%	R$ 6.300,00	110,00%	5.565,14	2.565,14	6.938,33	3.938,33	5.217,38	2.217,38	4.279,74	1.279,74	3.121,16	121,16	10/04/2018	Andresa Bernardo	Substituto	N	N	N	N	-	N	N	S	24:00:00		N	N	N	N	N	N
194	PP	-	R$ 3.000,00	R$ 3.000,00	train	R$ 3.000,02	0,00%	R$ 4.093,86	36,46%	R$ 3.679,36	22,65%	R$ 6.693,76	123,13%	R$ 4.500,00	50,00%	3.050,62	50,62	7.103,24	4.103,24	3.807,32	807,32	3.005,00	5	3.320,63	320,63	20/04/2018	Andresa Bernardo	Substituto	N	N	N	N	-	N	N	S	21:00:00		N	N	N	N	N	N
219	PP	-	R$ 3.000,00	R$ 3.000,00	train	R$ 3.000,00	0,00%	R$ 4.546,00	51,53%	R$ 5.559,33	85,31%	R$ 6.493,85	116,46%	R$ 3.700,00	23,33%	4.118,46	1.118,46	3.059,06	59,06	3.422,66	422,66	3.030,00	30	3.853,55	853,55	09/03/2018	Alexandra Lorenzi da Silva	Titular	N	N	N	N	-	N	N	S	6:00:00		N	N	N	N	N	N
241	PP	-	R$ 3.000,00	R$ 9.000,00	train	R$ 3.000,00	0,00%	R$ 2.235,92	-25,47%	R$ 2.378,68	-20,71%	R$ 3.595,31	19,84%	R$ 2.400,00	-20,00%	3.050,44	50,44	7.107,24	4.107,24	4.257,86	1.257,86	3.218,92	218,92	3.358,52	358,52	03/08/2017	Vânia Petermann	Titular	S	N	N	N	-	N	N	N	-		N	N	N	N	N	N
285	PP	-	R$ 3.000,00	R$ 3.000,00	train	R$ 3.000,01	0,00%	R$ 3.490,97	16,37%	R$ 4.468,90	48,96%	R$ 5.897,25	96,57%	R$ 3.600,00	20,00%	3.106,68	106,68	3.016,17	16,17	2.952,97	47,03	3.000,00	-	2.981,85	18,15	31/07/2017	Vânia Petermann	Titular	N	N	N	S	2	N	N	N	-		N	N	N	N	N	N
326	PP	-	R$ 3.000,00	R$ 3.000,00	test	R$ 4.148,27	38,28%	R$ 4.248,64	41,62%	R$ 4.690,65	56,36%	R$ 5.345,26	78,18%	R$ 3.600,00	20,00%	2.750,97	249,03	3.016,70	16,7	2.936,02	63,98	3.000,00	-	2.949,56	50,44	01/06/2017	Vânia Petermann	Titular	N	N	N	N	-	N	N	S	5:20:00		N	N	N	N	N	N
330	PP	-	R$ 3.000,00	R$ 3.000,00	train	R$ 3.000,00	0,00%	R$ 3.547,02	18,23%	R$ 3.552,09	18,40%	R$ 4.948,34	64,94%	R$ 3.300,00	10,00%	4.755,27	1.755,27	5.956,20	2.956,20	6.195,18	3.195,18	5.435,72	2.435,72	5.991,66	2.991,66	11/07/2017	Vânia Petermann	Titular	N	N	N	N	-	N	S	N	-		N	N	N	N	N	N
339	PT	-	R$ 3.000,00	R$ 3.000,00	train	R$ 2.999,96	0,00%	R$ 3.536,56	17,89%	R$ 3.611,93	20,40%	R$ 4.088,03	36,27%	R$ 3.700,00	23,33%	1.688,05	1.311,95	3.016,08	16,08	2.705,80	294,2	3.000,00	-	2.871,13	128,87	15/10/2018	Ana Luisa Schmidt Ramos	Substituto	S	N	N	N	-	N	N	N	-		N	N	N	N	N	N
348	PP	-	R$ 3.000,00	R$ 3.000,00	test	R$ 7.424,95	147,50%	R$ 4.177,89	39,26%	R$ 4.557,07	51,90%	R$ 6.098,17	103,27%	R$ 3.400,00	13,33%	2.774,91	225,09	3.013,66	13,66	2.899,33	100,67	3.000,00	-	2.952,80	47,2	27/10/2016	Vânia Petermann	Titular	N	N	N	S	1	N	N	N	-		N	N	N	N	N	N
349	PP	-	R$ 3.000,00	R$ 3.000,00	train	R$ 3.000,00	0,00%	R$ 3.472,90	15,76%	R$ 4.115,81	37,19%	R$ 5.750,00	91,67%	R$ 3.100,00	3,33%	2.750,97	249,03	3.016,70	16,7	2.936,02	63,98	3.000,00	-	2.949,56	50,44	27/10/2016	Vânia Petermann	Titular	N	N	N	S	1	N	N	N	-		N	N	N	N	N	N
354	PP	-	R$ 3.000,00	R$ 3.000,00	train	R$ 3.000,00	0,00%	R$ 3.465,80	15,53%	R$ 4.377,02	45,90%	R$ 5.551,23	85,04%	R$ 3.350,00	11,67%	2.756,61	243,39	3.000,39	0,39	2.977,95	22,05	3.000,00	-	2.979,93	20,07	20/04/2017	Vânia Petermann	Titular	N	N	N	N	-	N	N	S	5:00:00		N	N	N	N	N	N
368	PP	-	R$ 3.000,00	R$ 9.000,00	train	R$ 3.000,00	0,00%	R$ 3.868,29	28,94%	R$ 4.186,04	39,53%	R$ 5.345,26	78,18%	R$ 4.100,00	36,67%	2.721,89	278,11	3.016,70	16,7	2.648,89	351,11	3.000,00	-	2.939,79	60,21	11/10/2016	Vânia Petermann	Titular	N	N	N	N	-	N	N	S	7:00:00		N	N	N	N	N	N
371	PP	-	R$ 3.000,00	R$ 3.000,00	test	R$ 2.611,78	-12,94%	R$ 3.906,45	30,21%	R$ 3.930,01	31,00%	R$ 5.337,28	77,91%	R$ 3.200,00	6,67%	2.886,54	113,46	3.021,13	21,13	2.926,67	73,33	3.000,00	-	3.035,04	35,04	24/10/2016	Vânia Petermann	Titular			N	N	-	N	S	N	-		N	S	N	N	N	N
378	PT	-	R$ 3.000,00	R$ 3.000,00	train	R$ 2.999,99	0,00%	R$ 3.727,64	24,25%	R$ 4.677,19	55,91%	R$ 5.692,48	89,75%	R$ 3.100,00	3,33%	3.376,28	376,28	3.016,18	16,18	3.251,96	251,96	3.000,00	-	3.054,41	54,41	27/07/2016	Vânia Petermann	Titular	N	N	N	N	-	N	N	S	6:00:00		N	N	N	N	N	N
381	PT	-	R$ 3.000,00	R$ 3.000,00	test	R$ 4.912,53	63,75%	R$ 4.226,72	40,89%	R$ 4.831,00	61,03%	R$ 5.345,26	78,18%	R$ 3.800,00	26,67%	3.342,01	342,01	3.007,80	7,8	3.275,85	275,85	3.000,00	-	3.041,41	41,41	27/07/2016	Vânia Petermann	Titular	N	N	N	N	-	N	N	S	5:00:00		N	N	N	N	N	N
388	PP	-	R$ 3.000,00	R$ 6.000,00	train	R$ 3.000,01	0,00%	R$ 3.187,93	6,26%	R$ 3.345,14	11,50%	R$ 4.634,58	54,49%	R$ 3.350,00	11,67%	2.933,78	66,22	6.652,96	3.652,96	3.839,97	839,97	3.001,25	1,25	3.018,67	18,67	14/09/2016	Vânia Petermann	Titular	N	N	N	N	-	N	S	N	-		N	N	N	N	N	N
410	PP	-	R$ 3.000,00	R$ 3.000,00	test	R$ 3.401,39	13,38%	R$ 3.923,67	30,79%	R$ 4.058,03	35,27%	R$ 4.634,58	54,49%	R$ 3.400,00	13,33%	1.889,17	1.110,83	6.886,31	3.886,31	4.051,99	1.051,99	3.000,00	-	3.149,79	149,79	08/04/2016	Rudson Marcos	Titular	S	N	N	N	-	N	N	N	-		N	N	N	N	N	N
411	PT	-	R$ 3.000,00	R$ 3.000,00	train	R$ 3.000,00	0,00%	R$ 3.470,07	15,67%	R$ 3.590,12	19,67%	R$ 5.897,32	96,58%	R$ 3.950,00	31,67%	2.670,13	329,87	3.016,18	16,18	3.042,02	42,02	3.000,00	-	3.025,44	25,44	08/04/2016	Rudson Marcos	Titular	N	N	N	N	-	N	S	N	-		N	N	N	N	N	N
418	PT	-	R$ 3.000,00	R$ 3.000,00	train	R$ 2.999,98	0,00%	R$ 3.950,15	31,67%	R$ 4.962,23	65,41%	R$ 5.692,48	89,75%	R$ 3.550,00	18,33%	5.714,93	2.714,93	5.912,44	2.912,44	6.491,73	3.491,73	5.752,54	2.752,54	6.089,85	3.089,85	26/01/2016	Davidson Jahn Mello	Titular	N	N	N	N	-	N	S	N	-		N	N	N	N	N	N
443	PT	-	R$ 3.000,00	R$ 3.000,00	train	R$ 3.000,00	0,00%	R$ 3.616,85	20,56%	R$ 4.846,84	61,56%	R$ 5.692,48	89,75%	R$ 3.300,00	10,00%	2.670,13	329,87	3.016,18	16,18	3.042,02	42,02	3.000,00	-	3.025,44	25,44	15/12/2015	Vânia Petermann	Titular	N	N	N	N	-	N	N	S	6:00:00		N	N	N	N	N	N
444	PT	-	R$ 3.000,00	R$ 3.000,00	test	R$ 4.723,18	57,44%	R$ 4.792,10	59,74%	R$ 4.597,36	53,25%	R$ 4.854,06	61,80%	R$ 4.550,00	51,67%	2.807,65	192,35	3.016,17	16,17	2.893,04	106,96	3.000,00	-	2.981,85	18,15	17/12/2015	Maiara Nuernberg Philippi	Leigo	N	N	N	S	1	N	N	S	1:25:00		N	N	N	N	N	N
445	PT	-	R$ 3.000,00	R$ 3.000,00	train	R$ 3.000,00	0,00%	R$ 3.630,44	21,01%	R$ 4.318,55	43,95%	R$ 6.098,17	103,27%	R$ 3.800,00	26,67%	2.890,39	109,61	3.016,08	16,08	3.181,40	181,4	3.000,00	-	2.973,52	26,48	22/10/2015	Davidson Jahn Mello	Titular	N	N	N	S	60	N	N	N	-		N	N	N	N	N	N
453	PT	-	R$ 3.000,00	R$ 3.000,00	train	R$ 3.000,00	0,00%	R$ 3.973,32	32,44%	R$ 4.950,24	65,01%	R$ 5.345,26	78,18%	R$ 3.400,00	13,33%	2.957,45	42,55	3.016,08	16,08	2.992,16	7,84	3.000,00	-	2.973,52	26,48	09/09/2015	Vânia Petermann	Titular	N	N	N	N	-	N	N	S	4:00:00		N	N	N	N	N	N
462	PT	-	R$ 3.000,00	R$ 3.000,00	test	R$ 6.063,38	102,11%	R$ 5.110,44	70,35%	R$ 5.041,84	68,06%	R$ 6.389,52	112,98%	R$ 4.600,00	53,33%	2.774,91	225,09	3.013,66	13,66	2.899,33	100,67	3.000,00	-	2.952,80	47,2	16/10/2015	Vânia Petermann	Titular	N	N	N	N	-	N	S	N	-		N	N	N	S	N	S
472	PT	-	R$ 3.000,00	R$ 3.000,00	train	R$ 2.999,99	0,00%	R$ 3.128,17	4,27%	R$ 4.039,68	34,66%	R$ 4.854,06	61,80%	R$ 2.900,00	-3,33%	3.351,59	351,59	3.016,70	16,7	3.163,91	163,91	3.000,00	-	2.949,56	50,44	23/06/2015	Iasodara Fin Nishi	Substituto	N	N	N	N	-	N	S	N	-		N	N	N	N	N	N
487	PT	-	R$ 3.000,00	R$ 6.000,00	test	R$ 4.249,57	41,65%	R$ 3.897,66	29,92%	R$ 4.010,50	33,68%	R$ 5.345,26	78,18%	R$ 3.600,00	20,00%	3.007,13	7,13	3.112,20	112,2	2.013,80	986,2	3.133,89	133,89	2.979,93	20,07	23/06/2015	Iasodara Fin Nishi	Substituto	N	N	N	N	-	N	N	S	4:00:00		N	N	N	N	N	N
495	PT	-	R$ 3.000,00	R$ 3.000,00	train	R$ 3.000,00	0,00%	R$ 4.327,46	44,25%	R$ 5.005,49	66,85%	R$ 5.750,00	91,67%	R$ 5.200,00	73,33%	3.286,64	286,64	3.000,39	0,39	3.259,39	259,39	3.000,00	-	2.979,93	20,07	27/05/2015	Vânia Petermann	Titular	N	N	N	N	-	N	N	S	8:00:00		N	N	N	N	N	N
512	PP	-	R$ 3.000,00	R$ 6.000,00	test	R$ 2.914,55	-2,85%	R$ 5.866,51	95,55%	R$ 4.363,40	45,45%	R$ 6.246,99	108,23%	R$ 7.000,00	133,33%	3.342,01	342,01	3.007,80	7,8	3.275,85	275,85	3.000,00	-	3.041,41	41,41	10/07/2015	Erica Lourenço de Lima Ferreira	Titular	N	S	N	N	-	N	N	N	-		N	N	N	N	N	N
521	PT	-	R$ 3.000,00	R$ 3.000,00	train	R$ 2.999,99	0,00%	R$ 3.299,42	9,98%	R$ 3.671,63	22,39%	R$ 4.676,69	55,89%	R$ 2.985,20	-0,49%	2.962,70	37,3	6.890,63	3.890,63	3.829,67	829,67	3.000,00	-	3.141,67	141,67	09/03/2015	Vânia Petermann	Titular	S	N	N	N	-	N	N	N	-		N	N	N	N	N	N
545	PT	-	R$ 3.000,00	R$ 6.000,00	train	R$ 3.000,00	0,00%	R$ 3.811,16	27,04%	R$ 3.833,45	27,78%	R$ 5.750,00	91,67%	R$ 4.600,00	53,33%	6.287,52	3.287,52	5.888,58	2.888,58	6.423,95	3.423,95	5.949,75	2.949,75	6.075,59	3.075,59	26/01/2015	Davidson Jahn Mello	Titular	N	N	N	N	-	N	N	S	6:00:00		N	N	N	N	N	N
554	PT	-	R$ 3.000,00	R$ 3.000,00	train	R$ 3.000,01	0,00%	R$ 3.640,85	21,36%	R$ 3.439,05	14,64%	R$ 5.337,28	77,91%	R$ 4.100,00	36,67%	3.351,59	351,59	3.016,70	16,7	3.163,91	163,91	3.000,00	-	2.949,56	50,44	07/11/2014	Vânia Petermann	Titular	N	N	N	N	-	N	N	S	3:36:00		N	N	N	N	N	N
601	PP	-	R$ 3.000,00	R$ 3.000,00	train	R$ 3.000,00	0,00%	R$ 3.738,62	24,62%	R$ 3.148,74	4,96%	R$ 4.854,06	61,80%	R$ 3.900,00	30,00%	2.582,98	417,02	3.003,59	3,59	1.806,69	1.193,31	2.990,00	10	2.954,36	45,64	22/05/2014	Margani de Mello	Titular	N	N	N	N	-	N	S	N	-		N	N	N	N	N	N
605	PT	-	R$ 3.000,00	R$ 6.000,00	test	R$ 8.233,24	174,44%	R$ 6.107,37	103,58%	R$ 6.262,77	108,76%	R$ 6.301,85	110,06%	R$ 5.500,00	83,33%	2.770,43	229,57	7.080,63	4.080,63	3.301,94	301,94	3.000,00	-	3.188,03	188,03	03/06/2014	Margani de Mello	Titular	N	N	N	N	-	N	N	S	7:00:00		N	N	N	N	N	N
622	PP	-	R$ 3.000,00	R$ 3.000,00	train	R$ 3.000,00	0,00%	R$ 4.081,79	36,06%	R$ 4.980,79	66,03%	R$ 4.746,90	58,23%	R$ 4.400,00	46,67%	2.770,43	229,57	7.080,63	4.080,63	3.301,94	301,94	3.000,00	-	3.188,03	188,03	28/03/2014	Margani de Mello	Titular	N	N	N	N	-	N	S	N	-		N	N	N	N	N	N
659	PP	-	R$ 3.000,00	R$ 3.000,00	train	R$ 3.000,00	0,00%	R$ 4.098,92	36,63%	R$ 4.928,21	64,27%	R$ 6.591,16	119,71%	R$ 4.600,00	53,33%	4.547,88	1.547,88	3.007,80	7,8	3.828,95	828,95	3.000,00	-	4.222,85	1.222,85	28/05/2019	Vânia Petermann	Titular	N	N	N	N	-	N	N	S	4:13:00		N	N	N	N	N	N
687	PP	-	R$ 3.000,00	R$ 3.000,00	train	R$ 3.000,01	0,00%	R$ 3.807,16	26,91%	R$ 5.572,44	85,75%	R$ 6.552,57	118,42%	R$ 4.400,00	46,67%	3.250,61	250,61	3.016,17	16,17	2.883,85	116,15	3.000,00	-	3.065,79	65,79	11/06/2019	Vânia Petermann	Titular	N	N	N	N	-	N	N	S	5:00:00		N	N	N	N	N	N
712	PT	I	R$ 3.000,00	R$ 3.000,00	00/01/1900	R$ 0,00	0,00%	R$ 0,00	0,00%	R$ 0,00	0,00%	R$ 0,00	0,00%	R$ 0,00	0,00%	-	3.000,00	-	3.000,00	-	3.000,00	-	3.000,00	-	3.000,00	25/06/2019	Vânia Petermann	Titular	N	N	N	N	-	N	S	N	-		N	N	N	N	N	N
729	PP	-	R$ 3.000,00	R$ 3.000,00	train	R$ 3.000,00	0,00%	R$ 3.560,29	18,68%	R$ 3.985,85	32,86%	R$ 5.750,00	91,67%	R$ 3.950,00	31,67%	2.701,35	298,65	3.014,39	14,39	2.616,68	383,32	3.000,00	-	2.965,30	34,7	05/07/2019	Vânia Petermann	Titular	N	N	N	N	-	N	N	S	5:00:00		N	N	N	N	N	N
731	PP	-	R$ 3.000,00	R$ 7.500,00	train	R$ 2.999,99	0,00%	R$ 3.471,19	15,71%	R$ 3.991,95	33,06%	R$ 5.337,28	77,91%	R$ 3.050,00	1,67%	3.462,92	462,92	6.403,28	3.403,28	2.233,25	766,75	3.131,12	131,12	2.654,46	345,54	10/07/2019	Vânia Petermann	Titular	N	N	N	S	2	N	N	N	-		N	N	N	N	N	N
754	PP	-	R$ 3.000,00	R$ 3.000,00	train	R$ 3.000,01	0,00%	R$ 3.578,87	19,30%	R$ 4.670,30	55,68%	R$ 6.493,85	116,46%	R$ 3.500,00	16,67%	2.184,78	815,22	3.016,08	16,08	2.574,03	425,97	3.000,00	-	2.932,87	67,13	01/08/2019	Vânia Petermann	Titular	N	N	N	N	-	N	N	S	5:00:00		N	N	N	N	N	N
787	PP	-	R$ 3.000,00	R$ 3.000,00	test	R$ 5.715,99	90,53%	R$ 4.503,63	50,12%	R$ 5.050,09	68,34%	R$ 6.246,99	108,23%	R$ 4.700,00	56,67%	2.769,78	230,22	3.013,66	13,66	2.533,59	466,41	3.000,00	-	2.914,53	85,47	12/08/2019	Vânia Petermann	Titular	N	N	N	N	-	N	N	S	5:00:00		N	N	N	N	N	N
806	PP	-	R$ 3.000,00	R$ 3.000,00	train	R$ 3.000,00	0,00%	R$ 3.824,97	27,50%	R$ 4.851,77	61,73%	R$ 5.551,23	85,04%	R$ 3.750,00	25,00%	2.811,43	188,57	3.014,39	14,39	2.748,79	251,21	3.000,00	-	2.874,84	125,16	21/08/2019	Vânia Petermann	Titular	N	N	N	S	2	N	N	N	-		N	N	N	N	N	N
811	PP	-	R$ 3.000,00	R$ 3.000,00	test	R$ 3.856,41	28,55%	R$ 4.589,80	52,99%	R$ 4.663,72	55,46%	R$ 5.750,00	91,67%	R$ 5.200,00	73,33%	2.756,64	243,36	3.021,13	21,13	2.596,01	403,99	3.000,00	-	3.035,04	35,04	27/08/2019	Vânia Petermann	Titular	N	N	N	N	-	N	N	S	6:00:00		N	N	N	N	N	N
849	PP	-	R$ 3.000,00	R$ 3.000,00	train	R$ 2.999,99	0,00%	R$ 4.631,10	54,37%	R$ 5.541,82	84,73%	R$ 6.552,57	118,42%	R$ 4.900,00	63,33%	2.184,78	815,22	3.016,08	16,08	2.574,03	425,97	3.000,00	-	2.932,87	67,13	05/11/2019	Vânia Petermann	Titular	N	N	N	N	-	N	N	S	8:00:00		N	N	N	N	N	N
855	PP	-	R$ 3.000,00	R$ 3.000,00	train	R$ 3.000,00	0,00%	R$ 3.665,87	22,20%	R$ 5.369,46	78,98%	R$ 5.750,00	91,67%	R$ 3.200,00	6,67%	3.030,08	30,08	3.015,43	15,43	3.164,21	164,21	3.000,00	-	3.704,40	704,4	13/11/2019	Vânia Petermann	Titular	N	N	N	N	-	N	N	S	5:00:00		N	N	N	N	N	N
867	PP	-	R$ 3.000,00	R$ 3.000,00																						27/11/2019	Vânia Petermann	Titular	N	N	N	N	-	N	N	S	5:00:00		N	N	N	N	N	N
881	PP	-	R$ 3.000,00	R$ 6.000,00																						17/01/2020	Vânia Petermann	Titular	N	N	N	N	-	N	N	S	7:00:00		N	N	N	N	N	N
899	PT	-	R$ 3.000,00	R$ 3.000,00																						23/04/2013	Margani de Mello	Titular	N	N	N	N	-	N	N	S	6:00:00		N	N	N	N	N	N
905	PP	-	R$ 3.000,00	R$ 3.000,00																						29/04/2013	Margani de Mello	Titular	S	N	N	N	-	N	N	N	-		N	N	N	N	N	N
919	PT	-	R$ 3.000,00	R$ 6.000,00																						19/06/2013	Margani de Mello	Titular	N	N	N	S	4	N	N	N	-		N	N	N	N	N	N
923	PP	-	R$ 3.000,00	R$ 3.000,00																						26/06/2013	Margani de Mello	Titular	N	N	N	N	-	N	N	S	12:00:00		N	N	N	N	N	N
949	PT	-	R$ 3.000,00	R$ 6.000,00																						23/08/2013	Margani de Mello	Titular	N	N	N	N	-	N	N	S	4:30:00		N	N	N	N	N	N
956	PT	-	R$ 3.000,00	R$ 6.000,00																						26/09/2013	Margani de Mello	Titular	N	N	N	N	-	N	N	S	5:00:00		N	N	N	N	N	N
978	PP	-	R$ 3.000,00	R$ 3.000,00																						06/08/2012	Margani de Mello	Titular			N	N	-	N	N	N	18:30:00		N	S	N	N	N	N
982	PT	-	R$ 3.000,00	R$ 3.000,00																						12/09/2012	Margani de Mello	Titular	N	N	N	N	-	N	S	N	-		N	N	N	N	N	N
993	PT	-	R$ 3.000,00	R$ 3.000,00																						26/10/2012	Margani de Mello	Titular	N	N	N	S	7	N	N	N	-		N	N	N	N	N	N
994	PT	-	R$ 3.000,00	R$ 3.000,00																						26/10/2012	Margani de Mello	Titular	N	N	N	S	7	N	N	N	-		N	N	N	N	N	N
1000	PT	-	R$ 3.000,00	R$ 3.000,00																						30/10/2012	Margani de Mello	Titular	N	N	N	S	3	N	N	N	-		N	N	N	N	N	N
1004	PT	-	R$ 3.000,00	R$ 3.000,00																						13/11/2012	Margani de Mello	Titular	N	N	N	N	-	N	S	N	-		N	N	N	N	N	N
1022	PT	-	R$ 3.000,00	R$ 3.000,00																						10/05/2011	Margani de Mello	Titular	N	N	S	N	-	N	N	N	-		N	N	N	N	N	N
1023	PP	-	R$ 3.000,00	R$ 3.000,00																						10/05/2011	Margani de Mello	Titular	N	N	N	S	11	N	N	N	-		N	N	N	N	N	N
1034	PP	-	R$ 3.000,00	R$ 3.000,00																						23/05/2011	Margani de Mello	Titular	N	N	N	N	-	N	N	S	27:00:00		N	N	N	N	N	N
1044	PP	-	R$ 3.000,00	R$ 3.000,00																						20/01/2020	Vânia Petermann	Titular	N	N	N	N	-	N	N	S	7:05:00		N	N	N	N	N	N
1060	PP	-	R$ 3.000,00	R$ 6.000,00																						03/04/2020	Vânia Petermann	Titular	N	N	N	N	-	N	N	S	4:30:00		N	N	N	N	N	N
1069	PP	-	R$ 3.000,00	R$ 3.000,00																						29/11/2019	Vânia Petermann	Titular	N	N	N	N	-	N	N	S	8:00:00		N	N	N	N	N	N
99	PT	-	R$ 2.852,04	R$ 5.704,08	train	R$ 2.852,06	0,00%	R$ 3.397,79	19,14%	R$ 3.809,49	33,57%	R$ 5.337,28	87,14%	R$ 4.211,22	47,66%	6.156,04	3.304,00	7.287,18	4.435,14	7.350,66	4.498,62	3.544,59	692,55	6.543,52	3.691,48	24/09/2018	Ana Luisa Schmidt Ramos	Substituto	N	N	N	N	-	N	S	N	-		N	N	N	N	N	N
416	PP	-	R$ 2.500,00	R$ 5.000,00	train	R$ 2.500,00	0,00%	R$ 2.935,38	17,42%	R$ 3.137,29	25,49%	R$ 4.948,34	97,93%	R$ 3.200,00	28,00%	2.209,75	290,25	5.696,61	3.196,61	2.929,93	429,93	4.397,50	1.897,50	2.822,46	322,46	04/04/2016	Rudson Marcos	Titular	N	N	N	N	-	S	N	S	4:00:00		N	N	N	N	N	N
577	PT	-	R$ 2.500,00	R$ 2.500,00	test	R$ 2.312,61	-7,50%	R$ 2.113,92	-15,44%	R$ 2.510,19	0,41%	R$ 4.854,06	94,16%	R$ 1.200,00	-52,00%	2.469,76	30,24	5.873,18	3.373,18	4.809,28	2.309,28	3.027,04	527,04	3.350,51	850,51	10/12/2014	Vânia Petermann	Titular	N	N	N	N	-	N	N	S	4:00:00		N	N	N	N	N	N
618	PT	-	R$ 2.500,00	R$ 12.500,00	test	R$ 3.487,82	39,51%	R$ 6.333,78	153,35%	R$ 6.575,40	163,02%	R$ 4.239,20	69,57%	R$ 8.500,00	240,00%	5.535,67	3.035,67	6.121,56	3.621,56	4.034,85	1.534,85	3.212,50	712,5	3.319,75	819,75	21/03/2014	Margani de Mello	Titular	N	N	N	N	-	N	S	N	-		N	N	N	N	N	N
769	PP	-	R$ 2.500,00	R$ 2.500,00	train	R$ 2.500,00	0,00%	R$ 3.431,35	37,25%	R$ 4.310,90	72,44%	R$ 4.239,20	69,57%	R$ 2.500,00	0,00%	3.652,70	1.152,70	5.968,19	3.468,19	5.158,01	2.658,01	3.077,58	577,58	3.894,44	1.394,44	05/08/2019	Vânia Petermann	Titular	N	N	N	N	-	N	S	N	-		N	N	N	N	N	N
1001	PP	-	R$ 2.500,00	R$ 5.000,00																						08/11/2012	Margani de Mello	Titular	N	N	S	N	-	N	N	N	-		N	N	N	N	N	N
1001	PP	-	R$ 2.500,00	R$ 5.000,00																						08/11/2012	Margani de Mello	Titular	N	N	S	N	-	N	N	N	-		N	N	N	N	N	N
1051	PP	-	R$ 2.500,00	R$ 2.500,00																						29/09/2020	Vânia Petermann	Titular	N	N	N	N	-	N	N	S	4:40:00		N	N	N	N	N	N
1052	PP	-	R$ 2.500,00	R$ 2.500,00																						04/08/2020	Vânia Petermann	Titular	N	N	N	N	-	N	N	S	5:00:00		N	N	N	N	N	N
1145	PP	-	R$ 2.500,00	R$ 2.500,00																						29/09/2020	Vânia Petermann	Titular	N	N	N	N	-	N	N	S	9:00:00		N	N	N	N	N	N
47	PP	-	R$ 2.250,00	R$ 2.250,00	train	R$ 2.250,01	0,00%	R$ 3.522,80	56,57%	R$ 3.391,10	50,72%	R$ 5.345,26	137,57%	R$ 4.325,00	92,22%	4.225,88	1.975,88	5.489,41	3.239,41	5.442,68	3.192,68	2.832,50	582,5	4.550,45	2.300,45	22/04/2019	Vânia Petermann	Titular	N	N	N	S	3	N	N	N	-		N	N	N	N	N	N
144	PP	-	R$ 2.250,00	R$ 2.250,00	test	R$ 5.353,98	137,95%	R$ 6.424,45	185,53%	R$ 6.160,03	173,78%	R$ 5.897,32	162,10%	R$ 7.750,00	244,44%	4.497,91	2.247,91	6.155,48	3.905,48	5.767,69	3.517,69	2.903,33	653,33	4.568,81	2.318,81	20/07/2018	Vânia Petermann	Titular	N	N	N	S	3	N	N	N	-		N	N	N	N	N	N
1065	PP	-	R$ 2.000,00	R$ 2.000,00																						23/01/2020	Vânia Petermann	Titular	N	N	N	N	-	N	N	S	6:00:00		N	N	N	N	N	N
11	PP	-	R$ 2.000,00	R$ 4.000,00	train	R$ 1.999,99	0,00%	R$ 3.753,86	87,69%	R$ 4.424,05	121,20%	R$ 6.042,18	202,11%	R$ 4.350,00	117,50%	2.223,38	223,38	1.999,89	0,11	830,92	1.169,08	2.000,00	-	1.796,14	203,86	20/05/2019	Vânia Petermann	Titular	N	N	N	N	-	N	N	S	8:00:00		N	N	N	N	N	N
32	PP	-	R$ 2.000,00	R$ 2.000,00	train	R$ 2.000,00	0,00%	R$ 4.466,16	123,31%	R$ 4.884,77	144,24%	R$ 6.552,57	227,63%	R$ 3.250,00	62,50%	2.243,27	243,27	2.008,97	8,97	2.081,80	81,8	2.000,00	-	3.370,43	1.370,43	09/04/2019	Vânia Petermann	Titular	N	N	N	N	-	N	N	S	4:25:00		N	N	N	N	N	N
33	PP	-	R$ 2.000,00	R$ 2.000,00	train	R$ 2.000,01	0,00%	R$ 3.661,13	83,06%	R$ 4.906,70	145,34%	R$ 6.301,85	215,09%	R$ 3.300,00	65,00%	5.122,92	3.122,92	2.035,64	35,64	349,71	1.650,29	2.030,00	30	3.446,21	1.446,21	09/04/2019	Vânia Petermann	Titular	N	N	N	N	-	N	N	S	6:30:00		N	N	N	N	N	N
38	PP	-	R$ 2.000,00	R$ 2.000,00	test	R$ 7.001,87	250,09%	R$ 5.760,44	188,02%	R$ 5.709,91	185,50%	R$ 6.925,34	246,27%	R$ 7.700,00	285,00%	1.901,79	98,21	2.021,93	21,93	2.254,33	254,33	2.000,00	-	2.690,97	690,97	15/04/2019	Vânia Petermann	Titular	N	N	N	N	-	N	N	S	7:15:00		N	N	N	N	N	N
58	PP	-	R$ 2.000,00	R$ 2.000,00	train	R$ 2.000,01	0,00%	R$ 3.035,09	51,75%	R$ 3.368,54	68,43%	R$ 5.000,00	150,00%	R$ 4.400,00	120,00%	2.094,43	94,43	1.999,16	0,84	2.189,60	189,6	2.000,00	-	1.715,65	284,35	30/04/2019	Vânia Petermann	Titular	N	N	N	S	3	N	N	N	-		N	N	N	N	N	N
70	PP	-	R$ 2.000,00	R$ 4.000,00	train	R$ 1.999,99	0,00%	R$ 2.891,68	44,58%	R$ 2.606,43	30,32%	R$ 5.897,25	194,86%	R$ 2.650,00	32,50%	2.169,69	169,69	1.980,60	19,4	1.234,55	765,45	1.978,83	21,17	2.221,55	221,55	17/05/2019	Vânia Petermann	Titular	N	N	N	N	-	N	N	S	4:45:00		N	N	N	N	N	N
71	PP	-	R$ 2.000,00	R$ 2.000,00	test	R$ 6.793,12	239,66%	R$ 6.160,06	208,00%	R$ 6.019,05	200,95%	R$ 7.439,39	271,97%	R$ 7.150,00	257,50%	2.118,57	118,57	1.998,99	1,01	2.379,27	379,27	2.000,00	-	2.078,61	78,61	17/05/2019	Vânia Petermann	Titular	N	N	N	N	-	N	N	S	5:20:00		N	N	N	N	N	N
75	PP	-	R$ 2.000,00	R$ 4.000,00	test	R$ 6.298,65	214,93%	R$ 2.909,54	45,48%	R$ 2.324,76	16,24%	R$ 4.634,58	131,73%	R$ 1.950,00	-2,50%	7.605,03	5.605,03	7.809,09	5.809,09	7.975,68	5.975,68	7.159,86	5.159,86	7.758,06	5.758,06	15/01/2018	Vânia Petermann	Titular	N	N	N	N	-	N	N	S	24:00:00		N	N	N	N	N	N
86	PP	-	R$ 2.000,00	R$ 2.000,00	train	R$ 1.999,98	0,00%	R$ 2.816,83	40,84%	R$ 2.893,84	44,69%	R$ 4.746,90	137,34%	R$ 2.300,00	15,00%	5.009,42	3.009,42	5.628,95	3.628,95	4.037,00	2.037,00	4.205,81	2.205,81	4.201,38	2.201,38	06/02/2019	Lucilene dos Santos	Substituto	N	N	N	N	-	N	N	S	9:00:00		N	N	N	N	N	N
105	PP	-	R$ 2.000,00	R$ 2.000,00	train	R$ 1.999,06	-0,05%	R$ 2.670,63	33,53%	R$ 3.740,88	87,04%	R$ 5.345,26	167,26%	R$ 4.500,00	125,00%	2.437,68	437,68	6.366,71	4.366,71	4.139,44	2.139,44	3.130,00	1.130,00	3.943,76	1.943,76	02/10/2018	Ana Luisa Schmidt Ramos	Substituto	N	N	N	N	-	N	N	S	5:00:00		N	N	N	N	N	N
126	PP	-	R$ 2.000,00	R$ 2.000,00	train	R$ 2.000,94	0,05%	R$ 2.669,63	33,48%	R$ 3.740,88	87,04%	R$ 5.345,26	167,26%	R$ 4.500,00	125,00%	2.437,68	437,68	6.366,71	4.366,71	4.139,44	2.139,44	3.130,00	1.130,00	3.943,76	1.943,76	15/10/2018	Ana Luisa Schmidt Ramos	Substituto	N	N	N	N	-	N	N	S	5:00:00		N	N	N	N	N	N
142	PP	-	R$ 2.000,00	R$ 4.000,00	train	R$ 2.000,01	0,00%	R$ 2.734,87	36,74%	R$ 3.053,11	52,66%	R$ 5.337,28	166,86%	R$ 3.100,00	55,00%	1.256,61	743,39	5.706,20	3.706,20	960,51	1.039,49	2.100,00	100	1.326,00	674	21/11/2018	Marcelo Pizolati	Titular	N	N	N	N	-	N	N	S	5:00:00		N	N	N	N	N	N
151	PP	-	R$ 2.000,00	R$ 6.000,00	train	R$ 2.000,00	0,00%	R$ 3.359,61	67,98%	R$ 3.733,43	86,67%	R$ 5.551,23	177,56%	R$ 4.200,00	110,00%	2.248,45	248,45	1.999,78	0,22	1.546,83	453,17	2.000,00	-	1.437,53	562,47	01/08/2018	Vânia Petermann	Titular	N	N	N	N	-	N	N	S	8:00:00		N	N	N	N	N	N
158	PP	-	R$ 2.000,00	R$ 2.000,00	train	R$ 2.000,00	0,00%	R$ 2.978,24	48,91%	R$ 3.989,25	99,46%	R$ 4.744,97	137,25%	R$ 3.500,00	75,00%	1.580,08	419,92	1.992,85	7,15	1.918,00	82	2.000,00	-	2.268,61	268,61	27/08/2018	Vânia Petermann	Titular			N	N	-	N	S	N	-		N	S	N	N	N	N
183	PT	-	R$ 2.000,00	R$ 2.000,00	test	R$ 1.558,11	-22,09%	R$ 5.919,99	196,00%	R$ 6.290,37	214,52%	R$ 5.897,32	194,87%	R$ 6.200,00	210,00%	2.040,96	40,96	5.847,33	3.847,33	4.823,58	2.823,58	2.382,50	382,5	3.670,62	1.670,62	18/09/2018	Leandro Ernani Freitag	Substituto	N	N	N	N	-	S	N	N	-		N	N	N	N	N	N
198	PP	-	R$ 2.000,00	R$ 2.000,00	test	R$ 557,26	-72,14%	R$ 4.036,33	101,82%	R$ 3.729,02	86,45%	R$ 4.634,58	131,73%	R$ 6.200,00	210,00%	1.913,82	86,18	1.860,07	139,93	1.754,29	245,71	1.774,33	225,67	1.787,54	212,46	28/05/2018	Vânia Petermann	Titular	N	N	N	S	2	S	N	N	-		N	N	N	N	N	N
223	PP	-	R$ 2.000,00	R$ 4.000,00	test	R$ 4.030,79	101,54%	R$ 3.236,79	61,84%	R$ 3.435,65	71,78%	R$ 5.345,26	167,26%	R$ 3.650,00	82,50%	2.144,83	144,83	1.882,07	117,93	1.557,97	442,03	1.895,79	104,21	1.894,46	105,54	13/03/2018	Alexandra Lorenzi da Silva	Titular	N	N	N	S	3	N	N	N	-		N	N	N	N	N	N
228	PP	-	R$ 2.000,00	R$ 4.000,00	train	-R$ 1,51	-1.606,81%	R$ 781,70	781.603,26%	R$ 1.146,49	1.146.389,72%	R$ 3.809,32	3.809.223,11%	R$ 1.550,00	1.549.900,00%	-	2.000,00	-	2.000,00	-	2.000,00	-	2.000,00	-	2.000,00	27/11/2017	Vânia Petermann	Titular	S	N	N	N	-	N	N	N	-		N	N	N	N	N	N
228	PP	-	R$ 2.000,00	R$ 4.000,00	train	-R$ 1,51	-1.606,81%	R$ 781,70	781.603,26%	R$ 1.146,49	1.146.389,72%	R$ 3.809,32	3.809.223,11%	R$ 1.550,00	1.549.900,00%	-	2.000,00	-	2.000,00	-	2.000,00	-	2.000,00	-	2.000,00	27/11/2017	Vânia Petermann	Titular	S	N	N	N	-	N	N	N	-		N	N	N	N	N	N
249	PP	-	R$ 2.000,00	R$ 2.000,00	train	R$ 2.000,00	0,00%	R$ 2.662,15	33,11%	R$ 3.125,59	56,28%	R$ 4.948,34	147,42%	R$ 2.300,00	15,00%	1.829,35	170,65	2.005,84	5,84	1.394,71	605,29	2.000,00	-	1.732,77	267,23	04/09/2017	Vânia Petermann	Titular	N	N	N	N	-	N	N	S	4:00:00		N	N	N	N	N	N
277	PP	-	R$ 2.000,00	R$ 2.000,00	train	R$ 2.000,00	0,00%	R$ 3.529,76	76,49%	R$ 4.733,93	136,70%	R$ 5.545,45	177,27%	R$ 3.600,00	80,00%	2.024,60	24,6	2.008,70	8,7	1.930,08	69,92	2.000,00	-	3.370,43	1.370,43	09/11/2017	Vânia Petermann	Titular	N	N	N	N	-	N	N	S	7:00:00		N	N	N	N	N	N
298	PP	-	R$ 2.000,00	R$ 2.000,00	train	R$ 2.000,01	0,00%	R$ 2.642,90	32,14%	R$ 3.655,26	82,76%	R$ 5.345,26	167,26%	R$ 2.900,00	45,00%	1.961,17	38,83	2.000,00	-	1.634,30	365,7	2.000,00	-	1.797,81	202,19	20/07/2017	Vânia Petermann	Titular	N	N	N	S	2	N	N	N	-		N	N	N	N	N	N
303	PP	-	R$ 2.000,00	R$ 2.000,00	train	R$ 2.000,02	0,00%	R$ 1.832,80	-8,36%	R$ 1.553,06	-22,35%	R$ 4.088,03	104,40%	R$ 1.800,00	-10,00%	4.427,43	2.427,43	7.781,28	5.781,28	6.582,36	4.582,36	5.406,56	3.406,56	7.091,38	5.091,38	04/06/2017	Vânia Petermann	Titular	N	N	N	N	-	N	N	S	5:00:00		N	N	N	N	N	N
309	PT	-	R$ 2.000,00	R$ 2.000,00	train	R$ 1.999,98	0,00%	R$ 3.622,43	81,12%	R$ 2.757,91	37,90%	R$ 4.676,69	133,83%	R$ 4.200,00	110,00%	2.003,38	3,38	5.121,87	3.121,87	4.164,93	2.164,93	2.305,00	305	3.143,86	1.143,86	23/06/2017	Felipe L. da S. N. Schwambach	Leigo	S	N	N	N	-	N	N	N	-		N	N	N	N	N	N
312	PT	-	R$ 2.000,00	R$ 2.000,00	train	R$ 2.000,00	0,00%	R$ 2.915,09	45,75%	R$ 3.433,40	71,67%	R$ 5.337,28	166,86%	R$ 3.400,00	70,00%	2.026,29	26,29	1.912,76	87,24	1.987,27	12,73	1.994,00	6	1.770,98	229,02	01/06/2017	Vânia Petermann	Titular	N	N	N	N	-	N	N	S	4:15:00		N	N	N	N	N	N
347	PT	-	R$ 2.000,00	R$ 2.000,00	test	R$ 5.968,45	198,42%	R$ 3.504,40	75,22%	R$ 3.623,70	81,19%	R$ 4.877,42	143,87%	R$ 2.850,00	42,50%	1.623,63	376,37	1.815,09	184,91	1.764,30	235,7	1.758,95	241,05	1.735,98	264,02	04/05/2017	Vânia Petermann	Titular	N	N	N	S	1	N	N	N	-		N	N	N	N	N	N
399	PP	-	R$ 2.000,00	R$ 2.000,00	test	R$ 665,35	-66,73%	R$ 5.508,44	175,42%	R$ 4.768,47	138,42%	R$ 4.634,58	131,73%	R$ 7.000,00	250,00%	2.419,19	419,19	5.628,58	3.628,58	5.003,07	3.003,07	2.612,50	612,5	3.234,44	1.234,44	29/07/2016	Vânia Petermann	Titular	S	N	N	N	-	N	N	N	-		N	N	N	N	N	N
404	PT	-	R$ 2.000,00	R$ 2.000,00	train	R$ 2.000,00	0,00%	R$ 2.583,34	29,17%	R$ 2.784,58	39,23%	R$ 4.854,06	142,70%	R$ 2.900,00	45,00%	2.079,09	79,09	1.935,09	64,91	1.927,24	72,76	1.997,86	2,14	1.823,17	176,83	11/04/2016	Lucilene dos Santos	Substituto	N	N	N	N	-	N	N	S	4:00:00		N	N	N	N	N	N
424	PT	-	R$ 2.000,00	R$ 2.000,00	train	R$ 1.999,99	0,00%	R$ 3.076,36	53,82%	R$ 3.690,65	84,53%	R$ 5.692,48	184,62%	R$ 3.200,00	60,00%	1.623,63	376,37	1.815,09	184,91	1.764,30	235,7	1.758,95	241,05	1.735,98	264,02	04/02/2016	Davidson Jahn Mello	Titular	N	N	N	N	-	N	N	S	17:00:00		N	N	N	N	N	N
432	PT	-	R$ 2.000,00	R$ 2.000,00	test	R$ 2.941,00	47,05%	R$ 4.625,21	131,26%	R$ 5.998,10	199,90%	R$ 4.746,90	137,34%	R$ 5.500,00	175,00%	1.701,39	298,61	1.836,65	163,35	1.739,30	260,7	1.782,98	217,02	1.792,40	207,6	07/01/2016	Davidson Jahn Mello	Titular			N	N	-	N	S	N	-		S	N	S	N	S	N
457	PT	-	R$ 2.000,00	R$ 4.000,00	train	R$ 1.999,98	0,00%	R$ 2.820,12	41,01%	R$ 3.637,20	81,86%	R$ 5.897,25	194,86%	R$ 2.900,00	45,00%	2.079,24	79,24	1.699,83	300,17	745,85	1.254,15	1.709,17	290,83	1.568,25	431,75	01/10/2015	Vânia Petermann	Titular	N	N	N	N	-	N	N	S	6:00:00		N	N	N	N	N	N
459	PT	-	R$ 2.000,00	R$ 6.500,00	test	R$ 7.987,92	77,51%	R$ 6.205,49	37,90%	R$ 6.607,22	46,83%	R$ 6.552,57	45,61%	R$ 5.400,00	20,00%	1.775,62	224,38	5.742,09	3.742,09	2.039,65	39,65	2.300,25	300,25	2.116,78	116,78	15/09/2015	Vânia Petermann	Titular	N	N	N	S	10	N	N	N	-		N	N	N	N	N	N
473	PP	-	R$ 2.000,00	R$ 2.000,00	train	R$ 2.000,00	0,00%	R$ 3.105,59	55,28%	R$ 4.322,48	116,12%	R$ 5.551,23	177,56%	R$ 3.800,00	90,00%	1.628,14	371,86	1.870,30	129,7	1.627,17	372,83	1.775,64	224,36	1.696,34	303,66	03/06/2015	Iasodara Fin Nishi	Substituto	N	N	N	N	-	N	S	N	-		N	N	N	N	N	N
476	PT	-	R$ 2.000,00	R$ 2.000,00	test	R$ 3.447,37	72,37%	R$ 3.681,74	84,09%	R$ 4.699,29	134,96%	R$ 6.552,57	227,63%	R$ 4.400,00	120,00%	1.969,89	30,11	1.935,13	64,87	1.974,24	25,76	2.000,00	-	1.764,96	235,04	03/06/2015	Iasodara Fin Nishi	Substituto	S	N	N	N	-	N	N	N	-		N	N	N	N	N	N
502	PT	-	R$ 2.000,00	R$ 2.000,00	train	R$ 2.000,00	0,00%	R$ 2.921,94	46,10%	R$ 5.001,18	150,06%	R$ 6.246,99	212,35%	R$ 3.200,00	60,00%	2.026,29	26,29	1.912,76	87,24	1.987,27	12,73	1.994,00	6	1.770,98	229,02	03/08/2015	Vânia Petermann	Titular	N	N	N	N	-	N	S	N	-		N	N	N	N	N	N
514	PT	-	R$ 2.000,00	R$ 4.000,00	test	R$ 7.269,76	263,49%	R$ 6.205,96	210,30%	R$ 7.155,13	257,76%	R$ 9.276,60	363,83%	R$ 5.600,00	180,00%	1.764,17	235,83	1.693,92	306,08	2.585,32	585,32	1.658,58	341,42	1.654,65	345,35	07/04/2015	Vânia Petermann	Titular			N	N	-	N	S	N	-		N	S	N	N	N	N
523	PT	-	R$ 2.000,00	R$ 4.000,00	test	R$ 4.026,59	101,33%	R$ 4.455,84	122,79%	R$ 5.192,78	159,64%	R$ 6.246,99	212,35%	R$ 4.000,00	100,00%	1.746,80	253,2	1.693,05	306,95	2.619,28	619,28	1.665,39	334,61	1.686,92	313,08	12/03/2015	Vânia Petermann	Titular	N	N	N	N	-	N	S	N	-		N	N	N	N	N	N
530	PT	-	R$ 2.000,00	R$ 4.000,00	train	R$ 2.000,00	0,00%	R$ 3.191,98	59,60%	R$ 4.739,00	136,95%	R$ 5.337,28	166,86%	R$ 2.950,00	47,50%	1.746,80	253,2	1.693,05	306,95	2.619,28	619,28	1.665,39	334,61	1.686,92	313,08	17/04/2015	Vânia Petermann	Titular	N	S	N	N	-	N	N	N	-		N	N	N	N	N	N
531	PT	-	R$ 2.000,00	R$ 4.000,00	train	R$ 2.000,01	0,00%	R$ 3.403,67	70,18%	R$ 3.972,84	98,64%	R$ 5.897,25	194,86%	R$ 4.800,00	140,00%	1.764,17	235,83	1.693,92	306,08	2.585,32	585,32	1.658,58	341,42	1.654,65	345,35	17/04/2015	Vânia Petermann	Titular	N	N	N	S	2	N	N	N	-		N	N	N	N	N	N
567	PT	-	R$ 2.000,00	R$ 4.000,00	train	R$ 2.000,00	0,00%	R$ 2.560,62	28,03%	R$ 3.113,98	55,70%	R$ 4.989,80	149,49%	R$ 3.600,00	80,00%	1.072,82	927,18	5.688,47	3.688,47	895,36	1.104,64	2.625,00	625	1.676,56	323,44	24/11/2014	Monique de Oliveira Woytuski	Leigo	N	N	N	N	-	N	N	S	4:00:00		N	N	N	N	N	N
626	PT	-	R$ 2.000,00	R$ 4.000,00	train	R$ 1.999,99	0,00%	R$ 3.285,81	64,29%	R$ 4.123,11	106,16%	R$ 5.551,23	177,56%	R$ 3.400,00	70,00%	1.925,47	74,53	1.769,14	230,86	2.527,67	527,67	1.748,37	251,63	1.770,98	229,02	14/04/2014	Margani de Mello	Titular	N	N	N	N	-	N	N	S	4:37:00		N	N	N	N	N	N
630	PP	-	R$ 2.000,00	R$ 2.000,00	train	R$ 2.000,00	0,00%	R$ 3.232,08	61,60%	R$ 4.226,07	111,30%	R$ 5.337,28	166,86%	R$ 2.000,00	0,00%	1.940,41	59,59	1.934,94	65,06	1.960,42	39,58	2.000,00	-	1.735,21	264,79	30/04/2014	Margani de Mello	Titular	N	N	N	N	-	N	S	N	-		N	N	N	N	N	N
646	PP	-	R$ 2.000,00	R$ 2.000,00	test	R$ 6.299,25	214,96%	R$ 6.629,94	231,50%	R$ 5.898,47	194,92%	R$ 6.357,66	217,88%	R$ 9.400,00	370,00%	2.177,11	177,11	2.002,93	2,93	2.289,59	289,59	2.000,00	-	1.736,65	263,35	27/05/2019	Vânia Petermann	Titular	N	N	N	N	-	N	N	S	6:00:00		N	N	N	N	N	N
680	PP	-	R$ 2.000,00	R$ 4.000,00	train	R$ 2.000,00	0,00%	R$ 3.036,07	51,80%	R$ 4.322,10	116,11%	R$ 5.692,48	184,62%	R$ 3.100,00	55,00%	1.304,76	695,24	1.989,41	10,59	525,87	1.474,13	2.000,00	-	1.422,62	577,38	07/06/2019	Vânia Petermann	Titular	N	N	N	N	-	N	N	S	11:00:00		N	N	N	N	N	N
694	PP	-	R$ 2.000,00	R$ 4.000,00	train	R$ 1.999,99	0,00%	R$ 1.424,80	-28,76%	R$ 1.083,57	-45,82%	R$ 4.088,03	104,40%	R$ 800,00	-60,00%	3.857,03	1.857,03	7.495,76	5.495,76	7.447,68	5.447,68	3.840,91	1.840,91	6.275,36	4.275,36	14/06/2019	Vânia Petermann	Titular	N	N	N	N	-	N	S	N	-		N	N	N	N	N	N
733	PP	-	R$ 2.000,00	R$ 2.000,00	train	R$ 2.000,00	0,00%	R$ 3.742,50	87,12%	R$ 4.262,83	113,14%	R$ 6.042,18	202,11%	R$ 3.900,00	95,00%	2.104,82	104,82	1.999,50	0,5	1.679,98	320,02	2.000,00	-	2.054,61	54,61	11/07/2019	Vânia Petermann	Titular	N	N	N	N	-	N	N	S	4:20:00		N	N	N	N	N	N
746	PP	-	R$ 2.000,00	R$ 4.000,00	train	R$ 1.999,99	0,00%	R$ 4.260,09	113,00%	R$ 5.135,59	156,78%	R$ 6.493,85	224,69%	R$ 4.900,00	145,00%	3.165,23	1.165,23	1.991,70	8,3	-1.329,67	3.329,67	1.997,00	3	2.068,15	68,15	19/07/2019	Vânia Petermann	Titular	N	N	N	N	-	N	S	N	-		N	N	N	N	N	N
789	PP	-	R$ 2.000,00	R$ 2.000,00	test	R$ 5.916,11	195,81%	R$ 4.892,67	144,63%	R$ 5.273,73	163,69%	R$ 5.897,32	194,87%	R$ 6.800,00	240,00%	2.057,67	57,67	1.990,55	9,45	1.880,87	119,13	2.000,00	-	2.385,88	385,88	09/08/2019	Vânia Petermann	Titular	N	N	N	N	-	N	N	S	5:00:00		N	N	N	N	N	N
856	PP	-	R$ 2.000,00	R$ 4.000,00	train	R$ 1.999,99	0,00%	R$ 2.958,11	47,91%	R$ 4.081,45	104,07%	R$ 5.897,25	194,86%	R$ 4.450,00	122,50%	1.753,12	246,88	1.976,92	23,08	255,38	1.744,62	1.997,50	2,5	1.553,99	446,01	13/11/2019	Vânia Petermann	Titular	N	N	N	N	-	N	N	S	5:00:00		N	N	N	N	N	N
883	PP	-	R$ 2.000,00	R$ 2.000,00																						20/01/2020	Vânia Petermann	Titular	N	N	N	N	-	N	S	N	-		N	N	N	N	N	N
914	PP	-	R$ 2.000,00	R$ 4.000,00																						13/06/2013	Margani de Mello	Titular	N	N	N	N	-	N	S	N	-		N	N	N	N	N	N
920	PP	-	R$ 2.000,00	R$ 2.000,00																						03/07/2013	Margani de Mello	Titular	N	N	N	N	-	N	S	N	-		N	N	N	N	N	N
945	PT	-	R$ 2.000,00	R$ 4.000,00																						19/08/2013	Margani de Mello	Titular	N	N	N	N	-	N	S	N	-		N	N	N	N	N	N
961	PP	-	R$ 2.000,00	R$ 4.000,00																						14/10/2013	Margani de Mello	Titular	N	N	N	S	8	N	N	S	6:00:00		N	N	N	N
984	PT	-	R$ 2.000,00	R$ 4.000,00																						21/09/2012	Margani de Mello	Titular	N	N	N	N	-	S	N	N	-		N	N	N	N	N	N
1016	PT	-	R$ 2.000,00	R$ 2.000,00																						04/05/2011	Cláudio Eduardo Regis de Figueiredo e Silva	Titular	N	N	N	N	-	S	N	N	-		N	N	N	N	N	N
1033	PT	-	R$ 2.000,00	R$ 2.000,00																						17/05/2011	Margani de Mello	Titular	N	N	S	N	-	N	N	N	-		N	N	N	N	N	N
1048	PP	-	R$ 2.000,00	R$ 2.000,00																						28/05/2020	Vânia Petermann	Titular	N	N	N	N	-	N	N	S	5:10:00		N	N	N	N	N	N
1050	PP	-	R$ 2.000,00	R$ 2.000,00																						30/09/2020	Vânia Petermann	Titular	N	N	N	N	-	N	N	S	5:25:00		N	N	N	N	N	N
1070	PP	-	R$ 2.000,00	R$ 2.000,00																						30/09/2019	Vânia Petermann	Titular	N	N	N	N	-	N	N	S	5:30:00		N	N	N	N	N	N
1118	PP	-	R$ 2.000,00	R$ 4.000,00																						16/07/2020	Vânia Petermann	Titular	N	N	N	S	2	N	N	N	-		N	N	N	N	N	N
1120	PP	-	R$ 2.000,00	R$ 2.000,00																						03/08/2020	Vânia Petermann	Titular			N	N	-	N	N	S	4:40:00		N	N	S	N	S	N
1124	PP	-	R$ 2.000,00	R$ 2.000,00																						29/09/2020	Vânia Petermann	Titular	N	N	N	N	-	N	N	S	5:35:00		N	N	N	N	N	N
1128	PP	-	R$ 2.000,00	R$ 2.000,00																						24/05/2020	Vânia Petermann	Titular	N	N	N	N	-	N	N	S	6:30:00		N	N	N	N	N	N
1153	PP	-	R$ 2.000,00	R$ 2.000,00																						08/06/2020	Vânia Petermann	Titular	N	N	N	N	-	N	N	S	7:00:00		N	N	N	N	N	N
1169	PP	-	R$ 2.000,00	R$ 4.000,00																						03/04/2020	Vânia Petermann	Titular			N	N	-	N	N	N	-		N	N	S	N	S	N
1170	PP	-	R$ 2.000,00	R$ 2.000,00																						26/03/2020	Vânia Petermann	Titular	N	N	N	N	-	N	S	N	-		N	N	N	N	N	N
1174	PP	-	R$ 2.000,00	R$ 2.000,00																						28/07/2020	Vânia Petermann	Titular	N	N	N	N	-	N	S	N	-		N	N	N	N	N	N
258	PP	-	R$ 1.500,00	R$ 1.500,00	train	R$ 1.500,00	0,00%	R$ 3.302,55	120,17%	R$ 4.918,45	227,90%	R$ 5.317,85	254,52%	R$ 3.750,00	150,00%	7.313,64	5.813,64	7.815,22	6.315,22	7.981,49	6.481,49	7.157,18	5.657,18	7.700,75	6.200,75	12/09/2017	Vânia Petermann	Titular	N	N	N	S	1,5	N	N	N	-		N	N	N	N	N	N
265	PP	-	R$ 1.500,00	R$ 3.000,00	train	R$ 1.500,01	0,00%	R$ 2.649,03	76,60%	R$ 3.010,80	100,72%	R$ 5.345,26	256,35%	R$ 3.950,00	163,33%	4.431,99	2.931,99	6.719,99	5.219,99	5.714,56	4.214,56	5.000,00	3.500,00	5.223,96	3.723,96	04/10/2017	Vânia Petermann	Titular	N	N	N	S	6	N	N	N	-		N	N	N	N	N	N
366	PT	-	R$ 1.500,00	R$ 3.000,00	train	R$ 1.500,01	0,00%	R$ 1.944,90	29,66%	R$ 2.216,31	47,75%	R$ 4.854,06	223,60%	R$ 1.650,00	10,00%	4.214,93	2.714,93	7.338,30	5.838,30	7.782,12	6.282,12	7.197,42	5.697,42	7.586,44	6.086,44	11/10/2016	Vânia Petermann	Titular	N	N	N	S	1	N	N	N	-		N	N	N	N	N	N
710	PP	-	R$ 1.500,00	R$ 1.500,00	test	R$ 8.717,97	481,20%	R$ 6.753,96	350,26%	R$ 8.070,59	438,04%	R$ 7.179,91	378,66%	R$ 7.100,00	373,33%	7.730,15	6.230,15	7.609,75	6.109,75	6.124,87	4.624,87	7.159,57	5.659,57	7.523,72	6.023,72	25/06/2019	Vânia Petermann	Titular	N	N	N	N	-	N	S	N	-		N	N	N	N	N	N
739	PP	-	R$ 1.500,00	R$ 1.500,00	train	R$ 1.500,00	0,00%	R$ 3.216,26	114,42%	R$ 4.278,72	185,25%	R$ 5.345,26	256,35%	R$ 3.550,00	136,67%	7.605,03	6.105,03	7.809,09	6.309,09	7.975,68	6.475,68	7.159,86	5.659,86	7.758,06	6.258,06	15/07/2019	Vânia Petermann	Titular	N	N	N	S	1	N	N	N	-		N	N	N	N	N	N
884	PP	-	R$ 1.500,00	R$ 1.500,00																						22/01/2020	Vânia Petermann	Titular	S	N	N	N	-	N	N	N	-		N	N	N	N	N	N
922	PP	-	R$ 1.500,00	R$ 1.500,00																						05/07/2013	Margani de Mello	Titular	N	N	N	N	-	N	S	N	-		N	N	N	N	N	N
966	PT	-	R$ 1.500,00	R$ 1.500,00																						14/11/2013	Margani de Mello	Titular	N	N	N	N	-	N	S	N	-		N	N	N	N	N	N
999	PP	-	R$ 1.500,00	R$ 1.500,00																						29/10/2012	Margani de Mello	Titular	S	N	N	N	-	N	N	N	-		N	N	N	N	N	N
1112	PP	-	R$ 1.500,00	R$ 1.500,00																						18/08/2020	Vânia Petermann	Titular	N	N	N	S	2	N	N	N	-		N	N	N	N	N	N
1116	PP	-	R$ 1.500,00	R$ 1.500,00																						23/01/2020	Vânia Petermann	Titular	N	N	N	S	1	N	N	N	-		N	N	N	N	N	N
101	PP	-	R$ 1.000,00	R$ 1.000,00	train	R$ 999,99	0,00%	R$ 3.239,90	223,99%	R$ 4.017,98	301,80%	R$ 5.337,28	433,73%	R$ 4.000,00	300,00%	7.308,33	6.308,33	7.586,58	6.586,58	7.809,76	6.809,76	6.246,72	5.246,72	7.556,39	6.556,39	26/09/2018	Ana Luisa Schmidt Ramos	Substituto	N	N	N	S	1	N	N	N	-		N	N	N	N	N	N
107	PP	-	R$ 1.000,00	R$ 1.000,00	train	R$ 999,99	0,00%	R$ 2.189,99	119,00%	R$ 3.427,90	242,79%	R$ 4.746,90	374,69%	R$ 2.400,00	140,00%	5.723,64	4.723,64	6.003,52	5.003,52	6.387,92	5.387,92	7.406,16	6.406,16	6.241,27	5.241,27	03/10/2018	Ana Luisa Schmidt Ramos	Substituto	N	N	N	N	-	N	N	S	3:00:00		N	N	N	N	N	N
141	PP	-	R$ 1.000,00	R$ 1.000,00	train	R$ 1.000,01	0,00%	R$ 953,70	-4,63%	R$ 1.711,07	71,11%	R$ 4.744,97	374,50%	R$ 850,00	-15,00%	6.879,66	5.879,66	7.162,05	6.162,05	7.756,79	6.756,79	7.249,39	6.249,39	7.625,93	6.625,93	28/11/2018	Leone Carlos Martins Júnior	Titular	N	N	N	N	-	S	N	N	-		N	N	N	N	N	N
204	PP	-	R$ 1.000,00	R$ 1.000,00	train	R$ 999,99	0,00%	R$ 2.010,07	101,01%	R$ 2.429,53	142,95%	R$ 3.809,32	280,93%	R$ 1.200,00	20,00%	6.788,79	5.788,79	6.003,52	5.003,52	7.021,60	6.021,60	4.985,58	3.985,58	6.684,00	5.684,00	26/01/2018	Vânia Petermann	Titular	N	N	N	N	-	N	S	N	-		N	N	N	N	N	N
235	PP	-	R$ 1.000,00	R$ 1.000,00	test	R$ 2.491,26	149,13%	R$ 3.949,33	294,93%	R$ 4.568,56	356,86%	R$ 4.676,69	367,67%	R$ 6.200,00	520,00%	5.808,40	4.808,40	5.922,13	4.922,13	6.922,89	5.922,89	6.488,13	5.488,13	6.740,88	5.740,88	17/01/2018	Vânia Petermann	Titular	N	N	N	S	1	N	N	N	-		N	N	N	N	N	N
256	PP	-	R$ 1.000,00	R$ 1.000,00	train	R$ 999,99	0,00%	R$ 2.340,64	134,06%	R$ 3.396,80	239,68%	R$ 4.746,90	374,69%	R$ 1.900,00	90,00%	5.053,08	4.053,08	5.960,60	4.960,60	6.428,36	5.428,36	6.517,94	5.517,94	6.085,85	5.085,85	12/09/2017	Vânia Petermann	Titular	N	N	N	S	1	S	N	N	-		N	N	N	N	N	N
300	PP	-	R$ 1.000,00	R$ 1.000,00	train	R$ 1.000,00	0,00%	R$ 2.169,39	116,94%	R$ 2.980,86	198,09%	R$ 4.634,58	363,46%	R$ 2.550,00	155,00%	6.243,70	5.243,70	5.960,60	4.960,60	6.705,43	5.705,43	6.005,27	5.005,27	6.095,73	5.095,73	31/07/2017	Vânia Petermann	Titular	N	N	N	S	1	S	N	N	-		N	N	N	N	N	N
358	PP	-	R$ 1.000,00	R$ 1.000,00	test	R$ 1.713,54	71,35%	R$ 293,10	-70,69%	R$ 1.019,82	1,98%	R$ 4.239,20	323,92%	R$ 1.000,00	0,00%	6.564,95	5.564,95	7.416,98	6.416,98	7.622,75	6.622,75	6.748,66	5.748,66	7.399,98	6.399,98	15/05/2017	Vânia Petermann	Titular	N	N	N	N	-	S	N	N	-		N	N	N	N	N	N
370	PP	-	R$ 1.000,00	R$ 2.000,00	train	R$ 1.000,00	0,00%	R$ 2.266,84	126,68%	R$ 3.295,97	229,60%	R$ 5.337,28	433,73%	R$ 1.900,00	90,00%	4.221,48	3.221,48	5.864,85	4.864,85	5.546,88	4.546,88	5.241,79	4.241,79	5.922,34	4.922,34	20/09/2016	Vânia Petermann	Titular	N	N	N	N	-	N	N	S	2:00:00		N	N	N	N	N	N
395	PP	-	R$ 1.000,00	R$ 1.000,00	train	R$ 1.000,01	0,00%	R$ 2.704,57	170,46%	R$ 3.989,60	298,96%	R$ 4.877,42	387,74%	R$ 5.900,00	490,00%	6.705,28	5.705,28	7.418,73	6.418,73	7.839,19	6.839,19	4.773,49	3.773,49	7.726,08	6.726,08	04/07/2016	Fernando de Castro Faria	Titular	N	N	N	N	-	S	N	N	-		N	N	N	N	N	N
421	PP	-	R$ 1.000,00	R$ 1.000,00	test	R$ 7.562,48	656,25%	R$ 5.494,35	449,43%	R$ 5.993,85	499,38%	R$ 5.345,26	434,53%	R$ 6.600,00	560,00%	7.914,59	6.914,59	5.956,20	4.956,20	6.867,22	5.867,22	7.515,72	6.515,72	6.178,91	5.178,91	27/01/2016	Davidson Jahn Mello	Titular	N	N	N	S	1	N	N	S	1:00:00		N	N	N	N	N	N
540	PT	-	R$ 1.000,00	R$ 1.000,00	test	R$ 5.241,82	424,18%	R$ 4.761,91	376,19%	R$ 4.170,86	317,09%	R$ 5.345,26	434,53%	R$ 5.800,00	480,00%	5.222,26	4.222,26	5.864,85	4.864,85	4.527,72	3.527,72	5.000,00	4.000,00	4.885,52	3.885,52	20/01/2015	Davidson Jahn Mello	Titular	N	N	N	N	-	N	N	S	12:00:00		N	N	N	S	N	S
543	PT	-	R$ 1.000,00	R$ 2.000,00	train	R$ 1.000,00	0,00%	R$ 1.929,87	92,99%	R$ 3.507,58	250,76%	R$ 4.948,34	394,83%	R$ 2.200,00	120,00%	1.764,50	764,5	2.000,00	1.000,00	1.709,02	709,02	2.000,00	1.000,00	1.860,87	860,87	21/01/2015	Davidson Jahn Mello	Titular	N	N	N	N	-	N	S	N	-		N	N	N	N	N	N
745	PP	-	R$ 1.000,00	R$ 1.000,00	train	R$ 1.000,01	0,00%	R$ 2.708,51	170,85%	R$ 2.959,36	195,94%	R$ 4.281,25	328,12%	R$ 1.550,00	55,00%	7.002,46	6.002,46	5.960,60	4.960,60	7.170,96	6.170,96	7.356,48	6.356,48	6.877,02	5.877,02	18/07/2019	Vânia Petermann	Titular	S	N	N	N	-	N	N	N	-		N	N	N	N	N	N
825	PP	-	R$ 1.000,00	R$ 1.000,00	test	R$ 7.052,28	605,23%	R$ 5.474,34	447,43%	R$ 4.408,23	340,82%	R$ 7.264,41	626,44%	R$ 5.600,00	460,00%	5.797,79	4.797,79	5.946,62	4.946,62	7.066,55	6.066,55	3.406,91	2.406,91	6.134,22	5.134,22	05/09/2019	Vânia Petermann	Titular	N	N	N	S	1	N	N	N	-		N	N	N	N	N	N
913	PT	-	R$ 1.000,00	R$ 1.000,00																						11/06/2013	Margani de Mello	Titular	N	N	N	S	0,5	N	N	N	-		N	N	N	N	N	N
924	PT	-	R$ 1.000,00	R$ 1.000,00																						26/06/2013	Margani de Mello	Titular	N	N	N	S	7	S	N	N	-		N	N	N	N	N	N
933	PT	-	R$ 1.000,00	R$ 1.000,00																						19/07/2013	Margani de Mello	Titular			N	N	-	N	S	N	-		N	N	S	N	S	N
953	PT	-	R$ 1.000,00	R$ 2.000,00																						04/09/2013	Margani de Mello	Titular	S	N	N	N	-	N	N	N	-		N	N	N	N	N	N
992	PT	-	R$ 1.000,00	R$ 1.000,00																						26/10/2012	Margani de Mello	Titular	N	N	N	N	-	S	N	N	-		N	N	N	N	N	N
1132	PP	-	R$ 1.000,00	R$ 1.000,00																						23/01/2020	Vânia Petermann	Titular	N	S	N	N	-	N	N	N	-		N	N	N	N	N	N
1149	PP	-	R$ 1.000,00	R$ 1.000,00																						29/11/2019	Vânia Petermann	Titular	N	N	N	N	-	N	N	S	1:45:00		N	N	N	N	N	N
912	PP	-	R$ 800,00	R$ 800,00																						07/06/2013	Eduardo Peruffo e Silva	Leigo	N	S	N	N	-	N	N	N	-		N	N	N	N	N	N
507	PT	-	R$ 500,00	R$ 1.000,00	test	R$ 4.711,90	842,38%	R$ 4.269,98	754,00%	R$ 5.066,75	913,35%	R$ 6.301,85	1.160,37%	R$ 3.750,00	650,00%	2.028,35	1.528,35	1.999,89	1.499,89	2.633,01	2.133,01	2.000,00	1.500,00	1.896,64	1.396,64	03/08/2015	Vânia Petermann	Titular	N	N	N	N	-	N	S	N	-		N	N	N	N	N	N
910	PT	-	R$ 500,00	R$ 500,00																						06/06/2013	Eduardo Peruffo e Silva	Leigo	N	N	N	N	-	N	S	N	-		N	N	N	N	N	N
995	PT	-	R$ 500,00	R$ 500,00																						26/10/2012	Margani de Mello	Titular	N	N	N	S	1	S	N	N	-		N	N	N	N	N	N
918	PT	-	R$ 304,00	R$ 304,00																						20/06/2013	Margani de Mello	Titular	N	S	N	N	-	N	N	N	-		N	N	N	N	N	N
2	I	-	R$ 0,00	R$ 0,00	train	-R$ 0,01	0,00%	R$ 668,61	668.509,62%	R$ 592,35	592.251,77%	R$ 3.831,58	3.831.478,95%	R$ 0,00	0,00%	-	-	-	-	-	-	-	-	-	-	07/03/2019	Vânia Petermann	Titular			N	N	-	N	N	N	-		N	N	N	N	N	N
7	I	-	R$ 0,00	R$ 0,00	train	-R$ 0,02	0,00%	R$ 983,27	983.170,41%	R$ 1.752,55	1.752.445,35%	R$ 3.809,32	3.809.223,11%	R$ 300,00	299.900,00%	-	-	-	-	-	-	-	-	-	-	11/03/2019	Vânia Petermann	Titular			N	N	-	N	N	N	-		S	N	N	N	N	N
10	I	-	R$ 0,00	R$ 0,00	train	-R$ 0,02	0,00%	R$ 1.173,29	1.173.186,94%	R$ 481,52	481.422,84%	R$ 4.193,04	4.192.939,02%	R$ 2.000,00	1.999.900,00%	-	-	-	-	-	-	-	-	-	-	27/02/2019	Lucilene dos Santos	Substituto			N	N	-	N	N	S	2:00:00		S	N	N	N	N	N
18	I	-	R$ 0,00	R$ 0,00	train	-R$ 0,03	0,00%	R$ 897,93	897.830,82%	R$ 2.329,77	2.329.670,43%	R$ 3.547,96	3.547.859,18%	R$ 1.000,00	999.900,00%	-	-	-	-	-	-	-	-	-	-	18/03/2019	Vânia Petermann	Titular			N	N	-	N	N	S	12:00:00		N	S	N	N	N	N
61	PP	-	R$ 0,00	R$ 5.000,00	train	-R$ 0,01	0,00%	R$ 2.324,74	2.324.640,00%	R$ 2.697,13	2.697.033,36%	R$ 4.444,44	4.444.344,44%	R$ 1.800,00	1.799.900,00%	-	-	-	-	-	-	-	-	-	-	02/05/2019	Vânia Petermann	Titular			N	N	-	N	N	N	-		N	N	N	N	N	N
64	E	PT	R$ 0,00	R$ 0,00	test	R$ 5.536,95	5.536.846,67%	R$ 3.208,09	3.207.986,97%	R$ 3.095,28	3.095.179,22%	R$ 4.989,80	4.989.695,92%	R$ 3.900,00	3.899.900,00%	-	-	-	-	-	-	-	-	-	-	03/05/2019	Vânia Petermann	Titular			N	N	-	N	N	S	48:00:00		N	N	N	N	N	N
66	I	-	R$ 0,00	R$ 0,00	train	R$ 0,04	0,00%	R$ 1.188,27	1.188.169,61%	-R$ 573,37	-573.466,13%	R$ 4.193,04	4.192.939,02%	R$ 500,00	499.900,00%	-	-	-	-	-	-	-	-	-	-	10/05/2019	Vânia Petermann	Titular			N	N	-	N	N	S	0:35:00		S	N	N	N	N	N
82	PP	-	R$ 0,00	R$ 0,00	test	R$ 234,76	234.661,07%	R$ 1.035,45	1.035.348,18%	-R$ 1.139,20	-1.139.296,88%	R$ 4.193,04	4.192.939,02%	R$ 0,00	0,00%	-	-	-	-	-	-	-	-	-	-	29/01/2019	Vânia Petermann	Titular			N	N	-	N	N	N	-		N	N	N	N	N	N
83	I	-	R$ 0,00	R$ 0,00	test	R$ 212,71	212.614,59%	R$ 1.207,54	1.207.442,04%	R$ 1.528,53	1.528.425,77%	R$ 3.861,84	3.861.737,46%	R$ 2.000,00	1.999.900,00%	-	-	-	-	-	-	-	-	-	-	25/01/2019	Vânia Petermann	Titular			N	N	-	N	N	S	2:50:00		N	N	N	N	N	N
85	PP	-	R$ 0,00	R$ 0,00	train	-R$ 0,02	0,00%	R$ 1.505,10	1.504.998,57%	R$ 873,40	873.303,68%	R$ 4.193,04	4.192.939,02%	R$ 2.000,00	1.999.900,00%	-	-	-	-	-	-	-	-	-	-	05/02/2019	Lucilene dos Santos	Substituto			N	N	-	S	N	N	-		N	N	N	N	N	N
87	PP	-	R$ 0,00	R$ 0,00	test	-R$ 254,07	-254.167,13%	R$ 898,32	898.224,87%	-R$ 983,76	-983.864,60%	R$ 3.809,32	3.809.223,11%	R$ 3.000,00	2.999.900,00%	-	-	-	-	-	-	-	-	-	-	14/02/2019	Lucilene dos Santos	Substituto			N	N	-	N	N	N	-		N	N	N	N	N	N
95	I	-	R$ 0,00	R$ 0,00	train	-R$ 0,01	0,00%	R$ 228,94	228.840,82%	R$ 356,94	356.836,78%	R$ 3.816,43	3.816.333,57%	R$ 400,00	399.900,00%	-	-	-	-	-	-	-	-	-	-	21/09/2018	Ana Luisa Schmidt Ramos	Substituto			N	N	-	N	N	S	2:00:00		N	N	N	N	N	N
96	I	-	R$ 0,00	R$ 0,00	train	-R$ 0,01	0,00%	R$ 872,25	872.148,84%	R$ 1.151,10	1.151.001,51%	R$ 3.595,31	3.595.207,92%	R$ 0,00	0,00%	-	-	-	-	-	-	-	-	-	-	20/09/2018	Ana Luisa Schmidt Ramos	Substituto			N	N	-	N	S	N	-		N	S	N	N	N	N
102	PP	-	R$ 0,00	R$ 0,00	test	R$ 291,63	291.526,94%	R$ 993,59	993.488,86%	R$ 233,98	233.882,56%	R$ 4.989,80	4.989.695,92%	R$ 0,00	0,00%	-	-	-	-	-	-	-	-	-	-	27/09/2018	Ana Luisa Schmidt Ramos	Substituto			N	N	-	N	N	N	-		N	N	N	N	N	N
110	I	-	R$ 0,00	R$ 0,00	train	R$ 0,00	0,00%	R$ 274,67	274.569,61%	R$ 573,82	573.718,35%	R$ 3.840,00	3.839.900,00%	R$ 0,00	0,00%	-	-	-	-	-	-	-	-	-	-	04/10/2018	Ana Luisa Schmidt Ramos	Substituto			N	N	-	N	N	N	-		S	N	N	N	N	N
111	I	-	R$ 0,00	R$ 0,00	train	-R$ 0,01	0,00%	R$ 157,77	157.669,61%	R$ 845,73	845.628,86%	R$ 3.809,32	3.809.223,11%	R$ 0,00	0,00%	-	-	-	-	-	-	-	-	-	-	05/10/2018	Ana Luisa Schmidt Ramos	Substituto			N	N	-	N	S	N	-		N	S	N	N	N	N
112	I	-	R$ 0,00	R$ 0,00	test	R$ 2.456,50	2.456.399,94%	R$ 6.489,18	6.489.075,32%	R$ 6.864,32	6.864.218,84%	R$ 5.897,25	5.897.145,18%	R$ 9.800,00	9.799.900,00%	-	-	-	-	-	-	-	-	-	-	08/10/2018	Ana Luisa Schmidt Ramos	Substituto			N	N	-	N	N	N	-		N	N	N	N	N	N
114	PP	-	R$ 0,00	R$ 0,00	train	R$ 0,06	0,00%	R$ 593,44	593.339,22%	R$ 1.239,79	1.239.692,10%	R$ 3.595,31	3.595.207,92%	R$ 450,00	449.900,00%	-	-	-	-	-	-	-	-	-	-	09/10/2018	Ana Luisa Schmidt Ramos	Substituto			N	N	-	N	N	S	0:15:00		N	N	N	N	N	N
120	I	-	R$ 0,00	R$ 0,00	train	R$ 0,01	0,00%	R$ 488,50	488.398,40%	R$ 557,32	557.218,69%	R$ 3.840,00	3.839.900,00%	R$ 200,00	199.900,00%	-	-	-	-	-	-	-	-	-	-	11/10/2018	Bruna Luiza Hoffmann	Substituto			N	N	-	N	N	N	-		S	N	N	N	N	N
150	I	-	R$ 0,00	R$ 0,00	train	-R$ 0,02	0,00%	R$ 666,76	666.663,26%	R$ 829,45	829.350,93%	R$ 3.595,31	3.595.207,92%	R$ 450,00	449.900,00%	-	-	-	-	-	-	-	-	-	-	31/07/2018	Vânia Petermann	Titular			N	N	-	N	N	S	9:00:00		N	S	N	N	N	N
165	PP	-	R$ 0,00	R$ 0,00	train	R$ 0,00	0,00%	R$ 180,00	179.899,20%	R$ 576,61	576.513,62%	R$ 3.595,31	3.595.207,92%	R$ 0,00	0,00%	-	-	-	-	-	-	-	-	-	-	13/08/2018	Vânia Petermann	Titular			N	N	-	N	N	N	-		N	N	N	N	N	N
172	I	-	R$ 0,00	R$ 0,00	test	R$ 3.857,39	3.857.290,57%	R$ 6.772,22	6.772.122,54%	R$ 5.082,11	5.082.013,91%	R$ 4.676,69	4.676.593,77%	R$ 8.348,80	8.348.700,00%	-	-	-	-	-	-	-	-	-	-	04/09/2018	Vânia Petermann	Titular			N	N	-	N	N	S	24:00:00		N	S	N	N	N	N
178	PP	-	R$ 0,00	R$ 0,00	train	-R$ 0,01	0,00%	R$ 391,89	391.789,66%	-R$ 279,71	-279.805,50%	R$ 3.816,43	3.816.333,57%	R$ 250,00	249.900,00%	-	-	-	-	-	-	-	-	-	-	13/09/2018	Ana Luisa Schmidt Ramos	Substituto			N	N	-	S	N	N	-		N	N	N	N	N	N
184	E	-	R$ 0,00	R$ 0,00	train	R$ 0,01	0,00%	R$ 447,10	447.000,00%	R$ 1.457,32	1.457.222,17%	R$ 3.894,39	3.894.291,41%	R$ 1.200,00	1.199.900,00%	-	-	-	-	-	-	-	-	-	-	18/09/2018	Ana Luisa Schmidt Ramos	Substituto			N	N	-	N	N	N	-		N	N	N	N	N	N
187	PP	-	R$ 0,00	R$ 0,00	test	R$ 922,54	922.436,95%	R$ 2.060,04	2.059.936,12%	R$ 1.955,29	1.955.192,51%	R$ 3.809,32	3.809.223,11%	R$ 2.200,00	2.199.900,00%	-	-	-	-	-	-	-	-	-	-	20/09/2018	Ana Luisa Schmidt Ramos	Substituto			N	N	-	N	N	N	-		N	N	N	N	N	N
196	I	-	R$ 0,00	R$ 0,00	train	-R$ 0,03	0,00%	R$ 679,24	679.137,62%	R$ 2.082,84	2.082.744,38%	R$ 4.193,04	4.192.939,02%	R$ 800,00	799.900,00%	-	-	-	-	-	-	-	-	-	-	18/05/2018	Vânia Petermann	Titular			N	N	-	N	N	S	13:00:00		N	S	N	N	N	N
197	I	-	R$ 0,00	R$ 0,00	test	R$ 399,72	399.615,89%	R$ 859,31	859.207,22%	R$ 1.820,00	1.819.897,19%	R$ 3.831,58	3.831.478,95%	R$ 800,00	799.900,00%	-	-	-	-	-	-	-	-	-	-	21/05/2018	Vânia Petermann	Titular			N	N	-	N	N	S	2:00:00		N	S	N	N	N	N
199	I	-	R$ 0,00	R$ 0,00	train	-R$ 0,03	0,00%	R$ 1.518,20	1.518.101,63%	R$ 2.187,42	2.187.321,68%	R$ 4.193,04	4.192.939,02%	R$ 2.900,00	2.899.900,00%	-	-	-	-	-	-	-	-	-	-	28/05/2018	Vânia Petermann	Titular			N	S	4	N	N	N	-		N	N	N	N	N	N
201	I	-	R$ 0,00	R$ 0,00	train	R$ 0,00	0,00%	R$ 881,37	881.268,81%	R$ 1.385,78	1.385.675,53%	R$ 4.088,03	4.087.928,17%	R$ 150,00	149.900,00%	-	-	-	-	-	-	-	-	-	-	29/05/2018	Vânia Petermann	Titular			N	N	-	N	N	N	-		N	N	N	N	N	N
205	PP	-	R$ 0,00	R$ 0,00	train	-R$ 0,02	0,00%	R$ 948,29	948.194,08%	R$ 2.062,56	2.062.464,01%	R$ 4.281,25	4.281.150,00%	R$ 1.450,00	1.449.900,00%	-	-	-	-	-	-	-	-	-	-	06/02/2018	Ana Luisa Schmidt Ramos	Substituto			N	N	-	S	N	N	-		N	N	N	N	N	N
206	I	-	R$ 0,00	R$ 0,00	train	R$ 0,00	0,00%	R$ 283,27	283.170,41%	R$ 626,62	626.517,16%	R$ 3.861,84	3.861.737,46%	R$ 0,00	0,00%	-	-	-	-	-	-	-	-	-	-	08/02/2018	Ana Luisa Schmidt Ramos	Substituto			N	N	-	N	N	S	3:00:00		N	S	N	N	N	N
220	PP	-	R$ 0,00	R$ 0,00	train	R$ 0,00	0,00%	R$ 1.307,42	1.307.321,63%	R$ 2.058,62	2.058.522,65%	R$ 4.239,20	4.239.102,97%	R$ 900,00	899.900,00%	-	-	-	-	-	-	-	-	-	-	12/03/2018	Alexandra Lorenzi da Silva	Titular			N	N	-	S	N	N	-		N	N	N	N	N	N
224	PP	-	R$ 0,00	R$ 0,00	train	-R$ 0,01	0,00%	R$ 281,56	281.461,66%	R$ 469,88	469.779,67%	R$ 3.595,31	3.595.207,92%	R$ 0,00	0,00%	-	-	-	-	-	-	-	-	-	-	14/03/2018	Alexandra Lorenzi da Silva	Titular			N	N	-	N	N	S	2:20:00		N	N	N	N	N	N
226	PP	-	R$ 0,00	R$ 0,00	train	R$ 0,45	346,00%	R$ 383,14	383.040,82%	R$ 317,44	317.342,64%	R$ 3.816,43	3.816.333,57%	R$ 0,00	0,00%	-	-	-	-	-	-	-	-	-	-	07/12/2017	Vânia Petermann	Titular			N	N	-	N	N	N	-		N	N	N	N	N	N
227	I	-	R$ 0,00	R$ 0,00	train	-R$ 0,01	0,00%	R$ 1.009,14	1.009.042,04%	-R$ 295,34	-295.438,08%	R$ 3.894,39	3.894.291,41%	R$ 2.400,00	2.399.900,00%	-	-	-	-	-	-	-	-	-	-	04/12/2017	Vânia Petermann	Titular			N	N	-	N	N	S	0:40:00		N	N	N	N	N	N
228	PP	-	R$ 0,00	R$ 4.000,00	train	-R$ 1,51	-1.606,81%	R$ 781,70	781.603,26%	R$ 1.146,49	1.146.389,72%	R$ 3.809,32	3.809.223,11%	R$ 1.550,00	1.549.900,00%	-	-	-	-	-	-	-	-	-	-	27/11/2017	Vânia Petermann	Titular			N	N	-	N	N	N	-		N	N	N	N	N	N
234	PP	-	R$ 0,00	R$ 0,00	train	-R$ 0,02	0,00%	R$ 614,25	614.152,04%	R$ 1.430,89	1.430.793,71%	R$ 3.464,86	3.464.764,86%	R$ 600,00	599.900,00%	-	-	-	-	-	-	-	-	-	-	16/01/2018	Vânia Petermann	Titular			N	N	-	N	N	N	-		N	N	N	N	N	N
242	I	-	R$ 0,00	R$ 0,00	train	-R$ 0,11	-208,39%	R$ 134,40	134.300,00%	R$ 214,74	214.640,37%	R$ 2.457,32	2.457.217,07%	R$ 0,00	0,00%	-	-	-	-	-	-	-	-	-	-	22/08/2017	Vânia Petermann	Titular			N	N	-	N	N	N	-		N	N	N	N	N	N
245	I	-	R$ 0,00	R$ 0,00	test	-R$ 6,65	-6.747,98%	R$ 248,14	248.040,82%	R$ 457,97	457.872,44%	R$ 2.292,86	2.292.757,14%	R$ 0,00	0,00%	-	-	-	-	-	-	-	-	-	-	31/08/2017	Vânia Petermann	Titular			N	N	-	N	N	N	-		N	N	N	N	N	N
247	I	-	R$ 0,00	R$ 0,00	test	-R$ 156,42	-156.523,46%	R$ 415,70	415.598,40%	R$ 1.032,44	1.032.338,93%	R$ 3.861,84	3.861.737,46%	R$ 500,00	499.900,00%	-	-	-	-	-	-	-	-	-	-	04/09/2017	Vânia Petermann	Titular			N	N	-	N	N	N	-		N	N	N	N	N	N
250	PP	-	R$ 0,00	R$ 0,00	train	-R$ 0,01	0,00%	R$ 610,00	609.898,40%	R$ 1.457,39	1.457.288,10%	R$ 4.193,04	4.192.939,02%	R$ 1.800,00	1.799.900,00%	-	-	-	-	-	-	-	-	-	-	05/09/2017	Vânia Petermann	Titular			N	N	-	S	N	N	-		N	N	N	N	N	N
251	PP	-	R$ 0,00	R$ 0,00	train	-R$ 0,01	0,00%	R$ 598,46	598.360,82%	R$ 969,62	969.519,12%	R$ 3.861,84	3.861.737,46%	R$ 3.100,00	3.099.900,00%	-	-	-	-	-	-	-	-	-	-	06/09/2017	Vânia Petermann	Titular			N	N	-	N	N	N	-		N	N	N	N	N	N
252	I	-	R$ 0,00	R$ 0,00	train	-R$ 0,01	0,00%	R$ 47,20	47.099,20%	-R$ 136,76	-136.856,40%	R$ 3.595,31	3.595.207,92%	R$ 0,00	0,00%	-	-	-	-	-	-	-	-	-	-	06/09/2017	Vânia Petermann	Titular			N	N	-	N	N	S	2:00:00		N	N	N	S	N	N
264	I	-	R$ 0,00	R$ 0,00	train	-R$ 0,01	0,00%	R$ 1.982,83	1.982.733,67%	R$ 3.400,78	3.400.677,62%	R$ 4.634,58	4.634.475,84%	R$ 3.300,00	3.299.900,00%	-	-	-	-	-	-	-	-	-	-	26/09/2017	Vânia Petermann	Titular			S	N	-	N	N	N	-		S	N	N	N	N	N
271	I	-	R$ 0,00	R$ 0,00	train	-R$ 0,01	0,00%	R$ 402,20	402.100,00%	R$ 439,45	439.346,80%	R$ 3.809,32	3.809.223,11%	R$ 0,00	0,00%	-	-	-	-	-	-	-	-	-	-	30/10/2017	Vânia Petermann	Titular			N	N	-	N	N	S	3:35:00		N	N	N	N	N	N
272	PP	-	R$ 0,00	R$ 0,00	train	-R$ 0,02	0,00%	R$ 193,40	193.300,00%	R$ 635,22	635.124,59%	R$ 2.292,86	2.292.757,14%	R$ 0,00	0,00%	-	-	-	-	-	-	-	-	-	-	01/11/2017	Vânia Petermann	Titular			N	N	-	N	S	N	-		N	N	N	N	N	N
273	I	-	R$ 0,00	R$ 0,00	train	-R$ 0,02	0,00%	R$ 825,62	825.522,04%	R$ 735,89	735.792,92%	R$ 4.088,03	4.087.928,17%	R$ 0,00	0,00%	-	-	-	-	-	-	-	-	-	-	09/11/2017	Vânia Petermann	Titular			N	S	2	N	N	N	-		N	N	N	N	N	N
282	I	-	R$ 0,00	R$ 0,00	train	R$ 0,04	0,00%	R$ 1.148,21	1.148.111,22%	R$ 1.525,77	1.525.670,95%	R$ 4.193,04	4.192.939,02%	R$ 2.800,00	2.799.900,00%	-	-	-	-	-	-	-	-	-	-	12/12/2017	Vânia Petermann	Titular			N	N	-	N	N	S	3:00:00		N	N	N	N	N	N
291	I	-	R$ 0,00	R$ 0,00	train	R$ 0,00	0,00%	R$ 143,17	143.069,61%	R$ 307,01	306.912,59%	R$ 4.239,20	4.239.102,97%	R$ 1.000,00	999.900,00%	-	-	-	-	-	-	-	-	-	-	14/07/2017	Vânia Petermann	Titular			N	N	-	N	N	N	-		S	N	N	N	N	N
296	I	-	R$ 0,00	R$ 0,00	test	R$ 2.056,11	2.056.008,35%	R$ 721,82	721.720,83%	R$ 1.636,22	1.636.123,85%	R$ 4.088,03	4.087.928,17%	R$ 650,00	649.900,00%	-	-	-	-	-	-	-	-	-	-	30/05/2017	Vânia Petermann	Titular			N	N	-	N	N	S	3:00:00		N	N	N	N	N	N
302	PP	-	R$ 0,00	R$ 0,00	test	-R$ 4,30	-4.402,14%	R$ 651,27	651.168,45%	-R$ 1.018,09	-1.018.194,58%	R$ 3.816,43	3.816.333,57%	R$ 1.200,00	1.199.900,00%	-	-	-	-	-	-	-	-	-	-	31/07/2017	Vânia Petermann	Titular			N	N	-	N	N	N	-		N	N	N	N	N	N
304	I	-	R$ 0,00	R$ 0,00	train	-R$ 0,05	0,00%	R$ 616,87	616.766,41%	R$ 207,56	207.457,64%	R$ 2.846,94	2.846.838,78%	R$ 850,00	849.900,00%	-	-	-	-	-	-	-	-	-	-	19/06/2017	Vânia Petermann	Titular			N	N	-	N	N	N	-		N	N	N	N	N	N
305	E	PP	R$ 0,00	R$ 5.000,00	test	R$ 5.000,02	4.999.921,23%	R$ 5.716,44	5.716.339,22%	R$ 4.656,29	4.656.192,72%	R$ 5.897,25	5.897.145,18%	R$ 5.200,00	5.199.900,00%	7.773,56	7.773,56	5.960,60	5.960,60	7.190,54	7.190,54	4.120,88	4.120,88	6.019,43	6.019,43	23/06/2017	Vânia Petermann	Titular			N	N	-	N	N	N	-		N	N	N	N	N	N
305	E	PP	R$ 0,00	R$ 5.000,00	test	R$ 5.000,02	4.999.921,23%	R$ 5.716,44	5.716.339,22%	R$ 4.656,29	4.656.192,72%	R$ 5.897,25	5.897.145,18%	R$ 5.200,00	5.199.900,00%	7.773,56	7.773,56	5.960,60	5.960,60	7.190,54	7.190,54	4.120,88	4.120,88	6.019,43	6.019,43	23/06/2017	Vânia Petermann	Titular			N	N	-	N	N	N	-		N	N	N	N	N	N
311	I	-	R$ 0,00	R$ 0,00	train	R$ 0,15	53,94%	R$ 360,94	360.840,82%	R$ 194,23	194.127,88%	R$ 3.809,32	3.809.223,11%	R$ 300,00	299.900,00%	-	-	-	-	-	-	-	-	-	-	07/07/2017	Vânia Petermann	Titular			N	N	-	S	N	N	-		N	N	N	N	N	N
314	I	-	R$ 0,00	R$ 0,00	train	-R$ 0,04	0,00%	R$ 359,84	359.740,02%	R$ 802,92	802.823,30%	R$ 3.894,39	3.894.291,41%	R$ 0,00	0,00%	-	-	-	-	-	-	-	-	-	-	31/05/2017	Vânia Petermann	Titular			N	N	-	N	N	N	-		S	N	N	N	N	N
315	PP	-	R$ 0,00	R$ 0,00	test	R$ 662,99	662.892,83%	R$ 505,88	505.780,03%	R$ 995,13	995.033,15%	R$ 3.816,43	3.816.333,57%	R$ 150,00	149.900,00%	-	-	-	-	-	-	-	-	-	-	31/05/2017	Vânia Petermann	Titular			N	N	-	N	N	N	-		N	N	N	N	N	N
316	PP	-	R$ 0,00	R$ 0,00	test	-R$ 29,77	-29.868,42%	R$ 432,97	432.868,81%	-R$ 485,21	-485.309,21%	R$ 3.595,31	3.595.207,92%	R$ 500,00	499.900,00%	-	-	-	-	-	-	-	-	-	-	14/07/2017	Vânia Petermann	Titular			N	N	-	N	S	N	-		N	N	N	N	N	N
317	PP	-	R$ 0,00	R$ 5.000,00	test	R$ 6.530,39	30,61%	R$ 4.527,27	-9,45%	R$ 4.476,65	-10,47%	R$ 5.897,25	17,94%	R$ 5.050,00	1,00%	4.742,77	4.742,77	5.916,01	5.916,01	4.495,65	4.495,65	4.624,93	4.624,93	4.785,57	4.785,57	01/08/2017	Vânia Petermann	Titular			N	N	-	N	N	N	-		N	N	N	N	N	N
323	I	-	R$ 0,00	R$ 0,00	train	R$ 0,01	0,00%	R$ 687,62	687.520,41%	R$ 1.752,68	1.752.582,01%	R$ 3.809,32	3.809.223,11%	R$ 1.500,00	1.499.900,00%	-	-	-	-	-	-	-	-	-	-	31/05/2017	Vânia Petermann	Titular			N	N	-	N	N	N	-		N	N	N	N	N	N
324	PP	-	R$ 0,00	R$ 0,00	train	R$ 0,03	0,00%	R$ 251,57	251.470,41%	-R$ 459,58	-459.682,00%	R$ 2.846,94	2.846.838,78%	R$ 0,00	0,00%	-	-	-	-	-	-	-	-	-	-	01/08/2017	Vânia Petermann	Titular			N	N	-	N	N	N	-		N	N	N	N	N	N
325	PP	-	R$ 0,00	R$ 0,00	train	R$ 0,53	427,46%	R$ 1.771,45	1.771.350,00%	R$ 3.645,75	3.645.650,65%	R$ 4.746,90	4.746.798,26%	R$ 2.800,00	2.799.900,00%	-	-	-	-	-	-	-	-	-	-	01/08/2017	Vânia Petermann	Titular			N	N	-	N	S	N	-		N	N	N	N	N	N
328	I	-	R$ 0,00	R$ 0,00	train	-R$ 0,51	-612,05%	R$ 110,04	109.940,82%	R$ 432,90	432.798,71%	R$ 3.372,73	3.372.627,27%	R$ 0,00	0,00%	-	-	-	-	-	-	-	-	-	-	06/07/2017	Vânia Petermann	Titular			N	N	-	N	N	N	-		N	N	N	N	N	N
329	I	-	R$ 0,00	R$ 0,00	test	R$ 4.197,76	4.197.658,91%	R$ 1.394,27	1.394.172,06%	R$ 1.935,47	1.935.374,56%	R$ 4.193,04	4.192.939,02%	R$ 1.000,00	999.900,00%	-	-	-	-	-	-	-	-	-	-	27/07/2017	Vânia Petermann	Titular			N	N	-	N	N	S	3:55:00		N	N	N	N	N	N
332	PP	-	R$ 0,00	R$ 0,00	train	R$ 0,18	82,86%	R$ 596,17	596.070,41%	R$ 1.367,95	1.367.847,70%	R$ 3.809,32	3.809.223,11%	R$ 1.600,00	1.599.900,00%	-	-	-	-	-	-	-	-	-	-	28/07/2017	Vânia Petermann	Titular			N	N	-	N	N	N	-		N	N	N	N	N	N
338	PP	-	R$ 0,00	R$ 0,00	test	-R$ 95,57	-95.670,05%	R$ 917,50	917.399,20%	R$ 1.140,09	1.139.986,96%	R$ 3.809,32	3.809.223,11%	R$ 700,00	699.900,00%	-	-	-	-	-	-	-	-	-	-	23/01/2019	Vânia Petermann	Titular			N	N	-	N	N	N	-		N	N	N	N	N	N
340	I	-	R$ 0,00	R$ 0,00	test	R$ 2.635,04	2.634.941,04%	R$ 797,11	797.014,81%	R$ 1.998,00	1.997.897,94%	R$ 3.861,84	3.861.737,46%	R$ 0,00	0,00%	-	-	-	-	-	-	-	-	-	-	07/04/2017	Denise Lago Pereira Haas	Leigo			N	N	-	N	N	S	3:24:00		N	N	N	N	N	N
341	I	-	R$ 0,00	R$ 0,00	test	R$ 585,09	584.989,01%	R$ 774,97	774.869,61%	R$ 869,00	868.899,38%	R$ 3.816,43	3.816.333,57%	R$ 500,00	499.900,00%	-	-	-	-	-	-	-	-	-	-	16/02/2017	Vânia Petermann	Titular			N	N	-	N	N	S	21:00:00		N	S	N	N	N	N
345	I	-	R$ 0,00	R$ 0,00	train	-R$ 0,01	0,00%	R$ 199,77	199.670,41%	-R$ 257,78	-257.882,82%	R$ 2.292,86	2.292.757,14%	R$ 0,00	0,00%	-	-	-	-	-	-	-	-	-	-	25/04/2017	Vânia Petermann	Titular			N	N	-	N	N	N	-		S	N	N	N	N	N
352	PP	-	R$ 0,00	R$ 0,00	train	R$ 0,00	0,00%	R$ 390,63	390.533,67%	R$ 743,02	742.924,57%	R$ 3.894,39	3.894.291,41%	R$ 450,00	449.900,00%	-	-	-	-	-	-	-	-	-	-	20/04/2016	Vânia Petermann	Titular			N	N	-	N	S	N	-		S	N	N	N	N	N
355	I	-	R$ 0,00	R$ 0,00	train	R$ 0,00	0,00%	R$ 382,30	382.200,00%	R$ 1.238,66	1.238.561,36%	R$ 3.809,32	3.809.223,11%	R$ 0,00	0,00%	-	-	-	-	-	-	-	-	-	-	20/04/2017	Vânia Petermann	Titular			N	N	-	N	S	N	-		N	N	N	N	N	N
357	I	-	R$ 0,00	R$ 0,00	test	R$ 896,00	895.898,22%	R$ 501,60	501.500,00%	R$ 269,90	269.803,04%	R$ 3.816,43	3.816.333,57%	R$ 150,00	149.900,00%	-	-	-	-	-	-	-	-	-	-	16/05/2017	Vânia Petermann	Titular			N	N	-	N	N	N	-		S	N	N	N	N	N
360	PP	-	R$ 0,00	R$ 0,00	train	-R$ 0,01	0,00%	R$ 559,80	559.699,20%	R$ 367,28	367.178,33%	R$ 3.595,31	3.595.207,92%	R$ 500,00	499.900,00%	-	-	-	-	-	-	-	-	-	-	31/01/2017	Davidson Jahn Mello	Titular			N	N	-	N	N	N	-		N	N	N	N	N	N
361	I	-	R$ 0,00	R$ 0,00	train	-R$ 0,02	0,00%	R$ 355,21	355.109,62%	R$ 251,79	251.694,05%	R$ 4.239,20	4.239.102,97%	R$ 150,00	149.900,00%	-	-	-	-	-	-	-	-	-	-	09/02/2017	Vânia Petermann	Titular			N	N	-	N	N	N	-		S	N	S	N	N	N
362	PP	-	R$ 0,00	R$ 0,00	test	-R$ 13,18	-13.276,96%	R$ 471,20	471.097,60%	-R$ 329,09	-329.185,50%	R$ 3.861,84	3.861.737,46%	R$ 450,00	449.900,00%	-	-	-	-	-	-	-	-	-	-	08/02/2017	Vânia Petermann	Titular			N	N	-	N	N	N	-		N	N	N	N	N	N
367	I	E	R$ 0,00	R$ 0,00	test	R$ 364,16	364.056,09%	R$ 1.340,67	1.340.572,45%	R$ 1.537,56	1.537.461,82%	R$ 4.634,58	4.634.475,84%	R$ 1.785,20	1.785.104,00%	-	-	-	-	-	-	-	-	-	-	11/10/2016	Vânia Petermann	Titular			N	N	-	N	N	N	-		S	N	N	N	N	N
373	E	-	R$ 0,00	R$ 0,00	test	R$ 1.196,11	1.196.010,59%	R$ 632,70	632.600,00%	R$ 1.365,94	1.365.840,95%	R$ 4.193,04	4.192.939,02%	R$ 1.000,00	999.900,00%	-	-	-	-	-	-	-	-	-	-	09/12/2016	Vânia Petermann	Titular			N	N	-	N	N	N	-		N	N	N	N	N	N
377	PP	-	R$ 0,00	R$ 0,00	test	R$ 40,03	39.930,42%	R$ 1.129,71	1.129.611,30%	R$ 862,43	862.328,94%	R$ 3.816,43	3.816.333,57%	R$ 500,00	499.900,00%	-	-	-	-	-	-	-	-	-	-	19/12/2016	Vânia Petermann	Titular			N	N	-	N	N	N	-		N	N	N	N	N	N
386	I	-	R$ 0,00	R$ 0,00	train	R$ 0,02	0,00%	R$ 219,77	219.670,41%	R$ 704,29	704.188,90%	R$ 4.193,04	4.192.939,02%	R$ 1.500,00	1.499.900,00%	-	-	-	-	-	-	-	-	-	-	05/09/2016	Vânia Petermann	Titular			N	N	-	N	N	N	-		S	N	N	N	N	N
389	I	-	R$ 0,00	R$ 0,00	train	-R$ 0,01	0,00%	R$ 455,67	455.570,41%	R$ 1.124,87	1.124.772,95%	R$ 3.831,58	3.831.478,95%	R$ 0,00	0,00%	-	-	-	-	-	-	-	-	-	-	02/09/2016	Vânia Petermann	Titular			N	N	-	N	S	N	-		N	S	N	N	N	N
390	PP	-	R$ 0,00	R$ 0,00	train	R$ 0,01	0,00%	R$ 258,14	258.040,82%	R$ 1.171,66	1.171.558,89%	R$ 3.894,39	3.894.291,41%	R$ 200,00	199.900,00%	-	-	-	-	-	-	-	-	-	-	27/07/2016	Vânia Petermann	Titular			N	N	-	N	N	N	-		N	N	N	N	N	N
397	I	-	R$ 0,00	R$ 0,00	train	R$ 0,01	0,00%	R$ 475,97	475.866,41%	R$ 1.075,27	1.075.168,01%	R$ 3.894,39	3.894.291,41%	R$ 2.500,00	2.499.900,00%	-	-	-	-	-	-	-	-	-	-	22/06/2016	Fernando de Castro Faria	Titular			N	N	-	N	N	N	-		S	N	N	N	N	N
401	I	-	R$ 0,00	R$ 0,00	train	R$ 0,00	0,00%	R$ 422,90	422.800,00%	R$ 752,26	752.164,31%	R$ 3.894,39	3.894.291,41%	R$ 0,00	0,00%	-	-	-	-	-	-	-	-	-	-	21/07/2016	Fernando de Castro Faria	Titular			N	N	-	N	N	N	-		S	N	S	N	N	N
402	PP	-	R$ 0,00	R$ 0,00	train	R$ 0,01	0,00%	R$ 360,77	360.669,61%	R$ 1.481,35	1.481.252,25%	R$ 4.239,20	4.239.102,97%	R$ 0,00	0,00%	-	-	-	-	-	-	-	-	-	-	27/07/2016	Vânia Petermann	Titular			N	N	-	S	N	N	-		N	N	N	N	N	N
403	PP	-	R$ 0,00	R$ 0,00	test	-R$ 92,02	-92.122,51%	R$ 500,58	500.480,83%	R$ 900,16	900.059,79%	R$ 3.649,48	3.649.384,54%	R$ 0,00	0,00%	-	-	-	-	-	-	-	-	-	-	27/07/2016	Vânia Petermann	Titular			N	N	-	S	N	N	-		N	N	N	N	N	N
406	PP	-	R$ 0,00	R$ 0,00	test	R$ 1.056,06	1.055.964,21%	R$ 893,37	893.270,41%	R$ 1.164,68	1.164.579,62%	R$ 4.634,58	4.634.475,84%	R$ 200,00	199.900,00%	-	-	-	-	-	-	-	-	-	-	19/05/2016	Lucilene dos Santos	Substituto			N	N	-	N	N	N	-		N	N	N	N	N	N
413	I	-	R$ 0,00	R$ 0,00	train	R$ 0,05	0,00%	R$ 148,47	148.370,41%	R$ 938,82	938.722,05%	R$ 4.281,25	4.281.150,00%	R$ 500,00	499.900,00%	-	-	-	-	-	-	-	-	-	-	08/05/2016	Rudson Marcos	Titular			N	N	-	N	N	N	-		N	N	N	N	N	N
436	I	-	R$ 0,00	R$ 0,00	train	-R$ 0,01	0,00%	R$ 646,74	646.640,02%	R$ 1.500,09	1.499.987,41%	R$ 4.088,03	4.087.928,17%	R$ 0,00	0,00%	-	-	-	-	-	-	-	-	-	-	26/11/2015	Bárbara Gonçalves Dalponte	Leigo			N	N	-	N	N	N	-		N	N	N	N	N	N
446	PP	-	R$ 0,00	R$ 0,00	test	-R$ 0,21	-306,27%	R$ 243,14	243.040,82%	R$ 613,26	613.157,32%	R$ 3.809,32	3.809.223,11%	R$ 0,00	0,00%	-	-	-	-	-	-	-	-	-	-	05/10/2015	Vânia Petermann	Titular			N	N	-	N	N	N	-		N	N	N	S	N	N
455	PT	-	R$ 0,00	R$ 0,00	train	-R$ 0,01	0,00%	R$ 342,97	342.869,61%	R$ 1.987,43	1.987.330,27%	R$ 3.494,62	3.494.523,66%	R$ 0,00	0,00%	-	-	-	-	-	-	-	-	-	-	10/09/2015	Vânia Petermann	Titular			N	N	-	N	N	N	-		N	N	N	N	N	N
470	I	-	R$ 0,00	R$ 0,00	test	R$ 2.132,22	2.132.123,10%	R$ 1.013,08	1.012.980,83%	R$ 264,11	264.010,70%	R$ 4.281,25	4.281.150,00%	R$ 1.500,00	1.499.900,00%	-	-	-	-	-	-	-	-	-	-	04/11/2015	Vânia Petermann	Titular			N	N	-	N	N	N	-		S	N	N	N	N	N
471	I	-	R$ 0,00	R$ 0,00	train	-R$ 0,08	0,00%	R$ 507,27	507.170,41%	R$ 1.785,06	1.784.961,04%	R$ 4.281,25	4.281.150,00%	R$ 0,00	0,00%	-	-	-	-	-	-	-	-	-	-	09/11/2015	Vânia Petermann	Titular			N	N	-	N	N	S	24:00:00		N	N	N	N	N	N
478	PP	-	R$ 0,00	R$ 0,00	train	R$ 1,12	1.017,92%	R$ 128,48	128.381,63%	R$ 490,66	490.562,79%	R$ 3.464,86	3.464.764,86%	R$ 0,00	0,00%	-	-	-	-	-	-	-	-	-	-	08/06/2015	Iasodara Fin Nishi	Substituto			N	N	-	N	N	N	-		N	N	N	S	N	N
479	PP	-	R$ 0,00	R$ 0,00	train	-R$ 1,20	-1.295,13%	R$ 54,80	54.700,00%	R$ 806,20	806.099,18%	R$ 3.595,31	3.595.207,92%	R$ 1.000,00	999.900,00%	-	-	-	-	-	-	-	-	-	-	08/06/2015	Iasodara Fin Nishi	Substituto			N	N	-	N	N	N	-		N	N	N	S	N	N
480	PT	-	R$ 0,00	R$ 0,00	train	R$ 0,21	107,83%	R$ 44,00	43.900,00%	R$ 412,65	412.550,80%	R$ 2.846,94	2.846.838,78%	R$ 0,00	0,00%	-	-	-	-	-	-	-	-	-	-	09/06/2015	Iasodara Fin Nishi	Substituto			N	N	-	N	N	N	-		N	N	N	S	N	N
482	I	E	R$ 0,00	R$ 0,00	test	R$ 1.932,10	1.932.003,39%	R$ 1.068,07	1.067.968,81%	R$ 1.249,53	1.249.433,28%	R$ 3.649,48	3.649.384,54%	R$ 1.800,00	1.799.900,00%	-	-	-	-	-	-	-	-	-	-	18/06/2015	Iasodara Fin Nishi	Substituto			N	N	-	N	N	N	-		N	N	N	N	N	N
486	I	-	R$ 0,00	R$ 0,00	test	R$ 80,83	80.727,71%	R$ 318,24	318.140,82%	R$ 1.471,32	1.471.223,28%	R$ 4.193,04	4.192.939,02%	R$ 0,00	0,00%	-	-	-	-	-	-	-	-	-	-	24/06/2015	Iasodara Fin Nishi	Substituto			N	N	-	N	N	N	-		N	N	N	N	N	N
490	PP	-	R$ 0,00	R$ 0,00	00/01/1900	R$ 0,00	0,00%	R$ 0,00	0,00%	R$ 0,00	0,00%	R$ 0,00	0,00%	R$ 0,00	0,00%	-	-	-	-	-	-	-	-	-	-	29/06/2015	Iasodara Fin Nishi	Substituto			N	N	-	N	N	N	-		N	N	N	N	N	N
492	PP	-	R$ 0,00	R$ 0,00	train	-R$ 3,74	-3.837,16%	R$ 390,87	390.770,41%	R$ 224,32	224.224,90%	R$ 3.809,32	3.809.223,11%	R$ 0,00	0,00%	-	-	-	-	-	-	-	-	-	-	22/05/2015	Eduardo Peruffo e Silva	Leigo			N	N	-	N	N	N	-		N	N	N	S	N	N
494	PP	-	R$ 0,00	R$ 0,00	train	-R$ 0,07	0,00%	R$ 395,90	395.800,00%	R$ 794,77	794.667,22%	R$ 4.193,04	4.192.939,02%	R$ 0,00	0,00%	-	-	-	-	-	-	-	-	-	-	26/05/2015	Vânia Petermann	Titular			N	N	-	N	N	N	-		N	N	N	N	N	N
499	PP	-	R$ 0,00	R$ 0,00	train	-R$ 0,35	-448,09%	R$ 52,30	52.200,00%	R$ 565,41	565.314,85%	R$ 3.494,62	3.494.523,66%	R$ 0,00	0,00%	-	-	-	-	-	-	-	-	-	-	28/05/2015	Vânia Petermann	Titular			N	N	-	N	N	N	-		N	N	N	S	N	N
503	E	-	R$ 0,00	R$ 0,00	train	R$ 0,03	0,00%	R$ 467,00	466.900,00%	R$ 2.025,76	2.025.658,94%	R$ 4.193,04	4.192.939,02%	R$ 500,00	499.900,00%	-	-	-	-	-	-	-	-	-	-	03/08/2015	Vânia Petermann	Titular			N	N	-	N	N	N	-		N	N	N	N	N	N
508	I	-	R$ 0,00	R$ 0,00	train	R$ 0,04	0,00%	R$ 214,80	214.700,00%	R$ 1.089,66	1.089.556,14%	R$ 4.239,20	4.239.102,97%	R$ 0,00	0,00%	-	-	-	-	-	-	-	-	-	-	03/08/2015	Vânia Petermann	Titular			N	N	-	N	N	N	-		N	N	N	N	N	N
509	PP	-	R$ 0,00	R$ 0,00	test	-R$ 6,46	-6.563,30%	R$ 3.652,40	3.652.300,82%	R$ 3.282,78	3.282.683,73%	R$ 4.948,34	4.948.237,29%	R$ 3.600,00	3.599.900,00%	-	-	-	-	-	-	-	-	-	-	18/08/2015	Vânia Petermann	Titular			N	N	-	N	N	N	-		N	N	N	N	N	N
513	I	-	R$ 0,00	R$ 0,00	train	-R$ 0,01	0,00%	R$ 522,07	521.969,61%	R$ 862,65	862.552,85%	R$ 4.088,03	4.087.928,17%	R$ 1.000,00	999.900,00%	-	-	-	-	-	-	-	-	-	-	20/07/2015	Erica Lourenço de Lima Ferreira	Titular			N	N	-	N	N	N	-		N	N	N	N	N	N
517	PP	-	R$ 0,00	R$ 0,00	test	-R$ 221,44	-221.541,77%	R$ 654,20	654.100,00%	R$ 1.120,60	1.120.503,25%	R$ 4.281,25	4.281.150,00%	R$ 500,00	499.900,00%	-	-	-	-	-	-	-	-	-	-	23/02/2015	Vânia Petermann	Titular			N	N	-	N	N	N	-		N	N	N	N	N	N
518	I	-	R$ 0,00	R$ 0,00	test	R$ 3.019,46	3.019.361,34%	R$ 1.277,24	1.277.140,82%	R$ 1.761,68	1.761.583,66%	R$ 4.989,80	4.989.695,92%	R$ 2.600,00	2.599.900,00%	-	-	-	-	-	-	-	-	-	-	23/02/2015	Vânia Petermann	Titular			N	N	-	N	N	N	-		N	N	N	N	N	N
519	PP	-	R$ 0,00	R$ 0,00	train	-R$ 0,17	-266,50%	R$ 613,07	612.970,41%	R$ 1.229,73	1.229.629,05%	R$ 4.088,03	4.087.928,17%	R$ 0,00	0,00%	-	-	-	-	-	-	-	-	-	-	23/02/2015	Vânia Petermann	Titular			N	N	-	N	N	N	-		N	N	N	N	N	N
520	PP	-	R$ 0,00	R$ 0,00	train	-R$ 0,82	-915,93%	R$ 261,90	261.799,20%	R$ 1.324,83	1.324.727,89%	R$ 4.281,25	4.281.150,00%	R$ 0,00	0,00%	-	-	-	-	-	-	-	-	-	-	04/03/2015	Vânia Petermann	Titular			N	N	-	N	N	N	-		N	N	N	N	N	N
528	PT	-	R$ 0,00	R$ 0,00	test	R$ 1.577,20	1.577.096,62%	R$ 1.580,50	1.580.400,00%	R$ 2.038,06	2.037.960,87%	R$ 4.193,04	4.192.939,02%	R$ 800,00	799.900,00%	-	-	-	-	-	-	-	-	-	-	15/04/2015	Vânia Petermann	Titular			N	N	-	N	S	N	-		N	N	N	N	N	N
529	I	-	R$ 0,00	R$ 0,00	train	-R$ 0,01	0,00%	R$ 393,40	393.300,00%	R$ 1.475,01	1.474.914,97%	R$ 3.816,43	3.816.333,57%	R$ 0,00	0,00%	-	-	-	-	-	-	-	-	-	-	15/03/2015	Josiane Vincoski Gavião da Silva	Leigo			N	N	-	N	N	N	-		N	N	N	N	N	N
535	PT	-	R$ 0,00	R$ 0,00	train	-R$ 2,40	-2.504,00%	R$ 249,50	249.400,00%	R$ 1.748,82	1.748.718,01%	R$ 4.281,25	4.281.150,00%	R$ 400,00	399.900,00%	-	-	-	-	-	-	-	-	-	-	24/04/2015	Vânia Petermann	Titular			N	N	-	N	N	N	-		N	N	N	N	N	N
536	PP	-	R$ 0,00	R$ 0,00	train	R$ 0,13	25,29%	R$ 385,50	385.400,00%	R$ 1.383,92	1.383.820,33%	R$ 4.281,25	4.281.150,00%	R$ 400,00	399.900,00%	-	-	-	-	-	-	-	-	-	-	27/04/2015	Vânia Petermann	Titular			N	N	-	N	N	N	-		N	N	N	N	N	N
559	I	-	R$ 0,00	R$ 0,00	train	R$ 0,05	0,00%	R$ 1.182,90	1.182.800,00%	R$ 2.555,56	2.555.455,98%	R$ 4.596,77	4.596.674,19%	R$ 2.300,00	2.299.900,00%	-	-	-	-	-	-	-	-	-	-	14/12/2014	Vânia Petermann	Titular			N	N	-	N	N	S	10:00:00		N	S	N	N	N	N
563	I	-	R$ 0,00	R$ 0,00	test	R$ 2.335,81	2.335.706,53%	R$ 1.751,97	1.751.870,41%	R$ 2.313,65	2.313.551,06%	R$ 4.596,77	4.596.674,19%	R$ 1.800,00	1.799.900,00%	-	-	-	-	-	-	-	-	-	-	14/12/2014	Vânia Petermann	Titular			N	N	-	N	N	S	2:00:00		N	N	N	N	N	N
573	PT	-	R$ 0,00	R$ 0,00	train	R$ 0,02	0,00%	R$ 464,20	464.100,00%	R$ 1.069,07	1.068.967,32%	R$ 3.894,39	3.894.291,41%	R$ 800,00	799.900,00%	-	-	-	-	-	-	-	-	-	-	05/12/2014	Eduardo Peruffo e Silva	Leigo			N	N	-	N	N	N	-		N	N	N	N	N	N
581	I	-	R$ 0,00	R$ 0,00	train	-R$ 0,02	0,00%	R$ 1.062,40	1.062.300,00%	R$ 1.596,57	1.596.465,09%	R$ 4.239,20	4.239.102,97%	R$ 1.400,00	1.399.900,00%	-	-	-	-	-	-	-	-	-	-	16/12/2014	Vânia Petermann	Titular			N	N	-	S	N	N	-		S	N	N	N	N	N
582	PT	-	R$ 0,00	R$ 0,00	test	R$ 3.668,09	3.667.985,74%	R$ 3.312,31	3.312.211,22%	R$ 4.027,16	4.027.064,98%	R$ 4.989,80	4.989.695,92%	R$ 4.700,00	4.699.900,00%	-	-	-	-	-	-	-	-	-	-	16/12/2014	Vânia Petermann	Titular			N	N	-	N	S	N	-		N	N	N	N	N	N
585	PP	-	R$ 0,00	R$ 0,00	train	R$ 0,00	0,00%	R$ 374,77	374.670,41%	R$ 1.328,35	1.328.249,64%	R$ 3.809,32	3.809.223,11%	R$ 0,00	0,00%	-	-	-	-	-	-	-	-	-	-	18/12/2014	Eduardo Peruffo e Silva	Leigo			N	N	-	N	N	N	-		N	N	N	N	N	N
587	PT	-	R$ 0,00	R$ 0,00	train	R$ 2,13	2.029,91%	R$ 966,90	966.800,00%	R$ 1.763,11	1.763.005,98%	R$ 4.281,25	4.281.150,00%	R$ 900,00	899.900,00%	-	-	-	-	-	-	-	-	-	-	19/12/2014	Vânia Petermann	Titular			N	N	-	N	S	N	-		N	N	N	N	N	N
604	I	PT	R$ 0,00	R$ 0,00	test	R$ 2.378,05	2.377.945,20%	R$ 4.163,74	4.163.642,45%	R$ 4.123,74	4.123.635,07%	R$ 4.854,06	4.853.962,15%	R$ 4.200,00	4.199.900,00%	-	-	-	-	-	-	-	-	-	-	05/06/2014	Margani de Mello	Titular													N	N	N	N
621	PP	-	R$ 0,00	R$ 0,00	train	-R$ 0,02	0,00%	R$ 723,40	723.297,60%	R$ 660,20	660.103,13%	R$ 3.809,32	3.809.223,11%	R$ 0,00	0,00%	-	-	-	-	-	-	-	-	-	-	28/03/2014	Margani de Mello	Titular													N	N	N	N
623	I	-	R$ 0,00	R$ 0,00	test	R$ 1.664,04	1.663.944,41%	R$ 1.507,78	1.507.677,63%	R$ 1.951,28	1.951.179,24%	R$ 4.744,97	4.744.866,44%	R$ 150,00	149.900,00%	-	-	-	-	-	-	-	-	-	-	01/04/2014	Margani de Mello	Titular													N	N	N	N
635	PP	-	R$ 0,00	R$ 0,00	train	R$ 0,00	0,00%	R$ 962,60	962.498,40%	R$ 1.184,50	1.184.398,78%	R$ 3.861,84	3.861.737,46%	R$ 950,00	949.900,00%	-	-	-	-	-	-	-	-	-	-	16/05/2014	Margani de Mello	Titular													N	N	N	N
637	I	-	R$ 0,00	R$ 0,00	train	R$ 0,02	0,00%	R$ 300,50	300.399,20%	R$ 650,03	649.928,29%	R$ 3.840,00	3.839.900,00%	R$ 0,00	0,00%	-	-	-	-	-	-	-	-	-	-	16/05/2014	Margani de Mello	Titular													N	N	N	N
638	I	-	R$ 0,00	R$ 0,00	train	-R$ 0,01	0,00%	R$ 308,70	308.599,20%	R$ 650,03	649.928,29%	R$ 3.840,00	3.839.900,00%	R$ 0,00	0,00%	-	-	-	-	-	-	-	-	-	-	16/05/2014	Margani de Mello	Titular													N	N	N	N
651	I	-	R$ 0,00	R$ 0,00	train	-R$ 0,02	0,00%	R$ 964,28	964.180,41%	R$ 1.451,38	1.451.280,82%	R$ 3.736,84	3.736.742,11%	R$ 2.300,00	2.299.900,00%	-	-	-	-	-	-	-	-	-	-	23/05/2019	Vânia Petermann	Titular													N	N	N	N
664	I	-	R$ 0,00	R$ 0,00	train	-R$ 0,01	0,00%	R$ 341,81	341.711,22%	R$ 1.236,55	1.236.453,74%	R$ 4.088,03	4.087.928,17%	R$ 0,00	0,00%	-	-	-	-	-	-	-	-	-	-	30/05/2019	Vânia Petermann	Titular													N	N	N	N
666	PP	-	R$ 0,00	R$ 0,00	train	-R$ 0,02	0,00%	R$ 513,54	513.440,82%	R$ 659,41	659.309,77%	R$ 3.809,32	3.809.223,11%	R$ 0,00	0,00%	-	-	-	-	-	-	-	-	-	-	30/05/2019	Vânia Petermann	Titular													N	N	N	N
671	PP	-	R$ 0,00	R$ 0,00	train	-R$ 0,01	0,00%	R$ 770,21	770.113,26%	R$ 840,51	840.408,11%	R$ 2.666,67	2.666.566,67%	R$ 0,00	0,00%	-	-	-	-	-	-	-	-	-	-	31/05/2019	Vânia Petermann	Titular													N	N	N	N
672	I	-	R$ 0,00	R$ 0,00	train	-R$ 0,08	0,00%	R$ 620,99	620.887,20%	R$ 65,42	65.321,07%	R$ 3.816,43	3.816.333,57%	R$ 0,00	0,00%	-	-	-	-	-	-	-	-	-	-	31/05/2019	Vânia Petermann	Titular													N	N	N	N
692	PP	-	R$ 0,00	R$ 0,00	test	R$ 2.173,50	2.173.396,33%	R$ 436,43	436.332,07%	R$ 844,49	844.393,67%	R$ 3.595,31	3.595.207,92%	R$ 0,00	0,00%	-	-	-	-	-	-	-	-	-	-	13/06/2019	Vânia Petermann	Titular													N	N	N	N
693	PT	-	R$ 0,00	R$ 0,00	test	R$ 1.085,47	1.085.371,37%	R$ 348,80	348.700,00%	R$ 1.222,25	1.222.147,64%	R$ 4.239,20	4.239.102,97%	R$ 0,00	0,00%	-	-	-	-	-	-	-	-	-	-	13/06/2019	Vânia Petermann	Titular													N	N	N	N
695	PP	-	R$ 0,00	R$ 0,00	train	-R$ 0,01	0,00%	R$ 666,42	666.319,22%	R$ 1.237,12	1.237.020,22%	R$ 4.239,20	4.239.102,97%	R$ 1.000,00	999.900,00%	-	-	-	-	-	-	-	-	-	-	17/06/2019	Vânia Petermann	Titular													N	N	N	N
696	I	-	R$ 0,00	R$ 0,00	train	-R$ 0,66	-762,64%	R$ 467,82	467.719,61%	-R$ 37,95	-38.046,35%	R$ 3.494,62	3.494.523,66%	R$ 1.000,00	999.900,00%	-	-	-	-	-	-	-	-	-	-	17/06/2019	Vânia Petermann	Titular													N	N	N	N
697	I	-	R$ 0,00	R$ 0,00	test	-R$ 319,78	-319.881,70%	R$ 446,82	446.719,61%	-R$ 37,95	-38.046,35%	R$ 3.494,62	3.494.523,66%	R$ 1.000,00	999.900,00%	-	-	-	-	-	-	-	-	-	-	17/06/2019	Vânia Petermann	Titular													N	N	N	N
698	I	E	R$ 0,00	R$ 0,00	train	R$ 0,00	0,00%	R$ 144,90	144.800,00%	R$ 1.080,00	1.079.904,89%	R$ 3.809,32	3.809.223,11%	R$ 0,00	0,00%	-	-	-	-	-	-	-	-	-	-	17/06/2019	Vânia Petermann	Titular			* Há 2 classes										N	N	N	N
700	PP	-	R$ 0,00	R$ 0,00	test	-R$ 163,69	-163.787,57%	R$ 1.426,22	1.426.120,61%	R$ 14,35	14.253,10%	R$ 4.239,20	4.239.102,97%	R$ 1.000,00	999.900,00%	-	-	-	-	-	-	-	-	-	-	17/06/2019	Vânia Petermann	Titular													N	N	N	N
707	PP	-	R$ 0,00	R$ 0,00	test	-R$ 309,50	-309.602,58%	R$ 1.866,86	1.866.762,41%	R$ 496,67	496.571,88%	R$ 3.816,43	3.816.333,57%	R$ 2.300,00	2.299.900,00%	-	-	-	-	-	-	-	-	-	-	21/06/2019	Vânia Petermann	Titular													N	N	N	N
714	I	-	R$ 0,00	R$ 0,00	train	R$ 0,00	0,00%	R$ 181,70	181.600,00%	R$ 845,54	845.443,12%	R$ 4.088,03	4.087.928,17%	R$ 0,00	0,00%	-	-	-	-	-	-	-	-	-	-	27/06/2019	Vânia Petermann	Titular													S	N	N	N
716	I	-	R$ 0,00	R$ 0,00	train	-R$ 0,01	0,00%	R$ 1.414,84	1.414.744,49%	R$ 2.053,24	2.053.135,32%	R$ 4.088,03	4.087.928,17%	R$ 2.700,00	2.699.900,00%	-	-	-	-	-	-	-	-	-	-	28/06/2019	Vânia Petermann	Titular													S	N	N	N
718	I	-	R$ 0,00	R$ 0,00	train	-R$ 0,03	0,00%	R$ 1.161,30	1.161.198,42%	R$ 847,08	846.984,27%	R$ 4.634,58	4.634.475,84%	R$ 1.000,00	999.900,00%	-	-	-	-	-	-	-	-	-	-	01/07/2019	Vânia Petermann	Titular													N	N	N	N
719	I	-	R$ 0,00	R$ 0,00	train	-R$ 0,01	0,00%	R$ 620,06	619.956,01%	R$ 14,94	14.842,19%	R$ 4.239,20	4.239.102,97%	R$ 1.000,00	999.900,00%	-	-	-	-	-	-	-	-	-	-	02/07/2019	Vânia Petermann	Titular													N	S	N	N
720	PP	-	R$ 0,00	R$ 0,00	train	R$ 1,04	938,50%	R$ 247,78	247.680,83%	R$ 52,95	52.846,65%	R$ 3.464,86	3.464.764,86%	R$ 0,00	0,00%	-	-	-	-	-	-	-	-	-	-	03/07/2019	Vânia Petermann	Titular													N	N	N	N
723	I	-	R$ 0,00	R$ 0,00	test	R$ 62,70	62.602,57%	R$ 1.381,44	1.381.339,60%	R$ 987,85	987.746,42%	R$ 3.816,43	3.816.333,57%	R$ 0,00	0,00%	-	-	-	-	-	-	-	-	-	-	04/07/2019	Vânia Petermann	Titular													N	N	N	N
743	PP	I	R$ 0,00	R$ 0,00	test	R$ 3.318,26	3.318.164,88%	R$ 1.995,71	1.995.614,50%	R$ 3.050,43	3.050.333,12%	R$ 4.989,80	4.989.695,92%	R$ 2.450,00	2.449.900,00%	-	-	-	-	-	-	-	-	-	-	16/07/2019	Vânia Petermann	Titular			* Há 2 classes										N	N	N	N
751	PT	-	R$ 0,00	R$ 0,00	train	R$ 0,00	0,00%	R$ 1.067,57	1.067.470,41%	R$ 1.488,72	1.488.623,75%	R$ 4.193,04	4.192.939,02%	R$ 500,00	499.900,00%	-	-	-	-	-	-	-	-	-	-	29/07/2019	Vânia Petermann	Titular													N	N	N	N
756	I	-	R$ 0,00	R$ 0,00	test	-R$ 61,19	-61.286,33%	R$ 2.309,71	2.309.612,32%	R$ 1.908,16	1.908.056,21%	R$ 4.676,69	4.676.593,77%	R$ 650,00	649.900,00%	-	-	-	-	-	-	-	-	-	-	02/08/2019	Vânia Petermann	Titular													N	N	N	N
762	PP	-	R$ 0,00	R$ 0,00	train	-R$ 0,02	0,00%	R$ 909,81	909.713,26%	R$ 994,05	993.952,80%	R$ 4.193,04	4.192.939,02%	R$ 0,00	0,00%	-	-	-	-	-	-	-	-	-	-	02/08/2019	Vânia Petermann	Titular													N	N	N	N
774	PP	-	R$ 0,00	R$ 0,00	train	-R$ 0,11	-206,90%	R$ 650,30	650.200,00%	R$ 1.218,74	1.218.637,32%	R$ 3.464,86	3.464.764,86%	R$ 300,00	299.900,00%	-	-	-	-	-	-	-	-	-	-	06/08/2019	Vânia Petermann	Titular													N	N	N	N
776	I	-	R$ 0,00	R$ 0,00	train	-R$ 0,01	0,00%	R$ 1.182,00	1.181.898,40%	R$ 201,63	201.532,95%	R$ 4.281,25	4.281.150,00%	R$ 800,00	799.900,00%	-	-	-	-	-	-	-	-	-	-	07/08/2019	Vânia Petermann	Titular													N	N	N	N
777	PP	-	R$ 0,00	R$ 0,00	train	-R$ 0,02	0,00%	R$ 416,40	416.304,08%	R$ 372,56	372.461,02%	R$ 3.464,86	3.464.764,86%	R$ 1.600,00	1.599.900,00%	-	-	-	-	-	-	-	-	-	-	07/08/2019	Vânia Petermann	Titular													N	N	N	N
779	I	-	R$ 0,00	R$ 0,00	train	-R$ 0,01	0,00%	R$ 1.004,74	1.004.639,22%	R$ 214,78	214.678,37%	R$ 3.861,84	3.861.737,46%	R$ 0,00	0,00%	-	-	-	-	-	-	-	-	-	-	07/08/2019	Vânia Petermann	Titular													N	N	N	N
780	I	-	R$ 0,00	R$ 0,00	test	-R$ 178,01	-178.106,21%	R$ 1.764,41	1.764.311,22%	R$ 2.029,32	2.029.216,52%	R$ 4.193,04	4.192.939,02%	R$ 800,00	799.900,00%	-	-	-	-	-	-	-	-	-	-	07/08/2019	Vânia Petermann	Titular													N	N	N	N
784	PP	-	R$ 0,00	R$ 0,00	train	R$ 1,29	1.190,00%	R$ 635,05	634.951,22%	R$ 1.085,60	1.085.496,05%	R$ 3.809,32	3.809.223,11%	R$ 800,00	799.900,00%	-	-	-	-	-	-	-	-	-	-	09/08/2019	Vânia Petermann	Titular													N	N	N	N
786	PP	-	R$ 0,00	R$ 0,00	test	R$ 645,47	645.371,68%	R$ 1.805,13	1.805.032,86%	R$ 598,19	598.091,32%	R$ 4.634,58	4.634.475,84%	R$ 1.200,00	1.199.900,00%	-	-	-	-	-	-	-	-	-	-	09/08/2019	Vânia Petermann	Titular													N	N	N	N
799	PP	-	R$ 0,00	R$ 0,00	train	-R$ 0,03	0,00%	R$ 1.095,16	1.095.061,22%	R$ 939,09	938.988,75%	R$ 2.846,94	2.846.838,78%	R$ 2.000,00	1.999.900,00%	-	-	-	-	-	-	-	-	-	-	18/07/2017	Vânia Petermann	Titular													N	N	N	N
810	PP	-	R$ 0,00	R$ 0,00	test	R$ 136,51	136.409,96%	R$ 1.235,99	1.235.892,45%	R$ 202,54	202.437,39%	R$ 3.861,84	3.861.737,46%	R$ 500,00	499.900,00%	-	-	-	-	-	-	-	-	-	-	26/08/2019	Vânia Petermann	Titular													N	N	N	N
812	PP	-	R$ 0,00	R$ 0,00	train	R$ 3,16	3.061,19%	R$ 545,50	545.403,28%	-R$ 349,07	-349.166,83%	R$ 3.595,31	3.595.207,92%	R$ 500,00	499.900,00%	-	-	-	-	-	-	-	-	-	-	27/08/2019	Vânia Petermann	Titular													N	N	N	N
815	PP	-	R$ 0,00	R$ 0,00	train	-R$ 0,02	0,00%	R$ 981,45	981.352,04%	R$ 1.604,60	1.604.503,54%	R$ 4.088,03	4.087.928,17%	R$ 950,00	949.900,00%	-	-	-	-	-	-	-	-	-	-	29/08/2019	Vânia Petermann	Titular													N	N	N	N
818	I	-	R$ 0,00	R$ 0,00	test	-R$ 209,77	-209.869,93%	R$ 383,70	383.598,40%	-R$ 397,73	-397.827,07%	R$ 3.595,31	3.595.207,92%	R$ 0,00	0,00%	-	-	-	-	-	-	-	-	-	-	30/08/2019	Vânia Petermann	Titular													N	N	N	N
838	PP	-	R$ 0,00	R$ 0,00	test	-R$ 190,90	-190.998,88%	R$ 2.452,37	2.452.272,06%	R$ 3.038,52	3.038.424,97%	R$ 3.809,32	3.809.223,11%	R$ 3.650,00	3.649.900,00%	-	-	-	-	-	-	-	-	-	-	27/09/2019	Vânia Petermann	Titular													N	N	N	N
839	I	-	R$ 0,00	R$ 0,00	train	R$ 0,05	0,00%	R$ 300,97	300.874,49%	R$ 319,91	319.808,68%	R$ 3.809,32	3.809.223,11%	R$ 0,00	0,00%	-	-	-	-	-	-	-	-	-	-	27/09/2019	Vânia Petermann	Titular													N	N	N	N
840	PP	-	R$ 0,00	R$ 0,00	test	R$ 228,17	228.069,59%	R$ 1.598,85	1.598.751,22%	R$ 1.880,56	1.880.455,95%	R$ 4.239,20	4.239.102,97%	R$ 3.100,00	3.099.900,00%	-	-	-	-	-	-	-	-	-	-	01/10/2019	Vânia Petermann	Titular													N	N	N	N
843	I	-	R$ 0,00	R$ 0,00	test	R$ 4.416,05	4.415.947,47%	R$ 1.780,84	1.780.743,21%	R$ 2.211,96	2.211.864,07%	R$ 3.894,39	3.894.291,41%	R$ 1.600,00	1.599.900,00%	-	-	-	-	-	-	-	-	-	-	02/10/2019	Vânia Petermann	Titular			N	N	-								N	N	N	N
846	I	-	R$ 0,00	R$ 0,00	train	-R$ 0,03	0,00%	R$ 557,22	557.121,65%	R$ 355,33	355.234,02%	R$ 3.816,43	3.816.333,57%	R$ 0,00	0,00%	-	-	-	-	-	-	-	-	-	-	15/10/2019	Vânia Petermann	Titular													N	N	N	N
847	I	-	R$ 0,00	R$ 0,00	test	R$ 3.415,21	3.415.107,16%	R$ 1.687,09	1.686.994,40%	R$ 3.848,93	3.848.826,11%	R$ 3.861,84	3.861.737,46%	R$ 0,00	0,00%	-	-	-	-	-	-	-	-	-	-	15/10/2019	Vânia Petermann	Titular													N	N	N	N
853	PP	-	R$ 0,00	R$ 0,00	train	-R$ 0,02	0,00%	R$ 684,25	684.150,00%	R$ 2.090,59	2.090.491,87%	R$ 3.464,86	3.464.764,86%	R$ 0,00	0,00%	-	-	-	-	-	-	-	-	-	-	11/11/2019	Vânia Petermann	Titular													N	N	N	N
864	I	-	R$ 0,00	R$ 0,00																						26/11/2019	Vânia Petermann	Titular													N	N	N	N
879	PP	-	R$ 0,00	R$ 0,00																						10/12/2019	Vânia Petermann	Titular													N	N	N	N
885	PP	-	R$ 0,00	R$ 0,00																						21/01/2020	Vânia Petermann	Titular													N	N	N	N
892	PP	-	R$ 0,00	R$ 0,00																						17/01/2020	Vânia Petermann	Titular													N	N	N	N
901	E	-	R$ 0,00	R$ 0,00																						25/04/2013	Margani de Mello	Titular													N	N	N	N
906	PP	-	R$ 0,00	R$ 0,00																						30/04/2013	Margani de Mello	Titular													N	N	N	N
907	I	-	R$ 0,00	R$ 0,00																						13/05/2013	Margani de Mello	Titular													N	N	N	N
908	I	-	R$ 0,00	R$ 0,00																						06/06/2013	Margani de Mello	Titular													N	N	N	N
911	PP	-	R$ 0,00	R$ 0,00																						07/06/2013	Margani de Mello	Titular													N	N	N	N
915	PP	-	R$ 0,00	R$ 0,00																						12/06/2013	Margani de Mello	Titular													N	N	N	N
916	I	-	R$ 0,00	R$ 0,00																						14/06/2013	Margani de Mello	Titular													N	N	N	N
921	I	-	R$ 0,00	R$ 0,00																						05/07/2013	Margani de Mello	Titular													N	N	N	N
925	I	-	R$ 0,00	R$ 0,00																						05/07/2013	Margani de Mello	Titular													N	N	N	N
943	PT	-	R$ 0,00	R$ 0,00																						14/08/2013	Margani de Mello	Titular													N	N	N	N
950	I	-	R$ 0,00	R$ 0,00																						26/08/2013	Margani de Mello	Titular													N	N	N	N
952	I	-	R$ 0,00	R$ 0,00																						06/09/2013	Margani de Mello	Titular													N	N	N	N
962	PP	-	R$ 0,00	R$ 0,00																						15/10/2013	Margani de Mello	Titular													N	N	N	N
968	I	-	R$ 0,00	R$ 0,00																						12/11/2013	Margani de Mello	Titular													N	N	N	N
969	I	-	R$ 0,00	R$ 0,00																						10/02/2012	Margani de Mello	Titular													N	N	N	N
972	I	-	R$ 0,00	R$ 0,00																						04/06/2012	Margani de Mello	Titular													N	N	N	N
975	I	-	R$ 0,00	R$ 0,00																						03/07/2012	Margani de Mello	Titular													N	N	N	N
980	PP	-	R$ 0,00	R$ 0,00																						27/08/2012	Margani de Mello	Titular													N	N	N	N
981	PP	-	R$ 0,00	R$ 6.000,00																						12/09/2012	Margani de Mello	Titular													N	N	N	N
986	PP	-	R$ 0,00	R$ 0,00																						09/10/2012	Margani de Mello	Titular													N	N	N	N
989	I	-	R$ 0,00	R$ 0,00																						08/10/2012	Margani de Mello	Titular													N	N	N	N
996	PP	-	R$ 0,00	R$ 0,00																						26/10/2012	Margani de Mello	Titular													N	N	N	N
1001	PP	-	R$ 0,00	R$ 5.000,00																						08/11/2012	Margani de Mello	Titular			N	N	-	N	N	N	-		N	N	N	N	N	N
1002	I	-	R$ 0,00	R$ 0,00																						07/11/2012	Margani de Mello	Titular													N	N	N	N
1003	PP	-	R$ 0,00	R$ 0,00																						13/11/2012	Margani de Mello	Titular													N	N	N	N
1005	PP	-	R$ 0,00	R$ 0,00																						08/02/2011	Cláudio Eduardo Regis de Figueiredo e Silva	Titular													N	N	N	N
1006	PP	-	R$ 0,00	R$ 0,00																						09/02/2011	Cláudio Eduardo Regis de Figueiredo e Silva	Titular													N	N	N	N
1007	I	-	R$ 0,00	R$ 0,00																						11/02/2011	Cláudio Eduardo Regis de Figueiredo e Silva	Titular													N	S	N	N
1009	I	-	R$ 0,00	R$ 0,00																						08/02/2011	Cláudio Eduardo Regis de Figueiredo e Silva	Titular													N	N	N	N
1010	PP	-	R$ 0,00	R$ 0,00																						14/03/2011	Cláudio Eduardo Regis de Figueiredo e Silva	Titular													N	N	N	N
1012	PP	-	R$ 0,00	R$ 0,00																						22/03/2011	Cláudio Eduardo Regis de Figueiredo e Silva	Titular													N	N	N	N
1013	I	-	R$ 0,00	R$ 0,00																						22/03/2011	Cláudio Eduardo Regis de Figueiredo e Silva	Titular													N	N	N	N
1015	PP	-	R$ 0,00	R$ 0,00																						05/04/2011	Cláudio Eduardo Regis de Figueiredo e Silva	Titular													N	N	N	N
1020	PP	-	R$ 0,00	R$ 0,00																						09/05/2011	Margani de Mello	Titular													N	N	N	N
1026	PP	-	R$ 0,00	R$ 0,00																						26/04/2011	Margani de Mello	Titular													N	N	N	N
1028	PP	-	R$ 0,00	R$ 0,00																						11/05/2011	Margani de Mello	Titular													N	S	N	N
1031	PP	-	R$ 0,00	R$ 0,00																						16/05/2011	Margani de Mello	Titular													N	S	N	N
1032	PP	-	R$ 0,00	R$ 0,00																						17/05/2011	Margani de Mello	Titular													N	N	N	N
1036	PP	-	R$ 0,00	R$ 0,00																						15/12/2011	Margani de Mello	Titular													N	N	N	N
1037	I	-	R$ 0,00	R$ 0,00																						30/04/2020	Vânia Petermann	Titular													N	N	N	N
1038	I	-	R$ 0,00	R$ 0,00																						30/04/2020	Vânia Petermann	Titular													N	N	N	N
1039	I	-	R$ 0,00	R$ 0,00																						29/09/2020	Vânia Petermann	Titular													N	N	N	N
1068	PP	-	R$ 0,00	R$ 0,00																						03/12/2019	Vânia Petermann	Titular													N	N	N	N
1075	PP	-	R$ 0,00	R$ 0,00																						09/07/2020	Vânia Petermann	Titular													N	N	N	N
1077	PP	-	R$ 0,00	R$ 0,00																						23/04/2020	Vânia Petermann	Titular													N	N	N	N
1080	PP	-	R$ 0,00	R$ 0,00																						25/03/2020	Vânia Petermann	Titular													N	N	N	N
1081	PP	-	R$ 0,00	R$ 0,00																						20/03/2020	Vânia Petermann	Titular													N	N	N	N
1083	PP	-	R$ 0,00	R$ 0,00																						27/08/2020	Vânia Petermann	Titular													N	N	N	N
1084	I	-	R$ 0,00	R$ 0,00																						11/05/2020	Vânia Petermann	Titular													S	N	N	N
1085	I	-	R$ 0,00	R$ 0,00																						16/03/2020	Vânia Petermann	Titular													N	N	N	N
1088	PP	-	R$ 0,00	R$ 0,00																						20/01/2020	Vânia Petermann	Titular													N	N	N	N
1108	E	I	R$ 0,00	R$ 0,00																						13/07/2020	Vânia Petermann	Titular													N	N	N	N
1119	PP	-	R$ 0,00	R$ 0,00																						14/05/2020	Vânia Petermann	Titular													N	N	N	N
1131	PP	-	R$ 0,00	R$ 0,00																						03/04/2020	Vânia Petermann	Titular													N	N	N	N
1139	I	-	R$ 0,00	R$ 0,00																						25/03/2020	Vânia Petermann	Titular													N	N	N	N
1140	I	-	R$ 0,00	R$ 0,00																						11/09/2020	Vânia Petermann	Titular													N	N	N	N
1141	I	-	R$ 0,00	R$ 0,00																						04/09/2020	Vânia Petermann	Titular													N	N	N	N
1142	I	-	R$ 0,00	R$ 0,00																						16/07/2020	Vânia Petermann	Titular													N	N	N	N
1143	I	-	R$ 0,00	R$ 0,00																						16/07/2020	Vânia Petermann	Titular													N	N	N	N
1144	PT	-	R$ 0,00	R$ 0,00																						08/10/2019	Vânia Petermann	Titular													N	N	N	N
1146	PT	-	R$ 0,00	R$ 0,00																						03/08/2020	Vânia Petermann	Titular													N	N	N	N
1154	PP	-	R$ 0,00	R$ 0,00																						11/05/2020	Vânia Petermann	Titular													N	N	N	N
1155	PP	-	R$ 0,00	R$ 0,00																						30/04/2020	Vânia Petermann	Titular													N	N	N	N
1156	PP	-	R$ 0,00	R$ 0,00																						31/03/2020	Vânia Petermann	Titular													N	N	N	N
1158	PP	-	R$ 0,00	R$ 0,00																						09/09/2020	Vânia Petermann	Titular													N	N	N	N
1161	PP	-	R$ 0,00	R$ 0,00																						02/09/2020	Vânia Petermann	Titular													N	N	N	N
1163	PP	-	R$ 0,00	R$ 0,00																						21/08/2020	Vânia Petermann	Titular													N	N	N	N
1165	PP	-	R$ 0,00	R$ 0,00																						18/07/2020	Vânia Petermann	Titular													N	N	N	N
976			Duplicação excluída																																								N	N
