# Supplementary material for: Regression applied to legal judgments to predict compensation for immaterial damage
Source: PeerJ Comput Sci. 2023 Mar 23;9:e1225. doi: 10.7717/peerj-cs.1225 (PMC10280496; doi:10.7717/peerj-cs.1225)
Supplement: Supplemental Information 1 [file peerj-cs-09-1225-s001.zip › data/Atributos e classes - Sentenças JEC.xlsx]

## Sheet: Atributosclasses
Sentença	Julgamento	Julgamento (2)	Valor individual do dano moral	Valor total do dano moral	Tipo	MLP	ERRO MLP	RForest5000	Erro RF5000	Grad Boosting	Erro GB	AdaBoost	Erro AB	Bagging	Erro BG	mlp	error mlp	rf	erro rf	ridge	erro ridge	bagging	erro bagging	GB	Erro GB	Data do Julgamento	Julgador(a)	Tipo Julgador(a)	Cancelamento pelo consumidor e problemas com o reembolso	Descumprimento de oferta (assento)	Extravio Definitivo	Extravio Temporário	Intervalo do Extravio (dias)	Violação (furto, avaria)	Cancelamento (sem realocação)/Alteração de destino	Atraso (com realocação)	Intervalo do Atraso (horas:minutos)	Assistência da cia aérea	Culpa exclusiva do consumidor	Condições climáticas desfavoráveis/Fechamento aeroporto	No Show	Overbooking	NS_Valor	OV Valor
590			Sentença excluída (cumprimento de sentença)			0	0	0	0	0	0	0	0	0	0	-	-	-	-	-	-	-	-	-	-																		N	N
108			Sentença excluída			0	0	0	0	0	0	0	0	0	0	-	-	-	-	-	-	-	-	-	-																		N	N
238			Sentença excluída			0	0	0	0	0	0	0	0	0	0	-	-	-	-	-	-	-	-	-	-																		N	N
239			Sentença excluída			0	0	0	0	0	0	0	0	0	0	-	-	-	-	-	-	-	-	-	-																		N	N
240			Sentença excluída			0	0	0	0	0	0	0	0	0	0	-	-	-	-	-	-	-	-	-	-																		N	N
337			Sentença excluída			0	0	0	0	0	0	0	0	0	0	-	-	-	-	-	-	-	-	-	-																		N	N
475			Sentença excluída			0	0	0	0	0	0	0	0	0	0	-	-	-	-	-	-	-	-	-	-																		N	N
857			Sentença excluída																																								N	N
858			Sentença excluída																																								N	N
878			Sentença excluída																																								N	N
890			Sentença excluída																																								N	N
1025			Sentença excluída																																								N	N
173	PP	-	25000	25000	train	25000	0	18586.6	-0.2565	23327.8	-0.0669	25000	0	18800	-0.248	33319.7	8319.68	10669	14331	37719.4	12719.4	18394.3	6605.68	29398.9	4398.93	2018-09-05	Vânia Petermann	Titular	N	N	N	N	-	N	N	S	1 day, 0:00:00	N	N	N	N	N	N	N
5	PP	-	20000	40000	train	20000	0	13559.9	-0.322	17543	-0.1229	17500	-0.125	10200	-0.49	6149.38	13850.6	7371.09	12628.9	7257.44	12742.6	6056.03	13944	7269.63	12730.4	2019-02-22	Lucilene dos Santos	Substituto	N	N	N	S	20	N	N	N	-		N	N	N	N	N	N
131	PP	-	20000	20000	test	4907.89	-0.7546	4231.01	-0.7884	5113.41	-0.7443	4746.9	-0.7627	3650	-0.8175	6564.95	13435	7416.98	12583	7622.75	12377.2	6748.66	13251.3	7399.98	12600	2018-10-23	Ana Luisa Schmidt Ramos	Substituto	N	N	N	N	-	N	N	S	1 day, 11:00:00	S	N	N	N	N	N	N
454	PT	-	20000	20000	test	4879.74	-0.756	3859.18	-0.807	5286.94	-0.7357	5692.48	-0.7154	3350	-0.8325	6330.06	13669.9	7656.33	12343.7	7576.89	12423.1	7009.01	12991	7585.51	12414.5	2015-09-04	Vânia Petermann	Titular	N	N	N	N	-	N	N	S	6:00:00	N	N	N	N	N	N	N
763	PP	-	20000	20000	train	20000	0	15438.3	-0.2281	17492.3	-0.1254	15829.5	-0.2085	16000	-0.2	7825.57	12174.4	5769.94	14230.1	7704.52	12295.5	5607.25	14392.8	5912.13	14087.9	2019-08-02	Vânia Petermann	Titular	N	N	S	S	2	N	N	N	-		N	N	N	N	N	N
78	PP	-	17000	17000	test	2688.38	-0.8419	3437.66	-0.7978	4178.98	-0.7542	4746.9	-0.7208	2300	-0.8647	7521.97	9478.03	7392.76	9607.24	8381.54	8618.46	7197.26	9802.74	8145.72	8854.28	2019-01-21	Vânia Petermann	Titular	N	N	N	N	-	N	N	S	2 days, 0:00:00	N	N	N	N	S	N	S
1133	PP	-	17000	34000																						2020-03-19	Vânia Petermann	Titular	N	N	N	N	-	N	N	S	1 day, 18:00:00	S	N	N	N	S	N	S
1137	PP	-	17000	34000																						2020-03-19	Vânia Petermann	Titular	N	N	N	N	-	N	N	S	1 day, 18:00:00	S	N	N	N	S	N	S
21	PP	-	15000	15000	test	12459.8	-0.1693	7938.91	-0.4707	9176.47	-0.3882	8890.65	-0.4073	10900	-0.2733	14348	651.98	13986.5	1013.55	13274.7	1725.3	15350	350	15866.1	866.13	2019-03-28	Lucilene dos Santos	Substituto	N	N	N	S	4	N	N	S	8:00:00	S	N	N	N	S	N	S
34	PT	-	15000	15000	test	7132.91	-0.5245	6499.66	-0.5667	6283.97	-0.5811	8582.28	-0.4278	9200	-0.3867	13199.7	1800.29	12378.6	2621.4	13293.5	1706.54	14239.8	760.16	12750	2250	2019-04-11	Vânia Petermann	Titular	N	N	N	N	-	N	N	S	1 day, 17:55:00	S	N	N	N	N	N	N
36	PP	-	15000	30000	train	15000	0	12167.5	-0.1888	12800.1	-0.1467	10813.6	-0.2791	13100	-0.1267	20009	5009	12524.6	2475.4	16620.5	1620.45	13385	1615	15528.9	528.93	2019-04-29	Vânia Petermann	Titular	N	N	N	S	1	N	N	S	1 day, 0:00:00	N	N	N	N	N	N	N
69	PP	-	15000	30000	test	7566.64	-0.4956	5635.72	-0.6243	5397.61	-0.6402	7865.17	-0.4757	5100	-0.66	10490.6	4509.4	11395.8	3604.17	11019	3980.96	10950	4050	11487.8	3512.22	2019-05-15	Vânia Petermann	Titular	N	N	N	N	-	N	N	S	2 days, 0:00:00	N	N	N	N	N	N	N
89	PP	-	15000	15000	train	15000	0	11881.3	-0.2079	12800.6	-0.1466	11411.9	-0.2392	9950	-0.3367	8882.18	6117.82	10949.6	4050.38	8335.7	6664.3	11780.9	3219.09	10175.2	4824.77	2019-02-06	Lucilene dos Santos	Substituto	N	N	N	N	-	N	S	N	-		N	N	N	N	N	N
132	PP	E	15000	15000	test	8160.88	-0.4559	7779.53	-0.4814	7306.97	-0.5129	7439.39	-0.504	5750	-0.6167	11937.2	3062.75	10875.7	4124.28	9007.73	5992.27	12623.3	2376.67	11186.9	3813.12	2018-10-26	Ana Luisa Schmidt Ramos	Substituto	N	N	N	N	-	N	N	S	1 day, 3:15:00	N	N	N	N	N	N	N
405	PT	-	15000	15000	train	15000	0	12070.8	-0.1953	13105.1	-0.1263	11242.4	-0.2505	11300	-0.2467	14949.2	50.81	13123.1	1876.92	13655	1344.98	14190	810	14918.2	81.76	2016-05-30	Lucilene dos Santos	Substituto	N	N	N	N	-	N	N	S	1 day, 0:00:00		N	N	N	N	N	N
430	PT	-	15000	30000	train	15000	0	11670.6	-0.222	12433.9	-0.1711	11242.4	-0.2505	10500	-0.3	10964	4035.97	12549.8	2450.24	11183.2	3816.83	14820	180	13032.3	1967.7	2016-01-12	Davidson Jahn Mello	Titular	N	N	N	N	-	N	S	N	-		N	N	S	N	S	N
437	PT	-	15000	15000	train	15000	0	11415	-0.239	12247.9	-0.1835	10623.3	-0.2918	10700	-0.2867	14836.4	163.62	13268.5	1731.51	13850.6	1149.35	15000	-	14270.4	729.58	2015-12-09	Vânia Petermann	Titular	N	N	S	N	-	N	N	N	-		N	N	N	N	N	N
438	PP	-	15000	15000	train	15000	0	13339.1	-0.1107	13635.6	-0.091	11242.4	-0.2505	13500	-0.1	12241.8	2758.2	13924.8	1075.19	13365	1634.99	15000	-	14446.1	553.86	2015-12-10	Vânia Petermann	Titular	N	N	S	N	-	N	N	N	-		N	N	N	N	N	N
460	PP	-	15000	15000	train	15000	0	12955.1	-0.1363	12331.8	-0.1779	11242.4	-0.2505	12700	-0.1533	12639	2361	13405.3	1594.73	13219.2	1780.78	15000	-	14376.5	623.52	2015-09-23	Vânia Petermann	Titular	N	N	N	N	-	S	N	N	-		N	N	N	N	N	N
488	PT	-	15000	15000	train	15000.3	0	13257.2	-0.1162	12697.8	-0.1535	11242.4	-0.2505	15000	0	14528	471.96	14030.8	969.19	13264.6	1735.39	15000	-	14375.3	624.72	2015-06-29	Iasodara Fin Nishi	Substituto	N	N	N	N	-	N	S	N	-		N	N	N	N	N	N
489	PP	-	15000	15000	train	14999.7	0	13318.5	-0.1121	12697.8	-0.1535	11242.4	-0.2505	15000	0	13767	1233.01	13123.1	1876.92	13071.8	1928.2	15000	-	14159	840.97	2015-06-29	Iasodara Fin Nishi	Substituto	N	N	N	N	-	N	S	N	-		N	N	N	N	N	N
538	PP	-	15000	15000	train	15000	0	13178.2	-0.1215	13263.4	-0.1158	11069	-0.2621	11150	-0.2567	14075.5	924.52	13613.4	1386.59	13671.5	1328.52	15000	-	14421.8	578.18	2015-05-07	Vânia Petermann	Titular	N	N	S	N	-	N	N	N	-		N	N	N	N	N	N
641	PP	-	15000	15000	train	15000	0	11663.7	-0.2224	12057.7	-0.1962	11488.9	-0.2341	9700	-0.3533	7575.73	7424.27	12076.3	2923.7	8214.51	6785.49	14180.3	819.74	9474.8	5525.2	2014-02-10	Margani de Mello	Titular	N	N	N	N	-	N	N	S	1 day, 0:00:00		N	N	N	N	N	N
642	PT	-	15000	15000	test	15005.8	0.0004	10112.5	-0.3258	10746.3	-0.2836	9276.6	-0.3816	9700	-0.3533	7334.72	7665.28	11294.1	3705.94	8092.88	6907.12	14415	585	9318.56	5681.44	2014-02-10	Margani de Mello	Titular	N	N	N	N	-	N	N	S	1 day, 0:00:00		N	N	N	N	N	N
662	PT	-	15000	15000	train	15000	0	12461	-0.1693	13073.1	-0.1285	11069	-0.2621	11400	-0.24	27446.7	12446.7	12884.4	2115.59	19841.1	4841.1	13330	1670	18522.1	3522.13	2019-05-29	Vânia Petermann	Titular	N	N	N	N	-	N	N	S	1 day, 6:00:00		N	N	N	N	N	N
677	PP	-	15000	30000	test	7037.29	-0.5308	6438.47	-0.5708	5953.45	-0.6031	7179.91	-0.5213	6650	-0.5567	10234	4766	10884	4115.96	10473.2	4526.78	13448.5	1551.48	14608	391.98	2019-06-07	Vânia Petermann	Titular	N	N	N	N	-	N	N	S	1 day, 12:00:00		N	N	N	N	N	N
689	PP	-	15000	15000	train	15000	0	11521.2	-0.2319	12089.8	-0.194	11069	-0.2621	12100	-0.1933	16714.9	1714.93	13674.6	1325.38	13261.1	1738.85	12930	2070	17083.7	2083.68	2019-06-11	Vânia Petermann	Titular	N	N	N	N	-	N	N	S	1 day, 5:30:00		N	N	N	N	N	N
699	PP	-	15000	30000	train	15000	0	12556.4	-0.1629	12620	-0.1587	11488.9	-0.2341	12700	-0.1533	12989.6	2010.44	10996.7	4003.32	11059	3941.05	10568.1	4431.91	14416.8	583.19	2019-06-17	Vânia Petermann	Titular	N	N	N	N	-	N	N	S	2 days, 0:00:00		N	N	N	N	N	N
701	PP	-	15000	15000	train	15000	0	12062.9	-0.1958	11815.7	-0.2123	11069	-0.2621	13800	-0.08	15458.3	458.28	13355.8	1644.19	13703.2	1296.78	14290	710	13428	1572.03	2019-06-18	Vânia Petermann	Titular	N	N	N	N	-	N	N	S	2 days, 6:00:00		N	N	N	N	N	N
1110	PP	-	15000	15000																						2020-04-30	Vânia Petermann	Titular	N	N	S	N	-	N	N	N	-		N	N	N	N	N	N
1147	PP	-	15000	30000																						2020-01-24	Vânia Petermann	Titular	N	N	N	N	-	N	N	S	1 day, 0:00:00		N	N	N	N	N	N
274	PP	-	14240	14240	test	2881.5	-0.7976	5171.96	-0.6368	5262.41	-0.6304	5897.25	-0.5859	5150	-0.6383	5858.26	8381.74	7771.06	6468.94	6505.64	7734.36	5286.79	8953.21	6686.87	7553.13	2017-11-03	Vânia Petermann	Titular	N	N	S	N	-	N	N	N	-		N	N	N	N	N	N
53	PP	-	14000	14000	train	14000	0	11793.6	-0.1576	12051.8	-0.1392	9276.6	-0.3374	11550	-0.175	10376.2	3623.79	8093.2	5906.8	9012.88	4987.12	12340.4	1659.65	9959.99	4040.01	2019-04-29	Vânia Petermann	Titular	N	N	N	N	-	N	N	S	1 day, 0:00:00		N	N	N	N	N	N
379	PT	-	14000	14000	train	14000	0	10684.2	-0.2368	10822.8	-0.2269	8890.65	-0.365	12050	-0.1393	3116.56	10883.4	7404.24	6595.76	6930.59	7069.41	8830.48	5169.52	7562.26	6437.74	2016-07-28	Vânia Petermann	Titular	N	N	N	N	-	N	N	S	1 day, 18:00:00		N	N	N	N	N	N
500	PP	-	14000	14000	test	4211.34	-0.6992	3982	-0.7156	2955.7	-0.7889	4989.8	-0.6436	3350	-0.7607	6574.06	7425.94	7370.87	6629.13	7712.09	6287.91	6833.54	7166.46	7444.61	6555.39	2015-05-29	Vânia Petermann	Titular	N	N	N	N	-	N	N	S	2 days, 0:00:00		N	N	N	N	N	N
678	PP	-	14000	14000	test	10385.2	-0.2582	6663.2	-0.5241	5912.54	-0.5777	6576.38	-0.5303	7450	-0.4679	12010.9	1989.06	7181.57	6818.43	9844.8	4155.2	9850.57	4149.43	10207.8	3792.21	2019-06-07	Vânia Petermann	Titular	N	N	N	N	-	N	N	S	1 day, 7:00:00		N	N	N	N	N	N
757	PP	-	13500	27000	train	13500	0	11030.9	-0.1829	10648.8	-0.2112	8443.33	-0.3746	11850	-0.1222	9819.55	3680.45	8029.9	5470.1	9067.83	4432.17	11766.6	1733.37	9781.29	3718.71	2019-08-01	Vânia Petermann	Titular	N	N	N	S	3	N	N	S	1 day, 0:00:00		N	N	N	N	N	N
16	PP	-	13000	13000	test	6784.57	-0.4781	7265.98	-0.4411	7874.31	-0.3943	5897.25	-0.5464	6800	-0.4769	9766.57	3233.43	8088.22	4911.78	8828.64	4171.36	11722.4	1277.59	10084.3	2915.69	2019-03-27	Vânia Petermann	Titular	N	N	N	N	-	N	N	S	21:00:00		N	N	N	N	N	N
24	PP	-	13000	13000	train	13000	0	11241.8	-0.1352	10652.2	-0.1806	8582.28	-0.3398	10750	-0.1731	9038.66	3961.34	7818.71	5181.29	8191.8	4808.2	8137.08	4862.92	8633.48	4366.52	2019-04-04	Vânia Petermann	Titular	N	N	N	N	-	N	N	S	1 day, 0:00:00		N	N	N	N	N	N
143	PP	-	13000	13000	train	13000	0	10241.1	-0.2122	11203.3	-0.1382	8109.93	-0.3762	10800	-0.1692	7229.21	5770.79	7512.31	5487.69	7659.46	5340.54	5918.92	7081.08	7563.35	5436.65	2018-11-14	Leone Carlos Martins Júnior	Titular	N	N	N	N	-	N	N	S	2 days, 0:00:00		N	N	N	N	N	N
1098	PP	-	13000	13000																						2020-04-24	Vânia Petermann	Titular	N	N	N	N	-	N	S	N	-		N	N	N	N	N	N
1099	PP	-	13000	13000																						2020-04-24	Vânia Petermann	Titular	N	N	N	N	-	N	S	N	-		N	N	N	N	N	N
1103	PP	-	13000	13000																						2020-03-19	Vânia Petermann	Titular	N	N	N	N	-	N	N	S	1 day, 0:00:00		N	N	N	N	N	N
27	PP	-	12000	12000	train	12000	0	9909.5	-0.1742	9646.39	-0.1961	7865.17	-0.3446	11300	-0.0583	9590.99	2409.01	12180.7	180.66	10266.4	1733.62	14349.3	2349.29	10996.6	1003.37	2019-04-05	Vânia Petermann	Titular	N	N	N	N	-	N	N	S	1 day, 1:00:00		N	N	N	N	N	N
31	PP	-	12000	12000	train	12000	0	9686.77	-0.1928	8539.43	-0.2884	6576.38	-0.452	10100	-0.1583	6564.95	5435.05	7416.98	4583.02	7622.75	4377.25	6748.66	5251.34	7399.98	4600.02	2019-04-09	Vânia Petermann	Titular	N	N	N	N	-	N	N	S	19:00:00		N	N	N	N	N	N
39	PP	-	12000	12000	train	12000	0	10025.3	-0.1646	9624.92	-0.1979	7704.17	-0.358	11200	-0.0667	7158.49	4841.51	7619.75	4380.25	7863.62	4136.38	7969.83	4030.17	7855.98	4144.02	2019-04-15	Vânia Petermann	Titular	N	N	N	N	-	N	N	S	2 days, 0:00:00		N	N	N	N	N	N
159	PP	-	12000	12000	train	12000	0	10445	-0.1296	10455.9	-0.1287	7704.17	-0.358	11300	-0.0583	9091.02	2908.98	12666.5	666.45	8456.91	3543.09	13963.2	1963.17	11231.8	768.24	2018-08-08	Vânia Petermann	Titular	N	N	N	N	-	N	N	S	1 day, 0:00:00		N	N	N	N	N	N
236	PP	-	12000	12000	test	7817.24	-0.3486	7553.97	-0.3705	7338.19	-0.3885	6862.5	-0.4281	6700	-0.4417	12352.1	352.12	8255.43	3744.57	10751.6	1248.38	11469.8	530.25	11313.3	686.71	2018-01-17	Vânia Petermann	Titular	N	N	N	N	-	N	N	S	1 day, 0:00:00		N	N	N	N	N	N
260	PP	-	12000	12000	test	8996.72	-0.2503	8055.57	-0.3287	6705.6	-0.4412	6576.38	-0.452	8300	-0.3083	9038.66	2961.34	7818.71	4181.29	8191.8	3808.2	8137.08	3862.92	8633.48	3366.52	2017-09-25	Vânia Petermann	Titular	N	N	N	N	-	N	N	S	1 day, 0:00:00		N	N	N	N	N	N
281	PP	-	12000	12000	train	12000	0	10642.9	-0.1131	10102.2	-0.1581	7179.91	-0.4017	9370	-0.2192	10032.5	1967.48	7957.48	4042.52	8776.29	3223.71	12296.5	296.5	9906.16	2093.84	2017-11-20	Vânia Petermann	Titular	N	N	N	N	-	N	N	S	1 day, 6:00:00		N	N	N	N	N	N
297	PP	-	12000	12000	train	12000	0	9792.53	-0.184	8700.91	-0.2749	7000	-0.4167	7800	-0.35	6556.64	5443.36	8017.85	3982.15	8341.56	3658.44	9216.53	2783.47	9048.09	2951.91	2017-07-14	Vânia Petermann	Titular	N	N	N	N	-	N	N	S	1 day, 9:00:00		N	N	N	N	N	N
318	PP	-	12000	12000	train	12000	0	9584.48	-0.2013	8287.63	-0.3094	6985.51	-0.4179	9500	-0.2083	7308.33	4691.67	7586.58	4413.42	7809.76	4190.24	6246.72	5753.28	7556.39	4443.61	2017-07-31	Vânia Petermann	Titular	N	N	N	N	-	N	N	S	1 day, 0:00:00		N	N	N	N	N	N
408	PT	-	12000	12000	train	12000	0	9853.17	-0.1789	8532.42	-0.289	8582.28	-0.2848	11400	-0.05	6564.95	5435.05	7416.98	4583.02	7622.75	4377.25	6748.66	5251.34	7399.98	4600.02	2016-03-18	Rudson Marcos	Titular	N	N	N	N	-	N	N	S	1 day, 0:00:00		N	N	N	N	N	N
415	PT	-	12000	12000	test	10638.3	-0.1135	9081.02	-0.2432	8379.45	-0.3017	8040.4	-0.33	11350	-0.0542	6574.06	5425.94	7370.87	4629.13	7712.09	4287.91	6833.54	5166.46	7444.61	4555.39	2016-04-08	Rudson Marcos	Titular	N	N	N	N	-	N	N	S	1 day, 0:00:00		N	N	N	N	N	N
565	PT	-	12000	24000	train	12000	0	9725.57	-0.1895	8361.35	-0.3032	6930.68	-0.4224	11300	-0.0583	6487.28	5512.72	7769.52	4230.48	7762.07	4237.93	7234.68	4765.32	7700.75	4299.25	2014-12-14	Vânia Petermann	Titular	N	N	N	S	5	N	N	N	-		N	N	N	N	N	N
610	PP	-	12000	12000	test	8782.52	-0.2681	6392.9	-0.4673	7092.01	-0.409	5317.85	-0.5568	6800	-0.4333	6574.06	5425.94	7370.87	4629.13	7712.09	4287.91	6833.54	5166.46	7444.61	4555.39	2014-06-05	Margani de Mello	Titular	N	N	N	N	-	N	S	N	-		N	N	N	N	N	N
767	PP	-	12000	12000	train	12000	0	9692.28	-0.1923	10059.6	-0.1617	7179.91	-0.4017	8550	-0.2875	12869.5	869.55	7503.95	4496.05	11926.6	73.41	11916.6	83.4	13905.1	1905.08	2019-08-02	Vânia Petermann	Titular	N	N	N	N	-	N	N	S	1 day, 7:00:00		N	N	N	N	N	N
842	PP	-	12000	12000	train	12000	0	10499.2	-0.1251	8466.36	-0.2945	7264.41	-0.3946	11600	-0.0333	9766.57	2233.43	8088.22	3911.78	8828.64	3171.36	11722.4	277.59	10084.3	1915.69	2019-10-02	Vânia Petermann	Titular	N	N	N	N	-	N	N	S	1 day, 0:00:00		N	N	N	N	N	N
1061	PP	-	12000	12000																						2020-03-20	Vânia Petermann	Titular	N	N	N	N	-	N	N	S	1 day, 6:00:00		N	N	N	N	N	N
1091	PP	-	12000	24000																						2020-03-06	Vânia Petermann	Titular	N	N	N	N	-	N	N	S	1 day, 2:20:00		N	N	N	N	N	N
1160	PP	-	12000	24000																						2020-09-02	Vânia Petermann	Titular	N	N	N	N	-	N	N	S	1 day, 19:00:00		N	N	N	N	N	N
42	PP	-	11000	11000	test	6756.3	-0.3858	7740.84	-0.2963	7054.49	-0.3587	6591.16	-0.4008	8100	-0.2636	7291.51	3708.49	7982.36	3017.64	8638.81	2361.19	9710.73	1289.27	9048.09	1951.91	2019-04-16	Vânia Petermann	Titular	N	N	N	N	-	N	N	S	20:00:00		N	N	N	N	N	N
73	PP	-	11000	22000	train	11000	0	9832.86	-0.1061	8103.88	-0.2633	6591.16	-0.4008	8300	-0.2455	10963.4	36.61	8559.85	2440.15	9962.6	1037.4	12024.2	1024.18	10389.4	610.59	2019-01-10	Vânia Petermann	Titular	N	N	N	N	-	N	N	S	1 day, 0:00:00		N	N	N	N	N	N
124	PP	-	11000	11000	test	7147.8	-0.3502	7334.12	-0.3333	6848.32	-0.3774	8582.28	-0.2198	6300	-0.4273	11450.8	450.84	8179.8	2820.2	10050.6	949.38	10993	7.01	9429.27	1570.73	2018-10-15	Ana Luisa Schmidt Ramos	Substituto	N	N	N	N	-	N	N	S	1 day, 0:00:00		N	N	N	N	N	N
211	PP	-	11000	11000	train	11000	0	9475.74	-0.1386	8044.17	-0.2687	6930.68	-0.3699	8500	-0.2273	10032.5	967.48	7957.48	3042.52	8776.29	2223.71	12296.5	1296.5	9906.16	1093.84	2018-03-06	Alexandra Lorenzi da Silva	Titular	N	N	N	N	-	N	N	S	1 day, 0:00:00		N	N	N	N	N	N
667	PP	-	11000	11000	train	11000	0	9624.18	-0.1251	8519.44	-0.2255	8109.93	-0.2627	9800	-0.1091	9804.78	1195.22	7994.93	3005.07	8547.17	2452.83	8066.01	2933.99	9060.98	1939.02	2019-05-30	Vânia Petermann	Titular	N	N	N	N	-	N	N	S	1 day, 2:00:00		N	N	N	N	N	N
674	PP	-	11000	21000	train	10000	0	8436.2	-0.1564	10223.8	0.0224	6164.29	-0.3836	5000	-0.5	5147.41	5852.59	7349.01	3650.99	8136.43	2863.57	6707.6	4292.4	7677.68	3322.32	2019-06-05	Vânia Petermann	Titular	N	N	N	N	-	N	N	S	12:00:00		N	N	N	N	N	N
715	PP	-	11000	22000	test	8281.07	-0.2472	8125.36	-0.2613	9507.14	-0.1357	8435.93	-0.2331	8900	-0.1909	8585.04	2414.96	7993.32	3006.68	5739.91	5260.09	6228.16	4771.84	6724.6	4275.4	2019-06-28	Vânia Petermann	Titular	N	N	N	N	-	N	N	S	23:00:00		N	N	N	N	N	N
875	PP	-	11000	11000																						2019-12-02	Vânia Petermann	Titular	N	N	N	N	-	N	N	S	1 day, 0:00:00		N	N	N	N	N	N
1041	PP	-	11000	11000																						2020-01-27	Vânia Petermann	Titular	N	N	N	N	-	N	N	S	1 day, 0:00:00		N	N	N	N	N	N
1043	PP	-	11000	11000																						2020-01-20	Vânia Petermann	Titular	N	N	N	N	-	N	N	S	23:00:00		N	N	N	N	N	N
1087	PP	-	11000	22000																						2020-01-22	Vânia Petermann	Titular	N	N	N	N	-	N	N	S	18:00:00		N	N	N	N	N	N
1097	PP	-	11000	44000																						2020-05-24	Vânia Petermann	Titular	N	N	N	N	-	N	N	S	1 day, 0:00:00		N	N	N	N	N	N
1102	PP	-	11000	11000																						2020-03-23	Vânia Petermann	Titular	N	N	N	N	-	N	N	S	2 days, 0:00:00		N	N	N	N	N	N
1100	PP	-	10500	10500																						2020-03-31	Vânia Petermann	Titular	N	N	N	N	-	N	N	S	20:15:00		N	N	N	N	N	N
1	PP	-	10000	10000	train	10000	0	7859.29	-0.2141	8357.67	-0.1642	5692.48	-0.4308	9300	-0.07	6149.46	3850.54	7334.43	2665.57	7457.03	2542.97	6056.03	3943.97	7269.63	2730.37	2019-04-10	Vânia Petermann	Titular	N	N	N	S	2	S	N	S	4:50:00		N	N	N	N	N	N
3	PP	-	10000	10000	test	8038.84	-0.1961	7810.22	-0.219	7515.66	-0.2484	7704.17	-0.2296	8100	-0.19	10037.9	37.93	9198.1	801.9	10214.4	214.35	9978.33	21.67	9920.07	79.93	2019-02-22	Lucilene dos Santos	Substituto	N	N	N	N	-	N	N	S	1 day, 0:00:00		N	N	N	N	N	N
4	PP	-	10000	10000	train	10000	0	9868.77	-0.0131	9237.84	-0.0762	6985.51	-0.3014	9400	-0.06	9800.07	199.93	9276.24	723.76	9954.41	45.59	10000	-	10057.4	57.37	2019-02-18	Lucilene dos Santos	Substituto	N	N	N	N	-	N	N	S	22:00:00		N	N	N	N	N	N
6	PP	-	10000	10000	test	4568.29	-0.5432	6938.18	-0.3062	6083.52	-0.3916	5345.26	-0.4655	8800	-0.12	9798.4	201.6	8534.46	1465.54	9379.11	620.89	10000	-	9638.06	361.94	2019-02-27	Lucilene dos Santos	Substituto	N	N	N	S	14	N	N	N	-		N	N	N	N	N	N
9	PP	-	10000	10000	test	7085.55	-0.2914	6562.75	-0.3437	5871.85	-0.4128	6246.99	-0.3753	6870	-0.313	8717.39	1282.61	9258.54	741.46	10093.9	93.92	10000	-	10182.7	182.69	2019-03-18	Vânia Petermann	Titular	N	N	N	N	-	N	N	S	20:00:00		N	N	N	N	N	N
14	PP	-	10000	10000	train	9999.99	0	8022.59	-0.1977	7725.52	-0.2274	5551.23	-0.4449	7500	-0.25	9184	816	8696.27	1303.73	9248.74	751.26	10000	-	9711.89	288.11	2019-03-08	Vânia Petermann	Titular	N	N	S	N	-	N	N	N	-		N	N	N	N	N	N
19	PT	-	10000	10000	test	9665.04	-0.0335	8102.07	-0.1898	9211.77	-0.0788	6552.57	-0.3447	9000	-0.1	10696.6	696.58	9460.29	539.71	10825.3	825.31	9997	3	10494.9	494.88	2019-03-22	Lucilene dos Santos	Substituto	N	N	N	N	-	N	N	S	1 day, 0:00:00		N	N	N	N	N	N
23	PP	-	10000	10000	train	10000	0	9388.42	-0.0612	9527.06	-0.0473	7179.91	-0.282	9200	-0.08	9326.12	673.88	9258.54	741.46	9983.09	16.91	10000	-	10136	135.97	2019-04-05	Vânia Petermann	Titular	N	N	N	N	-	N	N	S	8:00:00		N	N	N	N	N	N
25	PP	-	10000	10000	train	10000	0	9037.1	-0.0963	8662.11	-0.1338	6246.99	-0.3753	9500	-0.05	10047.6	47.63	9189.25	810.75	10331	331.01	10000	-	10294	293.98	2019-04-05	Vânia Petermann	Titular	N	N	N	N	-	N	N	S	8:00:00		N	N	N	N	N	N
26	PP	-	10000	10000	test	6953.86	-0.3046	7407.25	-0.2593	7314.44	-0.2686	6042.18	-0.3958	9000	-0.1	10083.8	83.83	9454.18	545.82	10167.5	167.48	10000	-	10201.1	201.14	2019-04-04	Vânia Petermann	Titular	N	N	N	N	-	N	N	S	1 day, 0:00:00		N	N	N	N	N	N
44	PP	-	10000	17500	train	10000	0	8987.69	-0.1012	8180.81	-0.1819	7439.39	-0.2561	9200	-0.08	12135	2135.01	10568.8	568.76	12313.5	2313.52	9970	30	11338.1	1338.08	2019-04-16	Vânia Petermann	Titular	N	N	N	S	10	N	N	N	-		N	N	N	N	N	N
45	PP	-	10000	10000	train	9999.98	0	9334.3	-0.0666	9964.27	-0.0036	8582.28	-0.1418	9400	-0.06	10450.6	450.59	10723.4	723.43	9919.57	80.43	10300	300	10997.1	997.08	2019-04-25	Vânia Petermann	Titular	N	N	S	N	-	N	N	N	-		N	N	N	N	N	N
48	PP	-	10000	10000	test	10176.3	0.0176	7139.15	-0.2861	9035.72	-0.0964	8582.28	-0.1418	9400	-0.06	10806.5	806.45	9176.14	823.86	10777.3	777.26	10000	-	10339.7	339.67	2019-04-29	Vânia Petermann	Titular	N	N	N	N	-	N	N	S	18:00:00		N	N	N	N	N	N
55	PP	-	10000	10000	train	10000	0	9333.87	-0.0666	8634.87	-0.1365	7704.17	-0.2296	9700	-0.03	9562.47	437.53	8723.33	1276.67	9111.54	888.46	10000	-	9530.95	469.05	2019-04-30	Vânia Petermann	Titular	N	N	N	S	15	N	N	N	-		N	N	N	N	N	N
67	PP	-	10000	10000	train	10000	0	8836.78	-0.1163	7472.61	-0.2527	6389.52	-0.361	8500	-0.15	9202.08	797.92	8259.84	1740.16	8454.56	1545.44	5520	4480	8420.75	1579.25	2019-05-10	Vânia Petermann	Titular	N	N	N	N	-	N	N	S	1 day, 4:00:00		N	N	N	N	N	N
72	PP	-	10000	10000	test	8972.14	-0.1028	9171.32	-0.0829	9590.7	-0.0409	6693.76	-0.3306	8200	-0.18	9743.89	256.11	9189.25	810.75	9983.29	16.71	10000	-	10069.5	69.51	2019-01-10	Vânia Petermann	Titular	N	N	N	N	-	N	N	S	20:30:00		N	N	N	N	N	N
74	PP	-	10000	10000	train	9999.97	0	9789.13	-0.0211	9695.89	-0.0304	7264.41	-0.2736	9600	-0.04	10901.2	901.22	6040.31	3959.69	9637.5	362.5	6826.7	3173.3	7679.32	2320.68	2019-01-10	Vânia Petermann	Titular	N	N	N	N	-	N	N	S	1 day, 0:00:00		N	N	N	N	N	N
77	PP	-	10000	20000	test	6004.61	-0.3995	7171.88	-0.2828	9961.46	-0.0039	8649.5	-0.135	8885.2	-0.1115	9851.05	148.95	11378.3	1378.33	8411.82	1588.18	10550	550	9890.95	109.05	2019-01-23	Vânia Petermann	Titular	N	N	N	N	-	N	N	S	2 days, 0:00:00		N	N	N	N	N	N
80	PP	-	10000	20000	train	9999.98	0	9535.71	-0.0464	9643.05	-0.0357	6930.68	-0.3069	10000	0	9623.72	376.28	9155.94	844.06	9503.06	496.94	9837	163	9652.26	347.74	2019-01-21	Vânia Petermann	Titular	N	N	N	N	-	N	N	S	1 day, 0:00:00		N	N	N	N	N	N
98	PT	-	10000	10000	train	10000	0	8972.14	-0.1028	8867.19	-0.1133	7179.91	-0.282	9300	-0.07	9785.68	214.32	8956.63	1043.37	9294.71	705.29	10000	-	9676.35	323.65	2018-09-24	Rodrigo Clímaco José	Substituto	N	N	N	S	2	N	N	N	-		N	N	N	N	N	N
113	PP	-	10000	R$ 10.000,00	train	10000	0	9615.71	-0.0384	9577.68	-0.0422	6693.76	-0.3306	10150	0.015	9743.89	256.11	9189.25	810.75	9983.29	16.71	10000	-	10069.5	69.51	2018-10-08	Ana Luisa Schmidt Ramos	Substituto	N	N	N	N	-	N	N	S	1 day, 0:00:00		N	N	N	N	N	N
115	PP	-	10000	20000	test	5697.11	-0.4303	5709.91	-0.429	5205.86	-0.4794	5897.25	-0.4103	4900	-0.51	8288.92	1711.08	7903.83	2096.17	6643.85	3356.15	8154.5	1845.5	6483.04	3516.96	2018-10-10	Ana Luisa Schmidt Ramos	Substituto	N	N	S	N	-	N	N	N	-		N	N	N	N	N	N
125	PP	-	10000	10000	train	9999.97	0	9761.44	-0.0239	9142.24	-0.0858	6591.16	-0.3409	9700	-0.03	11404.7	1404.72	9284.85	715.15	10917.5	917.52	10080	80	10955.3	955.28	2018-11-05	Marcelo Pizolati	Titular	N	N	N	N	-	N	N	S	22:00:00		N	N	N	N	N	N
127	PT	-	10000	10000	test	13829.9	0.383	8060.63	-0.1939	8241.9	-0.1758	5692.48	-0.4308	9600	-0.04	7942.8	2057.2	8308.54	1691.46	8451.9	1548.1	10000	-	8649.12	1350.88	2018-10-17	Janaína Alexandre Linsmeyer Berbigier	Substituto	N	N	S	N	-	N	N	N	-		N	N	N	N	N	N
129	PP	-	10000	10000	train	10000.1	0	8344.02	-0.1656	8476.23	-0.1524	6098.17	-0.3902	8000	-0.2	7277.43	2722.57	7754.9	2245.1	6717.82	3282.18	7375.56	2624.44	6626.98	3373.02	2018-10-26	Ana Luisa Schmidt Ramos	Substituto	N	N	S	N	-	N	N	N	-		N	N	N	N	N	N
135	PT	-	10000	10000	test	6229.36	-0.3771	7377.36	-0.2623	7916.37	-0.2084	6357.66	-0.3642	9200	-0.08	8921.03	1078.97	7775.54	2224.46	8409.31	1590.69	10000	-	8466.82	1533.18	2018-10-31	Ana Luisa Schmidt Ramos	Substituto	N	N	N	N	-	N	N	S	7:00:00		N	N	N	N	N	N
138	PT	-	10000	10000	train	10000	0	8378.55	-0.1621	7747.4	-0.2253	6098.17	-0.3902	10200	0.02	11082.8	1082.76	9350.18	649.82	11296.5	1296.52	10190	190	14657.4	4657.39	2018-11-01	Marcelo Pizolati	Titular	N	N	N	N	-	N	N	S	23:00:00		N	N	N	N	N	N
157	PP	-	10000	10000	train	9999.99	0	9208.15	-0.0792	9601.88	-0.0398	6862.5	-0.3137	9000	-0.1	8377.89	1622.11	8168.95	1831.05	7687.25	2312.75	9525	475	8019.71	1980.29	2018-08-08	Vânia Petermann	Titular	N	N	N	N	-	N	N	S	10:00:00		N	N	N	N	N	N
162	PP	-	10000	18000	train	10000	0	9147.04	-0.0853	8464.85	-0.1535	6693.76	-0.3306	9800	-0.02	11108.2	1108.21	8255.23	1744.77	9964.23	35.77	8039.5	1960.5	8779.38	1220.62	2018-08-09	Vânia Petermann	Titular	N	N	N	S	1	N	S	N	-		N	N	N	N	N	N
170	PT	-	10000	10000	test	6264.88	-0.3735	7147.82	-0.2852	6703.22	-0.3297	6301.85	-0.3698	6200	-0.38	8966.1	1033.9	8083.55	1916.45	7919.75	2080.25	9763.33	236.67	8686.03	1313.97	2018-08-30	Vânia Petermann	Titular	N	N	N	S	1	N	N	S	22:00:00		N	N	N	N	N	N
174	PP	-	10000	20000	train	10000	0	8326.23	-0.1674	8178.3	-0.1822	7179.91	-0.282	9500	-0.05	14279.1	4279.06	10561.6	561.61	13124.3	3124.34	9748	252	11396.3	1396.31	2018-09-11	Vânia Petermann	Titular	N	N	N	N	-	N	N	S	1 day, 0:00:00		N	N	N	N	N	N
177	PT	-	10000	10000	test	5375.54	-0.4624	7150.9	-0.2849	7427.79	-0.2572	6301.85	-0.3698	8100	-0.19	8836.46	1163.54	8382.3	1617.7	8301.39	1698.61	9288.33	711.67	8884.35	1115.65	2018-09-12	Ana Luisa Schmidt Ramos	Substituto	N	N	N	N	-	N	N	S	15:00:00		N	N	N	N	N	N
185	PP	-	10000	10000	test	756.3	-0.9244	2817.02	-0.7183	3757.8	-0.6242	4193.04	-0.5807	2285.2	-0.7715	8763.9	1236.1	8259.84	1740.16	8394.62	1605.38	10000	-	8420.75	1579.25	2018-09-18	Ana Luisa Schmidt Ramos	Substituto	N	N	N	N	-	N	S	N	-		N	N	N	S	N	S
200	PP	-	10000	20000	test	3290.47	-0.671	6408.98	-0.3591	7094.71	-0.2905	5345.26	-0.4655	7350	-0.265	8436.95	1563.05	8906.03	1093.97	8470.85	1529.15	10000	-	9528.58	471.42	2018-05-29	Vânia Petermann	Titular	N	N	S	S	6	N	N	N	-		N	N	N	N	N	N
203	PP	-	10000	10000	train	10000	0	9255.34	-0.0745	8514.43	-0.1486	6930.68	-0.3069	9500	-0.05	9659.93	340.07	9377.3	622.7	10024.8	24.77	10000	-	10151.4	151.41	2018-01-19	Vânia Petermann	Titular	N	N	N	N	-	N	N	S	3 days, 0:00:00		N	N	N	S	N	S
207	PT	-	10000	10000	test	4756.2	-0.5244	7950.54	-0.2049	7125.91	-0.2874	6493.85	-0.3506	8800	-0.12	12411.8	2411.81	8696.46	1303.54	12016.8	2016.83	10377.2	377.19	9440.69	559.31	2018-02-08	Ana Luisa Schmidt Ramos	Substituto	N	N	N	N	-	N	N	S	1 day, 0:00:00		N	N	N	N	N	N
208	PT	-	10000	10000	train	10000	0	8393.71	-0.1606	8213.21	-0.1787	6301.85	-0.3698	9800	-0.02	7087.74	2912.26	7850.37	2149.63	8344.93	1655.07	10000	-	8540.28	1459.72	2018-02-19	Ana Luisa Schmidt Ramos	Substituto	N	N	N	N	-	N	N	S	12:00:00		N	N	N	N	N	N
209	PT	-	10000	10000	train	10000	0	8496.74	-0.1503	8360.26	-0.164	6166.67	-0.3833	10000	0	8985.41	1014.59	8604.07	1395.93	8529.28	1470.72	10000	-	8820.95	1179.05	2018-02-15	Ana Luisa Schmidt Ramos	Substituto	N	N	N	N	-	N	N	S	5:00:00		N	N	N	N	N	N
210	PP	-	10000	10000	train	10000	0	9625.16	-0.0375	8235.51	-0.1764	7179.91	-0.282	10000	0	11231.3	1231.33	9258.54	741.46	11871.9	1871.85	10000	-	10142.4	142.39	2018-03-06	Alexandra Lorenzi da Silva	Titular	N	N	N	N	-	N	N	S	1 day, 6:00:00		N	N	N	N	N	N
229	PP	-	10000	10000	train	10000	0	9391.44	-0.0609	8834.85	-0.1165	7264.41	-0.2736	10350	0.035	9699.47	300.53	9454.18	545.82	9340.76	659.24	10000	-	10201.1	201.14	2017-11-29	Vânia Petermann	Titular	N	N	N	N	-	N	N	S	2 days, 0:00:00		N	N	N	N	N	N
237	PP	-	10000	20000	train	10000	0	9649.74	-0.035	8440.43	-0.156	6862.5	-0.3137	10000	0	9989.82	10.18	9230.17	769.83	9899.42	100.58	9997	3	10235.6	235.65	2018-01-18	Vânia Petermann	Titular	N	N	N	N	-	N	N	S	1 day, 0:00:00		N	N	N	S	N	S
243	PP	-	10000	10000	train	10000	0	9666.7	-0.0333	8897.58	-0.1102	7704.17	-0.2296	9800	-0.02	9743.89	256.11	9189.25	810.75	9983.29	16.71	10000	-	10069.5	69.51	2017-08-29	Vânia Petermann	Titular	N	N	N	N	-	N	N	S	1 day, 0:00:00		N	N	N	N	N	N
248	PP	-	10000	10000	train	9999.99	0	9583.74	-0.0416	8582.44	-0.1418	7264.41	-0.2736	9700	-0.03	9918.8	81.2	9435.3	564.7	10056.3	56.29	10000	-	10030.4	30.41	2017-09-04	Vânia Petermann	Titular	N	N	N	N	-	N	N	S	19:00:00		N	N	N	N	N	N
257	PP	-	10000	10000	train	10000	0	9660.86	-0.0339	8138.71	-0.1861	6591.16	-0.3409	9700	-0.03	17231.4	7231.38	9477.28	522.72	12632.8	2632.77	10040	40	12428.6	2428.64	2017-09-12	Vânia Petermann	Titular	N	N	N	N	-	N	N	S	1 day, 6:00:00		N	N	N	N	N	N
259	PP	-	10000	10000	train	10000	0	9773.77	-0.0226	9080.06	-0.092	7179.91	-0.282	9400	-0.06	9800.07	199.93	9276.24	723.76	9954.41	45.59	10000	-	10057.4	57.37	2017-09-22	Vânia Petermann	Titular	N	N	N	N	-	N	N	S	22:00:00		N	N	N	N	N	N
269	PP	-	10000	40000	train	9999.99	0	9509.81	-0.049	9096.78	-0.0903	7179.91	-0.282	9200	-0.08	9989.82	10.18	9230.17	769.83	9899.42	100.58	9997	3	10235.6	235.65	2017-10-25	Vânia Petermann	Titular	N	N	N	N	-	N	N	S	1 day, 0:00:00		N	N	N	N	N	N
275	PP	-	10000	10000	test	7368.62	-0.2631	8574.09	-0.1426	7915.3	-0.2085	7179.91	-0.282	8100	-0.19	9262.89	737.11	9236.12	763.88	9368.85	631.15	10000	-	10052.2	52.23	2017-11-06	Vânia Petermann	Titular	N	N	N	N	-	N	N	S	22:00:00		N	N	N	N	N	N
276	PP	-	10000	10000	test	5667.36	-0.4333	5434.51	-0.4565	6312.72	-0.3687	5345.26	-0.4655	7050	-0.295	9798.4	201.6	8534.46	1465.54	9379.11	620.89	10000	-	9638.06	361.94	2017-11-08	Vânia Petermann	Titular	N	N	N	S	13	N	N	N	-		N	N	N	N	N	N
283	PP	-	10000	10000	test	6724.15	-0.3276	5682.63	-0.4317	6225.38	-0.3775	5345.26	-0.4655	7000	-0.3	9073.69	926.31	8688.14	1311.86	8137.36	1862.64	9551.18	448.82	8926.43	1073.57	2017-07-31	Vânia Petermann	Titular	N	N	N	S	17	N	N	N	-		N	N	N	N	N	N
293	PT	-	10000	10000	train	9999.98	0	9380.85	-0.0619	8504.52	-0.1495	6693.76	-0.3306	9300	-0.07	9703.16	296.84	9396.55	603.45	9603.1	396.9	10030	30	9824.96	175.04	2017-07-26	Vânia Petermann	Titular	N	N	N	N	-	N	N	S	20:00:00		N	N	N	N	N	N
301	PP	-	10000	20000	test	7501.35	-0.2499	9541.58	-0.0458	8035.32	-0.1965	6930.68	-0.3069	9600	-0.04	9262.89	737.11	9236.12	763.88	9368.85	631.15	10000	-	10052.2	52.23	2017-07-13	Vânia Petermann	Titular	N	N	N	N	-	N	N	S	1 day, 0:00:00		N	N	N	N	N	N
321	PP	-	10000	10000	train	10000	0	9705.72	-0.0294	8295.65	-0.1704	6930.68	-0.3069	10000	0	10083.8	83.83	9454.18	545.82	10167.5	167.48	10000	-	10201.1	201.14	2017-07-10	Vânia Petermann	Titular	N	N	N	N	-	N	N	S	1 day, 2:00:00		N	N	N	N	N	N
334	PT	-	10000	30000	test	9120.9	-0.0879	9360.59	-0.0639	8570.94	-0.1429	6930.68	-0.3069	9400	-0.06	9699.47	300.53	9454.18	545.82	9340.76	659.24	10000	-	10201.1	201.14	2017-07-18	Vânia Petermann	Titular	N	N	N	N	-	N	N	S	20:00:00		N	N	N	N	N	N
344	PP	-	10000	10000	train	9999.98	0	8581.74	-0.1418	8511.87	-0.1488	5750	-0.425	8300	-0.17	9566.87	433.13	8928.87	1071.13	8827.53	1172.47	10000	-	9916.91	83.09	2017-04-19	Vânia Petermann	Titular	S	N	N	N	-	N	N	N	-		N	N	N	N	N	N
346	PP	-	10000	10000	test	11972.7	0.1973	7488.95	-0.2511	7162.15	-0.2838	5897.25	-0.4103	6700	-0.33	10431.2	431.18	8696.27	1303.73	9814.5	185.5	10000	-	9711.89	288.11	2017-05-13	Vânia Petermann	Titular	N	N	S	N	-	N	N	N	-		N	N	N	N	N	N
359	PP	-	10000	10000	train	9999.99	0	8277.9	-0.1722	6922.95	-0.3077	5345.26	-0.4655	7400	-0.26	10748.7	748.72	8534.46	1465.54	9856.89	143.11	10000	-	9710.04	289.96	2017-02-07	Davidson Jahn Mello	Titular	N	N	N	N	-	N	S	N	-		N	N	N	N	N	N
374	PP	-	10000	10000	train	9999.99	0	7600.04	-0.24	7991.02	-0.2009	5337.28	-0.4663	7000	-0.3	8668.21	1331.79	8972.17	1027.83	9577.43	422.57	10000	-	9750.59	249.41	2016-12-09	Vânia Petermann	Titular	N	N	N	N	-	N	N	S	2 days, 0:00:00		N	N	N	N	N	N
383	PP	-	10000	10000	test	11165.5	0.1166	9665.54	-0.0334	10262.5	0.0262	6862.5	-0.3137	8750	-0.125	10495.5	495.47	8928.87	1071.13	9801.41	198.59	10000	-	9916.91	83.09	2016-07-27	Vânia Petermann	Titular	N	N	S	N	-	N	N	N	-		N	N	N	N	N	N
384	PT	-	10000	10000	test	9167.3	-0.0833	7160.18	-0.284	7095.45	-0.2905	6098.17	-0.3902	7400	-0.26	10030.4	30.41	8774.28	1225.72	9330.96	669.04	9928.52	71.48	9259.56	740.44	2016-08-31	Vânia Petermann	Titular	N	N	N	S	17	N	N	N	-		N	N	N	N	N	N
385	PT	-	10000	10000	train	10000	0	7527.51	-0.2472	7292.11	-0.2708	5337.28	-0.4663	6800	-0.32	7669.29	2330.71	7409.99	2590.01	7730.79	2269.21	8143.31	1856.69	7670.6	2329.4	2016-07-27	Bárbara Gonçalves Dalponte	Leigo	N	N	N	N	-	N	N	S	15:00:00		N	N	N	N	N	N
394	PP	-	10000	10000	train	10000	0	8352.05	-0.1648	7995.06	-0.2005	6098.17	-0.3902	8500	-0.15	10467.6	467.57	8956.63	1043.37	9904.52	95.48	10000	-	9739.41	260.59	2016-09-15	Vânia Petermann	Titular	N	N	N	S	6	N	N	N	-		N	N	N	N	N	N
396	PP	-	10000	10000	test	3527.57	-0.6472	6054.18	-0.3946	5314.09	-0.4686	4948.34	-0.5052	7500	-0.25	7136.47	2863.53	7895.66	2104.34	7832.98	2167.02	9442.5	557.5	7555.1	2444.9	2016-07-29	Vânia Petermann	Titular	S	N	N	N	-	N	N	N	-		N	N	N	N	N	N
426	PT	-	10000	10000	train	9999.99	0	8965.49	-0.1035	7958.56	-0.2041	6246.99	-0.3753	7900	-0.21	10601.9	601.93	8906.03	1093.97	9862.51	137.49	10000	-	9642.99	357.01	2016-02-24	Andresa Bernardo	Substituto	N	N	N	N	-	N	N	S	15:00:00		N	N	N	N	N	N
441	PT	-	10000	10000	train	9999.99	0	9140.46	-0.086	8051.02	-0.1949	6693.76	-0.3306	8800	-0.12	10431.2	431.18	8696.27	1303.73	9814.5	185.5	10000	-	9711.89	288.11	2015-12-14	Vânia Petermann	Titular	N	N	N	N	-	N	N	S	22:00:00		N	N	N	N	N	N
450	PT	-	10000	10000	train	9999.97	0	8858.54	-0.1141	8296.22	-0.1704	8582.28	-0.1418	8600	-0.14	10397.2	397.19	8912.4	1087.6	9857.29	142.71	10000	-	9776.27	223.73	2015-09-09	Vânia Petermann	Titular	N	N	N	N	-	N	N	S	15:00:00		N	N	N	N	N	N
456	PT	-	10000	20000	train	9999.99	0	8728.51	-0.1271	9197.13	-0.0803	6246.99	-0.3753	9400	-0.06	8631.53	1368.47	8066.97	1933.03	8515.75	1484.25	9977	23	8463.95	1536.05	2015-10-06	Vânia Petermann	Titular	N	N	N	N	-	N	N	S	15:00:00		N	N	N	N	N	N
463	PP	-	10000	10000	train	10000	0	8942.4	-0.1058	7450.63	-0.2549	6693.76	-0.3306	8500	-0.15	11022.3	1022.32	8959.25	1040.75	10060.6	60.56	10000	-	9497.24	502.76	2015-10-19	Vânia Petermann	Titular	N	N	S	N	-	N	N	N	-		N	N	N	N	N	N
464	PP	-	10000	10000	test	8541.57	-0.1458	8542.39	-0.1458	7495.94	-0.2504	6693.76	-0.3306	7200	-0.28	10546.7	546.67	8723.33	1276.67	9868.53	131.47	10000	-	9729.95	270.05	2015-10-19	Vânia Petermann	Titular	N	N	S	N	-	N	N	N	-		N	N	N	N	N	N
469	PT	-	10000	10000	train	10000	0	8417.88	-0.1582	7906.93	-0.2093	5750	-0.425	7000	-0.3	10497.2	497.22	8660.06	1339.94	10089.8	89.75	9886.67	113.33	9348.21	651.79	2015-10-28	Vânia Petermann	Titular	N	N	N	S	7	N	N	N	-		N	N	N	N	N	N
491	PT	-	10000	10000	train	10000	0	9103.91	-0.0896	7334.52	-0.2665	6098.17	-0.3902	8800	-0.12	10495.5	495.47	8928.87	1071.13	9801.41	198.59	10000	-	9916.91	83.09	2015-05-22	Iasodara Fin Nishi	Substituto	N	N	N	N	-	S	N	N	-		N	N	N	N	N	N
541	PT	-	10000	10000	train	10000	0	8954.29	-0.1046	7636.56	-0.2363	5492.86	-0.4507	9500	-0.05	8921.03	1078.97	7775.54	2224.46	8409.31	1590.69	10000	-	8466.82	1533.18	2015-01-07	Davidson Jahn Mello	Titular	N	N	N	S	-	N	N	N	-		N	N	N	N	N	N
546	PT	-	10000	10000	train	9999.99	0	9005.59	-0.0994	7855.47	-0.2145	6246.99	-0.3753	9600	-0.04	10495.5	495.47	8928.87	1071.13	9801.41	198.59	10000	-	9916.91	83.09	2015-01-28	Davidson Jahn Mello	Titular	N	N	N	N	-	N	N	S	13:00:00		N	N	N	N	N	N
550	PT	-	10000	10000	train	9999.99	0	8862.15	-0.1138	7488.68	-0.2511	6098.17	-0.3902	10000	0	11022.3	1022.32	8959.25	1040.75	10060.6	60.56	10000	-	9497.24	502.76	2014-12-13	Vânia Petermann	Titular	N	N	N	S	11	N	N	N	-		N	N	N	N	N	N
566	PT	-	10000	10000	train	10000	0	9440.89	-0.0559	9882.04	-0.0118	6164.29	-0.3836	9600	-0.04	9669.18	330.82	8686.28	1313.72	8976.93	1023.07	9395	605	9879.04	120.96	2014-12-14	Vânia Petermann	Titular	N	N	S	N	-	N	N	N	-		N	N	N	N	N	N
591	PT	-	10000	10000	train	10000	0	8841.96	-0.1158	7781.79	-0.2218	5673.47	-0.4327	10000	0	7942.8	2057.2	8308.54	1691.46	8451.9	1548.1	10000	-	8649.12	1350.88	2014-09-29	Vânia Petermann	Titular	N	N	N	S	1.5	N	N	N	-		N	N	N	N	N	N
599	PP	-	10000	10000	test	9777.22	-0.0223	8883.9	-0.1116	8742.8	-0.1257	5673.47	-0.4327	9500	-0.05	8846.11	1153.89	7912.64	2087.36	8481.56	1518.44	10000	-	8530.7	1469.3	2014-09-29	Vânia Petermann	Titular	N	N	N	S	5	N	N	N	-		N	N	N	N	N	N
606	PT	I	10000	10000		0	0	0	0	0	0	0	0	0	0	-	10000	-	10000	-	10000	-	10000	-	10000	2014-06-04	Margani de Mello	Titular	N	N	N	S	30	S	N	N	-		N	N	N	N	N	N
608	PP	-	10000	10000	train	10000	0	8928.66	-0.1071	8235.28	-0.1765	6693.76	-0.3306	10000	0	9381.99	618.01	8981.94	1018.06	9247.35	752.65	9985	15	9347.58	652.42	2014-06-05	Margani de Mello	Titular	N	N	N	N	-	N	S	N	-		N	N	N	S	N	S
615	PT	-	10000	10000	test	3438.81	-0.6561	7820.26	-0.218	7260.56	-0.2739	5452.38	-0.4548	8600	-0.14	7087.74	2912.26	7850.37	2149.63	8344.93	1655.07	10000	-	8540.28	1459.72	2014-03-07	Margani de Mello	Titular	N	N	N	N	-	N	S	N	-		N	N	N	N	N	N
618	PT	-	10000	12500	test	3487.82	0.3951	6333.78	1.5335	6575.4	1.6302	4239.2	0.6957	8500	2.4	5535.67	4464.33	6121.56	3878.44	4034.85	5965.15	3212.5	6787.5	3319.75	6680.25	2014-03-21	Margani de Mello	Titular	N	N	N	N	-	N	S	N	-		N	N	N	N	N	N
619	PP	-	10000	10000	train	10000	0	8974.42	-0.1026	7533.61	-0.2466	5673.47	-0.4327	8600	-0.14	8921.03	1078.97	7775.54	2224.46	8409.31	1590.69	10000	-	8466.82	1533.18	2014-03-21	Margani de Mello	Titular	N	N	N	N	-	N	S	N	-		N	N	N	N	N	N
620	PT	-	10000	10000	train	10000	0	9073.81	-0.0926	8360.78	-0.1639	5492.86	-0.4507	8700	-0.13	8181.86	1818.14	8058.73	1941.27	8326.38	1673.62	10000	-	8550.33	1449.67	2014-03-21	Margani de Mello	Titular	N	N	N	N	-	N	S	N	-		N	N	N	N	N	N
629	PT	-	10000	10000	test	8735.77	-0.1264	7755.97	-0.2244	8472.56	-0.1527	6693.76	-0.3306	6800	-0.32	13410.6	3410.62	8992.85	1007.15	11364.6	1364.58	10040	40	13895.3	3895.26	2014-04-15	Margani de Mello	Titular	N	N	N	N	-	N	N	S	1 day, 6:00:00		N	N	N	N	N	N
640	PT	-	10000	10000	train	9999.95	0	9002.31	-0.0998	9132.05	-0.0868	7142.86	-0.2857	11000	0.1	8181.86	1818.14	8058.73	1941.27	8326.38	1673.62	10000	-	8550.33	1449.67	2014-02-10	Margani de Mello	Titular	N	N	N	N	-	N	N	N	-		N	N	N	N	N	N
643	PP	-	10000	10000	train	10000	0	8872.73	-0.1127	8129.26	-0.1871	5673.47	-0.4327	9900	-0.01	8921.03	1078.97	7775.54	2224.46	8409.31	1590.69	10000	-	8466.82	1533.18	2014-02-10	Margani de Mello	Titular	N	N	N	S	10	N	N	N	-		N	N	N	N	N	N
644	PT	-	10000	10000	test	9606.8	-0.0393	8514.7	-0.1485	7922.06	-0.2078	5492.86	-0.4507	9900	-0.01	8846.11	1153.89	7912.64	2087.36	8481.56	1518.44	10000	-	8530.7	1469.3	2014-02-10	Margani de Mello	Titular	N	N	N	S	10	N	N	N	-		N	N	N	N	N	N
649	PP	-	10000	10000	test	7868.97	-0.2131	7950.7	-0.2049	8135.82	-0.1864	6693.76	-0.3306	8800	-0.12	9527.6	472.4	9222.64	777.36	9913.68	86.32	10000	-	10064.9	64.85	2019-05-22	Vânia Petermann	Titular	N	N	N	N	-	N	N	S	14:00:00		N	N	N	N	N	N
652	PP	-	10000	10000	test	5098.51	-0.4901	7968.28	-0.2032	7806.07	-0.2194	6493.85	-0.3506	7800	-0.22	9760.72	239.28	9448.23	551.77	9938.71	61.29	10000	-	10051.6	51.57	2019-05-23	Vânia Petermann	Titular	N	N	N	N	-	N	N	S	1 day, 0:00:00		N	N	N	S	N	S
661	PP	-	10000	10000	test	8671.82	-0.1328	8255.44	-0.1745	8382.45	-0.1618	6925.34	-0.3075	8600	-0.14	10389	388.99	9143.13	856.87	11232.3	1232.3	10000	-	9851.54	148.46	2019-05-30	Vânia Petermann	Titular	N	N	N	N	-	N	N	S	1 day, 0:00:00		N	N	N	N	N	N
665	PP	-	10000	10000	test	4245.38	-0.5755	6469.73	-0.353	5857.92	-0.4142	5337.28	-0.4663	7900	-0.21	10705.8	705.84	8695.92	1304.08	9874.71	125.29	9997	3	9612.06	387.94	2019-05-29	Vânia Petermann	Titular	N	N	N	S	7	N	N	N	-		N	N	N	N	N	N
668	PT	-	10000	10000	train	10000	0	8691.79	-0.1308	7491.99	-0.2508	6693.76	-0.3306	9500	-0.05	9412.53	587.47	9347.28	652.72	9550.96	449.04	10030	30	9681.85	318.15	2019-05-30	Vânia Petermann	Titular	N	N	N	N	-	N	N	S	1 day, 10:00:00		N	N	N	N	N	N
674	PP	-	10000	21000	train	10000	0	8436.2	-0.1564	10223.8	0.0224	6164.29	-0.3836	5000	-0.5	5147.41	4852.59	7349.01	2650.99	8136.43	1863.57	6707.6	3292.4	7677.68	2322.32	2019-06-05	Vânia Petermann	Titular	N	N	N	N	-	N	N	S	12:00:00		N	N	N	N	N	N
675	PP	-	10000	10000	test	4942.92	-0.5057	4259.1	-0.5741	4584.41	-0.5416	5337.28	-0.4663	2500	-0.75	6899	3101	7392.76	2607.24	7667.23	2332.77	7156.23	2843.77	7562.26	2437.74	2019-06-06	Vânia Petermann	Titular	N	N	N	N	-	N	N	S	1 day, 0:00:00		N	N	N	N	N	N
676	PP	-	10000	20000	train	10000	0	7678.6	-0.2321	7409	-0.2591	5452.38	-0.4548	6000	-0.4	6960.3	3039.7	7512.31	2487.69	7734.18	2265.82	7273.28	2726.72	7626.41	2373.59	2019-06-07	Vânia Petermann	Titular	N	N	N	N	-	N	N	S	12:00:00		N	N	N	N	N	N
679	PP	-	10000	10000	train	9999.98	0	9612.15	-0.0388	9145.74	-0.0854	8435.93	-0.1564	9700	-0.03	9527.6	472.4	9222.64	777.36	9913.68	86.32	10000	-	10064.9	64.85	2019-06-07	Vânia Petermann	Titular	N	N	N	N	-	N	N	S	12:00:00		N	N	N	N	N	N
685	PP	-	10000	10000	test	4454.08	-0.5546	2582.19	-0.7418	3834.43	-0.6166	4088.03	-0.5912	500	-0.95	7614.78	2385.22	7423.79	2576.21	8349.92	1650.08	7442.98	2557.02	8251.74	1748.26	2019-06-11	Vânia Petermann	Titular	N	N	N	N	-	N	N	S	1 day, 0:00:00		N	N	N	N	N	N
690	PP	-	10000	10000	test	1765.03	-0.8235	970.92	-0.9029	2665.82	-0.7334	3894.39	-0.6106	1100	-0.89	7449.08	2550.92	7520.78	2479.22	8174.35	1825.65	7319.17	2680.83	7569.14	2430.86	2019-06-12	Vânia Petermann	Titular	N	N	N	N	-	N	S	N	-		N	N	N	N	N	N
709	PP	-	10000	20000	train	10000	0	9576.68	-0.0423	9580.61	-0.0419	7865.17	-0.2135	9200	-0.08	11753.6	1753.62	10399.9	399.87	11964.3	1964.34	9706.98	293.02	11191.7	1191.66	2019-06-24	Vânia Petermann	Titular	N	N	N	N	-	N	N	S	17:00:00		N	N	S	N	S	N
749	PP	-	10000	10000	train	9999.98	0	8907.67	-0.1092	7961.76	-0.2038	6301.85	-0.3698	7800	-0.22	7780.63	2219.37	8533.56	1466.44	6444.31	3555.69	9790	210	8600.92	1399.08	2019-07-24	Vânia Petermann	Titular	N	N	S	N	-	N	N	N	-		N	N	N	N	N	N
750	PP	-	10000	10000	train	10000	0	9665.32	-0.0335	8716.68	-0.1283	7704.17	-0.2296	10000	0	9659.93	340.07	9377.3	622.7	10024.8	24.77	10000	-	10151.4	151.41	2019-07-26	Vânia Petermann	Titular	N	N	N	N	-	N	N	S	1 day, 2:00:00		N	N	N	N	N	N
755	PP	-	10000	10000	train	9999.99	0	9651.22	-0.0349	9055.58	-0.0944	7704.17	-0.2296	9600	-0.04	9743.89	256.11	9189.25	810.75	9983.29	16.71	10000	-	10069.5	69.51	2019-07-31	Vânia Petermann	Titular	N	N	N	N	-	N	N	S	1 day, 13:00:00		N	N	N	N	N	N
765	PT	-	10000	10000	train	10000	0	8132.7	-0.1867	7440.58	-0.2559	5692.48	-0.4308	9300	-0.07	9885.63	114.37	8954.41	1045.59	9453.51	546.49	10000	-	9741.03	258.97	2019-08-02	Vânia Petermann	Titular	N	N	N	S	72	N	N	N	-		N	N	N	N	N	N
772	PP	-	10000	10000	train	10000	0	9601.38	-0.0399	8191.82	-0.1808	6576.38	-0.3424	9700	-0.03	9326.12	673.88	9258.54	741.46	9983.09	16.91	10000	-	10136	135.97	2019-08-06	Vânia Petermann	Titular	N	N	N	N	-	N	N	S	1 day, 0:00:00		N	N	N	N	N	N
773	PP	-	10000	20000	test	7771.07	-0.2229	5850.59	-0.4149	7091.44	-0.2909	6301.85	-0.3698	4700	-0.53	9605.16	394.84	9189.25	810.75	10797.2	797.22	9988	12	10294	293.98	2019-08-07	Vânia Petermann	Titular	N	N	N	N	-	N	N	S	2 days, 0:00:00		N	N	N	N	N	N
783	PP	-	10000	10000	train	10000	0	9416.08	-0.0584	9237.7	-0.0762	7704.17	-0.2296	9600	-0.04	10570.3	570.26	10953.7	953.7	11451	1450.97	9920	80	11711	1710.97	2019-08-08	Vânia Petermann	Titular	N	N	N	N	-	N	N	S	1 day, 0:00:00		N	N	N	N	N	N
794	PP	-	10000	20000	test	6646.14	-0.3354	5485.28	-0.4515	5985.77	-0.4014	6357.66	-0.3642	5000	-0.5	7644.96	2355.04	8123.67	1876.33	7988.74	2011.26	9530	470	7702.16	2297.84	2019-08-13	Vânia Petermann	Titular	N	N	N	N	-	N	N	S	21:00:00		N	N	N	N	N	N
797	PP	-	10000	10000	test	7304.99	-0.2695	6867.66	-0.3132	6835.69	-0.3164	6301.85	-0.3698	8400	-0.16	8942.85	1057.15	8213.78	1786.22	7699.7	2300.3	9284.88	715.12	8744.57	1255.43	2019-08-14	Vânia Petermann	Titular	N	N	N	N	-	N	N	S	20:00:00		N	N	N	N	N	N
798	PT	-	10000	10000	test	7156.66	-0.2843	5884.89	-0.4115	5894.41	-0.4106	6301.85	-0.3698	7300	-0.27	11674.4	1674.41	8906.03	1093.97	10444.1	444.1	9945	55	9881.36	118.64	2019-08-14	Vânia Petermann	Titular	N	N	N	N	-	N	N	S	1 day, 0:00:00		N	N	N	N	N	N
801	PP	-	10000	10000	train	10000	0	8986.08	-0.1014	9393.92	-0.0606	5897.25	-0.4103	7650	-0.235	9839.68	160.32	8906.03	1093.97	9261.43	738.57	10000	-	9528.58	471.42	2019-08-19	Vânia Petermann	Titular	N	N	S	S	5	N	N	N	-		N	N	N	N	N	N
803	PP	-	10000	10000	train	10000	0	8955.8	-0.1044	8960.61	-0.1039	6925.34	-0.3075	9649.6	-0.035	6203.79	3796.21	6420.85	3579.15	7042.98	2957.02	5741.67	4258.33	6726.07	3273.93	2019-08-20	Vânia Petermann	Titular	N	N	N	N	-	N	N	S	14:00:00		N	N	N	N	N	N
804	PT	-	10000	10000	train	9999.98	0	8396.74	-0.1603	7929.82	-0.207	6246.99	-0.3753	9350	-0.065	10263.5	263.51	8954.41	1045.59	9530.47	469.53	10000	-	9741.03	258.97	2019-08-20	Vânia Petermann	Titular	N	N	N	N	-	N	N	S	18:00:00		N	N	N	N	N	N
808	PP	-	10000	10000	train	10000	0	9733.59	-0.0266	10279.9	0.028	6985.51	-0.3014	9200	-0.08	9659.93	340.07	9377.3	622.7	10024.8	24.77	10000	-	10151.4	151.41	2019-08-22	Vânia Petermann	Titular	N	N	N	N	-	N	N	S	1 day, 3:00:00		N	N	N	N	N	N
817	PP	-	10000	10000	train	10000	0	9778.52	-0.0221	9332.13	-0.0668	6576.38	-0.3424	10000	0	9570.56	429.44	8785.24	1214.76	9386.7	613.3	9603.05	396.95	9733.82	266.18	2019-08-30	Vânia Petermann	Titular	N	N	N	N	-	N	N	S	23:00:00		N	N	N	N	N	N
819	PP	-	10000	10000	train	9999.98	0	8846.29	-0.1154	8440.66	-0.1559	6591.16	-0.3409	8300	-0.17	10696.6	696.58	9460.29	539.71	10825.3	825.31	9997	3	10494.9	494.88	2019-08-30	Vânia Petermann	Titular	N	N	N	N	-	N	N	S	1 day, 0:00:00		N	N	N	N	N	N
821	PP	-	10000	20000	test	10245	0.0245	9026.82	-0.0973	10203.2	0.0203	8109.93	-0.189	9100	-0.09	12698.4	2698.35	10659.8	659.84	13393.8	3393.81	10260	260	11543.8	1543.76	2019-09-03	Vânia Petermann	Titular	N	N	N	N	-	N	N	S	1 day, 0:00:00		N	N	N	N	N	N
831	PP	-	10000	20000	test	7800.93	-0.2199	9051.95	-0.0948	8729	-0.1271	6985.51	-0.3014	10000	0	9354.18	645.82	9276.24	723.76	9298.83	701.17	10000	-	10057.4	57.37	2019-09-10	Vânia Petermann	Titular	N	N	N	N	-	N	N	S	23:00:00		N	N	N	N	N	N
832	PP	-	10000	10000	train	10000	0	9651.74	-0.0348	9575.7	-0.0424	6591.16	-0.3409	8900	-0.11	10405.4	405.4	9379.49	620.51	10795.5	795.54	9997	3	10280.4	280.42	2019-09-10	Vânia Petermann	Titular	N	N	N	N	-	N	N	S	1 day, 0:00:00		N	N	N	N	N	N
834	PP	-	10000	10000	test	5561.1	-0.4439	7080.47	-0.292	6688.56	-0.3311	5337.28	-0.4663	7550	-0.245	9798.4	201.6	8534.46	1465.54	9379.11	620.89	10000	-	9638.06	361.94	2019-09-13	Vânia Petermann	Titular	N	N	N	S	11	N	N	N	-		N	N	N	N	N	N
837	PP	-	10000	10000	train	10000	0	7574.67	-0.2425	7901.28	-0.2099	5452.38	-0.4548	5000	-0.5	7488.34	2511.66	7454.15	2545.85	8389.23	1610.77	8481.12	1518.88	8429.74	1570.26	2019-09-25	Vânia Petermann	Titular	N	N	N	N	-	N	N	S	22:00:00		N	N	N	N	N	N
841	PP	-	10000	10000	train	9999.98	0	7035.9	-0.2964	7144.29	-0.2856	4989.8	-0.501	10000	0	4214.93	5785.07	7338.3	2661.7	7782.12	2217.88	7197.42	2802.58	7586.44	2413.56	2019-10-01	Vânia Petermann	Titular	N	N	N	N	-	N	S	N	-		N	N	N	N	N	N
887	PP	-	10000	10000																						2020-01-29	Vânia Petermann	Titular	N	S	N	N	-	N	N	N	-		N	N	N	N	N	N
889	PP	-	10000	10000																						2020-03-16	Vânia Petermann	Titular	N	N	N	N	-	N	N	S	1 day, 0:00:00		N	N	N	N	N	N
891	PP	-	10000	10000																						2020-01-10	Vânia Petermann	Titular	N	N	N	N	-	N	S	N	-		N	N	N	N	N	N
898	PT	-	10000	10000																						2013-04-22	Margani de Mello	Titular	N	N	S	N	-	N	N	N	-		N	N	N	N	N	N
903	PP	-	10000	10000																						2013-04-26	Margani de Mello	Titular	N	N	N	N	-	S	N	N	-		N	N	N	N	N	N
909	PT	-	10000	10000																						2013-06-05	Eduardo Peruffo e Silva	Leigo	N	N	N	S	35	N	N	N	-		N	N	N	N	N	N
927	PP	-	10000	10000																						2013-07-09	Margani de Mello	Titular	N	N	N	N	-	N	N	S	20:00:00		N	N	N	N	N	N
928	PP	-	10000	10000																						2013-07-11	Margani de Mello	Titular	N	N	N	N	-	N	N	S	6:00:00		N	N	N	N	N	N
936	PT	-	10000	10000																						2013-08-05	Margani de Mello	Titular	N	N	N	S	18	N	N	N	-		N	N	N	N	N	N
939	PT	-	10000	10000																						2013-08-07	Eduardo Peruffo e Silva	Leigo	N	N	N	N	-	N	N	S	1 day, 0:00:00		N	N	N	N	N	N
964	PP	-	10000	10000																						2013-11-05	Margani de Mello	Titular	N	N	N	N	-	N	S	N	-		N	N	N	N	N	N
965	PT	-	10000	10000																						2013-11-05	Margani de Mello	Titular	N	N	N	N	-	N	S	N	-		N	N	N	N	N	N
967	PP	-	10000	10000																						2013-11-21	Margani de Mello	Titular	N	N	N	N	-	N	N	S	17:39:00		N	N	N	N	N	N
991	PT	-	10000	10000																						2012-10-18	Margani de Mello	Titular	N	N	N	N	-	N	N	S	1 day, 0:00:00		N	N	N	N	N	N
1040	PT	-	10000	10000																						2020-04-30	Vânia Petermann	Titular	N	N	N	N	-	N	N	S	1 day, 0:00:00		N	N	N	N	N	N
1042	PP	-	10000	10000																						2020-01-22	Vânia Petermann	Titular	N	N	N	N	-	N	N	S	1 day, 0:00:00		N	N	N	N	N	N
1045	PP	-	10000	20000																						2020-01-08	Vânia Petermann	Titular	N	N	N	N	-	N	N	S	1 day, 4:00:00		N	N	N	N	N	N
1058	PP	-	10000	10000																						2020-04-24	Vânia Petermann	Titular	N	N	N	N	-	N	N	S	1 day, 0:00:00		N	N	N	N	N	N
1063	PP	-	10000	10000																						2020-03-17	Vânia Petermann	Titular	N	N	N	N	-	N	N	S	20:00:00		N	N	N	N	N	N
1067	PP	-	10000	10000																						2020-01-22	Vânia Petermann	Titular	N	N	N	N	-	N	N	S	1 day, 0:00:00		N	N	N	N	N	N
1071	PP	-	10000	20000																						2020-03-02	Mônica Bonelli Paulo Prazeres	Substituto	N	N	N	N	-	N	N	S	20:00:00		N	N	N	N	N	N
1072	PP	-	10000	10000																						2020-03-02	Mônica Bonelli Paulo Prazeres	Substituto	N	N	N	N	-	N	N	S	1 day, 0:00:00		N	N	N	N	N	N
1073	PP	-	10000	10000																						2020-03-02	Mônica Bonelli Paulo Prazeres	Substituto	N	N	N	N	-	N	N	S	1 day, 0:00:00		N	N	N	N	N	N
1079	PP	-	10000	10000																						2020-04-21	Vânia Petermann	Titular	N	N	N	N	-	N	N	S	21:00:00		N	N	N	N	N	N
1086	PP	-	10000	10000																						2020-01-27	Vânia Petermann	Titular	N	N	N	N	-	N	N	S	1 day, 0:00:00		N	N	N	N	N	N
1090	PP	-	10000	10000																						2019-10-03	Vânia Petermann	Titular	N	N	N	N	-	N	N	S	1 day, 0:00:00		N	N	N	N	N	N
1106	PP	-	10000	10000																						2020-07-27	Vânia Petermann	Titular	N	N	N	N	-	N	N	S	1 day, 0:00:00		N	N	N	N	N	N
1107	PP	-	10000	10000																						2020-07-16	Vânia Petermann	Titular	N	N	N	N	-	N	N	S	1 day, 6:00:00		N	N	N	N	N	N
1115	PT	-	10000	20000																						2020-01-22	Vânia Petermann	Titular	N	N	S	N	-	N	N	N	-		N	N	N	N	N	N
1150	PP	-	10000	10000																						2019-09-30	Vânia Petermann	Titular	N	N	N	N	-	N	N	S	1 day, 1:00:00		N	N	N	N	N	N
1151	PP	-	10000	10000																						2019-09-30	Vânia Petermann	Titular	N	N	N	N	-	N	N	S	1 day, 1:00:00		N	N	N	N	N	N
20	PT	-	9700	9700	train	9700.04	0	9046.34	-0.0674	9317.58	-0.0394	6357.66	-0.3446	8890	-0.0835	11421.8	1721.79	9436.71	263.29	11191.8	1491.79	10000	300	10268.8	568.79	2019-03-26	Lucilene dos Santos	Substituto	N	N	N	N	-	N	N	S	1 day, 0:00:00		N	N	N	N	N	N
13	PP	-	9000	18000	train	9000.01	0	8533.52	-0.0518	7625.58	-0.1527	8109.93	-0.0989	8400	-0.0667	9376.11	376.11	8083.54	916.46	8242.11	757.89	9386.65	386.65	8681.04	318.96	2019-03-11	Vânia Petermann	Titular	N	N	N	N	-	N	N	S	20:00:00		N	N	N	N	N	N
164	PP	-	9000	18000	train	9000.02	0	8605.15	-0.0439	8672.72	-0.0364	7264.41	-0.1928	8100	-0.1	6710.67	2289.33	5957.4	3042.6	6769.43	2230.57	7057.62	1942.38	6936.82	2063.18	2018-08-13	Vânia Petermann	Titular	N	N	N	N	-	N	N	S	7:00:00		N	N	N	N	N	N
168	PP	-	9000	18000	test	1931.72	-0.7854	4381.18	-0.5132	4345.45	-0.5172	3894.39	-0.5673	4000	-0.5556	6592	2408	5910.41	3089.59	6997.55	2002.45	6696.82	2303.18	6667.57	2332.43	2018-08-27	Vânia Petermann	Titular	N	N	N	N	-	N	N	S	10:00:00		N	N	N	N	N	N
233	PP	-	9000	9000	test	6312.58	-0.2986	6541	-0.2732	5943.75	-0.3396	6246.99	-0.3059	8100	-0.1	9473.34	473.34	5957.4	3042.6	8189.04	810.96	7250	1750	7131.22	1868.78	2018-01-18	Vânia Petermann	Titular	N	N	N	N	-	N	S	S	7:00:00		N	N	N	N	N	N
449	PT	-	9000	9000	test	7221.15	-0.1977	5866.49	-0.3482	6186.22	-0.3126	6693.76	-0.2562	6600	-0.2667	6760.1	2239.9	5864.85	3135.15	6685.59	2314.41	6790.57	2209.43	6033.24	2966.76	2015-09-09	Vânia Petermann	Titular	N	N	N	S	12	N	N	N	-		N	N	N	N	N	N
504	PT	-	9000	9000	train	9000	0	8519.45	-0.0534	9144.68	0.0161	9428.57	0.0476	8800	-0.0222	7647.04	1352.96	5864.85	3135.15	7039.9	1960.1	6885.62	2114.38	6124.48	2875.52	2015-08-03	Vânia Petermann	Titular	N	N	N	S	1	N	N	S	13:00:00		N	N	N	N	N	N
753	PP	-	9000	9000	test	7578.84	-0.1579	6785.82	-0.246	7356.09	-0.1827	7264.41	-0.1928	6900	-0.2333	6796.43	2203.57	5957.68	3042.32	7882.26	1117.74	7153.41	1846.59	6816.9	2183.1	2019-07-31	Vânia Petermann	Titular	N	N	N	N	-	N	N	S	12:00:00		N	N	N	N	N	N
771	PP	-	9000	9000	train	8999.99	0	8138.15	-0.0958	7083.91	-0.2129	6576.38	-0.2693	8200	-0.0889	8323.98	676.02	5891.5	3108.5	6637.49	2362.51	4576.75	4423.25	6580.46	2419.54	2019-08-06	Vânia Petermann	Titular	N	N	N	N	-	N	N	S	16:00:00		N	N	N	N	N	N
775	PP	-	9000	9000	train	9000.01	0	8011.9	-0.1098	7562.92	-0.1597	6591.16	-0.2676	8700	-0.0333	8084.99	915.01	5910.37	3089.63	8234.88	765.12	6916.33	2083.67	7034.98	1965.02	2019-08-07	Vânia Petermann	Titular	N	N	N	N	-	N	N	S	17:00:00		N	N	N	N	N	N
1092	PP	-	9000	9000																						2020-02-10	Vânia Petermann	Titular	N	N	N	N	-	N	N	S	17:00:00		N	N	N	N	N	N
1148	PP	-	9000	9000																						2019-12-02	Vânia Petermann	Titular	N	N	N	N	-	N	N	S	18:00:00		N	N	N	N	N	N
202	PT	-	8900	17800	test	6095.16	-0.3152	5489.52	-0.3832	5017.5	-0.4362	6246.99	-0.2981	6600	-0.2584	8605.48	294.52	7678.5	1221.5	8576.36	323.64	9587.67	687.67	8364.09	535.91	2018-01-19	Vânia Petermann	Titular	N	N	N	N	-	N	N	S	1 day, 0:00:00		N	N	N	N	N	N
215	PT	-	8500	8500	train	8500.01	0	7977.39	-0.0615	8036.39	-0.0545	6925.34	-0.1853	10100	0.1882	10376.2	1876.21	8093.2	406.8	9012.88	512.88	12340.4	3840.35	9959.99	1459.99	2018-03-08	Alexandra Lorenzi da Silva	Titular	N	N	N	N	-	N	N	S	1 day, 0:00:00		N	N	N	N	N	N
306	PT	-	8500	8500	train	8500.01	0	6730.03	-0.2082	6321.55	-0.2563	5000	-0.4118	6950	-0.1824	7043.18	1456.82	7162.05	1337.95	7709.61	790.39	6170.58	2329.42	7577.5	922.5	2017-07-26	Vânia Petermann	Titular	N	N	N	S	7	N	N	N	-		N	N	N	N	N	N
863	PP	-	8500	17000																						2019-11-22	Vânia Petermann	Titular	N	N	N	N	-	N	N	S	14:00:00		N	N	N	N	N	N
1134	PP	-	8500	8500																						2020-09-22	Vânia Petermann	Titular	N	N	N	N	-	N	N	S	18:00:00		N	N	N	S	N	S
15	PP	-	8000	8000	train	7999.99	0	7481.48	-0.0648	6563.81	-0.1795	6301.85	-0.2123	7150	-0.1062	11900.2	3900.21	5965.51	2034.49	9077.69	1077.69	6016.67	1983.33	7293.7	706.3	2019-03-11	Vânia Petermann	Titular	N	N	N	N	-	N	N	S	16:00:00		N	N	N	N	N	N
103	PP	-	8000	8000	train	8000	0	6838.34	-0.1452	6030.8	-0.2462	5337.28	-0.3328	5400	-0.325	6574.06	1425.94	7370.87	629.13	7712.09	287.91	6833.54	1166.46	7444.61	555.39	2018-08-28	Letícia Bodanese Rodegheri	Substituto	N	N	N	N	-	N	N	N	-		N	N	S	N	S	N
162	PP	-	8000	18000	train	10000	0	9147.04	-0.0853	8464.85	-0.1535	6693.76	-0.3306	9800	-0.02	11108.2	3108.21	8255.23	255.23	9964.23	1964.23	8039.5	39.5	8779.38	779.38	2018-08-09	Vânia Petermann	Titular	N	N	N	S	1	N	S	N	-		N	N	N	N	N	N
221	PP	-	8000	16000	#N/A	#N/A	#N/A	#N/A	#N/A	#N/A	#N/A	#N/A	#N/A	#N/A	#N/A	2912.4	5087.6	3016.17	4983.83	2607.44	5392.56	3000	5000	2985.24	5014.76	2018-03-08	Alexandra Lorenzi da Silva	Titular	N	N	N	S	2	S	N	N	-		N	N	N	N	N	N
231	PP	-	8000	16000	train	8000.01	0	7765.22	-0.0293	7881.35	-0.0148	5897.25	-0.2628	7900	-0.0125	7799.98	200.02	5996.5	2003.5	7870.41	129.59	6695.67	1304.33	6938.64	1061.36	2018-01-11	Vânia Petermann	Titular	N	N	N	S	1	N	N	S	10:00:00		N	N	N	N	N	N
263	PP	-	8000	8000	train	7999.99	0	7589.27	-0.0513	7050.28	-0.1187	5897.25	-0.2628	8300	0.0375	4384.42	3615.58	6007.56	1992.44	5337.23	2662.77	5298.5	2701.5	6574.7	1425.3	2017-09-26	Vânia Petermann	Titular	N	N	N	N	-	N	S	N	-		N	N	N	N	N	N
267	PP	-	8000	8000	train	8000	0	7335.11	-0.0831	6364.79	-0.2044	5750	-0.2812	7300	-0.0875	5376.24	2623.76	5924.91	2075.09	6819.31	1180.69	7103.2	896.8	6707.01	1292.99	2017-10-24	Vânia Petermann	Titular	N	N	N	N	-	N	N	S	13:00:00		N	N	N	N	N	N
278	PP	-	8000	8000	train	8000	0	7514.09	-0.0607	6912.07	-0.136	4989.8	-0.3763	7600	-0.05	5741.57	2258.43	5956.2	2043.8	6511.59	1488.41	5789.01	2210.99	6055.96	1944.04	2017-11-13	Vânia Petermann	Titular	N	N	N	N	-	N	N	S	19:00:00		N	N	N	N	N	N
284	PP	-	8000	8000	train	8000.01	0	7865.66	-0.0168	7899.62	-0.0125	7179.91	-0.1025	7100	-0.1125	6648.11	1351.89	5974.4	2025.6	6876.66	1123.34	7206.12	793.88	7073.84	926.16	2017-07-31	Vânia Petermann	Titular	N	N	N	N	-	N	N	S	18:00:00		N	N	N	N	N	N
287	PP	-	8000	8000	train	7999.99	0	7047.53	-0.1191	6348.78	-0.2064	5897.25	-0.2628	7500	-0.0625	5546.44	2453.56	5864.85	2135.15	6080.59	1919.41	5897.81	2102.19	5855.65	2144.35	2017-07-11	Vânia Petermann	Titular	N	N	N	N	-	N	N	S	2 days, 0:00:00		N	N	N	N	N	N
299	PP	-	8000	16000	train	8000.01	0	7200.99	-0.0999	6539.76	-0.1825	5000	-0.375	7100	-0.1125	4755.27	3244.73	5956.2	2043.8	6195.18	1804.82	5435.72	2564.28	5991.66	2008.34	2017-07-01	Vânia Petermann	Titular	N	N	N	N	-	N	S	N	-		N	N	N	N	N	N
320	PT	-	8000	8000	test	8452.97	0.0566	7927.7	-0.009	7330.15	-0.0837	7704.17	-0.037	8000	0	7532.54	467.46	6045.51	1954.49	7572.93	427.07	7037.36	962.64	7148.77	851.23	2017-07-11	Vânia Petermann	Titular	N	N	N	N	-	N	N	S	1 day, 0:00:00		N	N	N	N	N	N
342	PP	-	8000	8000	train	7999.99	0	6952.24	-0.131	6429.91	-0.1963	4877.42	-0.3903	7500	-0.0625	5666.45	2333.55	5962.45	2037.55	6551.41	1448.59	6390	1610	6489.86	1510.14	2016-09-21	Vânia Petermann	Titular	N	N	N	N	-	N	N	S	17:00:00		N	N	N	N	N	N
353	PT	-	8000	8000	train	8000.02	0	7381.21	-0.0773	6199.85	-0.225	5897.25	-0.2628	7700	-0.0375	5964.36	2035.64	5960.6	2039.4	8330.04	330.04	3197.6	4802.4	6032.08	1967.92	2016-05-16	Vânia Petermann	Titular	N	N	N	N	-	N	N	S	1 day, 0:00:00		N	N	N	N	N	N
363	PP	-	8000	8000	train	7999.98	0	7256.4	-0.093	5068.71	-0.3664	4948.34	-0.3815	7600	-0.05	6829.43	1170.57	5864.85	2135.15	6496.35	1503.65	5634.38	2365.62	6033.24	1966.76	2016-10-11	Vânia Petermann	Titular	N	N	N	N	-	N	N	S	1 day, 0:00:00		N	N	N	N	N	N
369	PP	-	8000	8000	test	7137.04	-0.1079	6741.37	-0.1573	5438.18	-0.3202	5692.48	-0.2884	6200	-0.225	4331.93	3668.07	5864.85	2135.15	6209.99	1790.01	5089.78	2910.22	5922.34	2077.66	2016-12-07	Vânia Petermann	Titular	N	N	N	N	-	N	N	S	18:00:00		N	N	N	N	N	N
375			Sentença excluída																										N	N
382	PT	E	8000	24000	train	8000.02	0	7617.28	-0.0478	6527.86	-0.184	5750	-0.2812	8000	0	5481.65	2518.35	5583.5	2416.5	6297.72	1702.28	3720.39	4279.61	5298.56	2701.44	2016-08-31	Vânia Petermann	Titular	N	N	N	N	-	N	N	S	1 day, 0:00:00		N	N	N	N	N	N
409	PP	-	8000	8000	train	8000.01	0	7343.44	-0.0821	6557.07	-0.1804	5551.23	-0.3061	7485.2	-0.0643	7728.74	271.26	5878.89	2121.11	6722.22	1277.78	6796.4	1203.6	6054.8	1945.2	2016-03-18	Rudson Marcos	Titular	N	N	N	N	-	N	S	N	-		N	N	S	N	S	N
417	PP	-	8000	8000	train	8000.01	0	7406.35	-0.0742	6594.51	-0.1757	6693.76	-0.1633	7600	-0.05	5955.34	2044.66	5771.01	2228.99	5716.52	2283.48	6761.24	1238.76	5385.55	2614.45	2016-01-25	Davidson Jahn Mello	Titular	N	N	N	S	2	N	N	S	10:00:00		N	N	N	N	N	N
419	PT	-	8000	8000	train	7999.99	0	7198.37	-0.1002	5963.03	-0.2546	5692.48	-0.2884	7100	-0.1125	6326.41	1673.59	6098.56	1901.44	5698.2	2301.8	5589.81	2410.19	5956.12	2043.88	2016-01-28	Davidson Jahn Mello	Titular	N	N	N	N	-	N	N	S	21:35:00		N	N	N	N	N	N
420	PT	-	8000	8000	test	5112.58	-0.3609	6511.23	-0.1861	5919.64	-0.26	6357.66	-0.2053	5600	-0.3	5714.93	2285.07	5912.44	2087.56	6491.73	1508.27	5752.54	2247.46	6089.85	1910.15	2016-01-27	Davidson Jahn Mello	Titular	N	N	N	N	-	N	S	N	-		N	N	N	N	N	N
422	PT	-	8000	8000	train	7999.99	0	7429.3	-0.0713	6170.53	-0.2287	6246.99	-0.2191	7500	-0.0625	5907	2093	5898.07	2101.93	6517.81	1482.19	5651.89	2348.11	5982.51	2017.49	2016-01-29	Davidson Jahn Mello	Titular	N	N	N	N	-	N	N	S	8:00:00		N	N	N	N	N	N
431	PP	-	8000	16000	test	7730.01	-0.0337	7051.84	-0.1185	6445.76	-0.1943	6693.76	-0.1633	7600	-0.05	6564.95	1435.05	7416.98	583.02	7622.75	377.25	6748.66	1251.34	7399.98	600.02	2016-01-12	Davidson Jahn Mello	Titular	N	N	N	N	-	N	S	N	-		N	N	N	N	N	N
442	PT	-	8000	8000	train	7999.98	0	7258.35	-0.0927	5666.66	-0.2917	5692.48	-0.2884	8000	0	7728.74	271.26	5878.89	2121.11	6722.22	1277.78	6796.4	1203.6	6054.8	1945.2	2015-12-15	Vânia Petermann	Titular	N	N	N	N	1	N	N	S	8:00:00		N	N	N	N	N	N
481	PT	-	8000	8000	test	5467.43	-0.3166	6273.82	-0.2158	6553.27	-0.1808	4989.8	-0.3763	7000	-0.125	6504.32	1495.68	7586.58	413.42	7767.01	232.99	7009.01	990.99	7585.51	414.49	2015-06-17	Iasodara Fin Nishi	Substituto	N	N	N	N	-	N	N	S	1 day, 0:00:00		N	N	N	N	N	N
484	PT	-	8000	16000	train	7999.99	0	7130.78	-0.1087	6700.21	-0.1625	5692.48	-0.2884	8600	0.075	6879.66	1120.34	7162.05	837.95	7756.79	243.21	7249.39	750.61	7625.93	374.07	2015-06-17	Iasodara Fin Nishi	Substituto	N	N	N	N	-	N	N	S	15:00:00		N	N	N	N	N	N
496	PT	-	8000	8000	train	8000	0	8351.65	0.044	7444.3	-0.0695	8890.65	0.1113	8800	0.1	8265.58	265.58	5960.6	2039.4	6915.37	1084.63	6882.32	1117.68	6124.71	1875.29	2015-05-26	Vânia Petermann	Titular	N	N	N	N	-	N	N	S	17:00:00		N	N	N	N	N	N
506	PT	-	8000	8000	train	8000.01	0	7430	-0.0713	6469.04	-0.1914	6301.85	-0.2123	7500	-0.0625	7350.69	649.31	5918.41	2081.59	6725.08	1274.92	6884.86	1115.14	6084.54	1915.46	2015-08-03	Vânia Petermann	Titular	N	N	N	N	-	N	S	N	-		N	N	N	N	N	N
510	PP	-	8000	8000	train	8000.02	0	6942.22	-0.1322	6133.26	-0.2333	5897.25	-0.2628	8300	0.0375	6899	1101	7392.76	607.24	7667.23	332.77	7156.23	843.77	7562.26	437.74	2015-07-22	Erica Lourenço de Lima Ferreira	Titular	N	N	N	N	-	N	N	S	4:00:00		N	N	N	S	N	S
511	PT	-	8000	8000	train	8000	0	7284.86	-0.0894	6087.92	-0.239	5452.38	-0.3185	7700	-0.0375	7553.9	446.1	5888.58	2111.42	6705.38	1294.62	6887.24	1112.76	6075.59	1924.41	2015-07-07	Erica Lourenço de Lima Ferreira	Titular	N	N	N	N	-	N	N	S	1 day, 0:00:00		N	N	N	N	N	N
560	PT	-	8000	8000	train	8000	0	7194.42	-0.1007	7289.07	-0.0889	6552.57	-0.1809	8400	0.05	7790.02	209.98	5898.07	2101.93	6810.3	1189.7	6829.38	1170.62	5982.51	2017.49	2014-12-14	Vânia Petermann	Titular	N	N	N	N	-	N	N	S	9:00:00		N	N	N	N	N	N
564	PT	-	8000	16000	train	7999.98	0	7849.71	-0.0188	7615.8	-0.048	6307.69	-0.2115	7400	-0.075	7820.59	179.41	5916.57	2083.43	6719.62	1280.38	6951.1	1048.9	6089.85	1910.15	2014-12-14	Vânia Petermann	Titular	N	N	N	S	6	N	N	N	-		N	N	N	N	N	N
592	PT	-	8000	8000	train	7999.98	0	7795.8	-0.0255	6824.75	-0.1469	4948.34	-0.3815	8000	0	6960.3	1039.7	7512.31	487.69	7734.18	265.82	7273.28	726.72	7626.41	373.59	2014-08-22	Vânia Petermann	Titular	N	N	N	N	-	N	N	S	6:00:00		N	N	N	N	N	N
593	PT	-	8000	8000	train	8000	0	7711.11	-0.0361	7134.67	-0.1082	5551.23	-0.3061	8000	0	6664.56	1335.44	7815.22	184.78	7829.77	170.23	7113.78	886.22	7700.75	299.25	2014-08-22	Vânia Petermann	Titular	N	N	N	N	-	N	N	S	10:00:00		N	N	N	N	N	N
594	PT	-	8000	8000	train	8000	0	7316.33	-0.0855	6240.69	-0.2199	4744.97	-0.4069	8000	0	6960.3	1039.7	7512.31	487.69	7734.18	265.82	7273.28	726.72	7626.41	373.59	2014-08-11	Vânia Petermann	Titular	N	N	N	N	-	N	N	S	12:00:00		N	N	N	N	N	N
597	PT	-	8000	8000	train	8000	0	7009.29	-0.1238	6369.89	-0.2038	4746.9	-0.4066	8000	0	4214.93	3785.07	7338.3	661.7	7782.12	217.88	7197.42	802.58	7586.44	413.56	2014-10-17	Vânia Petermann	Titular	N	N	N	N	-	N	N	S	1 day, 0:00:00		N	N	N	N	N	N
598	PT	-	8000	8000	test	7292.2	-0.0885	6903.36	-0.1371	6438.36	-0.1952	4746.9	-0.4066	8100	0.0125	6710.68	1289.32	7809.09	190.91	7852.54	147.46	7120.25	879.75	7758.06	241.94	2014-10-17	Vânia Petermann	Titular	N	N	N	N	-	N	N	S	1 day, 0:00:00		N	N	N	N	N	N
600	PT	-	8000	8000	train	8000.01	0	7150.52	-0.1062	6223.27	-0.2221	4989.8	-0.3763	7000	-0.125	6286.36	1713.64	7175.99	824.01	7334.3	665.7	5732.89	2267.11	6915.26	1084.74	2014-05-21	Margani de Mello	Titular	N	N	N	S	7	N	N	N	-		N	N	N	N	N	N
611	PT	-	8000	8000	train	7999.99	0	7643.94	-0.0445	7004.77	-0.1244	6166.67	-0.2292	7700	-0.0375	7476.75	523.25	7539.28	460.72	8243.65	243.65	9403.39	1403.39	8657.31	657.31	2014-06-06	Margani de Mello	Titular	N	N	N	N	-	N	N	S	1 day, 0:00:00		N	N	N	N	N	N
613	PT	-	8000	8000	train	8000.01	0	7652.94	-0.0434	7109.54	-0.1113	5551.23	-0.3061	7500	-0.0625	6564.95	1435.05	7416.98	583.02	7622.75	377.25	6748.66	1251.34	7399.98	600.02	2014-06-09	Margani de Mello	Titular	N	N	N	N	-	N	N	S	11:00:00		N	N	N	N	N	N
627	PP	-	8000	8000	train	7999.99	0	7639.49	-0.0451	7251.23	-0.0936	6552.57	-0.1809	7500	-0.0625	6504.32	1495.68	7586.58	413.42	7767.01	232.99	7009.01	990.99	7585.51	414.49	2014-04-15	Margani de Mello	Titular	N	N	N	N	-	N	S	N	-		N	N	N	N	N	N
633	PT	-	8000	8000	test	8309.74	0.0387	7302.37	-0.0872	8222.26	0.0278	6301.85	-0.2123	7400	-0.075	6960.3	1039.7	7512.31	487.69	7734.18	265.82	7273.28	726.72	7626.41	373.59	2014-05-09	Margani de Mello	Titular	N	N	N	N	-	N	N	S	13:00:00		N	N	N	N	N	N
647	PP	-	8000	8000	train	8000.02	0	7697.62	-0.0378	6796.73	-0.1504	7000	-0.125	7600	-0.05	6356.34	1643.66	5960.6	2039.4	6149	1851	6650.62	1349.38	6332.85	1667.15	2019-05-21	Vânia Petermann	Titular	N	N	N	N	-	N	N	S	18:00:00		N	N	N	N	N	N
648	PP	-	8000	8000	train	7999.97	0	8208.14	0.026	9243.89	0.1555	6985.51	-0.1268	7100	-0.1125	8078.45	78.45	5996.5	2003.5	7407.41	592.59	7381.1	618.9	7238.72	761.28	2019-05-22	Vânia Petermann	Titular	N	N	N	N	-	N	N	S	14:00:00		N	N	N	N	N	N
657	PP	-	8000	8000	test	6466.79	-0.1917	7499.28	-0.0626	8813.51	0.1017	6357.66	-0.2053	7800	-0.025	7746.43	253.57	5996.5	2003.5	7672.21	327.79	6914.92	1085.08	6883.05	1116.95	2019-05-28	Vânia Petermann	Titular	N	N	N	N	-	N	N	S	12:00:00		N	N	N	N	N	N
681	PP	-	8000	8000	train	7999.99	0	7605.08	-0.0494	6793.24	-0.1508	6042.18	-0.2447	8700	0.0875	5466.25	2533.75	5864.85	2135.15	6078.22	1921.78	5760.17	2239.83	6033.24	1966.76	2019-06-10	Vânia Petermann	Titular	N	N	N	N	-	N	N	S	17:00:00		N	N	N	N	N	N
682	PT	E	8000	24000	train	8000.01	0	7994.76	-0.0007	7538.05	-0.0577	7179.91	-0.1025	7600	-0.05	9107.91	1107.91	8233.6	233.6	8599.29	599.29	11034.3	3034.33	9250.57	1250.57	2019-06-10	Vânia Petermann	Titular	N	N	N	N	-	N	N	S	1 day, 0:00:00		N	N	N	N	N	N
683	PP	-	8000	8000	train	8000.04	0	7889.25	-0.0138	7245.64	-0.0943	6357.66	-0.2053	9100	0.1375	6793.12	1206.88	5922.13	2077.87	6843.96	1156.04	6442.3	1557.7	6766.17	1233.83	2019-06-10	Vânia Petermann	Titular	N	N	N	N	-	N	N	S	16:00:00		N	N	N	N	N	N
684	PP	-	8000	8000	train	8000.02	0	5731.2	-0.2836	5155.28	-0.3556	4746.9	-0.4066	5800	-0.275	7308.33	691.67	7586.58	413.42	7809.76	190.24	6246.72	1753.28	7556.39	443.61	2019-06-10	Vânia Petermann	Titular	N	N	N	S	3	N	N	S	7:00:00		N	N	N	N	N	N
691	PP	-	8000	13000	train	7999.99	0	8256.01	0.032	8619.01	0.0774	8649.5	0.0812	8700	0.0875	6063.79	1936.21	6005.42	1994.58	5179.89	2820.11	5000	3000	5325.9	2674.1	2019-06-14	Vânia Petermann	Titular	N	N	N	N	-	N	N	S	10:15:00		N	N	N	N	N	N
702	PP	-	8000	8000	train	8000.02	0	8120.98	0.0151	8061.42	0.0077	7329.73	-0.0838	7900	-0.0125	6871.11	1128.89	5957.68	2042.32	6771.47	1228.53	7197.3	802.7	6816.9	1183.1	2019-06-18	Vânia Petermann	Titular	N	N	N	N	-	N	N	S	17:00:00		N	N	N	N	N	N
708	PP	-	8000	8000	test	7022.61	-0.1222	7300.12	-0.0875	7802.43	-0.0247	6493.85	-0.1883	7800	-0.025	8048.76	48.76	6031.82	1968.18	7677.01	322.99	7695	305	7243.61	756.39	2019-06-21	Vânia Petermann	Titular	N	N	N	N	-	N	N	S	10:00:00		N	N	N	N	N	N
721	PP	-	8000	8000	train	8000.01	0	7703.47	-0.0371	7599.12	-0.0501	6985.51	-0.1268	7600	-0.05	7608.47	391.53	5930.57	2069.43	6991.53	1008.47	7292.88	707.12	6974.42	1025.58	2019-07-04	Vânia Petermann	Titular	N	N	N	N	-	N	N	S	17:00:00		N	N	N	N	N	N
732	PP	-	8000	8000	train	8000.01	0	7585.68	-0.0518	8136.7	0.0171	7179.91	-0.1025	6600	-0.175	6619.01	1380.99	5925.33	2074.67	7109.58	890.42	5381.19	2618.81	6084.65	1915.35	2019-07-10	Vânia Petermann	Titular	N	N	N	S	22	S	N	N	-		N	N	N	N	N	N
735	PP	-	8000	8000	train	8000	0	7653.9	-0.0433	6502.35	-0.1872	6357.66	-0.2053	7700	-0.0375	5976.81	2023.19	5916.57	2083.43	6114.73	1885.27	5923.88	2076.12	6075.88	1924.12	2019-07-12	Vânia Petermann	Titular	N	N	N	N	-	N	N	S	17:00:00		N	N	N	N	N	N
747	PP	-	8000	8000	train	7999.99	0	6464.96	-0.1919	5437.2	-0.3204	4281.25	-0.4648	7200	-0.1	5491.24	2508.76	7338.3	661.7	7652.72	347.28	6079.54	1920.46	7519.75	480.25	2019-07-19	Vânia Petermann	Titular	N	N	N	N	-	N	N	S	16:00:00		N	S	N	N	N	N
748	PP	-	8000	8000	train	8000.01	0	8353.16	0.0441	8178.62	0.0223	8582.28	0.0728	8000	0	7986.07	13.93	5917.1	2082.9	8170.65	170.65	7147.02	852.98	7042.57	957.43	2019-07-24	Vânia Petermann	Titular	N	N	N	S	1	N	N	S	10:00:00		N	N	N	N	N	N
781	PP	-	8000	8000	train	8000.02	0	7482.4	-0.0647	6718.57	-0.1602	7865.17	-0.0169	7400	-0.075	7903.6	96.4	5964.61	2035.39	8404.69	404.69	6360.14	1639.86	6753.04	1246.96	2019-08-08	Vânia Petermann	Titular	N	N	N	N	-	N	N	S	12:00:00		N	N	N	N	N	N
788	PP	-	8000	8000	train	8000.01	0	7462.62	-0.0672	6185.17	-0.2269	5750	-0.2812	8000	0	6013.71	1986.29	5960.6	2039.4	6079.4	1920.6	5813.58	2186.42	6085.85	1914.15	2019-08-12	Vânia Petermann	Titular	N	N	N	N	-	N	N	S	18:00:00		N	N	N	N	N	N
800	PP	-	8000	8000	train	8000.01	0	7577.26	-0.0528	7152.5	-0.1059	6246.99	-0.2191	7800	-0.025	6687.88	1312.12	5959.55	2040.45	6859.45	1140.55	7542.83	457.17	6823.6	1176.4	2019-08-14	Vânia Petermann	Titular	N	N	N	N	-	N	N	S	11:00:00		N	N	N	N	N	N
822	PP	-	8000	8000	test	8297.34	0.0372	8404.12	0.0505	8593.28	0.0742	6591.16	-0.1761	6850	-0.1438	6815.45	1184.55	5977.96	2022.04	6860.31	1139.69	7171.48	828.52	7188.66	811.34	2019-09-04	Vânia Petermann	Titular	N	N	N	N	-	N	N	S	19:00:00		N	N	N	N	N	N
904	PT	-	8000	8000																						2013-04-29	Margani de Mello	Titular	N	N	N	N	-	N	N	S	10:00:00		N	N	N	N	N	N
917	PT	-	8000	8000																						2013-06-17	Margani de Mello	Titular	N	N	N	N	-	N	N	S	16:00:00		N	N	N	N	N	N
930	PT	-	8000	8000																						2013-07-11	Margani de Mello	Titular	N	N	N	S	1	N	N	S	9:00:00		N	N	N	N	N	N
938	PP	-	8000	8000																						2013-08-07	Margani de Mello	Titular	N	N	N	N	-	N	N	S	7:00:00		N	N	N	N	N	N
959	PT	-	8000	8000																						2013-10-09	Margani de Mello	Titular	N	N	N	S	12	N	N	N	-		N	N	N	N	N	N
963	PT	-	8000	8000																						2013-11-04	Margani de Mello	Titular	N	N	N	N	-	N	N	S	13:00:00		N	N	N	N	N	N
973	PT	-	8000	8000																						2012-06-26	Pedro Luiz Brancalione	Leigo	N	N	N	N	-	N	S	N	-		N	N	N	N	N	N
988	PT	-	8000	8000																						2012-10-10	Margani de Mello	Titular	N	N	N	N	-	S	N	N	-		N	N	N	N	N	N
997	PT	-	8000	8000																						2012-10-29	Margani de Mello	Titular	N	N	S	N	-	N	N	N	-		N	N	N	N	N	N
1046	PP	-	8000	16000																						2020-06-25	Vânia Petermann	Titular	N	N	N	N	-	N	N	S	2 days, 0:00:00		N	N	N	N	N	N
1049	PP	-	8000	8000																						2020-09-30	Vânia Petermann	Titular	N	N	N	N	-	N	N	S	19:15:00		N	N	N	N	N	N
1055	PT	-	8000	16000																						2020-03-25	Vânia Petermann	Titular	N	N	N	N	-	N	N	S	23:00:00		N	N	N	N	N	N
1062	PP	-	8000	16000																						2020-03-20	Vânia Petermann	Titular	N	N	N	N	-	N	N	S	12:00:00		N	N	N	N	N	N
1093	PP	-	8000	8000																						2020-07-01	Vânia Petermann	Titular	N	N	N	N	-	N	N	S	1 day, 0:00:00		N	N	N	N	N	N
1096	PP	-	8000	8000																						2020-05-28	Vânia Petermann	Titular	N	N	N	N	-	N	N	S	19:00:00		N	N	N	N	N	N
1101	PP	-	8000	8000																						2020-03-25	Vânia Petermann	Titular	N	N	N	N	-	N	N	S	17:00:00		N	N	N	N	N	N
1114	PP	-	8000	16000																						2020-07-13	Vânia Petermann	Titular	N	N	N	S	3	N	N	S	9:00:00		N	N	N	N	N	N
1126	PP	-	8000	16000																						2020-03-20	Vânia Petermann	Titular	N	N	N	N	-	N	N	S	14:00:00		N	N	N	S	N	S
1168	PP	-	8000	8000																						2020-06-18	Vânia Petermann	Titular	N	N	N	N	-	N	N	S	22:00:00		N	N	N	N	N	N
217	PP	-	8000	8000												6710.67	6710.67	5957.4	5957.4	6769.43	6769.43	7057.62	7057.62	6936.82	6936.82	2018-03-08	Alexandra Lorenzi da Silva	Titular	N	N	N	N	-	N	N	S	15:00:00		N	N	N	N	N	N
44	PP	-	7500	17500	train	10000	0	8987.69	-0.1012	8180.81	-0.1819	7439.39	-0.2561	9200	-0.08	12135	4635.01	10568.8	3068.76	12313.5	4813.52	9970	2470	11338.1	3838.08	2019-04-16	Vânia Petermann	Titular	N	N	N	S	5	N	N	N	-		N	N	N	N	N	N
307	PT	-	7500	7500	test	5743.08	-0.2343	5937.73	-0.2083	5662.85	-0.245	5897.25	-0.2137	6500	-0.1333	5491.24	2008.76	7338.3	161.7	7652.72	152.72	6079.54	1420.46	7519.75	19.75	2017-07-26	Vânia Petermann	Titular	N	N	N	S	5	N	N	N	-		N	N	N	N	N	N
425	PT	-	7500	15000	train	7500.01	0	7018.52	-0.0642	6684.77	-0.1087	6671.88	-0.1104	6950	-0.0733	13388.8	5888.77	12988.3	5488.32	12458.4	4958.38	14130	6630	13082.9	5582.94	2016-02-15	Cleni Serly Rauen Vieira	Substituto	N	N	N	S	7	N	N	N	-		N	N	N	N	N	N
886	PP	-	7500	15000																						2020-01-27	Vânia Petermann	Titular	N	N	N	N	-	N	N	S	10:00:00		N	N	N	N	N	N
902	PT	-	7500	15000																						2013-04-25	Margani de Mello	Titular	N	N	N	N	-	N	N	S	2 days, 0:00:00		N	N	N	N	N	N
1111	PP	-	7500	7500																						2020-03-30	Vânia Petermann	Titular	N	N	N	S	5	N	N	N	-		N	N	N	N	N	N
1117	PP	-	7500	7500																						2020-03-23	Vânia Petermann	Titular	N	N	N	S	5	N	N	N	-		N	N	N	N	N	N
160	PT	-	7496	14992	train	7496.01	0	7642.26	0.0195	8281.97	0.1049	6246.99	-0.1666	7146.8	-0.0466	8316.1	820.1	7652.03	156.03	8281.45	785.45	9382.02	1886.02	9313.5	1817.5	2018-08-09	Vânia Petermann	Titular	N	N	N	N	-	N	N	S	1 day, 0:00:00		N	N	N	N	N	N
580	PP	-	7240	7240	test	4086.34	-0.4356	4700.18	-0.3508	3955.63	-0.4536	4676.69	-0.354	3149.6	-0.565	7843.04	603.04	7659.68	419.68	8083.42	843.42	7157.78	82.22	7601.63	361.63	2014-12-13	Helio Marcos Filho	Leigo	N	N	N	S	120	N	N	N	-		N	N	N	N	N	N
29	PT	-	7000	7000	train	7000.01	0	6788.44	-0.0302	6474.65	-0.0751	6301.85	-0.0997	6400	-0.0857	7294.94	294.94	5954.51	1045.49	7183.84	183.84	6810	190	7242.94	242.94	2019-04-09	Vânia Petermann	Titular	N	N	N	N	-	N	N	S	13:00:00		N	N	N	N	N	N
60	PP	-	7000	28000	train	7000.03	0	7458.61	0.0655	8201.73	0.1717	7704.17	0.1006	6100	-0.1286	7277.54	277.54	6041.37	958.63	8225.45	1225.45	6236.67	763.33	6413.07	586.93	2019-05-02	Vânia Petermann	Titular	N	N	N	N	-	N	N	S	13:15:00		N	N	N	N	N	N
81	PP	-	7000	7000	test	1297.17	-0.8147	767	-0.8904	1307.44	-0.8132	4193.04	-0.401	500	-0.9286	6574.06	425.94	7370.87	370.87	7712.09	712.09	6833.54	166.46	7444.61	444.61	2019-01-25	Vânia Petermann	Titular	N	N	N	N	-	N	N	S	5:00:00		N	N	N	N	N	N
93	PP	-	7000	13000	train	7000.03	0	7316.11	0.0452	6939.76	-0.0086	7179.91	0.0257	7000	0	6264.03	735.97	5996.5	1003.5	6641.2	358.8	7382.25	382.25	6862.95	137.05	2019-02-19	Lucilene dos Santos	Substituto	N	N	N	N	-	N	N	S	12:00:00		N	N	N	N	N	N
93	PP	-	7000	13000	train	7000.03	0	7316.11	0.0452	6939.76	-0.0086	7179.91	0.0257	7000	0	6264.03	735.97	5996.5	1003.5	6641.2	358.8	7382.25	382.25	6862.95	137.05	2019-02-19	Lucilene dos Santos	Substituto	N	N	N	N	-	N	N	S	12:00:00		N	N	N	N	N	N
100	PT	-	7000	14000	test	3271.56	-0.5326	5862.77	-0.1625	6902.94	-0.0139	5551.23	-0.207	7800	0.1143	8219.38	1219.38	7167.07	167.07	8118.61	1118.61	7257.36	257.36	7690.02	690.02	2018-09-25	Rômulo Vinicius Finato	Substituto	N	N	N	N	-	N	S	N	-		N	N	N	N	N	N
123	PT	-	7000	14000	train	6999.95	0	6407.15	-0.0847	4991.08	-0.287	5337.28	-0.2375	5900	-0.1571	6243.7	756.3	5960.6	1039.4	6705.43	294.57	6005.27	994.73	6095.73	904.27	2018-10-11	Gabriel Marcon Dalponte	Substituto	N	N	N	N	-	N	N	S	13:20:00		N	N	N	N	N	N
139	PP	-	7000	14000	train	7000.01	0	6940.44	-0.0085	7597.19	0.0853	6493.85	-0.0723	7400	0.0571	9314.37	2314.37	5930.57	1069.43	9384.86	2384.86	7291.65	291.65	7652.43	652.43	2018-11-05	Marcelo Pizolati	Titular	N	N	N	N	-	N	N	S	12:00:00		N	N	N	N	N	N
212	PP	-	7000	7000	train	7000	0	6491	-0.0727	5827.16	-0.1675	4989.8	-0.2872	6300	-0.1	5397.81	1602.19	5913.65	1086.35	6357.73	642.27	7230	230	6347.58	652.42	2018-03-05	Alexandra Lorenzi da Silva Titular		N	N	N	N	-	N	N	S	12:00:00		N	N	N	N	N	N
214	PP	-	7000	7000	train	7000.01	0	6541.66	-0.0655	6052.97	-0.1353	5897.32	-0.1575	6600	-0.0571	5546.44	1453.56	5864.85	1135.15	6080.59	919.41	5897.81	1102.19	5855.65	1144.35	2018-03-06	Alexandra Lorenzi da Silva	Titular	N	N	N	S	11	N	N	N	-		N	N	N	N	N	N
225	PP	-	7000	14000	train	6999.98	0	6838.6	-0.0231	6446.5	-0.0791	6301.85	-0.0997	6300	-0.1	5947.98	1052.02	5971.48	1028.52	6987.49	12.51	6523.28	476.72	7073.84	73.84	2018-03-14	Alexandra Lorenzi da Silva	Titular	N	N	N	N	-	N	N	S	11:00:00		N	N	N	N	N	N
335	PP	-	7000	14000	train	7000	0	7347.24	0.0496	7250.09	0.0357	7329.73	0.0471	7300	0.0429	6815.45	184.55	5977.96	1022.04	6860.31	139.69	7171.48	171.48	7188.66	188.66	2017-08-01	Vânia Petermann	Titular	N	N	N	N	-	N	S	N	-		N	N	N	N	N	N
387	PP	-	7000	7000	train	6999.91	0	6318.34	-0.0974	5104.86	-0.2707	5337.28	-0.2375	6000	-0.1429	5781.94	1218.06	6003.52	996.48	6591.58	408.42	5767.72	1232.28	6176.33	823.67	2016-09-13	Vânia Petermann	Titular	N	N	N	N	-	N	N	S	7:35:00		N	N	N	N	N	N
392	PT	-	7000	7000	train	6999.98	0	6608.05	-0.056	6004.45	-0.1422	7704.17	0.1006	7000	0	5299.91	1700.09	5953.03	1046.97	6261.88	738.12	5221.64	1778.36	6163.92	836.08	2016-09-01	Vânia Petermann	Titular	N	N	N	N	-	N	N	S	14:00:00		N	N	N	N	N	N
447	PT	-	7000	14000	train	7000.02	0	6856.9	-0.0204	6688.81	-0.0445	6098.17	-0.1288	6600	-0.0571	5147.41	1852.59	7349.01	349.01	8136.43	1136.43	6707.6	292.4	7677.68	677.68	2015-09-02	Vânia Petermann	Titular	N	N	N	N	-	N	N	S	10:00:00		N	N	N	N	N	N
451	PT	-	7000	14000	test	5648.77	-0.193	6293.55	-0.1009	6688.81	-0.0445	6246.99	-0.1076	6200	-0.1143	7905.22	905.22	7419.9	419.9	7971.84	971.84	7168.42	168.42	7646.2	646.2	2015-09-09	Vânia Petermann	Titular	N	N	N	N	-	N	N	S	10:00:00		N	N	N	N	N	N
467	PT	-	7000	7000	train	6999.99	0	6356.5	-0.0919	5220.1	-0.2543	6098.17	-0.1288	6100	-0.1286	5714.93	1285.07	5912.44	1087.56	6491.73	508.27	5752.54	1247.46	6089.85	910.15	2015-10-26	Vânia Petermann	Titular	N	N	N	N	-	N	N	S	11:00:00		N	N	N	N	N	N
468	PT	-	7000	7000	train	7000	0	6799.47	-0.0286	5390.12	-0.23	6098.17	-0.1288	6400	-0.0857	5907	1093	5898.07	1101.93	6517.81	482.19	5651.89	1348.11	5982.51	1017.49	2015-10-26	Vânia Petermann	Titular	N	N	N	N	-	N	N	S	11:00:00		N	N	N	N	N	N
522	PP	-	7000	7000	train	7000.02	0	7445.83	0.0637	7272.7	0.039	6166.67	-0.119	8100	0.1571	8095	1095	5898.07	1101.93	7231.92	231.92	6952.29	47.71	6607.21	392.79	2015-03-12	Vânia Petermann	Titular	N	N	N	S	9	N	N	N	-		N	N	N	N	N	N
524	PT	-	7000	7000	train	7000.01	0	6351.33	-0.0927	5780.65	-0.1742	6301.85	-0.0997	6300	-0.1	8483.95	1483.95	5960.6	1039.4	7260.19	260.19	6921.84	78.16	6664.7	335.3	2015-03-24	Vânia Petermann	Titular	N	N	N	S	10	N	N	N	-		N	N	N	N	N	N
548	PT	-	7000	7000	train	7000.03	0	6963.3	-0.0052	6043.32	-0.1367	4948.34	-0.2931	6800	-0.0286	6564.95	435.05	7416.98	416.98	7622.75	622.75	6748.66	251.34	7399.98	399.98	2015-02-04	Davidson Jahn Mello	Titular	N	N	N	N	-	N	N	S	10:00:00		N	N	N	N	N	N
549	PT	-	7000	7000	train	6999.99	0	6965.8	-0.0049	6043.32	-0.1367	4948.34	-0.2931	6800	-0.0286	6574.06	425.94	7370.87	370.87	7712.09	712.09	6833.54	166.46	7444.61	444.61	2015-02-04	Davidson Jahn Mello	Titular	N	N	N	N	-	N	N	S	10:00:00		N	N	N	N	N	N
574	PT	-	7000	7000	test	5700.47	-0.1856	4446.2	-0.3648	6696.47	-0.0434	5673.47	-0.1895	4600	-0.3429	6599.29	400.71	7334.43	334.43	7804.75	804.75	7389.69	389.69	7572.61	572.61	2014-12-05	Vânia Petermann	Titular	N	N	N	S	2	N	N	N	-		N	N	N	N	N	N
588	PT	-	7000	7000	train	6999.99	0	6975.02	-0.0036	6043.32	-0.1367	4854.06	-0.3066	6900	-0.0143	6879.66	120.34	7162.05	162.05	7756.79	756.79	7249.39	249.39	7625.93	625.93	2015-02-04	Vânia Petermann	Titular	N	N	N	N	-	N	N	S	10:00:00		N	N	N	N	N	N
656	PP	-	7000	7000	train	7000	0	6402.9	-0.0853	5936	-0.152	6671.88	-0.0469	6300	-0.1	6932.15	67.85	5959.55	1040.45	7123.46	123.46	7462.62	462.62	6823.6	176.4	2019-05-28	Vânia Petermann	Titular	N	N	N	N	-	N	N	S	15:00:00		N	N	N	N	N	N
669	PP	-	7000	7000	train	7000.02	0	6953.65	-0.0066	7615.52	0.0879	7000	0	6400	-0.0857	7838.83	838.83	6032.71	967.29	7136.73	136.73	6736.67	263.33	6947.62	52.38	2019-05-31	Vânia Petermann	Titular	N	N	N	N	-	N	N	S	9:00:00		N	N	N	N	N	N
670	PP	-	7000	7000	train	7000.01	0	6920.4	-0.0114	7428.92	0.0613	7264.41	0.0378	6600	-0.0571	6131.05	868.95	5941.37	1058.63	6925.14	74.86	7750	750	7063.5	63.5	2019-05-31	Vânia Petermann	Titular	N	N	N	N	-	N	N	S	9:00:00		N	N	N	N	N	N
703	PP	-	7000	7000	train	7000	0	4930.47	-0.2956	5534.25	-0.2094	4596.77	-0.3433	4100	-0.4143	7905.22	905.22	7419.9	419.9	7971.84	971.84	7168.42	168.42	7646.2	646.2	2019-06-18	Vânia Petermann	Titular	N	S	N	N	-	N	N	N	-		N	N	N	N	N	N
705	PP	-	7000	7000	train	6999.99	0	6356.44	-0.0919	5584.39	-0.2022	4989.8	-0.2872	6000	-0.1429	6013.71	986.29	5960.6	1039.4	6079.4	920.6	5813.58	1186.42	6085.85	914.15	2019-06-19	Vânia Petermann	Titular	N	S	N	N	-	N	N	N	-		N	N	N	N	N	N
713	PP	-	7000	21000	train	7000.02	0	6833.61	-0.0238	5451.12	-0.2213	5750	-0.1786	8000	0.1429	6899.03	100.97	5971.48	1028.52	7519.02	519.02	6938.17	61.83	6652.68	347.32	2019-06-27	Vânia Petermann	Titular	N	N	N	N	-	N	N	S	19:00:00		N	N	N	N	N	N
717	PP	-	7000	7000	train	7000.01	0	7474.93	0.0678	7296.55	0.0424	7704.17	0.1006	6800	-0.0286	8192.71	1192.71	8733	1733	8124.14	1124.14	9523.04	2523.04	8777.09	1777.09	2019-07-01	Vânia Petermann	Titular	N	N	N	N	-	N	N	S	15:00:00		N	N	N	N	N	N
722	PT	-	7000	14000	train	7000.03	0	7430.52	0.0615	6839.46	-0.0229	8109.93	0.1586	8100	0.1571	8603.59	1603.59	7771.57	771.57	7867.81	867.81	7981.27	981.27	8586.35	1586.35	2019-07-04	Vânia Petermann	Titular	N	N	N	N	-	N	N	S	15:00:00		N	N	N	N	N	N
724	PP	-	7000	7000	train	7000.03	0	6982.97	-0.0024	7071.61	0.0102	7264.41	0.0378	8600	0.2286	8780.8	1780.8	5957.4	1042.6	7360.39	360.39	6505.01	494.99	6943.48	56.52	2019-07-04	Vânia Petermann	Titular	N	N	N	N	-	N	N	S	15:30:00		N	N	N	N	N	N
736	PP	-	7000	21000	train	7000.01	0	7077.6	0.0111	7268.37	0.0383	6591.16	-0.0584	7700	0.1	6889.42	110.58	7273.7	273.7	7449.35	449.35	5371.92	1628.08	6572.61	427.39	2019-07-12	Vânia Petermann	Titular	N	N	N	N	-	N	N	S	14:00:00		N	N	N	N	N	N
737	PP	-	7000	28000	train	7000.01	0	7440.83	0.063	7339.69	0.0485	7329.73	0.0471	7300	0.0429	6556.64	443.36	8017.85	1017.85	8341.56	1341.56	9216.53	2216.53	9048.09	2048.09	2019-07-12	Vânia Petermann	Titular	N	N	N	N	-	N	N	S	12:00:00		N	N	N	N	N	N
738	PP	-	7000	7000	train	7000.01	0	6749.1	-0.0358	6039.13	-0.1373	7704.17	0.1006	6300	-0.1	7677.86	677.86	5971.48	1028.52	7447.27	447.27	7355.33	355.33	8055.8	1055.8	2019-07-15	Vânia Petermann	Titular	N	N	N	N	-	N	N	S	15:30:00		N	N	N	N	N	N
827	PP	-	7000	14000	train	7000	0	6041.3	-0.137	5324.73	-0.2393	5897.32	-0.1575	7300	0.0429	6761.65	238.35	5878.89	1121.11	6404.65	595.35	6624.64	375.36	6138.74	861.26	2019-09-09	Vânia Petermann	Titular	N	N	N	N	-	N	N	S	10:00:00		N	N	N	N	N	N
833	PP	-	7000	7000	train	7000.01	0	6362.73	-0.091	5953	-0.1496	5692.48	-0.1868	5900	-0.1571	6717.82	282.18	5916.57	1083.43	6497.93	502.07	3782.6	3217.4	6254.52	745.48	2019-09-11	Vânia Petermann	Titular	N	N	N	N	-	N	S	N	-		N	N	S	N	S	N
845	PP	-	7000	14000	train	7000	0	7143.64	0.0205	6732.85	-0.0382	6693.76	-0.0437	7550	0.0786	6995.9	4.1	5726.02	1273.98	7158.66	158.66	5955	1045	6619.41	380.59	2019-10-10	Vânia Petermann	Titular	N	N	N	N	-	N	N	S	14:00:00		N	N	N	N	N	N
882	PP	-	7000	7000																						2020-01-17	Vânia Petermann	Titular	N	N	N	N	-	N	N	S	14:00:00		N	N	N	N	N	N
1047	PP	-	7000	7000																						2020-03-10	Vânia Petermann	Titular	N	N	N	N	-	N	N	S	13:10:00		N	N	N	N	N	N
1109	PP	-	7000	14000																						2020-01-23	Vânia Petermann	Titular	N	N	N	S	6	N	N	N	-		N	N	N	N	N	N
752	PP	-	6500	6500	train	6500	0	6338.57	-0.0248	5885.47	-0.0945	6246.99	-0.0389	6400	-0.0154	9467.55	2967.55	8469.84	1969.84	8590.46	2090.46	9840.86	3340.86	8936.3	2436.3	2019-07-30	Vânia Petermann	Titular	N	N	N	N	-	N	N	S	8:00:00		N	N	N	N	N	N
1127	PP	-	6500	6500																						2020-08-27	Vânia Petermann	Titular	N	N	N	N	-	N	N	S	14:35:00		N	N	N	N	N	N
12	PP	-	6000	6000	train	5999.99	0	6234.12	0.039	6269.04	0.0448	6552.57	0.0921	6300	0.05	7087.83	1087.83	5996.5	3.5	7086.07	1086.07	7411.6	1411.6	7162.83	1162.83	2019-03-18	Vânia Petermann	Titular	N	N	N	N	-	N	N	S	14:00:00		N	N	N	N	N	N
40	PT	-	6000	12000	test	8395.71	0.3993	7467.93	0.2447	6927.61	0.1546	8109.93	0.3517	7050	0.175	9013.97	3013.97	7991.15	1991.15	8568.7	2568.7	11062.2	5062.25	9365.05	3365.05	2019-04-16	Vânia Petermann	Titular	N	N	N	N	-	N	N	S	1 day, 0:00:00		N	N	N	N	N	N
41	PP	-	6000	6000	train	6000.01	0	6379.9	0.0633	6816.21	0.136	7865.17	0.3109	6700	0.1167	7837.44	1837.44	5930.57	69.43	7678.58	1678.58	7351.61	1351.61	6978.87	978.87	2019-04-16	Vânia Petermann	Titular	N	N	N	N	-	N	N	S	13:30:00		N	N	N	N	N	N
52	PP	-	6000	6000	train	6000	0	6140.74	0.0235	7108.76	0.1848	7704.17	0.284	6000	0	8664.57	2664.57	5930.57	69.43	7853.14	1853.14	6621.05	621.05	7326.9	1326.9	2019-04-30	Vânia Petermann	Titular	N	N	N	N	-	N	N	S	12:00:00		N	N	N	N	N	N
56	PP	-	6000	6000	train	5999.99	0	6444.69	0.0741	7411.82	0.2353	7704.17	0.284	5800	-0.0333	8018.76	2018.76	5974.4	25.6	7479.96	1479.96	6671.37	671.37	6992.21	992.21	2019-04-30	Vânia Petermann	Titular	N	N	N	N	-	N	N	S	12:00:00		N	N	N	N	N	N
57	PP	-	6000	6000	test	6019.9	0.0033	6531.38	0.0886	7313.03	0.2188	6693.76	0.1156	6700	0.1167	7277.54	1277.54	6041.37	41.37	8225.45	2225.45	6236.67	236.67	6413.07	413.07	2019-04-30	Vânia Petermann	Titular	N	N	N	N	-	N	N	S	12:00:00		N	N	N	N	N	N
76	PP	-	6000	6000	train	6000.03	0	6253.82	0.0423	6130.56	0.0218	5452.38	-0.0913	6800	0.1333	7276.17	1276.17	7370.87	1370.87	7601.26	1601.26	6373.27	373.27	7307.01	1307.01	2018-12-18	Vânia Petermann	Titular	N	N	N	N	-	N	N	S	7:00:00		N	N	N	N	N	N
91	PP	-	6000	6000	train	6000.02	0	6218.6	0.0364	6400.37	0.0667	6591.16	0.0985	6500	0.0833	6614.95	614.95	5965.51	34.49	6635.15	635.15	6016.67	16.67	6391.38	391.38	2019-02-19	Lucilene dos Santos	Substituto	N	N	N	N	-	N	N	S	9:00:00		N	N	N	N	N	N
137	PP	-	6000	6000	test	6414.69	0.0691	6202.62	0.0338	6218.12	0.0364	6591.16	0.0985	5500	-0.0833	6373.18	373.18	6045.51	45.51	7056.74	1056.74	7254.19	1254.19	7155.75	1155.75	2018-11-01	Marcelo Pizolati	Titular	N	N	N	N	-	N	N	S	15:00:00		N	N	N	N	N	N
152	PP	-	6000	6000	train	6000.01	0	5678.05	-0.0537	4857.54	-0.1904	4948.34	-0.1753	5300	-0.1167	6452.92	452.92	5956.2	43.8	6513.83	513.83	5860.33	139.67	6178.91	178.91	2018-08-08	Vânia Petermann	Titular	N	N	N	N	-	N	S	N	-		N	N	N	N	N	N
155	PP	-	6000	6000	test	7337	0.2228	7795.68	0.2993	6882.87	0.1471	6693.76	0.1156	7800	0.3	6761.6	761.6	6045.51	45.51	7009.56	1009.56	7366.03	1366.03	7202.01	1202.01	2018-08-06	Vânia Petermann	Titular	N	N	N	N	-	N	N	S	12:00:00		N	N	N	N	N	N
161	PP	-	6000	6000	train	5999.99	0	5843.52	-0.0261	5656.92	-0.0572	6576.38	0.0961	6100	0.0167	6945.33	945.33	13061	7060.99	8064.28	2064.28	14660	8660	9931.48	3931.48	2018-08-09	Vânia Petermann	Titular	N	N	N	N	-	N	N	S	1 day, 0:00:00		N	N	N	N	N	N
163	PT	-	6000	6000	train	5999.99	0	6348.17	0.058	5456.53	-0.0906	7179.91	0.1967	5750	-0.0417	6326.03	326.03	5889.2	110.8	6427.16	427.16	6092.22	92.22	6361.64	361.64	2018-08-09	Vânia Petermann	Titular	N	N	N	N	-	N	N	S	9:00:00		N	N	N	N	N	N
167	PT	-	6000	6000	train	6000.01	0	6216.81	0.0361	6674.95	0.1125	6862.5	0.1438	7100	0.1833	7608.47	1608.47	5930.57	69.43	6991.53	991.53	7292.88	1292.88	6974.42	974.42	2018-08-14	Vânia Petermann	Titular	N	N	N	N	-	N	N	S	11:00:00		N	N	N	N	N	N
218	PP	-	6000	6000	train	6000	0	5668.26	-0.0553	5216.73	-0.1305	4989.8	-0.1684	6100	0.0167	5318.98	681.02	5960.6	39.4	7743.9	1743.9	6734.54	734.54	6311.86	311.86	2018-03-13	Alexandra Lorenzi da Silva	Titular	N	N	N	N	-	N	N	S	1 day, 0:00:00		N	N	N	N	N	N
222	PT	-	6000	12000	train	6000.02	0	6257.84	0.043	6226.05	0.0377	6552.57	0.0921	5200	-0.1333	8194.89	2194.89	6035.02	35.02	7638.01	1638.01	7278.48	1278.48	7382.92	1382.92	2018-03-12	Alexandra Lorenzi da Silva	Titular	N	N	N	N	-	N	N	S	9:00:00		N	N	N	N	N	N
244	PP	-	6000	6000	train	5999.99	0	5942.74	-0.0095	5411.34	-0.0981	5345.26	-0.1091	6300	0.05	4856.15	1143.85	5918.41	81.59	6152.12	152.12	5417.57	582.43	6059.26	59.26	2017-08-31	Vânia Petermann	Titular	N	N	N	N	-	N	N	S	16:00:00		N	N	N	N	N	N
279	PP	-	6000	6000	train	5999.97	0	6336.36	0.0561	6686.27	0.1144	6493.85	0.0823	6300	0.05	6120.08	120.08	5898.07	101.93	6874.97	874.97	3673.33	2326.67	6088.46	88.46	2017-11-14	Vânia Petermann	Titular	N	N	N	N	-	N	N	S	10:00:00		N	N	N	N	N	N
308	PP	-	6000	12000	test	3302.68	-0.4496	5374.81	-0.1042	5276.34	-0.1206	5897.32	-0.0171	6550	0.0917	5361.58	638.42	5956.2	43.8	6237.94	237.94	7311.93	1311.93	6051.5	51.5	2017-08-01	Vânia Petermann	Titular	N	N	N	S	4	N	N	N	-		N	N	N	N	N	N
322	PP	-	6000	6000	train	5999.98	0	5664.1	-0.056	4297.63	-0.2837	4281.25	-0.2865	5300	-0.1167	5188.42	811.58	5956.24	43.76	6414.33	414.33	5446.02	553.98	6163.92	163.92	2017-06-01	Vânia Petermann	Titular	N	N	N	N	-	N	S	N	-		N	N	N	N	N	N
327	PP	-	6000	6000	train	5999.98	0	7032.39	0.1721	8008.36	0.3347	7264.41	0.2107	7500	0.25	7152.27	1152.27	6035.02	35.02	6779.76	779.76	7423.14	1423.14	7063.51	1063.51	2017-07-27	Vânia Petermann	Titular	N	N	N	N	-	N	N	S	13:00:00		N	N	N	N	N	N
343	PP	-	6000	6000	train	6000.01	0	5242.64	-0.1262	4132.56	-0.3112	4989.8	-0.1684	4600	-0.2333	6243.7	243.7	5960.6	39.4	6705.43	705.43	6005.27	5.27	6095.73	95.73	2016-10-25	Vânia Petermann	Titular	N	N	N	N	-	S	N	N	-		N	N	N	N	N	N
423	PT	-	6000	6000	train	6000.01	0	6087.5	0.0146	5851.49	-0.0248	7882.35	0.3137	6000	0	6243.7	243.7	5960.6	39.4	6705.43	705.43	6005.27	5.27	6095.73	95.73	2016-01-28	Davidson Jahn Mello	Titular	N	N	N	N	-	N	N	S	15:20:00		N	N	N	N	N	N
485	PT	-	6000	6000	train	5999.98	0	5982.62	-0.0029	5221.97	-0.1297	6301.85	0.0503	5700	-0.05	7914.59	1914.59	5956.2	43.8	6867.22	867.22	7515.72	1515.72	6178.91	178.91	2015-06-23	Iasodara Fin Nishi	Substituto	N	N	N	N	-	N	N	S	8:00:00		N	N	N	N	N	N
525	PT	-	6000	6000	train	6000	0	6311.75	0.052	5957.83	-0.007	6307.69	0.0513	6300	0.05	7820.59	1820.59	5916.57	83.43	6719.62	719.62	6951.1	951.1	6089.85	89.85	2015-04-06	Vânia Petermann	Titular	N	N	N	S	12	N	N	N	-		N	N	N	N	N	N
537	PT	-	6000	6000	test	5216.77	-0.1305	4681.81	-0.2197	5401.83	-0.0997	6246.99	0.0412	4000	-0.3333	7658.56	1658.56	5953.03	46.97	6862.47	862.47	7039.98	1039.98	6217.64	217.64	2015-04-29	Vânia Petermann	Titular	N	N	N	N	-	N	N	S	23:00:00		N	N	N	N	N	N
602	PP	-	6000	6000	train	6000.02	0	5669.66	-0.0551	4511.8	-0.248	4854.06	-0.191	7000	0.1667	7311.28	1311.28	5956.2	43.8	6534.38	534.38	7515.72	1515.72	5824.29	175.71	2014-05-23	Margani de Mello	Titular	N	N	N	N	-	N	S	N	-		N	N	N	S	N	S
616	PT	-	6000	6000	train	6000.01	0	5513.4	-0.0811	5644.19	-0.0593	5551.23	-0.0748	5900	-0.0167	7728.74	1728.74	5878.89	121.11	6722.22	722.22	6796.4	796.4	6054.8	54.8	2014-03-14	Margani de Mello	Titular	N	N	N	N	-	N	N	S	6:00:00		N	N	N	N	N	N
617	PT	-	6000	6000	train	6000	0	5821.14	-0.0298	5605.94	-0.0657	5492.86	-0.0845	6700	0.1167	6599.29	599.29	7334.43	1334.43	7804.75	1804.75	7389.69	1389.69	7572.61	1572.61	2014-03-17	Margani de Mello	Titular	N	N	N	S	2	N	N	N	-		N	N	N	N	N	N
686	PP	-	6000	6000	train	6000	0	6224.79	0.0375	6880.66	0.1468	6552.57	0.0921	7000	0.1667	7862.79	1862.79	5974.4	25.6	8242.98	2242.98	6553.79	553.79	6882.07	882.07	2019-06-11	Vânia Petermann	Titular	N	N	N	N	-	N	N	S	12:00:00		N	N	N	N	N	N
706	PP	-	6000	6000	test	6224.24	0.0374	5693.98	-0.051	5765.86	-0.039	5897.32	-0.0171	7100	0.1833	6397.03	397.03	5958.3	41.7	7203.93	1203.93	4590	1410	6401.58	401.58	2019-06-19	Vânia Petermann	Titular	N	N	N	N	-	N	N	S	13:00:00		N	N	N	S	N	S
740	PP	-	6000	6000	train	6000	0	5909.32	-0.0151	5725.24	-0.0458	6042.18	0.007	5750	-0.0417	6920.67	920.67	5962.37	37.63	6947.24	947.24	7197.06	1197.06	6823.6	823.6	2019-07-15	Vânia Petermann	Titular	N	N	N	N	-	N	N	S	11:00:00		N	N	N	N	N	N
760	PP	-	6000	6000	train	6000	0	6002	0.0003	5472.15	-0.088	7704.17	0.284	5500	-0.0833	6433.2	433.2	5878.89	121.11	6757.87	757.87	6905.39	905.39	6574.97	574.97	2019-08-02	Vânia Petermann	Titular	N	N	N	N	-	N	N	S	15:00:00		N	N	N	N	N	N
764	PP	-	6000	6000	train	6000.01	0	6033.6	0.0056	5426.84	-0.0955	7704.17	0.284	5500	-0.0833	6793.12	793.12	5922.13	77.87	6843.96	843.96	6442.3	442.3	6766.17	766.17	2019-08-02	Vânia Petermann	Titular	N	N	N	N	-	N	N	S	15:00:00		N	N	N	N	N	N
766	PP	-	6000	6000	test	4538.85	-0.2435	7945.22	0.3242	7545.54	0.2576	8582.28	0.4304	8600	0.4333	6638.64	638.64	5998.88	1.12	7732.11	1732.11	7106.67	1106.67	6632.86	632.86	2019-08-02	Vânia Petermann	Titular	N	N	N	S	3	N	N	N	-		N	N	N	N	N	N
791	PP	-	6000	6000	test	9455.16	0.5759	7908.92	0.3182	7786.56	0.2978	7264.41	0.2107	7200	0.2	8651.87	2651.87	5957.4	42.6	7468.68	1468.68	7836.01	1836.01	7190.03	1190.03	2019-08-09	Vânia Petermann	Titular	N	N	N	N	-	N	N	S	16:00:00		N	N	N	N	N	N
802	PP	-	6000	6000	test	3917.03	-0.3472	5509.86	-0.0817	5268.71	-0.1219	5750	-0.0417	6200	0.0333	5805.36	194.64	5918.41	81.59	6073.18	73.18	6191.3	191.3	6084.54	84.54	2019-08-19	Vânia Petermann	Titular	N	N	N	N	-	N	N	S	9:00:00		N	N	N	N	N	N
813	PP	-	6000	6000	train	6000.01	0	6060.57	0.0101	6144.27	0.024	6301.85	0.0503	6900	0.15	7113.15	1113.15	6003.52	3.52	6902.57	902.57	7368.87	1368.87	6515.77	515.77	2019-08-28	Vânia Petermann	Titular	N	N	N	N	-	N	N	S	10:00:00		N	N	N	N	N	N
816	PP	-	6000	6000	test	4798.27	-0.2003	4349.9	-0.275	4729.94	-0.2117	4948.34	-0.1753	2000	-0.6667	4214.93	1785.07	7338.3	1338.3	7782.12	1782.12	7197.42	1197.42	7586.44	1586.44	2019-08-29	Vânia Petermann	Titular	N	N	N	N	-	N	N	S	11:00:00		N	N	N	N	N	N
823	PP	-	6000	6000	train	6000.01	0	6457.5	0.0762	6573.94	0.0957	7264.41	0.2107	5800	-0.0333	7874.9	1874.9	6042.13	42.13	8580.32	2580.32	8525	2525	7368.32	1368.32	2019-09-04	Vânia Petermann	Titular	N	N	N	N	-	N	N	S	8:00:00		N	N	N	N	N	N
826	PP	-	6000	6000	train	5999.96	0	6316.82	0.0528	6736.15	0.1227	7740.74	0.2901	6600	0.1	6110.83	110.83	5913.65	86.35	6509.46	509.46	6110	110	6347.58	347.58	2019-09-06	Vânia Petermann	Titular	N	N	N	N	-	N	N	S	14:00:00		N	N	N	N	N	N
835	PP	-	6000	12000	train	5999.99	0	6037.75	0.0063	5542.84	-0.0762	7704.17	0.284	5700	-0.05	6879.66	879.66	7162.05	1162.05	7756.79	1756.79	7249.39	1249.39	7625.93	1625.93	2019-11-08	Vânia Petermann	Titular	N	N	N	N	-	N	N	S	15:00:00		N	N	N	N	N	N
836	PP	-	6000	6000	test	3411.6	-0.4314	4379.57	-0.2701	3703.16	-0.3828	4948.34	-0.1753	1000	-0.8333	6504.32	504.32	7586.58	1586.58	7767.01	1767.01	7009.01	1009.01	7585.51	1585.51	2019-09-17	Vânia Petermann	Titular	N	N	N	N	-	N	N	S	9:00:00		N	N	N	N	N	N
844	PP	-	6000	6000	train	6000	0	6326.94	0.0545	6736.15	0.1227	7740.74	0.2901	6600	0.1	6471.42	471.42	5879.63	120.37	6387.33	387.33	6060	60	6313.89	313.89	2019-10-04	Vânia Petermann	Titular	N	N	N	N	-	N	N	S	14:00:00		N	N	N	N	N	N
852	PP	-	6000	12000	train	5999.99	0	6037.75	0.0063	5542.84	-0.0762	7704.17	0.284	5700	-0.05	6599.29	599.29	7334.43	1334.43	7804.75	1804.75	7389.69	1389.69	7572.61	1572.61	2019-11-08	Vânia Petermann	Titular	N	N	N	N	-	N	N	S	15:00:00		N	N	N	N	N	N
859	PP	-	6000	6000																						2019-11-25	Vânia Petermann	Titular	N	N	N	N	-	N	N	S	11:00:00		N	N	N	N	N	N
862	PP	-	6000	6000																						2019-11-20	Vânia Petermann	Titular	N	N	N	S	0.5	N	N	S	13:00:00		N	N	N	N	N	N
866	PP	-	6000	6000																						2019-11-27	Vânia Petermann	Titular	N	N	N	N	-	N	S	N	-		N	N	N	N	N	N
869	PP	-	6000	6000																						2019-11-29	Vânia Petermann	Titular	N	N	N	N	-	N	N	S	4:30:00		N	N	N	N	N	N
871	PP	-	6000	12000																						2019-12-10	Vânia Petermann	Titular	N	N	N	N	-	N	N	S	14:00:00		N	N	S	N	S	N
880	PP	-	6000	6000																						2020-01-15	Vânia Petermann	Titular	N	N	N	N	-	N	N	S	11:00:00		N	N	N	N	N	N
893	PT	-	6000	12000																						2013-02-18	Margani de Mello	Titular	N	N	N	N	-	N	S	N	-		N	N	N	N	N	N
895	PT	-	6000	6000																						2013-04-11	Margani de Mello	Titular	N	N	N	S	5	N	N	N	-		N	N	N	N	N	N
896	PT	-	6000	6000																						2013-04-11	Margani de Mello	Titular	N	N	N	N	-	N	N	S	5:00:00		N	N	N	N	N	N
926	PT	-	6000	6000																						2013-07-08	Margani de Mello	Titular	N	N	N	N	-	S	N	N	-		N	N	N	N	N	N
940	PT	-	6000	12000																						2013-08-08	Margani de Mello	Titular	N	N	N	N	-	S	N	N	-		N	N	N	N	N	N
944	PT	-	6000	6000																						2013-08-12	Margani de Mello	Titular	N	N	N	S	5	N	N	N	-		N	N	N	N	N	N
946	PT	-	6000	6000																						2013-08-22	Margani de Mello	Titular	N	N	N	N	-	N	N	S	7:00:00		N	N	N	N	N	N
947	PT	-	6000	6000																						2013-08-22	Margani de Mello	Titular	N	N	N	N	-	N	N	S	7:00:00		N	N	N	N	N	N
948	PT	-	6000	6000																						2013-08-22	Margani de Mello	Titular	N	N	N	N	-	N	N	S	7:00:00		N	N	N	N	N	N
971	PT	-	6000	6000																						2012-02-22	Pedro Luiz Brancalione	Leigo	N	N	N	N	-	S	N	N	-		N	N	N	N	N	N
979	PP	-	6000	6000																						2012-08-13	Margani de Mello	Titular	N	N	S	N	-	N	N	N	-		N	N	N	N	N	N
981	PP	-	6000	6000																						2012-09-12	Margani de Mello	Titular	N	N	N	N	-	S	N	N	-		N	N	N	N	N	N
983	PP	-	6000	6000																						2012-10-08	Margani de Mello	Titular	N	N	S	N	-	N	N	N	-		N	N	N	N	N	N
998	PP	-	6000	6000																						2012-10-29	Margani de Mello	Titular	N	N	S	N	-	N	N	N	-		N	N	N	N	N	N
1017	PT	-	6000	6000																						2011-05-04	Cláudio Eduardo Regis de Figueiredo e Silva	Titular	N	N	N	S	3	N	N	N	-		N	N	N	N	N	N
1024	PT	-	6000	6000																						2011-05-10	Margani de Mello	Titular	N	N	N	N	-	N	N	S	1 day, 14:00:00		N	N	N	N	N	N
1027	PT	-	6000	6000																						2011-05-10	Margani de Mello	Titular	N	N	N	N	-	N	N	S	10:00:00		N	N	N	N	N	N
1054	PP	-	6000	6000																						2020-07-13	Vânia Petermann	Titular	N	N	N	N	-	N	N	S	11:00:00		N	N	N	N	N	N
1057	PP	-	6000	6000																						2020-05-14	Vânia Petermann	Titular	N	N	N	N	-	N	N	S	5:00:00		N	N	N	N	N	N
1089	PP	-	6000	6000																						2019-11-04	Vânia Petermann	Titular	N	N	N	N	-	N	N	S	13:00:00		N	N	N	N	N	N
1095	PP	-	6000	6000																						2020-06-08	Vânia Petermann	Titular	N	N	N	N	-	N	N	S	17:00:00		N	N	N	N	N	N
336	PP	-	5590.01	16770	test	6007.81	0.0747	6943.87	0.2422	7016.89	0.2553	6985.51	0.2496	7650	0.3685	9237.99	3647.98	8672.87	3082.86	8510.24	2920.23	9970.91	4380.9	9230.09	3640.08	2017-07-19	Vânia Petermann	Titular	N	N	N	N	-	N	N	S	20:00:00		N	N	N	N	N	N
935	PP	-	5500	5500																						2013-08-02	Margani de Mello	Titular	N	N	N	N	-	N	N	S	5:40:00		N	N	N	N	N	N
1130	PP	-	5500	10000																						2020-03-12	Vânia Petermann	Titular	N	N	N	N	-	N	N	S	9:00:00		N	N	N	N	N	N
8	PP	-	5000	5000	train	5000	0	5507.76	0.1016	6430.86	0.2862	6552.57	0.3105	6200	0.24	5473.99	473.99	6005.42	1005.42	5186.85	186.85	5000	-	5261.61	261.61	2019-02-27	Lucilene dos Santos	Substituto	N	N	N	N	-	N	N	S	8:00:00		N	N	N	N	N	N
30	PP	-	5000	10000	train	5000	0	5557.79	0.1116	6083.31	0.2167	6357.66	0.2715	6000	0.2	6636.57	1636.57	6593.48	1593.48	7128.11	2128.11	4628	372	5742.67	742.67	2019-04-11	Vânia Petermann	Titular	N	N	N	N	-	N	N	S	5:00:00		N	N	N	N	N	N
35	PP	-	5000	15000	train	5000.01	0	5971.26	0.1943	7606.75	0.5214	8539.47	0.7079	6900	0.38	10930.6	5930.59	11041.4	6041.42	12591.4	7591.39	11470	6470	14121.7	9121.69	2019-04-11	Vânia Petermann	Titular	N	N	N	N	-	N	N	S	9:00:00		N	N	N	N	N	N
51	PP	-	5000	5000	train	5000.03	0	5402.01	0.0804	4670.32	-0.0659	5551.23	0.1102	5800	0.16	4555.94	444.06	5916.01	916.01	4243.93	756.07	5000	-	4780.38	219.62	2019-04-24	Vânia Petermann	Titular	N	N	N	N	-	S	N	N	-		N	N	N	N	N	N
54	PP	-	5000	5000	train	4999.99	0	4968.04	-0.0064	4837.97	-0.0324	5750	0.15	5000	0	4533.3	466.7	5878.89	878.89	4096.37	903.63	5000	-	4733.48	266.52	2019-04-30	Vânia Petermann	Titular	N	N	N	N	-	N	S	N	-		N	N	N	N	N	N
59	PT	-	5000	5000	train	5000.03	0	4467.21	-0.1066	4155	-0.169	5345.26	0.0691	4100	-0.18	3179.69	1820.31	5414.36	414.36	666.49	4333.51	4580	420	3929.46	1070.54	2019-05-02	Vânia Petermann	Titular	N	N	N	N	-	S	N	N	-		N	N	N	N	N	N
61	PP	-	5000	5000	train	-0.01	0	2324.74	23246.4	2697.13	26970.3	4444.44	44443.4	1800	17999	-	5000	-	5000	-	5000	-	5000	-	5000	2019-05-02	Vânia Petermann	Titular	N	N	N	N	-	S	N	N	-		N	N	N	N	N	N
62	PP	-	5000	15000	test	6440.7	0.2881	7479.95	0.496	6463.64	0.2927	7704.17	0.5408	9200	0.84	9931.32	4931.32	9713.21	4713.21	11524.2	6524.24	8600	3600	11020.4	6020.37	2019-05-03	Vânia Petermann	Titular	N	N	N	N	-	N	N	S	6:00:00		N	N	N	S	N	S
63	PP	-	5000	5000	train	5000.01	0	4536.77	-0.0926	2972.48	-0.4055	4193.04	-0.1614	4100	-0.18	5243.59	243.59	6596.37	1596.37	5950.29	950.29	5092.5	92.5	5784.2	784.2	2019-05-03	Vânia Petermann	Titular	N	N	N	N	-	N	S	N	-		N	N	S	N	S	N
65	PP	-	5000	5000	train	4999.99	0	4991.7	-0.0017	4837.97	-0.0324	5750	0.15	5000	0	3224.96	1775.04	5864.85	864.85	4241.36	758.64	5000	-	4823.79	176.21	2019-05-09	Vânia Petermann	Titular	N	N	N	N	-	N	S	N	-		N	N	N	N	N	N
68	PP	-	5000	5000	test	6351.31	0.2703	5250.28	0.0501	6418.04	0.2836	5452.38	0.0905	4400	-0.12	5266.61	266.61	7276.04	2276.04	6541.49	1541.49	5250	250	6350.8	1350.8	2019-05-15	Vânia Petermann	Titular	N	N	N	N	-	N	S	N	-		N	N	N	N	N	N
79	PP	-	5000	5000	train	5000.01	0	4950.34	-0.0099	4172.83	-0.1654	5337.28	0.0675	5000	0	4310.97	689.03	5898.07	898.07	4117	883	5000	-	4733.51	266.49	2019-01-22	Vânia Petermann	Titular	N	N	N	N	-	N	S	N	-		N	N	S	N	S	N
84	PP	-	5000	5000	train	5000	0	5479.81	0.096	4875.69	-0.0249	5345.26	0.0691	6300	0.26	4431.99	568.01	6719.99	1719.99	5714.56	714.56	5000	-	5223.96	223.96	2019-02-04	Lucilene dos Santos	Substituto	N	N	N	N	-	N	S	N	-		N	N	N	N	N	N
92	PP	-	5000	5000	test	8164.33	0.6329	7988.76	0.5978	6884.1	0.3768	7329.73	0.4659	5450	0.09	5914.74	914.74	6011.92	1011.92	4645.32	354.68	5360	360	5435.23	435.23	2019-02-19	Lucilene dos Santos	Substituto	N	N	N	N	-	N	N	S	6:00:00		N	N	N	N	N	N
94	PP	-	5000	5000	train	5000.03	0	5109.58	0.0219	4911.03	-0.0178	6301.85	0.2604	5200	0.04	4569.48	430.52	6575.27	1575.27	5744.81	744.81	3720.17	1279.83	5081.84	81.84	2018-02-18	Ana Luisa Schmidt Ramos	Substituto	N	N	N	N	-	N	N	S	7:00:00		N	N	N	N	N	N
97	PP	-	5000	5000	test	5855.38	0.1711	5869.91	0.174	6997.89	0.3996	6042.18	0.2084	6400	0.28	5866.07	866.07	6495.09	1495.09	7318.01	2318.01	5096	96	6467.78	1467.78	2018-09-24	Ana Luisa Schmidt Ramos	Substituto	N	N	N	N	-	N	N	S	11:00:00		N	N	N	S	N	S
104	PP	-	5000	5000	test	6308.3	0.2617	5611.25	0.1222	4628.14	-0.0744	5897.25	0.1794	4900	-0.02	5167.81	167.81	5980.42	980.42	3910.54	1089.46	5000	-	4970.94	29.06	2018-10-04	Ana Luisa Schmidt Ramos	Substituto	N	N	N	N	-	N	S	N	-		N	N	S	N	S	N
109	PP	-	5000	5000	train	5000.01	0	5538.75	0.1077	5717.26	0.1435	5897.25	0.1794	5600	0.12	5159.42	159.42	6118.58	1118.58	4996.53	3.47	4947.42	52.58	5091.96	91.96	2018-10-03	Ana Luisa Schmidt Ramos	Substituto	N	N	N	N	-	N	N	S	10:00:00		N	N	N	N	N	N
116	PP	-	5000	5000	train	5000	0	5364.09	0.0728	5833.35	0.1667	7179.91	0.436	4650	-0.07	6631.52	1631.52	7444.61	2444.61	7341.94	2341.94	6030	1030	8470.65	3470.65	2018-10-10	Ana Luisa Schmidt Ramos	Substituto	N	N	N	N	-	N	N	S	11:00:00		N	N	N	N	N	N
117	PP	-	5000	5000	train	5000.02	0	5800.06	0.16	5847.74	0.1695	6576.38	0.3153	5200	0.04	4880.55	119.45	7508.75	2508.75	5603.04	603.04	5023.75	23.75	6276.38	1276.38	2018-10-10	Ana Luisa Schmidt Ramos	Substituto	N	N	N	N	-	N	N	S	6:00:00		N	N	N	N	N	N
128	PP	-	5000	5000	train	5000.01	0	5257.32	0.0515	4798.82	-0.0402	3894.39	-0.2211	4800	-0.04	6127.65	1127.65	6024.11	1024.11	5893.95	893.95	5040	40	5290.14	290.14	2018-10-18	Ana Luisa Schmidt Ramos	Substituto	N	N	N	N	-	N	N	S	2 days, 0:00:00		N	N	N	N	N	N
130	PP	-	5000	5000	train	5000.02	0	5182.81	0.0366	4977.13	-0.0046	5897.25	0.1794	5500	0.1	4410.89	589.11	6628.6	1628.6	5819.52	819.52	5000	-	5144.91	144.91	2018-10-22	Ana Luisa Schmidt Ramos	Substituto	N	N	N	N	-	N	N	S	5:00:00		N	N	N	N	N	N
134	PT	-	5000	5000	train	5000	0	5022.09	0.0044	4927.55	-0.0145	4676.69	-0.0647	4400	-0.12	6054.07	1054.07	5944.43	944.43	5409.79	409.79	5000	-	5535.48	535.48	2018-10-30	Ana Luisa Schmidt Ramos	Substituto	N	N	N	N	-	N	N	S	1 day, 0:00:00		N	N	N	N	N	N
136	PP	-	5000	5000	test	7218.75	0.4437	5654.37	0.1309	5479.64	0.0959	6357.66	0.2715	5900	0.18	4708.03	291.97	5954.25	954.25	4596.82	403.18	5000	-	4743.51	256.49	2018-12-07	Leone Carlos Martins Júnior	Titular	N	N	N	N	-	N	S	N	-		N	N	S	N	S	N
148	PP	-	5000	5000	train	5000.01	0	5028.64	0.0057	5041.6	0.0083	5000	0	4900	-0.02	4555.35	444.65	5916.01	916.01	4287.54	712.46	5000	-	4809.28	190.72	2018-07-27	Vânia Petermann	Titular	N	N	N	N	-	N	S	N	-		N	N	N	N	N	N
149	PT	-	5000	10000	test	2484.72	-0.5031	5712.92	0.1426	5568.32	0.1137	5000	0	5900	0.18	7174.93	2174.93	7704.75	2704.75	7055.42	2055.42	5650	650	7092.38	2092.38	2018-07-27	Vânia Petermann	Titular	N	N	N	N	-	N	N	S	1 day, 0:00:00		N	N	N	N	N	N
153	PP	-	5000	5000	train	5000	0	5207.07	0.0414	5236.26	0.0473	6246.99	0.2494	5500	0.1	5330.62	330.62	5906.78	906.78	5365.91	365.91	4903.98	96.02	5443.18	443.18	2018-08-02	Vânia Petermann	Titular	N	N	N	N	-	N	N	S	10:00:00		N	N	N	N	N	N
154	PP	-	5000	10000	train	5000	0	4983.4	-0.0033	4574.84	-0.085	5337.28	0.0675	5600	0.12	3672.76	1327.24	6281.67	1281.67	3962.2	1037.8	4592.5	407.5	2949.84	2050.16	2018-08-02	Vânia Petermann	Titular	N	N	N	N	-	N	N	S	1 day, 0:00:00		N	N	N	N	N	N
171	PP	-	5000	5000	test	4589.91	-0.082	6482.37	0.2965	5882.12	0.1764	7439.39	0.4879	6700	0.34	4788.69	211.31	6721.17	1721.17	6431.09	1431.09	5540	540	6032.92	1032.92	2018-08-30	Vânia Petermann	Titular	N	N	N	N	-	N	N	S	9:00:00		N	N	N	N	N	N
175	PP	-	5000	10000	test	4529.84	-0.094	5122.41	0.0245	5012.04	0.0024	5897.25	0.1794	5300	0.06	4230.68	769.32	6100.88	1100.88	5745.33	745.33	5000	-	5250.92	250.92	2018-09-12	Ana Luisa Schmidt Ramos	Substituto	N	N	N	N	-	N	N	S	6:00:00		N	N	N	S	N	S
176	PP	-	5000	10000	train	5000	0	6066.68	0.2133	6853.8	0.3708	6301.85	0.2604	5699.6	0.1399	7791.35	2791.35	7593.31	2593.31	8575.4	3575.4	5303.75	303.75	7451.91	2451.91	2018-09-12	Ana Luisa Schmidt Ramos	Substituto	N	N	N	N	-	N	N	S	8:00:00		N	N	N	N	N	N
179	PP	-	5000	5000	train	5000	0	5165.94	0.0332	5860.9	0.1722	5897.25	0.1794	5100	0.02	4465.2	534.8	6491.72	1491.72	5740.74	740.74	5000	-	5088.67	88.67	2018-09-13	Ana Luisa Schmidt Ramos	Substituto	N	N	N	N	-	N	N	S	23:00:00		N	N	N	N	N	N
180	PP	-	5000	5000	train	5000.01	0	5476.16	0.0952	6161.17	0.2322	7439.39	0.4879	4650	-0.07	4242.65	757.35	6202.18	1202.18	4689.82	310.18	4779.79	220.21	5281.26	281.26	2018-09-13	Ana Luisa Schmidt Ramos	Substituto	N	N	N	N	-	N	S	N	-		N	N	N	N	N	N
181	PP	-	5000	5000	train	4999.98	0	5367.87	0.0736	5951.62	0.1903	7439.39	0.4879	4650	-0.07	3973.87	1026.13	6496.19	1496.19	4578.89	421.11	4786.5	213.5	5040.24	40.24	2018-09-13	Ana Luisa Schmidt Ramos	Substituto	N	N	N	N	-	N	N	S	12:00:00		N	N	N	N	N	N
182	PP	-	5000	5000	train	5000.01	0	5039.75	0.008	4318.84	-0.1362	5337.28	0.0675	5100	0.02	4230.68	769.32	6100.88	1100.88	5745.33	745.33	5000	-	5250.92	250.92	2018-09-14	Ana Luisa Schmidt Ramos	Substituto	N	N	N	N	-	N	N	S	4:00:00		N	N	N	N	N	N
186	PP	-	5000	10000	train	4999.99	0	5191.46	0.0383	5294.39	0.0589	6166.67	0.2333	4600	-0.08	5345.86	345.86	6200.56	1200.56	6368.3	1368.3	4212.72	787.28	5662.53	662.53	2018-09-19	Ana Luisa Schmidt Ramos	Substituto	N	N	N	N	-	N	N	S	1 day, 0:00:00		N	N	N	N	N	N
189	PP	-	5000	5000	train	4999.99	0	5837.35	0.1675	5533.3	0.1067	7865.17	0.573	4800	-0.04	5924.93	924.93	7800.81	2800.81	6275.04	1275.04	7187.83	2187.83	5463.01	463.01	2018-04-02	Andresa Bernardo	Substituto	N	N	N	N	-	N	N	S	11:00:00		N	N	N	N	N	N
192	PP	-	5000	5000	train	5000	0	5156.46	0.0313	5893.41	0.1787	6493.85	0.2988	4600	-0.08	4576.12	423.88	5977.96	977.96	4631.33	368.67	5060	60	5472.36	472.36	2018-04-02	Andresa Bernardo	Substituto	N	N	N	N	-	N	N	S	14:00:00		N	N	N	N	N	N
193	PP	-	5000	5000	test	3177.21	-0.3646	6020.22	0.204	5661.94	0.1324	5897.25	0.1794	5100	0.02	4938.18	61.82	6277.85	1277.85	6254.79	1254.79	5240	240	5879.22	879.22	2018-04-20	Andresa Bernardo	Substituto	N	N	N	N	-	N	N	S	1 day, 0:00:00		N	N	N	N	N	N
213	PP	-	5000	5000	train	5000	0	5333.42	0.0667	5287.06	0.0574	6246.99	0.2494	4700	-0.06	4326.02	673.98	5954.25	954.25	4234.85	765.15	5000	-	4819.81	180.19	2018-03-06	Alexandra Lorenzi da Silva	Titular	N	N	N	N	-	N	S	N	-		N	N	S	N	S	N
232	PT	-	5000	5000	train	4999.98	0	3924.44	-0.2151	4047.51	-0.1905	3547.96	-0.2904	3500	-0.3	5423.42	423.42	6301.03	1301.03	5999.06	999.06	5000	-	5728.3	728.3	2018-01-19	Vânia Petermann	Titular	N	N	N	N	-	N	S	N	-		N	N	S	N	S	N
262	PP	-	5000	5000	train	5000	0	5011.85	0.0024	4542.7	-0.0915	4744.97	-0.051	5100	0.02	4326.02	673.98	5954.25	954.25	4234.85	765.15	5000	-	4819.81	180.19	2017-09-25	Vânia Petermann	Titular	N	N	N	N	-	N	S	N	-		N	N	N	N	N	N
266	PP	-	5000	5000	test	5593.03	0.1186	4521.43	-0.0957	4135.87	-0.1728	4877.42	-0.0245	4500	-0.1	4555.35	444.65	5916.01	916.01	4287.54	712.46	5000	-	4809.28	190.72	2017-10-24	Vânia Petermann	Titular	N	N	N	N	-	N	N	S	11:00:00		N	N	N	N	N	N
268	PP	-	5000	5000	train	5000	0	5501.42	0.1003	6371.02	0.2742	6246.99	0.2494	7300	0.46	6143.68	1143.68	6011.92	1011.92	5507.7	507.7	6410	1410	5889.83	889.83	2017-10-25	Vânia Petermann	Titular	N	N	N	N	-	N	N	S	10:00:00		N	N	N	N	N	N
286	PP	-	5000	5000	test	6258.6	0.2517	6701.81	0.3404	6568.13	0.3136	6985.51	0.3971	7800	0.56	5435.1	435.1	6005.42	1005.42	4863.48	136.52	5000	-	5261.61	261.61	2017-08-01	Vânia Petermann	Titular	N	N	N	S	1	N	N	S	8:00:00		N	N	N	N	N	N
288	PP	-	5000	5000	train	5000	0	5156.16	0.0312	4746.66	-0.0507	4854.06	-0.0292	4500	-0.1	4555.35	444.65	5916.01	916.01	4287.54	712.46	5000	-	4809.28	190.72	2017-07-06	Vânia Petermann	Titular	N	N	N	N	-	N	S	N	-		N	N	S	N	S	N
289	PP	-	5000	5000	train	4999.98	0	5145.86	0.0292	4686.02	-0.0628	4989.8	-0.002	7300	0.46	4912.19	87.81	5980.42	980.42	4258.26	741.74	5000	-	4892.95	107.05	2017-07-07	Vânia Petermann	Titular	N	N	N	N	-	N	S	N	-		N	N	N	N	N	N
290	PP	-	5000	5000	train	5000.01	0	5269.14	0.0538	4674.58	-0.0651	6042.18	0.2084	5600	0.12	2632.67	2367.33	3113.2	1886.8	-70.4	5070.4	3115	1885	2579.11	2420.89	2017-07-12	Vânia Petermann	Titular	N	N	N	N	-	N	N	S	12:00:00		N	N	N	N	N	N
292	PP	-	5000	10000	train	5000	0	5064.75	0.013	5081.94	0.0164	5897.32	0.1795	4700	-0.06	5424.25	424.25	5898.07	898.07	4885.72	114.28	5070	70	5135.3	135.3	2017-07-12	Vânia Petermann	Titular	N	N	N	N	-	N	N	S	1 day, 0:00:00		N	N	N	N	N	N
294	PP	-	5000	5000	test	3451.28	-0.3097	5356.71	0.0713	5225.3	0.0451	5692.48	0.1385	4600	-0.08	5230.49	230.49	5910.91	910.91	4244.37	755.63	5000	-	4836.31	163.69	2017-07-06	Vânia Petermann	Titular	N	N	N	N	-	N	S	N	-		N	N	N	N	N	N
295	PP	-	5000	5000	train	5000.01	0	5016.12	0.0032	4954.8	-0.009	4989.8	-0.002	4900	-0.02	4310.97	689.03	5898.07	898.07	4117	883	5000	-	4733.51	266.49	2017-07-18	Vânia Petermann	Titular	N	N	N	N	-	N	S	N	-		N	N	N	N	N	N
305	PP	E	5000	5000	test	5000.02	49999.2	5716.44	57163.4	4656.29	46561.9	5897.25	58971.5	5200	51999	7773.56	2773.56	5960.6	960.6	7190.54	2190.54	4120.88	879.12	6019.43	1019.43	2017-06-23	Vânia Petermann	Titular	N	N	N	S	2	N	N	N	-		N	N	N	N	N	N
310	PP	-	5000	5000	train	5000	0	4660.58	-0.0679	3810.53	-0.2379	4634.58	-0.0731	5200	0.04	4721.32	278.68	5944.43	944.43	4478.29	521.71	4569.39	430.61	4740.83	259.17	2017-08-01	Vânia Petermann	Titular	N	N	N	N	-	S	N	N	-		N	N	N	N	N	N
317	PP	-	5000	5000	test	6530.39	0.3061	4527.27	-0.0945	4476.65	-0.1047	5897.25	0.1794	5050	0.01	4742.77	257.23	5916.01	916.01	4495.65	504.35	4624.93	375.07	4785.57	214.43	2017-08-01	Vânia Petermann	Titular	N	N	N	S	4	N	N	N	-		N	N	N	N	N	N
350	PP	-	5000	5000	test	3674.73	-0.2651	4959.46	-0.0081	5200.79	0.0402	5692.48	0.1385	5050	0.01	4005.56	994.44	5878.89	878.89	3969.5	1030.5	4593.95	406.05	4523.34	476.66	2017-04-24	Vânia Petermann	Titular	N	N	N	N	-	N	S	N	-		N	N	S	N	S	N
356	PP	-	5000	10000	train	5000.02	0	4757.32	-0.0485	4062.7	-0.1875	4877.42	-0.0245	5400	0.08	4504.33	495.67	5954.25	954.25	4511.91	488.09	4374.89	625.11	4829.69	170.31	2017-04-20	Vânia Petermann	Titular	N	N	N	S	3	N	N	N	-		N	N	N	N	N	N
364	PT	-	5000	5000	train	5000.01	0	4995.57	-0.0009	4923.01	-0.0154	5750	0.15	4600	-0.08	4912.19	87.81	5980.42	980.42	4258.26	741.74	5000	-	4892.95	107.05	2016-10-14	Vânia Petermann	Titular	N	N	N	N	-	N	S	N	-		N	N	N	N	N	N
365	PT	-	5000	10000	train	5000	0	4925.71	-0.0149	4241.16	-0.1518	4634.58	-0.0731	5200	0.04	4723.62	276.38	5916.01	916.01	4539.25	460.75	4566.71	433.29	4814.47	185.53	2016-10-13	Vânia Petermann	Titular	N	N	N	N	-	N	S	N	-		N	N	N	N	N	N
372	PP	-	5000	5000	test	6616.88	0.3234	5324.26	0.0649	6146.35	0.2293	5492.86	0.0986	5100	0.02	4504.33	495.67	5954.25	954.25	4511.91	488.09	4374.89	625.11	4829.69	170.31	2016-09-19	Vânia Petermann	Titular	N	N	N	S	3	N	N	N	-		N	N	N	N	N	N
376	PP	-	5000	5000	train	5000.03	0	4928.19	-0.0144	4975.7	-0.0049	5551.23	0.1102	5200	0.04	4540.11	459.89	5944.74	944.74	4492.15	507.85	4556.44	443.56	4772.52	227.48	2016-11-24	Vânia Petermann	Titular	N	N	N	N	-	S	N	N	-		N	N	N	N	N	N
380	PT	-	5000	5000	train	4999.98	0	4997.27	-0.0005	4850.47	-0.0299	5750	0.15	4400	-0.12	5311.35	311.35	5878.05	878.05	4732.02	267.98	5000	-	4842.99	157.01	2016-07-27	Vânia Petermann	Titular	N	N	N	N	-	N	N	S	9:00:00		N	N	N	N	N	N
393	PT	-	5000	10000	train	4999.99	0	4564.37	-0.0871	4140.09	-0.172	4676.69	-0.0647	5400	0.08	4467.08	532.92	5898.07	898.07	4538.62	461.38	4960	40	3892.45	1107.55	2016-09-05	Vânia Petermann	Titular	N	N	N	N	-	N	N	S	1 day, 0:00:00		N	N	N	N	N	N
398	PT	-	5000	10000	train	5000.03	0	5710.63	0.1421	5761.14	0.1522	6166.67	0.2333	8800	0.76	8118.55	3118.55	10176.5	5176.55	7196.4	2196.4	9810	4810	9196.93	4196.93	2016-07-29	Vânia Petermann	Titular	N	N	N	N	-	S	S	N	-		N	N	N	N	N	N
400	PT	-	5000	5000	train	5000.01	0	5100.52	0.0201	5145.76	0.0292	6166.67	0.2333	4800	-0.04	4721.32	278.68	5944.43	944.43	4478.29	521.71	4569.39	430.61	4740.83	259.17	2016-08-11	Maiara Nuernberg Philippi	Leigo	N	N	N	N	-	N	N	S	8:00:00		N	N	N	N	N	N
407	PT	-	5000	5000	test	8279.99	0.656	6396.22	0.2792	6839.44	0.3679	6246.99	0.2494	8100	0.62	5650.5	650.5	5944.74	944.74	4845.54	154.46	5000	-	4772.52	227.48	2016-05-30	Lucilene dos Santos	Substituto	N	N	N	S	3	N	N	N	-		N	N	N	N	N	N
412	PP	-	5000	5000	train	5000	0	5300.83	0.0602	5651.26	0.1303	5897.25	0.1794	5300	0.06	4509.98	490.02	5878.05	878.05	4450.58	549.42	4549.67	450.33	4842.99	157.01	2016-04-08	Rudson Marcos	Titular	N	N	N	N	-	N	S	N	-		N	N	S	N	S	N
414	PT	-	5000	5000	train	5000	0	4973.22	-0.0054	4539.58	-0.0921	5345.26	0.0691	5100	0.02	4504.33	495.67	5954.25	954.25	4511.91	488.09	4374.89	625.11	4829.69	170.31	2016-04-08	Rudson Marcos	Titular	N	N	N	N	-	N	S	N	-		N	N	N	N	N	N
427	PP	-	5000	5000	test	3509.38	-0.2981	5999.4	0.1999	4681.27	-0.0637	6493.85	0.2988	7350	0.47	4410.89	589.11	6628.6	1628.6	5819.52	819.52	5000	-	5144.91	144.91	2016-02-22	Andresa Bernardo	Substituto	N	N	N	N	-	N	N	S	4:25:00		N	N	N	N	N	N
428	PT	-	5000	10000	train	5000	0	5600.68	0.1201	6161.97	0.2324	6301.85	0.2604	5100	0.02	4944.88	55.12	6261.44	1261.44	6184.97	1184.97	5000	-	5296.59	296.59	2016-02-22	Andresa Bernardo	Substituto	N	N	N	N	-	N	N	S	10:00:00		N	N	N	N	N	N
429	PT	-	5000	5000	test	4034.15	-0.1932	5450.14	0.09	4265.86	-0.1468	6301.85	0.2604	6200	0.24	4201.28	798.72	6566.37	1566.37	5738.72	738.72	5000	-	5016.09	16.09	2016-02-29	Andresa Bernardo	Substituto	N	N	N	N	-	N	N	S	3:55:00		N	N	N	N	N	N
434	PT	-	5000	5000	train	4999.99	0	4986.76	-0.0026	4960.18	-0.008	4854.06	-0.0292	4900	-0.02	4509.13	490.87	5979.19	979.19	5643.59	643.59	4621.54	378.46	4791.35	208.65	2015-12-18	Vânia Petermann	Titular	N	N	N	N	-	N	S	N	-		N	N	N	N	N	N
435	PP	-	5000	5000	test	3398.23	-0.3204	4946.79	-0.0106	4729.23	-0.0542	5551.23	0.1102	5700	0.14	4400.42	599.58	5906.78	906.78	4577.08	422.92	4508.6	491.4	4793.37	206.63	2015-11-19	Vânia Petermann	Titular	N	N	N	N	-	N	S	N	-		N	N	N	N	N	N
439	PT	-	5000	5000	train	4999.99	0	5225.6	0.0451	6799.46	0.3599	6098.17	0.2196	5300	0.06	5063.64	63.64	5878.89	878.89	4746.51	253.49	4952.21	47.79	4814.03	185.97	2015-12-14	Vânia Petermann	Titular	N	N	N	N	-	N	N	S	10:00:00		N	N	N	N	N	N
440	PT	-	5000	5000	train	4999.99	0	5225.3	0.0451	6799.46	0.3599	6098.17	0.2196	5000	0	5168.39	168.39	5906.78	906.78	5042.03	42.03	4903.98	96.02	4882.5	117.5	2015-12-14	Vânia Petermann	Titular	N	N	N	N	-	N	N	S	10:00:00		N	N	N	N	N	N
452	PT	-	5000	5000	train	4999.99	0	5234.4	0.0469	6799.46	0.3599	6098.17	0.2196	5000	0	5313.51	313.51	5944.74	944.74	4808.56	191.44	4924.06	75.94	4788.63	211.37	2015-09-09	Vânia Petermann	Titular	N	N	N	N	-	N	N	S	10:00:00		N	N	N	N	N	N
474	PT	-	5000	5000	train	4999.99	0	5245.6	0.0491	6063.4	0.2127	6301.85	0.2604	5100	0.02	5591.7	591.7	5878.89	878.89	4750.28	249.72	5000	-	4730.09	269.91	2015-06-02	Iasodara Fin Nishi	Substituto	N	N	N	N	-	N	N	S	10:00:00		N	N	N	N	N	N
477	PT	-	5000	5000	train	4999.99	0	6141	0.2282	7264.85	0.453	8890.65	0.7781	4900	-0.02	5100.62	100.62	5864.85	864.85	4716.96	283.04	5000	-	4885.52	114.48	2015-06-18	Iasodara Fin Nishi	Substituto	N	N	N	S	1	N	N	S	0:10:00		N	N	N	N	N	N
483	PT	-	5000	5000	test	6140.01	0.228	6650.75	0.3302	7725.96	0.5452	10274.5	1.0549	6400	0.28	5471.34	471.34	5944.43	944.43	4846.42	153.58	5000	-	4740.83	259.17	2015-06-29	Iasodara Fin Nishi	Substituto	N	N	N	S	1	N	N	N	-		N	N	N	N	N	N
493	PT	-	5000	5000	test	6014.06	0.2028	5173.14	0.0346	6173.58	0.2347	6098.17	0.2196	5800	0.16	5404.86	404.86	5898.07	898.07	4733.04	266.96	5000	-	4792.93	207.07	2015-05-26	Vânia Petermann	Titular	N	N	N	N	-	N	S	N	-		N	N	S	N	S	N
505	PP	-	5000	5000	train	5000	0	5428.89	0.0858	5243.55	0.0487	6301.85	0.2604	5000	0	5471.34	471.34	5944.43	944.43	4846.42	153.58	5000	-	4740.83	259.17	2015-07-28	Vânia Petermann	Titular	N	N	N	N	-	N	S	N	-		N	N	N	N	N	N
526	PT	-	5000	5000	train	5000	0	3413.6	-0.3173	3195.85	-0.3608	3809.32	-0.2381	2000	-0.6	4214.93	785.07	7338.3	2338.3	7782.12	2782.12	7197.42	2197.42	7586.44	2586.44	2015-04-10	Vânia Petermann	Titular	N	N	N	N	-	N	N	S	5:00:00		N	N	N	N	N	N
527	PP	-	5000	5000	train	5000.01	0	5046.04	0.0092	6023.67	0.2047	6493.85	0.2988	5000	0	5404.86	404.86	5898.07	898.07	4733.04	266.96	5000	-	4792.93	207.07	2015-04-13	Vânia Petermann	Titular	N	N	N	N	-	N	N	S	9:00:00		N	N	N	N	N	N
532	PP	-	5000	5000	train	5000	0	5107.1	0.0214	6041.47	0.2083	6301.85	0.2604	5000	0	5650.5	650.5	5944.74	944.74	4845.54	154.46	5000	-	4772.52	227.48	2015-04-22	Vânia Petermann	Titular	N	N	N	N	-	N	N	S	6:10:00		N	N	N	N	N	N
533	PP	-	5000	5000	train	5000.01	0	5054.89	0.011	5348.58	0.0697	6098.17	0.2196	5100	0.02	5471.34	471.34	5944.43	944.43	4846.42	153.58	5000	-	4740.83	259.17	2015-04-22	Vânia Petermann	Titular	N	N	N	N	-	N	S	N	-		N	N	N	N	N	N
534	PP	-	5000	5000	train	4999.98	0	5423.2	0.0846	5653.06	0.1306	6164.29	0.2329	4400	-0.12	5671.46	671.46	5954.25	954.25	4721.85	278.15	5000	-	4858.67	141.33	2015-04-24	Vânia Petermann	Titular	N	N	N	S	1	N	N	N	-		N	N	N	N	N	N
547	PT	-	5000	10000	train	4999.99	0	5006.06	0.0012	5144.75	0.029	5897.32	0.1795	5900	0.18	5529.11	529.11	5910.91	910.91	4824.56	175.44	5000	-	5309.27	309.27	2015-01-29	Davidson Jahn Mello	Titular	N	N	N	N	-	N	S	N	-		N	N	N	N	N	N
551	PT	-	5000	5000	train	4999.99	0	4323.5	-0.1353	3476.49	-0.3047	4746.9	-0.0506	5000	0	6960.3	1960.3	7512.31	2512.31	7734.18	2734.18	7273.28	2273.28	7626.41	2626.41	2014-12-13	Vânia Petermann	Titular	N	N	N	N	-	N	S	N	-		N	N	N	S	N	S
552	PT	-	5000	5000	train	4999.99	0	3656.1	-0.2688	3180.98	-0.3638	4281.25	-0.1438	2900	-0.42	6960.3	1960.3	7512.31	2512.31	7734.18	2734.18	7273.28	2273.28	7626.41	2626.41	2014-12-13	Vânia Petermann	Titular	N	N	N	N	-	N	S	N	-		N	N	N	N	N	N
553	PT	-	5000	5000	train	5000.01	0	3925.3	-0.2149	3384.74	-0.3231	4676.69	-0.0647	4000	-0.2	6599.29	1599.29	7334.43	2334.43	7804.75	2804.75	7389.69	2389.69	7572.61	2572.61	2014-12-13	Vânia Petermann	Titular	N	N	N	N	-	N	S	N	-		N	N	N	N	N	N
555	PT	-	5000	5000	train	4999.99	0	5429.96	0.086	5584.05	0.1168	6552.57	0.3105	5000	0	5311.35	311.35	5878.05	878.05	4732.02	267.98	5000	-	4842.99	157.01	2014-12-13	Vânia Petermann	Titular	N	N	N	N	-	N	N	S	1 day, 0:00:00		N	N	N	N	N	N
556	PT	-	5000	5000	train	5000.01	0	3888.27	-0.2223	3059.93	-0.388	4281.25	-0.1438	3400	-0.32	6960.3	1960.3	7512.31	2512.31	7734.18	2734.18	7273.28	2273.28	7626.41	2626.41	2014-12-14	Vânia Petermann	Titular	N	N	N	N	-	N	S	N	-		N	N	S	N	S	N
557	PT	-	5000	10000	train	4999.98	0	3895.7	-0.2209	3362.45	-0.3275	4281.25	-0.1438	4500	-0.1	6599.29	1599.29	7334.43	2334.43	7804.75	2804.75	7389.69	2389.69	7572.61	2572.61	2014-12-14	Vânia Petermann	Titular	N	N	N	N	-	S	N	S	3:40:00		N	N	N	N	N	N
558	PT	-	5000	10000	train	5000	0	5277.92	0.0556	5347.91	0.0696	6389.52	0.2779	5100	0.02	5671.46	671.46	5954.25	954.25	4721.85	278.15	5000	-	4858.67	141.33	2014-12-14	Vânia Petermann	Titular	N	N	N	N	-	N	N	S	6:00:00		N	N	N	N	N	N
561	PT	-	5000	5000	train	4999.98	0	5963.1	0.1926	6345.04	0.269	6301.85	0.2604	6400	0.28	5311.35	311.35	5878.05	878.05	4732.02	267.98	5000	-	4842.99	157.01	2014-12-14	Vânia Petermann	Titular	N	N	N	S	4	S	N	N	-		N	N	N	N	N	N
562	PT	-	5000	5000	test	4240.12	-0.152	3518.94	-0.2962	3084.48	-0.3831	4281.25	-0.1438	3900	-0.22	6599.29	1599.29	7334.43	2334.43	7804.75	2804.75	7389.69	2389.69	7572.61	2572.61	2014-12-14	Vânia Petermann	Titular	N	N	N	N	-	N	S	N	-		N	N	S	N	S	N
568	PT	-	5000	5000	train	4999.99	0	5465.8	0.0932	5773.69	0.1547	6164.29	0.2329	5200	0.04	7330.92	2330.92	6098.56	1098.56	5803.17	803.17	5799.49	799.49	5956.12	956.12	2014-12-03	Vânia Petermann	Titular	N	N	N	S	7	N	N	N	-		N	N	N	N	N	N
569	PT	-	5000	5000	train	5000	0	4504.8	-0.099	3873.93	-0.2252	5692.48	0.1385	4700	-0.06	6664.56	1664.56	7815.22	2815.22	7829.77	2829.77	7113.78	2113.78	7700.75	2700.75	2014-12-03	Vânia Petermann	Titular	N	N	N	S	3	N	N	N	-		N	N	N	N	N	N
570	PP	-	5000	5000		0	0	0	0	0	0	0	0	0	0	-	5000	-	5000	-	5000	-	5000	-	5000	2014-12-03	Vânia Petermann	Titular	N	N	N	N	-	S	N	N	-		N	N	N	N	N	N
578	PT	-	5000	5000	test	6981.53	0.3963	6084.71	0.2169	6380.66	0.2761	6552.57	0.3105	6300	0.26	5471.34	471.34	5944.43	944.43	4846.42	153.58	5000	-	4740.83	259.17	2014-12-12	Vânia Petermann	Titular	N	N	N	S	3	N	N	N	-		N	N	N	N	N	N
583	PT	-	5000	10000	train	5000	0	4089.8	-0.182	3473.21	-0.3054	4746.9	-0.0506	4900	-0.02	6664.56	1664.56	7815.22	2815.22	7829.77	2829.77	7113.78	2113.78	7700.75	2700.75	2014-12-16	Vânia Petermann	Titular	N	N	N	N	-	N	S	N	-		N	N	N	N	N	N
584	PP	-	5000	5000		0	0	0	0	0	0	0	0	0	0	-	5000	-	5000	-	5000	-	5000	-	5000	2014-12-17	Vânia Petermann	Titular	N	N	N	N	-	S	N	N	-		N	N	N	N	N	N
586	PP	-	5000	5000	train	4999.98	0	3937.2	-0.2126	2527.61	-0.4945	4193.04	-0.1614	4700	-0.06	6899	1899	7392.76	2392.76	7667.23	2667.23	7156.23	2156.23	7562.26	2562.26	2014-12-19	Vânia Petermann	Titular	N	N	N	N	-	N	S	N	-		N	N	N	N	N	N
603	PT	-	5000	5000	test	3230.22	-0.354	5039.08	0.0078	5870.02	0.174	4746.9	-0.0506	4500	-0.1	4410.89	589.11	6628.6	1628.6	5819.52	819.52	5000	-	5144.91	144.91	2014-05-27	Margani de Mello	Titular	N	N	N	N	-	N	S	N	-		N	N	N	N	N	N
604	PT	I	5000	5000	test	2378.05	23779.5	4163.74	41636.4	4123.74	41236.4	4854.06	48539.6	4200	41999	-	5000	-	5000	-	5000	-	5000	-	5000	2014-06-05	Margani de Mello	Titular	N	N	N	S	2	N	N	N	-		N	N	N	N	N	N
609	PT	-	5000	5000	train	5000.01	0	5597.42	0.1195	6325.91	0.2652	6671.88	0.3344	6300	0.26	4266.82	733.18	6039.15	1039.15	5752.51	752.51	5000	-	5168.99	168.99	2014-06-05	Margani de Mello	Titular	N	N	N	S	2	N	N	N	-		N	N	N	N	N	N
625	PT	-	5000	5000	test	4298.18	-0.1404	5047.55	0.0095	5412.98	0.0826	4854.06	-0.0292	4550	-0.09	5650.5	650.5	5944.74	944.74	4845.54	154.46	5000	-	4772.52	227.48	2014-04-08	Margani de Mello	Titular	N	N	N	N	-	N	S	N	-		N	N	N	N	N	N
628	PP	-	5000	5000	test	6327.09	0.2654	5599.57	0.1199	6208.21	0.2416	6301.85	0.2604	5300	0.06	5369.78	369.78	5910.91	910.91	4804.97	195.03	5000	-	4793.37	206.63	2014-04-15	Margani de Mello	Titular	N	N	N	N	-	N	S	N	-		N	N	N	N	N	N
631	PT	-	5000	5000	test	7351.04	0.4702	6347.57	0.2695	6533.84	0.3068	6552.57	0.3105	6900	0.38	4410.89	589.11	6628.6	1628.6	5819.52	819.52	5000	-	5144.91	144.91	2014-04-30	Margani de Mello	Titular	N	N	N	N	-	N	N	S	12:00:00		N	N	N	N	N	N
632	PT	-	5000	5000	test	7585.51	0.5171	6336.84	0.2674	6533.84	0.3068	6693.76	0.3388	6900	0.38	4551.22	448.78	6226.26	1226.26	5695.29	695.29	5000	-	5281.26	281.26	2014-04-30	Margani de Mello	Titular	N	N	N	N	-	N	N	S	12:00:00		N	N	N	N	N	N
634	PT	-	5000	5000	train	5000	0	5103.7	0.0207	5087.35	0.0175	4193.04	-0.1614	5000	0	2802.62	2197.38	6439.37	1439.37	5813.49	813.49	5000	-	5173.45	173.45	2014-05-15	Margani de Mello	Titular	N	N	N	N	-	N	S	N	-		N	N	N	N	N	N
636	PT	-	5000	5000	train	5000.01	0	5473.2	0.0946	6227.58	0.2455	6862.5	0.3725	6400	0.28	4441.16	558.84	6719.99	1719.99	5758.17	758.17	5000	-	5252.85	252.85	2014-05-16	Margani de Mello	Titular	N	N	N	N	-	N	N	S	5:30:00		N	N	N	N	N	N
645	PT	-	5000	5000	train	4999.95	0	5010.25	0.0021	5120.51	0.0241	5897.25	0.1794	4500	-0.1	2049.54	2950.46	4836.16	163.84	2615.77	2384.23	3022.5	1977.5	1873.69	3126.31	2014-01-21	Davidson Jahn Mello	Titular	N	N	N	N	-	N	S	N	-		N	N	N	N	N	N
650	PP	-	5000	5000	train	5000	0	5216.09	0.0432	5641.6	0.1283	6576.38	0.3153	5000	0	4752.07	247.93	5922.93	922.93	4845.3	154.7	5000	-	4702.63	297.37	2019-05-22	Vânia Petermann	Titular	N	N	N	N	-	S	N	N	-		N	N	N	N	N	N
655	PP	-	5000	5000	train	5000	0	5227.25	0.0455	5380.95	0.0762	6357.66	0.2715	5000	0	4059.55	940.45	5864.85	864.85	4109.58	890.42	5000	-	4885.52	114.48	2019-05-27	Vânia Petermann	Titular	N	N	N	N	-	N	N	S	9:00:00		N	N	N	N	N	N
660	PP	-	5000	5000	train	5000.01	0	5337.74	0.0675	5236.34	0.0473	7179.91	0.436	4900	-0.02	6211.89	1211.89	6008.73	1008.73	2984.22	2015.78	5030	30	4311.48	688.52	2019-05-28	Vânia Petermann	Titular	N	N	N	N	-	N	N	S	10:00:00		N	N	N	N	N	N
663	PP	-	5000	5000	test	6976.27	0.3953	7608.54	0.5217	7132.7	0.4265	6246.99	0.2494	9100	0.82	6475.51	1475.51	5864.85	864.85	4280.09	719.91	5060	60	5348.09	348.09	2019-05-29	Vânia Petermann	Titular	N	N	N	N	-	N	S	N	-		N	N	N	N	N	N
673	PP	-	5000	5000	train	5000	0	4228.7	-0.1543	5484.11	0.0968	4854.06	-0.0292	2500	-0.5	8153.11	3153.11	7534.63	2534.63	8319.41	3319.41	7580.58	2580.58	7847.11	2847.11	2019-06-03	Vânia Petermann	Titular	N	N	N	N	-	N	N	S	10:00:00		N	N	N	S	N	S
688	PP	-	5000	5000	train	5000.02	0	5902.23	0.1804	4693.42	-0.0613	5345.26	0.0691	6450	0.29	5292.52	292.52	5916.01	916.01	5027.25	27.25	5180	180	5340.92	340.92	2019-06-11	Vânia Petermann	Titular	N	N	N	S	7	N	N	N	-		N	N	N	N	N	N
691	PP	-	5000	13000	train	7999.99	0	8256.01	0.032	8619.01	0.0774	8649.5	0.0812	8700	0.0875	6063.79	1063.79	6005.42	1005.42	5179.89	179.89	5000	-	5325.9	325.9	2019-06-14	Vânia Petermann	Titular	N	N	N	N	-	N	N	S	10:15:00		N	N	N	N	N	N
704	PP	-	5000	5000	test	2069.7	-0.5861	2298.99	-0.5402	5358.01	0.0716	4281.25	-0.1438	2500	-0.5	4551.22	448.78	6226.26	1226.26	5695.29	695.29	5000	-	5281.26	281.26	2019-06-18	Vânia Petermann	Titular	N	N	N	N	-	N	S	N	-		N	N	N	N	N	N
726	PP	-	5000	10000	train	5000	0	6402.46	0.2805	7374.18	0.4748	6930.68	0.3861	9750	0.95	6790.32	1790.32	8076.78	3076.78	7101.69	2101.69	6680	1680	7487.11	2487.11	2019-07-05	Vânia Petermann	Titular	N	N	N	N	-	N	N	S	7:00:00		N	N	N	N	N	N
727	PP	-	5000	5000	test	4178.32	-0.1643	4987.87	-0.0024	4553.51	-0.0893	5692.48	0.1385	3800	-0.24	4627.96	372.04	5938.02	938.02	5050.51	50.51	5000	-	4724.57	275.43	2019-07-09	Vânia Petermann	Titular	N	N	N	N	-	N	S	N	-		N	N	N	N	N	N
728	PP	-	5000	5000	train	5000.03	0	5088.89	0.0178	4952.61	-0.0095	5337.28	0.0675	5000	0	4379.12	620.88	5878.05	878.05	3562.17	1437.83	5000	-	4452.23	547.77	2019-07-05	Vânia Petermann	Titular	N	N	N	N	-	N	S	N	-		N	N	S	N	S	N
730	PP	-	5000	5000	train	5000.01	0	5348.83	0.0698	4473.38	-0.1053	5337.28	0.0675	5100	0.02	4533.3	466.7	5878.89	878.89	4096.37	903.63	5000	-	4733.48	266.52	2019-07-09	Vânia Petermann	Titular	N	N	N	N	-	N	S	N	-		N	N	N	N	N	N
734	PP	-	5000	5000	train	5000.01	0	5199.88	0.04	4815.13	-0.037	6301.85	0.2604	5000	0	4764.1	235.9	5878.05	878.05	4005.49	994.51	5000	-	4835.64	164.36	2019-07-12	Vânia Petermann	Titular	N	N	N	N	-	N	N	S	9:00:00		N	N	N	N	N	N
741	PP	-	5000	5000	test	6871.28	0.3743	6318.56	0.2637	3152.44	-0.3695	7264.41	0.4529	6050	0.21	11005.4	6005.41	5920.64	920.64	10477.2	5477.22	5000	-	9441.95	4441.95	2019-07-16	Vânia Petermann	Titular	N	N	N	N	-	N	S	N	-		N	N	N	N	N	N
744	PP	-	5000	5000	train	5000	0	3390	-0.322	1920.07	-0.616	3816.43	-0.2367	3500	-0.3	6564.95	1564.95	7416.98	2416.98	7622.75	2622.75	6748.66	1748.66	7399.98	2399.98	2019-07-16	Vânia Petermann	Titular	N	N	N	N	-	N	S	N	-		N	N	S	N	S	N
759	PP	-	5000	5000	train	5000	0	5742.26	0.1485	6929.13	0.3858	6591.16	0.3182	5000	0	5892.8	892.8	5926.95	926.95	7477.72	2477.72	5732.86	732.86	5906.92	906.92	2019-08-01	Vânia Petermann	Titular	N	N	N	N	-	N	N	S	10:00:00		N	N	N	N	N	N
768	PT	-	5000	15000	train	5000.01	0	6117.19	0.2234	6919.37	0.3839	6985.51	0.3971	6600	0.32	6475.24	1475.24	6033.52	1033.52	5897.54	897.54	5690	690	5659.47	659.47	2019-08-05	Vânia Petermann	Titular	N	N	N	N	-	N	N	S	10:00:00		N	N	N	N	N	N
770	PP	-	5000	5000	train	5000.02	0	5321.5	0.0643	6219.43	0.2439	6493.85	0.2988	5000	0	5673.03	673.03	5942.62	942.62	5143.25	143.25	5030	30	5054.11	54.11	2019-08-06	Vânia Petermann	Titular	N	N	N	N	-	N	N	S	4:30:00		N	N	N	N	N	N
778	PP	-	5000	5000	train	4999.99	0	5443.41	0.0887	5321.91	0.0644	6246.99	0.2494	4800	-0.04	5367.46	367.46	5932.44	932.44	5584.85	584.85	4970	30	5194.57	194.57	2019-08-07	Vânia Petermann	Titular	N	N	N	N	-	N	S	N	-		N	N	N	N	N	N
782	PP	-	5000	5000	train	5000.01	0	5238.15	0.0476	5747.03	0.1494	5551.23	0.1102	5500	0.1	5554.29	554.29	5878.05	878.05	4331.64	668.36	5000	-	5303.18	303.18	2019-08-08	Vânia Petermann	Titular	N	N	N	N	-	N	S	N	-		N	N	S	N	S	N
785	PP	-	5000	5000	train	5000.01	0	6290.73	0.2581	7171.06	0.4342	7179.91	0.436	6300	0.26	5413.46	413.46	5930.57	930.57	5019.59	19.59	5180	180	5358.29	358.29	2019-08-09	Vânia Petermann	Titular	N	N	N	N	-	N	N	S	12:00:00		N	N	N	N	N	N
792	PP	-	5000	5000	train	5000	0	5167.68	0.0335	5233.66	0.0467	6357.66	0.2715	5150	0.03	4723.54	276.46	5882.51	882.51	4156.3	843.7	5050	50	4733.48	266.52	2019-08-12	Vânia Petermann	Titular	N	N	S	N	-	N	N	N	-		N	N	N	N	N	N
795	PP	-	5000	5000	train	5000	0	5105.43	0.0211	5325.35	0.0651	4989.8	-0.002	5100	0.02	3412.49	1587.51	4872.68	127.32	135.08	4864.92	4280	720	3367.14	1632.86	2019-08-13	Vânia Petermann	Titular	N	N	N	N	-	N	S	N	-		N	N	S	N	S	N
796	PP	-	5000	5000	train	4999.99	0	4941.1	-0.0118	4673.01	-0.0654	6042.18	0.2084	4900	-0.02	4763.63	236.37	5954.25	954.25	3885.88	1114.12	5000	-	4819.81	180.19	2019-08-14	Vânia Petermann	Titular	N	N	N	N	-	N	N	S	9:00:00		N	N	N	N	N	N
805	PP	-	5000	5000	test	4293.19	-0.1414	3980.11	-0.204	3676.08	-0.2648	4444.44	-0.1111	2850	-0.43	5906.06	906.06	5980.42	980.42	4830.47	169.53	5000	-	5361.17	361.17	2019-08-20	Vânia Petermann	Titular	N	N	N	N	-	N	S	N	-		N	N	N	N	N	N
807	PP	-	5000	5000	train	5000.02	0	5367.71	0.0735	6248.1	0.2496	5345.26	0.0691	5500	0.1	5179.21	179.21	5916.01	916.01	4730.84	269.16	5000	-	4985.35	14.65	2019-08-21	Vânia Petermann	Titular	N	N	N	N	-	N	N	S	11:00:00		N	N	N	N	N	N
809	PP	-	5000	5000	train	4999.98	0	4754.8	-0.049	4043.78	-0.1912	5692.48	0.1385	4200	-0.16	4775.06	224.94	8805.79	3805.79	6609.74	1609.74	7550	2550	6581.84	1581.84	2019-08-23	Vânia Petermann	Titular	N	N	N	N	-	N	N	S	8:00:00		N	N	N	N	N	N
820	PP	-	5000	15000	train	5000.02	0	6121.94	0.2244	7151.93	0.4304	6985.51	0.3971	5850	0.17	5941.39	941.39	5926.64	926.64	5320.65	320.65	5040	40	5199.64	199.64	2019-09-02	Vânia Petermann	Titular	N	N	N	N	-	N	N	S	9:00:00		N	N	N	N	N	N
824	PP	-	5000	5000	train	5000.02	0	5463.71	0.0927	5722.87	0.1446	6671.88	0.3344	5000	0	3919.2	1080.8	5898.07	898.07	4617.81	382.19	5000	-	4739.5	260.5	2019-09-04	Vânia Petermann	Titular	N	N	N	N	-	N	S	N	-		N	N	S	N	S	N
850	PP	-	5000	5000	train	5000	0	5424.44	0.0849	5065.54	0.0131	6357.66	0.2715	6100	0.22	4310.97	689.03	5898.07	898.07	4117	883	5000	-	4733.51	266.49	2019-11-06	Vânia Petermann	Titular	N	N	N	N	-	N	S	N	-		N	N	N	N	N	N
851	PP	-	5000	5000	train	5000	0	5305.57	0.0611	5327.89	0.0656	5750	0.15	5600	0.12	5406	406	5864.85	864.85	4804.16	195.84	4960	40	5351.85	351.85	2019-11-12	Vânia Petermann	Titular	N	N	N	N	-	N	S	N	-		N	N	N	N	N	N
868	PP	-	5000	5000																						2019-11-29	Vânia Petermann	Titular	N	N	N	N	-	N	N	S	8:00:00		N	N	N	N	N	N
870	PP	-	5000	5000																						2019-12-12	Vânia Petermann	Titular	N	N	N	N	-	N	S	N	-		N	N	S	N	S	N
872	PP	-	5000	10000																						2019-11-28	Vânia Petermann	Titular	N	N	N	N	-	N	S	N	-		N	N	S	N	S	N
873	PP	-	5000	10000																						2019-11-29	Vânia Petermann	Titular	N	N	N	N	-	N	S	N	-		N	N	S	N	S	N
877	PP	-	5000	5000																						2019-12-10	Vânia Petermann	Titular	N	N	N	N	-	N	N	S	14:00:00		N	N	N	N	N	N
888	PP	-	5000	10000																						2020-01-30	Vânia Petermann	Titular	N	N	N	N	-	N	S	N	-		N	N	N	N	N	N
894	PT	-	5000	5000																						2013-03-15	Margani de Mello	Titular	N	N	N	N	-	N	N	S	5:00:00		N	N	N	N	N	N
900	PT	-	5000	5000																						2013-04-25	Margani de Mello	Titular	N	N	N	N	-	N	N	S	12:00:00		N	N	N	N	N	N
929	PT	-	5000	10000																						2013-07-12	Margani de Mello	Titular	N	N	N	N	-	N	N	S	9:00:00		N	N	N	N	N	N
932	PT	-	5000	10000																						2013-07-19	Margani de Mello	Titular	N	N	N	N	-	N	N	S	1 day, 0:00:00		N	N	N	N	N	N
934	PT	-	5000	10000																						2013-07-30	Margani de Mello	Titular	N	N	N	S	5	N	N	N	-		N	N	N	N	N	N
937	PT	I	5000	5000																						2013-08-05	Margani de Mello	Titular	N	N	N	N	-	N	S	N	-		N	N	N	N	N	N
941	PP	-	5000	5000																						2013-08-14	Margani de Mello	Titular	N	N	N	S	3	N	N	N	-		N	N	N	N	N	N
942	PP	-	5000	5000																						2013-08-15	Margani de Mello	Titular	N	N	N	N	-	N	N	S	12:00:00		N	N	N	N	N	N
954	PT	-	5000	5000																						2013-09-13	Margani de Mello	Titular	N	N	S	N	-	N	N	N	-		N	N	N	N	N	N
955	PT	-	5000	10000																						2013-09-09	Margani de Mello	Titular	N	N	N	N	-	N	N	N	-		N	N	S	N	S	N
970	PT	-	5000	10000																						2012-02-22	Margani de Mello	Titular	N	S	N	N	-	N	N	S	13:40:00		N	N	N	N	N	N
974	PT	-	5000	5000																						2012-07-03	Margani de Mello	Titular	N	N	N	N	-	N	S	N	-		N	N	N	N	N	N
976	PT	-	5000	7000																						2012-07-18	Margani de Mello	Titular	N	N	S	N	-	N	N	N	-		N	N	N	N	N	N
977	PT	-	5000	5000																						2013-07-23	Margani de Mello	Titular	N	N	N	S	0.5	N	N	S	2:15:00		N	N	N	S	N	S
985	PP	-	5000	5000																						2012-10-08	Margani de Mello	Titular	N	N	N	N	-	N	N	S	9:00:00		N	N	N	N	N	N
987	PT	-	5000	5000																						2012-10-09	Margani de Mello	Titular	N	N	N	N	-	N	N	S	7:00:00		N	N	N	N	N	N
1029	PT	-	5000	9000																						2011-05-12	Margani de Mello	Titular	N	N	N	N	-	N	N	S	7:00:00		N	N	N	N	N	N
1030	PP	-	5000	5000																						2011-05-12	Margani de Mello	Titular	N	S	N	N	-	N	N	N	-		N	N	N	N	N	N
1035	PT	-	5000	5000																						2011-10-17	Margani de Mello	Titular	N	N	S	N	-	N	N	N	-		N	N	N	N	N	N
1056	PP	-	5000	5000																						2020-06-16	Vânia Petermann	Titular	N	N	N	S	2	N	N	S	7:00:00		N	N	N	N	N	N
1066	PP	-	5000	5000																						2020-01-23	Vânia Petermann	Titular	N	N	N	N	-	N	S	N	-		N	N	N	N	N	N
1076	PP	-	5000	5000																						2020-05-14	Vânia Petermann	Titular	N	N	N	N	-	N	S	N	-		N	N	N	N	N	N
1082	PP	-	5000	5000																						2020-01-28	Vânia Petermann	Titular	N	N	N	N	-	N	N	S	12:00:00		N	N	N	N	N	N
1094	PP	-	5000	10000																						2020-06-18	Vânia Petermann	Titular	N	N	N	N	-	N	N	S	13:00:00		N	N	N	N	N	N
1104	PP	-	5000	5000																						2020-08-06	Vânia Petermann	Titular	N	N	N	N	-	N	N	S	8:00:00		N	N	N	N	N	N
1113	PP	-	5000	5000																						2020-08-17	Vânia Petermann	Titular	N	N	N	S	2	N	N	N	-		N	N	N	N	N	N
1121	PP	-	5000	10000																						2020-06-12	Vânia Petermann	Titular	N	N	N	N	-	N	S	N	-		N	N	N	N	N	N
1122	PP	-	5000	10000																						2020-04-29	Vânia Petermann	Titular	N	N	N	N	-	N	N	S	9:00:00		N	N	N	N	N	N
1125	PP	-	5000	5000																						2020-01-24	Vânia Petermann	Titular	N	N	N	N	-	N	S	N	-		N	N	N	N	N	N
1129	PP	-	5000	5000																						2020-06-08	Vânia Petermann	Titular	N	N	N	N	-	N	N	S	15:00:00		N	N	N	N	N	N
1135	PP	-	5000	10000																						2020-01-29	Vânia Petermann	Titular	N	N	N	N	-	N	N	S	8:00:00		N	N	N	N	N	N
1136	PP	-	5000	5000																						2020-03-20	Vânia Petermann	Titular	N	N	N	N	-	N	N	S	10:00:00		N	N	N	S	N	S
1152	PP	-	5000	10000																						2020-07-08	Vânia Petermann	Titular	N	N	N	N	-	N	N	S	8:00:00		N	N	N	N	N	N
1157	PP	-	5000	10000																						2020-03-19	Vânia Petermann	Titular	N	N	N	N	-	N	N	S	1 day, 0:00:00		N	N	N	N	N	N
1162	PP	-	5000	5000																						2020-08-27	Vânia Petermann	Titular	N	N	N	S	2	N	S	N	-		N	N	N	N	N	N
1166	PP	-	5000	5000																						2020-01-23	Vânia Petermann	Titular	N	N	N	N	-	N	S	N	-		N	N	S	N	S	N
1167	PP	-	5000	10000																						2019-11-05	Vânia Petermann	Titular	N	N	N	N	-	N	S	N	-		N	N	N	N	N	N
1172	PP	-	5000	5000																						2020-03-13	Vânia Petermann	Titular	N	N	N	N	-	N	S	N	-		N	N	S	N	S	N
1173	PP	-	5000	5000																						2020-03-10	Vânia Petermann	Titular	N	N	N	N	-	N	S	N	-		N	N	N	N	N	N
653	PP	-	4600	4600	train	4599.99	0	5153.36	0.1203	4959.11	0.0781	6493.85	0.4117	4820	0.0478	8214.92	3614.92	7467.76	2867.76	6901.72	2301.72	4792.34	192.34	6751.5	2151.5	2019-05-23	Vânia Petermann	Titular	N	N	N	S	3	N	N	N	-		N	N	N	N	N	N
758	PP	-	4500	9000	train	8999.99	0	7725.27	-0.1416	6215.23	-0.3094	6591.16	-0.2676	8500	-0.0556	6326.18	2673.82	7291.06	1708.94	6351.76	2648.24	4655.93	4344.07	5902.31	3097.69	2019-08-02	Vânia Petermann	Titular	N	N	N	N	-	N	N	S	9:00:00		N	N	N	N	N	N
49	PP	-	4500	9000	test	6904.39	0.5343	5916.63	0.3148	7625.41	0.6945	5897.25	0.3105	4710	0.0467	5523.55	1023.55	5149.3	649.3	4714.78	214.78	5632.17	1132.17	4414.34	85.66	2019-04-29	Vânia Petermann	Titular	N	N	N	S	3	N	N	N	-		N	N	N	N	N	N
156	PP	-	4500	4500	train	4499.99	0	3723.89	-0.1725	3117.3	-0.3073	4281.25	-0.0486	4950	0.1	6179.07	1679.07	7737.36	3237.36	6730.93	2230.93	5286.79	786.79	6686.87	2186.87	2018-08-07	Vânia Petermann	Titular	N	N	N	N	-	S	N	N	-		N	N	N	N	N	N
459	PT	-	4500	6500	test	7987.92	0.7751	6205.49	0.379	6607.22	0.4683	6552.57	0.4561	5400	0.2	1775.62	2724.38	5742.09	1242.09	2039.65	2460.35	2300.25	2199.75	2116.78	2383.22	2015-09-15	Vânia Petermann	Titular	N	N	N	S	10	N	N	N	-		N	N	N	N	N	N
497	PT	-	4500	4500	train	4500	0	4119.17	-0.0846	3223.51	-0.2837	4989.8	0.1088	4100	-0.0889	5636.09	1136.09	7737.36	3237.36	6579.2	2079.2	7513.59	3013.59	6686.87	2186.87	2015-05-27	Vânia Petermann	Titular	N	N	N	S	5	N	N	N	-		N	N	N	N	N	N
498	PT	-	4500	4500	train	4500	0	4233.87	-0.0591	4258.73	-0.0536	5673.47	0.2608	3650	-0.1889	5636.09	1136.09	7737.36	3237.36	6579.2	2079.2	7513.59	3013.59	6686.87	2186.87	2015-05-27	Vânia Petermann	Titular	N	N	N	S	5	N	N	N	-		N	N	N	N	N	N
654	PP	-	4500	4500	train	4499.97	0	4707.55	0.0461	3960.82	-0.1198	5692.48	0.265	4560	0.0133	6179.07	1679.07	7737.36	3237.36	6730.93	2230.93	5286.79	786.79	6686.87	2186.87	2019-05-23	Vânia Petermann	Titular	N	N	N	S	3	N	N	N	-		N	N	N	N	N	N
711	PP	-	4500	9000	train	4499.99	0	4695	0.0433	4300.8	-0.0443	6301.85	0.4004	5050	0.1222	7257.85	2757.85	7431.68	2931.68	6127.23	1627.23	4588.82	88.82	5489.1	989.1	2019-06-25	Vânia Petermann	Titular	N	N	N	S	3	N	N	N	-		N	N	N	N	N	N
731	PP	-	4500	7500	train	2999.99	0	3471.19	0.1571	3991.95	0.3306	5337.28	0.7791	3050	0.0167	3462.92	1037.08	6403.28	1903.28	2233.25	2266.75	3131.12	1368.88	2654.46	1845.54	2019-07-10	Vânia Petermann	Titular	N	N	N	S	3	N	N	N	-		N	N	N	N	N	N
860	PP	-	4500	4500																						2019-11-14	Vânia Petermann	Titular	N	N	N	S	3	N	N	N	-		N	N	N	N	N	N
1064	PP	-	4500	4500																						2020-08-31	Vânia Petermann	Titular	N	N	N	N	-	N	N	S	8:00:00		N	N	N	N	N	N
1105	PP	-	4500	4500																						2020-08-03	Vânia Petermann	Titular	N	N	N	N	-	N	N	S	10:00:00		N	N	N	N	N	N
1130	PP	-	4500	10000																						2020-03-12	Vânia Petermann	Titular	N	N	N	N	-	N	N	S	9:00:00		N	N	N	N	N	N
1011	PT	-	4360	4360																						2011-03-22	Cláudio Eduardo Regis de Figueiredo e Silva	Titular	N	N	N	S	4	N	N	N	-		N	N	N	N	N	N
22	PP	-	4000	4000	train	4000	0	4788.72	0.1972	5390.5	0.3476	7179.91	0.795	4600	0.15	3624.42	375.58	4197.85	197.85	4350.35	350.35	4000	-	4548.6	548.6	2019-03-29	Vânia Petermann	Titular	N	N	N	N	-	N	N	S	7:00:00		N	N	N	N	N	N
28	PP	-	4000	4000	test	4359.57	0.0899	5525.4	0.3813	6317.83	0.5795	7704.17	0.926	6100	0.525	6160.28	2160.28	4181	181	4905.11	905.11	4000	-	4212.71	212.71	2019-04-05	Vânia Petermann	Titular	N	N	N	N	-	N	N	S	6:00:00		N	N	N	N	N	N
43	PP	-	4000	4000	train	4000	0	5244.55	0.3111	6317.83	0.5795	7704.17	0.926	6300	0.575	4555.69	555.69	4196.65	196.65	5248.51	1248.51	4000	-	4073.69	73.69	2019-04-16	Vânia Petermann	Titular	N	N	N	N	-	N	N	S	6:00:00		N	N	N	N	N	N
50	PP	-	4000	4000	train	4000.01	0	4512	0.128	4048.45	0.0121	6552.57	0.6381	4600	0.15	4183.6	183.6	4110.83	110.83	4487.78	487.78	4000	-	3813.89	186.11	2019-04-23	Vânia Petermann	Titular	N	N	N	S	4	N	N	N	-		N	N	N	N	N	N
88	PP	-	4000	4000	train	4000.02	0	4575.38	0.1438	4138.91	0.0347	5337.28	0.3343	5300	0.325	3554.7	445.3	4082.77	82.77	3600.36	399.64	4000	-	4038.96	38.96	2019-02-06	Lucilene dos Santos	Substituto	N	N	N	N	-	N	N	N	-		N	N	S	N	S	N
90	PP	-	4000	4000	train	4000	0	4856.14	0.214	5918.63	0.4797	6042.18	0.5105	4600	0.15	3203.68	796.32	4181	181	4443.55	443.55	4000	-	4182.77	182.77	2019-02-07	Lucilene dos Santos	Substituto	N	N	N	N	-	N	N	S	10:00:00		N	N	N	N	N	N
106	PT	-	4000	4000	train	4000.01	0	3804.73	-0.0488	2856.73	-0.2858	4239.2	0.0598	4300	0.075	3641.96	358.04	7503.81	3503.81	4456.39	456.39	5134	1134	4774.85	774.85	2018-10-02	Raul Bertani de Campos	Substituto	N	N	N	N	-	N	S	N	-		N	N	N	N	N	N
121	PP	-	4000	4000	test	6696.97	0.6742	2430.96	-0.3923	5054.68	0.2637	4193.04	0.0483	1400	-0.65	7313.64	3313.64	7815.22	3815.22	7981.49	3981.49	7157.18	3157.18	7700.75	3700.75	2018-10-11	Ana Luisa Schmidt Ramos	Substituto	N	N	N	N	-	N	N	S	4:50:00		N	N	N	N	N	N
122	PT	-	4000	4000	train	4000	0	4250.82	0.0627	4357.39	0.0893	4989.8	0.2474	4800	0.2	2315.66	1684.34	4105.44	105.44	3747.24	252.76	4000	-	4152.9	152.9	2018-10-11	Gabriel Marcon Dalponte	Substituto	N	N	N	N	-	N	N	S	5:20:00		N	N	N	N	N	N
145	PP	-	4000	4000	train	4000	0	5151.09	0.2878	6527.31	0.6318	6862.5	0.7156	6100	0.525	3857.49	142.51	4197.85	197.85	4436.47	436.47	4000	-	4399.23	399.23	2018-07-20	Vânia Petermann	Titular	N	N	N	N	-	N	N	S	9:00:00		N	N	N	N	N	N
146	PP	-	4000	4000	train	10000	0	9177.12	-0.0823	9081.41	-0.0919	8582.28	-0.1418	8700	-0.13	12684.8	8684.82	11456.9	7456.89	11787	7787	10310	6310	10845.5	6845.5	2018-07-20	Vânia Petermann	Titular	N	N	S	N	8	N	N	N	-		N	N	N	N	N	N
169	PP	-	4000	4000	train	4000	0	4317.23	0.0793	4175.56	0.0439	4281.25	0.0703	4800	0.2	3907.77	92.23	4168.46	168.46	5210.37	1210.37	4000	-	4228.57	228.57	2018-08-27	Vânia Petermann	Titular	N	N	N	N	-	N	N	S	7:00:00		N	N	N	N	N	N
190	PP	-	4000	4000	train	4000	0	4670.39	0.1676	4587.31	0.1468	5551.23	0.3878	4900	0.225	5549.95	1549.95	8523.72	4523.72	5305.71	1305.71	8785	4785	7237.65	3237.65	2018-04-05	Andresa Bernardo	Substituto	N	N	N	N	-	N	N	S	11:00:00		N	N	N	N	N	N
195	PP	-	4000	8000	train	3999.98	0	3839.67	-0.0401	3454.4	-0.1364	5492.86	0.3732	3100	-0.225	3360.6	639.4	4065.87	65.87	3932.82	67.18	4000	-	3955.32	44.68	2018-05-21	Vânia Petermann	Titular	N	N	N	N	-	N	N	S	11:20:00		N	N	N	N	N	N
216	PP	-	4000	8000	test	2453.05	-0.3867	4815.45	0.2039	5353.2	0.3383	5337.28	0.3343	5400	0.35	3838.09	161.91	4113.75	113.75	3505.94	494.06	4005	5	3796.93	203.07	2018-03-08	Alexandra Lorenzi da Silva	Titular	N	N	N	S	2	N	N	N	-		N	N	N	N	N	N
230	PP	-	4000	8000	train	3999.98	0	5296.07	0.324	6023.17	0.5058	6693.76	0.6734	7200	0.8	3812.49	187.51	4097.37	97.37	4468.71	468.71	4000	-	4038.46	38.46	2018-01-11	Vânia Petermann	Titular	N	N	N	N	-	N	N	S	12:00:00		N	N	N	N	N	N
246	PP	-	4000	4000	train	4000.01	0	4318.72	0.0797	3843.58	-0.0391	4744.97	0.1862	3600	-0.1	3626.95	373.05	4110.83	110.83	3616.77	383.23	4000	-	3898.71	101.29	2017-09-01	Vânia Petermann	Titular	N	N	N	N	-	N	N	S	8:00:00		N	N	N	N	N	N
253	PP	-	4000	4000	train	4000.01	0	5187.49	0.2969	6255.98	0.564	6552.57	0.6381	5000	0.25	3765.81	234.19	4120.89	120.89	3931.14	68.86	4000	-	4194.4	194.4	2017-09-06	Vânia Petermann	Titular	N	N	N	N	-	N	N	S	8:00:00		N	N	N	N	N	N
254	PP	-	4000	4000	train	4000	0	5246.41	0.3116	5744.03	0.436	7865.17	0.9663	5000	0.25	3526.34	473.66	4119.3	119.3	4828.26	828.26	4000	-	4120.96	120.96	2017-09-11	Vânia Petermann	Titular	N	N	N	N	-	N	N	S	8:00:00		N	N	N	N	N	N
255	PP	-	4000	4000	test	4513.34	0.1283	5239.09	0.3098	5548.1	0.387	5692.48	0.4231	4900	0.225	3828.21	171.79	4192.7	192.7	4403.88	403.88	4000	-	4354.26	354.26	2017-09-14	Vânia Petermann	Titular	N	N	N	N	-	N	N	S	8:00:00		N	N	N	N	N	N
261	PP	-	4000	4000	test	5683.72	0.4209	4815.28	0.2038	4645.78	0.1614	5345.26	0.3363	4400	0.1	3496.69	503.31	4110.83	110.83	3924.79	75.21	4000	-	3948.41	51.59	2017-09-25	Vânia Petermann	Titular	N	N	N	N	-	N	N	S	12:00:00		N	N	N	N	N	N
270	PP	-	4000	4000	train	4000.01	0	5309.61	0.3274	5406.51	0.3516	6930.68	0.7327	6600	0.65	4268.48	268.48	4082	82	4490.66	490.66	4000	-	4223.9	223.9	2017-10-30	Vânia Petermann	Titular	N	N	N	N	-	N	N	S	11:00:00		N	N	N	S	N	S
280	PP	-	4000	4000	train	4000.01	0	4788.2	0.197	5747.95	0.437	4948.34	0.2371	5000	0.25	4111.94	111.94	4131.8	131.8	4586.3	586.3	4000	-	4246.66	246.66	2017-11-14	Vânia Petermann	Titular	N	N	N	N	-	N	N	S	10:00:00		N	N	N	N	N	N
313	PP	-	4000	8000	test	7361.59	0.8404	4999.4	0.2499	3403.29	-0.1492	5263.16	0.3158	6350	0.5875	4288.26	288.26	4074.21	74.21	3764.66	235.34	4000	-	4009.25	9.25	2017-05-31	Vânia Petermann	Titular	N	N	N	S	6	N	N	N	-		N	N	N	N	N	N
319	PP	-	4000	8000	test	5299.18	0.3248	8524.35	1.1311	7380.73	0.8452	6985.51	0.7464	8900	1.225	4307.47	307.47	4197.85	197.85	4798.29	798.29	4000	-	4516.69	516.69	2017-07-12	Vânia Petermann	Titular	N	N	N	S	4	N	N	S	4:00:00		N	N	N	N	N	N
331	PP	-	4000	4000	train	3999.99	0	4685.94	0.1715	5666.08	0.4165	6098.17	0.5245	3900	-0.025	4123.79	123.79	4065.87	65.87	4447.47	447.47	4000	-	4229.82	229.82	2017-07-28	Vânia Petermann	Titular	N	N	N	N	-	N	N	S	10:00:00		N	N	N	N	N	N
333	PP	-	4000	4000	test	7998.71	0.9997	5344.42	0.3361	5654.8	0.4137	5897.25	0.4743	6000	0.5	3338.21	661.79	4065.87	65.87	3733.93	266.07	4000	-	3858.7	141.3	2017-07-23	Denise Lago Pereira Haas	Leigo	N	N	N	N	-	N	N	S	10:00:00		N	N	N	N	N	N
351	PP	-	4000	4000	train	4000.01	0	4460.2	0.115	4294.43	0.0736	5345.26	0.3363	4300	0.075	4126.39	126.39	4110.83	110.83	4206.22	206.22	4000	-	3948.41	51.59	2017-04-03	Vânia Petermann	Titular	N	N	N	N	-	N	N	S	14:10:00		N	N	N	N	N	N
391	PP	-	4000	4000	train	4000.01	0	4578.28	0.1446	4713.25	0.1783	5897.25	0.4743	4100	0.025	3420.84	579.16	4065.87	65.87	3389.21	610.79	4000	-	4046.86	46.86	2016-09-12	Vânia Petermann	Titular	N	N	N	N	-	N	N	S	7:00:00		N	N	N	N	N	N
433	PT	-	4000	8000	train	4000	0	4912.74	0.2282	5351.33	0.3378	5345.26	0.3363	4400	0.1	4455.43	455.43	4278.71	278.71	4156.75	156.75	4512.08	512.08	4268.61	268.61	2016-01-14	Davidson Jahn Mello	Titular	N	N	N	N	-	N	N	S	1 day, 0:00:00		N	N	N	N	N	N
448	PT	-	4000	4000	train	3999.98	0	4667.26	0.1668	4675.89	0.169	4634.58	0.1586	4500	0.125	4126.39	126.39	4110.83	110.83	4206.22	206.22	4000	-	3948.41	51.59	2015-09-10	Vânia Petermann	Titular	N	N	N	S	0.5	N	N	S	9:00:00		N	N	N	N	N	N
458	PT	-	4000	8000	test	2909.78	-0.2726	4024.23	0.0061	4800.2	0.2	4676.69	0.1692	4450	0.1125	3915.06	84.94	7605.28	3605.28	4277.01	277.01	4000	-	4130.72	130.72	2015-10-01	Vânia Petermann	Titular	N	N	N	N	-	N	S	N	-		N	N	N	N	N	N
461	PP	E	4000	4000	train	3999.99	0	4811.27	0.2028	4521.68	0.1304	6301.85	0.5755	3900	-0.025	4240.15	240.15	4074.21	74.21	4227.82	227.82	4000	-	3991.48	8.52	2015-10-09	Vânia Petermann	Titular	N	N	N	N	-	N	S	N	-		N	N	N	N	N	N
465	PT	-	4000	8000	train	4000	0	4924.27	0.2311	5292.39	0.3231	5692.48	0.4231	4700	0.175	4062.36	62.36	4118.91	118.91	2846.88	1153.12	4063.84	63.84	3949.54	50.46	2015-10-22	Vânia Petermann	Titular	N	N	N	N	-	N	N	S	9:00:00		N	N	N	N	N	N
466	PP	-	4000	8000	train	4000	0	4276.86	0.0692	4099.91	0.025	5897.32	0.4743	3700	-0.075	5907	1907	5898.07	1898.07	6517.81	2517.81	5651.89	1651.89	5982.51	1982.51	2015-10-26	Vânia Petermann	Titular	N	N	N	N	-	N	S	N	-		N	N	N	N	N	N
501	PT	-	4000	8000	test	7876.75	0.9692	5885.83	0.4715	6019.29	0.5048	6985.51	0.7464	5450	0.3625	4162.09	162.09	4057.66	57.66	4230.93	230.93	4000	-	3910.97	89.03	2015-08-03	Vânia Petermann	Titular	N	N	N	N	-	N	N	S	6:00:00		N	N	N	N	N	N
515	PP	-	4000	4000	train	3999.99	0	3739.3	-0.0652	3200.61	-0.1998	4596.77	0.1492	4200	0.05	6960.3	2960.3	7512.31	3512.31	7734.18	3734.18	7273.28	3273.28	7626.41	3626.41	2014-12-19	Vânia Petermann	Titular	N	N	N	N	-	N	N	S	1 day, 0:00:00		N	N	N	N	N	N
516	PP	-	4000	16000	train	4000	0	3526.5	-0.1184	2784.24	-0.3039	4596.77	0.1492	4200	0.05	6599.29	2599.29	7334.43	3334.43	7804.75	3804.75	7389.69	3389.69	7572.61	3572.61	2015-02-23	Vânia Petermann	Titular	N	N	N	N	-	N	N	S	1 day, 0:00:00		N	N	N	N	N	N
539	PT	-	4000	4000	test	5259.12	0.3148	5392.77	0.3482	5630.32	0.4076	5551.23	0.3878	5500	0.375	3799.71	200.29	4093.52	93.52	4230.31	230.31	4000	-	3867.43	132.57	2015-05-20	Vânia Petermann	Titular	N	N	N	N	-	N	S	N	-		N	N	S	N	S	N
542	PP	-	4000	8000	test	9496.59	1.3741	7054.54	0.7636	6752.18	0.688	5551.23	0.3878	7500	0.875	6574.06	2574.06	7370.87	3370.87	7712.09	3712.09	6833.54	2833.54	7444.61	3444.61	2015-01-13	Davidson Jahn Mello	Titular	N	N	N	S	3	N	N	N	-		N	N	N	N	N	N
544	PP	-	4000	4000	train	3999.99	0	4030.28	0.0076	4059.33	0.0148	5345.26	0.3363	6100	0.525	3518.68	481.32	4111.47	111.47	3921.23	78.77	4000	-	3858.98	141.02	2015-01-21	Davidson Jahn Mello	Titular	N	N	N	N	-	N	S	N	-		N	N	N	N	N	N
571	PT	-	4000	4000	train	4000	0	4780.74	0.1952	5593.24	0.3983	6552.57	0.6381	5100	0.275	3799.71	200.29	4093.52	93.52	4230.31	230.31	4000	-	3867.43	132.57	2014-12-04	Vânia Petermann	Titular	N	N	N	S	1	N	N	N	-		N	N	N	N	N	N
572	PT	-	4000	4000	train	4000	0	4515.34	0.1288	5230.17	0.3075	6301.85	0.5755	5000	0.25	7067.61	3067.61	6140.37	2140.37	6586.15	2586.15	6472.66	2472.66	6446.01	2446.01	2014-12-04	Vânia Petermann	Titular	N	N	N	S	2	N	N	N	-		N	N	N	N	N	N
575	PT	-	4000	4000	train	3999.99	0	3875.9	-0.031	2876.99	-0.2808	6098.17	0.5245	4300	0.075	6899	2899	7392.76	3392.76	7667.23	3667.23	7156.23	3156.23	7562.26	3562.26	2014-12-05	Vânia Petermann	Titular	N	N	N	S	3	N	N	N	-		N	N	N	N	N	N
576	PT	-	4000	4000	test	6742.38	0.6856	5937.47	0.4844	6067.65	0.5169	6552.57	0.6381	6700	0.675	3867.48	132.52	4093.52	93.52	3835.64	164.36	4000	-	3954.53	45.47	2014-12-09	Vânia Petermann	Titular	N	N	S	N	-	S	N	N	-		N	N	N	N	N	N
579	PT	-	4000	4000	test	6015.71	0.5039	5502.41	0.3756	4914.6	0.2287	6301.85	0.5755	6350	0.5875	4305.11	305.11	4045.95	45.95	4252.19	252.19	4000	-	4028.95	28.95	2014-12-15	Vânia Petermann	Titular	N	N	N	N	-	N	N	S	2 days, 0:00:00		N	N	N	N	N	N
589	PP	-	4000	4000	train	4000.01	0	5162.59	0.2906	5275.02	0.3188	6246.99	0.5617	4400	0.1	4098.87	98.87	4111.47	111.47	4289.37	289.37	4000	-	3858.98	141.02	2015-02-10	Vânia Petermann	Titular	N	N	N	N	-	N	S	N	-		N	N	S	N	S	N
595	PT	-	4000	4000	train	3999.99	0	4355.84	0.089	4391.93	0.098	4854.06	0.2135	3650	-0.0875	4098.87	98.87	4111.47	111.47	4289.37	289.37	4000	-	3858.98	141.02	2014-09-23	Vânia Petermann	Titular	N	N	N	N	-	N	S	N	-		N	N	N	N	N	N
596	PT	-	4000	4000	test	2787.83	-0.303	4451.18	0.1128	4235.93	0.059	4948.34	0.2371	5900	0.475	3708.01	291.99	7355.15	3355.15	4330.2	330.2	4057.5	57.5	4258.04	258.04	2014-10-15	Vânia Petermann	Titular	N	N	N	S	4	N	N	N	-		N	N	N	N	N	N
607	PT	-	4000	4000	train	4000.02	0	4386.86	0.0967	4225.53	0.0564	5345.26	0.3363	3900	-0.025	3708.01	291.99	7355.15	3355.15	4330.2	330.2	4057.5	57.5	4258.04	258.04	2014-06-04	Margani de Mello	Titular	N	N	N	N	-	N	N	S	5:30:00		N	N	N	N	N	N
612	PT	-	4000	4000		0	0	0	0	0	0	0	0	0	0	-	4000	-	4000	-	4000	-	4000	-	4000	2014-06-09	Margani de Mello	Titular	N	N	N	N	-	N	N	S	7:00:00		N	N	N	N	N	N
614	PT	-	4000	4000	test	6302.85	0.5757	5926.12	0.4815	6452.49	0.6131	5452.38	0.3631	6000	0.5	4070.8	70.8	7700.34	3700.34	4340.04	340.04	4005	5	4194.74	194.74	2014-06-10	Margani de Mello	Titular	N	N	N	S	1	N	N	N	-		N	N	N	N	N	N
624	PT	I	4000	8000		0	0	0	0	0	0	0	0	0	0	-	4000	-	4000	-	4000	-	4000	-	4000	2014-04-03	Margani de Mello	Titular	N	N	N	N	-	N	N	S	1:35:00		N	N	N	N	N	N
639	PT	-	4000	4000	test	4167.34	0.0418	5076.39	0.2691	4220.9	0.0552	4281.25	0.0703	5300	0.325	3798.45	201.55	7284.46	3284.46	4261.71	261.71	4038.75	38.75	4476.13	476.13	2014-05-16	Margani de Mello	Titular	N	N	N	S	2	N	N	N	-		N	N	N	N	N	N
725	PP	-	4000	12000	train	4000.01	0	4857.88	0.2145	4783.76	0.1959	6301.85	0.5755	5700	0.425	5839.46	1839.46	7983.36	3983.36	5503.77	1503.77	8086.14	4086.14	5696.57	1696.57	2019-07-04	Vânia Petermann	Titular	N	N	N	N	-	N	N	S	9:00:00		N	N	N	N	N	N
742	PP	-	4000	4000	train	4000.02	0	5148.45	0.2871	5639.84	0.41	7000	0.75	5600	0.4	3577.73	422.27	4108.3	108.3	3932.04	67.96	4000	-	4176.18	176.18	2019-07-15	Vânia Petermann	Titular	N	N	N	N	-	N	N	S	12:00:00		N	N	N	N	N	N
761	PP	-	4000	4000	test	7494.91	0.8737	6160.91	0.5402	5466.64	0.3667	6042.18	0.5105	5450	0.3625	4094.58	94.58	4045.95	45.95	4002.35	2.35	4080	80	4596.68	596.68	2019-08-01	Vânia Petermann	Titular	N	N	N	N	-	N	N	S	7:00:00		N	N	N	N	N	N
793	PP	-	4000	4000	train	3999.99	0	4584.8	0.1462	4798.43	0.1996	6357.66	0.5894	4200	0.05	3821.86	178.14	4074.21	74.21	3631.4	368.6	4000	-	3991.48	8.52	2019-08-12	Vânia Petermann	Titular	N	N	N	N	-	N	N	S	5:00:00		N	N	N	N	N	N
828	PP	-	4000	4000	train	4000	0	4335.1	0.0838	5569.25	0.3923	6042.18	0.5105	4900	0.225	4529.6	529.6	4099.18	99.18	4119.26	119.26	4000	-	3949.49	50.51	2019-09-09	Vânia Petermann	Titular	N	N	N	N	-	N	N	S	10:00:00		N	N	N	N	N	N
829	PP	-	4000	4000	train	4000.01	0	4351.28	0.0878	5569.25	0.3923	6042.18	0.5105	4300	0.075	4339.47	339.47	4057.66	57.66	4022.33	22.33	4000	-	4055.33	55.33	2019-09-09	Vânia Petermann	Titular	N	N	N	N	-	N	N	S	10:00:00		N	N	N	N	N	N
848	PP	-	4000	4000	test	4594.64	0.1487	5468.45	0.3671	4186.67	0.0467	6493.85	0.6235	5600	0.4	4601.05	601.05	4093.52	93.52	4322.18	322.18	4000	-	4490.69	490.69	2019-11-05	Vânia Petermann	Titular	N	N	N	N	-	N	N	S	13:00:00		N	N	N	N	N	N
854	PP	-	4000	8000	train	3999.99	0	4775.03	0.1938	4756.87	0.1892	6301.85	0.5755	5700	0.425	4658.33	658.33	4082.77	82.77	4434.98	434.98	4000	-	4516.22	516.22	2019-11-11	Vânia Petermann	Titular	N	N	N	N	-	N	N	S	10:00:00		N	N	N	N	N	N
861	PP	-	4000	4000																						2019-11-18	Vânia Petermann	Titular	N	N	N	N	-	N	N	S	9:00:00		N	N	N	N	N	N
865	PP	-	4000	4000																						2019-11-27	Vânia Petermann	Titular	N	N	N	N	-	N	S	N	-		N	N	N	N	N	N
874	PP	-	4000	4000																						2019-12-02	Vânia Petermann	Titular	N	N	N	N	-	N	N	S	8:00:00		N	N	N	N	N	N
897	PT	-	4000	8000																						2013-04-11	Margani de Mello	Titular	N	N	N	N	-	N	S	N	-		N	N	N	N	N	N
931	PP	E	4000	8000																						2013-07-16	Margani de Mello	Titular	N	N	S	N	-	N	N	N	-		N	N	N	N	N	N
951	PT	-	4000	4000																						2013-09-02	Margani de Mello	Titular	N	N	N	N	-	N	N	S	14:00:00		N	N	N	N	N	N
957	PT	-	4000	4000																						2013-10-07	Margani de Mello	Titular	N	N	N	N	-	N	N	S	4:20:00		N	N	N	N	N	N
958	PT	-	4000	4000																						2013-10-01	Margani de Mello	Titular	N	N	N	N	-	S	N	N	-		N	N	N	N	N	N
960	PT	-	4000	8000																						2013-10-09	Margani de Mello	Titular	N	N	N	N	-	N	N	S	1 day, 0:00:00		N	N	N	N	N	N
990	PT	-	4000	8000																						2012-10-11	Margani de Mello	Titular	N	N	N	N	-	N	N	S	12:00:00		N	N	N	N	N	N
1008	PT	-	4000	8000																						2011-02-09	Cláudio Eduardo Regis de Figueiredo e Silva	Titular	N	N	N	N	-	N	N	S	9:00:00		N	N	N	N	N	N
1018	PT	-	4000	4000																						2011-05-03	Paula Caruso Mac-Donald	Leigo	N	N	N	S	3	N	N	N	-		N	N	N	N	N	N
1019	PT	E	4000	4000																						2011-05-09	Margani de Mello	Titular	N	N	N	N	-	N	S	N	-		N	N	N	S	N	S
1021	PT	-	4000	4000																						2011-05-03	Paula Caruso Mac-Donald	Leigo	N	N	N	N	-	N	S	N	-		N	N	N	S	N	S
1029	PT	-	4000	9000																						2011-05-12	Margani de Mello	Titular	N	N	N	N	-	N	N	S	7:00:00		N	N	N	N	N	N
1053	PP	-	4000	4000																						2020-07-16	Vânia Petermann	Titular	N	N	N	N	-	N	N	S	8:25:00		N	N	N	N	N	N
1074	PP	-	4000	4000																						2020-02-20	Mônica Bonelli Paulo Prazeres	Substituto	N	N	N	N	-	N	N	S	10:20:00		N	N	N	N	N	N
1078	PP	-	4000	4000																						2020-04-22	Vânia Petermann	Titular	N	N	N	N	-	N	N	S	11:00:00		N	N	N	N	N	N
1123	PP	-	4000	4000																						2020-01-23	Vânia Petermann	Titular	N	N	N	S	11	N	N	N	-		N	N	N	N	N	N
1138	PP	-	4000	8000																						2020-07-20	Vânia Petermann	Titular	N	N	N	N	-	N	S	N	-		N	N	S	N	S	N
1159	PP	-	4000	4000																						2020-09-04	Vânia Petermann	Titular	N	N	N	N	-	N	N	S	10:45:00		N	N	N	N	N	N
1164	PP	-	4000	4000																						2020-08-21	Vânia Petermann	Titular	N	N	N	N	-	N	N	S	9:00:00		N	N	N	N	N	N
1171	PP	-	4000	8000																						2020-03-26	Vânia Petermann	Titular	N	N	N	N	-	N	N	S	10:00:00		N	N	N	N	N	N
119	PP	-	3500	3500	test	4215.23	0.2044	5564.41	0.5898	5851.74	0.6719	6098.17	0.7423	4000	0.1429	5790.58	2290.58	6996.98	3496.98	4378.26	878.26	4154.72	654.72	4286.01	786.01	2018-10-11	Ana Luisa Schmidt Ramos	Substituto	N	N	N	N	-	N	N	S	6:00:00		N	N	N	N	N	N
658	PP	-	3500	7000	train	3500	0	4414.07	0.2612	5398.08	0.5423	6493.85	0.8554	3450	-0.0143	4137.47	637.47	4062.44	562.44	2980.35	519.65	4395	895	3942.26	442.26	2019-05-28	Vânia Petermann	Titular	N	N	N	N	-	N	N	S	5:00:00		N	N	N	N	N	N
790	PP	-	3500	3500	test	4645.51	0.3273	5484.8	0.5671	4548.68	0.2996	5551.23	0.5861	7250	1.0714	2589.81	910.19	6474.95	2974.95	3662.79	162.79	2971.86	528.14	3216.86	283.14	2019-08-09	Vânia Petermann	Titular	N	N	N	S	3	N	N	S	2:00:00		N	N	N	N	N	N
814	PP	-	3500	3500	test	9121.98	1.6063	7117.22	1.0335	7080.82	1.0231	7264.41	1.0755	7600	1.1714	5522.54	2022.54	7638.17	4138.17	4877.22	1377.22	5234.71	1734.71	4547.74	1047.74	2019-08-28	Vânia Petermann	Titular	N	N	N	S	1	N	N	S	7:00:00		N	N	N	N	N	N
830	PP	-	3500	7000	test	6028.61	0.7225	5362.7	0.5322	6310.95	0.8031	6591.16	0.8832	6050	0.7286	3535.9	35.9	4122.6	622.6	2378.04	1121.96	4260	760	3704.11	204.11	2019-09-10	Vânia Petermann	Titular	N	N	N	S	1	N	N	S	5:00:00		N	N	N	N	N	N
876	PP	-	3500	3500																						2019-12-06	Vânia Petermann	Titular	N	N	N	N	-	N	N	S	4:30:00		N	N	N	N	N	N
1059	PP	-	3500	3500																						2020-04-22	Vânia Petermann	Titular	N	N	N	N	-	N	N	S	5:00:00		N	N	N	N	N	N
1014	PT	-	3270	3270																						2011-04-01	Cláudio Eduardo Regis de Figueiredo e Silva	Titular	N	N	N	S	1	N	N	N	-		N	N	N	N	N	N
17	PP	-	3000	3000	train	3000	0	3884.07	0.2947	4299.99	0.4333	4989.8	0.6633	4200	0.4	3117.22	117.22	3028.5	28.5	2980.89	19.11	3010	10	3285.93	285.93	2019-03-18	Vânia Petermann	Titular	N	N	N	N	-	N	N	S	6:00:00		N	N	N	N	N	N
37	PP	-	3000	3000	train	3000	0	4445.38	0.4818	4665.28	0.5551	5345.26	0.7818	5200	0.7333	2653.52	346.48	3021.13	21.13	3414.66	414.66	3000	-	3468.91	468.91	2019-04-15	Vânia Petermann	Titular	N	N	N	S	2	N	N	N	-		N	N	N	N	N	N
46	PP	-	3000	3000	train	3000.01	0	3753.49	0.2512	5514.12	0.838	6357.66	1.1192	3300	0.1	3439.46	439.46	3000.39	0.39	3302.33	302.33	3000	-	3625.99	625.99	2019-04-22	Vânia Petermann	Titular	N	N	N	N	-	N	N	S	5:00:00		N	N	N	N	N	N
118	PP	-	3000	3000	test	4350.4	0.4501	5475.14	0.825	7062.3	1.3541	4948.34	0.6494	6000	1	9124.06	6124.06	8604.07	5604.07	8454.56	5454.56	10000	7000	8757.89	5757.89	2018-10-10	Ana Luisa Schmidt Ramos	Substituto	N	N	N	N	-	N	N	S	4:50:00		N	N	N	N	N	N
133	PP	-	3000	3000	train	3000.02	0	3816.58	0.2722	4264.23	0.4214	4854.06	0.618	3900	0.3	3610.1	610.1	3000.39	0.39	3747.42	747.42	3000	-	4251.24	1251.24	2018-11-28	Leone Carlos Martins Júnior	Titular	N	N	N	N	-	S	N	N	-		N	N	N	N	N	N
140	PP	I	3000	3000	test	9828.57	2.2762	7004.72	1.3349	6633.49	1.2112	6693.76	1.2313	7500	1.5	4118.46	1118.46	3059.06	59.06	3422.66	422.66	3030	30	3853.55	853.55	2018-11-07	Marcelo Pizolati	Titular	N	N	N	N	-	N	N	S	4:50:00		N	N	N	N	N	N
147	PP	-	3000	3000	train	3000	0	3802.81	0.2676	4083.17	0.3611	5692.48	0.8975	3200	0.0667	3035.14	35.14	3015.43	15.43	2988.56	11.44	3000	-	3025.51	25.51	2018-07-26	Vânia Petermann	Titular	N	N	N	N	-	N	N	S	5:44:00		N	N	N	N	N	N
166	PP	-	3000	3000	test	4288.7	0.4296	4380.3	0.4601	3793.84	0.2646	4676.69	0.5589	4300	0.4333	2756.61	243.39	3000.39	0.39	2977.95	22.05	3000	-	2979.93	20.07	2018-08-14	Vânia Petermann	Titular	N	N	N	N	-	S	N	N	-		N	N	N	N	N	N
188	PT	-	3000	3000	test	6051.91	1.0173	6097.62	1.0325	5967.38	0.9891	6591.16	1.1971	5750	0.9167	3434.26	434.26	3018.43	18.43	3067.12	67.12	3005	5	3244.57	244.57	2018-09-20	Alexandra Lorenzi da Silva	Titular	N	N	N	N	-	N	N	S	7:00:00		N	N	N	N	N	N
191	PP	-	3000	12000	test	5903.45	0.9678	6547.03	1.1823	6025.81	1.0086	6985.51	1.3285	6300	1.1	5565.14	2565.14	6938.33	3938.33	5217.38	2217.38	4279.74	1279.74	3121.16	121.16	2018-04-10	Andresa Bernardo	Substituto	N	N	N	N	-	N	N	S	1 day, 0:00:00		N	N	N	N	N	N
194	PP	-	3000	3000	train	3000.02	0	4093.86	0.3646	3679.36	0.2265	6693.76	1.2313	4500	0.5	3050.62	50.62	7103.24	4103.24	3807.32	807.32	3005	5	3320.63	320.63	2018-04-20	Andresa Bernardo	Substituto	N	N	N	N	-	N	N	S	21:00:00		N	N	N	N	N	N
219	PP	-	3000	3000	train	3000	0	4546	0.5153	5559.33	0.8531	6493.85	1.1646	3700	0.2333	4118.46	1118.46	3059.06	59.06	3422.66	422.66	3030	30	3853.55	853.55	2018-03-09	Alexandra Lorenzi da Silva	Titular	N	N	N	N	-	N	N	S	6:00:00		N	N	N	N	N	N
241	PP	-	3000	9000	train	3000	0	2235.92	-0.2547	2378.68	-0.2071	3595.31	0.1984	2400	-0.2	3050.44	50.44	7107.24	4107.24	4257.86	1257.86	3218.92	218.92	3358.52	358.52	2017-08-03	Vânia Petermann	Titular	S	N	N	N	-	N	N	N	-		N	N	N	N	N	N
285	PP	-	3000	3000	train	3000.01	0	3490.97	0.1637	4468.9	0.4896	5897.25	0.9657	3600	0.2	3106.68	106.68	3016.17	16.17	2952.97	47.03	3000	-	2981.85	18.15	2017-07-31	Vânia Petermann	Titular	N	N	N	S	2	N	N	N	-		N	N	N	N	N	N
326	PP	-	3000	3000	test	4148.27	0.3828	4248.64	0.4162	4690.65	0.5636	5345.26	0.7818	3600	0.2	2750.97	249.03	3016.7	16.7	2936.02	63.98	3000	-	2949.56	50.44	2017-06-01	Vânia Petermann	Titular	N	N	N	N	-	N	N	S	5:20:00		N	N	N	N	N	N
330	PP	-	3000	3000	train	3000	0	3547.02	0.1823	3552.09	0.184	4948.34	0.6494	3300	0.1	4755.27	1755.27	5956.2	2956.2	6195.18	3195.18	5435.72	2435.72	5991.66	2991.66	2017-07-11	Vânia Petermann	Titular	N	N	N	N	-	N	S	N	-		N	N	N	N	N	N
339	PT	-	3000	3000	train	2999.96	0	3536.56	0.1789	3611.93	0.204	4088.03	0.3627	3700	0.2333	1688.05	1311.95	3016.08	16.08	2705.8	294.2	3000	-	2871.13	128.87	2018-10-15	Ana Luisa Schmidt Ramos	Substituto	S	N	N	N	-	N	N	N	-		N	N	N	N	N	N
348	PP	-	3000	3000	test	7424.95	1.475	4177.89	0.3926	4557.07	0.519	6098.17	1.0327	3400	0.1333	2774.91	225.09	3013.66	13.66	2899.33	100.67	3000	-	2952.8	47.2	2016-10-27	Vânia Petermann	Titular	N	N	N	S	1	N	N	N	-		N	N	N	N	N	N
349	PP	-	3000	3000	train	3000	0	3472.9	0.1576	4115.81	0.3719	5750	0.9167	3100	0.0333	2750.97	249.03	3016.7	16.7	2936.02	63.98	3000	-	2949.56	50.44	2016-10-27	Vânia Petermann	Titular	N	N	N	S	1	N	N	N	-		N	N	N	N	N	N
354	PP	-	3000	3000	train	3000	0	3465.8	0.1553	4377.02	0.459	5551.23	0.8504	3350	0.1167	2756.61	243.39	3000.39	0.39	2977.95	22.05	3000	-	2979.93	20.07	2017-04-20	Vânia Petermann	Titular	N	N	N	N	-	N	N	S	5:00:00		N	N	N	N	N	N
368	PP	-	3000	9000	train	3000	0	3868.29	0.2894	4186.04	0.3953	5345.26	0.7818	4100	0.3667	2721.89	278.11	3016.7	16.7	2648.89	351.11	3000	-	2939.79	60.21	2016-10-11	Vânia Petermann	Titular	N	N	N	N	-	N	N	S	7:00:00		N	N	N	N	N	N
371	PP	-	3000	3000	test	2611.78	-0.1294	3906.45	0.3021	3930.01	0.31	5337.28	0.7791	3200	0.0667	2886.54	113.46	3021.13	21.13	2926.67	73.33	3000	-	3035.04	35.04	2016-10-24	Vânia Petermann	Titular	N	N	N	N	-	N	S	N	-		N	S	N	N	N	N
378	PT	-	3000	3000	train	2999.99	0	3727.64	0.2425	4677.19	0.5591	5692.48	0.8975	3100	0.0333	3376.28	376.28	3016.18	16.18	3251.96	251.96	3000	-	3054.41	54.41	2016-07-27	Vânia Petermann	Titular	N	N	N	N	-	N	N	S	6:00:00		N	N	N	N	N	N
381	PT	-	3000	3000	test	4912.53	0.6375	4226.72	0.4089	4831	0.6103	5345.26	0.7818	3800	0.2667	3342.01	342.01	3007.8	7.8	3275.85	275.85	3000	-	3041.41	41.41	2016-07-27	Vânia Petermann	Titular	N	N	N	N	-	N	N	S	5:00:00		N	N	N	N	N	N
388	PP	-	3000	6000	train	3000.01	0	3187.93	0.0626	3345.14	0.115	4634.58	0.5449	3350	0.1167	2933.78	66.22	6652.96	3652.96	3839.97	839.97	3001.25	1.25	3018.67	18.67	2016-09-14	Vânia Petermann	Titular	N	N	N	N	-	N	S	N	-		N	N	N	N	N	N
410	PP	-	3000	3000	test	3401.39	0.1338	3923.67	0.3079	4058.03	0.3527	4634.58	0.5449	3400	0.1333	1889.17	1110.83	6886.31	3886.31	4051.99	1051.99	3000	-	3149.79	149.79	2016-04-08	Rudson Marcos	Titular	S	N	N	N	-	N	N	N	-		N	N	N	N	N	N
411	PT	-	3000	3000	train	3000	0	3470.07	0.1567	3590.12	0.1967	5897.32	0.9658	3950	0.3167	2670.13	329.87	3016.18	16.18	3042.02	42.02	3000	-	3025.44	25.44	2016-04-08	Rudson Marcos	Titular	N	N	N	N	-	N	S	N	-		N	N	N	N	N	N
418	PT	-	3000	3000	train	2999.98	0	3950.15	0.3167	4962.23	0.6541	5692.48	0.8975	3550	0.1833	5714.93	2714.93	5912.44	2912.44	6491.73	3491.73	5752.54	2752.54	6089.85	3089.85	2016-01-26	Davidson Jahn Mello	Titular	N	N	N	N	-	N	S	N	-		N	N	N	N	N	N
443	PT	-	3000	3000	train	3000	0	3616.85	0.2056	4846.84	0.6156	5692.48	0.8975	3300	0.1	2670.13	329.87	3016.18	16.18	3042.02	42.02	3000	-	3025.44	25.44	2015-12-15	Vânia Petermann	Titular	N	N	N	N	-	N	N	S	6:00:00		N	N	N	N	N	N
444	PT	-	3000	3000	test	4723.18	0.5744	4792.1	0.5974	4597.36	0.5325	4854.06	0.618	4550	0.5167	2807.65	192.35	3016.17	16.17	2893.04	106.96	3000	-	2981.85	18.15	2015-12-17	Maiara Nuernberg Philippi	Leigo	N	N	N	S	1	N	N	S	1:25:00		N	N	N	N	N	N
445	PT	-	3000	3000	train	3000	0	3630.44	0.2101	4318.55	0.4395	6098.17	1.0327	3800	0.2667	2890.39	109.61	3016.08	16.08	3181.4	181.4	3000	-	2973.52	26.48	2015-10-22	Davidson Jahn Mello	Titular	N	N	N	S	60	N	N	N	-		N	N	N	N	N	N
453	PT	-	3000	3000	train	3000	0	3973.32	0.3244	4950.24	0.6501	5345.26	0.7818	3400	0.1333	2957.45	42.55	3016.08	16.08	2992.16	7.84	3000	-	2973.52	26.48	2015-09-09	Vânia Petermann	Titular	N	N	N	N	-	N	N	S	4:00:00		N	N	N	N	N	N
462	PT	-	3000	3000	test	6063.38	1.0211	5110.44	0.7035	5041.84	0.6806	6389.52	1.1298	4600	0.5333	2774.91	225.09	3013.66	13.66	2899.33	100.67	3000	-	2952.8	47.2	2015-10-16	Vânia Petermann	Titular	N	N	N	N	-	N	S	N	-		N	N	N	S	N	S
472	PT	-	3000	3000	train	2999.99	0	3128.17	0.0427	4039.68	0.3466	4854.06	0.618	2900	-0.0333	3351.59	351.59	3016.7	16.7	3163.91	163.91	3000	-	2949.56	50.44	2015-06-23	Iasodara Fin Nishi	Substituto	N	N	N	N	-	N	S	N	-		N	N	N	N	N	N
487	PT	-	3000	6000	test	4249.57	0.4165	3897.66	0.2992	4010.5	0.3368	5345.26	0.7818	3600	0.2	3007.13	7.13	3112.2	112.2	2013.8	986.2	3133.89	133.89	2979.93	20.07	2015-06-23	Iasodara Fin Nishi	Substituto	N	N	N	N	-	N	N	S	4:00:00		N	N	N	N	N	N
495	PT	-	3000	3000	train	3000	0	4327.46	0.4425	5005.49	0.6685	5750	0.9167	5200	0.7333	3286.64	286.64	3000.39	0.39	3259.39	259.39	3000	-	2979.93	20.07	2015-05-27	Vânia Petermann	Titular	N	N	N	N	-	N	N	S	8:00:00		N	N	N	N	N	N
512	PP	-	3000	6000	test	2914.55	-0.0285	5866.51	0.9555	4363.4	0.4545	6246.99	1.0823	7000	1.3333	3342.01	342.01	3007.8	7.8	3275.85	275.85	3000	-	3041.41	41.41	2015-07-10	Erica Lourenço de Lima Ferreira	Titular	N	S	N	N	-	N	N	N	-		N	N	N	N	N	N
521	PT	-	3000	3000	train	2999.99	0	3299.42	0.0998	3671.63	0.2239	4676.69	0.5589	2985.2	-0.0049	2962.7	37.3	6890.63	3890.63	3829.67	829.67	3000	-	3141.67	141.67	2015-03-09	Vânia Petermann	Titular	S	N	N	N	-	N	N	N	-		N	N	N	N	N	N
545	PT	-	3000	6000	train	3000	0	3811.16	0.2704	3833.45	0.2778	5750	0.9167	4600	0.5333	6287.52	3287.52	5888.58	2888.58	6423.95	3423.95	5949.75	2949.75	6075.59	3075.59	2015-01-26	Davidson Jahn Mello	Titular	N	N	N	N	-	N	N	S	6:00:00		N	N	N	N	N	N
554	PT	-	3000	3000	train	3000.01	0	3640.85	0.2136	3439.05	0.1464	5337.28	0.7791	4100	0.3667	3351.59	351.59	3016.7	16.7	3163.91	163.91	3000	-	2949.56	50.44	2014-11-07	Vânia Petermann	Titular	N	N	N	N	-	N	N	S	3:36:00		N	N	N	N	N	N
601	PP	-	3000	3000	train	3000	0	3738.62	0.2462	3148.74	0.0496	4854.06	0.618	3900	0.3	2582.98	417.02	3003.59	3.59	1806.69	1193.31	2990	10	2954.36	45.64	2014-05-22	Margani de Mello	Titular	N	N	N	N	-	N	S	N	-		N	N	N	N	N	N
605	PT	-	3000	6000	test	8233.24	1.7444	6107.37	1.0358	6262.77	1.0876	6301.85	1.1006	5500	0.8333	2770.43	229.57	7080.63	4080.63	3301.94	301.94	3000	-	3188.03	188.03	2014-06-03	Margani de Mello	Titular	N	N	N	N	-	N	N	S	7:00:00		N	N	N	N	N	N
622	PP	-	3000	3000	train	3000	0	4081.79	0.3606	4980.79	0.6603	4746.9	0.5823	4400	0.4667	2770.43	229.57	7080.63	4080.63	3301.94	301.94	3000	-	3188.03	188.03	2014-03-28	Margani de Mello	Titular	N	N	N	N	-	N	S	N	-		N	N	N	N	N	N
659	PP	-	3000	3000	train	3000	0	4098.92	0.3663	4928.21	0.6427	6591.16	1.1971	4600	0.5333	4547.88	1547.88	3007.8	7.8	3828.95	828.95	3000	-	4222.85	1222.85	2019-05-28	Vânia Petermann	Titular	N	N	N	N	-	N	N	S	4:13:00		N	N	N	N	N	N
687	PP	-	3000	3000	train	3000.01	0	3807.16	0.2691	5572.44	0.8575	6552.57	1.1842	4400	0.4667	3250.61	250.61	3016.17	16.17	2883.85	116.15	3000	-	3065.79	65.79	2019-06-11	Vânia Petermann	Titular	N	N	N	N	-	N	N	S	5:00:00		N	N	N	N	N	N
712	PT	I	3000	3000		0	0	0	0	0	0	0	0	0	0	-	3000	-	3000	-	3000	-	3000	-	3000	2019-06-25	Vânia Petermann	Titular	N	N	N	N	-	N	S	N	-		N	N	N	N	N	N
729	PP	-	3000	3000	train	3000	0	3560.29	0.1868	3985.85	0.3286	5750	0.9167	3950	0.3167	2701.35	298.65	3014.39	14.39	2616.68	383.32	3000	-	2965.3	34.7	2019-07-05	Vânia Petermann	Titular	N	N	N	N	-	N	N	S	5:00:00		N	N	N	N	N	N
731	PP	-	3000	7500	train	2999.99	0	3471.19	0.1571	3991.95	0.3306	5337.28	0.7791	3050	0.0167	3462.92	462.92	6403.28	3403.28	2233.25	766.75	3131.12	131.12	2654.46	345.54	2019-07-10	Vânia Petermann	Titular	N	N	N	S	2	N	N	N	-		N	N	N	N	N	N
754	PP	-	3000	3000	train	3000.01	0	3578.87	0.193	4670.3	0.5568	6493.85	1.1646	3500	0.1667	2184.78	815.22	3016.08	16.08	2574.03	425.97	3000	-	2932.87	67.13	2019-08-01	Vânia Petermann	Titular	N	N	N	N	-	N	N	S	5:00:00		N	N	N	N	N	N
787	PP	-	3000	3000	test	5715.99	0.9053	4503.63	0.5012	5050.09	0.6834	6246.99	1.0823	4700	0.5667	2769.78	230.22	3013.66	13.66	2533.59	466.41	3000	-	2914.53	85.47	2019-08-12	Vânia Petermann	Titular	N	N	N	N	-	N	N	S	5:00:00		N	N	N	N	N	N
806	PP	-	3000	3000	train	3000	0	3824.97	0.275	4851.77	0.6173	5551.23	0.8504	3750	0.25	2811.43	188.57	3014.39	14.39	2748.79	251.21	3000	-	2874.84	125.16	2019-08-21	Vânia Petermann	Titular	N	N	N	S	2	N	N	N	-		N	N	N	N	N	N
811	PP	-	3000	3000	test	3856.41	0.2855	4589.8	0.5299	4663.72	0.5546	5750	0.9167	5200	0.7333	2756.64	243.36	3021.13	21.13	2596.01	403.99	3000	-	3035.04	35.04	2019-08-27	Vânia Petermann	Titular	N	N	N	N	-	N	N	S	6:00:00		N	N	N	N	N	N
849	PP	-	3000	3000	train	2999.99	0	4631.1	0.5437	5541.82	0.8473	6552.57	1.1842	4900	0.6333	2184.78	815.22	3016.08	16.08	2574.03	425.97	3000	-	2932.87	67.13	2019-11-05	Vânia Petermann	Titular	N	N	N	N	-	N	N	S	8:00:00		N	N	N	N	N	N
855	PP	-	3000	3000	train	3000	0	3665.87	0.222	5369.46	0.7898	5750	0.9167	3200	0.0667	3030.08	30.08	3015.43	15.43	3164.21	164.21	3000	-	3704.4	704.4	2019-11-13	Vânia Petermann	Titular	N	N	N	N	-	N	N	S	5:00:00		N	N	N	N	N	N
867	PP	-	3000	3000																						2019-11-27	Vânia Petermann	Titular	N	N	N	N	-	N	N	S	5:00:00		N	N	N	N	N	N
881	PP	-	3000	6000																						2020-01-17	Vânia Petermann	Titular	N	N	N	N	-	N	N	S	7:00:00		N	N	N	N	N	N
899	PT	-	3000	3000																						2013-04-23	Margani de Mello	Titular	N	N	N	N	-	N	N	S	6:00:00		N	N	N	N	N	N
905	PP	-	3000	3000																						2013-04-29	Margani de Mello	Titular	S	N	N	N	-	N	N	N	-		N	N	N	N	N	N
919	PT	-	3000	6000																						2013-06-19	Margani de Mello	Titular	N	N	N	S	4	N	N	N	-		N	N	N	N	N	N
923	PP	-	3000	3000																						2013-06-26	Margani de Mello	Titular	N	N	N	N	-	N	N	S	12:00:00		N	N	N	N	N	N
949	PT	-	3000	6000																						2013-08-23	Margani de Mello	Titular	N	N	N	N	-	N	N	S	4:30:00		N	N	N	N	N	N
956	PT	-	3000	6000																						2013-09-26	Margani de Mello	Titular	N	N	N	N	-	N	N	S	5:00:00		N	N	N	N	N	N
978	PP	-	3000	3000																						2012-08-06	Margani de Mello	Titular	N	N	N	N	-	N	N	N	18:30:00		N	S	N	N	N	N
982	PT	-	3000	3000																						2012-09-12	Margani de Mello	Titular	N	N	N	N	-	N	S	N	-		N	N	N	N	N	N
993	PT	-	3000	3000																						2012-10-26	Margani de Mello	Titular	N	N	N	S	7	N	N	N	-		N	N	N	N	N	N
994	PT	-	3000	3000																						2012-10-26	Margani de Mello	Titular	N	N	N	S	7	N	N	N	-		N	N	N	N	N	N
1000	PT	-	3000	3000																						2012-10-30	Margani de Mello	Titular	N	N	N	S	3	N	N	N	-		N	N	N	N	N	N
1004	PT	-	3000	3000																						2012-11-13	Margani de Mello	Titular	N	N	N	N	-	N	S	N	-		N	N	N	N	N	N
1022	PT	-	3000	3000																						2011-05-10	Margani de Mello	Titular	N	N	S	N	-	N	N	N	-		N	N	N	N	N	N
1023	PP	-	3000	3000																						2011-05-10	Margani de Mello	Titular	N	N	N	S	11	N	N	N	-		N	N	N	N	N	N
1034	PP	-	3000	3000																						2011-05-23	Margani de Mello	Titular	N	N	N	N	-	N	N	S	1 day, 3:00:00		N	N	N	N	N	N
1044	PP	-	3000	3000																						2020-01-20	Vânia Petermann	Titular	N	N	N	N	-	N	N	S	7:05:00		N	N	N	N	N	N
1060	PP	-	3000	6000																						2020-04-03	Vânia Petermann	Titular	N	N	N	N	-	N	N	S	4:30:00		N	N	N	N	N	N
1069	PP	-	3000	3000																						2019-11-29	Vânia Petermann	Titular	N	N	N	N	-	N	N	S	8:00:00		N	N	N	N	N	N
99	PT	-	2852.04	5704.08	train	2852.06	0	3397.79	0.1914	3809.49	0.3357	5337.28	0.8714	4211.22	0.4766	6156.04	3304	7287.18	4435.14	7350.66	4498.62	3544.59	692.55	6543.52	3691.48	2018-09-24	Ana Luisa Schmidt Ramos	Substituto	N	N	N	N	-	N	S	N	-		N	N	N	N	N	N
416	PP	-	2500	5000	train	2500	0	2935.38	0.1742	3137.29	0.2549	4948.34	0.9793	3200	0.28	2209.75	290.25	5696.61	3196.61	2929.93	429.93	4397.5	1897.5	2822.46	322.46	2016-04-04	Rudson Marcos	Titular	N	N	N	N	-	S	N	S	4:00:00		N	N	N	N	N	N
577	PT	-	2500	2500	test	2312.61	-0.075	2113.92	-0.1544	2510.19	0.0041	4854.06	0.9416	1200	-0.52	2469.76	30.24	5873.18	3373.18	4809.28	2309.28	3027.04	527.04	3350.51	850.51	2014-12-10	Vânia Petermann	Titular	N	N	N	N	-	N	N	S	4:00:00		N	N	N	N	N	N
618	PT	-	2500	12500	test	3487.82	0.3951	6333.78	1.5335	6575.4	1.6302	4239.2	0.6957	8500	2.4	5535.67	3035.67	6121.56	3621.56	4034.85	1534.85	3212.5	712.5	3319.75	819.75	2014-03-21	Margani de Mello	Titular	N	N	N	N	-	N	S	N	-		N	N	N	N	N	N
769	PP	-	2500	2500	train	2500	0	3431.35	0.3725	4310.9	0.7244	4239.2	0.6957	2500	0	3652.7	1152.7	5968.19	3468.19	5158.01	2658.01	3077.58	577.58	3894.44	1394.44	2019-08-05	Vânia Petermann	Titular	N	N	N	N	-	N	S	N	-		N	N	N	N	N	N
1001	PP	-	2500	5000																						2012-11-08	Margani de Mello	Titular	N	N	S	N	-	N	N	N	-		N	N	N	N	N	N
1001	PP	-	2500	5000																						2012-11-08	Margani de Mello	Titular	N	N	S	N	-	N	N	N	-		N	N	N	N	N	N
1051	PP	-	2500	2500																						2020-09-29	Vânia Petermann	Titular	N	N	N	N	-	N	N	S	4:40:00		N	N	N	N	N	N
1052	PP	-	2500	2500																						2020-08-04	Vânia Petermann	Titular	N	N	N	N	-	N	N	S	5:00:00		N	N	N	N	N	N
1145	PP	-	2500	2500																						2020-09-29	Vânia Petermann	Titular	N	N	N	N	-	N	N	S	9:00:00		N	N	N	N	N	N
47	PP	-	2250	2250	train	2250.01	0	3522.8	0.5657	3391.1	0.5072	5345.26	1.3757	4325	0.9222	4225.88	1975.88	5489.41	3239.41	5442.68	3192.68	2832.5	582.5	4550.45	2300.45	2019-04-22	Vânia Petermann	Titular	N	N	N	S	3	N	N	N	-		N	N	N	N	N	N
144	PP	-	2250	2250	test	5353.98	1.3795	6424.45	1.8553	6160.03	1.7378	5897.32	1.621	7750	2.4444	4497.91	2247.91	6155.48	3905.48	5767.69	3517.69	2903.33	653.33	4568.81	2318.81	2018-07-20	Vânia Petermann	Titular	N	N	N	S	3	N	N	N	-		N	N	N	N	N	N
1065	PP	-	2000	2000																						2020-01-23	Vânia Petermann	Titular	N	N	N	N	-	N	N	S	6:00:00		N	N	N	N	N	N
11	PP	-	2000	4000	train	1999.99	0	3753.86	0.8769	4424.05	1.212	6042.18	2.0211	4350	1.175	2223.38	223.38	1999.89	0.11	830.92	1169.08	2000	-	1796.14	203.86	2019-05-20	Vânia Petermann	Titular	N	N	N	N	-	N	N	S	8:00:00		N	N	N	N	N	N
32	PP	-	2000	2000	train	2000	0	4466.16	1.2331	4884.77	1.4424	6552.57	2.2763	3250	0.625	2243.27	243.27	2008.97	8.97	2081.8	81.8	2000	-	3370.43	1370.43	2019-04-09	Vânia Petermann	Titular	N	N	N	N	-	N	N	S	4:25:00		N	N	N	N	N	N
33	PP	-	2000	2000	train	2000.01	0	3661.13	0.8306	4906.7	1.4534	6301.85	2.1509	3300	0.65	5122.92	3122.92	2035.64	35.64	349.71	1650.29	2030	30	3446.21	1446.21	2019-04-09	Vânia Petermann	Titular	N	N	N	N	-	N	N	S	6:30:00		N	N	N	N	N	N
38	PP	-	2000	2000	test	7001.87	2.5009	5760.44	1.8802	5709.91	1.855	6925.34	2.4627	7700	2.85	1901.79	98.21	2021.93	21.93	2254.33	254.33	2000	-	2690.97	690.97	2019-04-15	Vânia Petermann	Titular	N	N	N	N	-	N	N	S	7:15:00		N	N	N	N	N	N
58	PP	-	2000	2000	train	2000.01	0	3035.09	0.5175	3368.54	0.6843	5000	1.5	4400	1.2	2094.43	94.43	1999.16	0.84	2189.6	189.6	2000	-	1715.65	284.35	2019-04-30	Vânia Petermann	Titular	N	N	N	S	3	N	N	N	-		N	N	N	N	N	N
70	PP	-	2000	4000	train	1999.99	0	2891.68	0.4458	2606.43	0.3032	5897.25	1.9486	2650	0.325	2169.69	169.69	1980.6	19.4	1234.55	765.45	1978.83	21.17	2221.55	221.55	2019-05-17	Vânia Petermann	Titular	N	N	N	N	-	N	N	S	4:45:00		N	N	N	N	N	N
71	PP	-	2000	2000	test	6793.12	2.3966	6160.06	2.08	6019.05	2.0095	7439.39	2.7197	7150	2.575	2118.57	118.57	1998.99	1.01	2379.27	379.27	2000	-	2078.61	78.61	2019-05-17	Vânia Petermann	Titular	N	N	N	N	-	N	N	S	5:20:00		N	N	N	N	N	N
75	PP	-	2000	4000	test	6298.65	2.1493	2909.54	0.4548	2324.76	0.1624	4634.58	1.3173	1950	-0.025	7605.03	5605.03	7809.09	5809.09	7975.68	5975.68	7159.86	5159.86	7758.06	5758.06	2018-01-15	Vânia Petermann	Titular	N	N	N	N	-	N	N	S	1 day, 0:00:00		N	N	N	N	N	N
86	PP	-	2000	2000	train	1999.98	0	2816.83	0.4084	2893.84	0.4469	4746.9	1.3734	2300	0.15	5009.42	3009.42	5628.95	3628.95	4037	2037	4205.81	2205.81	4201.38	2201.38	2019-02-06	Lucilene dos Santos	Substituto	N	N	N	N	-	N	N	S	9:00:00		N	N	N	N	N	N
105	PP	-	2000	2000	train	1999.06	-0.0005	2670.63	0.3353	3740.88	0.8704	5345.26	1.6726	4500	1.25	2437.68	437.68	6366.71	4366.71	4139.44	2139.44	3130	1130	3943.76	1943.76	2018-10-02	Ana Luisa Schmidt Ramos	Substituto	N	N	N	N	-	N	N	S	5:00:00		N	N	N	N	N	N
126	PP	-	2000	2000	train	2000.94	0.0005	2669.63	0.3348	3740.88	0.8704	5345.26	1.6726	4500	1.25	2437.68	437.68	6366.71	4366.71	4139.44	2139.44	3130	1130	3943.76	1943.76	2018-10-15	Ana Luisa Schmidt Ramos	Substituto	N	N	N	N	-	N	N	S	5:00:00		N	N	N	N	N	N
142	PP	-	2000	4000	train	2000.01	0	2734.87	0.3674	3053.11	0.5266	5337.28	1.6686	3100	0.55	1256.61	743.39	5706.2	3706.2	960.51	1039.49	2100	100	1326	674	2018-11-21	Marcelo Pizolati	Titular	N	N	N	N	-	N	N	S	5:00:00		N	N	N	N	N	N
151	PP	-	2000	6000	train	2000	0	3359.61	0.6798	3733.43	0.8667	5551.23	1.7756	4200	1.1	2248.45	248.45	1999.78	0.22	1546.83	453.17	2000	-	1437.53	562.47	2018-08-01	Vânia Petermann	Titular	N	N	N	N	-	N	N	S	8:00:00		N	N	N	N	N	N
158	PP	-	2000	2000	train	2000	0	2978.24	0.4891	3989.25	0.9946	4744.97	1.3725	3500	0.75	1580.08	419.92	1992.85	7.15	1918	82	2000	-	2268.61	268.61	2018-08-27	Vânia Petermann	Titular	N	N	N	N	-	N	S	N	-		N	S	N	N	N	N
183	PT	-	2000	2000	test	1558.11	-0.2209	5919.99	1.96	6290.37	2.1452	5897.32	1.9487	6200	2.1	2040.96	40.96	5847.33	3847.33	4823.58	2823.58	2382.5	382.5	3670.62	1670.62	2018-09-18	Leandro Ernani Freitag	Substituto	N	N	N	N	-	S	N	N	-		N	N	N	N	N	N
198	PP	-	2000	2000	test	557.26	-0.7214	4036.33	1.0182	3729.02	0.8645	4634.58	1.3173	6200	2.1	1913.82	86.18	1860.07	139.93	1754.29	245.71	1774.33	225.67	1787.54	212.46	2018-05-28	Vânia Petermann	Titular	N	N	N	S	2	S	N	N	-		N	N	N	N	N	N
223	PP	-	2000	4000	test	4030.79	1.0154	3236.79	0.6184	3435.65	0.7178	5345.26	1.6726	3650	0.825	2144.83	144.83	1882.07	117.93	1557.97	442.03	1895.79	104.21	1894.46	105.54	2018-03-13	Alexandra Lorenzi da Silva	Titular	N	N	N	S	3	N	N	N	-		N	N	N	N	N	N
228	PP	-	2000	4000	train	-1.51	-16.0681	781.7	7816.03	1146.49	11463.9	3809.32	38092.2	1550	15499	-	2000	-	2000	-	2000	-	2000	-	2000	2017-11-27	Vânia Petermann	Titular	S	N	N	N	-	N	N	N	-		N	N	N	N	N	N
228	PP	-	2000	4000	train	-1.51	-16.0681	781.7	7816.03	1146.49	11463.9	3809.32	38092.2	1550	15499	-	2000	-	2000	-	2000	-	2000	-	2000	2017-11-27	Vânia Petermann	Titular	S	N	N	N	-	N	N	N	-		N	N	N	N	N	N
249	PP	-	2000	2000	train	2000	0	2662.15	0.3311	3125.59	0.5628	4948.34	1.4742	2300	0.15	1829.35	170.65	2005.84	5.84	1394.71	605.29	2000	-	1732.77	267.23	2017-09-04	Vânia Petermann	Titular	N	N	N	N	-	N	N	S	4:00:00		N	N	N	N	N	N
277	PP	-	2000	2000	train	2000	0	3529.76	0.7649	4733.93	1.367	5545.45	1.7727	3600	0.8	2024.6	24.6	2008.7	8.7	1930.08	69.92	2000	-	3370.43	1370.43	2017-11-09	Vânia Petermann	Titular	N	N	N	N	-	N	N	S	7:00:00		N	N	N	N	N	N
298	PP	-	2000	2000	train	2000.01	0	2642.9	0.3214	3655.26	0.8276	5345.26	1.6726	2900	0.45	1961.17	38.83	2000	-	1634.3	365.7	2000	-	1797.81	202.19	2017-07-20	Vânia Petermann	Titular	N	N	N	S	2	N	N	N	-		N	N	N	N	N	N
303	PP	-	2000	2000	train	2000.02	0	1832.8	-0.0836	1553.06	-0.2235	4088.03	1.044	1800	-0.1	4427.43	2427.43	7781.28	5781.28	6582.36	4582.36	5406.56	3406.56	7091.38	5091.38	2017-06-04	Vânia Petermann	Titular	N	N	N	N	-	N	N	S	5:00:00		N	N	N	N	N	N
309	PT	-	2000	2000	train	1999.98	0	3622.43	0.8112	2757.91	0.379	4676.69	1.3383	4200	1.1	2003.38	3.38	5121.87	3121.87	4164.93	2164.93	2305	305	3143.86	1143.86	2017-06-23	Felipe L. da S. N. Schwambach	Leigo	S	N	N	N	-	N	N	N	-		N	N	N	N	N	N
312	PT	-	2000	2000	train	2000	0	2915.09	0.4575	3433.4	0.7167	5337.28	1.6686	3400	0.7	2026.29	26.29	1912.76	87.24	1987.27	12.73	1994	6	1770.98	229.02	2017-06-01	Vânia Petermann	Titular	N	N	N	N	-	N	N	S	4:15:00		N	N	N	N	N	N
347	PT	-	2000	2000	test	5968.45	1.9842	3504.4	0.7522	3623.7	0.8119	4877.42	1.4387	2850	0.425	1623.63	376.37	1815.09	184.91	1764.3	235.7	1758.95	241.05	1735.98	264.02	2017-05-04	Vânia Petermann	Titular	N	N	N	S	1	N	N	N	-		N	N	N	N	N	N
399	PP	-	2000	2000	test	665.35	-0.6673	5508.44	1.7542	4768.47	1.3842	4634.58	1.3173	7000	2.5	2419.19	419.19	5628.58	3628.58	5003.07	3003.07	2612.5	612.5	3234.44	1234.44	2016-07-29	Vânia Petermann	Titular	S	N	N	N	-	N	N	N	-		N	N	N	N	N	N
404	PT	-	2000	2000	train	2000	0	2583.34	0.2917	2784.58	0.3923	4854.06	1.427	2900	0.45	2079.09	79.09	1935.09	64.91	1927.24	72.76	1997.86	2.14	1823.17	176.83	2016-04-11	Lucilene dos Santos	Substituto	N	N	N	N	-	N	N	S	4:00:00		N	N	N	N	N	N
424	PT	-	2000	2000	train	1999.99	0	3076.36	0.5382	3690.65	0.8453	5692.48	1.8462	3200	0.6	1623.63	376.37	1815.09	184.91	1764.3	235.7	1758.95	241.05	1735.98	264.02	2016-02-04	Davidson Jahn Mello	Titular	N	N	N	N	-	N	N	S	17:00:00		N	N	N	N	N	N
432	PT	-	2000	2000	test	2941	0.4705	4625.21	1.3126	5998.1	1.999	4746.9	1.3734	5500	1.75	1701.39	298.61	1836.65	163.35	1739.3	260.7	1782.98	217.02	1792.4	207.6	2016-01-07	Davidson Jahn Mello	Titular	N	N	N	N	-	N	S	N	-		S	N	S	N	S	N
457	PT	-	2000	4000	train	1999.98	0	2820.12	0.4101	3637.2	0.8186	5897.25	1.9486	2900	0.45	2079.24	79.24	1699.83	300.17	745.85	1254.15	1709.17	290.83	1568.25	431.75	2015-10-01	Vânia Petermann	Titular	N	N	N	N	-	N	N	S	6:00:00		N	N	N	N	N	N
459	PT	-	2000	6500	test	7987.92	0.7751	6205.49	0.379	6607.22	0.4683	6552.57	0.4561	5400	0.2	1775.62	224.38	5742.09	3742.09	2039.65	39.65	2300.25	300.25	2116.78	116.78	2015-09-15	Vânia Petermann	Titular	N	N	N	S	10	N	N	N	-		N	N	N	N	N	N
473	PP	-	2000	2000	train	2000	0	3105.59	0.5528	4322.48	1.1612	5551.23	1.7756	3800	0.9	1628.14	371.86	1870.3	129.7	1627.17	372.83	1775.64	224.36	1696.34	303.66	2015-06-03	Iasodara Fin Nishi	Substituto	N	N	N	N	-	N	S	N	-		N	N	N	N	N	N
476	PT	-	2000	2000	test	3447.37	0.7237	3681.74	0.8409	4699.29	1.3496	6552.57	2.2763	4400	1.2	1969.89	30.11	1935.13	64.87	1974.24	25.76	2000	-	1764.96	235.04	2015-06-03	Iasodara Fin Nishi	Substituto	S	N	N	N	-	N	N	N	-		N	N	N	N	N	N
502	PT	-	2000	2000	train	2000	0	2921.94	0.461	5001.18	1.5006	6246.99	2.1235	3200	0.6	2026.29	26.29	1912.76	87.24	1987.27	12.73	1994	6	1770.98	229.02	2015-08-03	Vânia Petermann	Titular	N	N	N	N	-	N	S	N	-		N	N	N	N	N	N
514	PT	-	2000	4000	test	7269.76	2.6349	6205.96	2.103	7155.13	2.5776	9276.6	3.6383	5600	1.8	1764.17	235.83	1693.92	306.08	2585.32	585.32	1658.58	341.42	1654.65	345.35	2015-04-07	Vânia Petermann	Titular	N	N	N	N	-	N	S	N	-		N	S	N	N	N	N
523	PT	-	2000	4000	test	4026.59	1.0133	4455.84	1.2279	5192.78	1.5964	6246.99	2.1235	4000	1	1746.8	253.2	1693.05	306.95	2619.28	619.28	1665.39	334.61	1686.92	313.08	2015-03-12	Vânia Petermann	Titular	N	N	N	N	-	N	S	N	-		N	N	N	N	N	N
530	PT	-	2000	4000	train	2000	0	3191.98	0.596	4739	1.3695	5337.28	1.6686	2950	0.475	1746.8	253.2	1693.05	306.95	2619.28	619.28	1665.39	334.61	1686.92	313.08	2015-04-17	Vânia Petermann	Titular	N	S	N	N	-	N	N	N	-		N	N	N	N	N	N
531	PT	-	2000	4000	train	2000.01	0	3403.67	0.7018	3972.84	0.9864	5897.25	1.9486	4800	1.4	1764.17	235.83	1693.92	306.08	2585.32	585.32	1658.58	341.42	1654.65	345.35	2015-04-17	Vânia Petermann	Titular	N	N	N	S	2	N	N	N	-		N	N	N	N	N	N
567	PT	-	2000	4000	train	2000	0	2560.62	0.2803	3113.98	0.557	4989.8	1.4949	3600	0.8	1072.82	927.18	5688.47	3688.47	895.36	1104.64	2625	625	1676.56	323.44	2014-11-24	Monique de Oliveira Woytuski	Leigo	N	N	N	N	-	N	N	S	4:00:00		N	N	N	N	N	N
626	PT	-	2000	4000	train	1999.99	0	3285.81	0.6429	4123.11	1.0616	5551.23	1.7756	3400	0.7	1925.47	74.53	1769.14	230.86	2527.67	527.67	1748.37	251.63	1770.98	229.02	2014-04-14	Margani de Mello	Titular	N	N	N	N	-	N	N	S	4:37:00		N	N	N	N	N	N
630	PP	-	2000	2000	train	2000	0	3232.08	0.616	4226.07	1.113	5337.28	1.6686	2000	0	1940.41	59.59	1934.94	65.06	1960.42	39.58	2000	-	1735.21	264.79	2014-04-30	Margani de Mello	Titular	N	N	N	N	-	N	S	N	-		N	N	N	N	N	N
646	PP	-	2000	2000	test	6299.25	2.1496	6629.94	2.315	5898.47	1.9492	6357.66	2.1788	9400	3.7	2177.11	177.11	2002.93	2.93	2289.59	289.59	2000	-	1736.65	263.35	2019-05-27	Vânia Petermann	Titular	N	N	N	N	-	N	N	S	6:00:00		N	N	N	N	N	N
680	PP	-	2000	4000	train	2000	0	3036.07	0.518	4322.1	1.1611	5692.48	1.8462	3100	0.55	1304.76	695.24	1989.41	10.59	525.87	1474.13	2000	-	1422.62	577.38	2019-06-07	Vânia Petermann	Titular	N	N	N	N	-	N	N	S	11:00:00		N	N	N	N	N	N
694	PP	-	2000	4000	train	1999.99	0	1424.8	-0.2876	1083.57	-0.4582	4088.03	1.044	800	-0.6	3857.03	1857.03	7495.76	5495.76	7447.68	5447.68	3840.91	1840.91	6275.36	4275.36	2019-06-14	Vânia Petermann	Titular	N	N	N	N	-	N	S	N	-		N	N	N	N	N	N
733	PP	-	2000	2000	train	2000	0	3742.5	0.8712	4262.83	1.1314	6042.18	2.0211	3900	0.95	2104.82	104.82	1999.5	0.5	1679.98	320.02	2000	-	2054.61	54.61	2019-07-11	Vânia Petermann	Titular	N	N	N	N	-	N	N	S	4:20:00		N	N	N	N	N	N
746	PP	-	2000	4000	train	1999.99	0	4260.09	1.13	5135.59	1.5678	6493.85	2.2469	4900	1.45	3165.23	1165.23	1991.7	8.3	-1329.67	3329.67	1997	3	2068.15	68.15	2019-07-19	Vânia Petermann	Titular	N	N	N	N	-	N	S	N	-		N	N	N	N	N	N
789	PP	-	2000	2000	test	5916.11	1.9581	4892.67	1.4463	5273.73	1.6369	5897.32	1.9487	6800	2.4	2057.67	57.67	1990.55	9.45	1880.87	119.13	2000	-	2385.88	385.88	2019-08-09	Vânia Petermann	Titular	N	N	N	N	-	N	N	S	5:00:00		N	N	N	N	N	N
856	PP	-	2000	4000	train	1999.99	0	2958.11	0.4791	4081.45	1.0407	5897.25	1.9486	4450	1.225	1753.12	246.88	1976.92	23.08	255.38	1744.62	1997.5	2.5	1553.99	446.01	2019-11-13	Vânia Petermann	Titular	N	N	N	N	-	N	N	S	5:00:00		N	N	N	N	N	N
883	PP	-	2000	2000																						2020-01-20	Vânia Petermann	Titular	N	N	N	N	-	N	S	N	-		N	N	N	N	N	N
914	PP	-	2000	4000																						2013-06-13	Margani de Mello	Titular	N	N	N	N	-	N	S	N	-		N	N	N	N	N	N
920	PP	-	2000	2000																						2013-07-03	Margani de Mello	Titular	N	N	N	N	-	N	S	N	-		N	N	N	N	N	N
945	PT	-	2000	4000																						2013-08-19	Margani de Mello	Titular	N	N	N	N	-	N	S	N	-		N	N	N	N	N	N
961	PP	-	2000	4000																						2013-10-14	Margani de Mello	Titular	N	N	N	S	8	N	N	S	6:00:00		N	N	N	N
984	PT	-	2000	4000																						2012-09-21	Margani de Mello	Titular	N	N	N	N	-	S	N	N	-		N	N	N	N	N	N
1016	PT	-	2000	2000																						2011-05-04	Cláudio Eduardo Regis de Figueiredo e Silva	Titular	N	N	N	N	-	S	N	N	-		N	N	N	N	N	N
1033	PT	-	2000	2000																						2011-05-17	Margani de Mello	Titular	N	N	S	N	-	N	N	N	-		N	N	N	N	N	N
1048	PP	-	2000	2000																						2020-05-28	Vânia Petermann	Titular	N	N	N	N	-	N	N	S	5:10:00		N	N	N	N	N	N
1050	PP	-	2000	2000																						2020-09-30	Vânia Petermann	Titular	N	N	N	N	-	N	N	S	5:25:00		N	N	N	N	N	N
1070	PP	-	2000	2000																						2019-09-30	Vânia Petermann	Titular	N	N	N	N	-	N	N	S	5:30:00		N	N	N	N	N	N
1118	PP	-	2000	4000																						2020-07-16	Vânia Petermann	Titular	N	N	N	S	2	N	N	N	-		N	N	N	N	N	N
1120	PP	-	2000	2000																						2020-08-03	Vânia Petermann	Titular	N	N	N	N	-	N	N	S	4:40:00		N	N	S	N	S	N
1124	PP	-	2000	2000																						2020-09-29	Vânia Petermann	Titular	N	N	N	N	-	N	N	S	5:35:00		N	N	N	N	N	N
1128	PP	-	2000	2000																						2020-05-24	Vânia Petermann	Titular	N	N	N	N	-	N	N	S	6:30:00		N	N	N	N	N	N
1153	PP	-	2000	2000																						2020-06-08	Vânia Petermann	Titular	N	N	N	N	-	N	N	S	7:00:00		N	N	N	N	N	N
1169	PP	-	2000	4000																						2020-04-03	Vânia Petermann	Titular	N	N	N	N	-	N	N	N	-		N	N	S	N	S	N
1170	PP	-	2000	2000																						2020-03-26	Vânia Petermann	Titular	N	N	N	N	-	N	S	N	-		N	N	N	N	N	N
1174	PP	-	2000	2000																						2020-07-28	Vânia Petermann	Titular	N	N	N	N	-	N	S	N	-		N	N	N	N	N	N
258	PP	-	1500	1500	train	1500	0	3302.55	1.2017	4918.45	2.279	5317.85	2.5452	3750	1.5	7313.64	5813.64	7815.22	6315.22	7981.49	6481.49	7157.18	5657.18	7700.75	6200.75	2017-09-12	Vânia Petermann	Titular	N	N	N	S	1.5	N	N	N	-		N	N	N	N	N	N
265	PP	-	1500	3000	train	1500.01	0	2649.03	0.766	3010.8	1.0072	5345.26	2.5635	3950	1.6333	4431.99	2931.99	6719.99	5219.99	5714.56	4214.56	5000	3500	5223.96	3723.96	2017-10-04	Vânia Petermann	Titular	N	N	N	S	6	N	N	N	-		N	N	N	N	N	N
366	PT	-	1500	3000	train	1500.01	0	1944.9	0.2966	2216.31	0.4775	4854.06	2.236	1650	0.1	4214.93	2714.93	7338.3	5838.3	7782.12	6282.12	7197.42	5697.42	7586.44	6086.44	2016-10-11	Vânia Petermann	Titular	N	N	N	S	1	N	N	N	-		N	N	N	N	N	N
710	PP	-	1500	1500	test	8717.97	4.812	6753.96	3.5026	8070.59	4.3804	7179.91	3.7866	7100	3.7333	7730.15	6230.15	7609.75	6109.75	6124.87	4624.87	7159.57	5659.57	7523.72	6023.72	2019-06-25	Vânia Petermann	Titular	N	N	N	N	-	N	S	N	-		N	N	N	N	N	N
739	PP	-	1500	1500	train	1500	0	3216.26	1.1442	4278.72	1.8525	5345.26	2.5635	3550	1.3667	7605.03	6105.03	7809.09	6309.09	7975.68	6475.68	7159.86	5659.86	7758.06	6258.06	2019-07-15	Vânia Petermann	Titular	N	N	N	S	1	N	N	N	-		N	N	N	N	N	N
884	PP	-	1500	1500																						2020-01-22	Vânia Petermann	Titular	S	N	N	N	-	N	N	N	-		N	N	N	N	N	N
922	PP	-	1500	1500																						2013-07-05	Margani de Mello	Titular	N	N	N	N	-	N	S	N	-		N	N	N	N	N	N
966	PT	-	1500	1500																						2013-11-14	Margani de Mello	Titular	N	N	N	N	-	N	S	N	-		N	N	N	N	N	N
999	PP	-	1500	1500																						2012-10-29	Margani de Mello	Titular	S	N	N	N	-	N	N	N	-		N	N	N	N	N	N
1112	PP	-	1500	1500																						2020-08-18	Vânia Petermann	Titular	N	N	N	S	2	N	N	N	-		N	N	N	N	N	N
1116	PP	-	1500	1500																						2020-01-23	Vânia Petermann	Titular	N	N	N	S	1	N	N	N	-		N	N	N	N	N	N
101	PP	-	1000	1000	train	999.99	0	3239.9	2.2399	4017.98	3.018	5337.28	4.3373	4000	3	7308.33	6308.33	7586.58	6586.58	7809.76	6809.76	6246.72	5246.72	7556.39	6556.39	2018-09-26	Ana Luisa Schmidt Ramos	Substituto	N	N	N	S	1	N	N	N	-		N	N	N	N	N	N
107	PP	-	1000	1000	train	999.99	0	2189.99	1.19	3427.9	2.4279	4746.9	3.7469	2400	1.4	5723.64	4723.64	6003.52	5003.52	6387.92	5387.92	7406.16	6406.16	6241.27	5241.27	2018-10-03	Ana Luisa Schmidt Ramos	Substituto	N	N	N	N	-	N	N	S	3:00:00		N	N	N	N	N	N
141	PP	-	1000	1000	train	1000.01	0	953.7	-0.0463	1711.07	0.7111	4744.97	3.745	850	-0.15	6879.66	5879.66	7162.05	6162.05	7756.79	6756.79	7249.39	6249.39	7625.93	6625.93	2018-11-28	Leone Carlos Martins Júnior	Titular	N	N	N	N	-	S	N	N	-		N	N	N	N	N	N
204	PP	-	1000	1000	train	999.99	0	2010.07	1.0101	2429.53	1.4295	3809.32	2.8093	1200	0.2	6788.79	5788.79	6003.52	5003.52	7021.6	6021.6	4985.58	3985.58	6684	5684	2018-01-26	Vânia Petermann	Titular	N	N	N	N	-	N	S	N	-		N	N	N	N	N	N
235	PP	-	1000	1000	test	2491.26	1.4913	3949.33	2.9493	4568.56	3.5686	4676.69	3.6767	6200	5.2	5808.4	4808.4	5922.13	4922.13	6922.89	5922.89	6488.13	5488.13	6740.88	5740.88	2018-01-17	Vânia Petermann	Titular	N	N	N	S	1	N	N	N	-		N	N	N	N	N	N
256	PP	-	1000	1000	train	999.99	0	2340.64	1.3406	3396.8	2.3968	4746.9	3.7469	1900	0.9	5053.08	4053.08	5960.6	4960.6	6428.36	5428.36	6517.94	5517.94	6085.85	5085.85	2017-09-12	Vânia Petermann	Titular	N	N	N	S	1	S	N	N	-		N	N	N	N	N	N
300	PP	-	1000	1000	train	1000	0	2169.39	1.1694	2980.86	1.9809	4634.58	3.6346	2550	1.55	6243.7	5243.7	5960.6	4960.6	6705.43	5705.43	6005.27	5005.27	6095.73	5095.73	2017-07-31	Vânia Petermann	Titular	N	N	N	S	1	S	N	N	-		N	N	N	N	N	N
358	PP	-	1000	1000	test	1713.54	0.7135	293.1	-0.7069	1019.82	0.0198	4239.2	3.2392	1000	0	6564.95	5564.95	7416.98	6416.98	7622.75	6622.75	6748.66	5748.66	7399.98	6399.98	2017-05-15	Vânia Petermann	Titular	N	N	N	N	-	S	N	N	-		N	N	N	N	N	N
370	PP	-	1000	2000	train	1000	0	2266.84	1.2668	3295.97	2.296	5337.28	4.3373	1900	0.9	4221.48	3221.48	5864.85	4864.85	5546.88	4546.88	5241.79	4241.79	5922.34	4922.34	2016-09-20	Vânia Petermann	Titular	N	N	N	N	-	N	N	S	2:00:00		N	N	N	N	N	N
395	PP	-	1000	1000	train	1000.01	0	2704.57	1.7046	3989.6	2.9896	4877.42	3.8774	5900	4.9	6705.28	5705.28	7418.73	6418.73	7839.19	6839.19	4773.49	3773.49	7726.08	6726.08	2016-07-04	Fernando de Castro Faria	Titular	N	N	N	N	-	S	N	N	-		N	N	N	N	N	N
421	PP	-	1000	1000	test	7562.48	6.5625	5494.35	4.4943	5993.85	4.9938	5345.26	4.3453	6600	5.6	7914.59	6914.59	5956.2	4956.2	6867.22	5867.22	7515.72	6515.72	6178.91	5178.91	2016-01-27	Davidson Jahn Mello	Titular	N	N	N	S	1	N	N	S	1:00:00		N	N	N	N	N	N
540	PT	-	1000	1000	test	5241.82	4.2418	4761.91	3.7619	4170.86	3.1709	5345.26	4.3453	5800	4.8	5222.26	4222.26	5864.85	4864.85	4527.72	3527.72	5000	4000	4885.52	3885.52	2015-01-20	Davidson Jahn Mello	Titular	N	N	N	N	-	N	N	S	12:00:00		N	N	N	S	N	S
543	PT	-	1000	2000	train	1000	0	1929.87	0.9299	3507.58	2.5076	4948.34	3.9483	2200	1.2	1764.5	764.5	2000	1000	1709.02	709.02	2000	1000	1860.87	860.87	2015-01-21	Davidson Jahn Mello	Titular	N	N	N	N	-	N	S	N	-		N	N	N	N	N	N
745	PP	-	1000	1000	train	1000.01	0	2708.51	1.7085	2959.36	1.9594	4281.25	3.2812	1550	0.55	7002.46	6002.46	5960.6	4960.6	7170.96	6170.96	7356.48	6356.48	6877.02	5877.02	2019-07-18	Vânia Petermann	Titular	S	N	N	N	-	N	N	N	-		N	N	N	N	N	N
825	PP	-	1000	1000	test	7052.28	6.0523	5474.34	4.4743	4408.23	3.4082	7264.41	6.2644	5600	4.6	5797.79	4797.79	5946.62	4946.62	7066.55	6066.55	3406.91	2406.91	6134.22	5134.22	2019-09-05	Vânia Petermann	Titular	N	N	N	S	1	N	N	N	-		N	N	N	N	N	N
913	PT	-	1000	1000																						2013-06-11	Margani de Mello	Titular	N	N	N	S	0.5	N	N	N	-		N	N	N	N	N	N
924	PT	-	1000	1000																						2013-06-26	Margani de Mello	Titular	N	N	N	S	7	S	N	N	-		N	N	N	N	N	N
933	PT	-	1000	1000																						2013-07-19	Margani de Mello	Titular	N	N	N	N	-	N	S	N	-		N	N	S	N	S	N
953	PT	-	1000	2000																						2013-09-04	Margani de Mello	Titular	S	N	N	N	-	N	N	N	-		N	N	N	N	N	N
992	PT	-	1000	1000																						2012-10-26	Margani de Mello	Titular	N	N	N	N	-	S	N	N	-		N	N	N	N	N	N
1132	PP	-	1000	1000																						2020-01-23	Vânia Petermann	Titular	N	S	N	N	-	N	N	N	-		N	N	N	N	N	N
1149	PP	-	1000	1000																						2019-11-29	Vânia Petermann	Titular	N	N	N	N	-	N	N	S	1:45:00		N	N	N	N	N	N
912	PP	-	800	800																						2013-06-07	Eduardo Peruffo e Silva	Leigo	N	S	N	N	-	N	N	N	-		N	N	N	N	N	N
507	PT	-	500	1000	test	4711.9	8.4238	4269.98	7.54	5066.75	9.1335	6301.85	11.6037	3750	6.5	2028.35	1528.35	1999.89	1499.89	2633.01	2133.01	2000	1500	1896.64	1396.64	2015-08-03	Vânia Petermann	Titular	N	N	N	N	-	N	S	N	-		N	N	N	N	N	N
910	PT	-	500	500																						2013-06-06	Eduardo Peruffo e Silva	Leigo	N	N	N	N	-	N	S	N	-		N	N	N	N	N	N
995	PT	-	500	500																						2012-10-26	Margani de Mello	Titular	N	N	N	S	1	S	N	N	-		N	N	N	N	N	N
918	PT	-	304	304																						2013-06-20	Margani de Mello	Titular	N	S	N	N	-	N	N	N	-		N	N	N	N	N	N
2	I	-	0	0	train	-0.01	0	668.61	6685.1	592.35	5922.52	3831.58	38314.8	0	0	-	-	-	-	-	-	-	-	-	-	2019-03-07	Vânia Petermann	Titular	N	N	N	N	-	N	N	N	-		N	N	N	N	N	N
7	I	-	0	0	train	-0.02	0	983.27	9831.7	1752.55	17524.5	3809.32	38092.2	300	2999	-	-	-	-	-	-	-	-	-	-	2019-03-11	Vânia Petermann	Titular	N	N	N	N	-	N	N	N	-		S	N	N	N	N	N
10	I	-	0	0	train	-0.02	0	1173.29	11731.9	481.52	4814.23	4193.04	41929.4	2000	19999	-	-	-	-	-	-	-	-	-	-	2019-02-27	Lucilene dos Santos	Substituto	N	N	N	N	-	N	N	S	2:00:00		S	N	N	N	N	N
18	I	-	0	0	train	-0.03	0	897.93	8978.31	2329.77	23296.7	3547.96	35478.6	1000	9999	-	-	-	-	-	-	-	-	-	-	2019-03-18	Vânia Petermann	Titular	N	N	N	N	-	N	N	S	12:00:00		N	S	N	N	N	N
61	PP	-	0	5000	train	-0.01	0	2324.74	23246.4	2697.13	26970.3	4444.44	44443.4	1800	17999	-	-	-	-	-	-	-	-	-	-	2019-05-02	Vânia Petermann	Titular	N	N	N	N	-	N	N	N	-		N	N	N	N	N	N
64	E	PT	0	0	test	5536.95	55368.5	3208.09	32079.9	3095.28	30951.8	4989.8	49897	3900	38999	-	-	-	-	-	-	-	-	-	-	2019-05-03	Vânia Petermann	Titular	N	N	N	N	-	N	N	S	2 days, 0:00:00		N	N	N	N	N	N
66	I	-	0	0	train	0.04	0	1188.27	11881.7	-573.37	-5734.66	4193.04	41929.4	500	4999	-	-	-	-	-	-	-	-	-	-	2019-05-10	Vânia Petermann	Titular	N	N	N	N	-	N	N	S	0:35:00		S	N	N	N	N	N
82	PP	-	0	0	test	234.76	2346.61	1035.45	10353.5	-1139.2	-11393	4193.04	41929.4	0	0	-	-	-	-	-	-	-	-	-	-	2019-01-29	Vânia Petermann	Titular	N	N	N	N	-	N	N	N	-		N	N	N	N	N	N
83	I	-	0	0	test	212.71	2126.15	1207.54	12074.4	1528.53	15284.3	3861.84	38617.4	2000	19999	-	-	-	-	-	-	-	-	-	-	2019-01-25	Vânia Petermann	Titular	N	N	N	N	-	N	N	S	2:50:00		N	N	N	N	N	N
85	PP	-	0	0	train	-0.02	0	1505.1	15050	873.4	8733.04	4193.04	41929.4	2000	19999	-	-	-	-	-	-	-	-	-	-	2019-02-05	Lucilene dos Santos	Substituto	N	N	N	N	-	S	N	N	-		N	N	N	N	N	N
87	PP	-	0	0	test	-254.07	-2541.67	898.32	8982.25	-983.76	-9838.65	3809.32	38092.2	3000	29999	-	-	-	-	-	-	-	-	-	-	2019-02-14	Lucilene dos Santos	Substituto	N	N	N	N	-	N	N	N	-		N	N	N	N	N	N
95	I	-	0	0	train	-0.01	0	228.94	2288.41	356.94	3568.37	3816.43	38163.3	400	3999	-	-	-	-	-	-	-	-	-	-	2018-09-21	Ana Luisa Schmidt Ramos	Substituto	N	N	N	N	-	N	N	S	2:00:00		N	N	N	N	N	N
96	I	-	0	0	train	-0.01	0	872.25	8721.49	1151.1	11510	3595.31	35952.1	0	0	-	-	-	-	-	-	-	-	-	-	2018-09-20	Ana Luisa Schmidt Ramos	Substituto	N	N	N	N	-	N	S	N	-		N	S	N	N	N	N
102	PP	-	0	0	test	291.63	2915.27	993.59	9934.89	233.98	2338.83	4989.8	49897	0	0	-	-	-	-	-	-	-	-	-	-	2018-09-27	Ana Luisa Schmidt Ramos	Substituto	N	N	N	N	-	N	N	N	-		N	N	N	N	N	N
110	I	-	0	0	train	0	0	274.67	2745.7	573.82	5737.18	3840	38399	0	0	-	-	-	-	-	-	-	-	-	-	2018-10-04	Ana Luisa Schmidt Ramos	Substituto	N	N	N	N	-	N	N	N	-		S	N	N	N	N	N
111	I	-	0	0	train	-0.01	0	157.77	1576.7	845.73	8456.29	3809.32	38092.2	0	0	-	-	-	-	-	-	-	-	-	-	2018-10-05	Ana Luisa Schmidt Ramos	Substituto	N	N	N	N	-	N	S	N	-		N	S	N	N	N	N
112	I	-	0	0	test	2456.5	24564	6489.18	64890.8	6864.32	68642.2	5897.25	58971.5	9800	97999	-	-	-	-	-	-	-	-	-	-	2018-10-08	Ana Luisa Schmidt Ramos	Substituto	N	N	N	N	-	N	N	N	-		N	N	N	N	N	N
114	PP	-	0	0	train	0.06	0	593.44	5933.39	1239.79	12396.9	3595.31	35952.1	450	4499	-	-	-	-	-	-	-	-	-	-	2018-10-09	Ana Luisa Schmidt Ramos	Substituto	N	N	N	N	-	N	N	S	0:15:00		N	N	N	N	N	N
120	I	-	0	0	train	0.01	0	488.5	4883.98	557.32	5572.19	3840	38399	200	1999	-	-	-	-	-	-	-	-	-	-	2018-10-11	Bruna Luiza Hoffmann	Substituto	N	N	N	N	-	N	N	N	-		S	N	N	N	N	N
150	I	-	0	0	train	-0.02	0	666.76	6666.63	829.45	8293.51	3595.31	35952.1	450	4499	-	-	-	-	-	-	-	-	-	-	2018-07-31	Vânia Petermann	Titular	N	N	N	N	-	N	N	S	9:00:00		N	S	N	N	N	N
165	PP	-	0	0	train	0	0	180	1798.99	576.61	5765.14	3595.31	35952.1	0	0	-	-	-	-	-	-	-	-	-	-	2018-08-13	Vânia Petermann	Titular	N	N	N	N	-	N	N	N	-		N	N	N	N	N	N
172	I	-	0	0	test	3857.39	38572.9	6772.22	67721.2	5082.11	50820.1	4676.69	46765.9	8348.8	83487	-	-	-	-	-	-	-	-	-	-	2018-09-04	Vânia Petermann	Titular	N	N	N	N	-	N	N	S	1 day, 0:00:00		N	S	N	N	N	N
178	PP	-	0	0	train	-0.01	0	391.89	3917.9	-279.71	-2798.05	3816.43	38163.3	250	2499	-	-	-	-	-	-	-	-	-	-	2018-09-13	Ana Luisa Schmidt Ramos	Substituto	N	N	N	N	-	S	N	N	-		N	N	N	N	N	N
184	E	-	0	0	train	0.01	0	447.1	4470	1457.32	14572.2	3894.39	38942.9	1200	11999	-	-	-	-	-	-	-	-	-	-	2018-09-18	Ana Luisa Schmidt Ramos	Substituto	N	N	N	N	-	N	N	N	-		N	N	N	N	N	N
187	PP	-	0	0	test	922.54	9224.37	2060.04	20599.4	1955.29	19551.9	3809.32	38092.2	2200	21999	-	-	-	-	-	-	-	-	-	-	2018-09-20	Ana Luisa Schmidt Ramos	Substituto	N	N	N	N	-	N	N	N	-		N	N	N	N	N	N
196	I	-	0	0	train	-0.03	0	679.24	6791.38	2082.84	20827.4	4193.04	41929.4	800	7999	-	-	-	-	-	-	-	-	-	-	2018-05-18	Vânia Petermann	Titular	N	N	N	N	-	N	N	S	13:00:00		N	S	N	N	N	N
197	I	-	0	0	test	399.72	3996.16	859.31	8592.07	1820	18199	3831.58	38314.8	800	7999	-	-	-	-	-	-	-	-	-	-	2018-05-21	Vânia Petermann	Titular	N	N	N	N	-	N	N	S	2:00:00		N	S	N	N	N	N
199	I	-	0	0	train	-0.03	0	1518.2	15181	2187.42	21873.2	4193.04	41929.4	2900	28999	-	-	-	-	-	-	-	-	-	-	2018-05-28	Vânia Petermann	Titular	N	N	N	S	4	N	N	N	-		N	N	N	N	N	N
201	I	-	0	0	train	0	0	881.37	8812.69	1385.78	13856.8	4088.03	40879.3	150	1499	-	-	-	-	-	-	-	-	-	-	2018-05-29	Vânia Petermann	Titular	N	N	N	N	-	N	N	N	-		N	N	N	N	N	N
205	PP	-	0	0	train	-0.02	0	948.29	9481.94	2062.56	20624.6	4281.25	42811.5	1450	14499	-	-	-	-	-	-	-	-	-	-	2018-02-06	Ana Luisa Schmidt Ramos	Substituto	N	N	N	N	-	S	N	N	-		N	N	N	N	N	N
206	I	-	0	0	train	0	0	283.27	2831.7	626.62	6265.17	3861.84	38617.4	0	0	-	-	-	-	-	-	-	-	-	-	2018-02-08	Ana Luisa Schmidt Ramos	Substituto	N	N	N	N	-	N	N	S	3:00:00		N	S	N	N	N	N
220	PP	-	0	0	train	0	0	1307.42	13073.2	2058.62	20585.2	4239.2	42391	900	8999	-	-	-	-	-	-	-	-	-	-	2018-03-12	Alexandra Lorenzi da Silva	Titular	N	N	N	N	-	S	N	N	-		N	N	N	N	N	N
224	PP	-	0	0	train	-0.01	0	281.56	2814.62	469.88	4697.8	3595.31	35952.1	0	0	-	-	-	-	-	-	-	-	-	-	2018-03-14	Alexandra Lorenzi da Silva	Titular	N	N	N	N	-	N	N	S	2:20:00		N	N	N	N	N	N
226	PP	-	0	0	train	0.45	3.46	383.14	3830.41	317.44	3173.43	3816.43	38163.3	0	0	-	-	-	-	-	-	-	-	-	-	2017-12-07	Vânia Petermann	Titular	N	N	N	N	-	N	N	N	-		N	N	N	N	N	N
227	I	-	0	0	train	-0.01	0	1009.14	10090.4	-295.34	-2954.38	3894.39	38942.9	2400	23999	-	-	-	-	-	-	-	-	-	-	2017-12-04	Vânia Petermann	Titular	N	N	N	N	-	N	N	S	0:40:00		N	N	N	N	N	N
228	PP	-	0	4000	train	-1.51	-16.0681	781.7	7816.03	1146.49	11463.9	3809.32	38092.2	1550	15499	-	-	-	-	-	-	-	-	-	-	2017-11-27	Vânia Petermann	Titular	N	N	N	N	-	N	N	N	-		N	N	N	N	N	N
234	PP	-	0	0	train	-0.02	0	614.25	6141.52	1430.89	14307.9	3464.86	34647.6	600	5999	-	-	-	-	-	-	-	-	-	-	2018-01-16	Vânia Petermann	Titular	N	N	N	N	-	N	N	N	-		N	N	N	N	N	N
242	I	-	0	0	train	-0.11	-2.0839	134.4	1343	214.74	2146.4	2457.32	24572.2	0	0	-	-	-	-	-	-	-	-	-	-	2017-08-22	Vânia Petermann	Titular	N	N	N	N	-	N	N	N	-		N	N	N	N	N	N
245	I	-	0	0	test	-6.65	-67.4798	248.14	2480.41	457.97	4578.72	2292.86	22927.6	0	0	-	-	-	-	-	-	-	-	-	-	2017-08-31	Vânia Petermann	Titular	N	N	N	N	-	N	N	N	-		N	N	N	N	N	N
247	I	-	0	0	test	-156.42	-1565.23	415.7	4155.98	1032.44	10323.4	3861.84	38617.4	500	4999	-	-	-	-	-	-	-	-	-	-	2017-09-04	Vânia Petermann	Titular	N	N	N	N	-	N	N	N	-		N	N	N	N	N	N
250	PP	-	0	0	train	-0.01	0	610	6098.98	1457.39	14572.9	4193.04	41929.4	1800	17999	-	-	-	-	-	-	-	-	-	-	2017-09-05	Vânia Petermann	Titular	N	N	N	N	-	S	N	N	-		N	N	N	N	N	N
251	PP	-	0	0	train	-0.01	0	598.46	5983.61	969.62	9695.19	3861.84	38617.4	3100	30999	-	-	-	-	-	-	-	-	-	-	2017-09-06	Vânia Petermann	Titular	N	N	N	N	-	N	N	N	-		N	N	N	N	N	N
252	I	-	0	0	train	-0.01	0	47.2	470.992	-136.76	-1368.56	3595.31	35952.1	0	0	-	-	-	-	-	-	-	-	-	-	2017-09-06	Vânia Petermann	Titular	N	N	N	N	-	N	N	S	2:00:00		N	N	N	S	N	N
264	I	-	0	0	train	-0.01	0	1982.83	19827.3	3400.78	34006.8	4634.58	46344.8	3300	32999	-	-	-	-	-	-	-	-	-	-	2017-09-26	Vânia Petermann	Titular	N	N	S	N	-	N	N	N	-		S	N	N	N	N	N
271	I	-	0	0	train	-0.01	0	402.2	4021	439.45	4393.47	3809.32	38092.2	0	0	-	-	-	-	-	-	-	-	-	-	2017-10-30	Vânia Petermann	Titular	N	N	N	N	-	N	N	S	3:35:00		N	N	N	N	N	N
272	PP	-	0	0	train	-0.02	0	193.4	1933	635.22	6351.25	2292.86	22927.6	0	0	-	-	-	-	-	-	-	-	-	-	2017-11-01	Vânia Petermann	Titular	N	N	N	N	-	N	S	N	-		N	N	N	N	N	N
273	I	-	0	0	train	-0.02	0	825.62	8255.22	735.89	7357.93	4088.03	40879.3	0	0	-	-	-	-	-	-	-	-	-	-	2017-11-09	Vânia Petermann	Titular	N	N	N	S	2	N	N	N	-		N	N	N	N	N	N
282	I	-	0	0	train	0.04	0	1148.21	11481.1	1525.77	15256.7	4193.04	41929.4	2800	27999	-	-	-	-	-	-	-	-	-	-	2017-12-12	Vânia Petermann	Titular	N	N	N	N	-	N	N	S	3:00:00		N	N	N	N	N	N
291	I	-	0	0	train	0	0	143.17	1430.7	307.01	3069.13	4239.2	42391	1000	9999	-	-	-	-	-	-	-	-	-	-	2017-07-14	Vânia Petermann	Titular	N	N	N	N	-	N	N	N	-		S	N	N	N	N	N
296	I	-	0	0	test	2056.11	20560.1	721.82	7217.21	1636.22	16361.2	4088.03	40879.3	650	6499	-	-	-	-	-	-	-	-	-	-	2017-05-30	Vânia Petermann	Titular	N	N	N	N	-	N	N	S	3:00:00		N	N	N	N	N	N
302	PP	-	0	0	test	-4.3	-44.0214	651.27	6511.68	-1018.09	-10181.9	3816.43	38163.3	1200	11999	-	-	-	-	-	-	-	-	-	-	2017-07-31	Vânia Petermann	Titular	N	N	N	N	-	N	N	N	-		N	N	N	N	N	N
304	I	-	0	0	train	-0.05	0	616.87	6167.66	207.56	2074.58	2846.94	28468.4	850	8499	-	-	-	-	-	-	-	-	-	-	2017-06-19	Vânia Petermann	Titular	N	N	N	N	-	N	N	N	-		N	N	N	N	N	N
305	E	PP	0	5000	test	5000.02	49999.2	5716.44	57163.4	4656.29	46561.9	5897.25	58971.5	5200	51999	7773.56	7773.56	5960.6	5960.6	7190.54	7190.54	4120.88	4120.88	6019.43	6019.43	2017-06-23	Vânia Petermann	Titular	N	N	N	N	-	N	N	N	-		N	N	N	N	N	N
305	E	PP	0	5000	test	5000.02	49999.2	5716.44	57163.4	4656.29	46561.9	5897.25	58971.5	5200	51999	7773.56	7773.56	5960.6	5960.6	7190.54	7190.54	4120.88	4120.88	6019.43	6019.43	2017-06-23	Vânia Petermann	Titular	N	N	N	N	-	N	N	N	-		N	N	N	N	N	N
311	I	-	0	0	train	0.15	0.5394	360.94	3608.41	194.23	1941.28	3809.32	38092.2	300	2999	-	-	-	-	-	-	-	-	-	-	2017-07-07	Vânia Petermann	Titular	N	N	N	N	-	S	N	N	-		N	N	N	N	N	N
314	I	-	0	0	train	-0.04	0	359.84	3597.4	802.92	8028.23	3894.39	38942.9	0	0	-	-	-	-	-	-	-	-	-	-	2017-05-31	Vânia Petermann	Titular	N	N	N	N	-	N	N	N	-		S	N	N	N	N	N
315	PP	-	0	0	test	662.99	6628.93	505.88	5057.8	995.13	9950.33	3816.43	38163.3	150	1499	-	-	-	-	-	-	-	-	-	-	2017-05-31	Vânia Petermann	Titular	N	N	N	N	-	N	N	N	-		N	N	N	N	N	N
316	PP	-	0	0	test	-29.77	-298.684	432.97	4328.69	-485.21	-4853.09	3595.31	35952.1	500	4999	-	-	-	-	-	-	-	-	-	-	2017-07-14	Vânia Petermann	Titular	N	N	N	N	-	N	S	N	-		N	N	N	N	N	N
317	PP	-	0	5000	test	6530.39	0.3061	4527.27	-0.0945	4476.65	-0.1047	5897.25	0.1794	5050	0.01	4742.77	4742.77	5916.01	5916.01	4495.65	4495.65	4624.93	4624.93	4785.57	4785.57	2017-08-01	Vânia Petermann	Titular	N	N	N	N	-	N	N	N	-		N	N	N	N	N	N
323	I	-	0	0	train	0.01	0	687.62	6875.2	1752.68	17525.8	3809.32	38092.2	1500	14999	-	-	-	-	-	-	-	-	-	-	2017-05-31	Vânia Petermann	Titular	N	N	N	N	-	N	N	N	-		N	N	N	N	N	N
324	PP	-	0	0	train	0.03	0	251.57	2514.7	-459.58	-4596.82	2846.94	28468.4	0	0	-	-	-	-	-	-	-	-	-	-	2017-08-01	Vânia Petermann	Titular	N	N	N	N	-	N	N	N	-		N	N	N	N	N	N
325	PP	-	0	0	train	0.53	4.2746	1771.45	17713.5	3645.75	36456.5	4746.9	47468	2800	27999	-	-	-	-	-	-	-	-	-	-	2017-08-01	Vânia Petermann	Titular	N	N	N	N	-	N	S	N	-		N	N	N	N	N	N
328	I	-	0	0	train	-0.51	-6.1205	110.04	1099.41	432.9	4327.99	3372.73	33726.3	0	0	-	-	-	-	-	-	-	-	-	-	2017-07-06	Vânia Petermann	Titular	N	N	N	N	-	N	N	N	-		N	N	N	N	N	N
329	I	-	0	0	test	4197.76	41976.6	1394.27	13941.7	1935.47	19353.7	4193.04	41929.4	1000	9999	-	-	-	-	-	-	-	-	-	-	2017-07-27	Vânia Petermann	Titular	N	N	N	N	-	N	N	S	3:55:00		N	N	N	N	N	N
332	PP	-	0	0	train	0.18	0.8286	596.17	5960.7	1367.95	13678.5	3809.32	38092.2	1600	15999	-	-	-	-	-	-	-	-	-	-	2017-07-28	Vânia Petermann	Titular	N	N	N	N	-	N	N	N	-		N	N	N	N	N	N
338	PP	-	0	0	test	-95.57	-956.701	917.5	9173.99	1140.09	11399.9	3809.32	38092.2	700	6999	-	-	-	-	-	-	-	-	-	-	2019-01-23	Vânia Petermann	Titular	N	N	N	N	-	N	N	N	-		N	N	N	N	N	N
340	I	-	0	0	test	2635.04	26349.4	797.11	7970.15	1998	19979	3861.84	38617.4	0	0	-	-	-	-	-	-	-	-	-	-	2017-04-07	Denise Lago Pereira Haas	Leigo	N	N	N	N	-	N	N	S	3:24:00		N	N	N	N	N	N
341	I	-	0	0	test	585.09	5849.89	774.97	7748.7	869	8688.99	3816.43	38163.3	500	4999	-	-	-	-	-	-	-	-	-	-	2017-02-16	Vânia Petermann	Titular	N	N	N	N	-	N	N	S	21:00:00		N	S	N	N	N	N
345	I	-	0	0	train	-0.01	0	199.77	1996.7	-257.78	-2578.83	2292.86	22927.6	0	0	-	-	-	-	-	-	-	-	-	-	2017-04-25	Vânia Petermann	Titular	N	N	N	N	-	N	N	N	-		S	N	N	N	N	N
352	PP	-	0	0	train	0	0	390.63	3905.34	743.02	7429.25	3894.39	38942.9	450	4499	-	-	-	-	-	-	-	-	-	-	2016-04-20	Vânia Petermann	Titular	N	N	N	N	-	N	S	N	-		S	N	N	N	N	N
355	I	-	0	0	train	0	0	382.3	3822	1238.66	12385.6	3809.32	38092.2	0	0	-	-	-	-	-	-	-	-	-	-	2017-04-20	Vânia Petermann	Titular	N	N	N	N	-	N	S	N	-		N	N	N	N	N	N
357	I	-	0	0	test	896	8958.98	501.6	5015	269.9	2698.03	3816.43	38163.3	150	1499	-	-	-	-	-	-	-	-	-	-	2017-05-16	Vânia Petermann	Titular	N	N	N	N	-	N	N	N	-		S	N	N	N	N	N
360	PP	-	0	0	train	-0.01	0	559.8	5596.99	367.28	3671.78	3595.31	35952.1	500	4999	-	-	-	-	-	-	-	-	-	-	2017-01-31	Davidson Jahn Mello	Titular	N	N	N	N	-	N	N	N	-		N	N	N	N	N	N
361	I	-	0	0	train	-0.02	0	355.21	3551.1	251.79	2516.94	4239.2	42391	150	1499	-	-	-	-	-	-	-	-	-	-	2017-02-09	Vânia Petermann	Titular	N	N	N	N	-	N	N	N	-		S	N	S	N	N	N
362	PP	-	0	0	test	-13.18	-132.77	471.2	4710.98	-329.09	-3291.86	3861.84	38617.4	450	4499	-	-	-	-	-	-	-	-	-	-	2017-02-08	Vânia Petermann	Titular	N	N	N	N	-	N	N	N	-		N	N	N	N	N	N
367	I	E	0	0	test	364.16	3640.56	1340.67	13405.7	1537.56	15374.6	4634.58	46344.8	1785.2	17851	-	-	-	-	-	-	-	-	-	-	2016-10-11	Vânia Petermann	Titular	N	N	N	N	-	N	N	N	-		S	N	N	N	N	N
373	E	-	0	0	test	1196.11	11960.1	632.7	6326	1365.94	13658.4	4193.04	41929.4	1000	9999	-	-	-	-	-	-	-	-	-	-	2016-12-09	Vânia Petermann	Titular	N	N	N	N	-	N	N	N	-		N	N	N	N	N	N
377	PP	-	0	0	test	40.03	399.304	1129.71	11296.1	862.43	8623.29	3816.43	38163.3	500	4999	-	-	-	-	-	-	-	-	-	-	2016-12-19	Vânia Petermann	Titular	N	N	N	N	-	N	N	N	-		N	N	N	N	N	N
386	I	-	0	0	train	0.02	0	219.77	2196.7	704.29	7041.89	4193.04	41929.4	1500	14999	-	-	-	-	-	-	-	-	-	-	2016-09-05	Vânia Petermann	Titular	N	N	N	N	-	N	N	N	-		S	N	N	N	N	N
389	I	-	0	0	train	-0.01	0	455.67	4555.7	1124.87	11247.7	3831.58	38314.8	0	0	-	-	-	-	-	-	-	-	-	-	2016-09-02	Vânia Petermann	Titular	N	N	N	N	-	N	S	N	-		N	S	N	N	N	N
390	PP	-	0	0	train	0.01	0	258.14	2580.41	1171.66	11715.6	3894.39	38942.9	200	1999	-	-	-	-	-	-	-	-	-	-	2016-07-27	Vânia Petermann	Titular	N	N	N	N	-	N	N	N	-		N	N	N	N	N	N
397	I	-	0	0	train	0.01	0	475.97	4758.66	1075.27	10751.7	3894.39	38942.9	2500	24999	-	-	-	-	-	-	-	-	-	-	2016-06-22	Fernando de Castro Faria	Titular	N	N	N	N	-	N	N	N	-		S	N	N	N	N	N
401	I	-	0	0	train	0	0	422.9	4228	752.26	7521.64	3894.39	38942.9	0	0	-	-	-	-	-	-	-	-	-	-	2016-07-21	Fernando de Castro Faria	Titular	N	N	N	N	-	N	N	N	-		S	N	S	N	N	N
402	PP	-	0	0	train	0.01	0	360.77	3606.7	1481.35	14812.5	4239.2	42391	0	0	-	-	-	-	-	-	-	-	-	-	2016-07-27	Vânia Petermann	Titular	N	N	N	N	-	S	N	N	-		N	N	N	N	N	N
403	PP	-	0	0	test	-92.02	-921.225	500.58	5004.81	900.16	9000.6	3649.48	36493.8	0	0	-	-	-	-	-	-	-	-	-	-	2016-07-27	Vânia Petermann	Titular	N	N	N	N	-	S	N	N	-		N	N	N	N	N	N
406	PP	-	0	0	test	1056.06	10559.6	893.37	8932.7	1164.68	11645.8	4634.58	46344.8	200	1999	-	-	-	-	-	-	-	-	-	-	2016-05-19	Lucilene dos Santos	Substituto	N	N	N	N	-	N	N	N	-		N	N	N	N	N	N
413	I	-	0	0	train	0.05	0	148.47	1483.7	938.82	9387.22	4281.25	42811.5	500	4999	-	-	-	-	-	-	-	-	-	-	2016-05-08	Rudson Marcos	Titular	N	N	N	N	-	N	N	N	-		N	N	N	N	N	N
436	I	-	0	0	train	-0.01	0	646.74	6466.4	1500.09	14999.9	4088.03	40879.3	0	0	-	-	-	-	-	-	-	-	-	-	2015-11-26	Bárbara Gonçalves Dalponte	Leigo	N	N	N	N	-	N	N	N	-		N	N	N	N	N	N
446	PP	-	0	0	test	-0.21	-3.0627	243.14	2430.41	613.26	6131.57	3809.32	38092.2	0	0	-	-	-	-	-	-	-	-	-	-	2015-10-05	Vânia Petermann	Titular	N	N	N	N	-	N	N	N	-		N	N	N	S	N	N
455	PT	-	0	0	train	-0.01	0	342.97	3428.7	1987.43	19873.3	3494.62	34945.2	0	0	-	-	-	-	-	-	-	-	-	-	2015-09-10	Vânia Petermann	Titular	N	N	N	N	-	N	N	N	-		N	N	N	N	N	N
470	I	-	0	0	test	2132.22	21321.2	1013.08	10129.8	264.11	2640.11	4281.25	42811.5	1500	14999	-	-	-	-	-	-	-	-	-	-	2015-11-04	Vânia Petermann	Titular	N	N	N	N	-	N	N	N	-		S	N	N	N	N	N
471	I	-	0	0	train	-0.08	0	507.27	5071.7	1785.06	17849.6	4281.25	42811.5	0	0	-	-	-	-	-	-	-	-	-	-	2015-11-09	Vânia Petermann	Titular	N	N	N	N	-	N	N	S	1 day, 0:00:00		N	N	N	N	N	N
478	PP	-	0	0	train	1.12	10.1792	128.48	1283.82	490.66	4905.63	3464.86	34647.6	0	0	-	-	-	-	-	-	-	-	-	-	2015-06-08	Iasodara Fin Nishi	Substituto	N	N	N	N	-	N	N	N	-		N	N	N	S	N	N
479	PP	-	0	0	train	-1.2	-12.9513	54.8	547	806.2	8060.99	3595.31	35952.1	1000	9999	-	-	-	-	-	-	-	-	-	-	2015-06-08	Iasodara Fin Nishi	Substituto	N	N	N	N	-	N	N	N	-		N	N	N	S	N	N
480	PT	-	0	0	train	0.21	1.0783	44	439	412.65	4125.51	2846.94	28468.4	0	0	-	-	-	-	-	-	-	-	-	-	2015-06-09	Iasodara Fin Nishi	Substituto	N	N	N	N	-	N	N	N	-		N	N	N	S	N	N
482	I	E	0	0	test	1932.1	19320	1068.07	10679.7	1249.53	12494.3	3649.48	36493.8	1800	17999	-	-	-	-	-	-	-	-	-	-	2015-06-18	Iasodara Fin Nishi	Substituto	N	N	N	N	-	N	N	N	-		N	N	N	N	N	N
486	I	-	0	0	test	80.83	807.277	318.24	3181.41	1471.32	14712.2	4193.04	41929.4	0	0	-	-	-	-	-	-	-	-	-	-	2015-06-24	Iasodara Fin Nishi	Substituto	N	N	N	N	-	N	N	N	-		N	N	N	N	N	N
490	PP	-	0	0		0	0	0	0	0	0	0	0	0	0	-	-	-	-	-	-	-	-	-	-	2015-06-29	Iasodara Fin Nishi	Substituto	N	N	N	N	-	N	N	N	-		N	N	N	N	N	N
492	PP	-	0	0	train	-3.74	-38.3716	390.87	3907.7	224.32	2242.25	3809.32	38092.2	0	0	-	-	-	-	-	-	-	-	-	-	2015-05-22	Eduardo Peruffo e Silva	Leigo	N	N	N	N	-	N	N	N	-		N	N	N	S	N	N
494	PP	-	0	0	train	-0.07	0	395.9	3958	794.77	7946.67	4193.04	41929.4	0	0	-	-	-	-	-	-	-	-	-	-	2015-05-26	Vânia Petermann	Titular	N	N	N	N	-	N	N	N	-		N	N	N	N	N	N
499	PP	-	0	0	train	-0.35	-4.4809	52.3	522	565.41	5653.15	3494.62	34945.2	0	0	-	-	-	-	-	-	-	-	-	-	2015-05-28	Vânia Petermann	Titular	N	N	N	N	-	N	N	N	-		N	N	N	S	N	N
503	E	-	0	0	train	0.03	0	467	4669	2025.76	20256.6	4193.04	41929.4	500	4999	-	-	-	-	-	-	-	-	-	-	2015-08-03	Vânia Petermann	Titular	N	N	N	N	-	N	N	N	-		N	N	N	N	N	N
508	I	-	0	0	train	0.04	0	214.8	2147	1089.66	10895.6	4239.2	42391	0	0	-	-	-	-	-	-	-	-	-	-	2015-08-03	Vânia Petermann	Titular	N	N	N	N	-	N	N	N	-		N	N	N	N	N	N
509	PP	-	0	0	test	-6.46	-65.633	3652.4	36523	3282.78	32826.8	4948.34	49482.4	3600	35999	-	-	-	-	-	-	-	-	-	-	2015-08-18	Vânia Petermann	Titular	N	N	N	N	-	N	N	N	-		N	N	N	N	N	N
513	I	-	0	0	train	-0.01	0	522.07	5219.7	862.65	8625.53	4088.03	40879.3	1000	9999	-	-	-	-	-	-	-	-	-	-	2015-07-20	Erica Lourenço de Lima Ferreira	Titular	N	N	N	N	-	N	N	N	-		N	N	N	N	N	N
517	PP	-	0	0	test	-221.44	-2215.42	654.2	6541	1120.6	11205	4281.25	42811.5	500	4999	-	-	-	-	-	-	-	-	-	-	2015-02-23	Vânia Petermann	Titular	N	N	N	N	-	N	N	N	-		N	N	N	N	N	N
518	I	-	0	0	test	3019.46	30193.6	1277.24	12771.4	1761.68	17615.8	4989.8	49897	2600	25999	-	-	-	-	-	-	-	-	-	-	2015-02-23	Vânia Petermann	Titular	N	N	N	N	-	N	N	N	-		N	N	N	N	N	N
519	PP	-	0	0	train	-0.17	-2.665	613.07	6129.7	1229.73	12296.3	4088.03	40879.3	0	0	-	-	-	-	-	-	-	-	-	-	2015-02-23	Vânia Petermann	Titular	N	N	N	N	-	N	N	N	-		N	N	N	N	N	N
520	PP	-	0	0	train	-0.82	-9.1593	261.9	2617.99	1324.83	13247.3	4281.25	42811.5	0	0	-	-	-	-	-	-	-	-	-	-	2015-03-04	Vânia Petermann	Titular	N	N	N	N	-	N	N	N	-		N	N	N	N	N	N
528	PT	-	0	0	test	1577.2	15771	1580.5	15804	2038.06	20379.6	4193.04	41929.4	800	7999	-	-	-	-	-	-	-	-	-	-	2015-04-15	Vânia Petermann	Titular	N	N	N	N	-	N	S	N	-		N	N	N	N	N	N
529	I	-	0	0	train	-0.01	0	393.4	3933	1475.01	14749.1	3816.43	38163.3	0	0	-	-	-	-	-	-	-	-	-	-	2015-03-15	Josiane Vincoski Gavião da Silva	Leigo	N	N	N	N	-	N	N	N	-		N	N	N	N	N	N
535	PT	-	0	0	train	-2.4	-25.04	249.5	2494	1748.82	17487.2	4281.25	42811.5	400	3999	-	-	-	-	-	-	-	-	-	-	2015-04-24	Vânia Petermann	Titular	N	N	N	N	-	N	N	N	-		N	N	N	N	N	N
536	PP	-	0	0	train	0.13	0.2529	385.5	3854	1383.92	13838.2	4281.25	42811.5	400	3999	-	-	-	-	-	-	-	-	-	-	2015-04-27	Vânia Petermann	Titular	N	N	N	N	-	N	N	N	-		N	N	N	N	N	N
559	I	-	0	0	train	0.05	0	1182.9	11828	2555.56	25554.6	4596.77	45966.7	2300	22999	-	-	-	-	-	-	-	-	-	-	2014-12-14	Vânia Petermann	Titular	N	N	N	N	-	N	N	S	10:00:00		N	S	N	N	N	N
563	I	-	0	0	test	2335.81	23357.1	1751.97	17518.7	2313.65	23135.5	4596.77	45966.7	1800	17999	-	-	-	-	-	-	-	-	-	-	2014-12-14	Vânia Petermann	Titular	N	N	N	N	-	N	N	S	2:00:00		N	N	N	N	N	N
573	PT	-	0	0	train	0.02	0	464.2	4641	1069.07	10689.7	3894.39	38942.9	800	7999	-	-	-	-	-	-	-	-	-	-	2014-12-05	Eduardo Peruffo e Silva	Leigo	N	N	N	N	-	N	N	N	-		N	N	N	N	N	N
581	I	-	0	0	train	-0.02	0	1062.4	10623	1596.57	15964.7	4239.2	42391	1400	13999	-	-	-	-	-	-	-	-	-	-	2014-12-16	Vânia Petermann	Titular	N	N	N	N	-	S	N	N	-		S	N	N	N	N	N
582	PT	-	0	0	test	3668.09	36679.9	3312.31	33122.1	4027.16	40270.6	4989.8	49897	4700	46999	-	-	-	-	-	-	-	-	-	-	2014-12-16	Vânia Petermann	Titular	N	N	N	N	-	N	S	N	-		N	N	N	N	N	N
585	PP	-	0	0	train	0	0	374.77	3746.7	1328.35	13282.5	3809.32	38092.2	0	0	-	-	-	-	-	-	-	-	-	-	2014-12-18	Eduardo Peruffo e Silva	Leigo	N	N	N	N	-	N	N	N	-		N	N	N	N	N	N
587	PT	-	0	0	train	2.13	20.2991	966.9	9668	1763.11	17630.1	4281.25	42811.5	900	8999	-	-	-	-	-	-	-	-	-	-	2014-12-19	Vânia Petermann	Titular	N	N	N	N	-	N	S	N	-		N	N	N	N	N	N
604	I	PT	0	0	test	2378.05	23779.5	4163.74	41636.4	4123.74	41236.4	4854.06	48539.6	4200	41999	-	-	-	-	-	-	-	-	-	-	2014-06-05	Margani de Mello	Titular	N	N											N	N	N	N
621	PP	-	0	0	train	-0.02	0	723.4	7232.98	660.2	6601.03	3809.32	38092.2	0	0	-	-	-	-	-	-	-	-	-	-	2014-03-28	Margani de Mello	Titular	N	N											N	N	N	N
623	I	-	0	0	test	1664.04	16639.4	1507.78	15076.8	1951.28	19511.8	4744.97	47448.7	150	1499	-	-	-	-	-	-	-	-	-	-	2014-04-01	Margani de Mello	Titular	N	N											N	N	N	N
635	PP	-	0	0	train	0	0	962.6	9624.98	1184.5	11844	3861.84	38617.4	950	9499	-	-	-	-	-	-	-	-	-	-	2014-05-16	Margani de Mello	Titular	N	N											N	N	N	N
637	I	-	0	0	train	0.02	0	300.5	3003.99	650.03	6499.28	3840	38399	0	0	-	-	-	-	-	-	-	-	-	-	2014-05-16	Margani de Mello	Titular	N	N											N	N	N	N
638	I	-	0	0	train	-0.01	0	308.7	3085.99	650.03	6499.28	3840	38399	0	0	-	-	-	-	-	-	-	-	-	-	2014-05-16	Margani de Mello	Titular	N	N											N	N	N	N
651	I	-	0	0	train	-0.02	0	964.28	9641.8	1451.38	14512.8	3736.84	37367.4	2300	22999	-	-	-	-	-	-	-	-	-	-	2019-05-23	Vânia Petermann	Titular	N	N											N	N	N	N
664	I	-	0	0	train	-0.01	0	341.81	3417.11	1236.55	12364.5	4088.03	40879.3	0	0	-	-	-	-	-	-	-	-	-	-	2019-05-30	Vânia Petermann	Titular	N	N											N	N	N	N
666	PP	-	0	0	train	-0.02	0	513.54	5134.41	659.41	6593.1	3809.32	38092.2	0	0	-	-	-	-	-	-	-	-	-	-	2019-05-30	Vânia Petermann	Titular	N	N											N	N	N	N
671	PP	-	0	0	train	-0.01	0	770.21	7701.13	840.51	8404.08	2666.67	26665.7	0	0	-	-	-	-	-	-	-	-	-	-	2019-05-31	Vânia Petermann	Titular	N	N											N	N	N	N
672	I	-	0	0	train	-0.08	0	620.99	6208.87	65.42	653.211	3816.43	38163.3	0	0	-	-	-	-	-	-	-	-	-	-	2019-05-31	Vânia Petermann	Titular	N	N											N	N	N	N
692	PP	-	0	0	test	2173.5	21734	436.43	4363.32	844.49	8443.94	3595.31	35952.1	0	0	-	-	-	-	-	-	-	-	-	-	2019-06-13	Vânia Petermann	Titular	N	N											N	N	N	N
693	PT	-	0	0	test	1085.47	10853.7	348.8	3487	1222.25	12221.5	4239.2	42391	0	0	-	-	-	-	-	-	-	-	-	-	2019-06-13	Vânia Petermann	Titular	N	N											N	N	N	N
695	PP	-	0	0	train	-0.01	0	666.42	6663.19	1237.12	12370.2	4239.2	42391	1000	9999	-	-	-	-	-	-	-	-	-	-	2019-06-17	Vânia Petermann	Titular	N	N											N	N	N	N
696	I	-	0	0	train	-0.66	-7.6264	467.82	4677.2	-37.95	-380.464	3494.62	34945.2	1000	9999	-	-	-	-	-	-	-	-	-	-	2019-06-17	Vânia Petermann	Titular	N	N											N	N	N	N
697	I	-	0	0	test	-319.78	-3198.82	446.82	4467.2	-37.95	-380.464	3494.62	34945.2	1000	9999	-	-	-	-	-	-	-	-	-	-	2019-06-17	Vânia Petermann	Titular	N	N											N	N	N	N
698	I	E	0	0	train	0	0	144.9	1448	1080	10799	3809.32	38092.2	0	0	-	-	-	-	-	-	-	-	-	-	2019-06-17	Vânia Petermann	Titular	N	N	* Há 2 classes										N	N	N	N
700	PP	-	0	0	test	-163.69	-1637.88	1426.22	14261.2	14.35	142.531	4239.2	42391	1000	9999	-	-	-	-	-	-	-	-	-	-	2019-06-17	Vânia Petermann	Titular	N	N											N	N	N	N
707	PP	-	0	0	test	-309.5	-3096.03	1866.86	18667.6	496.67	4965.72	3816.43	38163.3	2300	22999	-	-	-	-	-	-	-	-	-	-	2019-06-21	Vânia Petermann	Titular	N	N											N	N	N	N
714	I	-	0	0	train	0	0	181.7	1816	845.54	8454.43	4088.03	40879.3	0	0	-	-	-	-	-	-	-	-	-	-	2019-06-27	Vânia Petermann	Titular	N	N											S	N	N	N
716	I	-	0	0	train	-0.01	0	1414.84	14147.4	2053.24	20531.4	4088.03	40879.3	2700	26999	-	-	-	-	-	-	-	-	-	-	2019-06-28	Vânia Petermann	Titular	N	N											S	N	N	N
718	I	-	0	0	train	-0.03	0	1161.3	11612	847.08	8469.84	4634.58	46344.8	1000	9999	-	-	-	-	-	-	-	-	-	-	2019-07-01	Vânia Petermann	Titular	N	N											N	N	N	N
719	I	-	0	0	train	-0.01	0	620.06	6199.56	14.94	148.422	4239.2	42391	1000	9999	-	-	-	-	-	-	-	-	-	-	2019-07-02	Vânia Petermann	Titular	N	N											N	S	N	N
720	PP	-	0	0	train	1.04	9.385	247.78	2476.81	52.95	528.466	3464.86	34647.6	0	0	-	-	-	-	-	-	-	-	-	-	2019-07-03	Vânia Petermann	Titular	N	N											N	N	N	N
723	I	-	0	0	test	62.7	626.026	1381.44	13813.4	987.85	9877.46	3816.43	38163.3	0	0	-	-	-	-	-	-	-	-	-	-	2019-07-04	Vânia Petermann	Titular	N	N											N	N	N	N
743	PP	I	0	0	test	3318.26	33181.6	1995.71	19956.1	3050.43	30503.3	4989.8	49897	2450	24499	-	-	-	-	-	-	-	-	-	-	2019-07-16	Vânia Petermann	Titular	N	N	* Há 2 classes										N	N	N	N
751	PT	-	0	0	train	0	0	1067.57	10674.7	1488.72	14886.2	4193.04	41929.4	500	4999	-	-	-	-	-	-	-	-	-	-	2019-07-29	Vânia Petermann	Titular	N	N											N	N	N	N
756	I	-	0	0	test	-61.19	-612.863	2309.71	23096.1	1908.16	19080.6	4676.69	46765.9	650	6499	-	-	-	-	-	-	-	-	-	-	2019-08-02	Vânia Petermann	Titular	N	N											N	N	N	N
762	PP	-	0	0	train	-0.02	0	909.81	9097.13	994.05	9939.53	4193.04	41929.4	0	0	-	-	-	-	-	-	-	-	-	-	2019-08-02	Vânia Petermann	Titular	N	N											N	N	N	N
774	PP	-	0	0	train	-0.11	-2.069	650.3	6502	1218.74	12186.4	3464.86	34647.6	300	2999	-	-	-	-	-	-	-	-	-	-	2019-08-06	Vânia Petermann	Titular	N	N											N	N	N	N
776	I	-	0	0	train	-0.01	0	1182	11819	201.63	2015.33	4281.25	42811.5	800	7999	-	-	-	-	-	-	-	-	-	-	2019-08-07	Vânia Petermann	Titular	N	N											N	N	N	N
777	PP	-	0	0	train	-0.02	0	416.4	4163.04	372.56	3724.61	3464.86	34647.6	1600	15999	-	-	-	-	-	-	-	-	-	-	2019-08-07	Vânia Petermann	Titular	N	N											N	N	N	N
779	I	-	0	0	train	-0.01	0	1004.74	10046.4	214.78	2146.78	3861.84	38617.4	0	0	-	-	-	-	-	-	-	-	-	-	2019-08-07	Vânia Petermann	Titular	N	N											N	N	N	N
780	I	-	0	0	test	-178.01	-1781.06	1764.41	17643.1	2029.32	20292.2	4193.04	41929.4	800	7999	-	-	-	-	-	-	-	-	-	-	2019-08-07	Vânia Petermann	Titular	N	N											N	N	N	N
784	PP	-	0	0	train	1.29	11.9	635.05	6349.51	1085.6	10855	3809.32	38092.2	800	7999	-	-	-	-	-	-	-	-	-	-	2019-08-09	Vânia Petermann	Titular	N	N											N	N	N	N
786	PP	-	0	0	test	645.47	6453.72	1805.13	18050.3	598.19	5980.91	4634.58	46344.8	1200	11999	-	-	-	-	-	-	-	-	-	-	2019-08-09	Vânia Petermann	Titular	N	N											N	N	N	N
799	PP	-	0	0	train	-0.03	0	1095.16	10950.6	939.09	9389.89	2846.94	28468.4	2000	19999	-	-	-	-	-	-	-	-	-	-	2017-07-18	Vânia Petermann	Titular	N	N											N	N	N	N
810	PP	-	0	0	test	136.51	1364.1	1235.99	12358.9	202.54	2024.37	3861.84	38617.4	500	4999	-	-	-	-	-	-	-	-	-	-	2019-08-26	Vânia Petermann	Titular	N	N											N	N	N	N
812	PP	-	0	0	train	3.16	30.6119	545.5	5454.03	-349.07	-3491.67	3595.31	35952.1	500	4999	-	-	-	-	-	-	-	-	-	-	2019-08-27	Vânia Petermann	Titular	N	N											N	N	N	N
815	PP	-	0	0	train	-0.02	0	981.45	9813.52	1604.6	16045	4088.03	40879.3	950	9499	-	-	-	-	-	-	-	-	-	-	2019-08-29	Vânia Petermann	Titular	N	N											N	N	N	N
818	I	-	0	0	test	-209.77	-2098.7	383.7	3835.98	-397.73	-3978.27	3595.31	35952.1	0	0	-	-	-	-	-	-	-	-	-	-	2019-08-30	Vânia Petermann	Titular	N	N											N	N	N	N
838	PP	-	0	0	test	-190.9	-1909.99	2452.37	24522.7	3038.52	30384.2	3809.32	38092.2	3650	36499	-	-	-	-	-	-	-	-	-	-	2019-09-27	Vânia Petermann	Titular	N	N											N	N	N	N
839	I	-	0	0	train	0.05	0	300.97	3008.74	319.91	3198.09	3809.32	38092.2	0	0	-	-	-	-	-	-	-	-	-	-	2019-09-27	Vânia Petermann	Titular	N	N											N	N	N	N
840	PP	-	0	0	test	228.17	2280.7	1598.85	15987.5	1880.56	18804.6	4239.2	42391	3100	30999	-	-	-	-	-	-	-	-	-	-	2019-10-01	Vânia Petermann	Titular	N	N											N	N	N	N
843	I	-	0	0	test	4416.05	44159.5	1780.84	17807.4	2211.96	22118.6	3894.39	38942.9	1600	15999	-	-	-	-	-	-	-	-	-	-	2019-10-02	Vânia Petermann	Titular	N	N	N	N	-								N	N	N	N
846	I	-	0	0	train	-0.03	0	557.22	5571.22	355.33	3552.34	3816.43	38163.3	0	0	-	-	-	-	-	-	-	-	-	-	2019-10-15	Vânia Petermann	Titular	N	N											N	N	N	N
847	I	-	0	0	test	3415.21	34151.1	1687.09	16869.9	3848.93	38488.3	3861.84	38617.4	0	0	-	-	-	-	-	-	-	-	-	-	2019-10-15	Vânia Petermann	Titular	N	N											N	N	N	N
853	PP	-	0	0	train	-0.02	0	684.25	6841.5	2090.59	20904.9	3464.86	34647.6	0	0	-	-	-	-	-	-	-	-	-	-	2019-11-11	Vânia Petermann	Titular	N	N											N	N	N	N
864	I	-	0	0																						2019-11-26	Vânia Petermann	Titular	N	N											N	N	N	N
879	PP	-	0	0																						2019-12-10	Vânia Petermann	Titular	N	N											N	N	N	N
885	PP	-	0	0																						2020-01-21	Vânia Petermann	Titular	N	N											N	N	N	N
892	PP	-	0	0																						2020-01-17	Vânia Petermann	Titular	N	N											N	N	N	N
901	E	-	0	0																						2013-04-25	Margani de Mello	Titular	N	N											N	N	N	N
906	PP	-	0	0																						2013-04-30	Margani de Mello	Titular	N	N											N	N	N	N
907	I	-	0	0																						2013-05-13	Margani de Mello	Titular	N	N											N	N	N	N
908	I	-	0	0																						2013-06-06	Margani de Mello	Titular	N	N											N	N	N	N
911	PP	-	0	0																						2013-06-07	Margani de Mello	Titular	N	N											N	N	N	N
915	PP	-	0	0																						2013-06-12	Margani de Mello	Titular	N	N											N	N	N	N
916	I	-	0	0																						2013-06-14	Margani de Mello	Titular	N	N											N	N	N	N
921	I	-	0	0																						2013-07-05	Margani de Mello	Titular	N	N											N	N	N	N
925	I	-	0	0																						2013-07-05	Margani de Mello	Titular	N	N											N	N	N	N
943	PT	-	0	0																						2013-08-14	Margani de Mello	Titular	N	N											N	N	N	N
950	I	-	0	0																						2013-08-26	Margani de Mello	Titular	N	N											N	N	N	N
952	I	-	0	0																						2013-09-06	Margani de Mello	Titular	N	N											N	N	N	N
962	PP	-	0	0																						2013-10-15	Margani de Mello	Titular	N	N											N	N	N	N
968	I	-	0	0																						2013-11-12	Margani de Mello	Titular	N	N											N	N	N	N
969	I	-	0	0																						2012-02-10	Margani de Mello	Titular	N	N											N	N	N	N
972	I	-	0	0																						2012-06-04	Margani de Mello	Titular	N	N											N	N	N	N
975	I	-	0	0																						2012-07-03	Margani de Mello	Titular	N	N											N	N	N	N
980	PP	-	0	0																						2012-08-27	Margani de Mello	Titular	N	N											N	N	N	N
981	PP	-	0	6000																						2012-09-12	Margani de Mello	Titular	N	N											N	N	N	N
986	PP	-	0	0																						2012-10-09	Margani de Mello	Titular	N	N											N	N	N	N
989	I	-	0	0																						2012-10-08	Margani de Mello	Titular	N	N											N	N	N	N
996	PP	-	0	0																						2012-10-26	Margani de Mello	Titular	N	N											N	N	N	N
1001	PP	-	0	5000																						2012-11-08	Margani de Mello	Titular	N	N	N	N	-	N	N	N	-		N	N	N	N	N	N
1002	I	-	0	0																						2012-11-07	Margani de Mello	Titular	N	N											N	N	N	N
1003	PP	-	0	0																						2012-11-13	Margani de Mello	Titular	N	N											N	N	N	N
1005	PP	-	0	0																						2011-02-08	Cláudio Eduardo Regis de Figueiredo e Silva	Titular	N	N											N	N	N	N
1006	PP	-	0	0																						2011-02-09	Cláudio Eduardo Regis de Figueiredo e Silva	Titular	N	N											N	N	N	N
1007	I	-	0	0																						2011-02-11	Cláudio Eduardo Regis de Figueiredo e Silva	Titular	N	N											N	S	N	N
1009	I	-	0	0																						2011-02-08	Cláudio Eduardo Regis de Figueiredo e Silva	Titular	N	N											N	N	N	N
1010	PP	-	0	0																						2011-03-14	Cláudio Eduardo Regis de Figueiredo e Silva	Titular	N	N											N	N	N	N
1012	PP	-	0	0																						2011-03-22	Cláudio Eduardo Regis de Figueiredo e Silva	Titular	N	N											N	N	N	N
1013	I	-	0	0																						2011-03-22	Cláudio Eduardo Regis de Figueiredo e Silva	Titular	N	N											N	N	N	N
1015	PP	-	0	0																						2011-04-05	Cláudio Eduardo Regis de Figueiredo e Silva	Titular	N	N											N	N	N	N
1020	PP	-	0	0																						2011-05-09	Margani de Mello	Titular	N	N											N	N	N	N
1026	PP	-	0	0																						2011-04-26	Margani de Mello	Titular	N	N											N	N	N	N
1028	PP	-	0	0																						2011-05-11	Margani de Mello	Titular	N	N											N	S	N	N
1031	PP	-	0	0																						2011-05-16	Margani de Mello	Titular	N	N											N	S	N	N
1032	PP	-	0	0																						2011-05-17	Margani de Mello	Titular	N	N											N	N	N	N
1036	PP	-	0	0																						2011-12-15	Margani de Mello	Titular	N	N											N	N	N	N
1037	I	-	0	0																						2020-04-30	Vânia Petermann	Titular	N	N											N	N	N	N
1038	I	-	0	0																						2020-04-30	Vânia Petermann	Titular	N	N											N	N	N	N
1039	I	-	0	0																						2020-09-29	Vânia Petermann	Titular	N	N											N	N	N	N
1068	PP	-	0	0																						2019-12-03	Vânia Petermann	Titular	N	N											N	N	N	N
1075	PP	-	0	0																						2020-07-09	Vânia Petermann	Titular	N	N											N	N	N	N
1077	PP	-	0	0																						2020-04-23	Vânia Petermann	Titular	N	N											N	N	N	N
1080	PP	-	0	0																						2020-03-25	Vânia Petermann	Titular	N	N											N	N	N	N
1081	PP	-	0	0																						2020-03-20	Vânia Petermann	Titular	N	N											N	N	N	N
1083	PP	-	0	0																						2020-08-27	Vânia Petermann	Titular	N	N											N	N	N	N
1084	I	-	0	0																						2020-05-11	Vânia Petermann	Titular	N	N											S	N	N	N
1085	I	-	0	0																						2020-03-16	Vânia Petermann	Titular	N	N											N	N	N	N
1088	PP	-	0	0																						2020-01-20	Vânia Petermann	Titular	N	N											N	N	N	N
1108	E	I	0	0																						2020-07-13	Vânia Petermann	Titular	N	N											N	N	N	N
1119	PP	-	0	0																						2020-05-14	Vânia Petermann	Titular	N	N											N	N	N	N
1131	PP	-	0	0																						2020-04-03	Vânia Petermann	Titular	N	N											N	N	N	N
1139	I	-	0	0																						2020-03-25	Vânia Petermann	Titular	N	N											N	N	N	N
1140	I	-	0	0																						2020-09-11	Vânia Petermann	Titular	N	N											N	N	N	N
1141	I	-	0	0																						2020-09-04	Vânia Petermann	Titular	N	N											N	N	N	N
1142	I	-	0	0																						2020-07-16	Vânia Petermann	Titular	N	N											N	N	N	N
1143	I	-	0	0																						2020-07-16	Vânia Petermann	Titular	N	N											N	N	N	N
1144	PT	-	0	0																						2019-10-08	Vânia Petermann	Titular	N	N											N	N	N	N
1146	PT	-	0	0																						2020-08-03	Vânia Petermann	Titular	N	N											N	N	N	N
1154	PP	-	0	0																						2020-05-11	Vânia Petermann	Titular	N	N											N	N	N	N
1155	PP	-	0	0																						2020-04-30	Vânia Petermann	Titular	N	N											N	N	N	N
1156	PP	-	0	0																						2020-03-31	Vânia Petermann	Titular	N	N											N	N	N	N
1158	PP	-	0	0																						2020-09-09	Vânia Petermann	Titular	N	N											N	N	N	N
1161	PP	-	0	0																						2020-09-02	Vânia Petermann	Titular	N	N											N	N	N	N
1163	PP	-	0	0																						2020-08-21	Vânia Petermann	Titular	N	N											N	N	N	N
1165	PP	-	0	0																						2020-07-18	Vânia Petermann	Titular	N	N											N	N	N	N
976			Duplicação excluída																																								N	N

## Sheet: Attr
file	no_show	overbooking
1	N	N
2	N	N
3	N	N
4	N	N
5	N	N
6	N	N
7	N	N
8	N	N
9	N	N
10	N	N
11	N	N
12	N	N
13	N	N
14	N	N
15	N	N
16	N	N
17	N	N
18	N	N
19	N	N
20	N	N
21	N	S
22	N	N
23	N	N
24	N	N
25	N	N
26	N	N
27	N	N
28	N	N
29	N	N
30	N	N
31	N	N
32	N	N
33	N	N
34	N	N
35	N	N
36	N	N
37	N	N
38	N	N
39	N	N
40	N	N
41	N	N
42	N	N
43	N	N
44	N	N
45	N	N
46	N	N
47	N	N
48	N	N
49	N	N
50	N	N
51	N	N
52	N	N
53	N	N
54	N	N
55	N	N
56	N	N
57	N	N
58	N	N
59	N	N
60	N	N
61	N	N
62	N	S
63	S	N
64	N	N
65	N	N
66	N	N
67	N	N
68	N	N
69	N	N
70	N	N
71	N	N
72	N	N
73	N	N
74	N	N
75	N	N
76	N	N
77	N	N
78	N	S
79	S	N
80	N	N
81	N	N
82	N	N
83	N	N
84	N	N
85	N	N
86	N	N
87	N	N
88	S	N
89	N	N
90	N	N
91	N	N
92	N	N
93	N	N
94	N	N
95	N	N
96	N	N
97	N	S
98	N	N
99	N	N
100	N	N
101	N	N
102	N	N
103	S	N
104	S	N
105	N	N
106	N	N
107	N	N
109	N	N
110	N	N
111	N	N
112	N	N
113	N	N
114	N	N
115	N	N
116	N	N
117	N	N
118	N	N
119	N	N
120	N	N
121	N	N
122	N	N
123	N	N
124	N	N
125	N	N
126	N	N
127	N	N
128	N	N
129	N	N
130	N	N
131	N	N
132	N	N
133	N	N
134	N	N
135	N	N
136	S	N
137	N	N
138	N	N
139	N	N
140	N	N
141	N	N
142	N	N
143	N	N
144	N	N
145	N	N
146	N	N
147	N	N
148	N	N
149	N	N
150	N	N
151	N	N
152	N	N
153	N	N
154	N	N
155	N	N
156	N	N
157	N	N
158	N	N
159	N	N
160	N	N
161	N	N
162	N	N
163	N	N
164	N	N
165	N	N
166	N	N
167	N	N
168	N	N
169	N	N
170	N	N
171	N	N
172	N	N
173	N	N
174	N	N
175	N	S
176	N	N
177	N	N
178	N	N
179	N	N
180	N	N
181	N	N
182	N	N
183	N	N
184	N	N
185	N	S
186	N	N
187	N	N
188	N	N
189	N	N
190	N	N
191	N	N
192	N	N
193	N	N
194	N	N
195	N	N
196	N	N
197	N	N
198	N	N
199	N	N
200	N	N
201	N	N
202	N	N
203	N	S
204	N	N
205	N	N
206	N	N
207	N	N
208	N	N
209	N	N
210	N	N
211	N	N
212	N	N
213	S	N
214	N	N
215	N	N
216	N	N
217	N	N
218	N	N
219	N	N
220	N	N
221	N	N
222	N	N
223	N	N
224	N	N
225	N	N
226	N	N
227	N	N
228	N	N
229	N	N
230	N	N
231	N	N
232	S	N
233	N	N
234	N	N
235	N	N
236	N	N
237	N	S
241	N	N
242	N	N
243	N	N
244	N	N
245	N	N
246	N	N
247	N	N
248	N	N
249	N	N
250	N	N
251	N	N
252	N	S
253	N	N
254	N	N
255	N	N
256	N	N
257	N	N
258	N	N
259	N	N
260	N	N
261	N	N
262	N	N
263	N	N
264	N	N
265	N	N
266	N	N
267	N	N
268	N	N
269	N	N
270	N	S
271	N	N
272	N	N
273	N	N
274	N	N
275	N	N
276	N	N
277	N	N
278	N	N
279	N	N
280	N	N
281	N	N
282	N	N
283	N	N
284	N	N
285	N	N
286	N	N
287	N	N
288	S	N
289	N	N
290	N	N
291	N	N
292	N	N
293	N	N
294	N	N
295	N	N
296	N	N
297	N	N
298	N	N
299	N	N
300	N	N
301	N	N
302	N	N
303	N	N
304	N	N
305	N	N
306	N	N
307	N	N
308	N	N
309	N	N
310	N	N
311	N	N
312	N	N
313	N	N
314	N	N
315	N	N
316	N	N
317	N	N
318	N	N
319	N	N
320	N	N
321	N	N
322	N	N
323	N	N
324	N	N
325	N	N
326	N	N
327	N	N
328	N	N
329	N	N
330	N	N
331	N	N
332	N	N
333	N	N
334	N	N
335	N	N
336	N	N
338	N	N
339	N	N
340	N	N
341	N	N
342	N	N
343	N	N
344	N	N
345	N	N
346	N	N
347	N	N
348	N	N
349	N	N
350	S	N
351	N	N
352	N	N
353	N	N
354	N	N
355	N	N
356	N	N
357	N	N
358	N	N
359	N	N
360	N	N
361	S	N
362	N	N
363	N	N
364	N	N
365	N	N
366	N	N
367	N	N
368	N	N
369	N	N
370	N	N
371	N	N
372	N	N
373	N	N
374	N	N
375	N	N
376	N	N
377	N	N
378	N	N
379	N	N
380	N	N
381	N	N
382	N	N
383	N	N
384	N	N
385	N	N
386	N	N
387	N	N
388	N	N
389	N	N
390	N	N
391	N	N
392	N	N
393	N	N
394	N	N
395	N	N
396	N	N
397	N	N
398	N	N
399	N	N
400	N	N
401	S	N
402	N	N
403	N	N
404	N	N
405	N	N
406	N	N
407	N	N
408	N	N
409	S	N
410	N	N
411	N	N
412	S	N
413	N	N
414	N	N
415	N	N
416	N	N
417	N	N
418	N	N
419	N	N
420	N	N
421	N	N
422	N	N
423	N	N
424	N	N
425	N	N
426	N	N
427	N	N
428	N	N
429	N	N
430	S	N
431	N	N
432	S	N
433	N	N
434	N	N
435	N	N
436	N	N
437	N	N
438	N	N
439	N	N
440	N	N
441	N	N
442	N	N
443	N	N
444	N	N
445	N	N
446	N	S
447	N	N
448	N	N
449	N	N
450	N	N
451	N	N
452	N	N
453	N	N
454	N	N
455	N	N
456	N	N
457	N	N
458	N	N
459	N	N
460	N	N
461	N	N
462	N	S
463	N	N
464	N	N
465	N	N
466	N	N
467	N	N
468	N	N
469	N	N
470	N	N
471	N	N
472	N	N
473	N	N
474	N	N
476	N	N
477	N	N
478	N	S
479	N	S
480	N	S
481	N	N
482	N	N
483	N	N
484	N	N
485	N	N
486	N	N
487	N	N
488	N	N
489	N	N
490	N	N
491	N	N
492	N	S
493	S	N
494	N	N
495	N	N
496	N	N
497	N	N
498	N	N
499	N	S
500	N	N
501	N	N
502	N	N
503	N	N
504	N	N
505	N	N
506	N	N
507	N	N
508	N	N
509	N	N
510	N	S
511	N	N
512	N	N
513	N	N
514	N	N
515	N	N
516	N	N
517	N	N
518	N	N
519	N	N
520	N	N
521	N	N
522	N	N
523	N	N
524	N	N
525	N	N
526	N	N
527	N	N
528	N	N
529	N	N
530	N	N
531	N	N
532	N	N
533	N	N
534	N	N
535	N	N
536	N	N
537	N	N
538	N	N
539	S	N
540	N	S
541	N	N
542	N	N
543	N	N
544	N	N
545	N	N
546	N	N
547	N	N
548	N	N
549	N	N
550	N	N
551	N	S
552	N	N
553	N	N
554	N	N
555	N	N
556	S	N
557	N	N
558	N	N
559	N	N
560	N	N
561	N	N
562	S	N
563	N	N
564	N	N
565	N	N
566	N	N
567	N	N
568	N	N
569	N	N
570	N	N
571	N	N
572	N	N
573	N	N
574	N	N
575	N	N
576	N	N
577	N	N
578	N	N
579	N	N
580	N	N
581	N	N
582	N	N
583	N	N
584	N	N
585	N	N
586	N	N
587	N	N
588	N	N
589	S	N
591	N	N
592	N	N
593	N	N
594	N	N
595	N	N
596	N	N
597	N	N
598	N	N
599	N	N
600	N	N
601	N	N
602	N	S
603	N	N
604	N	N
605	N	N
606	N	N
607	N	N
608	N	S
609	N	N
610	N	N
611	N	N
612	N	N
613	N	N
614	N	N
615	N	N
616	N	N
617	N	N
618	N	N
619	N	N
620	N	N
621	N	N
622	N	N
623	N	N
624	N	N
625	N	N
626	N	N
627	N	N
628	N	N
629	N	N
630	N	N
631	N	N
632	N	N
633	N	N
634	N	N
635	N	N
636	N	N
637	N	N
638	N	N
639	N	N
640	N	N
641	N	N
642	N	N
643	N	N
644	N	N
645	N	N
646	N	N
647	N	N
648	N	N
649	N	N
650	N	N
651	N	N
652	N	S
653	N	N
654	N	N
655	N	N
656	N	N
657	N	N
658	N	N
659	N	N
660	N	N
661	N	N
662	N	N
663	N	N
664	N	N
665	N	N
666	N	N
667	N	N
668	N	N
669	N	N
670	N	N
671	N	N
672	N	N
673	N	S
674	N	N
675	N	N
676	N	N
677	N	N
678	N	N
679	N	N
680	N	N
681	N	N
682	N	N
683	N	N
684	N	N
685	N	N
686	N	N
687	N	N
688	N	N
689	N	N
690	N	N
691	N	N
692	N	N
693	N	N
694	N	N
695	N	N
696	N	N
697	N	N
698	N	N
699	N	N
700	N	N
701	N	N
702	N	N
703	N	N
704	N	N
705	N	N
706	N	S
707	N	N
708	N	N
709	S	N
710	N	N
711	N	N
712	N	N
713	N	N
714	S	N
715	N	N
716	S	N
717	N	N
718	N	N
719	N	S
720	N	N
721	N	N
722	N	N
723	N	N
724	N	N
725	N	N
726	N	N
727	N	N
728	S	N
729	N	N
730	N	N
731	N	N
732	N	N
733	N	N
734	N	N
735	N	N
736	N	N
737	N	N
738	N	N
739	N	N
740	N	N
741	N	N
742	N	N
743	N	N
744	S	N
745	N	N
746	N	N
747	N	N
748	N	N
749	N	N
750	N	N
751	N	N
752	N	N
753	N	N
754	N	N
755	N	N
756	N	N
757	N	N
758	N	N
759	N	N
760	N	N
761	N	N
762	N	N
763	N	N
764	N	N
765	N	N
766	N	N
767	N	N
768	N	N
769	N	N
770	N	N
771	N	N
772	N	N
773	N	N
774	N	N
775	N	N
776	N	N
777	N	N
778	N	N
779	N	N
780	N	N
781	N	N
782	S	N
783	N	N
784	N	N
785	N	N
786	N	N
787	N	N
788	N	N
789	N	N
790	N	N
791	N	N
792	N	N
793	N	N
794	N	N
795	S	N
796	N	N
797	N	N
798	N	N
799	N	N
800	N	N
801	N	N
802	N	N
803	N	N
804	N	N
805	N	N
806	N	N
807	N	N
808	N	N
809	N	N
810	N	N
811	N	N
812	N	N
813	N	N
814	N	N
815	N	N
816	N	N
817	N	N
818	N	N
819	N	N
820	N	N
821	N	N
822	N	N
823	N	N
824	S	N
825	N	N
826	N	N
827	N	N
828	N	N
829	N	N
830	N	N
831	N	N
832	N	N
833	S	N
834	N	N
835	N	N
836	N	N
837	N	N
838	N	N
839	N	N
840	N	N
841	N	N
842	N	N
843	N	N
844	N	N
845	N	N
846	N	N
847	N	N
848	N	N
849	N	N
850	N	N
851	N	N
852	N	N
853	N	N
854	N	N
855	N	N
856	N	N
859	N	N
860	N	N
861	N	N
862	N	N
863	N	N
864	N	N
865	N	N
866	N	N
867	N	N
868	N	N
869	N	N
870	S	N
871	S	N
872	S	N
873	S	N
874	N	N
875	N	N
876	N	N
877	N	N
879	N	N
880	N	N
881	N	N
882	N	N
883	N	N
884	N	N
885	N	N
886	N	N
887	N	N
888	N	N
889	N	N
891	N	N
892	N	N
893	N	N
894	N	N
895	N	N
896	N	N
897	N	N
898	N	N
899	N	N
900	N	N
901	N	N
902	N	N
903	N	N
904	N	N
905	N	N
906	N	N
907	N	N
908	N	N
909	N	N
910	N	N
911	N	N
912	N	N
913	N	N
914	N	N
915	N	N
916	N	N
917	N	N
918	N	N
919	N	N
920	N	N
921	N	N
922	N	N
923	N	N
924	N	N
925	N	N
926	N	N
927	N	N
928	N	N
929	N	N
930	N	N
931	N	N
932	N	N
933	N	N
934	N	N
935	N	N
936	N	N
937	N	N
938	N	N
939	N	N
940	N	N
941	N	N
942	N	N
943	N	N
944	N	N
945	N	N
946	N	N
947	N	N
948	N	N
949	N	N
950	N	N
951	N	N
952	N	N
953	N	N
954	N	N
955	N	N
956	N	N
957	N	N
958	N	N
959	N	N
960	N	N
961	N	N
962	N	N
963	N	N
964	N	N
965	N	N
966	S	N
967	N	N
968	N	N
969	N	N
970	N	N
971	N	N
972	N	N
973	N	N
974	N	N
975	N	N
976	N	N
977	N	S
978	N	N
979	N	N
980	N	N
981	N	N
982	N	N
983	N	N
984	N	N
985	N	N
986	N	N
987	N	N
988	N	N
989	N	N
990	N	N
991	N	N
992	N	N
993	N	N
994	N	N
995	N	N
996	N	N
997	N	N
998	N	N
999	N	N
1000	N	N
1001	N	N
1002	N	N
1003	N	N
1004	N	N
1005	N	N
1006	N	N
1007	N	S
1008	N	N
1009	N	N
1010	N	N
1011	N	N
1012	N	N
1013	N	N
1014	N	N
1015	N	N
1016	N	N
1017	N	N
1018	N	N
1019	N	N
1020	N	N
1021	N	S
1022	N	N
1023	N	N
1024	N	N
1026	N	N
1027	N	N
1028	N	S
1029	N	N
1030	N	N
1031	N	S
1032	N	N
1033	N	N
1034	N	N
1035	N	N
1036	N	N
1037	N	N
1038	N	N
1039	N	N
1040	N	N
1041	N	N
1042	N	N
1043	N	N
1044	N	N
1045	N	N
1046	N	N
1047	N	N
1048	N	N
1049	N	N
1050	N	N
1051	N	N
1052	N	N
1053	N	N
1054	N	N
1055	N	N
1056	N	N
1057	N	N
1058	N	N
1059	N	N
1060	N	N
1061	N	N
1062	N	N
1063	N	N
1064	N	N
1065	N	N
1066	N	N
1067	N	N
1068	N	N
1069	N	N
1070	N	N
1071	N	N
1072	N	N
1073	N	N
1074	N	N
1075	N	N
1076	N	N
1077	N	N
1078	N	N
1079	N	N
1080	N	N
1081	N	N
1082	N	S
1083	N	N
1084	S	N
1085	N	N
1086	N	N
1087	N	N
1088	N	N
1089	N	N
1090	N	N
1091	N	N
1092	N	N
1093	N	N
1094	N	N
1095	N	N
1096	N	N
1097	N	N
1098	N	N
1099	N	N
1100	N	N
1101	N	N
1102	N	N
1103	N	N
1104	N	N
1105	N	N
1106	N	N
1107	N	N
1108	N	N
1109	N	N
1110	N	N
1111	N	N
1112	N	N
1113	N	N
1114	N	N
1115	N	N
1116	N	N
1117	N	N
1118	N	N
1119	N	N
1120	S	N
1121	N	N
1122	N	N
1123	N	N
1124	N	N
1125	N	N
1126	N	S
1127	N	N
1128	N	N
1129	N	N
1130	N	N
1131	N	N
1132	N	N
1133	N	S
1134	N	S
1135	N	S
1136	N	S
1137	N	S
1138	S	N
1139	N	N
1140	N	N
1141	N	N
1142	N	N
1143	N	N
1144	N	N
1145	N	N
1146	N	N
1147	N	N
1148	N	N
1149	N	N
1150	N	N
1151	N	N
1152	N	N
1153	N	N
1154	N	N
1155	N	N
1156	N	N
1157	N	N
1158	N	N
1159	N	N
1160	N	N
1161	N	N
1162	N	N
1163	N	N
1164	N	N
1165	N	N
1166	S	N
1167	N	N
1168	N	N
1169	S	N
1170	N	N
1171	N	N
1172	S	N
1173	N	N
1174	N	N

## Sheet: Results
Sentença	mlp_200_100	mlp_200_100 Error	random_forest_5000	random_forest_5000 Error	gradient_boosting	gradient_boosting Error	adaboost	adaboost Error	bagging	bagging Error	type
1	10000	0	7859.29	-0.2141	8357.67	-0.1642	5692.48	-0.4308	9300	-0.07	train
2	-0.01	0	668.61	6685.1	592.35	5922.52	3831.58	38314.8	0	0	train
3	8038.84	-0.1961	7810.22	-0.219	7515.66	-0.2484	7704.17	-0.2296	8100	-0.19	test
4	10000	0	9868.77	-0.0131	9237.84	-0.0762	6985.51	-0.3014	9400	-0.06	train
5	20000	0	13559.9	-0.322	17543	-0.1229	17500	-0.125	10200	-0.49	train
6	4568.29	-0.5432	6938.18	-0.3062	6083.52	-0.3916	5345.26	-0.4655	8800	-0.12	test
7	-0.02	0	983.27	9831.7	1752.55	17524.5	3809.32	38092.2	300	2999	train
8	5000	0	5507.76	0.1016	6430.86	0.2862	6552.57	0.3105	6200	0.24	train
9	7085.55	-0.2914	6562.75	-0.3437	5871.85	-0.4128	6246.99	-0.3753	6870	-0.313	test
10	-0.02	0	1173.29	11731.9	481.52	4814.23	4193.04	41929.4	2000	19999	train
11	1999.99	0	3753.86	0.8769	4424.05	1.212	6042.18	2.0211	4350	1.175	train
12	5999.99	0	6234.12	0.039	6269.04	0.0448	6552.57	0.0921	6300	0.05	train
13	9000.01	0	8533.52	-0.0518	7625.58	-0.1527	8109.93	-0.0989	8400	-0.0667	train
14	9999.99	0	8022.59	-0.1977	7725.52	-0.2274	5551.23	-0.4449	7500	-0.25	train
15	7999.99	0	7481.48	-0.0648	6563.81	-0.1795	6301.85	-0.2123	7150	-0.1062	train
16	6784.57	-0.4781	7265.98	-0.4411	7874.31	-0.3943	5897.25	-0.5464	6800	-0.4769	test
17	3000	0	3884.07	0.2947	4299.99	0.4333	4989.8	0.6633	4200	0.4	train
18	-0.03	0	897.93	8978.31	2329.77	23296.7	3547.96	35478.6	1000	9999	train
19	9665.04	-0.0335	8102.07	-0.1898	9211.77	-0.0788	6552.57	-0.3447	9000	-0.1	test
20	9700.04	0	9046.34	-0.0674	9317.58	-0.0394	6357.66	-0.3446	8890	-0.0835	train
21	12459.8	-0.1693	7938.91	-0.4707	9176.47	-0.3882	8890.65	-0.4073	10900	-0.2733	test
22	4000	0	4788.72	0.1972	5390.5	0.3476	7179.91	0.795	4600	0.15	train
23	10000	0	9388.42	-0.0612	9527.06	-0.0473	7179.91	-0.282	9200	-0.08	train
24	13000	0	11241.8	-0.1352	10652.2	-0.1806	8582.28	-0.3398	10750	-0.1731	train
25	10000	0	9037.1	-0.0963	8662.11	-0.1338	6246.99	-0.3753	9500	-0.05	train
26	6953.86	-0.3046	7407.25	-0.2593	7314.44	-0.2686	6042.18	-0.3958	9000	-0.1	test
27	12000	0	9909.5	-0.1742	9646.39	-0.1961	7865.17	-0.3446	11300	-0.0583	train
28	4359.57	0.0899	5525.4	0.3813	6317.83	0.5795	7704.17	0.926	6100	0.525	test
29	7000.01	0	6788.44	-0.0302	6474.65	-0.0751	6301.85	-0.0997	6400	-0.0857	train
30	5000	0	5557.79	0.1116	6083.31	0.2167	6357.66	0.2715	6000	0.2	train
31	12000	0	9686.77	-0.1928	8539.43	-0.2884	6576.38	-0.452	10100	-0.1583	train
32	2000	0	4466.16	1.2331	4884.77	1.4424	6552.57	2.2763	3250	0.625	train
33	2000.01	0	3661.13	0.8306	4906.7	1.4534	6301.85	2.1509	3300	0.65	train
34	7132.91	-0.5245	6499.66	-0.5667	6283.97	-0.5811	8582.28	-0.4278	9200	-0.3867	test
35	5000.01	0	5971.26	0.1943	7606.75	0.5214	8539.47	0.7079	6900	0.38	train
36	15000	0	12167.5	-0.1888	12800.1	-0.1467	10813.6	-0.2791	13100	-0.1267	train
37	3000	0	4445.38	0.4818	4665.28	0.5551	5345.26	0.7818	5200	0.7333	train
38	7001.87	2.5009	5760.44	1.8802	5709.91	1.855	6925.34	2.4627	7700	2.85	test
39	12000	0	10025.3	-0.1646	9624.92	-0.1979	7704.17	-0.358	11200	-0.0667	train
40	8395.71	0.3993	7467.93	0.2447	6927.61	0.1546	8109.93	0.3517	7050	0.175	test
41	6000.01	0	6379.9	0.0633	6816.21	0.136	7865.17	0.3109	6700	0.1167	train
42	6756.3	-0.3858	7740.84	-0.2963	7054.49	-0.3587	6591.16	-0.4008	8100	-0.2636	test
43	4000	0	5244.55	0.3111	6317.83	0.5795	7704.17	0.926	6300	0.575	train
44	10000	0	8987.69	-0.1012	8180.81	-0.1819	7439.39	-0.2561	9200	-0.08	train
44	10000	0	8987.69	-0.1012	8180.81	-0.1819	7439.39	-0.2561	9200	-0.08	train
45	9999.98	0	9334.3	-0.0666	9964.27	-0.0036	8582.28	-0.1418	9400	-0.06	train
46	3000.01	0	3753.49	0.2512	5514.12	0.838	6357.66	1.1192	3300	0.1	train
47	2250.01	0	3522.8	0.5657	3391.1	0.5072	5345.26	1.3757	4325	0.9222	train
48	10176.3	0.0176	7139.15	-0.2861	9035.72	-0.0964	8582.28	-0.1418	9400	-0.06	test
49	6904.39	0.5343	5916.63	0.3148	7625.41	0.6945	5897.25	0.3105	4710	0.0467	test
50	4000.01	0	4512	0.128	4048.45	0.0121	6552.57	0.6381	4600	0.15	train
51	5000.03	0	5402.01	0.0804	4670.32	-0.0659	5551.23	0.1102	5800	0.16	train
52	6000	0	6140.74	0.0235	7108.76	0.1848	7704.17	0.284	6000	0	train
53	14000	0	11793.6	-0.1576	12051.8	-0.1392	9276.6	-0.3374	11550	-0.175	train
54	4999.99	0	4968.04	-0.0064	4837.97	-0.0324	5750	0.15	5000	0	train
55	10000	0	9333.87	-0.0666	8634.87	-0.1365	7704.17	-0.2296	9700	-0.03	train
56	5999.99	0	6444.69	0.0741	7411.82	0.2353	7704.17	0.284	5800	-0.0333	train
57	6019.9	0.0033	6531.38	0.0886	7313.03	0.2188	6693.76	0.1156	6700	0.1167	test
58	2000.01	0	3035.09	0.5175	3368.54	0.6843	5000	1.5	4400	1.2	train
59	5000.03	0	4467.21	-0.1066	4155	-0.169	5345.26	0.0691	4100	-0.18	train
60	7000.03	0	7458.61	0.0655	8201.73	0.1717	7704.17	0.1006	6100	-0.1286	train
61	-0.01	0	2324.74	23246.4	2697.13	26970.3	4444.44	44443.4	1800	17999	train
61	-0.01	0	2324.74	23246.4	2697.13	26970.3	4444.44	44443.4	1800	17999	train
62	6440.7	0.2881	7479.95	0.496	6463.64	0.2927	7704.17	0.5408	9200	0.84	test
63	5000.01	0	4536.77	-0.0926	2972.48	-0.4055	4193.04	-0.1614	4100	-0.18	train
64	5536.95	55368.5	3208.09	32079.9	3095.28	30951.8	4989.8	49897	3900	38999	test
65	4999.99	0	4991.7	-0.0017	4837.97	-0.0324	5750	0.15	5000	0	train
66	0.04	0	1188.27	11881.7	-573.37	-5734.66	4193.04	41929.4	500	4999	train
67	10000	0	8836.78	-0.1163	7472.61	-0.2527	6389.52	-0.361	8500	-0.15	train
68	6351.31	0.2703	5250.28	0.0501	6418.04	0.2836	5452.38	0.0905	4400	-0.12	test
69	7566.64	-0.4956	5635.72	-0.6243	5397.61	-0.6402	7865.17	-0.4757	5100	-0.66	test
70	1999.99	0	2891.68	0.4458	2606.43	0.3032	5897.25	1.9486	2650	0.325	train
71	6793.12	2.3966	6160.06	2.08	6019.05	2.0095	7439.39	2.7197	7150	2.575	test
72	8972.14	-0.1028	9171.32	-0.0829	9590.7	-0.0409	6693.76	-0.3306	8200	-0.18	test
73	11000	0	9832.86	-0.1061	8103.88	-0.2633	6591.16	-0.4008	8300	-0.2455	train
74	9999.97	0	9789.13	-0.0211	9695.89	-0.0304	7264.41	-0.2736	9600	-0.04	train
75	6298.65	2.1493	2909.54	0.4548	2324.76	0.1624	4634.58	1.3173	1950	-0.025	test
76	6000.03	0	6253.82	0.0423	6130.56	0.0218	5452.38	-0.0913	6800	0.1333	train
77	6004.61	-0.3995	7171.88	-0.2828	9961.46	-0.0039	8649.5	-0.135	8885.2	-0.1115	test
78	2688.38	-0.8419	3437.66	-0.7978	4178.98	-0.7542	4746.9	-0.7208	2300	-0.8647	test
79	5000.01	0	4950.34	-0.0099	4172.83	-0.1654	5337.28	0.0675	5000	0	train
80	9999.98	0	9535.71	-0.0464	9643.05	-0.0357	6930.68	-0.3069	10000	0	train
81	1297.17	-0.8147	767	-0.8904	1307.44	-0.8132	4193.04	-0.401	500	-0.9286	test
82	234.76	2346.61	1035.45	10353.5	-1139.2	-11393	4193.04	41929.4	0	0	test
83	212.71	2126.15	1207.54	12074.4	1528.53	15284.3	3861.84	38617.4	2000	19999	test
84	5000	0	5479.81	0.096	4875.69	-0.0249	5345.26	0.0691	6300	0.26	train
85	-0.02	0	1505.1	15050	873.4	8733.04	4193.04	41929.4	2000	19999	train
86	1999.98	0	2816.83	0.4084	2893.84	0.4469	4746.9	1.3734	2300	0.15	train
87	-254.07	-2541.67	898.32	8982.25	-983.76	-9838.65	3809.32	38092.2	3000	29999	test
88	4000.02	0	4575.38	0.1438	4138.91	0.0347	5337.28	0.3343	5300	0.325	train
89	15000	0	11881.3	-0.2079	12800.6	-0.1466	11411.9	-0.2392	9950	-0.3367	train
90	4000	0	4856.14	0.214	5918.63	0.4797	6042.18	0.5105	4600	0.15	train
91	6000.02	0	6218.6	0.0364	6400.37	0.0667	6591.16	0.0985	6500	0.0833	train
92	8164.33	0.6329	7988.76	0.5978	6884.1	0.3768	7329.73	0.4659	5450	0.09	test
93	7000.03	0	7316.11	0.0452	6939.76	-0.0086	7179.91	0.0257	7000	0	train
93	7000.03	0	7316.11	0.0452	6939.76	-0.0086	7179.91	0.0257	7000	0	train
94	5000.03	0	5109.58	0.0219	4911.03	-0.0178	6301.85	0.2604	5200	0.04	train
95	-0.01	0	228.94	2288.41	356.94	3568.37	3816.43	38163.3	400	3999	train
96	-0.01	0	872.25	8721.49	1151.1	11510	3595.31	35952.1	0	0	train
97	5855.38	0.1711	5869.91	0.174	6997.89	0.3996	6042.18	0.2084	6400	0.28	test
98	10000	0	8972.14	-0.1028	8867.19	-0.1133	7179.91	-0.282	9300	-0.07	train
99	2852.06	0	3397.79	0.1914	3809.49	0.3357	5337.28	0.8714	4211.22	0.4766	train
100	3271.56	-0.5326	5862.77	-0.1625	6902.94	-0.0139	5551.23	-0.207	7800	0.1143	test
101	999.99	0	3239.9	2.2399	4017.98	3.018	5337.28	4.3373	4000	3	train
102	291.63	2915.27	993.59	9934.89	233.98	2338.83	4989.8	49897	0	0	test
103	8000	0	6838.34	-0.1452	6030.8	-0.2462	5337.28	-0.3328	5400	-0.325	train
104	6308.3	0.2617	5611.25	0.1222	4628.14	-0.0744	5897.25	0.1794	4900	-0.02	test
105	1999.06	-0.0005	2670.63	0.3353	3740.88	0.8704	5345.26	1.6726	4500	1.25	train
106	4000.01	0	3804.73	-0.0488	2856.73	-0.2858	4239.2	0.0598	4300	0.075	train
107	999.99	0	2189.99	1.19	3427.9	2.4279	4746.9	3.7469	2400	1.4	train
108	0	0	0	0	0	0	0	0	0	0
109	5000.01	0	5538.75	0.1077	5717.26	0.1435	5897.25	0.1794	5600	0.12	train
110	0	0	274.67	2745.7	573.82	5737.18	3840	38399	0	0	train
111	-0.01	0	157.77	1576.7	845.73	8456.29	3809.32	38092.2	0	0	train
112	2456.5	24564	6489.18	64890.8	6864.32	68642.2	5897.25	58971.5	9800	97999	test
113	10000	0	9615.71	-0.0384	9577.68	-0.0422	6693.76	-0.3306	10150	0.015	train
114	0.06	0	593.44	5933.39	1239.79	12396.9	3595.31	35952.1	450	4499	train
115	5697.11	-0.4303	5709.91	-0.429	5205.86	-0.4794	5897.25	-0.4103	4900	-0.51	test
116	5000	0	5364.09	0.0728	5833.35	0.1667	7179.91	0.436	4650	-0.07	train
117	5000.02	0	5800.06	0.16	5847.74	0.1695	6576.38	0.3153	5200	0.04	train
118	4350.4	0.4501	5475.14	0.825	7062.3	1.3541	4948.34	0.6494	6000	1	test
119	4215.23	0.2044	5564.41	0.5898	5851.74	0.6719	6098.17	0.7423	4000	0.1429	test
120	0.01	0	488.5	4883.98	557.32	5572.19	3840	38399	200	1999	train
121	6696.97	0.6742	2430.96	-0.3923	5054.68	0.2637	4193.04	0.0483	1400	-0.65	test
122	4000	0	4250.82	0.0627	4357.39	0.0893	4989.8	0.2474	4800	0.2	train
123	6999.95	0	6407.15	-0.0847	4991.08	-0.287	5337.28	-0.2375	5900	-0.1571	train
124	7147.8	-0.3502	7334.12	-0.3333	6848.32	-0.3774	8582.28	-0.2198	6300	-0.4273	test
125	9999.97	0	9761.44	-0.0239	9142.24	-0.0858	6591.16	-0.3409	9700	-0.03	train
126	2000.94	0.0005	2669.63	0.3348	3740.88	0.8704	5345.26	1.6726	4500	1.25	train
127	13829.9	0.383	8060.63	-0.1939	8241.9	-0.1758	5692.48	-0.4308	9600	-0.04	test
128	5000.01	0	5257.32	0.0515	4798.82	-0.0402	3894.39	-0.2211	4800	-0.04	train
129	10000.1	0	8344.02	-0.1656	8476.23	-0.1524	6098.17	-0.3902	8000	-0.2	train
130	5000.02	0	5182.81	0.0366	4977.13	-0.0046	5897.25	0.1794	5500	0.1	train
131	4907.89	-0.7546	4231.01	-0.7884	5113.41	-0.7443	4746.9	-0.7627	3650	-0.8175	test
132	8160.88	-0.4559	7779.53	-0.4814	7306.97	-0.5129	7439.39	-0.504	5750	-0.6167	test
133	3000.02	0	3816.58	0.2722	4264.23	0.4214	4854.06	0.618	3900	0.3	train
134	5000	0	5022.09	0.0044	4927.55	-0.0145	4676.69	-0.0647	4400	-0.12	train
135	6229.36	-0.3771	7377.36	-0.2623	7916.37	-0.2084	6357.66	-0.3642	9200	-0.08	test
136	7218.75	0.4437	5654.37	0.1309	5479.64	0.0959	6357.66	0.2715	5900	0.18	test
137	6414.69	0.0691	6202.62	0.0338	6218.12	0.0364	6591.16	0.0985	5500	-0.0833	test
138	10000	0	8378.55	-0.1621	7747.4	-0.2253	6098.17	-0.3902	10200	0.02	train
139	7000.01	0	6940.44	-0.0085	7597.19	0.0853	6493.85	-0.0723	7400	0.0571	train
140	9828.57	2.2762	7004.72	1.3349	6633.49	1.2112	6693.76	1.2313	7500	1.5	test
141	1000.01	0	953.7	-0.0463	1711.07	0.7111	4744.97	3.745	850	-0.15	train
142	2000.01	0	2734.87	0.3674	3053.11	0.5266	5337.28	1.6686	3100	0.55	train
143	13000	0	10241.1	-0.2122	11203.3	-0.1382	8109.93	-0.3762	10800	-0.1692	train
144	5353.98	1.3795	6424.45	1.8553	6160.03	1.7378	5897.32	1.621	7750	2.4444	test
145	4000	0	5151.09	0.2878	6527.31	0.6318	6862.5	0.7156	6100	0.525	train
146	10000	0	9177.12	-0.0823	9081.41	-0.0919	8582.28	-0.1418	8700	-0.13	train
147	3000	0	3802.81	0.2676	4083.17	0.3611	5692.48	0.8975	3200	0.0667	train
148	5000.01	0	5028.64	0.0057	5041.6	0.0083	5000	0	4900	-0.02	train
149	2484.72	-0.5031	5712.92	0.1426	5568.32	0.1137	5000	0	5900	0.18	test
150	-0.02	0	666.76	6666.63	829.45	8293.51	3595.31	35952.1	450	4499	train
151	2000	0	3359.61	0.6798	3733.43	0.8667	5551.23	1.7756	4200	1.1	train
152	6000.01	0	5678.05	-0.0537	4857.54	-0.1904	4948.34	-0.1753	5300	-0.1167	train
153	5000	0	5207.07	0.0414	5236.26	0.0473	6246.99	0.2494	5500	0.1	train
154	5000	0	4983.4	-0.0033	4574.84	-0.085	5337.28	0.0675	5600	0.12	train
155	7337	0.2228	7795.68	0.2993	6882.87	0.1471	6693.76	0.1156	7800	0.3	test
156	4499.99	0	3723.89	-0.1725	3117.3	-0.3073	4281.25	-0.0486	4950	0.1	train
157	9999.99	0	9208.15	-0.0792	9601.88	-0.0398	6862.5	-0.3137	9000	-0.1	train
158	2000	0	2978.24	0.4891	3989.25	0.9946	4744.97	1.3725	3500	0.75	train
159	12000	0	10445	-0.1296	10455.9	-0.1287	7704.17	-0.358	11300	-0.0583	train
160	7496.01	0	7642.26	0.0195	8281.97	0.1049	6246.99	-0.1666	7146.8	-0.0466	train
161	5999.99	0	5843.52	-0.0261	5656.92	-0.0572	6576.38	0.0961	6100	0.0167	train
162	10000	0	9147.04	-0.0853	8464.85	-0.1535	6693.76	-0.3306	9800	-0.02	train
162	10000	0	9147.04	-0.0853	8464.85	-0.1535	6693.76	-0.3306	9800	-0.02	train
163	5999.99	0	6348.17	0.058	5456.53	-0.0906	7179.91	0.1967	5750	-0.0417	train
164	9000.02	0	8605.15	-0.0439	8672.72	-0.0364	7264.41	-0.1928	8100	-0.1	train
165	0	0	180	1798.99	576.61	5765.14	3595.31	35952.1	0	0	train
166	4288.7	0.4296	4380.3	0.4601	3793.84	0.2646	4676.69	0.5589	4300	0.4333	test
167	6000.01	0	6216.81	0.0361	6674.95	0.1125	6862.5	0.1438	7100	0.1833	train
168	1931.72	-0.7854	4381.18	-0.5132	4345.45	-0.5172	3894.39	-0.5673	4000	-0.5556	test
169	4000	0	4317.23	0.0793	4175.56	0.0439	4281.25	0.0703	4800	0.2	train
170	6264.88	-0.3735	7147.82	-0.2852	6703.22	-0.3297	6301.85	-0.3698	6200	-0.38	test
171	4589.91	-0.082	6482.37	0.2965	5882.12	0.1764	7439.39	0.4879	6700	0.34	test
172	3857.39	38572.9	6772.22	67721.2	5082.11	50820.1	4676.69	46765.9	8348.8	83487	test
173	25000	0	18586.6	-0.2565	23327.8	-0.0669	25000	0	18800	-0.248	train
174	10000	0	8326.23	-0.1674	8178.3	-0.1822	7179.91	-0.282	9500	-0.05	train
175	4529.84	-0.094	5122.41	0.0245	5012.04	0.0024	5897.25	0.1794	5300	0.06	test
176	5000	0	6066.68	0.2133	6853.8	0.3708	6301.85	0.2604	5699.6	0.1399	train
177	5375.54	-0.4624	7150.9	-0.2849	7427.79	-0.2572	6301.85	-0.3698	8100	-0.19	test
178	-0.01	0	391.89	3917.9	-279.71	-2798.05	3816.43	38163.3	250	2499	train
179	5000	0	5165.94	0.0332	5860.9	0.1722	5897.25	0.1794	5100	0.02	train
180	5000.01	0	5476.16	0.0952	6161.17	0.2322	7439.39	0.4879	4650	-0.07	train
181	4999.98	0	5367.87	0.0736	5951.62	0.1903	7439.39	0.4879	4650	-0.07	train
182	5000.01	0	5039.75	0.008	4318.84	-0.1362	5337.28	0.0675	5100	0.02	train
183	1558.11	-0.2209	5919.99	1.96	6290.37	2.1452	5897.32	1.9487	6200	2.1	test
184	0.01	0	447.1	4470	1457.32	14572.2	3894.39	38942.9	1200	11999	train
185	756.3	-0.9244	2817.02	-0.7183	3757.8	-0.6242	4193.04	-0.5807	2285.2	-0.7715	test
186	4999.99	0	5191.46	0.0383	5294.39	0.0589	6166.67	0.2333	4600	-0.08	train
187	922.54	9224.37	2060.04	20599.4	1955.29	19551.9	3809.32	38092.2	2200	21999	test
188	6051.91	1.0173	6097.62	1.0325	5967.38	0.9891	6591.16	1.1971	5750	0.9167	test
189	4999.99	0	5837.35	0.1675	5533.3	0.1067	7865.17	0.573	4800	-0.04	train
190	4000	0	4670.39	0.1676	4587.31	0.1468	5551.23	0.3878	4900	0.225	train
191	5903.45	0.9678	6547.03	1.1823	6025.81	1.0086	6985.51	1.3285	6300	1.1	test
192	5000	0	5156.46	0.0313	5893.41	0.1787	6493.85	0.2988	4600	-0.08	train
193	3177.21	-0.3646	6020.22	0.204	5661.94	0.1324	5897.25	0.1794	5100	0.02	test
194	3000.02	0	4093.86	0.3646	3679.36	0.2265	6693.76	1.2313	4500	0.5	train
195	3999.98	0	3839.67	-0.0401	3454.4	-0.1364	5492.86	0.3732	3100	-0.225	train
196	-0.03	0	679.24	6791.38	2082.84	20827.4	4193.04	41929.4	800	7999	train
197	399.72	3996.16	859.31	8592.07	1820	18199	3831.58	38314.8	800	7999	test
198	557.26	-0.7214	4036.33	1.0182	3729.02	0.8645	4634.58	1.3173	6200	2.1	test
199	-0.03	0	1518.2	15181	2187.42	21873.2	4193.04	41929.4	2900	28999	train
200	3290.47	-0.671	6408.98	-0.3591	7094.71	-0.2905	5345.26	-0.4655	7350	-0.265	test
201	0	0	881.37	8812.69	1385.78	13856.8	4088.03	40879.3	150	1499	train
202	6095.16	-0.3152	5489.52	-0.3832	5017.5	-0.4362	6246.99	-0.2981	6600	-0.2584	test
203	10000	0	9255.34	-0.0745	8514.43	-0.1486	6930.68	-0.3069	9500	-0.05	train
204	999.99	0	2010.07	1.0101	2429.53	1.4295	3809.32	2.8093	1200	0.2	train
205	-0.02	0	948.29	9481.94	2062.56	20624.6	4281.25	42811.5	1450	14499	train
206	0	0	283.27	2831.7	626.62	6265.17	3861.84	38617.4	0	0	train
207	4756.2	-0.5244	7950.54	-0.2049	7125.91	-0.2874	6493.85	-0.3506	8800	-0.12	test
208	10000	0	8393.71	-0.1606	8213.21	-0.1787	6301.85	-0.3698	9800	-0.02	train
209	10000	0	8496.74	-0.1503	8360.26	-0.164	6166.67	-0.3833	10000	0	train
210	10000	0	9625.16	-0.0375	8235.51	-0.1764	7179.91	-0.282	10000	0	train
211	11000	0	9475.74	-0.1386	8044.17	-0.2687	6930.68	-0.3699	8500	-0.2273	train
212	7000	0	6491	-0.0727	5827.16	-0.1675	4989.8	-0.2872	6300	-0.1	train
213	5000	0	5333.42	0.0667	5287.06	0.0574	6246.99	0.2494	4700	-0.06	train
214	7000.01	0	6541.66	-0.0655	6052.97	-0.1353	5897.32	-0.1575	6600	-0.0571	train
215	8500.01	0	7977.39	-0.0615	8036.39	-0.0545	6925.34	-0.1853	10100	0.1882	train
216	2453.05	-0.3867	4815.45	0.2039	5353.2	0.3383	5337.28	0.3343	5400	0.35	test
217	8000.02	0	7945.41	-0.0068	7691.02	-0.0386	7882.35	-0.0147	8200	0.025	train
218	6000	0	5668.26	-0.0553	5216.73	-0.1305	4989.8	-0.1684	6100	0.0167	train
219	3000	0	4546	0.5153	5559.33	0.8531	6493.85	1.1646	3700	0.2333	train
220	0	0	1307.42	13073.2	2058.62	20585.2	4239.2	42391	900	8999	train
221	3000.02	0	3792.07	0.264	4877.83	0.6259	6301.85	1.1006	3350	0.1167	train
222	6000.02	0	6257.84	0.043	6226.05	0.0377	6552.57	0.0921	5200	-0.1333	train
223	4030.79	1.0154	3236.79	0.6184	3435.65	0.7178	5345.26	1.6726	3650	0.825	test
224	-0.01	0	281.56	2814.62	469.88	4697.8	3595.31	35952.1	0	0	train
225	6999.98	0	6838.6	-0.0231	6446.5	-0.0791	6301.85	-0.0997	6300	-0.1	train
226	0.45	3.46	383.14	3830.41	317.44	3173.43	3816.43	38163.3	0	0	train
227	-0.01	0	1009.14	10090.4	-295.34	-2954.38	3894.39	38942.9	2400	23999	train
228	-1.51	-16.0681	781.7	7816.03	1146.49	11463.9	3809.32	38092.2	1550	15499	train
228	-1.51	-16.0681	781.7	7816.03	1146.49	11463.9	3809.32	38092.2	1550	15499	train
228	-1.51	-16.0681	781.7	7816.03	1146.49	11463.9	3809.32	38092.2	1550	15499	train
229	10000	0	9391.44	-0.0609	8834.85	-0.1165	7264.41	-0.2736	10350	0.035	train
230	3999.98	0	5296.07	0.324	6023.17	0.5058	6693.76	0.6734	7200	0.8	train
231	8000.01	0	7765.22	-0.0293	7881.35	-0.0148	5897.25	-0.2628	7900	-0.0125	train
232	4999.98	0	3924.44	-0.2151	4047.51	-0.1905	3547.96	-0.2904	3500	-0.3	train
233	6312.58	-0.2986	6541	-0.2732	5943.75	-0.3396	6246.99	-0.3059	8100	-0.1	test
234	-0.02	0	614.25	6141.52	1430.89	14307.9	3464.86	34647.6	600	5999	train
235	2491.26	1.4913	3949.33	2.9493	4568.56	3.5686	4676.69	3.6767	6200	5.2	test
236	7817.24	-0.3486	7553.97	-0.3705	7338.19	-0.3885	6862.5	-0.4281	6700	-0.4417	test
237	10000	0	9649.74	-0.035	8440.43	-0.156	6862.5	-0.3137	10000	0	train
238	0	0	0	0	0	0	0	0	0	0
239	0	0	0	0	0	0	0	0	0	0
240	0	0	0	0	0	0	0	0	0	0
241	3000	0	2235.92	-0.2547	2378.68	-0.2071	3595.31	0.1984	2400	-0.2	train
242	-0.11	-2.0839	134.4	1343	214.74	2146.4	2457.32	24572.2	0	0	train
243	10000	0	9666.7	-0.0333	8897.58	-0.1102	7704.17	-0.2296	9800	-0.02	train
244	5999.99	0	5942.74	-0.0095	5411.34	-0.0981	5345.26	-0.1091	6300	0.05	train
245	-6.65	-67.4798	248.14	2480.41	457.97	4578.72	2292.86	22927.6	0	0	test
246	4000.01	0	4318.72	0.0797	3843.58	-0.0391	4744.97	0.1862	3600	-0.1	train
247	-156.42	-1565.23	415.7	4155.98	1032.44	10323.4	3861.84	38617.4	500	4999	test
248	9999.99	0	9583.74	-0.0416	8582.44	-0.1418	7264.41	-0.2736	9700	-0.03	train
249	2000	0	2662.15	0.3311	3125.59	0.5628	4948.34	1.4742	2300	0.15	train
250	-0.01	0	610	6098.98	1457.39	14572.9	4193.04	41929.4	1800	17999	train
251	-0.01	0	598.46	5983.61	969.62	9695.19	3861.84	38617.4	3100	30999	train
252	-0.01	0	47.2	470.992	-136.76	-1368.56	3595.31	35952.1	0	0	train
253	4000.01	0	5187.49	0.2969	6255.98	0.564	6552.57	0.6381	5000	0.25	train
254	4000	0	5246.41	0.3116	5744.03	0.436	7865.17	0.9663	5000	0.25	train
255	4513.34	0.1283	5239.09	0.3098	5548.1	0.387	5692.48	0.4231	4900	0.225	test
256	999.99	0	2340.64	1.3406	3396.8	2.3968	4746.9	3.7469	1900	0.9	train
257	10000	0	9660.86	-0.0339	8138.71	-0.1861	6591.16	-0.3409	9700	-0.03	train
258	1500	0	3302.55	1.2017	4918.45	2.279	5317.85	2.5452	3750	1.5	train
259	10000	0	9773.77	-0.0226	9080.06	-0.092	7179.91	-0.282	9400	-0.06	train
260	8996.72	-0.2503	8055.57	-0.3287	6705.6	-0.4412	6576.38	-0.452	8300	-0.3083	test
261	5683.72	0.4209	4815.28	0.2038	4645.78	0.1614	5345.26	0.3363	4400	0.1	test
262	5000	0	5011.85	0.0024	4542.7	-0.0915	4744.97	-0.051	5100	0.02	train
263	7999.99	0	7589.27	-0.0513	7050.28	-0.1187	5897.25	-0.2628	8300	0.0375	train
264	-0.01	0	1982.83	19827.3	3400.78	34006.8	4634.58	46344.8	3300	32999	train
265	1500.01	0	2649.03	0.766	3010.8	1.0072	5345.26	2.5635	3950	1.6333	train
266	5593.03	0.1186	4521.43	-0.0957	4135.87	-0.1728	4877.42	-0.0245	4500	-0.1	test
267	8000	0	7335.11	-0.0831	6364.79	-0.2044	5750	-0.2812	7300	-0.0875	train
268	5000	0	5501.42	0.1003	6371.02	0.2742	6246.99	0.2494	7300	0.46	train
269	9999.99	0	9509.81	-0.049	9096.78	-0.0903	7179.91	-0.282	9200	-0.08	train
270	4000.01	0	5309.61	0.3274	5406.51	0.3516	6930.68	0.7327	6600	0.65	train
271	-0.01	0	402.2	4021	439.45	4393.47	3809.32	38092.2	0	0	train
272	-0.02	0	193.4	1933	635.22	6351.25	2292.86	22927.6	0	0	train
273	-0.02	0	825.62	8255.22	735.89	7357.93	4088.03	40879.3	0	0	train
274	2881.5	-0.7976	5171.96	-0.6368	5262.41	-0.6304	5897.25	-0.5859	5150	-0.6383	test
275	7368.62	-0.2631	8574.09	-0.1426	7915.3	-0.2085	7179.91	-0.282	8100	-0.19	test
276	5667.36	-0.4333	5434.51	-0.4565	6312.72	-0.3687	5345.26	-0.4655	7050	-0.295	test
277	2000	0	3529.76	0.7649	4733.93	1.367	5545.45	1.7727	3600	0.8	train
278	8000	0	7514.09	-0.0607	6912.07	-0.136	4989.8	-0.3763	7600	-0.05	train
279	5999.97	0	6336.36	0.0561	6686.27	0.1144	6493.85	0.0823	6300	0.05	train
280	4000.01	0	4788.2	0.197	5747.95	0.437	4948.34	0.2371	5000	0.25	train
281	12000	0	10642.9	-0.1131	10102.2	-0.1581	7179.91	-0.4017	9370	-0.2192	train
282	0.04	0	1148.21	11481.1	1525.77	15256.7	4193.04	41929.4	2800	27999	train
283	6724.15	-0.3276	5682.63	-0.4317	6225.38	-0.3775	5345.26	-0.4655	7000	-0.3	test
284	8000.01	0	7865.66	-0.0168	7899.62	-0.0125	7179.91	-0.1025	7100	-0.1125	train
285	3000.01	0	3490.97	0.1637	4468.9	0.4896	5897.25	0.9657	3600	0.2	train
286	6258.6	0.2517	6701.81	0.3404	6568.13	0.3136	6985.51	0.3971	7800	0.56	test
287	7999.99	0	7047.53	-0.1191	6348.78	-0.2064	5897.25	-0.2628	7500	-0.0625	train
288	5000	0	5156.16	0.0312	4746.66	-0.0507	4854.06	-0.0292	4500	-0.1	train
289	4999.98	0	5145.86	0.0292	4686.02	-0.0628	4989.8	-0.002	7300	0.46	train
290	5000.01	0	5269.14	0.0538	4674.58	-0.0651	6042.18	0.2084	5600	0.12	train
291	0	0	143.17	1430.7	307.01	3069.13	4239.2	42391	1000	9999	train
292	5000	0	5064.75	0.013	5081.94	0.0164	5897.32	0.1795	4700	-0.06	train
293	9999.98	0	9380.85	-0.0619	8504.52	-0.1495	6693.76	-0.3306	9300	-0.07	train
294	3451.28	-0.3097	5356.71	0.0713	5225.3	0.0451	5692.48	0.1385	4600	-0.08	test
295	5000.01	0	5016.12	0.0032	4954.8	-0.009	4989.8	-0.002	4900	-0.02	train
296	2056.11	20560.1	721.82	7217.21	1636.22	16361.2	4088.03	40879.3	650	6499	test
297	12000	0	9792.53	-0.184	8700.91	-0.2749	7000	-0.4167	7800	-0.35	train
298	2000.01	0	2642.9	0.3214	3655.26	0.8276	5345.26	1.6726	2900	0.45	train
299	8000.01	0	7200.99	-0.0999	6539.76	-0.1825	5000	-0.375	7100	-0.1125	train
300	1000	0	2169.39	1.1694	2980.86	1.9809	4634.58	3.6346	2550	1.55	train
301	7501.35	-0.2499	9541.58	-0.0458	8035.32	-0.1965	6930.68	-0.3069	9600	-0.04	test
302	-4.3	-44.0214	651.27	6511.68	-1018.09	-10181.9	3816.43	38163.3	1200	11999	test
303	2000.02	0	1832.8	-0.0836	1553.06	-0.2235	4088.03	1.044	1800	-0.1	train
304	-0.05	0	616.87	6167.66	207.56	2074.58	2846.94	28468.4	850	8499	train
305	5000.02	49999.2	5716.44	57163.4	4656.29	46561.9	5897.25	58971.5	5200	51999	test
305	5000.02	49999.2	5716.44	57163.4	4656.29	46561.9	5897.25	58971.5	5200	51999	test
305	5000.02	49999.2	5716.44	57163.4	4656.29	46561.9	5897.25	58971.5	5200	51999	test
306	8500.01	0	6730.03	-0.2082	6321.55	-0.2563	5000	-0.4118	6950	-0.1824	train
307	5743.08	-0.2343	5937.73	-0.2083	5662.85	-0.245	5897.25	-0.2137	6500	-0.1333	test
308	3302.68	-0.4496	5374.81	-0.1042	5276.34	-0.1206	5897.32	-0.0171	6550	0.0917	test
309	1999.98	0	3622.43	0.8112	2757.91	0.379	4676.69	1.3383	4200	1.1	train
310	5000	0	4660.58	-0.0679	3810.53	-0.2379	4634.58	-0.0731	5200	0.04	train
311	0.15	0.5394	360.94	3608.41	194.23	1941.28	3809.32	38092.2	300	2999	train
312	2000	0	2915.09	0.4575	3433.4	0.7167	5337.28	1.6686	3400	0.7	train
313	7361.59	0.8404	4999.4	0.2499	3403.29	-0.1492	5263.16	0.3158	6350	0.5875	test
314	-0.04	0	359.84	3597.4	802.92	8028.23	3894.39	38942.9	0	0	train
315	662.99	6628.93	505.88	5057.8	995.13	9950.33	3816.43	38163.3	150	1499	test
316	-29.77	-298.684	432.97	4328.69	-485.21	-4853.09	3595.31	35952.1	500	4999	test
317	6530.39	0.3061	4527.27	-0.0945	4476.65	-0.1047	5897.25	0.1794	5050	0.01	test
317	6530.39	0.3061	4527.27	-0.0945	4476.65	-0.1047	5897.25	0.1794	5050	0.01	test
318	12000	0	9584.48	-0.2013	8287.63	-0.3094	6985.51	-0.4179	9500	-0.2083	train
319	5299.18	0.3248	8524.35	1.1311	7380.73	0.8452	6985.51	0.7464	8900	1.225	test
320	8452.97	0.0566	7927.7	-0.009	7330.15	-0.0837	7704.17	-0.037	8000	0	test
321	10000	0	9705.72	-0.0294	8295.65	-0.1704	6930.68	-0.3069	10000	0	train
322	5999.98	0	5664.1	-0.056	4297.63	-0.2837	4281.25	-0.2865	5300	-0.1167	train
323	0.01	0	687.62	6875.2	1752.68	17525.8	3809.32	38092.2	1500	14999	train
324	0.03	0	251.57	2514.7	-459.58	-4596.82	2846.94	28468.4	0	0	train
325	0.53	4.2746	1771.45	17713.5	3645.75	36456.5	4746.9	47468	2800	27999	train
326	4148.27	0.3828	4248.64	0.4162	4690.65	0.5636	5345.26	0.7818	3600	0.2	test
327	5999.98	0	7032.39	0.1721	8008.36	0.3347	7264.41	0.2107	7500	0.25	train
328	-0.51	-6.1205	110.04	1099.41	432.9	4327.99	3372.73	33726.3	0	0	train
329	4197.76	41976.6	1394.27	13941.7	1935.47	19353.7	4193.04	41929.4	1000	9999	test
330	3000	0	3547.02	0.1823	3552.09	0.184	4948.34	0.6494	3300	0.1	train
331	3999.99	0	4685.94	0.1715	5666.08	0.4165	6098.17	0.5245	3900	-0.025	train
332	0.18	0.8286	596.17	5960.7	1367.95	13678.5	3809.32	38092.2	1600	15999	train
333	7998.71	0.9997	5344.42	0.3361	5654.8	0.4137	5897.25	0.4743	6000	0.5	test
334	9120.9	-0.0879	9360.59	-0.0639	8570.94	-0.1429	6930.68	-0.3069	9400	-0.06	test
335	7000	0	7347.24	0.0496	7250.09	0.0357	7329.73	0.0471	7300	0.0429	train
336	6007.81	0.0747	6943.87	0.2422	7016.89	0.2553	6985.51	0.2496	7650	0.3685	test
337	0	0	0	0	0	0	0	0	0	0
338	-95.57	-956.701	917.5	9173.99	1140.09	11399.9	3809.32	38092.2	700	6999	test
339	2999.96	0	3536.56	0.1789	3611.93	0.204	4088.03	0.3627	3700	0.2333	train
340	2635.04	26349.4	797.11	7970.15	1998	19979	3861.84	38617.4	0	0	test
341	585.09	5849.89	774.97	7748.7	869	8688.99	3816.43	38163.3	500	4999	test
342	7999.99	0	6952.24	-0.131	6429.91	-0.1963	4877.42	-0.3903	7500	-0.0625	train
343	6000.01	0	5242.64	-0.1262	4132.56	-0.3112	4989.8	-0.1684	4600	-0.2333	train
344	9999.98	0	8581.74	-0.1418	8511.87	-0.1488	5750	-0.425	8300	-0.17	train
345	-0.01	0	199.77	1996.7	-257.78	-2578.83	2292.86	22927.6	0	0	train
346	11972.7	0.1973	7488.95	-0.2511	7162.15	-0.2838	5897.25	-0.4103	6700	-0.33	test
347	5968.45	1.9842	3504.4	0.7522	3623.7	0.8119	4877.42	1.4387	2850	0.425	test
348	7424.95	1.475	4177.89	0.3926	4557.07	0.519	6098.17	1.0327	3400	0.1333	test
349	3000	0	3472.9	0.1576	4115.81	0.3719	5750	0.9167	3100	0.0333	train
350	3674.73	-0.2651	4959.46	-0.0081	5200.79	0.0402	5692.48	0.1385	5050	0.01	test
351	4000.01	0	4460.2	0.115	4294.43	0.0736	5345.26	0.3363	4300	0.075	train
352	0	0	390.63	3905.34	743.02	7429.25	3894.39	38942.9	450	4499	train
353	8000.02	0	7381.21	-0.0773	6199.85	-0.225	5897.25	-0.2628	7700	-0.0375	train
354	3000	0	3465.8	0.1553	4377.02	0.459	5551.23	0.8504	3350	0.1167	train
355	0	0	382.3	3822	1238.66	12385.6	3809.32	38092.2	0	0	train
356	5000.02	0	4757.32	-0.0485	4062.7	-0.1875	4877.42	-0.0245	5400	0.08	train
357	896	8958.98	501.6	5015	269.9	2698.03	3816.43	38163.3	150	1499	test
358	1713.54	0.7135	293.1	-0.7069	1019.82	0.0198	4239.2	3.2392	1000	0	test
359	9999.99	0	8277.9	-0.1722	6922.95	-0.3077	5345.26	-0.4655	7400	-0.26	train
360	-0.01	0	559.8	5596.99	367.28	3671.78	3595.31	35952.1	500	4999	train
361	-0.02	0	355.21	3551.1	251.79	2516.94	4239.2	42391	150	1499	train
362	-13.18	-132.77	471.2	4710.98	-329.09	-3291.86	3861.84	38617.4	450	4499	test
363	7999.98	0	7256.4	-0.093	5068.71	-0.3664	4948.34	-0.3815	7600	-0.05	train
364	5000.01	0	4995.57	-0.0009	4923.01	-0.0154	5750	0.15	4600	-0.08	train
365	5000	0	4925.71	-0.0149	4241.16	-0.1518	4634.58	-0.0731	5200	0.04	train
366	1500.01	0	1944.9	0.2966	2216.31	0.4775	4854.06	2.236	1650	0.1	train
367	364.16	3640.56	1340.67	13405.7	1537.56	15374.6	4634.58	46344.8	1785.2	17851	test
368	3000	0	3868.29	0.2894	4186.04	0.3953	5345.26	0.7818	4100	0.3667	train
369	7137.04	-0.1079	6741.37	-0.1573	5438.18	-0.3202	5692.48	-0.2884	6200	-0.225	test
370	1000	0	2266.84	1.2668	3295.97	2.296	5337.28	4.3373	1900	0.9	train
371	2611.78	-0.1294	3906.45	0.3021	3930.01	0.31	5337.28	0.7791	3200	0.0667	test
372	6616.88	0.3234	5324.26	0.0649	6146.35	0.2293	5492.86	0.0986	5100	0.02	test
373	1196.11	11960.1	632.7	6326	1365.94	13658.4	4193.04	41929.4	1000	9999	test
374	9999.99	0	7600.04	-0.24	7991.02	-0.2009	5337.28	-0.4663	7000	-0.3	train
375	7999.99	0	7317.55	-0.0853	7131.14	-0.1086	5692.48	-0.2884	7400	-0.075	train
376	5000.03	0	4928.19	-0.0144	4975.7	-0.0049	5551.23	0.1102	5200	0.04	train
377	40.03	399.304	1129.71	11296.1	862.43	8623.29	3816.43	38163.3	500	4999	test
378	2999.99	0	3727.64	0.2425	4677.19	0.5591	5692.48	0.8975	3100	0.0333	train
379	14000	0	10684.2	-0.2368	10822.8	-0.2269	8890.65	-0.365	12050	-0.1393	train
380	4999.98	0	4997.27	-0.0005	4850.47	-0.0299	5750	0.15	4400	-0.12	train
381	4912.53	0.6375	4226.72	0.4089	4831	0.6103	5345.26	0.7818	3800	0.2667	test
382	8000.02	0	7617.28	-0.0478	6527.86	-0.184	5750	-0.2812	8000	0	train
383	11165.5	0.1166	9665.54	-0.0334	10262.5	0.0262	6862.5	-0.3137	8750	-0.125	test
384	9167.3	-0.0833	7160.18	-0.284	7095.45	-0.2905	6098.17	-0.3902	7400	-0.26	test
385	10000	0	7527.51	-0.2472	7292.11	-0.2708	5337.28	-0.4663	6800	-0.32	train
386	0.02	0	219.77	2196.7	704.29	7041.89	4193.04	41929.4	1500	14999	train
387	6999.91	0	6318.34	-0.0974	5104.86	-0.2707	5337.28	-0.2375	6000	-0.1429	train
388	3000.01	0	3187.93	0.0626	3345.14	0.115	4634.58	0.5449	3350	0.1167	train
389	-0.01	0	455.67	4555.7	1124.87	11247.7	3831.58	38314.8	0	0	train
390	0.01	0	258.14	2580.41	1171.66	11715.6	3894.39	38942.9	200	1999	train
391	4000.01	0	4578.28	0.1446	4713.25	0.1783	5897.25	0.4743	4100	0.025	train
392	6999.98	0	6608.05	-0.056	6004.45	-0.1422	7704.17	0.1006	7000	0	train
393	4999.99	0	4564.37	-0.0871	4140.09	-0.172	4676.69	-0.0647	5400	0.08	train
394	10000	0	8352.05	-0.1648	7995.06	-0.2005	6098.17	-0.3902	8500	-0.15	train
395	1000.01	0	2704.57	1.7046	3989.6	2.9896	4877.42	3.8774	5900	4.9	train
396	3527.57	-0.6472	6054.18	-0.3946	5314.09	-0.4686	4948.34	-0.5052	7500	-0.25	test
397	0.01	0	475.97	4758.66	1075.27	10751.7	3894.39	38942.9	2500	24999	train
398	5000.03	0	5710.63	0.1421	5761.14	0.1522	6166.67	0.2333	8800	0.76	train
399	665.35	-0.6673	5508.44	1.7542	4768.47	1.3842	4634.58	1.3173	7000	2.5	test
400	5000.01	0	5100.52	0.0201	5145.76	0.0292	6166.67	0.2333	4800	-0.04	train
401	0	0	422.9	4228	752.26	7521.64	3894.39	38942.9	0	0	train
402	0.01	0	360.77	3606.7	1481.35	14812.5	4239.2	42391	0	0	train
403	-92.02	-921.225	500.58	5004.81	900.16	9000.6	3649.48	36493.8	0	0	test
404	2000	0	2583.34	0.2917	2784.58	0.3923	4854.06	1.427	2900	0.45	train
405	15000	0	12070.8	-0.1953	13105.1	-0.1263	11242.4	-0.2505	11300	-0.2467	train
406	1056.06	10559.6	893.37	8932.7	1164.68	11645.8	4634.58	46344.8	200	1999	test
407	8279.99	0.656	6396.22	0.2792	6839.44	0.3679	6246.99	0.2494	8100	0.62	test
408	12000	0	9853.17	-0.1789	8532.42	-0.289	8582.28	-0.2848	11400	-0.05	train
409	8000.01	0	7343.44	-0.0821	6557.07	-0.1804	5551.23	-0.3061	7485.2	-0.0643	train
410	3401.39	0.1338	3923.67	0.3079	4058.03	0.3527	4634.58	0.5449	3400	0.1333	test
411	3000	0	3470.07	0.1567	3590.12	0.1967	5897.32	0.9658	3950	0.3167	train
412	5000	0	5300.83	0.0602	5651.26	0.1303	5897.25	0.1794	5300	0.06	train
413	0.05	0	148.47	1483.7	938.82	9387.22	4281.25	42811.5	500	4999	train
414	5000	0	4973.22	-0.0054	4539.58	-0.0921	5345.26	0.0691	5100	0.02	train
415	10638.3	-0.1135	9081.02	-0.2432	8379.45	-0.3017	8040.4	-0.33	11350	-0.0542	test
416	2500	0	2935.38	0.1742	3137.29	0.2549	4948.34	0.9793	3200	0.28	train
417	8000.01	0	7406.35	-0.0742	6594.51	-0.1757	6693.76	-0.1633	7600	-0.05	train
418	2999.98	0	3950.15	0.3167	4962.23	0.6541	5692.48	0.8975	3550	0.1833	train
419	7999.99	0	7198.37	-0.1002	5963.03	-0.2546	5692.48	-0.2884	7100	-0.1125	train
420	5112.58	-0.3609	6511.23	-0.1861	5919.64	-0.26	6357.66	-0.2053	5600	-0.3	test
421	7562.48	6.5625	5494.35	4.4943	5993.85	4.9938	5345.26	4.3453	6600	5.6	test
422	7999.99	0	7429.3	-0.0713	6170.53	-0.2287	6246.99	-0.2191	7500	-0.0625	train
423	6000.01	0	6087.5	0.0146	5851.49	-0.0248	7882.35	0.3137	6000	0	train
424	1999.99	0	3076.36	0.5382	3690.65	0.8453	5692.48	1.8462	3200	0.6	train
425	7500.01	0	7018.52	-0.0642	6684.77	-0.1087	6671.88	-0.1104	6950	-0.0733	train
426	9999.99	0	8965.49	-0.1035	7958.56	-0.2041	6246.99	-0.3753	7900	-0.21	train
427	3509.38	-0.2981	5999.4	0.1999	4681.27	-0.0637	6493.85	0.2988	7350	0.47	test
428	5000	0	5600.68	0.1201	6161.97	0.2324	6301.85	0.2604	5100	0.02	train
429	4034.15	-0.1932	5450.14	0.09	4265.86	-0.1468	6301.85	0.2604	6200	0.24	test
430	15000	0	11670.6	-0.222	12433.9	-0.1711	11242.4	-0.2505	10500	-0.3	train
431	7730.01	-0.0337	7051.84	-0.1185	6445.76	-0.1943	6693.76	-0.1633	7600	-0.05	test
432	2941	0.4705	4625.21	1.3126	5998.1	1.999	4746.9	1.3734	5500	1.75	test
433	4000	0	4912.74	0.2282	5351.33	0.3378	5345.26	0.3363	4400	0.1	train
434	4999.99	0	4986.76	-0.0026	4960.18	-0.008	4854.06	-0.0292	4900	-0.02	train
435	3398.23	-0.3204	4946.79	-0.0106	4729.23	-0.0542	5551.23	0.1102	5700	0.14	test
436	-0.01	0	646.74	6466.4	1500.09	14999.9	4088.03	40879.3	0	0	train
437	15000	0	11415	-0.239	12247.9	-0.1835	10623.3	-0.2918	10700	-0.2867	train
438	15000	0	13339.1	-0.1107	13635.6	-0.091	11242.4	-0.2505	13500	-0.1	train
439	4999.99	0	5225.6	0.0451	6799.46	0.3599	6098.17	0.2196	5300	0.06	train
440	4999.99	0	5225.3	0.0451	6799.46	0.3599	6098.17	0.2196	5000	0	train
441	9999.99	0	9140.46	-0.086	8051.02	-0.1949	6693.76	-0.3306	8800	-0.12	train
442	7999.98	0	7258.35	-0.0927	5666.66	-0.2917	5692.48	-0.2884	8000	0	train
443	3000	0	3616.85	0.2056	4846.84	0.6156	5692.48	0.8975	3300	0.1	train
444	4723.18	0.5744	4792.1	0.5974	4597.36	0.5325	4854.06	0.618	4550	0.5167	test
445	3000	0	3630.44	0.2101	4318.55	0.4395	6098.17	1.0327	3800	0.2667	train
446	-0.21	-3.0627	243.14	2430.41	613.26	6131.57	3809.32	38092.2	0	0	test
447	7000.02	0	6856.9	-0.0204	6688.81	-0.0445	6098.17	-0.1288	6600	-0.0571	train
448	3999.98	0	4667.26	0.1668	4675.89	0.169	4634.58	0.1586	4500	0.125	train
449	7221.15	-0.1977	5866.49	-0.3482	6186.22	-0.3126	6693.76	-0.2562	6600	-0.2667	test
450	9999.97	0	8858.54	-0.1141	8296.22	-0.1704	8582.28	-0.1418	8600	-0.14	train
451	5648.77	-0.193	6293.55	-0.1009	6688.81	-0.0445	6246.99	-0.1076	6200	-0.1143	test
452	4999.99	0	5234.4	0.0469	6799.46	0.3599	6098.17	0.2196	5000	0	train
453	3000	0	3973.32	0.3244	4950.24	0.6501	5345.26	0.7818	3400	0.1333	train
454	4879.74	-0.756	3859.18	-0.807	5286.94	-0.7357	5692.48	-0.7154	3350	-0.8325	test
455	-0.01	0	342.97	3428.7	1987.43	19873.3	3494.62	34945.2	0	0	train
456	9999.99	0	8728.51	-0.1271	9197.13	-0.0803	6246.99	-0.3753	9400	-0.06	train
457	1999.98	0	2820.12	0.4101	3637.2	0.8186	5897.25	1.9486	2900	0.45	train
458	2909.78	-0.2726	4024.23	0.0061	4800.2	0.2	4676.69	0.1692	4450	0.1125	test
459	7987.92	0.7751	6205.49	0.379	6607.22	0.4683	6552.57	0.4561	5400	0.2	test
459	7987.92	0.7751	6205.49	0.379	6607.22	0.4683	6552.57	0.4561	5400	0.2	test
460	15000	0	12955.1	-0.1363	12331.8	-0.1779	11242.4	-0.2505	12700	-0.1533	train
461	3999.99	0	4811.27	0.2028	4521.68	0.1304	6301.85	0.5755	3900	-0.025	train
462	6063.38	1.0211	5110.44	0.7035	5041.84	0.6806	6389.52	1.1298	4600	0.5333	test
463	10000	0	8942.4	-0.1058	7450.63	-0.2549	6693.76	-0.3306	8500	-0.15	train
464	8541.57	-0.1458	8542.39	-0.1458	7495.94	-0.2504	6693.76	-0.3306	7200	-0.28	test
465	4000	0	4924.27	0.2311	5292.39	0.3231	5692.48	0.4231	4700	0.175	train
466	4000	0	4276.86	0.0692	4099.91	0.025	5897.32	0.4743	3700	-0.075	train
467	6999.99	0	6356.5	-0.0919	5220.1	-0.2543	6098.17	-0.1288	6100	-0.1286	train
468	7000	0	6799.47	-0.0286	5390.12	-0.23	6098.17	-0.1288	6400	-0.0857	train
469	10000	0	8417.88	-0.1582	7906.93	-0.2093	5750	-0.425	7000	-0.3	train
470	2132.22	21321.2	1013.08	10129.8	264.11	2640.11	4281.25	42811.5	1500	14999	test
471	-0.08	0	507.27	5071.7	1785.06	17849.6	4281.25	42811.5	0	0	train
472	2999.99	0	3128.17	0.0427	4039.68	0.3466	4854.06	0.618	2900	-0.0333	train
473	2000	0	3105.59	0.5528	4322.48	1.1612	5551.23	1.7756	3800	0.9	train
474	4999.99	0	5245.6	0.0491	6063.4	0.2127	6301.85	0.2604	5100	0.02	train
475	0	0	0	0	0	0	0	0	0	0
476	3447.37	0.7237	3681.74	0.8409	4699.29	1.3496	6552.57	2.2763	4400	1.2	test
477	4999.99	0	6141	0.2282	7264.85	0.453	8890.65	0.7781	4900	-0.02	train
478	1.12	10.1792	128.48	1283.82	490.66	4905.63	3464.86	34647.6	0	0	train
479	-1.2	-12.9513	54.8	547	806.2	8060.99	3595.31	35952.1	1000	9999	train
480	0.21	1.0783	44	439	412.65	4125.51	2846.94	28468.4	0	0	train
481	5467.43	-0.3166	6273.82	-0.2158	6553.27	-0.1808	4989.8	-0.3763	7000	-0.125	test
482	1932.1	19320	1068.07	10679.7	1249.53	12494.3	3649.48	36493.8	1800	17999	test
483	6140.01	0.228	6650.75	0.3302	7725.96	0.5452	10274.5	1.0549	6400	0.28	test
484	7999.99	0	7130.78	-0.1087	6700.21	-0.1625	5692.48	-0.2884	8600	0.075	train
485	5999.98	0	5982.62	-0.0029	5221.97	-0.1297	6301.85	0.0503	5700	-0.05	train
486	80.83	807.277	318.24	3181.41	1471.32	14712.2	4193.04	41929.4	0	0	test
487	4249.57	0.4165	3897.66	0.2992	4010.5	0.3368	5345.26	0.7818	3600	0.2	test
488	15000.3	0	13257.2	-0.1162	12697.8	-0.1535	11242.4	-0.2505	15000	0	train
489	14999.7	0	13318.5	-0.1121	12697.8	-0.1535	11242.4	-0.2505	15000	0	train
490	0	0	0	0	0	0	0	0	0	0
491	10000	0	9103.91	-0.0896	7334.52	-0.2665	6098.17	-0.3902	8800	-0.12	train
492	-3.74	-38.3716	390.87	3907.7	224.32	2242.25	3809.32	38092.2	0	0	train
493	6014.06	0.2028	5173.14	0.0346	6173.58	0.2347	6098.17	0.2196	5800	0.16	test
494	-0.07	0	395.9	3958	794.77	7946.67	4193.04	41929.4	0	0	train
495	3000	0	4327.46	0.4425	5005.49	0.6685	5750	0.9167	5200	0.7333	train
496	8000	0	8351.65	0.044	7444.3	-0.0695	8890.65	0.1113	8800	0.1	train
497	4500	0	4119.17	-0.0846	3223.51	-0.2837	4989.8	0.1088	4100	-0.0889	train
498	4500	0	4233.87	-0.0591	4258.73	-0.0536	5673.47	0.2608	3650	-0.1889	train
499	-0.35	-4.4809	52.3	522	565.41	5653.15	3494.62	34945.2	0	0	train
500	4211.34	-0.6992	3982	-0.7156	2955.7	-0.7889	4989.8	-0.6436	3350	-0.7607	test
501	7876.75	0.9692	5885.83	0.4715	6019.29	0.5048	6985.51	0.7464	5450	0.3625	test
502	2000	0	2921.94	0.461	5001.18	1.5006	6246.99	2.1235	3200	0.6	train
503	0.03	0	467	4669	2025.76	20256.6	4193.04	41929.4	500	4999	train
504	9000	0	8519.45	-0.0534	9144.68	0.0161	9428.57	0.0476	8800	-0.0222	train
505	5000	0	5428.89	0.0858	5243.55	0.0487	6301.85	0.2604	5000	0	train
506	8000.01	0	7430	-0.0713	6469.04	-0.1914	6301.85	-0.2123	7500	-0.0625	train
507	4711.9	8.4238	4269.98	7.54	5066.75	9.1335	6301.85	11.6037	3750	6.5	test
508	0.04	0	214.8	2147	1089.66	10895.6	4239.2	42391	0	0	train
509	-6.46	-65.633	3652.4	36523	3282.78	32826.8	4948.34	49482.4	3600	35999	test
510	8000.02	0	6942.22	-0.1322	6133.26	-0.2333	5897.25	-0.2628	8300	0.0375	train
511	8000	0	7284.86	-0.0894	6087.92	-0.239	5452.38	-0.3185	7700	-0.0375	train
512	2914.55	-0.0285	5866.51	0.9555	4363.4	0.4545	6246.99	1.0823	7000	1.3333	test
513	-0.01	0	522.07	5219.7	862.65	8625.53	4088.03	40879.3	1000	9999	train
514	7269.76	2.6349	6205.96	2.103	7155.13	2.5776	9276.6	3.6383	5600	1.8	test
515	3999.99	0	3739.3	-0.0652	3200.61	-0.1998	4596.77	0.1492	4200	0.05	train
516	4000	0	3526.5	-0.1184	2784.24	-0.3039	4596.77	0.1492	4200	0.05	train
517	-221.44	-2215.42	654.2	6541	1120.6	11205	4281.25	42811.5	500	4999	test
518	3019.46	30193.6	1277.24	12771.4	1761.68	17615.8	4989.8	49897	2600	25999	test
519	-0.17	-2.665	613.07	6129.7	1229.73	12296.3	4088.03	40879.3	0	0	train
520	-0.82	-9.1593	261.9	2617.99	1324.83	13247.3	4281.25	42811.5	0	0	train
521	2999.99	0	3299.42	0.0998	3671.63	0.2239	4676.69	0.5589	2985.2	-0.0049	train
522	7000.02	0	7445.83	0.0637	7272.7	0.039	6166.67	-0.119	8100	0.1571	train
523	4026.59	1.0133	4455.84	1.2279	5192.78	1.5964	6246.99	2.1235	4000	1	test
524	7000.01	0	6351.33	-0.0927	5780.65	-0.1742	6301.85	-0.0997	6300	-0.1	train
525	6000	0	6311.75	0.052	5957.83	-0.007	6307.69	0.0513	6300	0.05	train
526	5000	0	3413.6	-0.3173	3195.85	-0.3608	3809.32	-0.2381	2000	-0.6	train
527	5000.01	0	5046.04	0.0092	6023.67	0.2047	6493.85	0.2988	5000	0	train
528	1577.2	15771	1580.5	15804	2038.06	20379.6	4193.04	41929.4	800	7999	test
529	-0.01	0	393.4	3933	1475.01	14749.1	3816.43	38163.3	0	0	train
530	2000	0	3191.98	0.596	4739	1.3695	5337.28	1.6686	2950	0.475	train
531	2000.01	0	3403.67	0.7018	3972.84	0.9864	5897.25	1.9486	4800	1.4	train
532	5000	0	5107.1	0.0214	6041.47	0.2083	6301.85	0.2604	5000	0	train
533	5000.01	0	5054.89	0.011	5348.58	0.0697	6098.17	0.2196	5100	0.02	train
534	4999.98	0	5423.2	0.0846	5653.06	0.1306	6164.29	0.2329	4400	-0.12	train
535	-2.4	-25.04	249.5	2494	1748.82	17487.2	4281.25	42811.5	400	3999	train
536	0.13	0.2529	385.5	3854	1383.92	13838.2	4281.25	42811.5	400	3999	train
537	5216.77	-0.1305	4681.81	-0.2197	5401.83	-0.0997	6246.99	0.0412	4000	-0.3333	test
538	15000	0	13178.2	-0.1215	13263.4	-0.1158	11069	-0.2621	11150	-0.2567	train
539	5259.12	0.3148	5392.77	0.3482	5630.32	0.4076	5551.23	0.3878	5500	0.375	test
540	5241.82	4.2418	4761.91	3.7619	4170.86	3.1709	5345.26	4.3453	5800	4.8	test
541	10000	0	8954.29	-0.1046	7636.56	-0.2363	5492.86	-0.4507	9500	-0.05	train
542	9496.59	1.3741	7054.54	0.7636	6752.18	0.688	5551.23	0.3878	7500	0.875	test
543	1000	0	1929.87	0.9299	3507.58	2.5076	4948.34	3.9483	2200	1.2	train
544	3999.99	0	4030.28	0.0076	4059.33	0.0148	5345.26	0.3363	6100	0.525	train
545	3000	0	3811.16	0.2704	3833.45	0.2778	5750	0.9167	4600	0.5333	train
546	9999.99	0	9005.59	-0.0994	7855.47	-0.2145	6246.99	-0.3753	9600	-0.04	train
547	4999.99	0	5006.06	0.0012	5144.75	0.029	5897.32	0.1795	5900	0.18	train
548	7000.03	0	6963.3	-0.0052	6043.32	-0.1367	4948.34	-0.2931	6800	-0.0286	train
549	6999.99	0	6965.8	-0.0049	6043.32	-0.1367	4948.34	-0.2931	6800	-0.0286	train
550	9999.99	0	8862.15	-0.1138	7488.68	-0.2511	6098.17	-0.3902	10000	0	train
551	4999.99	0	4323.5	-0.1353	3476.49	-0.3047	4746.9	-0.0506	5000	0	train
552	4999.99	0	3656.1	-0.2688	3180.98	-0.3638	4281.25	-0.1438	2900	-0.42	train
553	5000.01	0	3925.3	-0.2149	3384.74	-0.3231	4676.69	-0.0647	4000	-0.2	train
554	3000.01	0	3640.85	0.2136	3439.05	0.1464	5337.28	0.7791	4100	0.3667	train
555	4999.99	0	5429.96	0.086	5584.05	0.1168	6552.57	0.3105	5000	0	train
556	5000.01	0	3888.27	-0.2223	3059.93	-0.388	4281.25	-0.1438	3400	-0.32	train
557	4999.98	0	3895.7	-0.2209	3362.45	-0.3275	4281.25	-0.1438	4500	-0.1	train
558	5000	0	5277.92	0.0556	5347.91	0.0696	6389.52	0.2779	5100	0.02	train
559	0.05	0	1182.9	11828	2555.56	25554.6	4596.77	45966.7	2300	22999	train
560	8000	0	7194.42	-0.1007	7289.07	-0.0889	6552.57	-0.1809	8400	0.05	train
561	4999.98	0	5963.1	0.1926	6345.04	0.269	6301.85	0.2604	6400	0.28	train
562	4240.12	-0.152	3518.94	-0.2962	3084.48	-0.3831	4281.25	-0.1438	3900	-0.22	test
563	2335.81	23357.1	1751.97	17518.7	2313.65	23135.5	4596.77	45966.7	1800	17999	test
564	7999.98	0	7849.71	-0.0188	7615.8	-0.048	6307.69	-0.2115	7400	-0.075	train
565	12000	0	9725.57	-0.1895	8361.35	-0.3032	6930.68	-0.4224	11300	-0.0583	train
566	10000	0	9440.89	-0.0559	9882.04	-0.0118	6164.29	-0.3836	9600	-0.04	train
567	2000	0	2560.62	0.2803	3113.98	0.557	4989.8	1.4949	3600	0.8	train
568	4999.99	0	5465.8	0.0932	5773.69	0.1547	6164.29	0.2329	5200	0.04	train
569	5000	0	4504.8	-0.099	3873.93	-0.2252	5692.48	0.1385	4700	-0.06	train
570	0	0	0	0	0	0	0	0	0	0
571	4000	0	4780.74	0.1952	5593.24	0.3983	6552.57	0.6381	5100	0.275	train
572	4000	0	4515.34	0.1288	5230.17	0.3075	6301.85	0.5755	5000	0.25	train
573	0.02	0	464.2	4641	1069.07	10689.7	3894.39	38942.9	800	7999	train
574	5700.47	-0.1856	4446.2	-0.3648	6696.47	-0.0434	5673.47	-0.1895	4600	-0.3429	test
575	3999.99	0	3875.9	-0.031	2876.99	-0.2808	6098.17	0.5245	4300	0.075	train
576	6742.38	0.6856	5937.47	0.4844	6067.65	0.5169	6552.57	0.6381	6700	0.675	test
577	2312.61	-0.075	2113.92	-0.1544	2510.19	0.0041	4854.06	0.9416	1200	-0.52	test
578	6981.53	0.3963	6084.71	0.2169	6380.66	0.2761	6552.57	0.3105	6300	0.26	test
579	6015.71	0.5039	5502.41	0.3756	4914.6	0.2287	6301.85	0.5755	6350	0.5875	test
580	4086.34	-0.4356	4700.18	-0.3508	3955.63	-0.4536	4676.69	-0.354	3149.6	-0.565	test
581	-0.02	0	1062.4	10623	1596.57	15964.7	4239.2	42391	1400	13999	train
582	3668.09	36679.9	3312.31	33122.1	4027.16	40270.6	4989.8	49897	4700	46999	test
583	5000	0	4089.8	-0.182	3473.21	-0.3054	4746.9	-0.0506	4900	-0.02	train
584	0	0	0	0	0	0	0	0	0	0
585	0	0	374.77	3746.7	1328.35	13282.5	3809.32	38092.2	0	0	train
586	4999.98	0	3937.2	-0.2126	2527.61	-0.4945	4193.04	-0.1614	4700	-0.06	train
587	2.13	20.2991	966.9	9668	1763.11	17630.1	4281.25	42811.5	900	8999	train
588	6999.99	0	6975.02	-0.0036	6043.32	-0.1367	4854.06	-0.3066	6900	-0.0143	train
589	4000.01	0	5162.59	0.2906	5275.02	0.3188	6246.99	0.5617	4400	0.1	train
590	0	0	0	0	0	0	0	0	0	0
591	10000	0	8841.96	-0.1158	7781.79	-0.2218	5673.47	-0.4327	10000	0	train
592	7999.98	0	7795.8	-0.0255	6824.75	-0.1469	4948.34	-0.3815	8000	0	train
593	8000	0	7711.11	-0.0361	7134.67	-0.1082	5551.23	-0.3061	8000	0	train
594	8000	0	7316.33	-0.0855	6240.69	-0.2199	4744.97	-0.4069	8000	0	train
595	3999.99	0	4355.84	0.089	4391.93	0.098	4854.06	0.2135	3650	-0.0875	train
596	2787.83	-0.303	4451.18	0.1128	4235.93	0.059	4948.34	0.2371	5900	0.475	test
597	8000	0	7009.29	-0.1238	6369.89	-0.2038	4746.9	-0.4066	8000	0	train
598	7292.2	-0.0885	6903.36	-0.1371	6438.36	-0.1952	4746.9	-0.4066	8100	0.0125	test
599	9777.22	-0.0223	8883.9	-0.1116	8742.8	-0.1257	5673.47	-0.4327	9500	-0.05	test
600	8000.01	0	7150.52	-0.1062	6223.27	-0.2221	4989.8	-0.3763	7000	-0.125	train
601	3000	0	3738.62	0.2462	3148.74	0.0496	4854.06	0.618	3900	0.3	train
602	6000.02	0	5669.66	-0.0551	4511.8	-0.248	4854.06	-0.191	7000	0.1667	train
603	3230.22	-0.354	5039.08	0.0078	5870.02	0.174	4746.9	-0.0506	4500	-0.1	test
604	2378.05	23779.5	4163.74	41636.4	4123.74	41236.4	4854.06	48539.6	4200	41999	test
604	2378.05	23779.5	4163.74	41636.4	4123.74	41236.4	4854.06	48539.6	4200	41999	test
605	8233.24	1.7444	6107.37	1.0358	6262.77	1.0876	6301.85	1.1006	5500	0.8333	test
606	0	0	0	0	0	0	0	0	0	0
607	4000.02	0	4386.86	0.0967	4225.53	0.0564	5345.26	0.3363	3900	-0.025	train
608	10000	0	8928.66	-0.1071	8235.28	-0.1765	6693.76	-0.3306	10000	0	train
609	5000.01	0	5597.42	0.1195	6325.91	0.2652	6671.88	0.3344	6300	0.26	train
610	8782.52	-0.2681	6392.9	-0.4673	7092.01	-0.409	5317.85	-0.5568	6800	-0.4333	test
611	7999.99	0	7643.94	-0.0445	7004.77	-0.1244	6166.67	-0.2292	7700	-0.0375	train
612	0	0	0	0	0	0	0	0	0	0
613	8000.01	0	7652.94	-0.0434	7109.54	-0.1113	5551.23	-0.3061	7500	-0.0625	train
614	6302.85	0.5757	5926.12	0.4815	6452.49	0.6131	5452.38	0.3631	6000	0.5	test
615	3438.81	-0.6561	7820.26	-0.218	7260.56	-0.2739	5452.38	-0.4548	8600	-0.14	test
616	6000.01	0	5513.4	-0.0811	5644.19	-0.0593	5551.23	-0.0748	5900	-0.0167	train
617	6000	0	5821.14	-0.0298	5605.94	-0.0657	5492.86	-0.0845	6700	0.1167	train
618	3487.82	0.3951	6333.78	1.5335	6575.4	1.6302	4239.2	0.6957	8500	2.4	test
618	3487.82	0.3951	6333.78	1.5335	6575.4	1.6302	4239.2	0.6957	8500	2.4	test
619	10000	0	8974.42	-0.1026	7533.61	-0.2466	5673.47	-0.4327	8600	-0.14	train
620	10000	0	9073.81	-0.0926	8360.78	-0.1639	5492.86	-0.4507	8700	-0.13	train
621	-0.02	0	723.4	7232.98	660.2	6601.03	3809.32	38092.2	0	0	train
622	3000	0	4081.79	0.3606	4980.79	0.6603	4746.9	0.5823	4400	0.4667	train
623	1664.04	16639.4	1507.78	15076.8	1951.28	19511.8	4744.97	47448.7	150	1499	test
624	0	0	0	0	0	0	0	0	0	0
625	4298.18	-0.1404	5047.55	0.0095	5412.98	0.0826	4854.06	-0.0292	4550	-0.09	test
626	1999.99	0	3285.81	0.6429	4123.11	1.0616	5551.23	1.7756	3400	0.7	train
627	7999.99	0	7639.49	-0.0451	7251.23	-0.0936	6552.57	-0.1809	7500	-0.0625	train
628	6327.09	0.2654	5599.57	0.1199	6208.21	0.2416	6301.85	0.2604	5300	0.06	test
629	8735.77	-0.1264	7755.97	-0.2244	8472.56	-0.1527	6693.76	-0.3306	6800	-0.32	test
630	2000	0	3232.08	0.616	4226.07	1.113	5337.28	1.6686	2000	0	train
631	7351.04	0.4702	6347.57	0.2695	6533.84	0.3068	6552.57	0.3105	6900	0.38	test
632	7585.51	0.5171	6336.84	0.2674	6533.84	0.3068	6693.76	0.3388	6900	0.38	test
633	8309.74	0.0387	7302.37	-0.0872	8222.26	0.0278	6301.85	-0.2123	7400	-0.075	test
634	5000	0	5103.7	0.0207	5087.35	0.0175	4193.04	-0.1614	5000	0	train
635	0	0	962.6	9624.98	1184.5	11844	3861.84	38617.4	950	9499	train
636	5000.01	0	5473.2	0.0946	6227.58	0.2455	6862.5	0.3725	6400	0.28	train
637	0.02	0	300.5	3003.99	650.03	6499.28	3840	38399	0	0	train
638	-0.01	0	308.7	3085.99	650.03	6499.28	3840	38399	0	0	train
639	4167.34	0.0418	5076.39	0.2691	4220.9	0.0552	4281.25	0.0703	5300	0.325	test
640	9999.95	0	9002.31	-0.0998	9132.05	-0.0868	7142.86	-0.2857	11000	0.1	train
641	15000	0	11663.7	-0.2224	12057.7	-0.1962	11488.9	-0.2341	9700	-0.3533	train
642	15005.8	0.0004	10112.5	-0.3258	10746.3	-0.2836	9276.6	-0.3816	9700	-0.3533	test
643	10000	0	8872.73	-0.1127	8129.26	-0.1871	5673.47	-0.4327	9900	-0.01	train
644	9606.8	-0.0393	8514.7	-0.1485	7922.06	-0.2078	5492.86	-0.4507	9900	-0.01	test
645	4999.95	0	5010.25	0.0021	5120.51	0.0241	5897.25	0.1794	4500	-0.1	train
646	6299.25	2.1496	6629.94	2.315	5898.47	1.9492	6357.66	2.1788	9400	3.7	test
647	8000.02	0	7697.62	-0.0378	6796.73	-0.1504	7000	-0.125	7600	-0.05	train
648	7999.97	0	8208.14	0.026	9243.89	0.1555	6985.51	-0.1268	7100	-0.1125	train
649	7868.97	-0.2131	7950.7	-0.2049	8135.82	-0.1864	6693.76	-0.3306	8800	-0.12	test
650	5000	0	5216.09	0.0432	5641.6	0.1283	6576.38	0.3153	5000	0	train
651	-0.02	0	964.28	9641.8	1451.38	14512.8	3736.84	37367.4	2300	22999	train
652	5098.51	-0.4901	7968.28	-0.2032	7806.07	-0.2194	6493.85	-0.3506	7800	-0.22	test
653	4599.99	0	5153.36	0.1203	4959.11	0.0781	6493.85	0.4117	4820	0.0478	train
654	4499.97	0	4707.55	0.0461	3960.82	-0.1198	5692.48	0.265	4560	0.0133	train
655	5000	0	5227.25	0.0455	5380.95	0.0762	6357.66	0.2715	5000	0	train
656	7000	0	6402.9	-0.0853	5936	-0.152	6671.88	-0.0469	6300	-0.1	train
657	6466.79	-0.1917	7499.28	-0.0626	8813.51	0.1017	6357.66	-0.2053	7800	-0.025	test
658	3500	0	4414.07	0.2612	5398.08	0.5423	6493.85	0.8554	3450	-0.0143	train
659	3000	0	4098.92	0.3663	4928.21	0.6427	6591.16	1.1971	4600	0.5333	train
660	5000.01	0	5337.74	0.0675	5236.34	0.0473	7179.91	0.436	4900	-0.02	train
661	8671.82	-0.1328	8255.44	-0.1745	8382.45	-0.1618	6925.34	-0.3075	8600	-0.14	test
662	15000	0	12461	-0.1693	13073.1	-0.1285	11069	-0.2621	11400	-0.24	train
663	6976.27	0.3953	7608.54	0.5217	7132.7	0.4265	6246.99	0.2494	9100	0.82	test
664	-0.01	0	341.81	3417.11	1236.55	12364.5	4088.03	40879.3	0	0	train
665	4245.38	-0.5755	6469.73	-0.353	5857.92	-0.4142	5337.28	-0.4663	7900	-0.21	test
666	-0.02	0	513.54	5134.41	659.41	6593.1	3809.32	38092.2	0	0	train
667	11000	0	9624.18	-0.1251	8519.44	-0.2255	8109.93	-0.2627	9800	-0.1091	train
668	10000	0	8691.79	-0.1308	7491.99	-0.2508	6693.76	-0.3306	9500	-0.05	train
669	7000.02	0	6953.65	-0.0066	7615.52	0.0879	7000	0	6400	-0.0857	train
670	7000.01	0	6920.4	-0.0114	7428.92	0.0613	7264.41	0.0378	6600	-0.0571	train
671	-0.01	0	770.21	7701.13	840.51	8404.08	2666.67	26665.7	0	0	train
672	-0.08	0	620.99	6208.87	65.42	653.211	3816.43	38163.3	0	0	train
673	5000	0	4228.7	-0.1543	5484.11	0.0968	4854.06	-0.0292	2500	-0.5	train
674	10000	0	8436.2	-0.1564	10223.8	0.0224	6164.29	-0.3836	5000	-0.5	train
674	10000	0	8436.2	-0.1564	10223.8	0.0224	6164.29	-0.3836	5000	-0.5	train
675	4942.92	-0.5057	4259.1	-0.5741	4584.41	-0.5416	5337.28	-0.4663	2500	-0.75	test
676	10000	0	7678.6	-0.2321	7409	-0.2591	5452.38	-0.4548	6000	-0.4	train
677	7037.29	-0.5308	6438.47	-0.5708	5953.45	-0.6031	7179.91	-0.5213	6650	-0.5567	test
678	10385.2	-0.2582	6663.2	-0.5241	5912.54	-0.5777	6576.38	-0.5303	7450	-0.4679	test
679	9999.98	0	9612.15	-0.0388	9145.74	-0.0854	8435.93	-0.1564	9700	-0.03	train
680	2000	0	3036.07	0.518	4322.1	1.1611	5692.48	1.8462	3100	0.55	train
681	7999.99	0	7605.08	-0.0494	6793.24	-0.1508	6042.18	-0.2447	8700	0.0875	train
682	8000.01	0	7994.76	-0.0007	7538.05	-0.0577	7179.91	-0.1025	7600	-0.05	train
683	8000.04	0	7889.25	-0.0138	7245.64	-0.0943	6357.66	-0.2053	9100	0.1375	train
684	8000.02	0	5731.2	-0.2836	5155.28	-0.3556	4746.9	-0.4066	5800	-0.275	train
685	4454.08	-0.5546	2582.19	-0.7418	3834.43	-0.6166	4088.03	-0.5912	500	-0.95	test
686	6000	0	6224.79	0.0375	6880.66	0.1468	6552.57	0.0921	7000	0.1667	train
687	3000.01	0	3807.16	0.2691	5572.44	0.8575	6552.57	1.1842	4400	0.4667	train
688	5000.02	0	5902.23	0.1804	4693.42	-0.0613	5345.26	0.0691	6450	0.29	train
689	15000	0	11521.2	-0.2319	12089.8	-0.194	11069	-0.2621	12100	-0.1933	train
690	1765.03	-0.8235	970.92	-0.9029	2665.82	-0.7334	3894.39	-0.6106	1100	-0.89	test
691	7999.99	0	8256.01	0.032	8619.01	0.0774	8649.5	0.0812	8700	0.0875	train
691	7999.99	0	8256.01	0.032	8619.01	0.0774	8649.5	0.0812	8700	0.0875	train
692	2173.5	21734	436.43	4363.32	844.49	8443.94	3595.31	35952.1	0	0	test
693	1085.47	10853.7	348.8	3487	1222.25	12221.5	4239.2	42391	0	0	test
694	1999.99	0	1424.8	-0.2876	1083.57	-0.4582	4088.03	1.044	800	-0.6	train
695	-0.01	0	666.42	6663.19	1237.12	12370.2	4239.2	42391	1000	9999	train
696	-0.66	-7.6264	467.82	4677.2	-37.95	-380.464	3494.62	34945.2	1000	9999	train
697	-319.78	-3198.82	446.82	4467.2	-37.95	-380.464	3494.62	34945.2	1000	9999	test
698	0	0	144.9	1448	1080	10799	3809.32	38092.2	0	0	train
699	15000	0	12556.4	-0.1629	12620	-0.1587	11488.9	-0.2341	12700	-0.1533	train
700	-163.69	-1637.88	1426.22	14261.2	14.35	142.531	4239.2	42391	1000	9999	test
701	15000	0	12062.9	-0.1958	11815.7	-0.2123	11069	-0.2621	13800	-0.08	train
702	8000.02	0	8120.98	0.0151	8061.42	0.0077	7329.73	-0.0838	7900	-0.0125	train
703	7000	0	4930.47	-0.2956	5534.25	-0.2094	4596.77	-0.3433	4100	-0.4143	train
704	2069.7	-0.5861	2298.99	-0.5402	5358.01	0.0716	4281.25	-0.1438	2500	-0.5	test
705	6999.99	0	6356.44	-0.0919	5584.39	-0.2022	4989.8	-0.2872	6000	-0.1429	train
706	6224.24	0.0374	5693.98	-0.051	5765.86	-0.039	5897.32	-0.0171	7100	0.1833	test
707	-309.5	-3096.03	1866.86	18667.6	496.67	4965.72	3816.43	38163.3	2300	22999	test
708	7022.61	-0.1222	7300.12	-0.0875	7802.43	-0.0247	6493.85	-0.1883	7800	-0.025	test
709	10000	0	9576.68	-0.0423	9580.61	-0.0419	7865.17	-0.2135	9200	-0.08	train
710	8717.97	4.812	6753.96	3.5026	8070.59	4.3804	7179.91	3.7866	7100	3.7333	test
711	4499.99	0	4695	0.0433	4300.8	-0.0443	6301.85	0.4004	5050	0.1222	train
712	0	0	0	0	0	0	0	0	0	0
713	7000.02	0	6833.61	-0.0238	5451.12	-0.2213	5750	-0.1786	8000	0.1429	train
714	0	0	181.7	1816	845.54	8454.43	4088.03	40879.3	0	0	train
715	8281.07	-0.2472	8125.36	-0.2613	9507.14	-0.1357	8435.93	-0.2331	8900	-0.1909	test
716	-0.01	0	1414.84	14147.4	2053.24	20531.4	4088.03	40879.3	2700	26999	train
717	7000.01	0	7474.93	0.0678	7296.55	0.0424	7704.17	0.1006	6800	-0.0286	train
718	-0.03	0	1161.3	11612	847.08	8469.84	4634.58	46344.8	1000	9999	train
719	-0.01	0	620.06	6199.56	14.94	148.422	4239.2	42391	1000	9999	train
720	1.04	9.385	247.78	2476.81	52.95	528.466	3464.86	34647.6	0	0	train
721	8000.01	0	7703.47	-0.0371	7599.12	-0.0501	6985.51	-0.1268	7600	-0.05	train
722	7000.03	0	7430.52	0.0615	6839.46	-0.0229	8109.93	0.1586	8100	0.1571	train
723	62.7	626.026	1381.44	13813.4	987.85	9877.46	3816.43	38163.3	0	0	test
724	7000.03	0	6982.97	-0.0024	7071.61	0.0102	7264.41	0.0378	8600	0.2286	train
725	4000.01	0	4857.88	0.2145	4783.76	0.1959	6301.85	0.5755	5700	0.425	train
726	5000	0	6402.46	0.2805	7374.18	0.4748	6930.68	0.3861	9750	0.95	train
727	4178.32	-0.1643	4987.87	-0.0024	4553.51	-0.0893	5692.48	0.1385	3800	-0.24	test
728	5000.03	0	5088.89	0.0178	4952.61	-0.0095	5337.28	0.0675	5000	0	train
729	3000	0	3560.29	0.1868	3985.85	0.3286	5750	0.9167	3950	0.3167	train
730	5000.01	0	5348.83	0.0698	4473.38	-0.1053	5337.28	0.0675	5100	0.02	train
731	2999.99	0	3471.19	0.1571	3991.95	0.3306	5337.28	0.7791	3050	0.0167	train
731	2999.99	0	3471.19	0.1571	3991.95	0.3306	5337.28	0.7791	3050	0.0167	train
732	8000.01	0	7585.68	-0.0518	8136.7	0.0171	7179.91	-0.1025	6600	-0.175	train
733	2000	0	3742.5	0.8712	4262.83	1.1314	6042.18	2.0211	3900	0.95	train
734	5000.01	0	5199.88	0.04	4815.13	-0.037	6301.85	0.2604	5000	0	train
735	8000	0	7653.9	-0.0433	6502.35	-0.1872	6357.66	-0.2053	7700	-0.0375	train
736	7000.01	0	7077.6	0.0111	7268.37	0.0383	6591.16	-0.0584	7700	0.1	train
737	7000.01	0	7440.83	0.063	7339.69	0.0485	7329.73	0.0471	7300	0.0429	train
738	7000.01	0	6749.1	-0.0358	6039.13	-0.1373	7704.17	0.1006	6300	-0.1	train
739	1500	0	3216.26	1.1442	4278.72	1.8525	5345.26	2.5635	3550	1.3667	train
740	6000	0	5909.32	-0.0151	5725.24	-0.0458	6042.18	0.007	5750	-0.0417	train
741	6871.28	0.3743	6318.56	0.2637	3152.44	-0.3695	7264.41	0.4529	6050	0.21	test
742	4000.02	0	5148.45	0.2871	5639.84	0.41	7000	0.75	5600	0.4	train
743	3318.26	33181.6	1995.71	19956.1	3050.43	30503.3	4989.8	49897	2450	24499	test
744	5000	0	3390	-0.322	1920.07	-0.616	3816.43	-0.2367	3500	-0.3	train
745	1000.01	0	2708.51	1.7085	2959.36	1.9594	4281.25	3.2812	1550	0.55	train
746	1999.99	0	4260.09	1.13	5135.59	1.5678	6493.85	2.2469	4900	1.45	train
747	7999.99	0	6464.96	-0.1919	5437.2	-0.3204	4281.25	-0.4648	7200	-0.1	train
748	8000.01	0	8353.16	0.0441	8178.62	0.0223	8582.28	0.0728	8000	0	train
749	9999.98	0	8907.67	-0.1092	7961.76	-0.2038	6301.85	-0.3698	7800	-0.22	train
750	10000	0	9665.32	-0.0335	8716.68	-0.1283	7704.17	-0.2296	10000	0	train
751	0	0	1067.57	10674.7	1488.72	14886.2	4193.04	41929.4	500	4999	train
752	6500	0	6338.57	-0.0248	5885.47	-0.0945	6246.99	-0.0389	6400	-0.0154	train
753	7578.84	-0.1579	6785.82	-0.246	7356.09	-0.1827	7264.41	-0.1928	6900	-0.2333	test
754	3000.01	0	3578.87	0.193	4670.3	0.5568	6493.85	1.1646	3500	0.1667	train
755	9999.99	0	9651.22	-0.0349	9055.58	-0.0944	7704.17	-0.2296	9600	-0.04	train
756	-61.19	-612.863	2309.71	23096.1	1908.16	19080.6	4676.69	46765.9	650	6499	test
757	13500	0	11030.9	-0.1829	10648.8	-0.2112	8443.33	-0.3746	11850	-0.1222	train
758	8999.99	0	7725.27	-0.1416	6215.23	-0.3094	6591.16	-0.2676	8500	-0.0556	train
759	5000	0	5742.26	0.1485	6929.13	0.3858	6591.16	0.3182	5000	0	train
760	6000	0	6002	0.0003	5472.15	-0.088	7704.17	0.284	5500	-0.0833	train
761	7494.91	0.8737	6160.91	0.5402	5466.64	0.3667	6042.18	0.5105	5450	0.3625	test
762	-0.02	0	909.81	9097.13	994.05	9939.53	4193.04	41929.4	0	0	train
763	20000	0	15438.3	-0.2281	17492.3	-0.1254	15829.5	-0.2085	16000	-0.2	train
764	6000.01	0	6033.6	0.0056	5426.84	-0.0955	7704.17	0.284	5500	-0.0833	train
765	10000	0	8132.7	-0.1867	7440.58	-0.2559	5692.48	-0.4308	9300	-0.07	train
766	4538.85	-0.2435	7945.22	0.3242	7545.54	0.2576	8582.28	0.4304	8600	0.4333	test
767	12000	0	9692.28	-0.1923	10059.6	-0.1617	7179.91	-0.4017	8550	-0.2875	train
768	5000.01	0	6117.19	0.2234	6919.37	0.3839	6985.51	0.3971	6600	0.32	train
769	2500	0	3431.35	0.3725	4310.9	0.7244	4239.2	0.6957	2500	0	train
770	5000.02	0	5321.5	0.0643	6219.43	0.2439	6493.85	0.2988	5000	0	train
771	8999.99	0	8138.15	-0.0958	7083.91	-0.2129	6576.38	-0.2693	8200	-0.0889	train
772	10000	0	9601.38	-0.0399	8191.82	-0.1808	6576.38	-0.3424	9700	-0.03	train
773	7771.07	-0.2229	5850.59	-0.4149	7091.44	-0.2909	6301.85	-0.3698	4700	-0.53	test
774	-0.11	-2.069	650.3	6502	1218.74	12186.4	3464.86	34647.6	300	2999	train
775	9000.01	0	8011.9	-0.1098	7562.92	-0.1597	6591.16	-0.2676	8700	-0.0333	train
776	-0.01	0	1182	11819	201.63	2015.33	4281.25	42811.5	800	7999	train
777	-0.02	0	416.4	4163.04	372.56	3724.61	3464.86	34647.6	1600	15999	train
778	4999.99	0	5443.41	0.0887	5321.91	0.0644	6246.99	0.2494	4800	-0.04	train
779	-0.01	0	1004.74	10046.4	214.78	2146.78	3861.84	38617.4	0	0	train
780	-178.01	-1781.06	1764.41	17643.1	2029.32	20292.2	4193.04	41929.4	800	7999	test
781	8000.02	0	7482.4	-0.0647	6718.57	-0.1602	7865.17	-0.0169	7400	-0.075	train
782	5000.01	0	5238.15	0.0476	5747.03	0.1494	5551.23	0.1102	5500	0.1	train
783	10000	0	9416.08	-0.0584	9237.7	-0.0762	7704.17	-0.2296	9600	-0.04	train
784	1.29	11.9	635.05	6349.51	1085.6	10855	3809.32	38092.2	800	7999	train
785	5000.01	0	6290.73	0.2581	7171.06	0.4342	7179.91	0.436	6300	0.26	train
786	645.47	6453.72	1805.13	18050.3	598.19	5980.91	4634.58	46344.8	1200	11999	test
787	5715.99	0.9053	4503.63	0.5012	5050.09	0.6834	6246.99	1.0823	4700	0.5667	test
788	8000.01	0	7462.62	-0.0672	6185.17	-0.2269	5750	-0.2812	8000	0	train
789	5916.11	1.9581	4892.67	1.4463	5273.73	1.6369	5897.32	1.9487	6800	2.4	test
790	4645.51	0.3273	5484.8	0.5671	4548.68	0.2996	5551.23	0.5861	7250	1.0714	test
791	9455.16	0.5759	7908.92	0.3182	7786.56	0.2978	7264.41	0.2107	7200	0.2	test
792	5000	0	5167.68	0.0335	5233.66	0.0467	6357.66	0.2715	5150	0.03	train
793	3999.99	0	4584.8	0.1462	4798.43	0.1996	6357.66	0.5894	4200	0.05	train
794	6646.14	-0.3354	5485.28	-0.4515	5985.77	-0.4014	6357.66	-0.3642	5000	-0.5	test
795	5000	0	5105.43	0.0211	5325.35	0.0651	4989.8	-0.002	5100	0.02	train
796	4999.99	0	4941.1	-0.0118	4673.01	-0.0654	6042.18	0.2084	4900	-0.02	train
797	7304.99	-0.2695	6867.66	-0.3132	6835.69	-0.3164	6301.85	-0.3698	8400	-0.16	test
798	7156.66	-0.2843	5884.89	-0.4115	5894.41	-0.4106	6301.85	-0.3698	7300	-0.27	test
799	-0.03	0	1095.16	10950.6	939.09	9389.89	2846.94	28468.4	2000	19999	train
800	8000.01	0	7577.26	-0.0528	7152.5	-0.1059	6246.99	-0.2191	7800	-0.025	train
801	10000	0	8986.08	-0.1014	9393.92	-0.0606	5897.25	-0.4103	7650	-0.235	train
802	3917.03	-0.3472	5509.86	-0.0817	5268.71	-0.1219	5750	-0.0417	6200	0.0333	test
803	10000	0	8955.8	-0.1044	8960.61	-0.1039	6925.34	-0.3075	9649.6	-0.035	train
804	9999.98	0	8396.74	-0.1603	7929.82	-0.207	6246.99	-0.3753	9350	-0.065	train
805	4293.19	-0.1414	3980.11	-0.204	3676.08	-0.2648	4444.44	-0.1111	2850	-0.43	test
806	3000	0	3824.97	0.275	4851.77	0.6173	5551.23	0.8504	3750	0.25	train
807	5000.02	0	5367.71	0.0735	6248.1	0.2496	5345.26	0.0691	5500	0.1	train
808	10000	0	9733.59	-0.0266	10279.9	0.028	6985.51	-0.3014	9200	-0.08	train
809	4999.98	0	4754.8	-0.049	4043.78	-0.1912	5692.48	0.1385	4200	-0.16	train
810	136.51	1364.1	1235.99	12358.9	202.54	2024.37	3861.84	38617.4	500	4999	test
811	3856.41	0.2855	4589.8	0.5299	4663.72	0.5546	5750	0.9167	5200	0.7333	test
812	3.16	30.6119	545.5	5454.03	-349.07	-3491.67	3595.31	35952.1	500	4999	train
813	6000.01	0	6060.57	0.0101	6144.27	0.024	6301.85	0.0503	6900	0.15	train
814	9121.98	1.6063	7117.22	1.0335	7080.82	1.0231	7264.41	1.0755	7600	1.1714	test
815	-0.02	0	981.45	9813.52	1604.6	16045	4088.03	40879.3	950	9499	train
816	4798.27	-0.2003	4349.9	-0.275	4729.94	-0.2117	4948.34	-0.1753	2000	-0.6667	test
817	10000	0	9778.52	-0.0221	9332.13	-0.0668	6576.38	-0.3424	10000	0	train
818	-209.77	-2098.7	383.7	3835.98	-397.73	-3978.27	3595.31	35952.1	0	0	test
819	9999.98	0	8846.29	-0.1154	8440.66	-0.1559	6591.16	-0.3409	8300	-0.17	train
820	5000.02	0	6121.94	0.2244	7151.93	0.4304	6985.51	0.3971	5850	0.17	train
821	10245	0.0245	9026.82	-0.0973	10203.2	0.0203	8109.93	-0.189	9100	-0.09	test
822	8297.34	0.0372	8404.12	0.0505	8593.28	0.0742	6591.16	-0.1761	6850	-0.1438	test
823	6000.01	0	6457.5	0.0762	6573.94	0.0957	7264.41	0.2107	5800	-0.0333	train
824	5000.02	0	5463.71	0.0927	5722.87	0.1446	6671.88	0.3344	5000	0	train
825	7052.28	6.0523	5474.34	4.4743	4408.23	3.4082	7264.41	6.2644	5600	4.6	test
826	5999.96	0	6316.82	0.0528	6736.15	0.1227	7740.74	0.2901	6600	0.1	train
827	7000	0	6041.3	-0.137	5324.73	-0.2393	5897.32	-0.1575	7300	0.0429	train
828	4000	0	4335.1	0.0838	5569.25	0.3923	6042.18	0.5105	4900	0.225	train
829	4000.01	0	4351.28	0.0878	5569.25	0.3923	6042.18	0.5105	4300	0.075	train
830	6028.61	0.7225	5362.7	0.5322	6310.95	0.8031	6591.16	0.8832	6050	0.7286	test
831	7800.93	-0.2199	9051.95	-0.0948	8729	-0.1271	6985.51	-0.3014	10000	0	test
832	10000	0	9651.74	-0.0348	9575.7	-0.0424	6591.16	-0.3409	8900	-0.11	train
833	7000.01	0	6362.73	-0.091	5953	-0.1496	5692.48	-0.1868	5900	-0.1571	train
834	5561.1	-0.4439	7080.47	-0.292	6688.56	-0.3311	5337.28	-0.4663	7550	-0.245	test
835	5999.99	0	6037.75	0.0063	5542.84	-0.0762	7704.17	0.284	5700	-0.05	train
836	3411.6	-0.4314	4379.57	-0.2701	3703.16	-0.3828	4948.34	-0.1753	1000	-0.8333	test
837	10000	0	7574.67	-0.2425	7901.28	-0.2099	5452.38	-0.4548	5000	-0.5	train
838	-190.9	-1909.99	2452.37	24522.7	3038.52	30384.2	3809.32	38092.2	3650	36499	test
839	0.05	0	300.97	3008.74	319.91	3198.09	3809.32	38092.2	0	0	train
840	228.17	2280.7	1598.85	15987.5	1880.56	18804.6	4239.2	42391	3100	30999	test
841	9999.98	0	7035.9	-0.2964	7144.29	-0.2856	4989.8	-0.501	10000	0	train
842	12000	0	10499.2	-0.1251	8466.36	-0.2945	7264.41	-0.3946	11600	-0.0333	train
843	4416.05	44159.5	1780.84	17807.4	2211.96	22118.6	3894.39	38942.9	1600	15999	test
844	6000	0	6326.94	0.0545	6736.15	0.1227	7740.74	0.2901	6600	0.1	train
845	7000	0	7143.64	0.0205	6732.85	-0.0382	6693.76	-0.0437	7550	0.0786	train
846	-0.03	0	557.22	5571.22	355.33	3552.34	3816.43	38163.3	0	0	train
847	3415.21	34151.1	1687.09	16869.9	3848.93	38488.3	3861.84	38617.4	0	0	test
848	4594.64	0.1487	5468.45	0.3671	4186.67	0.0467	6493.85	0.6235	5600	0.4	test
849	2999.99	0	4631.1	0.5437	5541.82	0.8473	6552.57	1.1842	4900	0.6333	train
850	5000	0	5424.44	0.0849	5065.54	0.0131	6357.66	0.2715	6100	0.22	train
851	5000	0	5305.57	0.0611	5327.89	0.0656	5750	0.15	5600	0.12	train
852	5999.99	0	6037.75	0.0063	5542.84	-0.0762	7704.17	0.284	5700	-0.05	train
853	-0.02	0	684.25	6841.5	2090.59	20904.9	3464.86	34647.6	0	0	train
854	3999.99	0	4775.03	0.1938	4756.87	0.1892	6301.85	0.5755	5700	0.425	train
855	3000	0	3665.87	0.222	5369.46	0.7898	5750	0.9167	3200	0.0667	train
856	1999.99	0	2958.11	0.4791	4081.45	1.0407	5897.25	1.9486	4450	1.225	train

## Sheet: Comparação_Classificação
Processo	Classe
132	E
184	E
305	E
367	E
373	E
382	E
461	E
482	E
503	E
64	E
682	E
698	E
264	I
397	I
651	I
10	I
110	I
111	I
112	I
120	I
140	I
150	I
172	I
18	I
196	I
197	I
199	I
2	I
201	I
206	I
227	I
242	I
245	I
247	I
252	I
271	I
273	I
282	I
291	I
296	I
304	I
311	I
314	I
323	I
328	I
329	I
340	I
341	I
345	I
355	I
357	I
361	I
367	I
386	I
389	I
401	I
413	I
436	I
470	I
471	I
482	I
486	I
508	I
513	I
518	I
529	I
559	I
563	I
581	I
604	I
606	I
623	I
624	I
637	I
638	I
66	I
664	I
672	I
696	I
697	I
698	I
7	I
712	I
714	I
716	I
718	I
719	I
723	I
743	I
756	I
776	I
779	I
780	I
818	I
83	I
839	I
843	I
846	I
847	I
95	I
96	I
1	PP
101	PP
102	PP
103	PP
104	PP
105	PP
107	PP
109	PP
11	PP
113	PP
114	PP
115	PP
116	PP
117	PP
118	PP
119	PP
12	PP
121	PP
124	PP
125	PP
128	PP
129	PP
13	PP
130	PP
131	PP
132	PP
133	PP
136	PP
137	PP
139	PP
14	PP
140	PP
141	PP
142	PP
143	PP
144	PP
145	PP
146	PP
147	PP
148	PP
151	PP
152	PP
153	PP
154	PP
155	PP
156	PP
157	PP
158	PP
159	PP
16	PP
161	PP
162	PP
164	PP
165	PP
166	PP
168	PP
169	PP
17	PP
171	PP
173	PP
175	PP
176	PP
178	PP
179	PP
180	PP
181	PP
182	PP
185	PP
186	PP
187	PP
189	PP
190	PP
191	PP
192	PP
193	PP
194	PP
195	PP
198	PP
200	PP
203	PP
205	PP
21	PP
210	PP
211	PP
212	PP
213	PP
214	PP
216	PP
217	PP
218	PP
219	PP
22	PP
220	PP
221	PP
223	PP
224	PP
225	PP
226	PP
228	PP
229	PP
126	PP
15	PP
174	PP
204	PP
23	PP
256	PP
278	PP
300	PP
33	PP
359	PP
391	PP
438	PP
50	PP
54	PP
619	PP
656	PP
68	PP
703	PP
729	PP
748	PP
770	PP
792	PP
812	PP
833	PP
230	PP
231	PP
233	PP
234	PP
235	PP
236	PP
237	PP
24	PP
241	PP
243	PP
244	PP
246	PP
248	PP
249	PP
25	PP
250	PP
251	PP
253	PP
254	PP
255	PP
257	PP
258	PP
259	PP
26	PP
260	PP
261	PP
262	PP
263	PP
265	PP
266	PP
267	PP
268	PP
269	PP
27	PP
270	PP
272	PP
274	PP
275	PP
276	PP
277	PP
279	PP
28	PP
280	PP
281	PP
283	PP
284	PP
285	PP
286	PP
287	PP
288	PP
289	PP
290	PP
292	PP
294	PP
295	PP
297	PP
298	PP
299	PP
3	PP
30	PP
301	PP
302	PP
303	PP
305	PP
308	PP
31	PP
310	PP
313	PP
315	PP
316	PP
317	PP
318	PP
319	PP
32	PP
321	PP
322	PP
324	PP
325	PP
326	PP
327	PP
330	PP
331	PP
332	PP
333	PP
335	PP
336	PP
338	PP
342	PP
343	PP
344	PP
346	PP
348	PP
349	PP
35	PP
350	PP
351	PP
352	PP
354	PP
356	PP
358	PP
36	PP
360	PP
362	PP
363	PP
368	PP
369	PP
37	PP
370	PP
371	PP
372	PP
374	PP
375	PP
376	PP
377	PP
38	PP
383	PP
387	PP
388	PP
39	PP
390	PP
394	PP
395	PP
396	PP
399	PP
4	PP
402	PP
403	PP
406	PP
409	PP
41	PP
410	PP
412	PP
416	PP
417	PP
42	PP
421	PP
427	PP
43	PP
431	PP
435	PP
44	PP
446	PP
45	PP
46	PP
460	PP
461	PP
463	PP
464	PP
466	PP
47	PP
473	PP
478	PP
479	PP
48	PP
489	PP
49	PP
492	PP
494	PP
499	PP
5	PP
500	PP
505	PP
509	PP
51	PP
510	PP
512	PP
515	PP
516	PP
517	PP
519	PP
52	PP
520	PP
522	PP
527	PP
53	PP
532	PP
533	PP
534	PP
536	PP
538	PP
542	PP
544	PP
55	PP
56	PP
57	PP
570	PP
58	PP
580	PP
584	PP
585	PP
586	PP
589	PP
599	PP
6	PP
60	PP
601	PP
602	PP
608	PP
61	PP
610	PP
62	PP
621	PP
622	PP
627	PP
628	PP
63	PP
630	PP
635	PP
641	PP
643	PP
646	PP
647	PP
648	PP
649	PP
65	PP
650	PP
652	PP
653	PP
654	PP
655	PP
657	PP
658	PP
659	PP
660	PP
661	PP
663	PP
665	PP
666	PP
667	PP
669	PP
67	PP
670	PP
671	PP
673	PP
674	PP
675	PP
676	PP
677	PP
678	PP
679	PP
680	PP
681	PP
683	PP
684	PP
685	PP
686	PP
687	PP
688	PP
689	PP
69	PP
690	PP
691	PP
692	PP
694	PP
695	PP
699	PP
70	PP
700	PP
701	PP
702	PP
704	PP
705	PP
706	PP
707	PP
708	PP
709	PP
71	PP
710	PP
711	PP
713	PP
715	PP
717	PP
72	PP
720	PP
721	PP
724	PP
725	PP
726	PP
727	PP
728	PP
73	PP
730	PP
731	PP
732	PP
733	PP
734	PP
735	PP
736	PP
737	PP
738	PP
739	PP
74	PP
740	PP
741	PP
742	PP
743	PP
744	PP
745	PP
746	PP
747	PP
749	PP
75	PP
750	PP
752	PP
753	PP
754	PP
755	PP
757	PP
758	PP
759	PP
76	PP
760	PP
761	PP
762	PP
763	PP
764	PP
766	PP
767	PP
769	PP
77	PP
771	PP
772	PP
773	PP
774	PP
775	PP
777	PP
778	PP
78	PP
781	PP
782	PP
783	PP
784	PP
785	PP
786	PP
787	PP
788	PP
789	PP
79	PP
790	PP
791	PP
793	PP
794	PP
795	PP
796	PP
797	PP
799	PP
8	PP
80	PP
800	PP
801	PP
802	PP
803	PP
805	PP
806	PP
807	PP
808	PP
809	PP
81	PP
810	PP
811	PP
813	PP
814	PP
815	PP
816	PP
817	PP
819	PP
82	PP
820	PP
821	PP
822	PP
823	PP
824	PP
825	PP
826	PP
827	PP
828	PP
829	PP
830	PP
831	PP
832	PP
834	PP
835	PP
836	PP
837	PP
838	PP
84	PP
840	PP
841	PP
842	PP
844	PP
845	PP
848	PP
849	PP
85	PP
850	PP
851	PP
852	PP
853	PP
854	PP
855	PP
856	PP
86	PP
87	PP
88	PP
89	PP
9	PP
90	PP
91	PP
92	PP
93	PP
94	PP
97	PP
98	PP
100	PT
106	PT
122	PT
123	PT
127	PT
134	PT
135	PT
138	PT
149	PT
160	PT
163	PT
167	PT
170	PT
177	PT
183	PT
188	PT
19	PT
20	PT
202	PT
207	PT
209	PT
215	PT
222	PT
232	PT
29	PT
293	PT
306	PT
307	PT
309	PT
312	PT
320	PT
334	PT
339	PT
34	PT
347	PT
353	PT
364	PT
365	PT
366	PT
378	PT
380	PT
381	PT
382	PT
384	PT
385	PT
392	PT
393	PT
398	PT
40	PT
400	PT
404	PT
405	PT
407	PT
408	PT
411	PT
414	PT
415	PT
418	PT
419	PT
420	PT
423	PT
424	PT
425	PT
426	PT
428	PT
429	PT
430	PT
432	PT
433	PT
434	PT
437	PT
439	PT
440	PT
441	PT
442	PT
443	PT
444	PT
445	PT
447	PT
448	PT
450	PT
451	PT
452	PT
453	PT
454	PT
455	PT
456	PT
457	PT
458	PT
459	PT
462	PT
465	PT
467	PT
468	PT
469	PT
472	PT
474	PT
476	PT
477	PT
480	PT
208	PT
379	PT
422	PT
449	PT
481	PT
523	PT
553	PT
577	PT
611	PT
483	PT
484	PT
485	PT
487	PT
488	PT
490	PT
491	PT
493	PT
495	PT
496	PT
497	PT
498	PT
501	PT
502	PT
504	PT
506	PT
507	PT
511	PT
514	PT
521	PT
524	PT
525	PT
526	PT
528	PT
530	PT
531	PT
535	PT
537	PT
539	PT
540	PT
541	PT
543	PT
545	PT
546	PT
547	PT
548	PT
549	PT
550	PT
551	PT
552	PT
554	PT
555	PT
556	PT
557	PT
558	PT
560	PT
561	PT
562	PT
564	PT
565	PT
566	PT
567	PT
568	PT
569	PT
571	PT
572	PT
573	PT
574	PT
575	PT
576	PT
578	PT
579	PT
582	PT
583	PT
587	PT
588	PT
59	PT
591	PT
592	PT
593	PT
594	PT
595	PT
596	PT
597	PT
598	PT
600	PT
603	PT
605	PT
607	PT
609	PT
612	PT
613	PT
614	PT
615	PT
616	PT
617	PT
618	PT
620	PT
625	PT
626	PT
629	PT
631	PT
632	PT
633	PT
634	PT
636	PT
639	PT
64	PT
640	PT
642	PT
644	PT
645	PT
662	PT
668	PT
682	PT
693	PT
722	PT
751	PT
765	PT
768	PT
798	PT
804	PT
99	PT

## Sheet: Análise MLP
Sentença	Valor individual real	Valor individual previsto (cojunto de teste)	Diferença						Número de sentenças	Valor da sentença	Média Predição
454	20000	4879.74	15120.3						57	0	1334.88
131	20000	4907.89	15092.1						1	500	4711.9
78	17000	2688.38	14311.6						5	1000	4812.28
274	14240	2881.5	11358.5						1	1500	8717.97
500	14000	4211.34	9788.66						15	2000	4717.44
185	10000	756.3	9243.7						1	2250	5353.98
690	10000	1765.03	8234.97						2	2500	2900.22
677	15000	7037.29	7962.71						17	3000	5216.37
34	15000	7132.91	7867.09						4	3500	6002.83
69	15000	7566.64	7433.36						19	4000	5684.95
710	1500	8717.97	7217.97						2	4500	7446.15
168	9000	1931.72	7068.28						36	5000	5288.94
132	15000	8160.88	6839.12						1	5590.01	6007.81
140	3000	9828.57	6828.57						12	6000	5752.66
200	10000	3290.47	6709.53						4	7000	3979.49
421	1000	7562.48	6562.48						1	7240	4086.34
615	10000	3438.81	6561.19						1	7500	5743.08
317	0	6530.39	6530.39						10	8000	7128.87
618	10000	3487.82	6512.18						1	8900	6095.16
396	10000	3527.57	6472.43						4	9000	5761.07
16	13000	6784.57	6215.43						45	10000	6955.57
825	1000	7052.28	6052.28						3	11000	7395.06
459	2000	7987.92	5987.92						4	12000	9058.69
665	10000	4245.38	5754.62						1	13000	6784.57
81	7000	1297.17	5702.83						2	14000	7298.26
814	3500	9121.98	5621.98						1	14240	2881.5
685	10000	4454.08	5545.92						6	15000	9560.56
64	0	5536.95	5536.95						1	17000	2688.38
542	4000	9496.59	5496.59						2	20000	4893.81
6	10000	4568.29	5431.71
514	2000	7269.76	5269.76
207	10000	4756.2	5243.8
605	3000	8233.24	5233.24
675	10000	4942.92	5057.08
38	2000	7001.87	5001.87
305	0	5000.02	5000.02
305	0	5000.02	5000.02
652	10000	5098.51	4901.49
71	2000	6793.12	4793.12
177	10000	5375.54	4624.46
834	10000	5561.1	4438.9
348	3000	7424.95	4424.95
843	0	4416.05	4416.05
276	10000	5667.36	4332.64
115	10000	5697.11	4302.89
646	2000	6299.25	4299.25
75	2000	6298.65	4298.65
42	11000	6756.3	4243.7
540	1000	5241.82	4241.82
507	500	4711.9	4211.9
329	0	4197.76	4197.76
236	12000	7817.24	4182.76
333	4000	7998.71	3998.71
77	10000	6004.61	3995.39
347	2000	5968.45	3968.45
789	2000	5916.11	3916.11
501	4000	7876.75	3876.75
172	0	3857.39	3857.39
124	11000	7147.8	3852.2
127	10000	13829.9	3829.88
135	10000	6229.36	3770.64
170	10000	6264.88	3735.12
100	7000	3271.56	3728.44
582	0	3668.09	3668.09
678	14000	10385.2	3614.83
761	4000	7494.91	3494.91
459	4500	7987.92	3487.92
791	6000	9455.16	3455.16
847	0	3415.21	3415.21
313	4000	7361.59	3361.59
794	10000	6646.14	3353.86
743	0	3318.26	3318.26
407	5000	8279.99	3279.99
283	10000	6724.15	3275.85
610	12000	8782.52	3217.48
92	5000	8164.33	3164.33
580	7240	4086.34	3153.66
144	2250	5353.98	3103.98
462	3000	6063.38	3063.38
188	3000	6051.91	3051.91
26	10000	6953.86	3046.14
518	0	3019.46	3019.46
260	12000	8996.72	3003.28
704	5000	2069.7	2930.3
9	10000	7085.55	2914.45
191	3000	5903.45	2903.45
420	8000	5112.58	2887.42
798	10000	7156.66	2843.34
202	8900	6095.16	2804.84
576	4000	6742.38	2742.38
715	11000	8281.07	2718.93
787	3000	5715.99	2715.99
308	6000	3302.68	2697.32
121	4000	6696.97	2696.97
797	10000	7304.99	2695.01
233	9000	6312.58	2687.42
340	0	2635.04	2635.04
275	10000	7368.62	2631.38
604	5000	2378.05	2621.95
836	6000	3411.6	2588.4
632	5000	7585.51	2585.51
21	15000	12459.8	2540.22
481	8000	5467.43	2532.57
830	3500	6028.61	2528.61
149	5000	2484.72	2515.28
301	10000	7501.35	2498.65
112	0	2456.5	2456.5
49	4500	6904.39	2404.39
40	6000	8395.71	2395.71
604	0	2378.05	2378.05
631	5000	7351.04	2351.04
563	0	2335.81	2335.81
614	4000	6302.85	2302.85
773	10000	7771.07	2228.93
136	5000	7218.75	2218.75
831	10000	7800.93	2199.07
692	0	2173.5	2173.5
470	0	2132.22	2132.22
649	10000	7868.97	2131.03
802	6000	3917.03	2082.97
296	0	2056.11	2056.11
223	2000	4030.79	2030.79
523	2000	4026.59	2026.59
579	4000	6015.71	2015.71
578	5000	6981.53	1981.53
663	5000	6976.27	1976.27
346	10000	11972.7	1972.66
3	10000	8038.84	1961.16
482	0	1932.1	1932.1
381	3000	4912.53	1912.53
741	5000	6871.28	1871.28
193	5000	3177.21	1822.79
449	9000	7221.15	1778.85
603	5000	3230.22	1769.78
307	7500	5743.08	1756.92
444	3000	4723.18	1723.18
261	4000	5683.72	1683.72
623	0	1664.04	1664.04
372	5000	6616.88	1616.88
435	5000	3398.23	1601.77
528	0	1577.2	1577.2
294	5000	3451.28	1548.72
216	4000	2453.05	1546.95
657	8000	6466.79	1533.21
317	5000	6530.39	1530.39
235	1000	2491.26	1491.26
427	5000	3509.38	1490.62
766	6000	4538.85	1461.15
464	10000	8541.57	1458.43
476	2000	3447.37	1447.37
198	2000	557.26	1442.74
62	5000	6440.7	1440.7
753	9000	7578.84	1421.16
415	12000	10638.3	1361.7
68	5000	6351.31	1351.31
451	7000	5648.77	1351.23
118	3000	4350.4	1350.4
155	6000	7337	1337
399	2000	665.35	1334.65
661	10000	8671.82	1328.18
628	5000	6327.09	1327.09
350	5000	3674.73	1325.27
104	5000	6308.3	1308.3
574	7000	5700.47	1299.53
319	4000	5299.18	1299.18
166	3000	4288.7	1288.7
629	10000	8735.77	1264.23
539	4000	5259.12	1259.12
286	5000	6258.6	1258.6
487	3000	4249.57	1249.57
596	4000	2787.83	1212.17
816	6000	4798.27	1201.73
373	0	1196.11	1196.11
383	10000	11165.5	1165.54
326	3000	4148.27	1148.27
790	3500	4645.51	1145.51
483	5000	6140.01	1140.01
458	4000	2909.78	1090.22
693	0	1085.47	1085.47
406	0	1056.06	1056.06
72	10000	8972.14	1027.86
493	5000	6014.06	1014.06
618	2500	3487.82	987.82
708	8000	7022.61	977.39
429	5000	4034.15	965.85
432	2000	2941	941
187	0	922.54	922.54
357	0	896	896
334	10000	9120.9	879.1
369	8000	7137.04	862.96
811	3000	3856.41	856.41
97	5000	5855.38	855.38
384	10000	9167.3	832.7
727	5000	4178.32	821.68
537	6000	5216.77	783.23
562	5000	4240.12	759.88
119	3500	4215.23	715.23
358	1000	1713.54	713.54
598	8000	7292.2	707.8
805	5000	4293.19	706.81
625	5000	4298.18	701.82
315	0	662.99	662.99
786	0	645.47	645.47
848	4000	4594.64	594.64
266	5000	5593.03	593.03
341	0	585.09	585.09
255	4000	4513.34	513.34
175	5000	4529.84	470.16
320	8000	8452.97	452.97
183	2000	1558.11	441.89
336	5590.01	6007.81	417.8
137	6000	6414.69	414.69
171	5000	4589.91	410.09
410	3000	3401.39	401.39
197	0	399.72	399.72
644	10000	9606.8	393.2
371	3000	2611.78	388.22
367	0	364.16	364.16
28	4000	4359.57	359.57
19	10000	9665.04	334.96
697	0	-319.78	319.78
633	8000	8309.74	309.74
707	0	-309.5	309.5
822	8000	8297.34	297.34
102	0	291.63	291.63
431	8000	7730.01	269.99
87	0	-254.07	254.07
821	10000	10245	245.05
82	0	234.76	234.76
840	0	228.17	228.17
706	6000	6224.24	224.24
599	10000	9777.22	222.78
517	0	-221.44	221.44
83	0	212.71	212.71
818	0	-209.77	209.77
838	0	-190.9	190.9
577	2500	2312.61	187.39
780	0	-178.01	178.01
48	10000	10176.3	176.34
639	4000	4167.34	167.34
700	0	-163.69	163.69
247	0	-156.42	156.42
810	0	136.51	136.51
338	0	-95.57	95.57
403	0	-92.02	92.02
512	3000	2914.55	85.45
486	0	80.83	80.83
723	0	62.7	62.7
756	0	-61.19	61.19
377	0	40.03	40.03
316	0	-29.77	29.77
57	6000	6019.9	19.9
362	0	-13.18	13.18
245	0	-6.65	6.65
509	0	-6.46	6.46
642	15000	15005.8	5.83
302	0	-4.3	4.3
446	0	-0.21	0.21
305	5000	5000.02	0.02

## Sheet: Análise RForest
Sentença	Valor individual real	Valor individual previsto (cojunto de teste)	Diferença						Número de sentenças	Valor da sentença	Média Predição
454	20000	3859.18	16140.8						57	0	1671.52
131	20000	4231.01	15769						1	500	4269.98
78	17000	3437.66	13562.3						5	1000	3994.61
500	14000	3982	10018						1	1500	6753.96
69	15000	5635.72	9364.28						15	2000	4915.52
274	14240	5171.96	9068.04						1	2250	6424.45
690	10000	970.92	9029.08						2	2500	4223.85
677	15000	6438.47	8561.53						17	3000	4991.51
34	15000	6499.66	8500.34						4	3500	5882.28
685	10000	2582.19	7417.81						19	4000	5398.67
678	14000	6663.2	7336.8						2	4500	6061.06
132	15000	7779.53	7220.47						36	5000	5562.45
185	10000	2817.02	7182.98						1	5590.01	6943.87
21	15000	7938.91	7061.09						12	6000	6153.47
172	0	6772.22	6772.22						4	7000	4342.38
112	0	6489.18	6489.18						1	7240	4700.18
81	7000	767	6233						1	7500	5937.73
675	10000	4259.1	5740.9						10	8000	7191.52
16	13000	7265.98	5734.02						1	8900	5489.52
305	0	5716.44	5716.44						4	9000	5893.62
305	0	5716.44	5716.44						45	10000	7054.29
610	12000	6392.9	5607.1						3	11000	7733.44
710	1500	6753.96	5253.96						4	12000	7770.86
642	15000	10112.5	4887.54						1	13000	7265.98
646	2000	6629.94	4629.94						2	14000	5322.6
168	9000	4381.18	4618.82						1	14240	5171.96
276	10000	5434.51	4565.49						6	15000	7400.79
317	0	4527.27	4527.27						1	17000	3437.66
319	4000	8524.35	4524.35						2	20000	4045.09
794	10000	5485.28	4514.72
421	1000	5494.35	4494.35
825	1000	5474.34	4474.34
236	12000	7553.97	4446.03
283	10000	5682.63	4317.37
115	10000	5709.91	4290.09
514	2000	6205.96	4205.96
459	2000	6205.49	4205.49
144	2250	6424.45	4174.45
604	0	4163.74	4163.74
71	2000	6160.06	4160.06
773	10000	5850.59	4149.41
798	10000	5884.89	4115.11
140	3000	7004.72	4004.72
396	10000	6054.18	3945.82
260	12000	8055.57	3944.43
183	2000	5919.99	3919.99
618	2500	6333.78	3833.78
507	500	4269.98	3769.98
540	1000	4761.91	3761.91
38	2000	5760.44	3760.44
618	10000	6333.78	3666.22
124	11000	7334.12	3665.88
509	0	3652.4	3652.4
814	3500	7117.22	3617.22
200	10000	6408.98	3591.02
191	3000	6547.03	3547.03
665	10000	6469.73	3530.27
399	2000	5508.44	3508.44
9	10000	6562.75	3437.25
202	8900	5489.52	3410.48
582	0	3312.31	3312.31
42	11000	7740.84	3259.16
64	0	3208.09	3208.09
449	9000	5866.49	3133.51
797	10000	6867.66	3132.34
605	3000	6107.37	3107.37
188	3000	6097.62	3097.62
6	10000	6938.18	3061.82
542	4000	7054.54	3054.54
92	5000	7988.76	2988.76
235	1000	3949.33	2949.33
834	10000	7080.47	2919.53
415	12000	9081.02	2918.98
789	2000	4892.67	2892.67
715	11000	8125.36	2874.64
512	3000	5866.51	2866.51
48	10000	7139.15	2860.85
170	10000	7147.82	2852.18
177	10000	7150.9	2849.1
384	10000	7160.18	2839.82
77	10000	7171.88	2828.12
704	5000	2298.99	2701.01
432	2000	4625.21	2625.21
135	10000	7377.36	2622.64
663	5000	7608.54	2608.54
26	10000	7407.25	2592.75
574	7000	4446.2	2553.8
580	7240	4700.18	2539.82
346	10000	7488.95	2511.05
62	5000	7479.95	2479.95
118	3000	5475.14	2475.14
233	9000	6541	2459
523	2000	4455.84	2455.84
838	0	2452.37	2452.37
756	0	2309.71	2309.71
629	10000	7755.97	2244.03
753	9000	6785.82	2214.18
3	10000	7810.22	2189.78
615	10000	7820.26	2179.74
761	4000	6160.91	2160.91
462	3000	5110.44	2110.44
119	3500	5564.41	2064.41
187	0	2060.04	2060.04
207	10000	7950.54	2049.46
649	10000	7950.7	2049.3
198	2000	4036.33	2036.33
652	10000	7968.28	2031.72
743	0	1995.71	1995.71
790	3500	5484.8	1984.8
766	6000	7945.22	1945.22
127	10000	8060.63	1939.37
576	4000	5937.47	1937.47
614	4000	5926.12	1926.12
791	6000	7908.92	1908.92
19	10000	8102.07	1897.93
501	4000	5885.83	1885.83
707	0	1866.86	1866.86
830	3500	5362.7	1862.7
786	0	1805.13	1805.13
155	6000	7795.68	1795.68
444	3000	4792.1	1792.1
843	0	1780.84	1780.84
780	0	1764.41	1764.41
563	0	1751.97	1751.97
661	10000	8255.44	1744.56
481	8000	6273.82	1726.18
459	4500	6205.49	1705.49
286	5000	6701.81	1701.81
847	0	1687.09	1687.09
476	2000	3681.74	1681.74
483	5000	6650.75	1650.75
816	6000	4349.9	1650.1
836	6000	4379.57	1620.43
840	0	1598.85	1598.85
811	3000	4589.8	1589.8
528	0	1580.5	1580.5
121	4000	2430.96	1569.04
307	7500	5937.73	1562.27
28	4000	5525.4	1525.4
623	0	1507.78	1507.78
347	2000	3504.4	1504.4
787	3000	4503.63	1503.63
579	4000	5502.41	1502.41
420	8000	6511.23	1488.77
644	10000	8514.7	1485.3
171	5000	6482.37	1482.37
562	5000	3518.94	1481.06
848	4000	5468.45	1468.45
40	6000	7467.93	1467.93
464	10000	8542.39	1457.61
700	0	1426.22	1426.22
275	10000	8574.09	1425.91
49	4500	5916.63	1416.63
407	5000	6396.22	1396.22
329	0	1394.27	1394.27
539	4000	5392.77	1392.77
723	0	1381.44	1381.44
166	3000	4380.3	1380.3
336	5590.01	6943.87	1353.86
631	5000	6347.57	1347.57
333	4000	5344.42	1344.42
367	0	1340.67	1340.67
632	5000	6336.84	1336.84
741	5000	6318.56	1318.56
537	6000	4681.81	1318.19
518	0	1277.24	1277.24
369	8000	6741.37	1258.63
326	3000	4248.64	1248.64
255	4000	5239.09	1239.09
223	2000	3236.79	1236.79
810	0	1235.99	1235.99
381	3000	4226.72	1226.72
83	0	1207.54	1207.54
348	3000	4177.89	1177.89
100	7000	5862.77	1137.23
377	0	1129.71	1129.71
599	10000	8883.9	1116.1
598	8000	6903.36	1096.64
578	5000	6084.71	1084.71
639	4000	5076.39	1076.39
482	0	1068.07	1068.07
82	0	1035.45	1035.45
193	5000	6020.22	1020.22
805	5000	3980.11	1019.89
470	0	1013.08	1013.08
313	4000	4999.4	999.4
427	5000	5999.4	999.4
102	0	993.59	993.59
821	10000	9026.82	973.18
431	8000	7051.84	948.16
831	10000	9051.95	948.05
410	3000	3923.67	923.67
338	0	917.5	917.5
75	2000	2909.54	909.54
371	3000	3906.45	906.45
87	0	898.32	898.32
487	3000	3897.66	897.66
406	0	893.37	893.37
97	5000	5869.91	869.91
197	0	859.31	859.31
604	5000	4163.74	836.26
72	10000	9171.32	828.68
216	4000	4815.45	815.45
261	4000	4815.28	815.28
340	0	797.11	797.11
341	0	774.97	774.97
296	0	721.82	721.82
305	5000	5716.44	716.44
149	5000	5712.92	712.92
358	1000	293.1	706.9
451	7000	6293.55	706.45
708	8000	7300.12	699.88
633	8000	7302.37	697.63
136	5000	5654.37	654.37
517	0	654.2	654.2
302	0	651.27	651.27
334	10000	9360.59	639.41
373	0	632.7	632.7
308	6000	5374.81	625.19
104	5000	5611.25	611.25
628	5000	5599.57	599.57
57	6000	6531.38	531.38
315	0	505.88	505.88
357	0	501.6	501.6
657	8000	7499.28	500.72
403	0	500.58	500.58
802	6000	5509.86	490.14
266	5000	4521.43	478.57
317	5000	4527.27	472.73
362	0	471.2	471.2
301	10000	9541.58	458.42
596	4000	4451.18	451.18
429	5000	5450.14	450.14
697	0	446.82	446.82
692	0	436.43	436.43
316	0	432.97	432.97
247	0	415.7	415.7
822	8000	8404.12	404.12
577	2500	2113.92	386.08
818	0	383.7	383.7
294	5000	5356.71	356.71
693	0	348.8	348.8
383	10000	9665.54	334.46
372	5000	5324.26	324.26
486	0	318.24	318.24
706	6000	5693.98	306.02
68	5000	5250.28	250.28
245	0	248.14	248.14
446	0	243.14	243.14
137	6000	6202.62	202.62
493	5000	5173.14	173.14
175	5000	5122.41	122.41
320	8000	7927.7	72.3
435	5000	4946.79	53.21
625	5000	5047.55	47.55
350	5000	4959.46	40.54
603	5000	5039.08	39.08
458	4000	4024.23	24.23
727	5000	4987.87	12.13

## Sheet: Análise Grad Boosting
Sentença	Valor individual real	Valor individual previsto (cojunto de teste)	Diferença						Número de sentenças	Valor da sentença	Média Predição
131	20000	5113.41	14886.6						57	0	1626.21
454	20000	5286.94	14713.1						1	500	5066.75
78	17000	4178.98	12821						5	1000	4032.26
500	14000	2955.7	11044.3						1	1500	8070.59
69	15000	5397.61	9602.39						15	2000	5115.04
677	15000	5953.45	9046.55						1	2250	6160.03
274	14240	5262.41	8977.59						2	2500	4542.8
34	15000	6283.97	8716.03						17	3000	5031.72
678	14000	5912.54	8087.46						4	3500	5948.05
132	15000	7306.97	7693.03						19	4000	5373.96
690	10000	2665.82	7334.18						2	4500	7116.31
112	0	6864.32	6864.32						36	5000	5495.59
710	1500	8070.59	6570.59						1	5590.01	7016.89
185	10000	3757.8	6242.2						12	6000	6068.3
685	10000	3834.43	6165.57						4	7000	5398.91
21	15000	9176.47	5823.53						1	7240	3955.63
81	7000	1307.44	5692.56						1	7500	5662.85
675	10000	4584.41	5415.59						10	8000	7155.68
260	12000	6705.6	5294.4						1	8900	5017.5
514	2000	7155.13	5155.13						4	9000	5957.88
16	13000	7874.31	5125.69						45	10000	7202.6
172	0	5082.11	5082.11						3	11000	7803.32
421	1000	5993.85	4993.85						4	12000	7378.81
610	12000	7092.01	4907.99						1	13000	7874.31
115	10000	5205.86	4794.14						2	14000	4434.12
396	10000	5314.09	4685.91						1	14240	5262.41
236	12000	7338.19	4661.81						6	15000	7477.46
305	0	4656.29	4656.29						1	17000	4178.98
305	0	4656.29	4656.29						2	20000	5200.18
168	9000	4345.45	4654.55
459	2000	6607.22	4607.22
507	500	5066.75	4566.75
317	0	4476.65	4476.65
183	2000	6290.37	4290.37
642	15000	10746.3	4253.7
124	11000	6848.32	4151.68
665	10000	5857.92	4142.08
9	10000	5871.85	4128.15
604	0	4123.74	4123.74
798	10000	5894.41	4105.59
618	2500	6575.4	4075.4
118	3000	7062.3	4062.3
582	0	4027.16	4027.16
71	2000	6019.05	4019.05
794	10000	5985.77	4014.23
432	2000	5998.1	3998.1
42	11000	7054.49	3945.51
6	10000	6083.52	3916.48
144	2250	6160.03	3910.03
646	2000	5898.47	3898.47
202	8900	5017.5	3882.5
847	0	3848.93	3848.93
283	10000	6225.38	3774.62
38	2000	5709.91	3709.91
276	10000	6312.72	3687.28
140	3000	6633.49	3633.49
415	12000	8379.45	3620.55
814	3500	7080.82	3580.82
235	1000	4568.56	3568.56
618	10000	6575.4	3424.6
825	1000	4408.23	3408.23
319	4000	7380.73	3380.73
834	10000	6688.56	3311.44
170	10000	6703.22	3296.78
580	7240	3955.63	3284.37
509	0	3282.78	3282.78
789	2000	5273.73	3273.73
605	3000	6262.77	3262.77
523	2000	5192.78	3192.78
540	1000	4170.86	3170.86
797	10000	6835.69	3164.31
49	4500	7625.41	3125.41
64	0	3095.28	3095.28
233	9000	5943.75	3056.25
743	0	3050.43	3050.43
838	0	3038.52	3038.52
191	3000	6025.81	3025.81
188	3000	5967.38	2967.38
773	10000	7091.44	2908.56
200	10000	7094.71	2905.29
384	10000	7095.45	2904.55
207	10000	7125.91	2874.09
346	10000	7162.15	2837.85
449	9000	6186.22	2813.78
830	3500	6310.95	2810.95
399	2000	4768.47	2768.47
542	4000	6752.18	2752.18
615	10000	7260.56	2739.44
483	5000	7725.96	2725.96
476	2000	4699.29	2699.29
26	10000	7314.44	2685.56
177	10000	7427.79	2572.21
369	8000	5438.18	2561.82
464	10000	7495.94	2504.06
3	10000	7515.66	2484.34
614	4000	6452.49	2452.49
119	3500	5851.74	2351.74
28	4000	6317.83	2317.83
563	0	2313.65	2313.65
836	6000	3703.16	2296.84
843	0	2211.96	2211.96
652	10000	7806.07	2193.93
663	5000	7132.7	2132.7
459	4500	6607.22	2107.22
275	10000	7915.3	2084.7
135	10000	7916.37	2083.63
420	8000	5919.64	2080.36
644	10000	7922.06	2077.94
576	4000	6067.65	2067.65
787	3000	5050.09	2050.09
462	3000	5041.84	2041.84
528	0	2038.06	2038.06
780	0	2029.32	2029.32
501	4000	6019.29	2019.29
340	0	1998	1998
97	5000	6997.89	1997.89
301	10000	8035.32	1964.68
187	0	1955.29	1955.29
623	0	1951.28	1951.28
329	0	1935.47	1935.47
562	5000	3084.48	1915.52
756	0	1908.16	1908.16
92	5000	6884.1	1884.1
840	0	1880.56	1880.56
649	10000	8135.82	1864.18
741	5000	3152.44	1847.56
407	5000	6839.44	1839.44
307	7500	5662.85	1837.15
381	3000	4831	1831
197	0	1820	1820
791	6000	7786.56	1786.56
518	0	1761.68	1761.68
127	10000	8241.9	1758.1
198	2000	3729.02	1729.02
326	3000	4690.65	1690.65
811	3000	4663.72	1663.72
333	4000	5654.8	1654.8
753	9000	7356.09	1643.91
296	0	1636.22	1636.22
539	4000	5630.32	1630.32
347	2000	3623.7	1623.7
661	10000	8382.45	1617.55
444	3000	4597.36	1597.36
286	5000	6568.13	1568.13
598	8000	6438.36	1561.64
348	3000	4557.07	1557.07
431	8000	6445.76	1554.24
255	4000	5548.1	1548.1
766	6000	7545.54	1545.54
367	0	1537.56	1537.56
631	5000	6533.84	1533.84
632	5000	6533.84	1533.84
83	0	1528.53	1528.53
629	10000	8472.56	1527.44
715	11000	9507.14	1492.86
486	0	1471.32	1471.32
761	4000	5466.64	1466.64
62	5000	6463.64	1463.64
481	8000	6553.27	1446.73
223	2000	3435.65	1435.65
334	10000	8570.94	1429.06
336	5590.01	7016.89	1426.88
68	5000	6418.04	1418.04
578	5000	6380.66	1380.66
373	0	1365.94	1365.94
512	3000	4363.4	1363.4
216	4000	5353.2	1353.2
805	5000	3676.08	1323.92
57	6000	7313.03	1313.03
831	10000	8729	1271
816	6000	4729.94	1270.06
599	10000	8742.8	1257.2
482	0	1249.53	1249.53
693	0	1222.25	1222.25
628	5000	6208.21	1208.21
493	5000	6173.58	1173.58
406	0	1164.68	1164.68
372	5000	6146.35	1146.35
338	0	1140.09	1140.09
82	0	-1139.2	1139.2
517	0	1120.6	1120.6
410	3000	4058.03	1058.03
121	4000	5054.68	1054.68
790	3500	4548.68	1048.68
247	0	1032.44	1032.44
302	0	-1018.09	1018.09
487	3000	4010.5	1010.5
315	0	995.13	995.13
723	0	987.85	987.85
87	0	-983.76	983.76
48	10000	9035.72	964.28
371	3000	3930.01	930.01
40	6000	6927.61	927.61
579	4000	4914.6	914.6
403	0	900.16	900.16
155	6000	6882.87	882.87
171	5000	5882.12	882.12
604	5000	4123.74	876.26
603	5000	5870.02	870.02
341	0	869	869
266	5000	4135.87	864.13
377	0	862.43	862.43
692	0	844.49	844.49
657	8000	8813.51	813.51
458	4000	4800.2	800.2
166	3000	3793.84	793.84
19	10000	9211.77	788.23
429	5000	4265.86	734.14
802	6000	5268.71	731.29
308	6000	5276.34	723.66
320	8000	7330.15	669.85
193	5000	5661.94	661.94
261	4000	4645.78	645.78
446	0	613.26	613.26
786	0	598.19	598.19
537	6000	5401.83	598.17
313	4000	3403.29	596.71
822	8000	8593.28	593.28
149	5000	5568.32	568.32
317	5000	4476.65	523.35
707	0	496.67	496.67
316	0	-485.21	485.21
136	5000	5479.64	479.64
245	0	457.97	457.97
727	5000	4553.51	446.49
625	5000	5412.98	412.98
72	10000	9590.7	409.3
818	0	-397.73	397.73
104	5000	4628.14	371.86
704	5000	5358.01	358.01
305	5000	4656.29	343.71
362	0	-329.09	329.09
75	2000	2324.76	324.76
427	5000	4681.27	318.73
451	7000	6688.81	311.19
574	7000	6696.47	303.53
435	5000	4729.23	270.77
357	0	269.9	269.9
470	0	264.11	264.11
383	10000	10262.5	262.45
596	4000	4235.93	235.93
706	6000	5765.86	234.14
102	0	233.98	233.98
294	5000	5225.3	225.3
633	8000	8222.26	222.26
639	4000	4220.9	220.9
137	6000	6218.12	218.12
821	10000	10203.2	203.22
810	0	202.54	202.54
350	5000	5200.79	200.79
708	8000	7802.43	197.57
848	4000	4186.67	186.67
100	7000	6902.94	97.06
77	10000	9961.46	38.54
697	0	-37.95	37.95
358	1000	1019.82	19.82
700	0	14.35	14.35
175	5000	5012.04	12.04
577	2500	2510.19	10.19

## Sheet: Análise Ada Boost
Sentença	Valor individual real	Valor individual previsto (cojunto de teste)	Diferença						Número de sentenças	Valor da sentença	Média Predição
131	20000	4746.9	15253.1						57	0	4245.55
454	20000	5692.48	14307.5						1	500	6301.85
78	17000	4746.9	12253.1						5	1000	5374.16
500	14000	4989.8	9010.2						1	1500	7179.91
274	14240	5897.25	8342.75						15	2000	6001.27
677	15000	7179.91	7820.09						1	2250	5897.32
132	15000	7439.39	7560.61						2	2500	4546.63
678	14000	6576.38	7423.62						17	3000	5752.39
514	2000	9276.6	7276.6						4	3500	6376.24
69	15000	7865.17	7134.83						19	4000	5750.28
16	13000	5897.25	7102.75						2	4500	6224.91
610	12000	5317.85	6682.15						36	5000	6035.71
34	15000	8582.28	6417.72						1	5590.01	6985.51
825	1000	7264.41	6264.41						12	6000	6468.63
21	15000	8890.65	6109.35						4	7000	5416.18
690	10000	3894.39	6105.61						1	7240	4676.69
685	10000	4088.03	5911.97						1	7500	5897.25
112	0	5897.25	5897.25						10	8000	6192.93
305	0	5897.25	5897.25						1	8900	6246.99
305	0	5897.25	5897.25						4	9000	6024.89
317	0	5897.25	5897.25						45	10000	6147.76
185	10000	4193.04	5806.96						3	11000	7869.79
507	500	6301.85	5801.85						4	12000	6699.28
618	10000	4239.2	5760.8						1	13000	5897.25
642	15000	9276.6	5723.4						2	14000	5783.09
710	1500	7179.91	5679.91						1	14240	5897.25
71	2000	7439.39	5439.39						6	15000	8205.67
260	12000	6576.38	5423.62						1	17000	4746.9
483	5000	10274.5	5274.51						2	20000	5219.69
236	12000	6862.5	5137.5
168	9000	3894.39	5105.61
396	10000	4948.34	5051.66
64	0	4989.8	4989.8
102	0	4989.8	4989.8
518	0	4989.8	4989.8
582	0	4989.8	4989.8
743	0	4989.8	4989.8
509	0	4948.34	4948.34
38	2000	6925.34	4925.34
604	0	4854.06	4854.06
623	0	4744.97	4744.97
172	0	4676.69	4676.69
756	0	4676.69	4676.69
665	10000	5337.28	4662.72
675	10000	5337.28	4662.72
834	10000	5337.28	4662.72
6	10000	5345.26	4654.74
200	10000	5345.26	4654.74
276	10000	5345.26	4654.74
283	10000	5345.26	4654.74
367	0	4634.58	4634.58
406	0	4634.58	4634.58
786	0	4634.58	4634.58
563	0	4596.77	4596.77
459	2000	6552.57	4552.57
476	2000	6552.57	4552.57
615	10000	5452.38	4547.62
644	10000	5492.86	4507.14
42	11000	6591.16	4408.84
646	2000	6357.66	4357.66
421	1000	5345.26	4345.26
540	1000	5345.26	4345.26
599	10000	5673.47	4326.53
127	10000	5692.48	4307.52
470	0	4281.25	4281.25
517	0	4281.25	4281.25
523	2000	6246.99	4246.99
693	0	4239.2	4239.2
700	0	4239.2	4239.2
840	0	4239.2	4239.2
82	0	4193.04	4193.04
329	0	4193.04	4193.04
373	0	4193.04	4193.04
486	0	4193.04	4193.04
528	0	4193.04	4193.04
780	0	4193.04	4193.04
115	10000	5897.25	4102.75
346	10000	5897.25	4102.75
296	0	4088.03	4088.03
191	3000	6985.51	3985.51
415	12000	8040.4	3959.6
26	10000	6042.18	3957.82
384	10000	6098.17	3901.83
183	2000	5897.32	3897.32
789	2000	5897.32	3897.32
843	0	3894.39	3894.39
83	0	3861.84	3861.84
247	0	3861.84	3861.84
340	0	3861.84	3861.84
362	0	3861.84	3861.84
810	0	3861.84	3861.84
847	0	3861.84	3861.84
197	0	3831.58	3831.58
302	0	3816.43	3816.43
315	0	3816.43	3816.43
341	0	3816.43	3816.43
357	0	3816.43	3816.43
377	0	3816.43	3816.43
707	0	3816.43	3816.43
723	0	3816.43	3816.43
87	0	3809.32	3809.32
187	0	3809.32	3809.32
338	0	3809.32	3809.32
446	0	3809.32	3809.32
838	0	3809.32	3809.32
814	3500	7264.41	3764.41
9	10000	6246.99	3753.01
28	4000	7704.17	3704.17
170	10000	6301.85	3698.15
177	10000	6301.85	3698.15
773	10000	6301.85	3698.15
797	10000	6301.85	3698.15
798	10000	6301.85	3698.15
140	3000	6693.76	3693.76
235	1000	4676.69	3676.69
403	0	3649.48	3649.48
482	0	3649.48	3649.48
144	2250	5897.32	3647.32
135	10000	6357.66	3642.34
794	10000	6357.66	3642.34
316	0	3595.31	3595.31
692	0	3595.31	3595.31
818	0	3595.31	3595.31
188	3000	6591.16	3591.16
207	10000	6493.85	3506.15
652	10000	6493.85	3506.15
697	0	3494.62	3494.62
19	10000	6552.57	3447.43
462	3000	6389.52	3389.52
223	2000	5345.26	3345.26
72	10000	6693.76	3306.24
464	10000	6693.76	3306.24
629	10000	6693.76	3306.24
649	10000	6693.76	3306.24
605	3000	6301.85	3301.85
598	8000	4746.9	3253.1
512	3000	6246.99	3246.99
787	3000	6246.99	3246.99
358	1000	4239.2	3239.2
383	10000	6862.5	3137.5
348	3000	6098.17	3098.17
830	3500	6591.16	3091.16
661	10000	6925.34	3074.66
301	10000	6930.68	3069.32
334	10000	6930.68	3069.32
831	10000	6985.51	3014.49
481	8000	4989.8	3010.2
319	4000	6985.51	2985.51
501	4000	6985.51	2985.51
347	2000	4877.42	2877.42
275	10000	7179.91	2820.09
81	7000	4193.04	2806.96
233	9000	6246.99	2753.01
811	3000	5750	2750
432	2000	4746.9	2746.9
62	5000	7704.17	2704.17
202	8900	6246.99	2653.01
75	2000	4634.58	2634.58
198	2000	4634.58	2634.58
399	2000	4634.58	2634.58
119	3500	6098.17	2598.17
766	6000	8582.28	2582.28
715	11000	8435.93	2564.07
580	7240	4676.69	2563.31
576	4000	6552.57	2552.57
848	4000	6493.85	2493.85
171	5000	7439.39	2439.39
124	11000	8582.28	2417.72
577	2500	4854.06	2354.06
326	3000	5345.26	2345.26
381	3000	5345.26	2345.26
487	3000	5345.26	2345.26
371	3000	5337.28	2337.28
92	5000	7329.73	2329.73
369	8000	5692.48	2307.52
449	9000	6693.76	2306.24
579	4000	6301.85	2301.85
3	10000	7704.17	2295.83
245	0	2292.86	2292.86
741	5000	7264.41	2264.41
40	6000	8109.93	2109.93
459	4500	6552.57	2052.57
790	3500	5551.23	2051.23
761	4000	6042.18	2042.18
286	5000	6985.51	1985.51
118	3000	4948.34	1948.34
333	4000	5897.25	1897.25
821	10000	8109.93	1890.07
444	3000	4854.06	1854.06
618	2500	4239.2	1739.2
753	9000	7264.41	1735.59
633	8000	6301.85	1698.15
632	5000	6693.76	1693.76
255	4000	5692.48	1692.48
166	3000	4676.69	1676.69
420	8000	6357.66	1642.34
657	8000	6357.66	1642.34
410	3000	4634.58	1634.58
307	7500	5897.25	1602.75
578	5000	6552.57	1552.57
631	5000	6552.57	1552.57
539	4000	5551.23	1551.23
542	4000	5551.23	1551.23
708	8000	6493.85	1506.15
427	5000	6493.85	1493.85
614	4000	5452.38	1452.38
100	7000	5551.23	1448.77
48	10000	8582.28	1417.72
822	8000	6591.16	1408.84
49	4500	5897.25	1397.25
336	5590.01	6985.51	1395.5
136	5000	6357.66	1357.66
77	10000	8649.5	1350.5
261	4000	5345.26	1345.26
216	4000	5337.28	1337.28
574	7000	5673.47	1326.53
431	8000	6693.76	1306.24
429	5000	6301.85	1301.85
628	5000	6301.85	1301.85
791	6000	7264.41	1264.41
313	4000	5263.16	1263.16
407	5000	6246.99	1246.99
663	5000	6246.99	1246.99
493	5000	6098.17	1098.17
816	6000	4948.34	1051.66
836	6000	4948.34	1051.66
97	5000	6042.18	1042.18
596	4000	4948.34	948.34
104	5000	5897.25	897.25
175	5000	5897.25	897.25
193	5000	5897.25	897.25
305	5000	5897.25	897.25
317	5000	5897.25	897.25
451	7000	6246.99	753.01
562	5000	4281.25	718.75
704	5000	4281.25	718.75
57	6000	6693.76	693.76
155	6000	6693.76	693.76
294	5000	5692.48	692.48
350	5000	5692.48	692.48
727	5000	5692.48	692.48
458	4000	4676.69	676.69
137	6000	6591.16	591.16
805	5000	4444.44	555.56
435	5000	5551.23	551.23
372	5000	5492.86	492.86
68	5000	5452.38	452.38
320	8000	7704.17	295.83
639	4000	4281.25	281.25
603	5000	4746.9	253.1
802	6000	5750	250
537	6000	6246.99	246.99
121	4000	4193.04	193.04
604	5000	4854.06	145.94
625	5000	4854.06	145.94
266	5000	4877.42	122.58
308	6000	5897.32	102.68
706	6000	5897.32	102.68
149	5000	5000	0

## Sheet: Análise Bagging
Sentença	Valor individual real	Valor individual previsto (cojunto de teste)	Diferença						Número de sentenças	Valor da sentença	Média Predição
454	20000	3350	16650						57	0	1661.12
131	20000	3650	16350						1	500	3750
78	17000	2300	14700						5	1000	5040
500	14000	3350	10650						1	1500	7100
69	15000	5100	9900						15	2000	5586.67
112	0	9800	9800						1	2250	7750
685	10000	500	9500						2	2500	4850
132	15000	5750	9250						17	3000	4847.06
274	14240	5150	9090						4	3500	6225
690	10000	1100	8900						19	4000	5665.79
677	15000	6650	8350						2	4500	5055
172	0	8348.8	8348.8						36	5000	5637.5
185	10000	2285.2	7714.8						1	5590.01	7650
675	10000	2500	7500						12	6000	5808.33
646	2000	9400	7400						4	7000	4775
678	14000	7450	6550						1	7240	3149.6
81	7000	500	6500						1	7500	6500
16	13000	6800	6200						10	8000	7235
618	2500	8500	6000						1	8900	6600
34	15000	9200	5800						4	9000	6400
38	2000	7700	5700						45	10000	7465.34
421	1000	6600	5600						3	11000	7766.67
710	1500	7100	5600						4	12000	8287.5
144	2250	7750	5500						1	13000	6800
236	12000	6700	5300						2	14000	5400
642	15000	9700	5300						1	14240	5150
773	10000	4700	5300						6	15000	7883.33
235	1000	6200	5200						1	17000	2300
305	0	5200	5200						2	20000	3500
305	0	5200	5200
610	12000	6800	5200
71	2000	7150	5150
115	10000	4900	5100
317	0	5050	5050
168	9000	4000	5000
399	2000	7000	5000
794	10000	5000	5000
836	6000	1000	5000
319	4000	8900	4900
540	1000	5800	4800
789	2000	6800	4800
124	11000	6300	4700
582	0	4700	4700
825	1000	5600	4600
140	3000	7500	4500
62	5000	9200	4200
183	2000	6200	4200
198	2000	6200	4200
604	0	4200	4200
21	15000	10900	4100
663	5000	9100	4100
814	3500	7600	4100
580	7240	3149.6	4090.4
512	3000	7000	4000
816	6000	2000	4000
64	0	3900	3900
170	10000	6200	3800
790	3500	7250	3750
260	12000	8300	3700
838	0	3650	3650
509	0	3600	3600
514	2000	5600	3600
432	2000	5500	3500
542	4000	7500	3500
459	2000	5400	3400
191	3000	6300	3300
346	10000	6700	3300
507	500	3750	3250
629	10000	6800	3200
9	10000	6870	3130
407	5000	8100	3100
840	0	3100	3100
87	0	3000	3000
118	3000	6000	3000
283	10000	7000	3000
276	10000	7050	2950
42	11000	8100	2900
286	5000	7800	2800
464	10000	7200	2800
188	3000	5750	2750
576	4000	6700	2700
798	10000	7300	2700
200	10000	7350	2650
121	4000	1400	2600
384	10000	7400	2600
518	0	2600	2600
766	6000	8600	2600
830	3500	6050	2550
396	10000	7500	2500
605	3000	5500	2500
704	5000	2500	2500
743	0	2450	2450
834	10000	7550	2450
420	8000	5600	2400
449	9000	6600	2400
476	2000	4400	2400
574	7000	4600	2400
313	4000	6350	2350
427	5000	7350	2350
579	4000	6350	2350
202	8900	6600	2300
707	0	2300	2300
187	0	2200	2200
652	10000	7800	2200
811	3000	5200	2200
805	5000	2850	2150
28	4000	6100	2100
665	10000	7900	2100
715	11000	8900	2100
753	9000	6900	2100
336	5590.01	7650	2059.99
83	0	2000	2000
333	4000	6000	2000
523	2000	4000	2000
537	6000	4000	2000
614	4000	6000	2000
3	10000	8100	1900
177	10000	8100	1900
275	10000	8100	1900
596	4000	5900	1900
631	5000	6900	1900
632	5000	6900	1900
72	10000	8200	1800
155	6000	7800	1800
369	8000	6200	1800
482	0	1800	1800
563	0	1800	1800
367	0	1785.2	1785.2
171	5000	6700	1700
787	3000	4700	1700
223	2000	3650	1650
462	3000	4600	1600
797	10000	8400	1600
843	0	1600	1600
848	4000	5600	1600
444	3000	4550	1550
470	0	1500	1500
539	4000	5500	1500
618	10000	8500	1500
501	4000	5450	1450
761	4000	5450	1450
97	5000	6400	1400
216	4000	5400	1400
483	5000	6400	1400
615	10000	8600	1400
661	10000	8600	1400
166	3000	4300	1300
577	2500	1200	1300
578	5000	6300	1300
639	4000	5300	1300
383	10000	8750	1250
6	10000	8800	1200
207	10000	8800	1200
302	0	1200	1200
429	5000	6200	1200
649	10000	8800	1200
727	5000	3800	1200
786	0	1200	1200
791	6000	7200	1200
822	8000	6850	1150
77	10000	8885.2	1114.8
562	5000	3900	1100
706	6000	7100	1100
40	6000	7050	1050
741	5000	6050	1050
19	10000	9000	1000
26	10000	9000	1000
307	7500	6500	1000
329	0	1000	1000
373	0	1000	1000
481	8000	7000	1000
697	0	1000	1000
700	0	1000	1000
136	5000	5900	900
149	5000	5900	900
233	9000	8100	900
255	4000	4900	900
459	4500	5400	900
821	10000	9100	900
347	2000	2850	850
100	7000	7800	800
135	10000	9200	800
197	0	800	800
381	3000	3800	800
451	7000	6200	800
493	5000	5800	800
528	0	800	800
604	5000	4200	800
780	0	800	800
57	6000	6700	700
338	0	700	700
435	5000	5700	700
296	0	650	650
415	12000	11350	650
756	0	650	650
48	10000	9400	600
68	5000	4400	600
326	3000	3600	600
334	10000	9400	600
487	3000	3600	600
633	8000	7400	600
308	6000	6550	550
119	3500	4000	500
137	6000	5500	500
247	0	500	500
266	5000	4500	500
316	0	500	500
341	0	500	500
377	0	500	500
517	0	500	500
599	10000	9500	500
603	5000	4500	500
810	0	500	500
92	5000	5450	450
362	0	450	450
458	4000	4450	450
625	5000	4550	450
127	10000	9600	400
261	4000	4400	400
294	5000	4600	400
301	10000	9600	400
348	3000	3400	400
410	3000	3400	400
431	8000	7600	400
175	5000	5300	300
628	5000	5300	300
49	4500	4710	210
305	5000	5200	200
371	3000	3200	200
406	0	200	200
657	8000	7800	200
708	8000	7800	200
802	6000	6200	200
315	0	150	150
357	0	150	150
623	0	150	150
104	5000	4900	100
193	5000	5100	100
372	5000	5100	100
598	8000	8100	100
644	10000	9900	100
75	2000	1950	50
317	5000	5050	50
350	5000	5050	50
82	0	0	0
102	0	0	0
245	0	0	0
320	8000	8000	0
340	0	0	0
358	1000	1000	0
403	0	0	0
446	0	0	0
486	0	0	0
692	0	0	0
693	0	0	0
723	0	0	0
818	0	0	0
831	10000	10000	0
847	0	0	0
