# Supplementary material for: Regression applied to legal judgments to predict compensation for immaterial damage
Source: PeerJ Comput Sci. 2023 Mar 23;9:e1225. doi: 10.7717/peerj-cs.1225 (PMC10280496; doi:10.7717/peerj-cs.1225)
Supplement: Supplemental Information 1 [file peerj-cs-09-1225-s001.zip › evaluation/regression_evaluation.py]

"""

@author
"""
import datetime
import glob
import itertools

import matplotlib.pyplot as plt
import numpy as np
import pandas as pd
import seaborn as sns
import tqdm
from sklearn import metrics

from util.sheets_api import pull_sheet_data, SCOPES, SAMPLE_SPREADSHEET_ID_input, SAMPLE_RANGE_NAME


def mean_perc_error(y_test, y_pred):
    errors = []
    for i in range(len(y_test)):
        errors.append(abs((y_pred[i] / y_test[i]) - 1))

    return np.mean(errors)


def process_row_metric(row):
    key, y_test, y_pred = row

    mse = metrics.mean_squared_error(y_test, y_pred)
    rmse = np.sqrt(mse)
    r2_score = metrics.r2_score(y_test, y_pred)
    mae = metrics.mean_absolute_error(y_test, y_pred)
    mpe = mean_perc_error(y_test, y_pred)

    return [key, mse, rmse, r2_score, mae, mpe]


def get_cross_validation_average(result_list):
    new_list = list()

    new_results = list()
    for fold in result_list:
        for row in fold:
            new_results.append(row)

    df = pd.DataFrame(new_results, columns=["tech", "rmse_test", "rmse_train", "rmse_ratio",
                                            "r2_train", "r2_test", "r2_ratio",
                                            "mae_train", "mae_test", "mae_ratio", "mpe_train", "mpe_test", "mpe_ratio",
                                            "k"])
    list_tech = list(df["tech"].unique())

    for tech in list_tech:
        rmse_test = np.mean(df[df["tech"] == tech]["rmse_test"])
        rmse_train = np.mean(df[df["tech"] == tech]["rmse_train"])
        rmse_ratio = np.mean(df[df["tech"] == tech]["rmse_ratio"])
        r2_test = np.mean(df[df["tech"] == tech]["r2_test"])
        r2_train = np.mean(df[df["tech"] == tech]["r2_train"])
        r2_ratio = np.mean(df[df["tech"] == tech]["r2_ratio"])
        mae_test = np.mean(df[df["tech"] == tech]["mae_test"])
        mae_train = np.mean(df[df["tech"] == tech]["mae_train"])
        mae_ratio = np.mean(df[df["tech"] == tech]["mae_ratio"])
        mpe_test = np.mean(df[df["tech"] == tech]["mpe_test"])
        mpe_train = np.mean(df[df["tech"] == tech]["mpe_train"])
        mpe_ratio = np.mean(df[df["tech"] == tech]["mpe_ratio"])
        k = round(float(np.mean(df[df["tech"] == tech]["k"])))

        new_list.append([tech, rmse_train, rmse_test, rmse_ratio,
                         r2_train, r2_test, r2_ratio,
                         mae_train, mae_test, mae_ratio,
                         mpe_train, mpe_test, mpe_ratio,
                         k])

    return new_list


def percentage_error(y_pred, y_test):
    if abs(y_pred) < 0.1 and y_test == 0:
        return 0

    if y_test == 0:
        y_test = 0.1

    return (y_pred - y_test) / y_test


def compare_results(metrics_train, metrics_test):
    techs = list(metrics_train["algorithm"].unique())
    techs.extend(list(metrics_test["algorithm"]))

    techs = set(techs)
    results = list()
    for tech in techs:
        m_train = metrics_train[metrics_train["algorithm"] == tech]
        m_test = metrics_test[metrics_test["algorithm"] == tech]

        rmse_train = float(np.mean(m_train["rmse"]))
        rmse_test = float(np.mean(m_test["rmse"]))
        try:
            rmse_ratio = (rmse_test / rmse_train) - 1
        except:
            rmse_ratio = 2 ** 32

        r2_train = float(np.mean(m_train["r2"]))
        r2_test = float(np.mean(m_test["r2"]))
        try:
            r2_ratio = (r2_test / r2_train) - 1
        except:
            r2_ratio = 2 ** 32
        mae_train = float(np.mean(m_train["mae"]))
        mae_test = float(np.mean(m_test["mae"]))
        try:
            mae_ratio = (mae_test / mae_train) - 1
        except:
            mae_ratio = 2 ** 32

        mpe_train = float(np.mean(m_train["mpe"]))
        mpe_test = float(np.mean(m_test["mpe"]))

        try:
            mpe_ratio = (mpe_test / mpe_train) - 1
        except:
            mpe_ratio = 2 ** 32
        results.append([tech, rmse_train, rmse_test, rmse_ratio,
                        r2_train, r2_test, r2_ratio,
                        mae_train, mae_test, mae_ratio,
                        mpe_train, mpe_test, mpe_ratio])

    return results


def overfitting_evaluation(results_train, results_test):
    metrics_test = list()
    metrics_train = list()

    for row in results_test:
        metrics_test.append(process_row_metric(row))
    for row in results_train:
        metrics_train.append(process_row_metric(row))
    columns = ["algorithm", "mse", "rmse", "r2", "mae", "mpe"]

    df_test = pd.DataFrame(columns=columns, data=metrics_test)
    df_train = pd.DataFrame(columns=columns, data=metrics_train)

    return compare_results(df_train, df_test)


def overfitting_prediction(sentence_test_list, test_predictions_list):
    dict_predictions = dict()

    dict_predictions["sentence"] = list(sentence_test_list)

    for test_predictions in test_predictions_list:
        tech = test_predictions[0]
        actual = test_predictions[1]
        pred = test_predictions[2]

        if tech in dict_predictions.keys():
            dict_predictions[tech].extend(pred)
        else:
            dict_predictions[tech] = list(pred)

    df = pd.DataFrame(dict_predictions)
    print(df.describe())
    print(df.columns)
    print(df.head(10))

    file_name = "data/overfitting/predictions_binary_k_150.csv"
    df.to_csv(file_name, index=False)
    df.to_excel(file_name.replace(".csv", ".xlsx"), index=False)


def batch_evaluation(results_train, results_test, sentence_train, sentences_test, description=""):
    metrics_test = list()
    metrics_train = list()

    for row in results_test:
        metrics_test.append(process_row_metric(row))
    for row in results_train:
        metrics_train.append(process_row_metric(row))
    columns = ["algorithm", "mse", "rmse", "r2", "mae"]

    df_test = pd.DataFrame(columns=columns, data=metrics_test)
    df_train = pd.DataFrame(columns=columns, data=metrics_train)

    # compare_results(df_train, df_test)

    filename = "data/regression_metrics_test_" + str(datetime.datetime.today()).replace(":", "-").replace(".",
                                                                                                          "-") + "_" + description + ".csv"
    df_test.to_csv(filename.replace(" ", "_"))

    list_predictions = dict()

    set_techs = set()
    for i in range(len(results_train)):
        predictions_dict = dict()
        row_train = results_train[i]
        row_test = results_test[i]

        tech_train = row_train[0]
        tech_test = row_test[0]

        set_techs.add(tech_train)

        actual_values = row_train[1]
        pred_values = row_train[2]

        for j_tr in range(len(pred_values)):
            pred = pred_values[j_tr]
            actual = actual_values[j_tr]
            sent_train = sentence_train[j_tr]

            predictions_dict[int(sent_train)] = [sent_train, tech_train, "train", round(pred, 2),
                                                 round(percentage_error(pred, actual), 4), round(actual, 2)]

        actual_values = row_test[1]
        pred_values = row_test[2]

        for k_tes in range(len(actual_values)):
            pred = pred_values[k_tes]
            actual = actual_values[k_tes]
            sent_test = sentences_test[k_tes]

            predictions_dict[int(sent_test)] = [int(sent_test), tech_train, "test", round(pred, 2),
                                                round(percentage_error(pred, actual), 4), round(actual, 2)]

        list_predictions[tech_train] = predictions_dict

        # df = pd.DataFrame(list_predictions, columns=["sentence", "technique", "type", "prediction", "abs_error", "actual"])
        # df.sort_values(by=['sentence'], inplace=True)
        # df.to_csv("data/predictions/" + description + "_" + tech_test + ".csv")
        # df.to_excel("data/predictions/" + description + "_" + tech_test + ".xlsx")

    data = pull_sheet_data(SCOPES, SAMPLE_SPREADSHEET_ID_input, SAMPLE_RANGE_NAME)
    df_sheets = pd.DataFrame(data[1:], columns=data[0])

    sentences_ids_sheets = df_sheets["Sentença"].to_list()

    list_types = []
    formatted_predictions = dict()

    for tech in list_predictions.keys():
        tech_predictions = list_predictions[tech]
        for sent_id in sentences_ids_sheets:
            int_sent = int(sent_id)

            try:
                sent, _, type, pre, err, act = tech_predictions[int_sent]
                list_types.append(type)
                try:
                    formatted_predictions[tech].count(1)
                except:
                    formatted_predictions[tech] = list()

                formatted_predictions[tech].append([pre, err])

            except:
                formatted_predictions[tech].append([0, 0])
                list_types.append("")

    list_dfs = list()
    list_columns = list()

    df_types = pd.DataFrame(data=list_types, columns=["type"])
    list_dfs.append(df_sheets)
    list_dfs.append(df_types)

    for tech in formatted_predictions:
        data_tech = formatted_predictions[tech]
        columns_tech = [tech, tech + " Error"]
        data_tech = np.array(data_tech)
        df_test = pd.DataFrame(data_tech.T, columns_tech).T

        list_columns.extend(columns_tech)
        list_dfs.append(df_test)

    result = pd.concat(list_dfs, axis=1)
    result.to_excel("results.xlsx", index=False)

    # export_data_to_sheets(result, SCOPES, SAMPLE_SPREADSHEET_ID_input, SAMPLE_RANGE_NAME)


def save_predictions(tech, pred_test, sentence_test, output_file_path):
    predictions_values = list()
    actual_values = list()

    for i in range(len(pred_test)):
        pred_cross_val = pred_test[i]

        predictions_values.extend(list(pred_cross_val[2]))
        actual_values.extend(list(pred_cross_val[1]))

    # data = zip(sentence_test, predictions_values, actual_values)
    # data = np.concatenate([sentence_test, predictions_values, actual_values])
    data = list()

    for i in range(len(predictions_values)):
        pred_i = predictions_values[i]
        actual_i = actual_values[i]
        sent_i = sentence_test[i]

        data.append([sent_i, pred_i, actual_i])

    df = pd.DataFrame(data, columns=["sentence", "pred", "actual"])
    df.to_csv(output_file_path.replace("@", "csv"), index=False)
    df.to_excel(output_file_path.replace("@", "xlsx"), index=False)


def feature_relations():
    df = pd.read_excel("data/paper/final_analysis/binary_table.xlsx")

    # df.drop(columns=["dec", "concat"], inplace=True)
    # df.drop(columns=["% R2", "% RMSE", "R2 MLP", "RMSE MLP", "BIN"], inplace=True)

    print(df.columns)

    columns = list(df.columns)[:7]

    list_processed = list()

    for L in range(2, 7):
        for subset in itertools.combinations(columns, L):
            subset = list(subset)

            str_subset = "_".join(subset)

            df[str_subset] = 0
            for f in subset:
                df[str_subset] += df[f]

            max_subset = max(df[str_subset])
            df[str_subset] = df[str_subset].apply(lambda x: float(x) / max_subset)

    print(df.head(n=10))

    df_corr = df.corr()

    plt.figure(figsize=(15, 8))
    sns.color_palette("vlag")
    sns.heatmap(df_corr, cmap="RdBu_r")
    plt.title("Correlation Heat Map")
    plt.xticks(rotation='vertical')
    plt.tight_layout()
    plt.savefig("data/paper/final_analysis/correlation_heatmap.png", dpi=300)

    df_corr.to_excel("data/paper/final_analysis/correlation_compare.xlsx")
    print(df.describe())

    # plt.figure(figsize=(15, 8))

    # sns.clustermap(df_corr, z_score=1, row_cluster=False, cmap="RdBu_r")
    # plt.title("Clustering Heat Map")
    # plt.xticks(rotation='vertical')
    # plt.tight_layout()
    # plt.savefig("data/paper/clustering_heatmap_z_score.png", dpi=300)


def get_binary_code(file_name):
    bin_code = ""
    result = list()

    tokens = file_name.split("/")[-1]

    # Feature Selection
    if tokens.find("wo_fs") >= 0:
        fs = "0"
    else:
        fs = "1"

    result.append(fs)

    # Outlier Removal 1 (Only in test set)
    if tokens.find("w_or1") >= 0:  # w_or1 significa com outliers
        or1 = "0"  # Não aplica remoção de ouliers
    else:
        or1 = "1"

    result.append(or1)

    # N-Grams
    if tokens.find("wo_ng") >= 0:
        ng = "0"
    else:
        ng = "1"

    result.append(ng)

    # Attributes
    if tokens.find("wo_at") >= 0:
        at = "0"
    else:
        at = "1"

    result.append(at)

    # Cross-Validation
    if tokens.find("wo_cv") >= 0:
        cv = "0"
    else:
        cv = "1"

    result.append(cv)

    # Overfitting Avoidance
    if tokens.find("wo_oa") >= 0:
        oa = "0"
    else:
        oa = "1"

    result.append(oa)

    # Overfitting Removal 2 (On train and test sets)
    if tokens.find("w_or2") >= 0:  # Foi programado errado lá no início... é ao contrário mesmo
        or2 = "1"
    else:
        or2 = "0"

    result.append(or2)

    bin_code = "".join(result)

    return bin_code


def build_binary_table(files_list, techs):
    print("Build Binary Table")

    results = list()
    full_results = list()
    dict_full_results = dict()

    attrib_cols =  ["fs", "or1", "ng", "at", "cv", "oa", "or2"]
    columns = attrib_cols.copy()

    techs = [tech.replace("emsemble", "ensemble") for tech in techs]
    techs = [tech.replace("random_forest_100", "random_forest") for tech in techs]
    techs = sorted(set(techs))
    # techs.remove("mlp2")

    for tech in techs:
        t = "_".join(tech.split("_"))
        columns.extend(["R2 " + t, "RMSE " + t, "MAE " + t, "MPE " + t])

    for log_result in files_list:

        if log_result.find("_table") >= 0:
            continue

        result = list()
        tokens = log_result.split("/")[-1]

        get_binary_code(log_result)

        # Feature Selection
        if tokens.find("wo_fs") >= 0:
            fs = 0
        else:
            fs = 1

        result.append(fs)

        # Outlier Removal 1 (Only in test set)
        if tokens.find("w_or1") >= 0:  # w_or1 significa com outliers
            or1 = 0  # Não aplica remoção de ouliers
        else:
            or1 = 1

        result.append(or1)

        # N-Grams
        if tokens.find("wo_ng") >= 0:
            ng = 0
        else:
            ng = 1

        result.append(ng)

        # Attributes
        if tokens.find("wo_at") >= 0:
            at = 0
        else:
            at = 1

        result.append(at)

        # Cross-Validation
        if tokens.find("wo_cv") >= 0:
            cv = 0
        else:
            cv = 1

        result.append(cv)

        # Overfitting Avoidance
        if tokens.find("wo_oa") >= 0:
            oa = 0
        else:
            oa = 1

        result.append(oa)

        # Overfitting Removal 2 (On train and test sets)
        if tokens.find("w_or2") >= 0:  # Foi programado errado lá no início... é ao contrário mesmo
            or2 = 1
        else:
            or2 = 0

        result.append(or2)

        df = pd.read_csv(log_result)
        full_result = result.copy()
        dict_result = dict()
        dict_result["combination"] = full_result

        for tech in techs:
            r2_tech_values = df[df["tech"] == tech]["r2_test"]
            rmse_tech_values = df[df["tech"] == tech]["rmse_test"]
            mae_tech_values = df[df["tech"] == tech]["mae_test"]
            mpe_tech_values = df[df["tech"] == tech]["mpe_test"]

            result.extend([
                np.mean(r2_tech_values),
                np.mean(rmse_tech_values),
                np.mean(mae_tech_values),
                np.mean(mpe_tech_values)
            ])

            zip_list = list(zip(r2_tech_values, rmse_tech_values, mae_tech_values, mpe_tech_values))
            zip_list = [list(z) for z in zip_list]

            tech_df = pd.DataFrame(zip_list, columns=["R2 " + tech, "RMSE " + tech, "MAE " + tech, "MPE " + tech])

            dict_result[tech] = tech_df

        full_results.append(dict_result)
        results.append(result)

    df_table = pd.DataFrame(data=results, columns=columns)

    df_table.drop_duplicates(subset=["fs", "or1", "ng", "at", "cv", "oa", "or2"], inplace=True)
    df_table.to_csv("data/paper/final_analysis/binary_table.csv", index=False)
    df_table.to_excel("data/paper/final_analysis/binary_table.xlsx", index=False)

    final_dfs = []
    for dict_result in full_results:
        combination = dict_result["combination"]

        list_dfs = []
        for tech in techs:
            tech_df = dict_result[tech]
            list_dfs.append(tech_df)

        result_df = pd.concat(list_dfs, axis=1)
        for i in range(len(attrib_cols)):
            result_df.insert(i, attrib_cols[i], combination[i])

        final_dfs.append(result_df)
    df_table_full = pd.concat(final_dfs, axis=0)
    # df_table_full = pd.DataFrame(data=full_results, columns=columns)
    df_table_full.to_csv("data/paper/final_analysis/full_binary_table.csv", index=False)
    df_table_full.to_excel("data/paper/final_analysis/full_binary_table.xlsx", index=False)
