# Supplementary material for: Regression applied to legal judgments to predict compensation for immaterial damage
Source: PeerJ Comput Sci. 2023 Mar 23;9:e1225. doi: 10.7717/peerj-cs.1225 (PMC10280496; doi:10.7717/peerj-cs.1225)
Supplement: Supplemental Information 1 [file peerj-cs-09-1225-s001.zip › graphs/graphs.xlsx]

## Sheet: embeddings
	Unnamed: 0	algorithm	mse	rmse	r2	adj_r2	mae	alg_ab
0	0	air_transport/word2vec_cbow_10000000_100,txt	3.77307e+07	6142.53	0.0529	1.2222	4082.11	air_transport/word2vec_cbow_10000000_100
1	1	air_transport/word2vec_cbow_10000000_100,txt	3.7745e+07	6143.69	0.0526	1.2222	4073.81	air_transport/word2vec_cbow_10000000_100
2	2	air_transport/word2vec_cbow_10000000_100,txt	3.72121e+07	6100.17	0.066	1.2191	4066.61	air_transport/word2vec_cbow_10000000_100
3	3	air_transport/word2vec_cbow_10000000_100,txt	3.81314e+07	6175.06	0.0429	1.2245	4095.28	air_transport/word2vec_cbow_10000000_100
4	4	air_transport/word2vec_cbow_10000000_100,txt	3.70851e+07	6089.75	0.0691	1.2183	4082.87	air_transport/word2vec_cbow_10000000_100
5	5	air_transport/word2vec_cbow_10000000_100,txt	3.76471e+07	6135.73	0.055	1.2217	4065.12	air_transport/word2vec_cbow_10000000_100
6	6	air_transport/word2vec_cbow_10000000_100,txt	3.75923e+07	6131.26	0.0564	1.2213	4063.87	air_transport/word2vec_cbow_10000000_100
7	7	air_transport/word2vec_cbow_10000000_100,txt	3.66026e+07	6050.01	0.0813	1.2155	4033.85	air_transport/word2vec_cbow_10000000_100
8	8	air_transport/word2vec_cbow_10000000_100,txt	3.78089e+07	6148.89	0.051	1.2226	4078.99	air_transport/word2vec_cbow_10000000_100
9	9	air_transport/word2vec_cbow_10000000_100,txt	3.72384e+07	6102.33	0.0653	1.2193	4079.92	air_transport/word2vec_cbow_10000000_100
10	10	air_transport/word2vec_cbow_10000000_100,txt	3.84962e+07	6204.53	0.0337	1.2267	4131.67	air_transport/word2vec_cbow_10000000_100
11	11	air_transport/word2vec_cbow_10000000_100,txt	3.72623e+07	6104.29	0.0647	1.2194	4060.64	air_transport/word2vec_cbow_10000000_100
12	12	air_transport/word2vec_cbow_10000000_100,txt	3.65872e+07	6048.74	0.0816	1.2154	4045.45	air_transport/word2vec_cbow_10000000_100
13	13	air_transport/word2vec_cbow_10000000_100,txt	3.70033e+07	6083.03	0.0712	1.2179	4081.32	air_transport/word2vec_cbow_10000000_100
14	14	air_transport/word2vec_cbow_10000000_100,txt	3.75868e+07	6130.81	0.0566	1.2213	4086.37	air_transport/word2vec_cbow_10000000_100
15	15	air_transport/word2vec_cbow_10000000_100,txt	3.77793e+07	6146.49	0.0517	1.2224	4106.74	air_transport/word2vec_cbow_10000000_100
16	16	air_transport/word2vec_cbow_10000000_100,txt	3.83033e+07	6188.97	0.0386	1.2255	4097.89	air_transport/word2vec_cbow_10000000_100
17	17	air_transport/word2vec_cbow_10000000_100,txt	3.71697e+07	6096.7	0.067	1.2188	4046.37	air_transport/word2vec_cbow_10000000_100
18	18	air_transport/word2vec_cbow_10000000_100,txt	3.73586e+07	6112.17	0.0623	1.22	4076.99	air_transport/word2vec_cbow_10000000_100
19	19	air_transport/word2vec_cbow_10000000_100,txt	3.77348e+07	6142.87	0.0528	1.2222	4124.96	air_transport/word2vec_cbow_10000000_100
0	0	air_transport/word2vec_cbow_10000000_100,txt	3.11723e+07	5583.22	0.03	1.2275	4045.77	air_transport/word2vec_cbow_10000000_100
1	1	air_transport/word2vec_cbow_10000000_100,txt	3.17072e+07	5630.91	0.0134	1.2314	4079.31	air_transport/word2vec_cbow_10000000_100
2	2	air_transport/word2vec_cbow_10000000_100,txt	3.21056e+07	5666.18	0.001	1.2343	4147.21	air_transport/word2vec_cbow_10000000_100
3	3	air_transport/word2vec_cbow_10000000_100,txt	3.10001e+07	5567.77	0.0354	1.2263	4076.1	air_transport/word2vec_cbow_10000000_100
4	4	air_transport/word2vec_cbow_10000000_100,txt	3.17588e+07	5635.49	0.0118	1.2318	4064.43	air_transport/word2vec_cbow_10000000_100
5	5	air_transport/word2vec_cbow_10000000_100,txt	3.15044e+07	5612.88	0.0197	1.2299	4090.53	air_transport/word2vec_cbow_10000000_100
6	6	air_transport/word2vec_cbow_10000000_100,txt	3.10913e+07	5575.96	0.0326	1.2269	4082.46	air_transport/word2vec_cbow_10000000_100
7	7	air_transport/word2vec_cbow_10000000_100,txt	3.10576e+07	5572.93	0.0336	1.2267	4053.85	air_transport/word2vec_cbow_10000000_100
8	8	air_transport/word2vec_cbow_10000000_100,txt	3.1663e+07	5626.99	0.0148	1.2311	4145.8	air_transport/word2vec_cbow_10000000_100
9	9	air_transport/word2vec_cbow_10000000_100,txt	3.07629e+07	5546.43	0.0428	1.2245	4039.48	air_transport/word2vec_cbow_10000000_100
10	10	air_transport/word2vec_cbow_10000000_100,txt	3.1076e+07	5574.59	0.033	1.2268	4063.22	air_transport/word2vec_cbow_10000000_100
11	11	air_transport/word2vec_cbow_10000000_100,txt	3.20333e+07	5659.8	0.0032	1.2338	4152.53	air_transport/word2vec_cbow_10000000_100
12	12	air_transport/word2vec_cbow_10000000_100,txt	3.18688e+07	5645.25	0.0084	1.2326	4161.87	air_transport/word2vec_cbow_10000000_100
13	13	air_transport/word2vec_cbow_10000000_100,txt	3.13522e+07	5599.3	0.0244	1.2288	4047.23	air_transport/word2vec_cbow_10000000_100
14	14	air_transport/word2vec_cbow_10000000_100,txt	3.19333e+07	5650.96	0.0064	1.2331	4118.11	air_transport/word2vec_cbow_10000000_100
15	15	air_transport/word2vec_cbow_10000000_100,txt	3.16043e+07	5621.77	0.0166	1.2307	4090.87	air_transport/word2vec_cbow_10000000_100
16	16	air_transport/word2vec_cbow_10000000_100,txt	3.10255e+07	5570.05	0.0346	1.2265	4051.1	air_transport/word2vec_cbow_10000000_100
17	17	air_transport/word2vec_cbow_10000000_100,txt	3.11644e+07	5582.51	0.0303	1.2275	4066.76	air_transport/word2vec_cbow_10000000_100
18	18	air_transport/word2vec_cbow_10000000_100,txt	3.13745e+07	5601.3	0.0237	1.229	4077.96	air_transport/word2vec_cbow_10000000_100
19	19	air_transport/word2vec_cbow_10000000_100,txt	3.13372e+07	5597.96	0.0249	1.2287	4053.26	air_transport/word2vec_cbow_10000000_100
0	0	air_transport/word2vec_cbow_10000000_100,txt	2.28037e+07	4775.33	0.0581	1.2209	3647.16	air_transport/word2vec_cbow_10000000_100
1	1	air_transport/word2vec_cbow_10000000_100,txt	2.27853e+07	4773.39	0.0588	1.2208	3642.13	air_transport/word2vec_cbow_10000000_100
2	2	air_transport/word2vec_cbow_10000000_100,txt	2.23168e+07	4724.06	0.0782	1.2162	3665.86	air_transport/word2vec_cbow_10000000_100
3	3	air_transport/word2vec_cbow_10000000_100,txt	2.26981e+07	4764.26	0.0624	1.2199	3670.63	air_transport/word2vec_cbow_10000000_100
4	4	air_transport/word2vec_cbow_10000000_100,txt	2.28366e+07	4778.77	0.0567	1.2213	3654.35	air_transport/word2vec_cbow_10000000_100
5	5	air_transport/word2vec_cbow_10000000_100,txt	2.27086e+07	4765.36	0.062	1.22	3629.97	air_transport/word2vec_cbow_10000000_100
6	6	air_transport/word2vec_cbow_10000000_100,txt	2.25267e+07	4746.23	0.0695	1.2183	3666.14	air_transport/word2vec_cbow_10000000_100
7	7	air_transport/word2vec_cbow_10000000_100,txt	2.30872e+07	4804.92	0.0463	1.2237	3646.17	air_transport/word2vec_cbow_10000000_100
8	8	air_transport/word2vec_cbow_10000000_100,txt	2.25841e+07	4752.27	0.0671	1.2188	3636.03	air_transport/word2vec_cbow_10000000_100
9	9	air_transport/word2vec_cbow_10000000_100,txt	2.29291e+07	4788.43	0.0529	1.2222	3666.62	air_transport/word2vec_cbow_10000000_100
10	10	air_transport/word2vec_cbow_10000000_100,txt	2.28008e+07	4775.02	0.0582	1.2209	3655.26	air_transport/word2vec_cbow_10000000_100
11	11	air_transport/word2vec_cbow_10000000_100,txt	2.21319e+07	4704.46	0.0858	1.2144	3618.22	air_transport/word2vec_cbow_10000000_100
12	12	air_transport/word2vec_cbow_10000000_100,txt	2.21065e+07	4701.75	0.0869	1.2142	3601.24	air_transport/word2vec_cbow_10000000_100
13	13	air_transport/word2vec_cbow_10000000_100,txt	22256018	4717.63	0.0807	1.2156	3607.46	air_transport/word2vec_cbow_10000000_100
14	14	air_transport/word2vec_cbow_10000000_100,txt	2.2529e+07	4746.47	0.0694	1.2183	3670.89	air_transport/word2vec_cbow_10000000_100
15	15	air_transport/word2vec_cbow_10000000_100,txt	2.26244e+07	4756.52	0.0655	1.2192	3615.59	air_transport/word2vec_cbow_10000000_100
16	16	air_transport/word2vec_cbow_10000000_100,txt	2.3016e+07	4797.5	0.0493	1.223	3692.29	air_transport/word2vec_cbow_10000000_100
17	17	air_transport/word2vec_cbow_10000000_100,txt	2.27213e+07	4766.68	0.0615	1.2202	3645.68	air_transport/word2vec_cbow_10000000_100
18	18	air_transport/word2vec_cbow_10000000_100,txt	2.2292e+07	4721.44	0.0792	1.216	3617.44	air_transport/word2vec_cbow_10000000_100
19	19	air_transport/word2vec_cbow_10000000_100,txt	2.30548e+07	4801.54	0.0477	1.2234	3633.88	air_transport/word2vec_cbow_10000000_100
0	0	air_transport/word2vec_cbow_10000000_100,txt	3.22037e+07	5674.83	0.0157	1.2309	4061.88	air_transport/word2vec_cbow_10000000_100
1	1	air_transport/word2vec_cbow_10000000_100,txt	3.22026e+07	5674.73	0.0157	1.2309	4087.26	air_transport/word2vec_cbow_10000000_100
2	2	air_transport/word2vec_cbow_10000000_100,txt	3.2317e+07	5684.81	0.0122	1.2317	4091.34	air_transport/word2vec_cbow_10000000_100
3	3	air_transport/word2vec_cbow_10000000_100,txt	3.20947e+07	5665.22	0.019	1.2301	4107.72	air_transport/word2vec_cbow_10000000_100
4	4	air_transport/word2vec_cbow_10000000_100,txt	3.20924e+07	5665.02	0.0191	1.2301	4076.16	air_transport/word2vec_cbow_10000000_100
5	5	air_transport/word2vec_cbow_10000000_100,txt	3.27137e+07	5719.59	0.0001	1.2345	4142.57	air_transport/word2vec_cbow_10000000_100
6	6	air_transport/word2vec_cbow_10000000_100,txt	3.22207e+07	5676.33	0.0152	1.231	4121.89	air_transport/word2vec_cbow_10000000_100
7	7	air_transport/word2vec_cbow_10000000_100,txt	3.16555e+07	5626.32	0.0325	1.227	4102.44	air_transport/word2vec_cbow_10000000_100
8	8	air_transport/word2vec_cbow_10000000_100,txt	3.24296e+07	5694.7	0.0088	1.2325	4125.84	air_transport/word2vec_cbow_10000000_100
9	9	air_transport/word2vec_cbow_10000000_100,txt	3.17993e+07	5639.08	0.0281	1.228	4104.33	air_transport/word2vec_cbow_10000000_100
10	10	air_transport/word2vec_cbow_10000000_100,txt	3.24439e+07	5695.96	0.0084	1.2326	4144.84	air_transport/word2vec_cbow_10000000_100
11	11	air_transport/word2vec_cbow_10000000_100,txt	3.22e+07	5674.51	0.0158	1.2309	4032.17	air_transport/word2vec_cbow_10000000_100
12	12	air_transport/word2vec_cbow_10000000_100,txt	3.17604e+07	5635.64	0.0292	1.2277	4042.18	air_transport/word2vec_cbow_10000000_100
13	13	air_transport/word2vec_cbow_10000000_100,txt	3.14939e+07	5611.94	0.0374	1.2258	4079.49	air_transport/word2vec_cbow_10000000_100
14	14	air_transport/word2vec_cbow_10000000_100,txt	3.28206e+07	5728.93	-0.0032	1.2353	4139.82	air_transport/word2vec_cbow_10000000_100
15	15	air_transport/word2vec_cbow_10000000_100,txt	3.22928e+07	5682.67	0.013	1.2315	4084.78	air_transport/word2vec_cbow_10000000_100
16	16	air_transport/word2vec_cbow_10000000_100,txt	3.16918e+07	5629.54	0.0313	1.2272	4079.62	air_transport/word2vec_cbow_10000000_100
17	17	air_transport/word2vec_cbow_10000000_100,txt	3.15846e+07	5620.02	0.0346	1.2264	4061.76	air_transport/word2vec_cbow_10000000_100
18	18	air_transport/word2vec_cbow_10000000_100,txt	3.17279e+07	5632.75	0.0302	1.2275	4083.39	air_transport/word2vec_cbow_10000000_100
19	19	air_transport/word2vec_cbow_10000000_100,txt	3.16693e+07	5627.55	0.032	1.2271	4116.83	air_transport/word2vec_cbow_10000000_100
0	0	air_transport/word2vec_cbow_10000000_100,txt	4.03441e+07	6351.7	-0.011	1.2371	4206.94	air_transport/word2vec_cbow_10000000_100
1	1	air_transport/word2vec_cbow_10000000_100,txt	4.0597e+07	6371.58	-0.0173	1.2386	4216.83	air_transport/word2vec_cbow_10000000_100
2	2	air_transport/word2vec_cbow_10000000_100,txt	4.05858e+07	6370.69	-0.0171	1.2386	4131.76	air_transport/word2vec_cbow_10000000_100
3	3	air_transport/word2vec_cbow_10000000_100,txt	4.11826e+07	6417.37	-0.032	1.2421	4264.91	air_transport/word2vec_cbow_10000000_100
4	4	air_transport/word2vec_cbow_10000000_100,txt	4.0643e+07	6375.18	-0.0185	1.2389	4232.64	air_transport/word2vec_cbow_10000000_100
5	5	air_transport/word2vec_cbow_10000000_100,txt	4.11152e+07	6412.12	-0.0303	1.2417	4193.08	air_transport/word2vec_cbow_10000000_100
6	6	air_transport/word2vec_cbow_10000000_100,txt	4.06792e+07	6378.02	-0.0194	1.2391	4204.35	air_transport/word2vec_cbow_10000000_100
7	7	air_transport/word2vec_cbow_10000000_100,txt	4.01262e+07	6334.52	-0.0055	1.2359	4164.23	air_transport/word2vec_cbow_10000000_100
8	8	air_transport/word2vec_cbow_10000000_100,txt	4.06736e+07	6377.59	-0.0193	1.2391	4217	air_transport/word2vec_cbow_10000000_100
9	9	air_transport/word2vec_cbow_10000000_100,txt	4.07042e+07	6379.99	-0.02	1.2393	4171.63	air_transport/word2vec_cbow_10000000_100
10	10	air_transport/word2vec_cbow_10000000_100,txt	4.06005e+07	6371.85	-0.0174	1.2387	4149.53	air_transport/word2vec_cbow_10000000_100
11	11	air_transport/word2vec_cbow_10000000_100,txt	4.14642e+07	6439.27	-0.0391	1.2437	4239.78	air_transport/word2vec_cbow_10000000_100
12	12	air_transport/word2vec_cbow_10000000_100,txt	4.15377e+07	6444.98	-0.0409	1.2442	4240.67	air_transport/word2vec_cbow_10000000_100
13	13	air_transport/word2vec_cbow_10000000_100,txt	4.14999e+07	6442.04	-0.04	1.2439	4228.68	air_transport/word2vec_cbow_10000000_100
14	14	air_transport/word2vec_cbow_10000000_100,txt	4.07581e+07	6384.21	-0.0214	1.2396	4260.85	air_transport/word2vec_cbow_10000000_100
15	15	air_transport/word2vec_cbow_10000000_100,txt	4.11522e+07	6414.99	-0.0312	1.2419	4210.6	air_transport/word2vec_cbow_10000000_100
16	16	air_transport/word2vec_cbow_10000000_100,txt	4.05531e+07	6368.13	-0.0162	1.2384	4171.74	air_transport/word2vec_cbow_10000000_100
17	17	air_transport/word2vec_cbow_10000000_100,txt	4.13906e+07	6433.55	-0.0372	1.2433	4193.24	air_transport/word2vec_cbow_10000000_100
18	18	air_transport/word2vec_cbow_10000000_100,txt	4.04453e+07	6359.66	-0.0135	1.2377	4154.05	air_transport/word2vec_cbow_10000000_100
19	19	air_transport/word2vec_cbow_10000000_100,txt	4.19059e+07	6473.48	-0.0501	1.2463	4250.58	air_transport/word2vec_cbow_10000000_100
0	0	air_transport/word2vec_cbow_10000000_100,txt	3.2882e+07	5734.28	0.03	1.2275	3899.02	air_transport/word2vec_cbow_10000000_100
1	1	air_transport/word2vec_cbow_10000000_100,txt	3.39315e+07	5825.08	-0.0009	1.2348	3951.81	air_transport/word2vec_cbow_10000000_100
2	2	air_transport/word2vec_cbow_10000000_100,txt	3.33544e+07	5775.32	0.0161	1.2308	3928.41	air_transport/word2vec_cbow_10000000_100
3	3	air_transport/word2vec_cbow_10000000_100,txt	3.38712e+07	5819.9	0.0008	1.2344	3957.69	air_transport/word2vec_cbow_10000000_100
4	4	air_transport/word2vec_cbow_10000000_100,txt	3.41678e+07	5845.32	-0.0079	1.2364	3944.54	air_transport/word2vec_cbow_10000000_100
5	5	air_transport/word2vec_cbow_10000000_100,txt	3.36917e+07	5804.46	0.0061	1.2331	3926.34	air_transport/word2vec_cbow_10000000_100
6	6	air_transport/word2vec_cbow_10000000_100,txt	3.36864e+07	5804	0.0063	1.2331	3952.7	air_transport/word2vec_cbow_10000000_100
7	7	air_transport/word2vec_cbow_10000000_100,txt	3.35113e+07	5788.9	0.0115	1.2319	3855.99	air_transport/word2vec_cbow_10000000_100
8	8	air_transport/word2vec_cbow_10000000_100,txt	3.28308e+07	5729.82	0.0315	1.2272	3911.59	air_transport/word2vec_cbow_10000000_100
9	9	air_transport/word2vec_cbow_10000000_100,txt	3.34894e+07	5787	0.0121	1.2317	3933.27	air_transport/word2vec_cbow_10000000_100
10	10	air_transport/word2vec_cbow_10000000_100,txt	3.31253e+07	5755.46	0.0228	1.2292	3913.24	air_transport/word2vec_cbow_10000000_100
11	11	air_transport/word2vec_cbow_10000000_100,txt	3.379e+07	5812.92	0.0032	1.2338	3942.89	air_transport/word2vec_cbow_10000000_100
12	12	air_transport/word2vec_cbow_10000000_100,txt	3.34432e+07	5783.01	0.0135	1.2314	3918.86	air_transport/word2vec_cbow_10000000_100
13	13	air_transport/word2vec_cbow_10000000_100,txt	3.38199e+07	5815.49	0.0024	1.234	3911	air_transport/word2vec_cbow_10000000_100
14	14	air_transport/word2vec_cbow_10000000_100,txt	3.32918e+07	5769.91	0.0179	1.2304	3913.1	air_transport/word2vec_cbow_10000000_100
15	15	air_transport/word2vec_cbow_10000000_100,txt	3.28688e+07	5733.13	0.0304	1.2274	3903.92	air_transport/word2vec_cbow_10000000_100
16	16	air_transport/word2vec_cbow_10000000_100,txt	3.36393e+07	5799.94	0.0077	1.2328	3961.16	air_transport/word2vec_cbow_10000000_100
17	17	air_transport/word2vec_cbow_10000000_100,txt	3.38461e+07	5817.74	0.0016	1.2342	3935.92	air_transport/word2vec_cbow_10000000_100
18	18	air_transport/word2vec_cbow_10000000_100,txt	3.38038e+07	5814.1	0.0028	1.2339	3939.44	air_transport/word2vec_cbow_10000000_100
19	19	air_transport/word2vec_cbow_10000000_100,txt	3.42857e+07	5855.4	-0.0114	1.2372	3967.63	air_transport/word2vec_cbow_10000000_100
0	0	air_transport/word2vec_cbow_10000000_100,txt	2.6217e+07	5120.25	0.0432	1.2244	3914.06	air_transport/word2vec_cbow_10000000_100
1	1	air_transport/word2vec_cbow_10000000_100,txt	2.73028e+07	5225.21	0.0036	1.2337	3963.53	air_transport/word2vec_cbow_10000000_100
2	2	air_transport/word2vec_cbow_10000000_100,txt	2.7088e+07	5204.62	0.0114	1.2319	3963.88	air_transport/word2vec_cbow_10000000_100
3	3	air_transport/word2vec_cbow_10000000_100,txt	2.68996e+07	5186.48	0.0183	1.2303	3911.87	air_transport/word2vec_cbow_10000000_100
4	4	air_transport/word2vec_cbow_10000000_100,txt	2.72357e+07	5218.79	0.006	1.2332	3986.85	air_transport/word2vec_cbow_10000000_100
5	5	air_transport/word2vec_cbow_10000000_100,txt	2.63177e+07	5130.08	0.0395	1.2253	3884.76	air_transport/word2vec_cbow_10000000_100
6	6	air_transport/word2vec_cbow_10000000_100,txt	2.65834e+07	5155.91	0.0298	1.2276	3920.53	air_transport/word2vec_cbow_10000000_100
7	7	air_transport/word2vec_cbow_10000000_100,txt	2.66588e+07	5163.22	0.0271	1.2282	3910.03	air_transport/word2vec_cbow_10000000_100
8	8	air_transport/word2vec_cbow_10000000_100,txt	2.65944e+07	5156.98	0.0294	1.2277	3938.37	air_transport/word2vec_cbow_10000000_100
9	9	air_transport/word2vec_cbow_10000000_100,txt	2.70171e+07	5197.8	0.014	1.2313	3963.75	air_transport/word2vec_cbow_10000000_100
10	10	air_transport/word2vec_cbow_10000000_100,txt	2.66069e+07	5158.18	0.029	1.2278	3903.69	air_transport/word2vec_cbow_10000000_100
11	11	air_transport/word2vec_cbow_10000000_100,txt	2.69064e+07	5187.14	0.0181	1.2303	3945.76	air_transport/word2vec_cbow_10000000_100
12	12	air_transport/word2vec_cbow_10000000_100,txt	2.6648e+07	5162.17	0.0275	1.2281	3909.01	air_transport/word2vec_cbow_10000000_100
13	13	air_transport/word2vec_cbow_10000000_100,txt	2.65334e+07	5151.06	0.0317	1.2271	3890.6	air_transport/word2vec_cbow_10000000_100
14	14	air_transport/word2vec_cbow_10000000_100,txt	2.69445e+07	5190.81	0.0167	1.2307	3960.3	air_transport/word2vec_cbow_10000000_100
15	15	air_transport/word2vec_cbow_10000000_100,txt	2.62609e+07	5124.54	0.0416	1.2248	3884.8	air_transport/word2vec_cbow_10000000_100
16	16	air_transport/word2vec_cbow_10000000_100,txt	2.70128e+07	5197.39	0.0142	1.2312	3916.03	air_transport/word2vec_cbow_10000000_100
17	17	air_transport/word2vec_cbow_10000000_100,txt	2.71018e+07	5205.93	0.0109	1.232	3936.86	air_transport/word2vec_cbow_10000000_100
18	18	air_transport/word2vec_cbow_10000000_100,txt	2.67243e+07	5169.55	0.0247	1.2288	3931.04	air_transport/word2vec_cbow_10000000_100
19	19	air_transport/word2vec_cbow_10000000_100,txt	2.61847e+07	5117.1	0.0444	1.2242	3860.31	air_transport/word2vec_cbow_10000000_100
0	0	air_transport/word2vec_cbow_10000000_100,txt	4.05389e+07	6367.01	-0.0057	1.2359	4209.53	air_transport/word2vec_cbow_10000000_100
1	1	air_transport/word2vec_cbow_10000000_100,txt	4.09035e+07	6395.58	-0.0147	1.238	4178.87	air_transport/word2vec_cbow_10000000_100
2	2	air_transport/word2vec_cbow_10000000_100,txt	4.08687e+07	6392.86	-0.0139	1.2378	4185.75	air_transport/word2vec_cbow_10000000_100
3	3	air_transport/word2vec_cbow_10000000_100,txt	4.10028e+07	6403.34	-0.0172	1.2386	4235.71	air_transport/word2vec_cbow_10000000_100
4	4	air_transport/word2vec_cbow_10000000_100,txt	4.08163e+07	6388.77	-0.0126	1.2375	4230.66	air_transport/word2vec_cbow_10000000_100
5	5	air_transport/word2vec_cbow_10000000_100,txt	4.16859e+07	6456.47	-0.0341	1.2426	4261.24	air_transport/word2vec_cbow_10000000_100
6	6	air_transport/word2vec_cbow_10000000_100,txt	4.19169e+07	6474.32	-0.0399	1.2439	4266.57	air_transport/word2vec_cbow_10000000_100
7	7	air_transport/word2vec_cbow_10000000_100,txt	4.11107e+07	6411.76	-0.0199	1.2392	4225.18	air_transport/word2vec_cbow_10000000_100
8	8	air_transport/word2vec_cbow_10000000_100,txt	4.14132e+07	6435.31	-0.0274	1.241	4236.33	air_transport/word2vec_cbow_10000000_100
9	9	air_transport/word2vec_cbow_10000000_100,txt	4.05146e+07	6365.11	-0.0051	1.2358	4202.12	air_transport/word2vec_cbow_10000000_100
10	10	air_transport/word2vec_cbow_10000000_100,txt	4.11861e+07	6417.64	-0.0217	1.2397	4215.76	air_transport/word2vec_cbow_10000000_100
11	11	air_transport/word2vec_cbow_10000000_100,txt	4.11877e+07	6417.77	-0.0218	1.2397	4210.88	air_transport/word2vec_cbow_10000000_100
12	12	air_transport/word2vec_cbow_10000000_100,txt	4.12386e+07	6421.73	-0.023	1.24	4235.16	air_transport/word2vec_cbow_10000000_100
13	13	air_transport/word2vec_cbow_10000000_100,txt	4.13896e+07	6433.47	-0.0268	1.2408	4238.21	air_transport/word2vec_cbow_10000000_100
14	14	air_transport/word2vec_cbow_10000000_100,txt	4.14118e+07	6435.2	-0.0273	1.241	4266.33	air_transport/word2vec_cbow_10000000_100
15	15	air_transport/word2vec_cbow_10000000_100,txt	4.12711e+07	6424.26	-0.0238	1.2402	4260.82	air_transport/word2vec_cbow_10000000_100
16	16	air_transport/word2vec_cbow_10000000_100,txt	4.04325e+07	6358.65	-0.003	1.2353	4160.87	air_transport/word2vec_cbow_10000000_100
17	17	air_transport/word2vec_cbow_10000000_100,txt	4.05708e+07	6369.52	-0.0065	1.2361	4180	air_transport/word2vec_cbow_10000000_100
18	18	air_transport/word2vec_cbow_10000000_100,txt	4.17162e+07	6458.81	-0.0349	1.2428	4291.99	air_transport/word2vec_cbow_10000000_100
19	19	air_transport/word2vec_cbow_10000000_100,txt	4.14336e+07	6436.89	-0.0279	1.2411	4236.62	air_transport/word2vec_cbow_10000000_100
0	0	air_transport/word2vec_cbow_10000000_100,txt	3.64084e+07	6033.94	-0.0554	1.2476	4029.22	air_transport/word2vec_cbow_10000000_100
1	1	air_transport/word2vec_cbow_10000000_100,txt	3.60518e+07	6004.32	-0.045	1.2451	4003.52	air_transport/word2vec_cbow_10000000_100
2	2	air_transport/word2vec_cbow_10000000_100,txt	3.70606e+07	6087.75	-0.0743	1.252	4027.51	air_transport/word2vec_cbow_10000000_100
3	3	air_transport/word2vec_cbow_10000000_100,txt	36488144	6040.54	-0.0577	1.2481	3992.86	air_transport/word2vec_cbow_10000000_100
4	4	air_transport/word2vec_cbow_10000000_100,txt	3.60116e+07	6000.96	-0.0439	1.2449	3990.59	air_transport/word2vec_cbow_10000000_100
5	5	air_transport/word2vec_cbow_10000000_100,txt	3.62359e+07	6019.62	-0.0504	1.2464	4006.03	air_transport/word2vec_cbow_10000000_100
6	6	air_transport/word2vec_cbow_10000000_100,txt	3.61921e+07	6015.99	-0.0491	1.2461	4006.71	air_transport/word2vec_cbow_10000000_100
7	7	air_transport/word2vec_cbow_10000000_100,txt	3.60369e+07	6003.08	-0.0446	1.245	3977.57	air_transport/word2vec_cbow_10000000_100
8	8	air_transport/word2vec_cbow_10000000_100,txt	3.61709e+07	6014.22	-0.0485	1.2459	4002.71	air_transport/word2vec_cbow_10000000_100
9	9	air_transport/word2vec_cbow_10000000_100,txt	3.56129e+07	5967.66	-0.0323	1.2421	3980.96	air_transport/word2vec_cbow_10000000_100
10	10	air_transport/word2vec_cbow_10000000_100,txt	3.71167e+07	6092.34	-0.0759	1.2524	4036.31	air_transport/word2vec_cbow_10000000_100
11	11	air_transport/word2vec_cbow_10000000_100,txt	3.62907e+07	6024.18	-0.052	1.2468	3981.82	air_transport/word2vec_cbow_10000000_100
12	12	air_transport/word2vec_cbow_10000000_100,txt	3.56681e+07	5972.28	-0.0339	1.2425	3978.41	air_transport/word2vec_cbow_10000000_100
13	13	air_transport/word2vec_cbow_10000000_100,txt	3.64882e+07	6040.54	-0.0577	1.2481	4026.25	air_transport/word2vec_cbow_10000000_100
14	14	air_transport/word2vec_cbow_10000000_100,txt	3.61212e+07	6010.09	-0.047	1.2456	4009.76	air_transport/word2vec_cbow_10000000_100
15	15	air_transport/word2vec_cbow_10000000_100,txt	3.59132e+07	5992.76	-0.041	1.2442	3979.25	air_transport/word2vec_cbow_10000000_100
16	16	air_transport/word2vec_cbow_10000000_100,txt	3.57331e+07	5977.72	-0.0358	1.243	3951.14	air_transport/word2vec_cbow_10000000_100
17	17	air_transport/word2vec_cbow_10000000_100,txt	3.56363e+07	5969.62	-0.033	1.2423	3947.53	air_transport/word2vec_cbow_10000000_100
18	18	air_transport/word2vec_cbow_10000000_100,txt	36056620	6004.72	-0.0452	1.2452	3979.1	air_transport/word2vec_cbow_10000000_100
19	19	air_transport/word2vec_cbow_10000000_100,txt	3.66432e+07	6053.36	-0.0622	1.2492	4019.84	air_transport/word2vec_cbow_10000000_100
0	0	air_transport/word2vec_cbow_10000000_100,txt	3.54733e+07	5955.94	-0.0506	1.2464	4097.52	air_transport/word2vec_cbow_10000000_100
1	1	air_transport/word2vec_cbow_10000000_100,txt	3.39755e+07	5828.85	-0.0063	1.236	4017.29	air_transport/word2vec_cbow_10000000_100
2	2	air_transport/word2vec_cbow_10000000_100,txt	3.48593e+07	5904.18	-0.0325	1.2422	4069.68	air_transport/word2vec_cbow_10000000_100
3	3	air_transport/word2vec_cbow_10000000_100,txt	3.47823e+07	5897.65	-0.0302	1.2416	4054.09	air_transport/word2vec_cbow_10000000_100
4	4	air_transport/word2vec_cbow_10000000_100,txt	3.41059e+07	5840.03	-0.0101	1.2369	3998.02	air_transport/word2vec_cbow_10000000_100
5	5	air_transport/word2vec_cbow_10000000_100,txt	3.44674e+07	5870.9	-0.0209	1.2395	4018.41	air_transport/word2vec_cbow_10000000_100
6	6	air_transport/word2vec_cbow_10000000_100,txt	3.52211e+07	5934.74	-0.0432	1.2447	4074.51	air_transport/word2vec_cbow_10000000_100
7	7	air_transport/word2vec_cbow_10000000_100,txt	3.39429e+07	5826.05	-0.0053	1.2358	4032.33	air_transport/word2vec_cbow_10000000_100
8	8	air_transport/word2vec_cbow_10000000_100,txt	3.39997e+07	5830.93	-0.007	1.2362	3975.03	air_transport/word2vec_cbow_10000000_100
9	9	air_transport/word2vec_cbow_10000000_100,txt	3.38611e+07	5819.03	-0.0029	1.2352	4004.7	air_transport/word2vec_cbow_10000000_100
10	10	air_transport/word2vec_cbow_10000000_100,txt	3.41905e+07	5847.26	-0.0127	1.2375	4004.57	air_transport/word2vec_cbow_10000000_100
11	11	air_transport/word2vec_cbow_10000000_100,txt	3.39607e+07	5827.58	-0.0058	1.2359	4058.96	air_transport/word2vec_cbow_10000000_100
12	12	air_transport/word2vec_cbow_10000000_100,txt	3.35894e+07	5795.64	0.0051	1.2334	3968.61	air_transport/word2vec_cbow_10000000_100
13	13	air_transport/word2vec_cbow_10000000_100,txt	3.48143e+07	5900.36	-0.0311	1.2419	4091.02	air_transport/word2vec_cbow_10000000_100
14	14	air_transport/word2vec_cbow_10000000_100,txt	3.3819e+07	5815.41	-0.0017	1.235	3989.37	air_transport/word2vec_cbow_10000000_100
15	15	air_transport/word2vec_cbow_10000000_100,txt	3.44303e+07	5867.73	-0.0198	1.2392	4073.74	air_transport/word2vec_cbow_10000000_100
16	16	air_transport/word2vec_cbow_10000000_100,txt	3.39836e+07	5829.54	-0.0065	1.2361	4044.24	air_transport/word2vec_cbow_10000000_100
17	17	air_transport/word2vec_cbow_10000000_100,txt	3.44794e+07	5871.92	-0.0212	1.2395	4051.57	air_transport/word2vec_cbow_10000000_100
18	18	air_transport/word2vec_cbow_10000000_100,txt	3.36368e+07	5799.73	0.0037	1.2337	4014.59	air_transport/word2vec_cbow_10000000_100
19	19	air_transport/word2vec_cbow_10000000_100,txt	3.39315e+07	5825.07	-0.005	1.2357	4009.16	air_transport/word2vec_cbow_10000000_100
0	0	air_transport/word2vec_sg_10000000_100,txt	2.17668e+07	4665.49	0.0197	1.23	3445.35	air_transport/word2vec_sg_10000000_100
1	1	air_transport/word2vec_sg_10000000_100,txt	22539978	4747.63	-0.0151	1.2381	3395.86	air_transport/word2vec_sg_10000000_100
2	2	air_transport/word2vec_sg_10000000_100,txt	2.20941e+07	4700.44	0.0049	1.2334	3434.5	air_transport/word2vec_sg_10000000_100
3	3	air_transport/word2vec_sg_10000000_100,txt	2.63652e+07	5134.7	-0.1874	1.2785	3478.53	air_transport/word2vec_sg_10000000_100
4	4	air_transport/word2vec_sg_10000000_100,txt	2.12716e+07	4612.11	0.042	1.2247	3445.53	air_transport/word2vec_sg_10000000_100
5	5	air_transport/word2vec_sg_10000000_100,txt	2.28621e+07	4781.43	-0.0297	1.2415	3420.59	air_transport/word2vec_sg_10000000_100
6	6	air_transport/word2vec_sg_10000000_100,txt	2.22893e+07	4721.16	-0.0039	1.2355	3408.15	air_transport/word2vec_sg_10000000_100
7	7	air_transport/word2vec_sg_10000000_100,txt	2.1897e+07	4679.42	0.0138	1.2313	3388.13	air_transport/word2vec_sg_10000000_100
8	8	air_transport/word2vec_sg_10000000_100,txt	2.39399e+07	4892.84	-0.0782	1.2529	3394.3	air_transport/word2vec_sg_10000000_100
9	9	air_transport/word2vec_sg_10000000_100,txt	2.19473e+07	4684.79	0.0115	1.2319	3422.18	air_transport/word2vec_sg_10000000_100
10	10	air_transport/word2vec_sg_10000000_100,txt	2.20791e+07	4698.84	0.0056	1.2333	3387.72	air_transport/word2vec_sg_10000000_100
11	11	air_transport/word2vec_sg_10000000_100,txt	2.20114e+07	4691.63	0.0087	1.2325	3472.3	air_transport/word2vec_sg_10000000_100
12	12	air_transport/word2vec_sg_10000000_100,txt	2.353e+07	4850.77	-0.0597	1.2486	3438.47	air_transport/word2vec_sg_10000000_100
13	13	air_transport/word2vec_sg_10000000_100,txt	2.33221e+07	4829.3	-0.0504	1.2464	3382.73	air_transport/word2vec_sg_10000000_100
14	14	air_transport/word2vec_sg_10000000_100,txt	2.23107e+07	4723.42	-0.0048	1.2357	3480.35	air_transport/word2vec_sg_10000000_100
15	15	air_transport/word2vec_sg_10000000_100,txt	2.18892e+07	4678.59	0.0142	1.2312	3418.99	air_transport/word2vec_sg_10000000_100
16	16	air_transport/word2vec_sg_10000000_100,txt	2.21992e+07	4711.6	0.0002	1.2345	3416.16	air_transport/word2vec_sg_10000000_100
17	17	air_transport/word2vec_sg_10000000_100,txt	2.14775e+07	4634.39	0.0327	1.2269	3411.48	air_transport/word2vec_sg_10000000_100
18	18	air_transport/word2vec_sg_10000000_100,txt	2.39766e+07	4896.59	-0.0798	1.2533	3388.21	air_transport/word2vec_sg_10000000_100
19	19	air_transport/word2vec_sg_10000000_100,txt	2.21475e+07	4706.12	0.0025	1.234	3402.69	air_transport/word2vec_sg_10000000_100
0	0	air_transport/word2vec_sg_10000000_100,txt	22317695	4724.16	-0.1325	1.2657	3617.3	air_transport/word2vec_sg_10000000_100
1	1	air_transport/word2vec_sg_10000000_100,txt	2.02419e+07	4499.1	-0.0272	1.2409	3548.5	air_transport/word2vec_sg_10000000_100
2	2	air_transport/word2vec_sg_10000000_100,txt	2.22253e+07	4714.37	-0.1278	1.2646	3598.82	air_transport/word2vec_sg_10000000_100
3	3	air_transport/word2vec_sg_10000000_100,txt	2.07283e+07	4552.83	-0.0519	1.2467	3563.41	air_transport/word2vec_sg_10000000_100
4	4	air_transport/word2vec_sg_10000000_100,txt	2.04409e+07	4521.16	-0.0373	1.2433	3560.58	air_transport/word2vec_sg_10000000_100
5	5	air_transport/word2vec_sg_10000000_100,txt	1.99087e+07	4461.92	-0.0103	1.237	3516.37	air_transport/word2vec_sg_10000000_100
6	6	air_transport/word2vec_sg_10000000_100,txt	2.04705e+07	4524.43	-0.0388	1.2437	3511.55	air_transport/word2vec_sg_10000000_100
7	7	air_transport/word2vec_sg_10000000_100,txt	2.02669e+07	4501.88	-0.0284	1.2412	3542.21	air_transport/word2vec_sg_10000000_100
8	8	air_transport/word2vec_sg_10000000_100,txt	1.99074e+07	4461.78	-0.0102	1.237	3519.34	air_transport/word2vec_sg_10000000_100
9	9	air_transport/word2vec_sg_10000000_100,txt	2.12538e+07	4610.18	-0.0785	1.253	3587.81	air_transport/word2vec_sg_10000000_100
10	10	air_transport/word2vec_sg_10000000_100,txt	2.11243e+07	4596.12	-0.072	1.2514	3568.99	air_transport/word2vec_sg_10000000_100
11	11	air_transport/word2vec_sg_10000000_100,txt	2.17229e+07	4660.78	-0.1023	1.2586	3600.47	air_transport/word2vec_sg_10000000_100
12	12	air_transport/word2vec_sg_10000000_100,txt	2.0065e+07	4479.39	-0.0182	1.2388	3524.25	air_transport/word2vec_sg_10000000_100
13	13	air_transport/word2vec_sg_10000000_100,txt	2.01189e+07	4485.42	-0.0209	1.2395	3529.7	air_transport/word2vec_sg_10000000_100
14	14	air_transport/word2vec_sg_10000000_100,txt	2.04247e+07	4519.37	-0.0365	1.2431	3541.42	air_transport/word2vec_sg_10000000_100
15	15	air_transport/word2vec_sg_10000000_100,txt	2.26092e+07	4754.91	-0.1473	1.2691	3631.98	air_transport/word2vec_sg_10000000_100
16	16	air_transport/word2vec_sg_10000000_100,txt	2.1653e+07	4653.28	-0.0988	1.2577	3585.31	air_transport/word2vec_sg_10000000_100
17	17	air_transport/word2vec_sg_10000000_100,txt	2.06707e+07	4546.5	-0.0489	1.246	3558.12	air_transport/word2vec_sg_10000000_100
18	18	air_transport/word2vec_sg_10000000_100,txt	2.15717e+07	4644.54	-0.0947	1.2568	3595.6	air_transport/word2vec_sg_10000000_100
19	19	air_transport/word2vec_sg_10000000_100,txt	2.06397e+07	4543.1	-0.0474	1.2457	3540.92	air_transport/word2vec_sg_10000000_100
0	0	air_transport/word2vec_sg_10000000_100,txt	2.69969e+07	5195.85	-0.0538	1.2472	3625.48	air_transport/word2vec_sg_10000000_100
1	1	air_transport/word2vec_sg_10000000_100,txt	2.63673e+07	5134.91	-0.0293	1.2414	3693.07	air_transport/word2vec_sg_10000000_100
2	2	air_transport/word2vec_sg_10000000_100,txt	2.62448e+07	5122.97	-0.0245	1.2403	3695.66	air_transport/word2vec_sg_10000000_100
3	3	air_transport/word2vec_sg_10000000_100,txt	2.67301e+07	5170.12	-0.0434	1.2448	3683.55	air_transport/word2vec_sg_10000000_100
4	4	air_transport/word2vec_sg_10000000_100,txt	2.61306e+07	5111.81	-0.02	1.2393	3682.9	air_transport/word2vec_sg_10000000_100
5	5	air_transport/word2vec_sg_10000000_100,txt	2.62095e+07	5119.52	-0.0231	1.24	3664.83	air_transport/word2vec_sg_10000000_100
6	6	air_transport/word2vec_sg_10000000_100,txt	2.57205e+07	5071.54	-0.004	1.2355	3668.26	air_transport/word2vec_sg_10000000_100
7	7	air_transport/word2vec_sg_10000000_100,txt	2.6368e+07	5134.98	-0.0293	1.2414	3690.37	air_transport/word2vec_sg_10000000_100
8	8	air_transport/word2vec_sg_10000000_100,txt	2.65624e+07	5153.87	-0.0369	1.2432	3711.69	air_transport/word2vec_sg_10000000_100
9	9	air_transport/word2vec_sg_10000000_100,txt	2.60483e+07	5103.75	-0.0168	1.2385	3689.43	air_transport/word2vec_sg_10000000_100
10	10	air_transport/word2vec_sg_10000000_100,txt	2.58472e+07	5084.01	-0.009	1.2367	3728.34	air_transport/word2vec_sg_10000000_100
11	11	air_transport/word2vec_sg_10000000_100,txt	2.57739e+07	5076.8	-0.0061	1.236	3635.43	air_transport/word2vec_sg_10000000_100
12	12	air_transport/word2vec_sg_10000000_100,txt	2.76945e+07	5262.56	-0.0811	1.2536	3646.42	air_transport/word2vec_sg_10000000_100
13	13	air_transport/word2vec_sg_10000000_100,txt	2.83719e+07	5326.53	-0.1075	1.2598	3657.84	air_transport/word2vec_sg_10000000_100
14	14	air_transport/word2vec_sg_10000000_100,txt	2.56817e+07	5067.71	-0.0025	1.2352	3692.63	air_transport/word2vec_sg_10000000_100
15	15	air_transport/word2vec_sg_10000000_100,txt	2.79717e+07	5288.83	-0.0919	1.2561	3665.97	air_transport/word2vec_sg_10000000_100
16	16	air_transport/word2vec_sg_10000000_100,txt	2.597e+07	5096.07	-0.0138	1.2378	3694.49	air_transport/word2vec_sg_10000000_100
17	17	air_transport/word2vec_sg_10000000_100,txt	2.70901e+07	5204.82	-0.0575	1.248	3680.51	air_transport/word2vec_sg_10000000_100
18	18	air_transport/word2vec_sg_10000000_100,txt	2.64106e+07	5139.13	-0.031	1.2418	3672.58	air_transport/word2vec_sg_10000000_100
19	19	air_transport/word2vec_sg_10000000_100,txt	2.56876e+07	5068.29	-0.0027	1.2352	3729.98	air_transport/word2vec_sg_10000000_100
0	0	air_transport/word2vec_sg_10000000_100,txt	1.84054e+07	4290.15	0.0068	1.233	3218.17	air_transport/word2vec_sg_10000000_100
1	1	air_transport/word2vec_sg_10000000_100,txt	1.87185e+07	4326.49	-0.0101	1.2369	3235.16	air_transport/word2vec_sg_10000000_100
2	2	air_transport/word2vec_sg_10000000_100,txt	1.98132e+07	4451.21	-0.0692	1.2508	3270.25	air_transport/word2vec_sg_10000000_100
3	3	air_transport/word2vec_sg_10000000_100,txt	1.94602e+07	4411.38	-0.0501	1.2463	3262.12	air_transport/word2vec_sg_10000000_100
4	4	air_transport/word2vec_sg_10000000_100,txt	1.82789e+07	4275.38	0.0136	1.2314	3213.16	air_transport/word2vec_sg_10000000_100
5	5	air_transport/word2vec_sg_10000000_100,txt	1.99601e+07	4467.68	-0.0771	1.2526	3290.1	air_transport/word2vec_sg_10000000_100
6	6	air_transport/word2vec_sg_10000000_100,txt	1.84138e+07	4291.13	0.0064	1.2331	3251.58	air_transport/word2vec_sg_10000000_100
7	7	air_transport/word2vec_sg_10000000_100,txt	1.90712e+07	4367.06	-0.0291	1.2414	3237.6	air_transport/word2vec_sg_10000000_100
8	8	air_transport/word2vec_sg_10000000_100,txt	18406653	4290.3	0.0067	1.233	3224.42	air_transport/word2vec_sg_10000000_100
9	9	air_transport/word2vec_sg_10000000_100,txt	1.83084e+07	4278.83	0.0121	1.2317	3232.6	air_transport/word2vec_sg_10000000_100
10	10	air_transport/word2vec_sg_10000000_100,txt	2.22988e+07	4722.16	-0.2033	1.2822	3411.52	air_transport/word2vec_sg_10000000_100
11	11	air_transport/word2vec_sg_10000000_100,txt	2.28433e+07	4779.46	-0.2327	1.2891	3457.49	air_transport/word2vec_sg_10000000_100
12	12	air_transport/word2vec_sg_10000000_100,txt	2.33092e+07	4827.96	-0.2578	1.295	3463.57	air_transport/word2vec_sg_10000000_100
13	13	air_transport/word2vec_sg_10000000_100,txt	1.87984e+07	4335.72	-0.0144	1.2379	3224.63	air_transport/word2vec_sg_10000000_100
14	14	air_transport/word2vec_sg_10000000_100,txt	1.83097e+07	4278.99	0.012	1.2318	3218.27	air_transport/word2vec_sg_10000000_100
15	15	air_transport/word2vec_sg_10000000_100,txt	2.05271e+07	4530.68	-0.1077	1.2598	3312.78	air_transport/word2vec_sg_10000000_100
16	16	air_transport/word2vec_sg_10000000_100,txt	1.81506e+07	4260.35	0.0206	1.2297	3229.85	air_transport/word2vec_sg_10000000_100
17	17	air_transport/word2vec_sg_10000000_100,txt	1.99001e+07	4460.95	-0.0738	1.2519	3291.13	air_transport/word2vec_sg_10000000_100
18	18	air_transport/word2vec_sg_10000000_100,txt	1.89303e+07	4350.9	-0.0215	1.2396	3251.53	air_transport/word2vec_sg_10000000_100
19	19	air_transport/word2vec_sg_10000000_100,txt	1.95008e+07	4415.97	-0.0523	1.2468	3250.98	air_transport/word2vec_sg_10000000_100
0	0	air_transport/word2vec_sg_10000000_100,txt	3.38685e+07	5819.67	-0.0466	1.2455	3911.74	air_transport/word2vec_sg_10000000_100
1	1	air_transport/word2vec_sg_10000000_100,txt	3.41776e+07	5846.16	-0.0561	1.2477	3968.83	air_transport/word2vec_sg_10000000_100
2	2	air_transport/word2vec_sg_10000000_100,txt	3.42222e+07	5849.98	-0.0575	1.2481	3982.31	air_transport/word2vec_sg_10000000_100
3	3	air_transport/word2vec_sg_10000000_100,txt	3.25514e+07	5705.38	-0.0059	1.2359	3990.89	air_transport/word2vec_sg_10000000_100
4	4	air_transport/word2vec_sg_10000000_100,txt	3.40487e+07	5835.13	-0.0521	1.2468	3965.15	air_transport/word2vec_sg_10000000_100
5	5	air_transport/word2vec_sg_10000000_100,txt	3.38411e+07	5817.31	-0.0457	1.2453	3926.99	air_transport/word2vec_sg_10000000_100
6	6	air_transport/word2vec_sg_10000000_100,txt	3.37926e+07	5813.14	-0.0442	1.2449	3877.21	air_transport/word2vec_sg_10000000_100
7	7	air_transport/word2vec_sg_10000000_100,txt	3.36327e+07	5799.37	-0.0393	1.2438	3955.82	air_transport/word2vec_sg_10000000_100
8	8	air_transport/word2vec_sg_10000000_100,txt	3.47819e+07	5897.62	-0.0748	1.2521	3889.67	air_transport/word2vec_sg_10000000_100
9	9	air_transport/word2vec_sg_10000000_100,txt	3.32682e+07	5767.86	-0.028	1.2411	4008.55	air_transport/word2vec_sg_10000000_100
10	10	air_transport/word2vec_sg_10000000_100,txt	3.40906e+07	5838.71	-0.0534	1.2471	4004.77	air_transport/word2vec_sg_10000000_100
11	11	air_transport/word2vec_sg_10000000_100,txt	3.32464e+07	5765.97	-0.0274	1.241	3898.89	air_transport/word2vec_sg_10000000_100
12	12	air_transport/word2vec_sg_10000000_100,txt	3.40304e+07	5833.56	-0.0516	1.2467	3974.61	air_transport/word2vec_sg_10000000_100
13	13	air_transport/word2vec_sg_10000000_100,txt	3.51708e+07	5930.5	-0.0868	1.2549	3922.87	air_transport/word2vec_sg_10000000_100
14	14	air_transport/word2vec_sg_10000000_100,txt	3.37931e+07	5813.19	-0.0442	1.2449	4004.28	air_transport/word2vec_sg_10000000_100
15	15	air_transport/word2vec_sg_10000000_100,txt	3.42224e+07	5849.99	-0.0575	1.2481	3881.48	air_transport/word2vec_sg_10000000_100
16	16	air_transport/word2vec_sg_10000000_100,txt	3.33957e+07	5778.9	-0.032	1.2421	3922.07	air_transport/word2vec_sg_10000000_100
17	17	air_transport/word2vec_sg_10000000_100,txt	3.50593e+07	5921.09	-0.0834	1.2541	3929.26	air_transport/word2vec_sg_10000000_100
18	18	air_transport/word2vec_sg_10000000_100,txt	3.32559e+07	5766.79	-0.0276	1.2411	3944.91	air_transport/word2vec_sg_10000000_100
19	19	air_transport/word2vec_sg_10000000_100,txt	3.41571e+07	5844.4	-0.0555	1.2476	3912.51	air_transport/word2vec_sg_10000000_100
0	0	air_transport/word2vec_sg_10000000_100,txt	4.66383e+07	6829.22	-0.0382	1.2435	4233.28	air_transport/word2vec_sg_10000000_100
1	1	air_transport/word2vec_sg_10000000_100,txt	4.80573e+07	6932.34	-0.0698	1.2509	4270.37	air_transport/word2vec_sg_10000000_100
2	2	air_transport/word2vec_sg_10000000_100,txt	4.85017e+07	6964.31	-0.0797	1.2533	4291.83	air_transport/word2vec_sg_10000000_100
3	3	air_transport/word2vec_sg_10000000_100,txt	5.45205e+07	7383.8	-0.2136	1.2847	4411.72	air_transport/word2vec_sg_10000000_100
4	4	air_transport/word2vec_sg_10000000_100,txt	4.92555e+07	7018.23	-0.0964	1.2572	4265.42	air_transport/word2vec_sg_10000000_100
5	5	air_transport/word2vec_sg_10000000_100,txt	5.24618e+07	7243.05	-0.1678	1.2739	4350.07	air_transport/word2vec_sg_10000000_100
6	6	air_transport/word2vec_sg_10000000_100,txt	4.89064e+07	6993.31	-0.0887	1.2554	4299.12	air_transport/word2vec_sg_10000000_100
7	7	air_transport/word2vec_sg_10000000_100,txt	5.08349e+07	7129.86	-0.1316	1.2654	4333.25	air_transport/word2vec_sg_10000000_100
8	8	air_transport/word2vec_sg_10000000_100,txt	5.27273e+07	7261.36	-0.1737	1.2753	4347.4	air_transport/word2vec_sg_10000000_100
9	9	air_transport/word2vec_sg_10000000_100,txt	5.39907e+07	7347.84	-0.2019	1.2819	4385.91	air_transport/word2vec_sg_10000000_100
10	10	air_transport/word2vec_sg_10000000_100,txt	4.83476e+07	6953.24	-0.0762	1.2525	4249.33	air_transport/word2vec_sg_10000000_100
11	11	air_transport/word2vec_sg_10000000_100,txt	4.92328e+07	7016.61	-0.0959	1.2571	4304.8	air_transport/word2vec_sg_10000000_100
12	12	air_transport/word2vec_sg_10000000_100,txt	4.95092e+07	7036.28	-0.1021	1.2585	4267.44	air_transport/word2vec_sg_10000000_100
13	13	air_transport/word2vec_sg_10000000_100,txt	5.01728e+07	7083.28	-0.1169	1.262	4289.86	air_transport/word2vec_sg_10000000_100
14	14	air_transport/word2vec_sg_10000000_100,txt	4.79898e+07	6927.47	-0.0683	1.2506	4274.87	air_transport/word2vec_sg_10000000_100
15	15	air_transport/word2vec_sg_10000000_100,txt	4.76863e+07	6905.52	-0.0615	1.249	4283.42	air_transport/word2vec_sg_10000000_100
16	16	air_transport/word2vec_sg_10000000_100,txt	5.55196e+07	7451.15	-0.2359	1.2899	4446.06	air_transport/word2vec_sg_10000000_100
17	17	air_transport/word2vec_sg_10000000_100,txt	5.15636e+07	7180.78	-0.1478	1.2692	4331.69	air_transport/word2vec_sg_10000000_100
18	18	air_transport/word2vec_sg_10000000_100,txt	4.74738e+07	6890.12	-0.0568	1.2479	4270.29	air_transport/word2vec_sg_10000000_100
19	19	air_transport/word2vec_sg_10000000_100,txt	4.94157e+07	7029.63	-0.1	1.258	4285.28	air_transport/word2vec_sg_10000000_100
0	0	air_transport/word2vec_sg_10000000_100,txt	2.62739e+07	5125.81	-0.1136	1.2612	3430.46	air_transport/word2vec_sg_10000000_100
1	1	air_transport/word2vec_sg_10000000_100,txt	2.65935e+07	5156.89	-0.1272	1.2644	3419.24	air_transport/word2vec_sg_10000000_100
2	2	air_transport/word2vec_sg_10000000_100,txt	2.44776e+07	4947.48	-0.0375	1.2434	3380	air_transport/word2vec_sg_10000000_100
3	3	air_transport/word2vec_sg_10000000_100,txt	2.44353e+07	4943.21	-0.0357	1.2429	3384.54	air_transport/word2vec_sg_10000000_100
4	4	air_transport/word2vec_sg_10000000_100,txt	2.41136e+07	4910.56	-0.0221	1.2397	3342.86	air_transport/word2vec_sg_10000000_100
5	5	air_transport/word2vec_sg_10000000_100,txt	2.86697e+07	5354.41	-0.2152	1.285	3565.12	air_transport/word2vec_sg_10000000_100
6	6	air_transport/word2vec_sg_10000000_100,txt	2.5187e+07	5018.66	-0.0676	1.2504	3395.04	air_transport/word2vec_sg_10000000_100
7	7	air_transport/word2vec_sg_10000000_100,txt	2.5047e+07	5004.7	-0.0616	1.249	3378.81	air_transport/word2vec_sg_10000000_100
8	8	air_transport/word2vec_sg_10000000_100,txt	2.61985e+07	5118.45	-0.1104	1.2605	3408.58	air_transport/word2vec_sg_10000000_100
9	9	air_transport/word2vec_sg_10000000_100,txt	2.42216e+07	4921.54	-0.0266	1.2408	3356.62	air_transport/word2vec_sg_10000000_100
10	10	air_transport/word2vec_sg_10000000_100,txt	2.5931e+07	5092.25	-0.0991	1.2578	3408.2	air_transport/word2vec_sg_10000000_100
11	11	air_transport/word2vec_sg_10000000_100,txt	2.51299e+07	5012.97	-0.0651	1.2498	3376.91	air_transport/word2vec_sg_10000000_100
12	12	air_transport/word2vec_sg_10000000_100,txt	2.34108e+07	4838.47	0.0077	1.2328	3371.29	air_transport/word2vec_sg_10000000_100
13	13	air_transport/word2vec_sg_10000000_100,txt	25995934	5098.62	-0.1018	1.2585	3418.86	air_transport/word2vec_sg_10000000_100
14	14	air_transport/word2vec_sg_10000000_100,txt	2.57005e+07	5069.57	-0.0893	1.2555	3392.7	air_transport/word2vec_sg_10000000_100
15	15	air_transport/word2vec_sg_10000000_100,txt	2.32729e+07	4824.2	0.0136	1.2314	3371.85	air_transport/word2vec_sg_10000000_100
16	16	air_transport/word2vec_sg_10000000_100,txt	2.56176e+07	5061.38	-0.0858	1.2547	3403.1	air_transport/word2vec_sg_10000000_100
17	17	air_transport/word2vec_sg_10000000_100,txt	2.43749e+07	4937.09	-0.0331	1.2423	3348.02	air_transport/word2vec_sg_10000000_100
18	18	air_transport/word2vec_sg_10000000_100,txt	2.77332e+07	5266.23	-0.1755	1.2757	3483.35	air_transport/word2vec_sg_10000000_100
19	19	air_transport/word2vec_sg_10000000_100,txt	2.47051e+07	4970.42	-0.0471	1.2456	3343.38	air_transport/word2vec_sg_10000000_100
0	0	air_transport/word2vec_sg_10000000_100,txt	4.28221e+07	6543.86	-0.0634	1.2494	4350.49	air_transport/word2vec_sg_10000000_100
1	1	air_transport/word2vec_sg_10000000_100,txt	4.31496e+07	6568.83	-0.0715	1.2513	4351.79	air_transport/word2vec_sg_10000000_100
2	2	air_transport/word2vec_sg_10000000_100,txt	4.16256e+07	6451.79	-0.0337	1.2425	4306.91	air_transport/word2vec_sg_10000000_100
3	3	air_transport/word2vec_sg_10000000_100,txt	4.34487e+07	6591.56	-0.0789	1.2531	4373.16	air_transport/word2vec_sg_10000000_100
4	4	air_transport/word2vec_sg_10000000_100,txt	4.23262e+07	6505.86	-0.0511	1.2465	4350.76	air_transport/word2vec_sg_10000000_100
5	5	air_transport/word2vec_sg_10000000_100,txt	4.24095e+07	6512.26	-0.0531	1.247	4361.6	air_transport/word2vec_sg_10000000_100
6	6	air_transport/word2vec_sg_10000000_100,txt	4.12094e+07	6419.46	-0.0233	1.24	4291.6	air_transport/word2vec_sg_10000000_100
7	7	air_transport/word2vec_sg_10000000_100,txt	4.5619e+07	6754.19	-0.1328	1.2657	4450.9	air_transport/word2vec_sg_10000000_100
8	8	air_transport/word2vec_sg_10000000_100,txt	4.26054e+07	6527.28	-0.058	1.2482	4341.09	air_transport/word2vec_sg_10000000_100
9	9	air_transport/word2vec_sg_10000000_100,txt	4.23005e+07	6503.88	-0.0504	1.2464	4353.42	air_transport/word2vec_sg_10000000_100
10	10	air_transport/word2vec_sg_10000000_100,txt	4.19321e+07	6475.5	-0.0413	1.2443	4355.76	air_transport/word2vec_sg_10000000_100
11	11	air_transport/word2vec_sg_10000000_100,txt	4.51205e+07	6717.18	-0.1205	1.2628	4403.93	air_transport/word2vec_sg_10000000_100
12	12	air_transport/word2vec_sg_10000000_100,txt	4.32989e+07	6580.19	-0.0752	1.2522	4381.44	air_transport/word2vec_sg_10000000_100
13	13	air_transport/word2vec_sg_10000000_100,txt	4.29589e+07	6554.3	-0.0668	1.2502	4363.22	air_transport/word2vec_sg_10000000_100
14	14	air_transport/word2vec_sg_10000000_100,txt	4.17281e+07	6459.73	-0.0362	1.2431	4336.96	air_transport/word2vec_sg_10000000_100
15	15	air_transport/word2vec_sg_10000000_100,txt	4.20978e+07	6488.28	-0.0454	1.2452	4336.83	air_transport/word2vec_sg_10000000_100
16	16	air_transport/word2vec_sg_10000000_100,txt	4.25643e+07	6524.13	-0.057	1.2479	4339.16	air_transport/word2vec_sg_10000000_100
17	17	air_transport/word2vec_sg_10000000_100,txt	4.19028e+07	6473.24	-0.0406	1.2441	4336.38	air_transport/word2vec_sg_10000000_100
18	18	air_transport/word2vec_sg_10000000_100,txt	4.24184e+07	6512.94	-0.0534	1.2471	4335.5	air_transport/word2vec_sg_10000000_100
19	19	air_transport/word2vec_sg_10000000_100,txt	4.33589e+07	6584.75	-0.0767	1.2526	4384.86	air_transport/word2vec_sg_10000000_100
0	0	air_transport/word2vec_sg_10000000_100,txt	3.95466e+07	6288.61	-0.0165	1.2384	4312.49	air_transport/word2vec_sg_10000000_100
1	1	air_transport/word2vec_sg_10000000_100,txt	4.11295e+07	6413.23	-0.0572	1.248	4247.85	air_transport/word2vec_sg_10000000_100
2	2	air_transport/word2vec_sg_10000000_100,txt	4.09569e+07	6399.75	-0.0527	1.2469	4226.99	air_transport/word2vec_sg_10000000_100
3	3	air_transport/word2vec_sg_10000000_100,txt	4.08893e+07	6394.47	-0.051	1.2465	4275.09	air_transport/word2vec_sg_10000000_100
4	4	air_transport/word2vec_sg_10000000_100,txt	3.88582e+07	6233.64	0.0012	1.2343	4334.7	air_transport/word2vec_sg_10000000_100
5	5	air_transport/word2vec_sg_10000000_100,txt	3.83005e+07	6188.74	0.0155	1.2309	4371.28	air_transport/word2vec_sg_10000000_100
6	6	air_transport/word2vec_sg_10000000_100,txt	3.98288e+07	6311.01	-0.0237	1.2401	4294.15	air_transport/word2vec_sg_10000000_100
7	7	air_transport/word2vec_sg_10000000_100,txt	4.06782e+07	6377.95	-0.0456	1.2453	4294.61	air_transport/word2vec_sg_10000000_100
8	8	air_transport/word2vec_sg_10000000_100,txt	3.86064e+07	6213.41	0.0077	1.2328	4354.34	air_transport/word2vec_sg_10000000_100
9	9	air_transport/word2vec_sg_10000000_100,txt	3.992e+07	6318.23	-0.0261	1.2407	4292.23	air_transport/word2vec_sg_10000000_100
10	10	air_transport/word2vec_sg_10000000_100,txt	4.15411e+07	6445.24	-0.0678	1.2505	4240.9	air_transport/word2vec_sg_10000000_100
11	11	air_transport/word2vec_sg_10000000_100,txt	3.95395e+07	6288.04	-0.0163	1.2384	4297.64	air_transport/word2vec_sg_10000000_100
12	12	air_transport/word2vec_sg_10000000_100,txt	3.86457e+07	6216.57	0.0067	1.233	4367.94	air_transport/word2vec_sg_10000000_100
13	13	air_transport/word2vec_sg_10000000_100,txt	4.01934e+07	6339.83	-0.0331	1.2423	4255.44	air_transport/word2vec_sg_10000000_100
14	14	air_transport/word2vec_sg_10000000_100,txt	3.9589e+07	6291.98	-0.0176	1.2387	4374.07	air_transport/word2vec_sg_10000000_100
15	15	air_transport/word2vec_sg_10000000_100,txt	3.84648e+07	6202	0.0113	1.2319	4386.38	air_transport/word2vec_sg_10000000_100
16	16	air_transport/word2vec_sg_10000000_100,txt	4.43499e+07	6659.57	-0.14	1.2674	4257.97	air_transport/word2vec_sg_10000000_100
17	17	air_transport/word2vec_sg_10000000_100,txt	3.98146e+07	6309.88	-0.0234	1.2401	4298.79	air_transport/word2vec_sg_10000000_100
18	18	air_transport/word2vec_sg_10000000_100,txt	4.00339e+07	6327.24	-0.029	1.2414	4289.89	air_transport/word2vec_sg_10000000_100
19	19	air_transport/word2vec_sg_10000000_100,txt	3.93627e+07	6273.97	-0.0118	1.2373	4343.11	air_transport/word2vec_sg_10000000_100
0	0	air_transport/word2vec_sg_10000000_100,txt	5.40042e+07	7348.75	-0.0631	1.2494	4730.6	air_transport/word2vec_sg_10000000_100
1	1	air_transport/word2vec_sg_10000000_100,txt	5.45014e+07	7382.51	-0.0729	1.2517	4751.08	air_transport/word2vec_sg_10000000_100
2	2	air_transport/word2vec_sg_10000000_100,txt	5.81766e+07	7627.36	-0.1453	1.2686	4760.13	air_transport/word2vec_sg_10000000_100
3	3	air_transport/word2vec_sg_10000000_100,txt	5.47549e+07	7399.66	-0.0779	1.2528	4747.19	air_transport/word2vec_sg_10000000_100
4	4	air_transport/word2vec_sg_10000000_100,txt	5.5734e+07	7465.52	-0.0972	1.2574	4756.48	air_transport/word2vec_sg_10000000_100
5	5	air_transport/word2vec_sg_10000000_100,txt	56025368	7485.01	-0.1029	1.2587	4758.81	air_transport/word2vec_sg_10000000_100
6	6	air_transport/word2vec_sg_10000000_100,txt	5.45194e+07	7383.73	-0.0733	1.2518	4753.73	air_transport/word2vec_sg_10000000_100
7	7	air_transport/word2vec_sg_10000000_100,txt	5.40916e+07	7354.7	-0.0648	1.2498	4746.06	air_transport/word2vec_sg_10000000_100
8	8	air_transport/word2vec_sg_10000000_100,txt	5.50394e+07	7418.86	-0.0835	1.2542	4740.15	air_transport/word2vec_sg_10000000_100
9	9	air_transport/word2vec_sg_10000000_100,txt	5.5608e+07	7457.07	-0.0947	1.2568	4764.06	air_transport/word2vec_sg_10000000_100
10	10	air_transport/word2vec_sg_10000000_100,txt	5.50359e+07	7418.62	-0.0834	1.2541	4737.37	air_transport/word2vec_sg_10000000_100
11	11	air_transport/word2vec_sg_10000000_100,txt	5.51332e+07	7425.17	-0.0854	1.2546	4742.36	air_transport/word2vec_sg_10000000_100
12	12	air_transport/word2vec_sg_10000000_100,txt	6.03224e+07	7766.75	-0.1875	1.2786	4761.23	air_transport/word2vec_sg_10000000_100
13	13	air_transport/word2vec_sg_10000000_100,txt	5.77256e+07	7597.73	-0.1364	1.2666	4746.6	air_transport/word2vec_sg_10000000_100
14	14	air_transport/word2vec_sg_10000000_100,txt	5.58901e+07	7475.97	-0.1003	1.2581	4732.53	air_transport/word2vec_sg_10000000_100
15	15	air_transport/word2vec_sg_10000000_100,txt	5.49517e+07	7412.94	-0.0818	1.2538	4751.15	air_transport/word2vec_sg_10000000_100
16	16	air_transport/word2vec_sg_10000000_100,txt	5.85953e+07	7654.76	-0.1535	1.2706	4753.27	air_transport/word2vec_sg_10000000_100
17	17	air_transport/word2vec_sg_10000000_100,txt	5.91015e+07	7687.75	-0.1635	1.2729	4753.59	air_transport/word2vec_sg_10000000_100
18	18	air_transport/word2vec_sg_10000000_100,txt	6.75796e+07	8220.68	-0.3304	1.3121	4989.83	air_transport/word2vec_sg_10000000_100
19	19	air_transport/word2vec_sg_10000000_100,txt	5.46258e+07	7390.93	-0.0754	1.2522	4738.43	air_transport/word2vec_sg_10000000_100
0	0	general/word2vec_cbow_3500000000_100,txt	2.89094e+07	5376.75	0.0259	1.2285	3986.61	general/word2vec_cbow_3500000000_100
1	1	general/word2vec_cbow_3500000000_100,txt	28371422	5326.48	0.044	1.2242	3942.88	general/word2vec_cbow_3500000000_100
2	2	general/word2vec_cbow_3500000000_100,txt	2.8802e+07	5366.75	0.0295	1.2276	4022.82	general/word2vec_cbow_3500000000_100
3	3	general/word2vec_cbow_3500000000_100,txt	2.83439e+07	5323.9	0.0449	1.224	3979.11	general/word2vec_cbow_3500000000_100
4	4	general/word2vec_cbow_3500000000_100,txt	2.84972e+07	5338.28	0.0398	1.2252	3937.13	general/word2vec_cbow_3500000000_100
5	5	general/word2vec_cbow_3500000000_100,txt	2.76902e+07	5262.15	0.067	1.2189	3858.25	general/word2vec_cbow_3500000000_100
6	6	general/word2vec_cbow_3500000000_100,txt	2.83398e+07	5323.51	0.0451	1.224	3925.05	general/word2vec_cbow_3500000000_100
7	7	general/word2vec_cbow_3500000000_100,txt	2.7963e+07	5288.01	0.0578	1.221	3860.9	general/word2vec_cbow_3500000000_100
8	8	general/word2vec_cbow_3500000000_100,txt	2.81662e+07	5307.19	0.0509	1.2226	3948.47	general/word2vec_cbow_3500000000_100
9	9	general/word2vec_cbow_3500000000_100,txt	2.75795e+07	5251.62	0.0707	1.218	3847.68	general/word2vec_cbow_3500000000_100
10	10	general/word2vec_cbow_3500000000_100,txt	2.82551e+07	5315.55	0.0479	1.2233	3946.04	general/word2vec_cbow_3500000000_100
11	11	general/word2vec_cbow_3500000000_100,txt	2.87392e+07	5360.89	0.0316	1.2271	3996.51	general/word2vec_cbow_3500000000_100
12	12	general/word2vec_cbow_3500000000_100,txt	2.85049e+07	5339	0.0395	1.2253	3930.99	general/word2vec_cbow_3500000000_100
13	13	general/word2vec_cbow_3500000000_100,txt	2.91167e+07	5395.99	0.0189	1.2301	4016.66	general/word2vec_cbow_3500000000_100
14	14	general/word2vec_cbow_3500000000_100,txt	2.83946e+07	5328.66	0.0432	1.2244	3922.08	general/word2vec_cbow_3500000000_100
15	15	general/word2vec_cbow_3500000000_100,txt	2.97634e+07	5455.58	-0.0029	1.2352	4069.67	general/word2vec_cbow_3500000000_100
16	16	general/word2vec_cbow_3500000000_100,txt	2.83431e+07	5323.83	0.045	1.224	3924.65	general/word2vec_cbow_3500000000_100
17	17	general/word2vec_cbow_3500000000_100,txt	2.89509e+07	5380.6	0.0245	1.2288	4006.24	general/word2vec_cbow_3500000000_100
18	18	general/word2vec_cbow_3500000000_100,txt	2.80308e+07	5294.42	0.0555	1.2216	3881.93	general/word2vec_cbow_3500000000_100
19	19	general/word2vec_cbow_3500000000_100,txt	2.89109e+07	5376.88	0.0258	1.2285	3966.15	general/word2vec_cbow_3500000000_100
0	0	general/word2vec_cbow_3500000000_100,txt	2.86997e+07	5357.21	0.0384	1.2256	3980.62	general/word2vec_cbow_3500000000_100
1	1	general/word2vec_cbow_3500000000_100,txt	2.86621e+07	5353.7	0.0397	1.2253	3996.2	general/word2vec_cbow_3500000000_100
2	2	general/word2vec_cbow_3500000000_100,txt	2.92551e+07	5408.79	0.0198	1.2299	4029.92	general/word2vec_cbow_3500000000_100
3	3	general/word2vec_cbow_3500000000_100,txt	2.96009e+07	5440.67	0.0082	1.2326	4079.86	general/word2vec_cbow_3500000000_100
4	4	general/word2vec_cbow_3500000000_100,txt	2.95867e+07	5439.37	0.0087	1.2325	4083.07	general/word2vec_cbow_3500000000_100
5	5	general/word2vec_cbow_3500000000_100,txt	2.87429e+07	5361.24	0.037	1.2259	4026.32	general/word2vec_cbow_3500000000_100
6	6	general/word2vec_cbow_3500000000_100,txt	2.91511e+07	5399.17	0.0233	1.2291	4051.55	general/word2vec_cbow_3500000000_100
7	7	general/word2vec_cbow_3500000000_100,txt	2.89443e+07	5379.99	0.0302	1.2275	4024.74	general/word2vec_cbow_3500000000_100
8	8	general/word2vec_cbow_3500000000_100,txt	2.87836e+07	5365.04	0.0356	1.2262	3996.32	general/word2vec_cbow_3500000000_100
9	9	general/word2vec_cbow_3500000000_100,txt	2.94839e+07	5429.91	0.0121	1.2317	4088.84	general/word2vec_cbow_3500000000_100
10	10	general/word2vec_cbow_3500000000_100,txt	2.93787e+07	5420.22	0.0157	1.2309	4067.46	general/word2vec_cbow_3500000000_100
11	11	general/word2vec_cbow_3500000000_100,txt	2.89963e+07	5384.82	0.0285	1.2279	3970.33	general/word2vec_cbow_3500000000_100
12	12	general/word2vec_cbow_3500000000_100,txt	2.92469e+07	5408.04	0.0201	1.2299	4046.17	general/word2vec_cbow_3500000000_100
13	13	general/word2vec_cbow_3500000000_100,txt	2.89448e+07	5380.04	0.0302	1.2275	3955.75	general/word2vec_cbow_3500000000_100
14	14	general/word2vec_cbow_3500000000_100,txt	2.88649e+07	5372.61	0.0329	1.2269	3987.08	general/word2vec_cbow_3500000000_100
15	15	general/word2vec_cbow_3500000000_100,txt	2.88515e+07	5371.36	0.0333	1.2268	3947.6	general/word2vec_cbow_3500000000_100
16	16	general/word2vec_cbow_3500000000_100,txt	2.91268e+07	5396.92	0.0241	1.2289	4006.03	general/word2vec_cbow_3500000000_100
17	17	general/word2vec_cbow_3500000000_100,txt	3.00692e+07	5483.54	-0.0075	1.2363	4112.39	general/word2vec_cbow_3500000000_100
18	18	general/word2vec_cbow_3500000000_100,txt	2.83972e+07	5328.9	0.0485	1.2232	3928.76	general/word2vec_cbow_3500000000_100
19	19	general/word2vec_cbow_3500000000_100,txt	2.90158e+07	5386.63	0.0278	1.228	4030.64	general/word2vec_cbow_3500000000_100
0	0	general/word2vec_cbow_3500000000_100,txt	3.86543e+07	6217.26	0.0346	1.2264	4179.62	general/word2vec_cbow_3500000000_100
1	1	general/word2vec_cbow_3500000000_100,txt	3.83418e+07	6192.08	0.0424	1.2246	4182.17	general/word2vec_cbow_3500000000_100
2	2	general/word2vec_cbow_3500000000_100,txt	3.87404e+07	6224.18	0.0325	1.227	4184.54	general/word2vec_cbow_3500000000_100
3	3	general/word2vec_cbow_3500000000_100,txt	3.82786e+07	6186.97	0.044	1.2242	4136.6	general/word2vec_cbow_3500000000_100
4	4	general/word2vec_cbow_3500000000_100,txt	3.81736e+07	6178.48	0.0466	1.2236	4174.6	general/word2vec_cbow_3500000000_100
5	5	general/word2vec_cbow_3500000000_100,txt	3.89584e+07	6241.66	0.027	1.2282	4173.56	general/word2vec_cbow_3500000000_100
6	6	general/word2vec_cbow_3500000000_100,txt	3.82295e+07	6183	0.0452	1.224	4131.03	general/word2vec_cbow_3500000000_100
7	7	general/word2vec_cbow_3500000000_100,txt	3.84694e+07	6202.37	0.0392	1.2254	4147.01	general/word2vec_cbow_3500000000_100
8	8	general/word2vec_cbow_3500000000_100,txt	3.90251e+07	6247.01	0.0253	1.2286	4262.82	general/word2vec_cbow_3500000000_100
9	9	general/word2vec_cbow_3500000000_100,txt	3.88318e+07	6231.52	0.0302	1.2275	4141.94	general/word2vec_cbow_3500000000_100
10	10	general/word2vec_cbow_3500000000_100,txt	3.84269e+07	6198.95	0.0403	1.2251	4175.07	general/word2vec_cbow_3500000000_100
11	11	general/word2vec_cbow_3500000000_100,txt	3.87536e+07	6225.24	0.0321	1.227	4193.42	general/word2vec_cbow_3500000000_100
12	12	general/word2vec_cbow_3500000000_100,txt	3.87768e+07	6227.1	0.0316	1.2272	4163.15	general/word2vec_cbow_3500000000_100
13	13	general/word2vec_cbow_3500000000_100,txt	3.83381e+07	6191.78	0.0425	1.2246	4130.27	general/word2vec_cbow_3500000000_100
14	14	general/word2vec_cbow_3500000000_100,txt	3.84644e+07	6201.97	0.0394	1.2253	4161.89	general/word2vec_cbow_3500000000_100
15	15	general/word2vec_cbow_3500000000_100,txt	3.82352e+07	6183.46	0.0451	1.224	4148.25	general/word2vec_cbow_3500000000_100
16	16	general/word2vec_cbow_3500000000_100,txt	3.8594e+07	6212.41	0.0361	1.2261	4211.99	general/word2vec_cbow_3500000000_100
17	17	general/word2vec_cbow_3500000000_100,txt	3.89918e+07	6244.34	0.0262	1.2284	4206.01	general/word2vec_cbow_3500000000_100
18	18	general/word2vec_cbow_3500000000_100,txt	3.85663e+07	6210.18	0.0368	1.2259	4179.54	general/word2vec_cbow_3500000000_100
19	19	general/word2vec_cbow_3500000000_100,txt	3.90779e+07	6251.23	0.024	1.2289	4210.66	general/word2vec_cbow_3500000000_100
0	0	general/word2vec_cbow_3500000000_100,txt	2.41466e+07	4913.91	0.098	1.2116	3753.67	general/word2vec_cbow_3500000000_100
1	1	general/word2vec_cbow_3500000000_100,txt	2.50114e+07	5001.14	0.0657	1.2192	3799.23	general/word2vec_cbow_3500000000_100
2	2	general/word2vec_cbow_3500000000_100,txt	2.44201e+07	4941.67	0.0878	1.214	3764.07	general/word2vec_cbow_3500000000_100
3	3	general/word2vec_cbow_3500000000_100,txt	2.47463e+07	4974.57	0.0756	1.2168	3797.88	general/word2vec_cbow_3500000000_100
4	4	general/word2vec_cbow_3500000000_100,txt	2.50016e+07	5000.16	0.0661	1.2191	3793.71	general/word2vec_cbow_3500000000_100
5	5	general/word2vec_cbow_3500000000_100,txt	2.45017e+07	4949.92	0.0847	1.2147	3746.99	general/word2vec_cbow_3500000000_100
6	6	general/word2vec_cbow_3500000000_100,txt	2.35103e+07	4848.75	0.1218	1.206	3680.93	general/word2vec_cbow_3500000000_100
7	7	general/word2vec_cbow_3500000000_100,txt	2.48833e+07	4988.32	0.0705	1.218	3799.15	general/word2vec_cbow_3500000000_100
8	8	general/word2vec_cbow_3500000000_100,txt	2.46278e+07	4962.64	0.08	1.2158	3789.2	general/word2vec_cbow_3500000000_100
9	9	general/word2vec_cbow_3500000000_100,txt	2.55137e+07	5051.11	0.0469	1.2236	3851	general/word2vec_cbow_3500000000_100
10	10	general/word2vec_cbow_3500000000_100,txt	2.42007e+07	4919.42	0.096	1.2121	3711.4	general/word2vec_cbow_3500000000_100
11	11	general/word2vec_cbow_3500000000_100,txt	2.51104e+07	5011.02	0.062	1.22	3830.39	general/word2vec_cbow_3500000000_100
12	12	general/word2vec_cbow_3500000000_100,txt	2.42533e+07	4924.76	0.094	1.2125	3704.45	general/word2vec_cbow_3500000000_100
13	13	general/word2vec_cbow_3500000000_100,txt	2.45633e+07	4956.13	0.0824	1.2152	3773.61	general/word2vec_cbow_3500000000_100
14	14	general/word2vec_cbow_3500000000_100,txt	2.49437e+07	4994.37	0.0682	1.2186	3817.5	general/word2vec_cbow_3500000000_100
15	15	general/word2vec_cbow_3500000000_100,txt	2.44864e+07	4948.37	0.0853	1.2146	3732.55	general/word2vec_cbow_3500000000_100
16	16	general/word2vec_cbow_3500000000_100,txt	2.45299e+07	4952.77	0.0837	1.2149	3778.41	general/word2vec_cbow_3500000000_100
17	17	general/word2vec_cbow_3500000000_100,txt	2.48636e+07	4986.34	0.0712	1.2179	3774.58	general/word2vec_cbow_3500000000_100
18	18	general/word2vec_cbow_3500000000_100,txt	2.5572e+07	5056.88	0.0447	1.2241	3849.53	general/word2vec_cbow_3500000000_100
19	19	general/word2vec_cbow_3500000000_100,txt	2.48454e+07	4984.51	0.0719	1.2177	3796.42	general/word2vec_cbow_3500000000_100
0	0	general/word2vec_cbow_3500000000_100,txt	2.91872e+07	5402.51	0.0563	1.2214	3968.19	general/word2vec_cbow_3500000000_100
1	1	general/word2vec_cbow_3500000000_100,txt	2.94388e+07	5425.75	0.0482	1.2233	3941.14	general/word2vec_cbow_3500000000_100
2	2	general/word2vec_cbow_3500000000_100,txt	2.9032e+07	5388.13	0.0613	1.2202	3961.64	general/word2vec_cbow_3500000000_100
3	3	general/word2vec_cbow_3500000000_100,txt	2.98787e+07	5466.14	0.0339	1.2266	3941.72	general/word2vec_cbow_3500000000_100
4	4	general/word2vec_cbow_3500000000_100,txt	2.91548e+07	5399.52	0.0573	1.2211	3928.4	general/word2vec_cbow_3500000000_100
5	5	general/word2vec_cbow_3500000000_100,txt	2.86984e+07	5357.09	0.0721	1.2177	3909.42	general/word2vec_cbow_3500000000_100
6	6	general/word2vec_cbow_3500000000_100,txt	2.96541e+07	5445.56	0.0412	1.2249	3966.78	general/word2vec_cbow_3500000000_100
7	7	general/word2vec_cbow_3500000000_100,txt	2.91392e+07	5398.07	0.0578	1.221	3910.69	general/word2vec_cbow_3500000000_100
8	8	general/word2vec_cbow_3500000000_100,txt	2.84922e+07	5337.8	0.0788	1.2161	3888.86	general/word2vec_cbow_3500000000_100
9	9	general/word2vec_cbow_3500000000_100,txt	2.83806e+07	5327.34	0.0824	1.2152	3884.3	general/word2vec_cbow_3500000000_100
10	10	general/word2vec_cbow_3500000000_100,txt	2.9538e+07	5434.88	0.0449	1.224	3956.75	general/word2vec_cbow_3500000000_100
11	11	general/word2vec_cbow_3500000000_100,txt	2.8984e+07	5383.67	0.0629	1.2198	3909.61	general/word2vec_cbow_3500000000_100
12	12	general/word2vec_cbow_3500000000_100,txt	2.93691e+07	5419.33	0.0504	1.2227	3973.95	general/word2vec_cbow_3500000000_100
13	13	general/word2vec_cbow_3500000000_100,txt	2.94417e+07	5426.02	0.0481	1.2233	3952.28	general/word2vec_cbow_3500000000_100
14	14	general/word2vec_cbow_3500000000_100,txt	2.9412e+07	5423.28	0.049	1.2231	3945.82	general/word2vec_cbow_3500000000_100
15	15	general/word2vec_cbow_3500000000_100,txt	2.8805e+07	5367.03	0.0686	1.2185	3884.91	general/word2vec_cbow_3500000000_100
16	16	general/word2vec_cbow_3500000000_100,txt	2.86659e+07	5354.06	0.0731	1.2174	3890.77	general/word2vec_cbow_3500000000_100
17	17	general/word2vec_cbow_3500000000_100,txt	2.96866e+07	5448.54	0.0401	1.2252	3987.14	general/word2vec_cbow_3500000000_100
18	18	general/word2vec_cbow_3500000000_100,txt	2.89781e+07	5383.13	0.0631	1.2198	3944.64	general/word2vec_cbow_3500000000_100
19	19	general/word2vec_cbow_3500000000_100,txt	2.96097e+07	5441.48	0.0426	1.2246	3935.68	general/word2vec_cbow_3500000000_100
0	0	general/word2vec_cbow_3500000000_100,txt	2.14867e+07	4635.38	0.0332	1.2268	3510.31	general/word2vec_cbow_3500000000_100
1	1	general/word2vec_cbow_3500000000_100,txt	2.13693e+07	4622.7	0.0385	1.2255	3506.41	general/word2vec_cbow_3500000000_100
2	2	general/word2vec_cbow_3500000000_100,txt	2.09765e+07	4580.01	0.0562	1.2214	3425.18	general/word2vec_cbow_3500000000_100
3	3	general/word2vec_cbow_3500000000_100,txt	2.1336e+07	4619.09	0.04	1.2252	3475.73	general/word2vec_cbow_3500000000_100
4	4	general/word2vec_cbow_3500000000_100,txt	2.06092e+07	4539.74	0.0727	1.2175	3445.33	general/word2vec_cbow_3500000000_100
5	5	general/word2vec_cbow_3500000000_100,txt	2.17545e+07	4664.17	0.0212	1.2296	3581.75	general/word2vec_cbow_3500000000_100
6	6	general/word2vec_cbow_3500000000_100,txt	2.16442e+07	4652.33	0.0261	1.2284	3515.04	general/word2vec_cbow_3500000000_100
7	7	general/word2vec_cbow_3500000000_100,txt	2.15829e+07	4645.74	0.0289	1.2278	3529.05	general/word2vec_cbow_3500000000_100
8	8	general/word2vec_cbow_3500000000_100,txt	2.06123e+07	4540.08	0.0726	1.2175	3436.09	general/word2vec_cbow_3500000000_100
9	9	general/word2vec_cbow_3500000000_100,txt	2.14883e+07	4635.55	0.0332	1.2268	3543.98	general/word2vec_cbow_3500000000_100
10	10	general/word2vec_cbow_3500000000_100,txt	2.08147e+07	4562.31	0.0635	1.2197	3464.68	general/word2vec_cbow_3500000000_100
11	11	general/word2vec_cbow_3500000000_100,txt	2.12093e+07	4605.36	0.0457	1.2238	3485.05	general/word2vec_cbow_3500000000_100
12	12	general/word2vec_cbow_3500000000_100,txt	2.08462e+07	4565.76	0.062	1.22	3483.51	general/word2vec_cbow_3500000000_100
13	13	general/word2vec_cbow_3500000000_100,txt	2.11121e+07	4594.79	0.0501	1.2228	3480.92	general/word2vec_cbow_3500000000_100
14	14	general/word2vec_cbow_3500000000_100,txt	2.12518e+07	4609.96	0.0438	1.2243	3472.89	general/word2vec_cbow_3500000000_100
15	15	general/word2vec_cbow_3500000000_100,txt	2.08923e+07	4570.81	0.06	1.2205	3451.9	general/word2vec_cbow_3500000000_100
16	16	general/word2vec_cbow_3500000000_100,txt	2.12392e+07	4608.6	0.0444	1.2242	3485.11	general/word2vec_cbow_3500000000_100
17	17	general/word2vec_cbow_3500000000_100,txt	2.07256e+07	4552.53	0.0675	1.2187	3451.37	general/word2vec_cbow_3500000000_100
18	18	general/word2vec_cbow_3500000000_100,txt	2.10047e+07	4583.08	0.0549	1.2217	3501.83	general/word2vec_cbow_3500000000_100
19	19	general/word2vec_cbow_3500000000_100,txt	2.16483e+07	4652.77	0.026	1.2285	3555.22	general/word2vec_cbow_3500000000_100
0	0	general/word2vec_cbow_3500000000_100,txt	2.6065e+07	5105.39	-0.0004	1.2347	3824.59	general/word2vec_cbow_3500000000_100
1	1	general/word2vec_cbow_3500000000_100,txt	2.63426e+07	5132.51	-0.0111	1.2372	3848.02	general/word2vec_cbow_3500000000_100
2	2	general/word2vec_cbow_3500000000_100,txt	2.60784e+07	5106.71	-0.0009	1.2348	3786.28	general/word2vec_cbow_3500000000_100
3	3	general/word2vec_cbow_3500000000_100,txt	2.59953e+07	5098.56	0.0023	1.234	3819.29	general/word2vec_cbow_3500000000_100
4	4	general/word2vec_cbow_3500000000_100,txt	2.57728e+07	5076.69	0.0108	1.232	3810.79	general/word2vec_cbow_3500000000_100
5	5	general/word2vec_cbow_3500000000_100,txt	2.54709e+07	5046.87	0.0224	1.2293	3759.79	general/word2vec_cbow_3500000000_100
6	6	general/word2vec_cbow_3500000000_100,txt	2.60427e+07	5103.2	0.0004	1.2345	3802.95	general/word2vec_cbow_3500000000_100
7	7	general/word2vec_cbow_3500000000_100,txt	2.55385e+07	5053.56	0.0198	1.2299	3798.76	general/word2vec_cbow_3500000000_100
8	8	general/word2vec_cbow_3500000000_100,txt	2.58359e+07	5082.91	0.0084	1.2326	3796.12	general/word2vec_cbow_3500000000_100
9	9	general/word2vec_cbow_3500000000_100,txt	2.61871e+07	5117.33	-0.0051	1.2358	3895.31	general/word2vec_cbow_3500000000_100
10	10	general/word2vec_cbow_3500000000_100,txt	2.56603e+07	5065.6	0.0151	1.231	3802.44	general/word2vec_cbow_3500000000_100
11	11	general/word2vec_cbow_3500000000_100,txt	2.60765e+07	5106.51	-0.0009	1.2348	3772.12	general/word2vec_cbow_3500000000_100
12	12	general/word2vec_cbow_3500000000_100,txt	2.61322e+07	5111.96	-0.003	1.2353	3838.61	general/word2vec_cbow_3500000000_100
13	13	general/word2vec_cbow_3500000000_100,txt	2.51712e+07	5017.09	0.0339	1.2266	3797.63	general/word2vec_cbow_3500000000_100
14	14	general/word2vec_cbow_3500000000_100,txt	2.58107e+07	5080.43	0.0093	1.2324	3813.43	general/word2vec_cbow_3500000000_100
15	15	general/word2vec_cbow_3500000000_100,txt	2.61398e+07	5112.71	-0.0033	1.2353	3809.76	general/word2vec_cbow_3500000000_100
16	16	general/word2vec_cbow_3500000000_100,txt	2.65743e+07	5155.02	-0.02	1.2393	3903.14	general/word2vec_cbow_3500000000_100
17	17	general/word2vec_cbow_3500000000_100,txt	2.69764e+07	5193.88	-0.0354	1.2429	3865.65	general/word2vec_cbow_3500000000_100
18	18	general/word2vec_cbow_3500000000_100,txt	2.62783e+07	5126.24	-0.0086	1.2366	3825.18	general/word2vec_cbow_3500000000_100
19	19	general/word2vec_cbow_3500000000_100,txt	2.66912e+07	5166.35	-0.0244	1.2403	3805.43	general/word2vec_cbow_3500000000_100
0	0	general/word2vec_cbow_3500000000_100,txt	4.16609e+07	6454.52	0.073	1.2174	4460.81	general/word2vec_cbow_3500000000_100
1	1	general/word2vec_cbow_3500000000_100,txt	4.14265e+07	6436.34	0.0782	1.2162	4432.75	general/word2vec_cbow_3500000000_100
2	2	general/word2vec_cbow_3500000000_100,txt	4.13822e+07	6432.9	0.0792	1.216	4462.82	general/word2vec_cbow_3500000000_100
3	3	general/word2vec_cbow_3500000000_100,txt	4.18422e+07	6468.55	0.069	1.2184	4502.27	general/word2vec_cbow_3500000000_100
4	4	general/word2vec_cbow_3500000000_100,txt	4.20522e+07	6484.76	0.0643	1.2195	4567.11	general/word2vec_cbow_3500000000_100
5	5	general/word2vec_cbow_3500000000_100,txt	4.24936e+07	6518.71	0.0545	1.2218	4576.95	general/word2vec_cbow_3500000000_100
6	6	general/word2vec_cbow_3500000000_100,txt	4.17283e+07	6459.74	0.0715	1.2178	4523.72	general/word2vec_cbow_3500000000_100
7	7	general/word2vec_cbow_3500000000_100,txt	4.23979e+07	6511.37	0.0566	1.2213	4577.34	general/word2vec_cbow_3500000000_100
8	8	general/word2vec_cbow_3500000000_100,txt	4.27062e+07	6535	0.0497	1.2229	4594.37	general/word2vec_cbow_3500000000_100
9	9	general/word2vec_cbow_3500000000_100,txt	4.14763e+07	6440.21	0.0771	1.2165	4494.94	general/word2vec_cbow_3500000000_100
10	10	general/word2vec_cbow_3500000000_100,txt	4.18919e+07	6472.39	0.0679	1.2186	4548.04	general/word2vec_cbow_3500000000_100
11	11	general/word2vec_cbow_3500000000_100,txt	4.22532e+07	6500.25	0.0598	1.2205	4565.8	general/word2vec_cbow_3500000000_100
12	12	general/word2vec_cbow_3500000000_100,txt	4.09532e+07	6399.47	0.0888	1.2137	4493.16	general/word2vec_cbow_3500000000_100
13	13	general/word2vec_cbow_3500000000_100,txt	4.2279e+07	6502.23	0.0593	1.2207	4569.49	general/word2vec_cbow_3500000000_100
14	14	general/word2vec_cbow_3500000000_100,txt	4.28175e+07	6543.51	0.0473	1.2235	4596.18	general/word2vec_cbow_3500000000_100
15	15	general/word2vec_cbow_3500000000_100,txt	4.29132e+07	6550.82	0.0451	1.224	4608.29	general/word2vec_cbow_3500000000_100
16	16	general/word2vec_cbow_3500000000_100,txt	4.21397e+07	6491.51	0.0624	1.2199	4517.41	general/word2vec_cbow_3500000000_100
17	17	general/word2vec_cbow_3500000000_100,txt	4.24131e+07	6512.53	0.0563	1.2214	4567.16	general/word2vec_cbow_3500000000_100
18	18	general/word2vec_cbow_3500000000_100,txt	4.11953e+07	6418.36	0.0834	1.215	4500.88	general/word2vec_cbow_3500000000_100
19	19	general/word2vec_cbow_3500000000_100,txt	4.17895e+07	6464.48	0.0701	1.2181	4532.55	general/word2vec_cbow_3500000000_100
0	0	general/word2vec_cbow_3500000000_100,txt	3.61776e+07	6014.78	0.0093	1.2324	3818	general/word2vec_cbow_3500000000_100
1	1	general/word2vec_cbow_3500000000_100,txt	3.67046e+07	6058.43	-0.0051	1.2358	3875.68	general/word2vec_cbow_3500000000_100
2	2	general/word2vec_cbow_3500000000_100,txt	3.50238e+07	5918.09	0.0409	1.225	3757.19	general/word2vec_cbow_3500000000_100
3	3	general/word2vec_cbow_3500000000_100,txt	3.61044e+07	6008.69	0.0113	1.2319	3804.46	general/word2vec_cbow_3500000000_100
4	4	general/word2vec_cbow_3500000000_100,txt	3.55653e+07	5963.67	0.026	1.2285	3753.49	general/word2vec_cbow_3500000000_100
5	5	general/word2vec_cbow_3500000000_100,txt	3.47236e+07	5892.67	0.0491	1.2231	3765.62	general/word2vec_cbow_3500000000_100
6	6	general/word2vec_cbow_3500000000_100,txt	3.60795e+07	6006.62	0.012	1.2318	3826.96	general/word2vec_cbow_3500000000_100
7	7	general/word2vec_cbow_3500000000_100,txt	3.55118e+07	5959.18	0.0275	1.2281	3806.28	general/word2vec_cbow_3500000000_100
8	8	general/word2vec_cbow_3500000000_100,txt	3.58396e+07	5986.62	0.0185	1.2302	3829.68	general/word2vec_cbow_3500000000_100
9	9	general/word2vec_cbow_3500000000_100,txt	3.63969e+07	6032.98	0.0033	1.2338	3872.28	general/word2vec_cbow_3500000000_100
10	10	general/word2vec_cbow_3500000000_100,txt	3.52523e+07	5937.36	0.0346	1.2264	3747.51	general/word2vec_cbow_3500000000_100
11	11	general/word2vec_cbow_3500000000_100,txt	3.54855e+07	5956.97	0.0282	1.2279	3812.03	general/word2vec_cbow_3500000000_100
12	12	general/word2vec_cbow_3500000000_100,txt	3.63624e+07	6030.12	0.0042	1.2336	3881.51	general/word2vec_cbow_3500000000_100
13	13	general/word2vec_cbow_3500000000_100,txt	3.52848e+07	5940.1	0.0337	1.2267	3796.36	general/word2vec_cbow_3500000000_100
14	14	general/word2vec_cbow_3500000000_100,txt	3.6142e+07	6011.82	0.0103	1.2322	3882.08	general/word2vec_cbow_3500000000_100
15	15	general/word2vec_cbow_3500000000_100,txt	3.47233e+07	5892.65	0.0491	1.223	3775.91	general/word2vec_cbow_3500000000_100
16	16	general/word2vec_cbow_3500000000_100,txt	3.49974e+07	5915.86	0.0416	1.2248	3723.97	general/word2vec_cbow_3500000000_100
17	17	general/word2vec_cbow_3500000000_100,txt	3.5509e+07	5958.94	0.0276	1.2281	3794.51	general/word2vec_cbow_3500000000_100
18	18	general/word2vec_cbow_3500000000_100,txt	3.51679e+07	5930.26	0.0369	1.2259	3734.44	general/word2vec_cbow_3500000000_100
19	19	general/word2vec_cbow_3500000000_100,txt	3.60656e+07	6005.47	0.0123	1.2317	3801.27	general/word2vec_cbow_3500000000_100
0	0	general/word2vec_sg_3500000000_100,txt	3.06468e+07	5535.96	-0.0229	1.2399	3820.86	general/word2vec_sg_3500000000_100
1	1	general/word2vec_sg_3500000000_100,txt	3.16919e+07	5629.56	-0.0578	1.2481	3841.2	general/word2vec_sg_3500000000_100
2	2	general/word2vec_sg_3500000000_100,txt	3.13136e+07	5595.86	-0.0452	1.2452	3851.07	general/word2vec_sg_3500000000_100
3	3	general/word2vec_sg_3500000000_100,txt	3.13959e+07	5603.21	-0.0479	1.2458	3854.37	general/word2vec_sg_3500000000_100
4	4	general/word2vec_sg_3500000000_100,txt	3.45233e+07	5875.66	-0.1523	1.2703	3933.35	general/word2vec_sg_3500000000_100
5	5	general/word2vec_sg_3500000000_100,txt	3.13832e+07	5602.07	-0.0475	1.2457	3840.47	general/word2vec_sg_3500000000_100
6	6	general/word2vec_sg_3500000000_100,txt	3.20195e+07	5658.57	-0.0687	1.2507	3880.25	general/word2vec_sg_3500000000_100
7	7	general/word2vec_sg_3500000000_100,txt	3.29423e+07	5739.54	-0.0995	1.2579	3895.19	general/word2vec_sg_3500000000_100
8	8	general/word2vec_sg_3500000000_100,txt	3.03603e+07	5510.02	-0.0133	1.2377	3814.71	general/word2vec_sg_3500000000_100
9	9	general/word2vec_sg_3500000000_100,txt	3.40926e+07	5838.89	-0.1379	1.2669	3938.87	general/word2vec_sg_3500000000_100
10	10	general/word2vec_sg_3500000000_100,txt	3.32529e+07	5766.53	-0.1099	1.2603	3886.26	general/word2vec_sg_3500000000_100
11	11	general/word2vec_sg_3500000000_100,txt	3.33855e+07	5778.02	-0.1143	1.2614	3917.25	general/word2vec_sg_3500000000_100
12	12	general/word2vec_sg_3500000000_100,txt	3.37659e+07	5810.84	-0.127	1.2644	3931.5	general/word2vec_sg_3500000000_100
13	13	general/word2vec_sg_3500000000_100,txt	3.28785e+07	5733.98	-0.0974	1.2574	3864.84	general/word2vec_sg_3500000000_100
14	14	general/word2vec_sg_3500000000_100,txt	3.37492e+07	5809.41	-0.1265	1.2642	3904.06	general/word2vec_sg_3500000000_100
15	15	general/word2vec_sg_3500000000_100,txt	3.12161e+07	5587.14	-0.0419	1.2444	3853.07	general/word2vec_sg_3500000000_100
16	16	general/word2vec_sg_3500000000_100,txt	3.44728e+07	5871.35	-0.1506	1.2699	3946.68	general/word2vec_sg_3500000000_100
17	17	general/word2vec_sg_3500000000_100,txt	3.21887e+07	5673.51	-0.0744	1.252	3889.55	general/word2vec_sg_3500000000_100
18	18	general/word2vec_sg_3500000000_100,txt	3.0863e+07	5555.45	-0.0301	1.2416	3823.18	general/word2vec_sg_3500000000_100
19	19	general/word2vec_sg_3500000000_100,txt	3.20201e+07	5658.63	-0.0687	1.2507	3872.27	general/word2vec_sg_3500000000_100
0	0	general/word2vec_sg_3500000000_100,txt	4.61991e+07	6796.99	-0.2161	1.2853	4725	general/word2vec_sg_3500000000_100
1	1	general/word2vec_sg_3500000000_100,txt	4.24195e+07	6513.02	-0.1166	1.2619	4622.53	general/word2vec_sg_3500000000_100
2	2	general/word2vec_sg_3500000000_100,txt	4.08931e+07	6394.77	-0.0764	1.2525	4614.22	general/word2vec_sg_3500000000_100
3	3	general/word2vec_sg_3500000000_100,txt	4.19447e+07	6476.48	-0.1041	1.259	4605.74	general/word2vec_sg_3500000000_100
4	4	general/word2vec_sg_3500000000_100,txt	4.16035e+07	6450.08	-0.0951	1.2569	4625.44	general/word2vec_sg_3500000000_100
5	5	general/word2vec_sg_3500000000_100,txt	4.31736e+07	6570.66	-0.1365	1.2666	4642.24	general/word2vec_sg_3500000000_100
6	6	general/word2vec_sg_3500000000_100,txt	4.13276e+07	6428.66	-0.0879	1.2552	4634.7	general/word2vec_sg_3500000000_100
7	7	general/word2vec_sg_3500000000_100,txt	4.28834e+07	6548.54	-0.1288	1.2648	4628.75	general/word2vec_sg_3500000000_100
8	8	general/word2vec_sg_3500000000_100,txt	4.12723e+07	6424.35	-0.0864	1.2548	4609.64	general/word2vec_sg_3500000000_100
9	9	general/word2vec_sg_3500000000_100,txt	4.54193e+07	6739.38	-0.1956	1.2804	4697.49	general/word2vec_sg_3500000000_100
10	10	general/word2vec_sg_3500000000_100,txt	4.13743e+07	6432.29	-0.0891	1.2555	4620.27	general/word2vec_sg_3500000000_100
11	11	general/word2vec_sg_3500000000_100,txt	4.2592e+07	6526.26	-0.1211	1.263	4613.5	general/word2vec_sg_3500000000_100
12	12	general/word2vec_sg_3500000000_100,txt	4.24032e+07	6511.77	-0.1162	1.2618	4663.47	general/word2vec_sg_3500000000_100
13	13	general/word2vec_sg_3500000000_100,txt	4.85145e+07	6965.23	-0.277	1.2996	4774.51	general/word2vec_sg_3500000000_100
14	14	general/word2vec_sg_3500000000_100,txt	4.58094e+07	6768.27	-0.2058	1.2829	4695.27	general/word2vec_sg_3500000000_100
15	15	general/word2vec_sg_3500000000_100,txt	4.01339e+07	6335.13	-0.0564	1.2478	4594.87	general/word2vec_sg_3500000000_100
16	16	general/word2vec_sg_3500000000_100,txt	4.20744e+07	6486.48	-0.1075	1.2598	4625.79	general/word2vec_sg_3500000000_100
17	17	general/word2vec_sg_3500000000_100,txt	3.98549e+07	6313.07	-0.0491	1.2461	4600.74	general/word2vec_sg_3500000000_100
18	18	general/word2vec_sg_3500000000_100,txt	4.26988e+07	6534.43	-0.124	1.2636	4632.69	general/word2vec_sg_3500000000_100
19	19	general/word2vec_sg_3500000000_100,txt	4.40842e+07	6639.6	-0.1604	1.2722	4660.32	general/word2vec_sg_3500000000_100
0	0	general/word2vec_sg_3500000000_100,txt	2.30414e+07	4800.15	-0.0077	1.2364	3424.35	general/word2vec_sg_3500000000_100
1	1	general/word2vec_sg_3500000000_100,txt	2.31093e+07	4807.21	-0.0107	1.2371	3438.09	general/word2vec_sg_3500000000_100
2	2	general/word2vec_sg_3500000000_100,txt	2.41343e+07	4912.67	-0.0555	1.2476	3451.69	general/word2vec_sg_3500000000_100
3	3	general/word2vec_sg_3500000000_100,txt	2.54831e+07	5048.08	-0.1145	1.2614	3497.09	general/word2vec_sg_3500000000_100
4	4	general/word2vec_sg_3500000000_100,txt	2.43959e+07	4939.23	-0.067	1.2503	3483.01	general/word2vec_sg_3500000000_100
5	5	general/word2vec_sg_3500000000_100,txt	2.42961e+07	4929.1	-0.0626	1.2492	3475.18	general/word2vec_sg_3500000000_100
6	6	general/word2vec_sg_3500000000_100,txt	2.42997e+07	4929.48	-0.0628	1.2493	3476.1	general/word2vec_sg_3500000000_100
7	7	general/word2vec_sg_3500000000_100,txt	2.29341e+07	4788.95	-0.003	1.2353	3447.6	general/word2vec_sg_3500000000_100
8	8	general/word2vec_sg_3500000000_100,txt	2.35879e+07	4856.73	-0.0316	1.242	3430.09	general/word2vec_sg_3500000000_100
9	9	general/word2vec_sg_3500000000_100,txt	2.88453e+07	5370.78	-0.2616	1.2959	3607.67	general/word2vec_sg_3500000000_100
10	10	general/word2vec_sg_3500000000_100,txt	2.33232e+07	4829.41	-0.02	1.2393	3444.07	general/word2vec_sg_3500000000_100
11	11	general/word2vec_sg_3500000000_100,txt	2.5307e+07	5030.61	-0.1068	1.2596	3470.43	general/word2vec_sg_3500000000_100
12	12	general/word2vec_sg_3500000000_100,txt	2.30959e+07	4805.82	-0.0101	1.2369	3429.25	general/word2vec_sg_3500000000_100
13	13	general/word2vec_sg_3500000000_100,txt	22235876	4715.49	0.0275	1.2281	3413.38	general/word2vec_sg_3500000000_100
14	14	general/word2vec_sg_3500000000_100,txt	2.64903e+07	5146.87	-0.1586	1.2718	3538.83	general/word2vec_sg_3500000000_100
15	15	general/word2vec_sg_3500000000_100,txt	2.25926e+07	4753.16	0.0119	1.2318	3417.19	general/word2vec_sg_3500000000_100
16	16	general/word2vec_sg_3500000000_100,txt	25611206	5060.75	-0.1201	1.2627	3488.87	general/word2vec_sg_3500000000_100
17	17	general/word2vec_sg_3500000000_100,txt	3.12909e+07	5593.82	-0.3685	1.321	3788.58	general/word2vec_sg_3500000000_100
18	18	general/word2vec_sg_3500000000_100,txt	2.50599e+07	5005.98	-0.096	1.2571	3473.22	general/word2vec_sg_3500000000_100
19	19	general/word2vec_sg_3500000000_100,txt	2.48462e+07	4984.59	-0.0867	1.2549	3475.72	general/word2vec_sg_3500000000_100
0	0	general/word2vec_sg_3500000000_100,txt	4.4549e+07	6674.5	-0.2825	1.3008	4241	general/word2vec_sg_3500000000_100
1	1	general/word2vec_sg_3500000000_100,txt	3.85893e+07	6212.03	-0.1109	1.2606	4058.64	general/word2vec_sg_3500000000_100
2	2	general/word2vec_sg_3500000000_100,txt	3.91724e+07	6258.78	-0.1277	1.2645	4063.15	general/word2vec_sg_3500000000_100
3	3	general/word2vec_sg_3500000000_100,txt	3.65635e+07	6046.78	-0.0526	1.2469	4026.17	general/word2vec_sg_3500000000_100
4	4	general/word2vec_sg_3500000000_100,txt	3.71722e+07	6096.9	-0.0701	1.251	4006.98	general/word2vec_sg_3500000000_100
5	5	general/word2vec_sg_3500000000_100,txt	3.69598e+07	6079.45	-0.064	1.2496	3995	general/word2vec_sg_3500000000_100
6	6	general/word2vec_sg_3500000000_100,txt	3.7634e+07	6134.66	-0.0834	1.2541	4014.66	general/word2vec_sg_3500000000_100
7	7	general/word2vec_sg_3500000000_100,txt	3.52054e+07	5933.41	-0.0135	1.2377	4033.17	general/word2vec_sg_3500000000_100
8	8	general/word2vec_sg_3500000000_100,txt	4.17441e+07	6460.97	-0.2017	1.2819	4136.32	general/word2vec_sg_3500000000_100
9	9	general/word2vec_sg_3500000000_100,txt	4.92189e+07	7015.62	-0.4169	1.3324	4554.68	general/word2vec_sg_3500000000_100
10	10	general/word2vec_sg_3500000000_100,txt	3.78779e+07	6154.5	-0.0904	1.2558	3999.67	general/word2vec_sg_3500000000_100
11	11	general/word2vec_sg_3500000000_100,txt	3.62541e+07	6021.14	-0.0437	1.2448	4044.67	general/word2vec_sg_3500000000_100
12	12	general/word2vec_sg_3500000000_100,txt	4.12196e+07	6420.25	-0.1866	1.2783	4098.14	general/word2vec_sg_3500000000_100
13	13	general/word2vec_sg_3500000000_100,txt	3.89196e+07	6238.56	-0.1204	1.2628	4052.05	general/word2vec_sg_3500000000_100
14	14	general/word2vec_sg_3500000000_100,txt	4.08416e+07	6390.74	-0.1757	1.2758	4080.27	general/word2vec_sg_3500000000_100
15	15	general/word2vec_sg_3500000000_100,txt	4.38454e+07	6621.59	-0.2622	1.2961	4213.11	general/word2vec_sg_3500000000_100
16	16	general/word2vec_sg_3500000000_100,txt	3.57056e+07	5975.41	-0.0279	1.2411	4048.65	general/word2vec_sg_3500000000_100
17	17	general/word2vec_sg_3500000000_100,txt	3.76082e+07	6132.55	-0.0827	1.254	4036.34	general/word2vec_sg_3500000000_100
18	18	general/word2vec_sg_3500000000_100,txt	3.7566e+07	6129.11	-0.0814	1.2537	3999.43	general/word2vec_sg_3500000000_100
19	19	general/word2vec_sg_3500000000_100,txt	4.07113e+07	6380.54	-0.172	1.2749	4101.34	general/word2vec_sg_3500000000_100
0	0	general/word2vec_sg_3500000000_100,txt	2.90265e+07	5387.63	-0.0122	1.2374	3789.21	general/word2vec_sg_3500000000_100
1	1	general/word2vec_sg_3500000000_100,txt	3.08294e+07	5552.42	-0.0751	1.2522	3750.76	general/word2vec_sg_3500000000_100
2	2	general/word2vec_sg_3500000000_100,txt	3.02347e+07	5498.61	-0.0543	1.2473	3726.47	general/word2vec_sg_3500000000_100
3	3	general/word2vec_sg_3500000000_100,txt	3.04291e+07	5516.26	-0.0611	1.2489	3740.34	general/word2vec_sg_3500000000_100
4	4	general/word2vec_sg_3500000000_100,txt	3.02063e+07	5496.02	-0.0533	1.2471	3750.13	general/word2vec_sg_3500000000_100
5	5	general/word2vec_sg_3500000000_100,txt	2.91499e+07	5399.07	-0.0165	1.2384	3814.76	general/word2vec_sg_3500000000_100
6	6	general/word2vec_sg_3500000000_100,txt	2.97275e+07	5452.29	-0.0366	1.2432	3767.09	general/word2vec_sg_3500000000_100
7	7	general/word2vec_sg_3500000000_100,txt	3.06646e+07	5537.57	-0.0693	1.2508	3763.4	general/word2vec_sg_3500000000_100
8	8	general/word2vec_sg_3500000000_100,txt	3.16806e+07	5628.55	-0.1047	1.2591	3753.92	general/word2vec_sg_3500000000_100
9	9	general/word2vec_sg_3500000000_100,txt	3.09827e+07	5566.21	-0.0804	1.2534	3760.39	general/word2vec_sg_3500000000_100
10	10	general/word2vec_sg_3500000000_100,txt	3.13465e+07	5598.8	-0.0931	1.2564	3760.92	general/word2vec_sg_3500000000_100
11	11	general/word2vec_sg_3500000000_100,txt	2.88857e+07	5374.54	-0.0073	1.2363	3802.06	general/word2vec_sg_3500000000_100
12	12	general/word2vec_sg_3500000000_100,txt	3.01885e+07	5494.41	-0.0527	1.2469	3728.54	general/word2vec_sg_3500000000_100
13	13	general/word2vec_sg_3500000000_100,txt	2.88601e+07	5372.16	-0.0064	1.2361	3786.02	general/word2vec_sg_3500000000_100
14	14	general/word2vec_sg_3500000000_100,txt	2.98098e+07	5459.83	-0.0395	1.2438	3826.44	general/word2vec_sg_3500000000_100
15	15	general/word2vec_sg_3500000000_100,txt	2.95783e+07	5438.6	-0.0314	1.2419	3747.45	general/word2vec_sg_3500000000_100
16	16	general/word2vec_sg_3500000000_100,txt	29315394	5414.37	-0.0223	1.2398	3819.87	general/word2vec_sg_3500000000_100
17	17	general/word2vec_sg_3500000000_100,txt	2.94958e+07	5431.01	-0.0286	1.2413	3804.48	general/word2vec_sg_3500000000_100
18	18	general/word2vec_sg_3500000000_100,txt	3.19174e+07	5649.55	-0.113	1.2611	3699.94	general/word2vec_sg_3500000000_100
19	19	general/word2vec_sg_3500000000_100,txt	3.09665e+07	5564.75	-0.0798	1.2533	3753.34	general/word2vec_sg_3500000000_100
0	0	general/word2vec_sg_3500000000_100,txt	2.45586e+07	4955.66	0.0367	1.2259	3282.05	general/word2vec_sg_3500000000_100
1	1	general/word2vec_sg_3500000000_100,txt	2.52459e+07	5024.53	0.0098	1.2323	3270.99	general/word2vec_sg_3500000000_100
2	2	general/word2vec_sg_3500000000_100,txt	2.59308e+07	5092.23	-0.0171	1.2386	3272.65	general/word2vec_sg_3500000000_100
3	3	general/word2vec_sg_3500000000_100,txt	2.5094e+07	5009.39	0.0157	1.2309	3234.49	general/word2vec_sg_3500000000_100
4	4	general/word2vec_sg_3500000000_100,txt	2.51925e+07	5019.21	0.0119	1.2318	3273.64	general/word2vec_sg_3500000000_100
5	5	general/word2vec_sg_3500000000_100,txt	2.68185e+07	5178.66	-0.0519	1.2467	3278.38	general/word2vec_sg_3500000000_100
6	6	general/word2vec_sg_3500000000_100,txt	2.56089e+07	5060.52	-0.0044	1.2356	3247.01	general/word2vec_sg_3500000000_100
7	7	general/word2vec_sg_3500000000_100,txt	2.52603e+07	5025.97	0.0092	1.2324	3249.49	general/word2vec_sg_3500000000_100
8	8	general/word2vec_sg_3500000000_100,txt	2.51879e+07	5018.76	0.0121	1.2317	3277.39	general/word2vec_sg_3500000000_100
9	9	general/word2vec_sg_3500000000_100,txt	2.50404e+07	5004.03	0.0179	1.2304	3234.52	general/word2vec_sg_3500000000_100
10	10	general/word2vec_sg_3500000000_100,txt	2.45109e+07	4950.85	0.0386	1.2255	3279.05	general/word2vec_sg_3500000000_100
11	11	general/word2vec_sg_3500000000_100,txt	2.65537e+07	5153.03	-0.0415	1.2443	3239.09	general/word2vec_sg_3500000000_100
12	12	general/word2vec_sg_3500000000_100,txt	2.68521e+07	5181.9	-0.0532	1.247	3171.34	general/word2vec_sg_3500000000_100
13	13	general/word2vec_sg_3500000000_100,txt	2.54112e+07	5040.96	0.0033	1.2338	3298.74	general/word2vec_sg_3500000000_100
14	14	general/word2vec_sg_3500000000_100,txt	2.62929e+07	5127.66	-0.0313	1.2419	3217.39	general/word2vec_sg_3500000000_100
15	15	general/word2vec_sg_3500000000_100,txt	2.52078e+07	5020.73	0.0113	1.2319	3232.92	general/word2vec_sg_3500000000_100
16	16	general/word2vec_sg_3500000000_100,txt	2.5755e+07	5074.94	-0.0102	1.237	3295.6	general/word2vec_sg_3500000000_100
17	17	general/word2vec_sg_3500000000_100,txt	2.57497e+07	5074.42	-0.01	1.2369	3239.79	general/word2vec_sg_3500000000_100
18	18	general/word2vec_sg_3500000000_100,txt	2.5573e+07	5056.98	-0.003	1.2353	3209.53	general/word2vec_sg_3500000000_100
19	19	general/word2vec_sg_3500000000_100,txt	2.53409e+07	5033.98	0.0061	1.2331	3235.57	general/word2vec_sg_3500000000_100
0	0	general/word2vec_sg_3500000000_100,txt	2.46939e+07	4969.3	-0.1888	1.2788	3615.06	general/word2vec_sg_3500000000_100
1	1	general/word2vec_sg_3500000000_100,txt	2.85474e+07	5342.97	-0.3743	1.3224	3776.36	general/word2vec_sg_3500000000_100
2	2	general/word2vec_sg_3500000000_100,txt	2.38234e+07	4880.93	-0.1469	1.269	3606.15	general/word2vec_sg_3500000000_100
3	3	general/word2vec_sg_3500000000_100,txt	2.32456e+07	4821.37	-0.119	1.2625	3564.18	general/word2vec_sg_3500000000_100
4	4	general/word2vec_sg_3500000000_100,txt	2.34566e+07	4843.2	-0.1292	1.2649	3600.08	general/word2vec_sg_3500000000_100
5	5	general/word2vec_sg_3500000000_100,txt	2.52428e+07	5024.22	-0.2152	1.285	3617.64	general/word2vec_sg_3500000000_100
6	6	general/word2vec_sg_3500000000_100,txt	2.62416e+07	5122.65	-0.2633	1.2963	3683.2	general/word2vec_sg_3500000000_100
7	7	general/word2vec_sg_3500000000_100,txt	2.52115e+07	5021.1	-0.2137	1.2847	3638.12	general/word2vec_sg_3500000000_100
8	8	general/word2vec_sg_3500000000_100,txt	2.68541e+07	5182.09	-0.2928	1.3032	3697.66	general/word2vec_sg_3500000000_100
9	9	general/word2vec_sg_3500000000_100,txt	3.28146e+07	5728.4	-0.5797	1.3705	4016.25	general/word2vec_sg_3500000000_100
10	10	general/word2vec_sg_3500000000_100,txt	2.51454e+07	5014.52	-0.2105	1.2839	3612.94	general/word2vec_sg_3500000000_100
11	11	general/word2vec_sg_3500000000_100,txt	2.55127e+07	5051.01	-0.2282	1.2881	3645.8	general/word2vec_sg_3500000000_100
12	12	general/word2vec_sg_3500000000_100,txt	2.50628e+07	5006.27	-0.2065	1.283	3624.76	general/word2vec_sg_3500000000_100
13	13	general/word2vec_sg_3500000000_100,txt	2.7578e+07	5251.48	-0.3276	1.3114	3706.64	general/word2vec_sg_3500000000_100
14	14	general/word2vec_sg_3500000000_100,txt	2.32503e+07	4821.86	-0.1193	1.2625	3567.33	general/word2vec_sg_3500000000_100
15	15	general/word2vec_sg_3500000000_100,txt	2.50723e+07	5007.22	-0.207	1.2831	3649.09	general/word2vec_sg_3500000000_100
16	16	general/word2vec_sg_3500000000_100,txt	2.79362e+07	5285.47	-0.3448	1.3155	3742.88	general/word2vec_sg_3500000000_100
17	17	general/word2vec_sg_3500000000_100,txt	2.41108e+07	4910.27	-0.1607	1.2723	3599.36	general/word2vec_sg_3500000000_100
18	18	general/word2vec_sg_3500000000_100,txt	2.43688e+07	4936.48	-0.1731	1.2752	3612.1	general/word2vec_sg_3500000000_100
19	19	general/word2vec_sg_3500000000_100,txt	3.28848e+07	5734.52	-0.5831	1.3713	4013.97	general/word2vec_sg_3500000000_100
0	0	general/word2vec_sg_3500000000_100,txt	4.17569e+07	6461.96	-0.2457	1.2922	4341.22	general/word2vec_sg_3500000000_100
1	1	general/word2vec_sg_3500000000_100,txt	4.09476e+07	6399.03	-0.2216	1.2865	4318.22	general/word2vec_sg_3500000000_100
2	2	general/word2vec_sg_3500000000_100,txt	3.97093e+07	6301.53	-0.1847	1.2779	4246.99	general/word2vec_sg_3500000000_100
3	3	general/word2vec_sg_3500000000_100,txt	4.20299e+07	6483.05	-0.2539	1.2941	4376.18	general/word2vec_sg_3500000000_100
4	4	general/word2vec_sg_3500000000_100,txt	4.11083e+07	6411.58	-0.2264	1.2877	4308.25	general/word2vec_sg_3500000000_100
5	5	general/word2vec_sg_3500000000_100,txt	3.94113e+07	6277.84	-0.1758	1.2758	4257.72	general/word2vec_sg_3500000000_100
6	6	general/word2vec_sg_3500000000_100,txt	4.00537e+07	6328.8	-0.1949	1.2803	4252.5	general/word2vec_sg_3500000000_100
7	7	general/word2vec_sg_3500000000_100,txt	4.07759e+07	6385.6	-0.2165	1.2853	4317.32	general/word2vec_sg_3500000000_100
8	8	general/word2vec_sg_3500000000_100,txt	4.89041e+07	6993.15	-0.459	1.3422	4744.96	general/word2vec_sg_3500000000_100
9	9	general/word2vec_sg_3500000000_100,txt	3.999e+07	6323.76	-0.193	1.2798	4260.77	general/word2vec_sg_3500000000_100
10	10	general/word2vec_sg_3500000000_100,txt	3.95306e+07	6287.34	-0.1793	1.2766	4266.52	general/word2vec_sg_3500000000_100
11	11	general/word2vec_sg_3500000000_100,txt	3.80475e+07	6168.26	-0.1351	1.2663	4181.63	general/word2vec_sg_3500000000_100
12	12	general/word2vec_sg_3500000000_100,txt	38710952	6221.81	-0.1549	1.2709	4232.07	general/word2vec_sg_3500000000_100
13	13	general/word2vec_sg_3500000000_100,txt	3.97366e+07	6303.7	-0.1855	1.2781	4240.8	general/word2vec_sg_3500000000_100
14	14	general/word2vec_sg_3500000000_100,txt	4.09256e+07	6397.31	-0.2209	1.2864	4303.53	general/word2vec_sg_3500000000_100
15	15	general/word2vec_sg_3500000000_100,txt	4.40151e+07	6634.39	-0.3131	1.308	4461.1	general/word2vec_sg_3500000000_100
16	16	general/word2vec_sg_3500000000_100,txt	4.66414e+07	6829.45	-0.3915	1.3264	4595.3	general/word2vec_sg_3500000000_100
17	17	general/word2vec_sg_3500000000_100,txt	4.45609e+07	6675.4	-0.3294	1.3118	4481.59	general/word2vec_sg_3500000000_100
18	18	general/word2vec_sg_3500000000_100,txt	4.10326e+07	6405.67	-0.2241	1.2871	4309.83	general/word2vec_sg_3500000000_100
19	19	general/word2vec_sg_3500000000_100,txt	4.09689e+07	6400.69	-0.2222	1.2867	4301.08	general/word2vec_sg_3500000000_100
0	0	general/word2vec_sg_3500000000_100,txt	3.80319e+07	6167	-0.2531	1.2939	4281.92	general/word2vec_sg_3500000000_100
1	1	general/word2vec_sg_3500000000_100,txt	3.22702e+07	5680.69	-0.0633	1.2494	4021.06	general/word2vec_sg_3500000000_100
2	2	general/word2vec_sg_3500000000_100,txt	3.54993e+07	5958.13	-0.1696	1.2744	4158.43	general/word2vec_sg_3500000000_100
3	3	general/word2vec_sg_3500000000_100,txt	3.66519e+07	6054.08	-0.2076	1.2833	4235.91	general/word2vec_sg_3500000000_100
4	4	general/word2vec_sg_3500000000_100,txt	3.58168e+07	5984.71	-0.1801	1.2768	4201.31	general/word2vec_sg_3500000000_100
5	5	general/word2vec_sg_3500000000_100,txt	3.31773e+07	5759.97	-0.0931	1.2564	4062.83	general/word2vec_sg_3500000000_100
6	6	general/word2vec_sg_3500000000_100,txt	3.50607e+07	5921.21	-0.1552	1.271	4145.12	general/word2vec_sg_3500000000_100
7	7	general/word2vec_sg_3500000000_100,txt	3.41098e+07	5840.36	-0.1239	1.2636	4110.82	general/word2vec_sg_3500000000_100
8	8	general/word2vec_sg_3500000000_100,txt	3.46945e+07	5890.2	-0.1431	1.2681	4127.77	general/word2vec_sg_3500000000_100
9	9	general/word2vec_sg_3500000000_100,txt	3.44099e+07	5866	-0.1338	1.2659	4112.54	general/word2vec_sg_3500000000_100
10	10	general/word2vec_sg_3500000000_100,txt	3.53888e+07	5948.85	-0.166	1.2735	4149.01	general/word2vec_sg_3500000000_100
11	11	general/word2vec_sg_3500000000_100,txt	3.7015e+07	6084	-0.2196	1.2861	4235.86	general/word2vec_sg_3500000000_100
12	12	general/word2vec_sg_3500000000_100,txt	3.28974e+07	5735.62	-0.0839	1.2543	4039.5	general/word2vec_sg_3500000000_100
13	13	general/word2vec_sg_3500000000_100,txt	3.55069e+07	5958.77	-0.1699	1.2744	4181.59	general/word2vec_sg_3500000000_100
14	14	general/word2vec_sg_3500000000_100,txt	3.43866e+07	5864.01	-0.133	1.2658	4123.44	general/word2vec_sg_3500000000_100
15	15	general/word2vec_sg_3500000000_100,txt	3.8954e+07	6241.31	-0.2835	1.3011	4332.41	general/word2vec_sg_3500000000_100
16	16	general/word2vec_sg_3500000000_100,txt	3.75285e+07	6126.05	-0.2365	1.29	4267.95	general/word2vec_sg_3500000000_100
17	17	general/word2vec_sg_3500000000_100,txt	3.44018e+07	5865.31	-0.1335	1.2659	4118.58	general/word2vec_sg_3500000000_100
18	18	general/word2vec_sg_3500000000_100,txt	3.69654e+07	6079.92	-0.218	1.2857	4248.41	general/word2vec_sg_3500000000_100
19	19	general/word2vec_sg_3500000000_100,txt	3.52607e+07	5938.08	-0.1618	1.2725	4170.09	general/word2vec_sg_3500000000_100
0	0	air_transport/glove_100000000_100,txt,txt	3.32895e+07	5769.7	-0.0068	1.2362	4084.92	air_transport/glove_100000000_100
1	1	air_transport/glove_100000000_100,txt,txt	3.27193e+07	5720.08	0.0105	1.2321	4062.07	air_transport/glove_100000000_100
2	2	air_transport/glove_100000000_100,txt,txt	3.27031e+07	5718.67	0.0109	1.232	4076.42	air_transport/glove_100000000_100
3	3	air_transport/glove_100000000_100,txt,txt	3.30881e+07	5752.22	-0.0007	1.2347	4089.73	air_transport/glove_100000000_100
4	4	air_transport/glove_100000000_100,txt,txt	3.42526e+07	5852.58	-0.0359	1.243	4077.34	air_transport/glove_100000000_100
5	5	air_transport/glove_100000000_100,txt,txt	3.27617e+07	5723.78	0.0092	1.2324	4011.34	air_transport/glove_100000000_100
6	6	air_transport/glove_100000000_100,txt,txt	3.35753e+07	5794.42	-0.0154	1.2382	4135.81	air_transport/glove_100000000_100
7	7	air_transport/glove_100000000_100,txt,txt	3.28496e+07	5731.45	0.0065	1.233	4048.45	air_transport/glove_100000000_100
8	8	air_transport/glove_100000000_100,txt,txt	3.30167e+07	5746.02	0.0015	1.2342	4070.95	air_transport/glove_100000000_100
9	9	air_transport/glove_100000000_100,txt,txt	3.2854e+07	5731.84	0.0064	1.2331	4083.74	air_transport/glove_100000000_100
10	10	air_transport/glove_100000000_100,txt,txt	3.35911e+07	5795.78	-0.0159	1.2383	4102.15	air_transport/glove_100000000_100
11	11	air_transport/glove_100000000_100,txt,txt	3.31406e+07	5756.79	-0.0023	1.2351	4068.03	air_transport/glove_100000000_100
12	12	air_transport/glove_100000000_100,txt,txt	3.26059e+07	5710.16	0.0139	1.2313	4045.89	air_transport/glove_100000000_100
13	13	air_transport/glove_100000000_100,txt,txt	34437244	5868.33	-0.0415	1.2443	4072.36	air_transport/glove_100000000_100
14	14	air_transport/glove_100000000_100,txt,txt	3.27325e+07	5721.23	0.0101	1.2322	4049.83	air_transport/glove_100000000_100
15	15	air_transport/glove_100000000_100,txt,txt	3.33102e+07	5771.5	-0.0074	1.2363	4074.95	air_transport/glove_100000000_100
16	16	air_transport/glove_100000000_100,txt,txt	3.33667e+07	5776.39	-0.0091	1.2367	4059.71	air_transport/glove_100000000_100
17	17	air_transport/glove_100000000_100,txt,txt	3.34485e+07	5783.47	-0.0116	1.2373	4075.92	air_transport/glove_100000000_100
18	18	air_transport/glove_100000000_100,txt,txt	3.28387e+07	5730.5	0.0068	1.233	4086.8	air_transport/glove_100000000_100
19	19	air_transport/glove_100000000_100,txt,txt	3.4218e+07	5849.62	-0.0349	1.2427	4090.77	air_transport/glove_100000000_100
0	0	air_transport/fasttext_cbow_10000000_100,txt	2.69069e+07	5187.18	0.0719	1.2177	3492.67	air_transport/fasttext_cbow_10000000_100
1	1	air_transport/fasttext_cbow_10000000_100,txt	2.74539e+07	5239.65	0.0531	1.2221	3592.32	air_transport/fasttext_cbow_10000000_100
2	2	air_transport/fasttext_cbow_10000000_100,txt	2.73517e+07	5229.88	0.0566	1.2213	3533.68	air_transport/fasttext_cbow_10000000_100
3	3	air_transport/fasttext_cbow_10000000_100,txt	2.64378e+07	5141.77	0.0881	1.2139	3467.77	air_transport/fasttext_cbow_10000000_100
4	4	air_transport/fasttext_cbow_10000000_100,txt	2.68279e+07	5179.57	0.0746	1.2171	3488.62	air_transport/fasttext_cbow_10000000_100
5	5	air_transport/fasttext_cbow_10000000_100,txt	2.7561e+07	5249.86	0.0494	1.223	3498.21	air_transport/fasttext_cbow_10000000_100
6	6	air_transport/fasttext_cbow_10000000_100,txt	2.71733e+07	5212.81	0.0627	1.2199	3474.98	air_transport/fasttext_cbow_10000000_100
7	7	air_transport/fasttext_cbow_10000000_100,txt	2.69899e+07	5195.18	0.0691	1.2184	3493.4	air_transport/fasttext_cbow_10000000_100
8	8	air_transport/fasttext_cbow_10000000_100,txt	2.66786e+07	5165.13	0.0798	1.2159	3517.76	air_transport/fasttext_cbow_10000000_100
9	9	air_transport/fasttext_cbow_10000000_100,txt	2.71229e+07	5207.97	0.0645	1.2194	3496.77	air_transport/fasttext_cbow_10000000_100
10	10	air_transport/fasttext_cbow_10000000_100,txt	2.64372e+07	5141.71	0.0881	1.2139	3417.71	air_transport/fasttext_cbow_10000000_100
11	11	air_transport/fasttext_cbow_10000000_100,txt	2.72263e+07	5217.89	0.0609	1.2203	3520.31	air_transport/fasttext_cbow_10000000_100
12	12	air_transport/fasttext_cbow_10000000_100,txt	2.66973e+07	5166.95	0.0791	1.216	3469.67	air_transport/fasttext_cbow_10000000_100
13	13	air_transport/fasttext_cbow_10000000_100,txt	2.77625e+07	5269.02	0.0424	1.2246	3557.11	air_transport/fasttext_cbow_10000000_100
14	14	air_transport/fasttext_cbow_10000000_100,txt	2.68044e+07	5177.3	0.0755	1.2169	3483.34	air_transport/fasttext_cbow_10000000_100
15	15	air_transport/fasttext_cbow_10000000_100,txt	2.67118e+07	5168.34	0.0787	1.2161	3464.76	air_transport/fasttext_cbow_10000000_100
16	16	air_transport/fasttext_cbow_10000000_100,txt	2.75207e+07	5246.02	0.0508	1.2227	3550.8	air_transport/fasttext_cbow_10000000_100
17	17	air_transport/fasttext_cbow_10000000_100,txt	2.72103e+07	5216.35	0.0615	1.2202	3472.1	air_transport/fasttext_cbow_10000000_100
18	18	air_transport/fasttext_cbow_10000000_100,txt	2.73692e+07	5231.56	0.056	1.2214	3519	air_transport/fasttext_cbow_10000000_100
19	19	air_transport/fasttext_cbow_10000000_100,txt	2.63647e+07	5134.66	0.0906	1.2133	3429.27	air_transport/fasttext_cbow_10000000_100
0	0	air_transport/fasttext_sg_10000000_100,txt	3.43992e+07	5865.08	-0.0788	1.253	3684.87	air_transport/fasttext_sg_10000000_100
1	1	air_transport/fasttext_sg_10000000_100,txt	3.59254e+07	5993.78	-0.1266	1.2643	3742.82	air_transport/fasttext_sg_10000000_100
2	2	air_transport/fasttext_sg_10000000_100,txt	3.46792e+07	5888.9	-0.0875	1.2551	3706.69	air_transport/fasttext_sg_10000000_100
3	3	air_transport/fasttext_sg_10000000_100,txt	3.28491e+07	5731.42	-0.0301	1.2416	3643.71	air_transport/fasttext_sg_10000000_100
4	4	air_transport/fasttext_sg_10000000_100,txt	3.24971e+07	5700.62	-0.0191	1.239	3644.38	air_transport/fasttext_sg_10000000_100
5	5	air_transport/fasttext_sg_10000000_100,txt	3.57399e+07	5978.29	-0.1208	1.2629	3733.96	air_transport/fasttext_sg_10000000_100
6	6	air_transport/fasttext_sg_10000000_100,txt	3.25172e+07	5702.39	-0.0197	1.2392	3656.53	air_transport/fasttext_sg_10000000_100
7	7	air_transport/fasttext_sg_10000000_100,txt	3.17254e+07	5632.53	0.0051	1.2334	3619.05	air_transport/fasttext_sg_10000000_100
8	8	air_transport/fasttext_sg_10000000_100,txt	3.16559e+07	5626.36	0.0073	1.2329	3637.39	air_transport/fasttext_sg_10000000_100
9	9	air_transport/fasttext_sg_10000000_100,txt	3.45312e+07	5876.33	-0.0829	1.254	3689.51	air_transport/fasttext_sg_10000000_100
10	10	air_transport/fasttext_sg_10000000_100,txt	3.34299e+07	5781.86	-0.0484	1.2459	3670.47	air_transport/fasttext_sg_10000000_100
11	11	air_transport/fasttext_sg_10000000_100,txt	3.17114e+07	5631.29	0.0055	1.2333	3640	air_transport/fasttext_sg_10000000_100
12	12	air_transport/fasttext_sg_10000000_100,txt	3.60653e+07	6005.44	-0.131	1.2653	3724.23	air_transport/fasttext_sg_10000000_100
13	13	air_transport/fasttext_sg_10000000_100,txt	3.18582e+07	5644.31	0.0009	1.2343	3670.57	air_transport/fasttext_sg_10000000_100
14	14	air_transport/fasttext_sg_10000000_100,txt	3.1991e+07	5656.06	-0.0032	1.2353	3664.03	air_transport/fasttext_sg_10000000_100
15	15	air_transport/fasttext_sg_10000000_100,txt	3.2064e+07	5662.51	-0.0055	1.2359	3661.05	air_transport/fasttext_sg_10000000_100
16	16	air_transport/fasttext_sg_10000000_100,txt	3.25003e+07	5700.9	-0.0192	1.2391	3665.82	air_transport/fasttext_sg_10000000_100
17	17	air_transport/fasttext_sg_10000000_100,txt	3.18034e+07	5639.45	0.0026	1.2339	3638.53	air_transport/fasttext_sg_10000000_100
18	18	air_transport/fasttext_sg_10000000_100,txt	3.23662e+07	5689.13	-0.015	1.2381	3658.75	air_transport/fasttext_sg_10000000_100
19	19	air_transport/fasttext_sg_10000000_100,txt	3.27341e+07	5721.37	-0.0265	1.2408	3669.3	air_transport/fasttext_sg_10000000_100
0	0	general/glove_3500000000_100,txt,txt	2.72817e+07	5223.19	0.0094	1.2324	3532.69	general/glove_3500000000_100
1	1	general/glove_3500000000_100,txt,txt	2.71185e+07	5207.54	0.0153	1.231	3590.7	general/glove_3500000000_100
2	2	general/glove_3500000000_100,txt,txt	2.72544e+07	5220.58	0.0104	1.2321	3570.73	general/glove_3500000000_100
3	3	general/glove_3500000000_100,txt,txt	2.7036e+07	5199.61	0.0183	1.2303	3535.63	general/glove_3500000000_100
4	4	general/glove_3500000000_100,txt,txt	2.68698e+07	5183.61	0.0244	1.2289	3578.23	general/glove_3500000000_100
5	5	general/glove_3500000000_100,txt,txt	2.73127e+07	5226.15	0.0083	1.2326	3486.98	general/glove_3500000000_100
6	6	general/glove_3500000000_100,txt,txt	2.76377e+07	5257.15	-0.0035	1.2354	3539.7	general/glove_3500000000_100
7	7	general/glove_3500000000_100,txt,txt	2.67524e+07	5172.28	0.0286	1.2279	3627.92	general/glove_3500000000_100
8	8	general/glove_3500000000_100,txt,txt	2.71888e+07	5214.29	0.0128	1.2316	3603.21	general/glove_3500000000_100
9	9	general/glove_3500000000_100,txt,txt	2.77239e+07	5265.35	-0.0066	1.2361	3589.13	general/glove_3500000000_100
10	10	general/glove_3500000000_100,txt,txt	2.81037e+07	5301.29	-0.0204	1.2394	3505.12	general/glove_3500000000_100
11	11	general/glove_3500000000_100,txt,txt	2.71222e+07	5207.9	0.0152	1.231	3511.39	general/glove_3500000000_100
12	12	general/glove_3500000000_100,txt,txt	2.78622e+07	5278.46	-0.0117	1.2373	3543.56	general/glove_3500000000_100
13	13	general/glove_3500000000_100,txt,txt	2.6744e+07	5171.46	0.0289	1.2278	3617.72	general/glove_3500000000_100
14	14	general/glove_3500000000_100,txt,txt	2.7815e+07	5274	-0.01	1.2369	3502.97	general/glove_3500000000_100
15	15	general/glove_3500000000_100,txt,txt	27232649	5218.49	0.0112	1.2319	3621.26	general/glove_3500000000_100
16	16	general/glove_3500000000_100,txt,txt	2.67382e+07	5170.9	0.0291	1.2277	3586.03	general/glove_3500000000_100
17	17	general/glove_3500000000_100,txt,txt	2.7339e+07	5228.67	0.0073	1.2328	3571.67	general/glove_3500000000_100
18	18	general/glove_3500000000_100,txt,txt	2.68908e+07	5185.63	0.0236	1.229	3577.13	general/glove_3500000000_100
19	19	general/glove_3500000000_100,txt,txt	2.66912e+07	5166.35	0.0309	1.2273	3526.79	general/glove_3500000000_100
0	0	general/fasttext_sg_3500000000_100,txt	2.91226e+07	5396.53	-0.0755	1.2523	3487.15	general/fasttext_sg_3500000000_100
1	1	general/fasttext_sg_3500000000_100,txt	2.92809e+07	5411.19	-0.0814	1.2537	3439.86	general/fasttext_sg_3500000000_100
2	2	general/fasttext_sg_3500000000_100,txt	2.79322e+07	5285.09	-0.0315	1.242	3498.01	general/fasttext_sg_3500000000_100
3	3	general/fasttext_sg_3500000000_100,txt	3.12181e+07	5587.32	-0.1529	1.2704	3467.44	general/fasttext_sg_3500000000_100
4	4	general/fasttext_sg_3500000000_100,txt	3.22507e+07	5678.97	-0.191	1.2794	3549.55	general/fasttext_sg_3500000000_100
5	5	general/fasttext_sg_3500000000_100,txt	2.70655e+07	5202.45	0.0005	1.2345	3609.7	general/fasttext_sg_3500000000_100
6	6	general/fasttext_sg_3500000000_100,txt	2.78426e+07	5276.61	-0.0282	1.2412	3484.66	general/fasttext_sg_3500000000_100
7	7	general/fasttext_sg_3500000000_100,txt	2.74162e+07	5236.05	-0.0125	1.2375	3565.39	general/fasttext_sg_3500000000_100
8	8	general/fasttext_sg_3500000000_100,txt	2.77824e+07	5270.9	-0.026	1.2407	3589.84	general/fasttext_sg_3500000000_100
9	9	general/fasttext_sg_3500000000_100,txt	2.79424e+07	5286.05	-0.0319	1.2421	3531.2	general/fasttext_sg_3500000000_100
10	10	general/fasttext_sg_3500000000_100,txt	2.85777e+07	5345.81	-0.0554	1.2476	3484.16	general/fasttext_sg_3500000000_100
11	11	general/fasttext_sg_3500000000_100,txt	2.79743e+07	5289.07	-0.0331	1.2423	3521.05	general/fasttext_sg_3500000000_100
12	12	general/fasttext_sg_3500000000_100,txt	2.7851e+07	5277.4	-0.0285	1.2413	3523.08	general/fasttext_sg_3500000000_100
13	13	general/fasttext_sg_3500000000_100,txt	2.77645e+07	5269.2	-0.0254	1.2405	3541.8	general/fasttext_sg_3500000000_100
14	14	general/fasttext_sg_3500000000_100,txt	2.73482e+07	5229.55	-0.01	1.2369	3545.65	general/fasttext_sg_3500000000_100
15	15	general/fasttext_sg_3500000000_100,txt	2.74927e+07	5243.35	-0.0153	1.2382	3520.81	general/fasttext_sg_3500000000_100
16	16	general/fasttext_sg_3500000000_100,txt	2.8863e+07	5372.43	-0.0659	1.25	3465.49	general/fasttext_sg_3500000000_100
17	17	general/fasttext_sg_3500000000_100,txt	3.37706e+07	5811.25	-0.2472	1.2925	3606.15	general/fasttext_sg_3500000000_100
18	18	general/fasttext_sg_3500000000_100,txt	2.73514e+07	5229.86	-0.0101	1.2369	3522.03	general/fasttext_sg_3500000000_100
19	19	general/fasttext_sg_3500000000_100,txt	2.83152e+07	5321.2	-0.0457	1.2453	3451.76	general/fasttext_sg_3500000000_100
0	0	general/fasttext_cbow_3500000000_100,txt	1.74406e+07	4176.19	0.1538	1.1985	3120.74	general/fasttext_cbow_3500000000_100
1	1	general/fasttext_cbow_3500000000_100,txt	1.94974e+07	4415.58	0.054	1.2219	3446.23	general/fasttext_cbow_3500000000_100
2	2	general/fasttext_cbow_3500000000_100,txt	1.96421e+07	4431.94	0.047	1.2235	3445.73	general/fasttext_cbow_3500000000_100
3	3	general/fasttext_cbow_3500000000_100,txt	1.87943e+07	4335.24	0.0881	1.2139	3354.35	general/fasttext_cbow_3500000000_100
4	4	general/fasttext_cbow_3500000000_100,txt	1.73818e+07	4169.15	0.1567	1.1978	3217.24	general/fasttext_cbow_3500000000_100
5	5	general/fasttext_cbow_3500000000_100,txt	1.71576e+07	4142.17	0.1675	1.1953	3047.17	general/fasttext_cbow_3500000000_100
6	6	general/fasttext_cbow_3500000000_100,txt	1.90061e+07	4359.6	0.0779	1.2163	3366.59	general/fasttext_cbow_3500000000_100
7	7	general/fasttext_cbow_3500000000_100,txt	1.66297e+07	4077.95	0.1932	1.1893	3054.48	general/fasttext_cbow_3500000000_100
8	8	general/fasttext_cbow_3500000000_100,txt	1.89291e+07	4350.76	0.0816	1.2154	3374.27	general/fasttext_cbow_3500000000_100
9	9	general/fasttext_cbow_3500000000_100,txt	1.81473e+07	4259.96	0.1195	1.2065	3242.36	general/fasttext_cbow_3500000000_100
10	10	general/fasttext_cbow_3500000000_100,txt	1.72746e+07	4156.27	0.1619	1.1966	3176.81	general/fasttext_cbow_3500000000_100
11	11	general/fasttext_cbow_3500000000_100,txt	1.67586e+07	4093.73	0.1869	1.1907	3057.87	general/fasttext_cbow_3500000000_100
12	12	general/fasttext_cbow_3500000000_100,txt	1.88451e+07	4341.09	0.0857	1.2145	3338.34	general/fasttext_cbow_3500000000_100
13	13	general/fasttext_cbow_3500000000_100,txt	1.6463e+07	4057.46	0.2012	1.1874	3044.41	general/fasttext_cbow_3500000000_100
14	14	general/fasttext_cbow_3500000000_100,txt	1.76824e+07	4205.05	0.1421	1.2012	3164.52	general/fasttext_cbow_3500000000_100
15	15	general/fasttext_cbow_3500000000_100,txt	1.79993e+07	4242.56	0.1267	1.2048	3199.37	general/fasttext_cbow_3500000000_100
16	16	general/fasttext_cbow_3500000000_100,txt	1.92231e+07	4384.42	0.0673	1.2188	3334.81	general/fasttext_cbow_3500000000_100
17	17	general/fasttext_cbow_3500000000_100,txt	1.91148e+07	4372.04	0.0726	1.2175	3380.45	general/fasttext_cbow_3500000000_100
18	18	general/fasttext_cbow_3500000000_100,txt	1.75534e+07	4189.68	0.1483	1.1998	3134.16	general/fasttext_cbow_3500000000_100
19	19	general/fasttext_cbow_3500000000_100,txt	1.80443e+07	4247.86	0.1245	1.2054	3279.38	general/fasttext_cbow_3500000000_100
0	0	general/word2vec_sg_3500000000_100,txt	3.19937e+07	5656.3	-0.0956	1.257	3738.94	general/word2vec_sg_3500000000_100
1	1	general/word2vec_sg_3500000000_100,txt	3.36477e+07	5800.66	-0.1523	1.2703	3755.23	general/word2vec_sg_3500000000_100
2	2	general/word2vec_sg_3500000000_100,txt	2.98953e+07	5467.66	-0.0238	1.2401	3734.3	general/word2vec_sg_3500000000_100
3	3	general/word2vec_sg_3500000000_100,txt	3.07911e+07	5548.97	-0.0545	1.2473	3716.45	general/word2vec_sg_3500000000_100
4	4	general/word2vec_sg_3500000000_100,txt	3.27526e+07	5722.99	-0.1216	1.2631	3760.97	general/word2vec_sg_3500000000_100
5	5	general/word2vec_sg_3500000000_100,txt	30539126	5526.22	-0.0458	1.2453	3750.28	general/word2vec_sg_3500000000_100
6	6	general/word2vec_sg_3500000000_100,txt	3.16852e+07	5628.96	-0.0851	1.2545	3765.82	general/word2vec_sg_3500000000_100
7	7	general/word2vec_sg_3500000000_100,txt	3.00032e+07	5477.52	-0.0275	1.241	3734.92	general/word2vec_sg_3500000000_100
8	8	general/word2vec_sg_3500000000_100,txt	3.02308e+07	5498.26	-0.0353	1.2428	3723.43	general/word2vec_sg_3500000000_100
9	9	general/word2vec_sg_3500000000_100,txt	3.06366e+07	5535.03	-0.0492	1.2461	3768.32	general/word2vec_sg_3500000000_100
10	10	general/word2vec_sg_3500000000_100,txt	2.9542e+07	5435.26	-0.0117	1.2373	3779.81	general/word2vec_sg_3500000000_100
11	11	general/word2vec_sg_3500000000_100,txt	3.09195e+07	5560.53	-0.0589	1.2484	3709.76	general/word2vec_sg_3500000000_100
12	12	general/word2vec_sg_3500000000_100,txt	3.02358e+07	5498.71	-0.0354	1.2429	3741.19	general/word2vec_sg_3500000000_100
13	13	general/word2vec_sg_3500000000_100,txt	2.90705e+07	5391.71	0.0045	1.2335	3694.69	general/word2vec_sg_3500000000_100
14	14	general/word2vec_sg_3500000000_100,txt	3.10402e+07	5571.37	-0.063	1.2493	3734.21	general/word2vec_sg_3500000000_100
15	15	general/word2vec_sg_3500000000_100,txt	2.94386e+07	5425.73	-0.0081	1.2365	3719.6	general/word2vec_sg_3500000000_100
16	16	general/word2vec_sg_3500000000_100,txt	3.03207e+07	5506.42	-0.0383	1.2436	3701.94	general/word2vec_sg_3500000000_100
17	17	general/word2vec_sg_3500000000_100,txt	3.07322e+07	5543.67	-0.0524	1.2469	3742.89	general/word2vec_sg_3500000000_100
18	18	general/word2vec_sg_3500000000_100,txt	2.96727e+07	5447.26	-0.0162	1.2384	3734.15	general/word2vec_sg_3500000000_100
19	19	general/word2vec_sg_3500000000_100,txt	3.08262e+07	5552.14	-0.0557	1.2476	3713.18	general/word2vec_sg_3500000000_100
0	0	general/word2vec_cbow_3500000000_100,txt	2.31527e+07	4811.72	0.0183	1.2303	3733.57	general/word2vec_cbow_3500000000_100
1	1	general/word2vec_cbow_3500000000_100,txt	2.27465e+07	4769.33	0.0355	1.2262	3672.45	general/word2vec_cbow_3500000000_100
2	2	general/word2vec_cbow_3500000000_100,txt	2.31255e+07	4808.9	0.0195	1.23	3711.19	general/word2vec_cbow_3500000000_100
3	3	general/word2vec_cbow_3500000000_100,txt	2.2833e+07	4778.39	0.0319	1.2271	3693.3	general/word2vec_cbow_3500000000_100
4	4	general/word2vec_cbow_3500000000_100,txt	2.25602e+07	4749.76	0.0434	1.2244	3660.76	general/word2vec_cbow_3500000000_100
5	5	general/word2vec_cbow_3500000000_100,txt	2.31594e+07	4812.42	0.018	1.2303	3739.34	general/word2vec_cbow_3500000000_100
6	6	general/word2vec_cbow_3500000000_100,txt	2.27079e+07	4765.28	0.0372	1.2258	3707.07	general/word2vec_cbow_3500000000_100
7	7	general/word2vec_cbow_3500000000_100,txt	2.29222e+07	4787.71	0.0281	1.228	3704.48	general/word2vec_cbow_3500000000_100
8	8	general/word2vec_cbow_3500000000_100,txt	2.25168e+07	4745.18	0.0453	1.2239	3688.12	general/word2vec_cbow_3500000000_100
9	9	general/word2vec_cbow_3500000000_100,txt	2.26034e+07	4754.3	0.0416	1.2248	3701.82	general/word2vec_cbow_3500000000_100
10	10	general/word2vec_cbow_3500000000_100,txt	2.25585e+07	4749.58	0.0435	1.2244	3668.14	general/word2vec_cbow_3500000000_100
11	11	general/word2vec_cbow_3500000000_100,txt	2.27983e+07	4774.75	0.0333	1.2267	3705.27	general/word2vec_cbow_3500000000_100
12	12	general/word2vec_cbow_3500000000_100,txt	2.2419e+07	4734.87	0.0494	1.223	3658.71	general/word2vec_cbow_3500000000_100
13	13	general/word2vec_cbow_3500000000_100,txt	2.30464e+07	4800.67	0.0228	1.2292	3683.11	general/word2vec_cbow_3500000000_100
14	14	general/word2vec_cbow_3500000000_100,txt	2.32635e+07	4823.23	0.0136	1.2314	3709.15	general/word2vec_cbow_3500000000_100
15	15	general/word2vec_cbow_3500000000_100,txt	2.38426e+07	4882.89	-0.0109	1.2371	3768.37	general/word2vec_cbow_3500000000_100
16	16	general/word2vec_cbow_3500000000_100,txt	2.29484e+07	4790.45	0.027	1.2282	3701.1	general/word2vec_cbow_3500000000_100
17	17	general/word2vec_cbow_3500000000_100,txt	2.26576e+07	4760	0.0393	1.2253	3663.28	general/word2vec_cbow_3500000000_100
18	18	general/word2vec_cbow_3500000000_100,txt	2.22149e+07	4713.27	0.0581	1.2209	3648.47	general/word2vec_cbow_3500000000_100
19	19	general/word2vec_cbow_3500000000_100,txt	2.30369e+07	4799.68	0.0232	1.2291	3697.35	general/word2vec_cbow_3500000000_100
0	0	general/fasttext_cbow_3500000000_100,txt	2.35394e+07	4851.74	0.0543	1.2218	3487.28	general/fasttext_cbow_3500000000_100
1	1	general/fasttext_cbow_3500000000_100,txt	2.34222e+07	4839.65	0.059	1.2207	3536.27	general/fasttext_cbow_3500000000_100
2	2	general/fasttext_cbow_3500000000_100,txt	2.3668e+07	4864.98	0.0492	1.223	3589.45	general/fasttext_cbow_3500000000_100
3	3	general/fasttext_cbow_3500000000_100,txt	2.25457e+07	4748.23	0.0943	1.2125	3411.98	general/fasttext_cbow_3500000000_100
4	4	general/fasttext_cbow_3500000000_100,txt	2.30375e+07	4799.74	0.0745	1.2171	3455.37	general/fasttext_cbow_3500000000_100
5	5	general/fasttext_cbow_3500000000_100,txt	2.31982e+07	4816.45	0.068	1.2186	3492.45	general/fasttext_cbow_3500000000_100
6	6	general/fasttext_cbow_3500000000_100,txt	2.39703e+07	4895.95	0.037	1.2259	3604.48	general/fasttext_cbow_3500000000_100
7	7	general/fasttext_cbow_3500000000_100,txt	2.34655e+07	4844.12	0.0573	1.2211	3482.55	general/fasttext_cbow_3500000000_100
8	8	general/fasttext_cbow_3500000000_100,txt	2.23428e+07	4726.82	0.1024	1.2105	3359.8	general/fasttext_cbow_3500000000_100
9	9	general/fasttext_cbow_3500000000_100,txt	2.30667e+07	4802.78	0.0733	1.2174	3437.07	general/fasttext_cbow_3500000000_100
10	10	general/fasttext_cbow_3500000000_100,txt	2.19171e+07	4681.57	0.1195	1.2065	3346.21	general/fasttext_cbow_3500000000_100
11	11	general/fasttext_cbow_3500000000_100,txt	2.37088e+07	4869.17	0.0475	1.2234	3588.16	general/fasttext_cbow_3500000000_100
12	12	general/fasttext_cbow_3500000000_100,txt	2.26172e+07	4755.75	0.0914	1.2131	3409.08	general/fasttext_cbow_3500000000_100
13	13	general/fasttext_cbow_3500000000_100,txt	2.34175e+07	4839.17	0.0592	1.2207	3553	general/fasttext_cbow_3500000000_100
14	14	general/fasttext_cbow_3500000000_100,txt	2.29125e+07	4786.7	0.0795	1.2159	3494.99	general/fasttext_cbow_3500000000_100
15	15	general/fasttext_cbow_3500000000_100,txt	2.32063e+07	4817.29	0.0677	1.2187	3468.02	general/fasttext_cbow_3500000000_100
16	16	general/fasttext_cbow_3500000000_100,txt	2.37465e+07	4873.04	0.046	1.2238	3621.24	general/fasttext_cbow_3500000000_100
17	17	general/fasttext_cbow_3500000000_100,txt	2.35883e+07	4856.78	0.0524	1.2223	3614.47	general/fasttext_cbow_3500000000_100
18	18	general/fasttext_cbow_3500000000_100,txt	2.37679e+07	4875.23	0.0452	1.224	3493.41	general/fasttext_cbow_3500000000_100
19	19	general/fasttext_cbow_3500000000_100,txt	2.17581e+07	4664.56	0.1259	1.205	3275.57	general/fasttext_cbow_3500000000_100
0	0	general/fasttext_cbow_3500000000_100,txt	2.87484e+07	5361.75	0.0699	1.2182	3761.7	general/fasttext_cbow_3500000000_100
1	1	general/fasttext_cbow_3500000000_100,txt	2.7429e+07	5237.27	0.1126	1.2082	3675.12	general/fasttext_cbow_3500000000_100
2	2	general/fasttext_cbow_3500000000_100,txt	2.87079e+07	5357.97	0.0712	1.2179	3761.51	general/fasttext_cbow_3500000000_100
3	3	general/fasttext_cbow_3500000000_100,txt	2.85317e+07	5341.51	0.0769	1.2165	3743.06	general/fasttext_cbow_3500000000_100
4	4	general/fasttext_cbow_3500000000_100,txt	2.79633e+07	5288.04	0.0953	1.2122	3689.78	general/fasttext_cbow_3500000000_100
5	5	general/fasttext_cbow_3500000000_100,txt	2.98686e+07	5465.21	0.0337	1.2267	3904.61	general/fasttext_cbow_3500000000_100
6	6	general/fasttext_cbow_3500000000_100,txt	2.70012e+07	5196.27	0.1264	1.2049	3559.37	general/fasttext_cbow_3500000000_100
7	7	general/fasttext_cbow_3500000000_100,txt	2.79634e+07	5288.05	0.0953	1.2122	3710.12	general/fasttext_cbow_3500000000_100
8	8	general/fasttext_cbow_3500000000_100,txt	2.86806e+07	5355.43	0.0721	1.2177	3824.46	general/fasttext_cbow_3500000000_100
9	9	general/fasttext_cbow_3500000000_100,txt	2.66612e+07	5163.45	0.1374	1.2023	3579.95	general/fasttext_cbow_3500000000_100
10	10	general/fasttext_cbow_3500000000_100,txt	2.77289e+07	5265.82	0.1029	1.2104	3732.56	general/fasttext_cbow_3500000000_100
11	11	general/fasttext_cbow_3500000000_100,txt	2.83533e+07	5324.78	0.0827	1.2152	3714.13	general/fasttext_cbow_3500000000_100
12	12	general/fasttext_cbow_3500000000_100,txt	2.77089e+07	5263.93	0.1035	1.2103	3729.15	general/fasttext_cbow_3500000000_100
13	13	general/fasttext_cbow_3500000000_100,txt	2.71392e+07	5209.53	0.122	1.206	3605.47	general/fasttext_cbow_3500000000_100
14	14	general/fasttext_cbow_3500000000_100,txt	2.96353e+07	5443.83	0.0412	1.2249	3892.05	general/fasttext_cbow_3500000000_100
15	15	general/fasttext_cbow_3500000000_100,txt	2.90031e+07	5385.45	0.0617	1.2201	3803.18	general/fasttext_cbow_3500000000_100
16	16	general/fasttext_cbow_3500000000_100,txt	2.78857e+07	5280.69	0.0978	1.2116	3680.47	general/fasttext_cbow_3500000000_100
17	17	general/fasttext_cbow_3500000000_100,txt	2.82203e+07	5312.28	0.087	1.2142	3723.67	general/fasttext_cbow_3500000000_100
18	18	general/fasttext_cbow_3500000000_100,txt	2.71882e+07	5214.23	0.1204	1.2063	3633.52	general/fasttext_cbow_3500000000_100
19	19	general/fasttext_cbow_3500000000_100,txt	2.79173e+07	5283.68	0.0968	1.2119	3707.08	general/fasttext_cbow_3500000000_100
0	0	general/fasttext_cbow_3500000000_100,txt	19470071	4412.49	0.1287	1.2044	3296.38	general/fasttext_cbow_3500000000_100
1	1	general/fasttext_cbow_3500000000_100,txt	1.96434e+07	4432.09	0.1209	1.2062	3300.06	general/fasttext_cbow_3500000000_100
2	2	general/fasttext_cbow_3500000000_100,txt	1.97223e+07	4440.98	0.1174	1.207	3333.93	general/fasttext_cbow_3500000000_100
3	3	general/fasttext_cbow_3500000000_100,txt	1.91698e+07	4378.33	0.1421	1.2012	3260.68	general/fasttext_cbow_3500000000_100
4	4	general/fasttext_cbow_3500000000_100,txt	1.92087e+07	4382.77	0.1404	1.2016	3259.17	general/fasttext_cbow_3500000000_100
5	5	general/fasttext_cbow_3500000000_100,txt	1.97908e+07	4448.69	0.1143	1.2078	3301.22	general/fasttext_cbow_3500000000_100
6	6	general/fasttext_cbow_3500000000_100,txt	1.97362e+07	4442.54	0.1168	1.2072	3330.75	general/fasttext_cbow_3500000000_100
7	7	general/fasttext_cbow_3500000000_100,txt	1.98189e+07	4451.84	0.1131	1.208	3315.35	general/fasttext_cbow_3500000000_100
8	8	general/fasttext_cbow_3500000000_100,txt	1.95753e+07	4424.4	0.124	1.2055	3319	general/fasttext_cbow_3500000000_100
9	9	general/fasttext_cbow_3500000000_100,txt	1.95878e+07	4425.82	0.1234	1.2056	3338.08	general/fasttext_cbow_3500000000_100
10	10	general/fasttext_cbow_3500000000_100,txt	1.92538e+07	4387.91	0.1383	1.2021	3268.03	general/fasttext_cbow_3500000000_100
11	11	general/fasttext_cbow_3500000000_100,txt	1.9319e+07	4395.33	0.1354	1.2028	3297.67	general/fasttext_cbow_3500000000_100
12	12	general/fasttext_cbow_3500000000_100,txt	1.94876e+07	4414.48	0.1279	1.2046	3270.73	general/fasttext_cbow_3500000000_100
13	13	general/fasttext_cbow_3500000000_100,txt	2.00362e+07	4476.18	0.1033	1.2103	3325.76	general/fasttext_cbow_3500000000_100
14	14	general/fasttext_cbow_3500000000_100,txt	1.79442e+07	4236.05	0.197	1.1884	3072.27	general/fasttext_cbow_3500000000_100
15	15	general/fasttext_cbow_3500000000_100,txt	1.99699e+07	4468.77	0.1063	1.2096	3344.55	general/fasttext_cbow_3500000000_100
16	16	general/fasttext_cbow_3500000000_100,txt	1.96402e+07	4431.72	0.1211	1.2062	3280.47	general/fasttext_cbow_3500000000_100
17	17	general/fasttext_cbow_3500000000_100,txt	1.90784e+07	4367.88	0.1462	1.2003	3242.7	general/fasttext_cbow_3500000000_100
18	18	general/fasttext_cbow_3500000000_100,txt	2.03738e+07	4513.74	0.0882	1.2139	3430.23	general/fasttext_cbow_3500000000_100
19	19	general/fasttext_cbow_3500000000_100,txt	1.96832e+07	4436.58	0.1191	1.2066	3306.46	general/fasttext_cbow_3500000000_100
0	0	general/fasttext_cbow_3500000000_100,txt	3.14734e+07	5610.12	0.0621	1.22	3796.25	general/fasttext_cbow_3500000000_100
1	1	general/fasttext_cbow_3500000000_100,txt	3.23544e+07	5688.1	0.0358	1.2262	3919.48	general/fasttext_cbow_3500000000_100
2	2	general/fasttext_cbow_3500000000_100,txt	3.13811e+07	5601.88	0.0648	1.2194	3840.92	general/fasttext_cbow_3500000000_100
3	3	general/fasttext_cbow_3500000000_100,txt	3.12909e+07	5593.82	0.0675	1.2187	3807.97	general/fasttext_cbow_3500000000_100
4	4	general/fasttext_cbow_3500000000_100,txt	3.14204e+07	5605.39	0.0636	1.2196	3801.36	general/fasttext_cbow_3500000000_100
5	5	general/fasttext_cbow_3500000000_100,txt	3.03276e+07	5507.05	0.0962	1.212	3731.29	general/fasttext_cbow_3500000000_100
6	6	general/fasttext_cbow_3500000000_100,txt	3.09141e+07	5560.05	0.0787	1.2161	3769.2	general/fasttext_cbow_3500000000_100
7	7	general/fasttext_cbow_3500000000_100,txt	3.13689e+07	5600.8	0.0652	1.2193	3799.27	general/fasttext_cbow_3500000000_100
8	8	general/fasttext_cbow_3500000000_100,txt	3.12917e+07	5593.89	0.0675	1.2187	3845.78	general/fasttext_cbow_3500000000_100
9	9	general/fasttext_cbow_3500000000_100,txt	3.27466e+07	5722.46	0.0241	1.2289	3981.29	general/fasttext_cbow_3500000000_100
10	10	general/fasttext_cbow_3500000000_100,txt	3.15859e+07	5620.14	0.0587	1.2208	3880.26	general/fasttext_cbow_3500000000_100
11	11	general/fasttext_cbow_3500000000_100,txt	3.14587e+07	5608.8	0.0625	1.2199	3887.58	general/fasttext_cbow_3500000000_100
12	12	general/fasttext_cbow_3500000000_100,txt	3.07828e+07	5548.22	0.0826	1.2152	3807.58	general/fasttext_cbow_3500000000_100
13	13	general/fasttext_cbow_3500000000_100,txt	3.11328e+07	5579.68	0.0722	1.2176	3649.67	general/fasttext_cbow_3500000000_100
14	14	general/fasttext_cbow_3500000000_100,txt	2.94985e+07	5431.26	0.1209	1.2062	3733.74	general/fasttext_cbow_3500000000_100
15	15	general/fasttext_cbow_3500000000_100,txt	3.13884e+07	5602.54	0.0646	1.2194	3816	general/fasttext_cbow_3500000000_100
16	16	general/fasttext_cbow_3500000000_100,txt	3.15728e+07	5618.97	0.0591	1.2207	3842.55	general/fasttext_cbow_3500000000_100
17	17	general/fasttext_cbow_3500000000_100,txt	3.13625e+07	5600.22	0.0654	1.2192	3848.52	general/fasttext_cbow_3500000000_100
18	18	general/fasttext_cbow_3500000000_100,txt	3.10105e+07	5568.71	0.0759	1.2168	3758.58	general/fasttext_cbow_3500000000_100
19	19	general/fasttext_cbow_3500000000_100,txt	3.03915e+07	5512.85	0.0943	1.2124	3665.79	general/fasttext_cbow_3500000000_100
0	0	general/fasttext_cbow_3500000000_100,txt	2.59704e+07	5096.12	0.0854	1.2145	3754.72	general/fasttext_cbow_3500000000_100
1	1	general/fasttext_cbow_3500000000_100,txt	2.50673e+07	5006.73	0.1172	1.2071	3639.37	general/fasttext_cbow_3500000000_100
2	2	general/fasttext_cbow_3500000000_100,txt	2.6083e+07	5107.15	0.0815	1.2155	3775.66	general/fasttext_cbow_3500000000_100
3	3	general/fasttext_cbow_3500000000_100,txt	2.54118e+07	5041.01	0.1051	1.2099	3646.44	general/fasttext_cbow_3500000000_100
4	4	general/fasttext_cbow_3500000000_100,txt	2.64451e+07	5142.48	0.0687	1.2185	3837.07	general/fasttext_cbow_3500000000_100
5	5	general/fasttext_cbow_3500000000_100,txt	2.49557e+07	4995.57	0.1212	1.2061	3596.54	general/fasttext_cbow_3500000000_100
6	6	general/fasttext_cbow_3500000000_100,txt	2.58679e+07	5086.05	0.089	1.2137	3721.83	general/fasttext_cbow_3500000000_100
7	7	general/fasttext_cbow_3500000000_100,txt	2.48037e+07	4980.33	0.1265	1.2049	3622.66	general/fasttext_cbow_3500000000_100
8	8	general/fasttext_cbow_3500000000_100,txt	2.60214e+07	5101.12	0.0836	1.215	3764.71	general/fasttext_cbow_3500000000_100
9	9	general/fasttext_cbow_3500000000_100,txt	2.44324e+07	4942.91	0.1396	1.2018	3579.06	general/fasttext_cbow_3500000000_100
10	10	general/fasttext_cbow_3500000000_100,txt	2.58407e+07	5083.38	0.09	1.2135	3738.81	general/fasttext_cbow_3500000000_100
11	11	general/fasttext_cbow_3500000000_100,txt	2.55524e+07	5054.94	0.1001	1.2111	3693.5	general/fasttext_cbow_3500000000_100
12	12	general/fasttext_cbow_3500000000_100,txt	2.56858e+07	5068.11	0.0955	1.2122	3735.17	general/fasttext_cbow_3500000000_100
13	13	general/fasttext_cbow_3500000000_100,txt	2.67137e+07	5168.53	0.0593	1.2207	3814.76	general/fasttext_cbow_3500000000_100
14	14	general/fasttext_cbow_3500000000_100,txt	2.55942e+07	5059.07	0.0987	1.2114	3691.26	general/fasttext_cbow_3500000000_100
15	15	general/fasttext_cbow_3500000000_100,txt	2.65217e+07	5149.92	0.066	1.2191	3794.52	general/fasttext_cbow_3500000000_100
16	16	general/fasttext_cbow_3500000000_100,txt	2.52738e+07	5027.31	0.11	1.2088	3675.16	general/fasttext_cbow_3500000000_100
17	17	general/fasttext_cbow_3500000000_100,txt	2.48905e+07	4989.04	0.1235	1.2056	3612.83	general/fasttext_cbow_3500000000_100
18	18	general/fasttext_cbow_3500000000_100,txt	2.45905e+07	4958.88	0.134	1.2031	3601.69	general/fasttext_cbow_3500000000_100
19	19	general/fasttext_cbow_3500000000_100,txt	2.48837e+07	4988.36	0.1237	1.2056	3601.13	general/fasttext_cbow_3500000000_100
0	0	general/fasttext_cbow_3500000000_100,txt	1.31452e+07	3625.63	0.1035	1.2103	2738.75	general/fasttext_cbow_3500000000_100
1	1	general/fasttext_cbow_3500000000_100,txt	1.34606e+07	3668.87	0.082	1.2153	2773.87	general/fasttext_cbow_3500000000_100
2	2	general/fasttext_cbow_3500000000_100,txt	1.28552e+07	3585.42	0.1233	1.2056	2756.43	general/fasttext_cbow_3500000000_100
3	3	general/fasttext_cbow_3500000000_100,txt	1.28884e+07	3590.04	0.121	1.2062	2763.17	general/fasttext_cbow_3500000000_100
4	4	general/fasttext_cbow_3500000000_100,txt	1.29678e+07	3601.09	0.1156	1.2074	2751.74	general/fasttext_cbow_3500000000_100
5	5	general/fasttext_cbow_3500000000_100,txt	1.31078e+07	3620.47	0.1061	1.2097	2767.35	general/fasttext_cbow_3500000000_100
6	6	general/fasttext_cbow_3500000000_100,txt	1.27637e+07	3572.64	0.1295	1.2042	2696.88	general/fasttext_cbow_3500000000_100
7	7	general/fasttext_cbow_3500000000_100,txt	1.171e+07	3421.99	0.2014	1.1873	2543.04	general/fasttext_cbow_3500000000_100
8	8	general/fasttext_cbow_3500000000_100,txt	1.30282e+07	3609.46	0.1115	1.2084	2721.48	general/fasttext_cbow_3500000000_100
9	9	general/fasttext_cbow_3500000000_100,txt	1.33322e+07	3651.33	0.0908	1.2133	2812.88	general/fasttext_cbow_3500000000_100
10	10	general/fasttext_cbow_3500000000_100,txt	1.37952e+07	3714.19	0.0592	1.2207	2900.64	general/fasttext_cbow_3500000000_100
11	11	general/fasttext_cbow_3500000000_100,txt	1.3254e+07	3640.6	0.0961	1.212	2759.68	general/fasttext_cbow_3500000000_100
12	12	general/fasttext_cbow_3500000000_100,txt	1.22717e+07	3503.1	0.1631	1.1963	2633.91	general/fasttext_cbow_3500000000_100
13	13	general/fasttext_cbow_3500000000_100,txt	1.2656e+07	3557.53	0.1369	1.2025	2709.94	general/fasttext_cbow_3500000000_100
14	14	general/fasttext_cbow_3500000000_100,txt	1.28193e+07	3580.4	0.1258	1.2051	2707.64	general/fasttext_cbow_3500000000_100
15	15	general/fasttext_cbow_3500000000_100,txt	1.33415e+07	3652.6	0.0901	1.2134	2763.69	general/fasttext_cbow_3500000000_100
16	16	general/fasttext_cbow_3500000000_100,txt	1.2748e+07	3570.44	0.1306	1.2039	2738.03	general/fasttext_cbow_3500000000_100
17	17	general/fasttext_cbow_3500000000_100,txt	13597654	3687.5	0.0727	1.2175	2825.46	general/fasttext_cbow_3500000000_100
18	18	general/fasttext_cbow_3500000000_100,txt	1.31245e+07	3622.78	0.1049	1.21	2793.05	general/fasttext_cbow_3500000000_100
19	19	general/fasttext_cbow_3500000000_100,txt	1.24389e+07	3526.89	0.1517	1.199	2688.72	general/fasttext_cbow_3500000000_100
0	0	general/fasttext_cbow_3500000000_100,txt	3.23485e+07	5687.57	0.0508	1.2226	3726.92	general/fasttext_cbow_3500000000_100
1	1	general/fasttext_cbow_3500000000_100,txt	3.25378e+07	5704.19	0.0453	1.2239	3700.29	general/fasttext_cbow_3500000000_100
2	2	general/fasttext_cbow_3500000000_100,txt	3.27921e+07	5726.44	0.0378	1.2257	3739.48	general/fasttext_cbow_3500000000_100
3	3	general/fasttext_cbow_3500000000_100,txt	3.2552e+07	5705.44	0.0449	1.224	3746.37	general/fasttext_cbow_3500000000_100
4	4	general/fasttext_cbow_3500000000_100,txt	3.06235e+07	5533.85	0.1014	1.2108	3539.49	general/fasttext_cbow_3500000000_100
5	5	general/fasttext_cbow_3500000000_100,txt	3.13113e+07	5595.65	0.0813	1.2155	3588.83	general/fasttext_cbow_3500000000_100
6	6	general/fasttext_cbow_3500000000_100,txt	3.23005e+07	5683.35	0.0522	1.2223	3647	general/fasttext_cbow_3500000000_100
7	7	general/fasttext_cbow_3500000000_100,txt	3.35545e+07	5792.62	0.0154	1.2309	3860.75	general/fasttext_cbow_3500000000_100
8	8	general/fasttext_cbow_3500000000_100,txt	3.21425e+07	5669.43	0.0569	1.2212	3742.7	general/fasttext_cbow_3500000000_100
9	9	general/fasttext_cbow_3500000000_100,txt	3.11416e+07	5580.47	0.0862	1.2143	3613.77	general/fasttext_cbow_3500000000_100
10	10	general/fasttext_cbow_3500000000_100,txt	31624189	5623.54	0.0721	1.2177	3664.67	general/fasttext_cbow_3500000000_100
11	11	general/fasttext_cbow_3500000000_100,txt	3.23008e+07	5683.38	0.0522	1.2223	3706.12	general/fasttext_cbow_3500000000_100
12	12	general/fasttext_cbow_3500000000_100,txt	3.28052e+07	5727.58	0.0374	1.2258	3692.49	general/fasttext_cbow_3500000000_100
13	13	general/fasttext_cbow_3500000000_100,txt	3.11861e+07	5584.45	0.0849	1.2146	3555.64	general/fasttext_cbow_3500000000_100
14	14	general/fasttext_cbow_3500000000_100,txt	3.26693e+07	5715.7	0.0414	1.2249	3748.58	general/fasttext_cbow_3500000000_100
15	15	general/fasttext_cbow_3500000000_100,txt	3.25786e+07	5707.77	0.0441	1.2242	3757.05	general/fasttext_cbow_3500000000_100
16	16	general/fasttext_cbow_3500000000_100,txt	3.15279e+07	5614.97	0.0749	1.217	3615.97	general/fasttext_cbow_3500000000_100
17	17	general/fasttext_cbow_3500000000_100,txt	3.15277e+07	5614.95	0.0749	1.217	3655.07	general/fasttext_cbow_3500000000_100
18	18	general/fasttext_cbow_3500000000_100,txt	3.21752e+07	5672.32	0.0559	1.2215	3680.35	general/fasttext_cbow_3500000000_100
19	19	general/fasttext_cbow_3500000000_100,txt	32728462	5720.88	0.0397	1.2253	3767	general/fasttext_cbow_3500000000_100
0	0	general/fasttext_cbow_3500000000_100,txt	2.6467e+07	5144.61	0.1637	1.1962	3507.72	general/fasttext_cbow_3500000000_100
1	1	general/fasttext_cbow_3500000000_100,txt	2.83455e+07	5324.05	0.1043	1.2101	3728.71	general/fasttext_cbow_3500000000_100
2	2	general/fasttext_cbow_3500000000_100,txt	2.72648e+07	5221.57	0.1385	1.2021	3618	general/fasttext_cbow_3500000000_100
3	3	general/fasttext_cbow_3500000000_100,txt	2.70379e+07	5199.8	0.1456	1.2004	3597.71	general/fasttext_cbow_3500000000_100
4	4	general/fasttext_cbow_3500000000_100,txt	2.88908e+07	5375.01	0.0871	1.2141	3774.47	general/fasttext_cbow_3500000000_100
5	5	general/fasttext_cbow_3500000000_100,txt	2.90464e+07	5389.48	0.0822	1.2153	3804.6	general/fasttext_cbow_3500000000_100
6	6	general/fasttext_cbow_3500000000_100,txt	2.86326e+07	5350.94	0.0952	1.2122	3810.74	general/fasttext_cbow_3500000000_100
7	7	general/fasttext_cbow_3500000000_100,txt	2.87912e+07	5365.75	0.0902	1.2134	3833.42	general/fasttext_cbow_3500000000_100
8	8	general/fasttext_cbow_3500000000_100,txt	2.84193e+07	5330.98	0.102	1.2106	3799.02	general/fasttext_cbow_3500000000_100
9	9	general/fasttext_cbow_3500000000_100,txt	2.84962e+07	5338.18	0.0996	1.2112	3756.15	general/fasttext_cbow_3500000000_100
10	10	general/fasttext_cbow_3500000000_100,txt	2.84073e+07	5329.85	0.1024	1.2106	3735.31	general/fasttext_cbow_3500000000_100
11	11	general/fasttext_cbow_3500000000_100,txt	2.78511e+07	5277.41	0.1199	1.2064	3689.38	general/fasttext_cbow_3500000000_100
12	12	general/fasttext_cbow_3500000000_100,txt	2.82848e+07	5318.34	0.1062	1.2096	3684.51	general/fasttext_cbow_3500000000_100
13	13	general/fasttext_cbow_3500000000_100,txt	2.83525e+07	5324.71	0.1041	1.2102	3759.34	general/fasttext_cbow_3500000000_100
14	14	general/fasttext_cbow_3500000000_100,txt	2.68446e+07	5181.17	0.1517	1.199	3517.59	general/fasttext_cbow_3500000000_100
15	15	general/fasttext_cbow_3500000000_100,txt	2.84921e+07	5337.8	0.0997	1.2112	3784.56	general/fasttext_cbow_3500000000_100
16	16	general/fasttext_cbow_3500000000_100,txt	2.92684e+07	5410.02	0.0752	1.2169	3803	general/fasttext_cbow_3500000000_100
17	17	general/fasttext_cbow_3500000000_100,txt	2.77512e+07	5267.94	0.1231	1.2057	3673.68	general/fasttext_cbow_3500000000_100
18	18	general/fasttext_cbow_3500000000_100,txt	2.66684e+07	5164.15	0.1573	1.1977	3545.46	general/fasttext_cbow_3500000000_100
19	19	general/fasttext_cbow_3500000000_100,txt	2.86774e+07	5355.12	0.0938	1.2126	3723.61	general/fasttext_cbow_3500000000_100
0	0	general/fasttext_cbow_3500000000_100,txt	2.93046e+07	5413.37	0.0947	1.2124	4044.36	general/fasttext_cbow_3500000000_100
1	1	general/fasttext_cbow_3500000000_100,txt	2.77242e+07	5265.38	0.1435	1.2009	3826.75	general/fasttext_cbow_3500000000_100
2	2	general/fasttext_cbow_3500000000_100,txt	2.72173e+07	5217.02	0.1591	1.1972	3838.61	general/fasttext_cbow_3500000000_100
3	3	general/fasttext_cbow_3500000000_100,txt	2.90819e+07	5392.76	0.1015	1.2107	4036.9	general/fasttext_cbow_3500000000_100
4	4	general/fasttext_cbow_3500000000_100,txt	2.882e+07	5368.42	0.1096	1.2089	4009.52	general/fasttext_cbow_3500000000_100
5	5	general/fasttext_cbow_3500000000_100,txt	2.82934e+07	5319.16	0.1259	1.205	3941.62	general/fasttext_cbow_3500000000_100
6	6	general/fasttext_cbow_3500000000_100,txt	2.77936e+07	5271.97	0.1413	1.2014	3904.95	general/fasttext_cbow_3500000000_100
7	7	general/fasttext_cbow_3500000000_100,txt	2.73148e+07	5226.36	0.1561	1.1979	3870.86	general/fasttext_cbow_3500000000_100
8	8	general/fasttext_cbow_3500000000_100,txt	2.78146e+07	5273.95	0.1407	1.2016	3885.14	general/fasttext_cbow_3500000000_100
9	9	general/fasttext_cbow_3500000000_100,txt	2.56087e+07	5060.5	0.2088	1.1856	3667.31	general/fasttext_cbow_3500000000_100
10	10	general/fasttext_cbow_3500000000_100,txt	2.76222e+07	5255.69	0.1466	1.2002	3884.37	general/fasttext_cbow_3500000000_100
11	11	general/fasttext_cbow_3500000000_100,txt	2.85012e+07	5338.65	0.1195	1.2065	3941.94	general/fasttext_cbow_3500000000_100
12	12	general/fasttext_cbow_3500000000_100,txt	2.8305e+07	5320.25	0.1255	1.2051	3980.96	general/fasttext_cbow_3500000000_100
13	13	general/fasttext_cbow_3500000000_100,txt	2.62087e+07	5119.44	0.1903	1.1899	3704.14	general/fasttext_cbow_3500000000_100
14	14	general/fasttext_cbow_3500000000_100,txt	2.70676e+07	5202.65	0.1638	1.1962	3788.32	general/fasttext_cbow_3500000000_100
15	15	general/fasttext_cbow_3500000000_100,txt	2.73107e+07	5225.97	0.1563	1.1979	3910.95	general/fasttext_cbow_3500000000_100
16	16	general/fasttext_cbow_3500000000_100,txt	2.7939e+07	5285.73	0.1369	1.2025	3959.79	general/fasttext_cbow_3500000000_100
17	17	general/fasttext_cbow_3500000000_100,txt	2.78944e+07	5281.51	0.1382	1.2021	3867.44	general/fasttext_cbow_3500000000_100
18	18	general/fasttext_cbow_3500000000_100,txt	2.70841e+07	5204.24	0.1633	1.1963	3875.21	general/fasttext_cbow_3500000000_100
19	19	general/fasttext_cbow_3500000000_100,txt	2.89234e+07	5378.05	0.1064	1.2096	4068.04	general/fasttext_cbow_3500000000_100
0	0	general/fasttext_sg_3500000000_100,txt	3.02458e+07	5499.62	-0.3303	1.312	3952.41	general/fasttext_sg_3500000000_100
1	1	general/fasttext_sg_3500000000_100,txt	2.35208e+07	4849.83	-0.0345	1.2427	3694.62	general/fasttext_sg_3500000000_100
2	2	general/fasttext_sg_3500000000_100,txt	2.30074e+07	4796.61	-0.0119	1.2374	3685.18	general/fasttext_sg_3500000000_100
3	3	general/fasttext_sg_3500000000_100,txt	2.39428e+07	4893.14	-0.053	1.247	3713.47	general/fasttext_sg_3500000000_100
4	4	general/fasttext_sg_3500000000_100,txt	2.34544e+07	4842.97	-0.0316	1.242	3670.77	general/fasttext_sg_3500000000_100
5	5	general/fasttext_sg_3500000000_100,txt	2.35462e+07	4852.45	-0.0356	1.2429	3700.2	general/fasttext_sg_3500000000_100
6	6	general/fasttext_sg_3500000000_100,txt	2.50394e+07	5003.93	-0.1013	1.2583	3730.64	general/fasttext_sg_3500000000_100
7	7	general/fasttext_sg_3500000000_100,txt	2.57046e+07	5069.97	-0.1305	1.2652	3726.06	general/fasttext_sg_3500000000_100
8	8	general/fasttext_sg_3500000000_100,txt	2.38989e+07	4888.65	-0.0511	1.2466	3703.61	general/fasttext_sg_3500000000_100
9	9	general/fasttext_sg_3500000000_100,txt	2.6231e+07	5121.62	-0.1537	1.2706	3786.35	general/fasttext_sg_3500000000_100
10	10	general/fasttext_sg_3500000000_100,txt	2.31835e+07	4814.92	-0.0196	1.2392	3711.03	general/fasttext_sg_3500000000_100
11	11	general/fasttext_sg_3500000000_100,txt	2.76132e+07	5254.83	-0.2145	1.2849	3818.06	general/fasttext_sg_3500000000_100
12	12	general/fasttext_sg_3500000000_100,txt	22944404	4790.03	-0.0091	1.2367	3721.01	general/fasttext_sg_3500000000_100
13	13	general/fasttext_sg_3500000000_100,txt	2.28931e+07	4784.67	-0.0069	1.2362	3709.77	general/fasttext_sg_3500000000_100
14	14	general/fasttext_sg_3500000000_100,txt	2.53131e+07	5031.22	-0.1133	1.2611	3745.11	general/fasttext_sg_3500000000_100
15	15	general/fasttext_sg_3500000000_100,txt	2.39431e+07	4893.17	-0.0531	1.247	3691.13	general/fasttext_sg_3500000000_100
16	16	general/fasttext_sg_3500000000_100,txt	2.47233e+07	4972.25	-0.0874	1.2551	3729.9	general/fasttext_sg_3500000000_100
17	17	general/fasttext_sg_3500000000_100,txt	2.34946e+07	4847.12	-0.0333	1.2424	3719.45	general/fasttext_sg_3500000000_100
18	18	general/fasttext_sg_3500000000_100,txt	2.46699e+07	4966.88	-0.085	1.2545	3726.62	general/fasttext_sg_3500000000_100
19	19	general/fasttext_sg_3500000000_100,txt	2.35813e+07	4856.06	-0.0371	1.2433	3715	general/fasttext_sg_3500000000_100
0	0	general/fasttext_sg_3500000000_100,txt	5.13187e+07	7163.71	-0.527	1.3582	4888.53	general/fasttext_sg_3500000000_100
1	1	general/fasttext_sg_3500000000_100,txt	4.30075e+07	6558.01	-0.2797	1.3002	4534.87	general/fasttext_sg_3500000000_100
2	2	general/fasttext_sg_3500000000_100,txt	4.26926e+07	6533.96	-0.2703	1.298	4520.27	general/fasttext_sg_3500000000_100
3	3	general/fasttext_sg_3500000000_100,txt	4.824e+07	6945.5	-0.4354	1.3367	4722.2	general/fasttext_sg_3500000000_100
4	4	general/fasttext_sg_3500000000_100,txt	4.39552e+07	6629.87	-0.3079	1.3068	4549.88	general/fasttext_sg_3500000000_100
5	5	general/fasttext_sg_3500000000_100,txt	4.26985e+07	6534.41	-0.2705	1.298	4478.39	general/fasttext_sg_3500000000_100
6	6	general/fasttext_sg_3500000000_100,txt	5.58448e+07	7472.94	-0.6617	1.3898	5170.59	general/fasttext_sg_3500000000_100
7	7	general/fasttext_sg_3500000000_100,txt	4.34843e+07	6594.26	-0.2939	1.3035	4528.19	general/fasttext_sg_3500000000_100
8	8	general/fasttext_sg_3500000000_100,txt	4.7841e+07	6916.72	-0.4235	1.3339	4726.25	general/fasttext_sg_3500000000_100
9	9	general/fasttext_sg_3500000000_100,txt	4.07113e+07	6380.54	-0.2114	1.2842	4422.34	general/fasttext_sg_3500000000_100
10	10	general/fasttext_sg_3500000000_100,txt	4.32534e+07	6576.73	-0.287	1.3019	4553.88	general/fasttext_sg_3500000000_100
11	11	general/fasttext_sg_3500000000_100,txt	4.40854e+07	6639.68	-0.3118	1.3077	4543.57	general/fasttext_sg_3500000000_100
12	12	general/fasttext_sg_3500000000_100,txt	4.22091e+07	6496.85	-0.256	1.2946	4486.05	general/fasttext_sg_3500000000_100
13	13	general/fasttext_sg_3500000000_100,txt	4.84105e+07	6957.77	-0.4405	1.3379	4778.43	general/fasttext_sg_3500000000_100
14	14	general/fasttext_sg_3500000000_100,txt	4.79321e+07	6923.3	-0.4262	1.3346	4705.25	general/fasttext_sg_3500000000_100
15	15	general/fasttext_sg_3500000000_100,txt	4.08325e+07	6390.03	-0.215	1.285	4442.35	general/fasttext_sg_3500000000_100
16	16	general/fasttext_sg_3500000000_100,txt	4.00714e+07	6330.2	-0.1923	1.2797	4387.4	general/fasttext_sg_3500000000_100
17	17	general/fasttext_sg_3500000000_100,txt	4.51216e+07	6717.26	-0.3426	1.3149	4608	general/fasttext_sg_3500000000_100
18	18	general/fasttext_sg_3500000000_100,txt	4.03869e+07	6355.07	-0.2017	1.2819	4397.03	general/fasttext_sg_3500000000_100
19	19	general/fasttext_sg_3500000000_100,txt	4.40599e+07	6637.76	-0.311	1.3075	4550.28	general/fasttext_sg_3500000000_100
0	0	general/fasttext_sg_3500000000_100,txt	4.39999e+07	6633.24	-0.0779	1.2528	3928.62	general/fasttext_sg_3500000000_100
1	1	general/fasttext_sg_3500000000_100,txt	4.07433e+07	6383.05	0.0019	1.2341	3958.22	general/fasttext_sg_3500000000_100
2	2	general/fasttext_sg_3500000000_100,txt	4.38403e+07	6621.2	-0.074	1.2519	3971.51	general/fasttext_sg_3500000000_100
3	3	general/fasttext_sg_3500000000_100,txt	4.42845e+07	6654.66	-0.0849	1.2545	3990.1	general/fasttext_sg_3500000000_100
4	4	general/fasttext_sg_3500000000_100,txt	4.46852e+07	6684.7	-0.0947	1.2568	3988.32	general/fasttext_sg_3500000000_100
5	5	general/fasttext_sg_3500000000_100,txt	4.18674e+07	6470.5	-0.0257	1.2406	3932.91	general/fasttext_sg_3500000000_100
6	6	general/fasttext_sg_3500000000_100,txt	4.17755e+07	6463.4	-0.0234	1.2401	3951.76	general/fasttext_sg_3500000000_100
7	7	general/fasttext_sg_3500000000_100,txt	4.21845e+07	6494.96	-0.0334	1.2424	3943.6	general/fasttext_sg_3500000000_100
8	8	general/fasttext_sg_3500000000_100,txt	4.30838e+07	6563.82	-0.0555	1.2476	3940.1	general/fasttext_sg_3500000000_100
9	9	general/fasttext_sg_3500000000_100,txt	4.1144e+07	6414.36	-0.008	1.2364	3980.09	general/fasttext_sg_3500000000_100
10	10	general/fasttext_sg_3500000000_100,txt	4.52121e+07	6724	-0.1076	1.2598	3989.22	general/fasttext_sg_3500000000_100
11	11	general/fasttext_sg_3500000000_100,txt	4.61716e+07	6794.97	-0.1311	1.2653	4008.41	general/fasttext_sg_3500000000_100
12	12	general/fasttext_sg_3500000000_100,txt	4.26032e+07	6527.11	-0.0437	1.2448	3931.21	general/fasttext_sg_3500000000_100
13	13	general/fasttext_sg_3500000000_100,txt	4.77769e+07	6912.08	-0.1705	1.2746	4049.83	general/fasttext_sg_3500000000_100
14	14	general/fasttext_sg_3500000000_100,txt	4.54616e+07	6742.52	-0.1137	1.2612	4002.67	general/fasttext_sg_3500000000_100
15	15	general/fasttext_sg_3500000000_100,txt	4.18309e+07	6467.68	-0.0248	1.2404	3948.26	general/fasttext_sg_3500000000_100
16	16	general/fasttext_sg_3500000000_100,txt	4.13022e+07	6426.68	-0.0118	1.2373	3948.6	general/fasttext_sg_3500000000_100
17	17	general/fasttext_sg_3500000000_100,txt	4.1752e+07	6461.58	-0.0229	1.2399	3951.37	general/fasttext_sg_3500000000_100
18	18	general/fasttext_sg_3500000000_100,txt	4.31745e+07	6570.73	-0.0577	1.2481	3957.63	general/fasttext_sg_3500000000_100
19	19	general/fasttext_sg_3500000000_100,txt	4.31562e+07	6569.34	-0.0573	1.248	3959.46	general/fasttext_sg_3500000000_100
0	0	general/fasttext_sg_3500000000_100,txt	4.00212e+07	6326.23	-0.231	1.2887	4354.43	general/fasttext_sg_3500000000_100
1	1	general/fasttext_sg_3500000000_100,txt	3.62743e+07	6022.81	-0.1157	1.2617	4287.78	general/fasttext_sg_3500000000_100
2	2	general/fasttext_sg_3500000000_100,txt	3.6879e+07	6072.8	-0.1343	1.2661	4251.53	general/fasttext_sg_3500000000_100
3	3	general/fasttext_sg_3500000000_100,txt	3.65031e+07	6041.78	-0.1228	1.2634	4256.73	general/fasttext_sg_3500000000_100
4	4	general/fasttext_sg_3500000000_100,txt	3.65826e+07	6048.36	-0.1252	1.2639	4265.46	general/fasttext_sg_3500000000_100
5	5	general/fasttext_sg_3500000000_100,txt	3.96098e+07	6293.63	-0.2183	1.2858	4349.26	general/fasttext_sg_3500000000_100
6	6	general/fasttext_sg_3500000000_100,txt	3.82433e+07	6184.11	-0.1763	1.2759	4316.57	general/fasttext_sg_3500000000_100
7	7	general/fasttext_sg_3500000000_100,txt	3.57754e+07	5981.25	-0.1004	1.2581	4268.58	general/fasttext_sg_3500000000_100
8	8	general/fasttext_sg_3500000000_100,txt	3.72621e+07	6104.27	-0.1461	1.2688	4306.32	general/fasttext_sg_3500000000_100
9	9	general/fasttext_sg_3500000000_100,txt	3.72627e+07	6104.32	-0.1461	1.2688	4333.76	general/fasttext_sg_3500000000_100
10	10	general/fasttext_sg_3500000000_100,txt	3.51123e+07	5925.56	-0.08	1.2533	4220.44	general/fasttext_sg_3500000000_100
11	11	general/fasttext_sg_3500000000_100,txt	3.50517e+07	5920.45	-0.0781	1.2529	4228.61	general/fasttext_sg_3500000000_100
12	12	general/fasttext_sg_3500000000_100,txt	3.72058e+07	6099.65	-0.1444	1.2684	4300.03	general/fasttext_sg_3500000000_100
13	13	general/fasttext_sg_3500000000_100,txt	3.50415e+07	5919.59	-0.0778	1.2528	4254.56	general/fasttext_sg_3500000000_100
14	14	general/fasttext_sg_3500000000_100,txt	3.83303e+07	6191.14	-0.179	1.2765	4306.49	general/fasttext_sg_3500000000_100
15	15	general/fasttext_sg_3500000000_100,txt	3.70437e+07	6086.35	-0.1394	1.2673	4254.39	general/fasttext_sg_3500000000_100
16	16	general/fasttext_sg_3500000000_100,txt	3.94843e+07	6283.65	-0.2145	1.2849	4325.42	general/fasttext_sg_3500000000_100
17	17	general/fasttext_sg_3500000000_100,txt	3.59446e+07	5995.38	-0.1056	1.2593	4285.66	general/fasttext_sg_3500000000_100
18	18	general/fasttext_sg_3500000000_100,txt	3.59225e+07	5993.54	-0.1049	1.2592	4303.69	general/fasttext_sg_3500000000_100
19	19	general/fasttext_sg_3500000000_100,txt	3.561e+07	5967.41	-0.0953	1.2569	4283.52	general/fasttext_sg_3500000000_100
0	0	general/fasttext_sg_3500000000_100,txt	4.72962e+07	6877.22	-0.1154	1.2616	4070.78	general/fasttext_sg_3500000000_100
1	1	general/fasttext_sg_3500000000_100,txt	4.39091e+07	6626.39	-0.0355	1.2429	4168.64	general/fasttext_sg_3500000000_100
2	2	general/fasttext_sg_3500000000_100,txt	4.74151e+07	6885.87	-0.1182	1.2623	4040.04	general/fasttext_sg_3500000000_100
3	3	general/fasttext_sg_3500000000_100,txt	4.52064e+07	6723.57	-0.0661	1.2501	4118.91	general/fasttext_sg_3500000000_100
4	4	general/fasttext_sg_3500000000_100,txt	4.74728e+07	6890.05	-0.1195	1.2626	4047.45	general/fasttext_sg_3500000000_100
5	5	general/fasttext_sg_3500000000_100,txt	4.53243e+07	6732.34	-0.0689	1.2507	4113.42	general/fasttext_sg_3500000000_100
6	6	general/fasttext_sg_3500000000_100,txt	4.57028e+07	6760.39	-0.0778	1.2528	4099.79	general/fasttext_sg_3500000000_100
7	7	general/fasttext_sg_3500000000_100,txt	4.60745e+07	6787.82	-0.0866	1.2549	4093.02	general/fasttext_sg_3500000000_100
8	8	general/fasttext_sg_3500000000_100,txt	4.86751e+07	6976.75	-0.1479	1.2693	4061.35	general/fasttext_sg_3500000000_100
9	9	general/fasttext_sg_3500000000_100,txt	4.44821e+07	6669.49	-0.049	1.2461	4124.41	general/fasttext_sg_3500000000_100
10	10	general/fasttext_sg_3500000000_100,txt	4.70206e+07	6857.16	-0.1089	1.2601	4059.31	general/fasttext_sg_3500000000_100
11	11	general/fasttext_sg_3500000000_100,txt	4.4538e+07	6673.68	-0.0503	1.2464	4141.99	general/fasttext_sg_3500000000_100
12	12	general/fasttext_sg_3500000000_100,txt	4.39612e+07	6630.32	-0.0367	1.2432	4152.96	general/fasttext_sg_3500000000_100
13	13	general/fasttext_sg_3500000000_100,txt	5.24695e+07	7243.58	-0.2374	1.2903	4117.7	general/fasttext_sg_3500000000_100
14	14	general/fasttext_sg_3500000000_100,txt	4.91578e+07	7011.26	-0.1593	1.2719	4026.35	general/fasttext_sg_3500000000_100
15	15	general/fasttext_sg_3500000000_100,txt	4.8271e+07	6947.74	-0.1384	1.267	4031.89	general/fasttext_sg_3500000000_100
16	16	general/fasttext_sg_3500000000_100,txt	4.70507e+07	6859.35	-0.1096	1.2603	4093.38	general/fasttext_sg_3500000000_100
17	17	general/fasttext_sg_3500000000_100,txt	4.72531e+07	6874.09	-0.1144	1.2614	4048.65	general/fasttext_sg_3500000000_100
18	18	general/fasttext_sg_3500000000_100,txt	4.44114e+07	6664.19	-0.0474	1.2457	4126.44	general/fasttext_sg_3500000000_100
19	19	general/fasttext_sg_3500000000_100,txt	4.59163e+07	6776.16	-0.0828	1.254	4070.61	general/fasttext_sg_3500000000_100
0	0	general/fasttext_sg_3500000000_100,txt	3.61294e+07	6010.77	-0.0358	1.243	4018.13	general/fasttext_sg_3500000000_100
1	1	general/fasttext_sg_3500000000_100,txt	3.86738e+07	6218.82	-0.1088	1.2601	4120.72	general/fasttext_sg_3500000000_100
2	2	general/fasttext_sg_3500000000_100,txt	4.44683e+07	6668.46	-0.2749	1.299	4322.92	general/fasttext_sg_3500000000_100
3	3	general/fasttext_sg_3500000000_100,txt	4.32278e+07	6574.79	-0.2393	1.2907	4282.01	general/fasttext_sg_3500000000_100
4	4	general/fasttext_sg_3500000000_100,txt	3.98142e+07	6309.85	-0.1415	1.2677	4151.07	general/fasttext_sg_3500000000_100
5	5	general/fasttext_sg_3500000000_100,txt	3.90464e+07	6248.71	-0.1194	1.2626	4144.24	general/fasttext_sg_3500000000_100
6	6	general/fasttext_sg_3500000000_100,txt	4.04492e+07	6359.96	-0.1597	1.272	4169.28	general/fasttext_sg_3500000000_100
7	7	general/fasttext_sg_3500000000_100,txt	3.78493e+07	6152.18	-0.0851	1.2545	4086.02	general/fasttext_sg_3500000000_100
8	8	general/fasttext_sg_3500000000_100,txt	3.88733e+07	6234.85	-0.1145	1.2614	4113.22	general/fasttext_sg_3500000000_100
9	9	general/fasttext_sg_3500000000_100,txt	3.87275e+07	6223.15	-0.1103	1.2604	4107.52	general/fasttext_sg_3500000000_100
10	10	general/fasttext_sg_3500000000_100,txt	4.07483e+07	6383.44	-0.1682	1.274	4194.34	general/fasttext_sg_3500000000_100
11	11	general/fasttext_sg_3500000000_100,txt	3.75147e+07	6124.92	-0.0755	1.2523	4078.53	general/fasttext_sg_3500000000_100
12	12	general/fasttext_sg_3500000000_100,txt	3.91237e+07	6254.89	-0.1217	1.2631	4124.09	general/fasttext_sg_3500000000_100
13	13	general/fasttext_sg_3500000000_100,txt	3.57957e+07	5982.95	-0.0262	1.2407	4026.35	general/fasttext_sg_3500000000_100
14	14	general/fasttext_sg_3500000000_100,txt	3.91819e+07	6259.55	-0.1233	1.2635	4119.47	general/fasttext_sg_3500000000_100
15	15	general/fasttext_sg_3500000000_100,txt	3.81979e+07	6180.44	-0.0951	1.2569	4094.6	general/fasttext_sg_3500000000_100
16	16	general/fasttext_sg_3500000000_100,txt	3.88862e+07	6235.88	-0.1148	1.2615	4101.32	general/fasttext_sg_3500000000_100
17	17	general/fasttext_sg_3500000000_100,txt	3.89906e+07	6244.24	-0.1178	1.2622	4126.27	general/fasttext_sg_3500000000_100
18	18	general/fasttext_sg_3500000000_100,txt	3.94305e+07	6279.37	-0.1304	1.2652	4133.74	general/fasttext_sg_3500000000_100
19	19	general/fasttext_sg_3500000000_100,txt	4.37443e+07	6613.95	-0.2541	1.2942	4293.29	general/fasttext_sg_3500000000_100
0	0	general/fasttext_sg_3500000000_100,txt	4.48473e+07	6696.81	-0.0242	1.2402	4239.29	general/fasttext_sg_3500000000_100
1	1	general/fasttext_sg_3500000000_100,txt	4.9307e+07	7021.9	-0.126	1.2641	4257.24	general/fasttext_sg_3500000000_100
2	2	general/fasttext_sg_3500000000_100,txt	4.71614e+07	6867.41	-0.077	1.2526	4263.97	general/fasttext_sg_3500000000_100
3	3	general/fasttext_sg_3500000000_100,txt	4.58638e+07	6772.28	-0.0474	1.2457	4206.82	general/fasttext_sg_3500000000_100
4	4	general/fasttext_sg_3500000000_100,txt	4.58008e+07	6767.63	-0.046	1.2454	4239.67	general/fasttext_sg_3500000000_100
5	5	general/fasttext_sg_3500000000_100,txt	4.65477e+07	6822.59	-0.063	1.2494	4246.42	general/fasttext_sg_3500000000_100
6	6	general/fasttext_sg_3500000000_100,txt	4.913e+07	7009.28	-0.122	1.2632	4228.99	general/fasttext_sg_3500000000_100
7	7	general/fasttext_sg_3500000000_100,txt	4.6531e+07	6821.37	-0.0626	1.2493	4256.74	general/fasttext_sg_3500000000_100
8	8	general/fasttext_sg_3500000000_100,txt	4.543e+07	6740.18	-0.0375	1.2434	4270.78	general/fasttext_sg_3500000000_100
9	9	general/fasttext_sg_3500000000_100,txt	4.81438e+07	6938.57	-0.0995	1.2579	4239.54	general/fasttext_sg_3500000000_100
10	10	general/fasttext_sg_3500000000_100,txt	4.92901e+07	7020.69	-0.1257	1.264	4229.78	general/fasttext_sg_3500000000_100
11	11	general/fasttext_sg_3500000000_100,txt	4.90256e+07	7001.83	-0.1196	1.2626	4233.46	general/fasttext_sg_3500000000_100
12	12	general/fasttext_sg_3500000000_100,txt	4.90021e+07	7000.15	-0.1191	1.2625	4238.22	general/fasttext_sg_3500000000_100
13	13	general/fasttext_sg_3500000000_100,txt	4.64106e+07	6812.53	-0.0599	1.2486	4251.85	general/fasttext_sg_3500000000_100
14	14	general/fasttext_sg_3500000000_100,txt	4.68254e+07	6842.91	-0.0694	1.2508	4248.73	general/fasttext_sg_3500000000_100
15	15	general/fasttext_sg_3500000000_100,txt	4.91375e+07	7009.81	-0.1222	1.2632	4241.27	general/fasttext_sg_3500000000_100
16	16	general/fasttext_sg_3500000000_100,txt	4.65216e+07	6820.67	-0.0624	1.2492	4253.41	general/fasttext_sg_3500000000_100
17	17	general/fasttext_sg_3500000000_100,txt	4.60854e+07	6788.62	-0.0525	1.2469	4222.21	general/fasttext_sg_3500000000_100
18	18	general/fasttext_sg_3500000000_100,txt	4.73165e+07	6878.7	-0.0806	1.2535	4224.74	general/fasttext_sg_3500000000_100
19	19	general/fasttext_sg_3500000000_100,txt	4.57525e+07	6764.06	-0.0449	1.2451	4264.92	general/fasttext_sg_3500000000_100
0	0	general/fasttext_sg_3500000000_100,txt	2.82362e+07	5313.77	-0.0105	1.237	3292.86	general/fasttext_sg_3500000000_100
1	1	general/fasttext_sg_3500000000_100,txt	2.76402e+07	5257.39	0.0109	1.232	3390.52	general/fasttext_sg_3500000000_100
2	2	general/fasttext_sg_3500000000_100,txt	2.77807e+07	5270.74	0.0058	1.2332	3334.27	general/fasttext_sg_3500000000_100
3	3	general/fasttext_sg_3500000000_100,txt	3.01504e+07	5490.94	-0.079	1.2531	3199.1	general/fasttext_sg_3500000000_100
4	4	general/fasttext_sg_3500000000_100,txt	2.84891e+07	5337.52	-0.0195	1.2391	3253.66	general/fasttext_sg_3500000000_100
5	5	general/fasttext_sg_3500000000_100,txt	2.90122e+07	5386.3	-0.0382	1.2435	3252.03	general/fasttext_sg_3500000000_100
6	6	general/fasttext_sg_3500000000_100,txt	2.76824e+07	5261.41	0.0094	1.2324	3342.01	general/fasttext_sg_3500000000_100
7	7	general/fasttext_sg_3500000000_100,txt	2.81933e+07	5309.74	-0.0089	1.2367	3318.56	general/fasttext_sg_3500000000_100
8	8	general/fasttext_sg_3500000000_100,txt	2.80244e+07	5293.8	-0.0029	1.2352	3247.66	general/fasttext_sg_3500000000_100
9	9	general/fasttext_sg_3500000000_100,txt	29491560	5430.61	-0.0554	1.2476	3213.36	general/fasttext_sg_3500000000_100
10	10	general/fasttext_sg_3500000000_100,txt	3.23301e+07	5685.96	-0.157	1.2714	3256.5	general/fasttext_sg_3500000000_100
11	11	general/fasttext_sg_3500000000_100,txt	2.80763e+07	5298.7	-0.0047	1.2357	3279.18	general/fasttext_sg_3500000000_100
12	12	general/fasttext_sg_3500000000_100,txt	3.08701e+07	5556.09	-0.1047	1.2591	3199.24	general/fasttext_sg_3500000000_100
13	13	general/fasttext_sg_3500000000_100,txt	2.82138e+07	5311.67	-0.0097	1.2368	3242.7	general/fasttext_sg_3500000000_100
14	14	general/fasttext_sg_3500000000_100,txt	2.82527e+07	5315.33	-0.0111	1.2372	3251.38	general/fasttext_sg_3500000000_100
15	15	general/fasttext_sg_3500000000_100,txt	2.9522e+07	5433.42	-0.0565	1.2478	3216.59	general/fasttext_sg_3500000000_100
16	16	general/fasttext_sg_3500000000_100,txt	3.10613e+07	5573.27	-0.1116	1.2607	3214.05	general/fasttext_sg_3500000000_100
17	17	general/fasttext_sg_3500000000_100,txt	2.80966e+07	5300.62	-0.0055	1.2358	3291.05	general/fasttext_sg_3500000000_100
18	18	general/fasttext_sg_3500000000_100,txt	2.77512e+07	5267.94	0.0069	1.233	3335.66	general/fasttext_sg_3500000000_100
19	19	general/fasttext_sg_3500000000_100,txt	2.76059e+07	5254.13	0.0121	1.2317	3369.35	general/fasttext_sg_3500000000_100
0	0	general/fasttext_sg_3500000000_100,txt	3.23196e+07	5685.04	-0.1284	1.2647	3921.34	general/fasttext_sg_3500000000_100
1	1	general/fasttext_sg_3500000000_100,txt	3.41169e+07	5840.97	-0.1912	1.2794	3947.15	general/fasttext_sg_3500000000_100
2	2	general/fasttext_sg_3500000000_100,txt	3.015e+07	5490.9	-0.0527	1.2469	3883.29	general/fasttext_sg_3500000000_100
3	3	general/fasttext_sg_3500000000_100,txt	3.06321e+07	5534.63	-0.0695	1.2509	3892.71	general/fasttext_sg_3500000000_100
4	4	general/fasttext_sg_3500000000_100,txt	3.09302e+07	5561.49	-0.0799	1.2533	3839.58	general/fasttext_sg_3500000000_100
5	5	general/fasttext_sg_3500000000_100,txt	3.34854e+07	5786.66	-0.1691	1.2742	3951.67	general/fasttext_sg_3500000000_100
6	6	general/fasttext_sg_3500000000_100,txt	3.33609e+07	5775.89	-0.1648	1.2732	3929.78	general/fasttext_sg_3500000000_100
7	7	general/fasttext_sg_3500000000_100,txt	3.65395e+07	6044.79	-0.2758	1.2993	4031.86	general/fasttext_sg_3500000000_100
8	8	general/fasttext_sg_3500000000_100,txt	3.16815e+07	5628.63	-0.1061	1.2595	3908.07	general/fasttext_sg_3500000000_100
9	9	general/fasttext_sg_3500000000_100,txt	3.44484e+07	5869.28	-0.2028	1.2821	3958.55	general/fasttext_sg_3500000000_100
10	10	general/fasttext_sg_3500000000_100,txt	3.46055e+07	5882.64	-0.2082	1.2834	3946.98	general/fasttext_sg_3500000000_100
11	11	general/fasttext_sg_3500000000_100,txt	3.41478e+07	5843.61	-0.1923	1.2797	3945.37	general/fasttext_sg_3500000000_100
12	12	general/fasttext_sg_3500000000_100,txt	3.01074e+07	5487.02	-0.0512	1.2466	3858.58	general/fasttext_sg_3500000000_100
13	13	general/fasttext_sg_3500000000_100,txt	3.13125e+07	5595.76	-0.0933	1.2564	3900.27	general/fasttext_sg_3500000000_100
14	14	general/fasttext_sg_3500000000_100,txt	3.12473e+07	5589.93	-0.091	1.2559	3893.27	general/fasttext_sg_3500000000_100
15	15	general/fasttext_sg_3500000000_100,txt	3.1301e+07	5594.73	-0.0929	1.2564	3889.06	general/fasttext_sg_3500000000_100
16	16	general/fasttext_sg_3500000000_100,txt	3.15897e+07	5620.47	-0.1029	1.2587	3892.69	general/fasttext_sg_3500000000_100
17	17	general/fasttext_sg_3500000000_100,txt	3.15988e+07	5621.28	-0.1033	1.2588	3860.21	general/fasttext_sg_3500000000_100
18	18	general/fasttext_sg_3500000000_100,txt	3.32858e+07	5769.39	-0.1622	1.2726	3929.7	general/fasttext_sg_3500000000_100
19	19	general/fasttext_sg_3500000000_100,txt	3.19314e+07	5650.79	-0.1149	1.2615	3910.14	general/fasttext_sg_3500000000_100
0	0	general/glove_3500000000_100,txt,txt	2.56771e+07	5067.26	-0.0147	1.238	3589.09	general/glove_3500000000_100
1	1	general/glove_3500000000_100,txt,txt	2.49432e+07	4994.32	0.0143	1.2312	3625.22	general/glove_3500000000_100
2	2	general/glove_3500000000_100,txt,txt	2.62031e+07	5118.89	-0.0355	1.2429	3603.36	general/glove_3500000000_100
3	3	general/glove_3500000000_100,txt,txt	2.50991e+07	5009.9	0.0082	1.2327	3605.92	general/glove_3500000000_100
4	4	general/glove_3500000000_100,txt,txt	2.49861e+07	4998.61	0.0126	1.2316	3612.81	general/glove_3500000000_100
5	5	general/glove_3500000000_100,txt,txt	2.52543e+07	5025.37	0.002	1.2341	3606.05	general/glove_3500000000_100
6	6	general/glove_3500000000_100,txt,txt	2.55249e+07	5052.21	-0.0087	1.2366	3620.02	general/glove_3500000000_100
7	7	general/glove_3500000000_100,txt,txt	2.54817e+07	5047.94	-0.007	1.2362	3661.81	general/glove_3500000000_100
8	8	general/glove_3500000000_100,txt,txt	2.50525e+07	5005.25	0.01	1.2322	3601.5	general/glove_3500000000_100
9	9	general/glove_3500000000_100,txt,txt	2.56707e+07	5066.63	-0.0144	1.238	3687.8	general/glove_3500000000_100
10	10	general/glove_3500000000_100,txt,txt	2.49849e+07	4998.49	0.0127	1.2316	3626.42	general/glove_3500000000_100
11	11	general/glove_3500000000_100,txt,txt	2.55584e+07	5055.53	-0.01	1.2369	3647.69	general/glove_3500000000_100
12	12	general/glove_3500000000_100,txt,txt	2.54468e+07	5044.49	-0.0056	1.2359	3668.08	general/glove_3500000000_100
13	13	general/glove_3500000000_100,txt,txt	2.55153e+07	5051.26	-0.0083	1.2365	3620.33	general/glove_3500000000_100
14	14	general/glove_3500000000_100,txt,txt	2.53745e+07	5037.31	-0.0027	1.2352	3593.97	general/glove_3500000000_100
15	15	general/glove_3500000000_100,txt,txt	2.57884e+07	5078.23	-0.0191	1.239	3594.65	general/glove_3500000000_100
16	16	general/glove_3500000000_100,txt,txt	2.55493e+07	5054.63	-0.0096	1.2368	3638.68	general/glove_3500000000_100
17	17	general/glove_3500000000_100,txt,txt	2.53525e+07	5035.13	-0.0019	1.235	3625.08	general/glove_3500000000_100
18	18	general/glove_3500000000_100,txt,txt	2.55798e+07	5057.65	-0.0108	1.2371	3620.03	general/glove_3500000000_100
19	19	general/glove_3500000000_100,txt,txt	2.55594e+07	5055.63	-0.01	1.2369	3695.66	general/glove_3500000000_100
0	0	general/glove_3500000000_100,txt,txt	3.14328e+07	5606.49	-0.0293	1.2414	3830.16	general/glove_3500000000_100
1	1	general/glove_3500000000_100,txt,txt	3.17218e+07	5632.21	-0.0388	1.2437	3839.12	general/glove_3500000000_100
2	2	general/glove_3500000000_100,txt,txt	3.39132e+07	5823.5	-0.1106	1.2605	3808.02	general/glove_3500000000_100
3	3	general/glove_3500000000_100,txt,txt	3.15366e+07	5615.75	-0.0327	1.2422	3818.46	general/glove_3500000000_100
4	4	general/glove_3500000000_100,txt,txt	3.05794e+07	5529.86	-0.0014	1.2349	3832.73	general/glove_3500000000_100
5	5	general/glove_3500000000_100,txt,txt	3.20644e+07	5662.55	-0.05	1.2463	3813.38	general/glove_3500000000_100
6	6	general/glove_3500000000_100,txt,txt	3.21713e+07	5671.98	-0.0535	1.2471	3796.72	general/glove_3500000000_100
7	7	general/glove_3500000000_100,txt,txt	3.16228e+07	5623.42	-0.0356	1.2429	3851.22	general/glove_3500000000_100
8	8	general/glove_3500000000_100,txt,txt	3.1192e+07	5584.98	-0.0214	1.2396	3835.19	general/glove_3500000000_100
9	9	general/glove_3500000000_100,txt,txt	3.07679e+07	5546.88	-0.0076	1.2363	3853.86	general/glove_3500000000_100
10	10	general/glove_3500000000_100,txt,txt	3.10807e+07	5575.01	-0.0178	1.2387	3847.62	general/glove_3500000000_100
11	11	general/glove_3500000000_100,txt,txt	3.11562e+07	5581.77	-0.0203	1.2393	3820.68	general/glove_3500000000_100
12	12	general/glove_3500000000_100,txt,txt	3.15328e+07	5615.41	-0.0326	1.2422	3800.98	general/glove_3500000000_100
13	13	general/glove_3500000000_100,txt,txt	3.28164e+07	5728.56	-0.0746	1.2521	3824.63	general/glove_3500000000_100
14	14	general/glove_3500000000_100,txt,txt	3.12615e+07	5591.2	-0.0237	1.2401	3865.37	general/glove_3500000000_100
15	15	general/glove_3500000000_100,txt,txt	3.11477e+07	5581.01	-0.02	1.2393	3790.59	general/glove_3500000000_100
16	16	general/glove_3500000000_100,txt,txt	3.10426e+07	5571.59	-0.0166	1.2385	3852.23	general/glove_3500000000_100
17	17	general/glove_3500000000_100,txt,txt	3.09617e+07	5564.33	-0.0139	1.2378	3804.82	general/glove_3500000000_100
18	18	general/glove_3500000000_100,txt,txt	3.11233e+07	5578.83	-0.0192	1.2391	3854.11	general/glove_3500000000_100
19	19	general/glove_3500000000_100,txt,txt	3.19621e+07	5653.5	-0.0467	1.2455	3860.61	general/glove_3500000000_100
0	0	general/glove_3500000000_100,txt,txt	4.19319e+07	6475.49	-0.0744	1.252	4326.75	general/glove_3500000000_100
1	1	general/glove_3500000000_100,txt,txt	4.05159e+07	6365.21	-0.0381	1.2435	4285.56	general/glove_3500000000_100
2	2	general/glove_3500000000_100,txt,txt	4.11287e+07	6413.17	-0.0538	1.2472	4309.19	general/glove_3500000000_100
3	3	general/glove_3500000000_100,txt,txt	4.17263e+07	6459.59	-0.0691	1.2508	4326.19	general/glove_3500000000_100
4	4	general/glove_3500000000_100,txt,txt	4.29475e+07	6553.44	-0.1004	1.2581	4322.02	general/glove_3500000000_100
5	5	general/glove_3500000000_100,txt,txt	4.14449e+07	6437.77	-0.0619	1.2491	4311.08	general/glove_3500000000_100
6	6	general/glove_3500000000_100,txt,txt	4.10053e+07	6403.54	-0.0506	1.2464	4296.14	general/glove_3500000000_100
7	7	general/glove_3500000000_100,txt,txt	4.06576e+07	6376.33	-0.0417	1.2444	4295.31	general/glove_3500000000_100
8	8	general/glove_3500000000_100,txt,txt	4.07304e+07	6382.04	-0.0436	1.2448	4313.2	general/glove_3500000000_100
9	9	general/glove_3500000000_100,txt,txt	4.10671e+07	6408.36	-0.0522	1.2468	4294.99	general/glove_3500000000_100
10	10	general/glove_3500000000_100,txt,txt	4.19683e+07	6478.29	-0.0753	1.2522	4307.08	general/glove_3500000000_100
11	11	general/glove_3500000000_100,txt,txt	4.10157e+07	6404.35	-0.0509	1.2465	4321.15	general/glove_3500000000_100
12	12	general/glove_3500000000_100,txt,txt	4.16312e+07	6452.23	-0.0667	1.2502	4309.21	general/glove_3500000000_100
13	13	general/glove_3500000000_100,txt,txt	4.14275e+07	6436.42	-0.0615	1.249	4319.65	general/glove_3500000000_100
14	14	general/glove_3500000000_100,txt,txt	4.12617e+07	6423.52	-0.0572	1.248	4330.21	general/glove_3500000000_100
15	15	general/glove_3500000000_100,txt,txt	4.13062e+07	6426.99	-0.0583	1.2483	4303.07	general/glove_3500000000_100
16	16	general/glove_3500000000_100,txt,txt	4.17918e+07	6464.66	-0.0708	1.2512	4338.93	general/glove_3500000000_100
17	17	general/glove_3500000000_100,txt,txt	4.12758e+07	6424.62	-0.0576	1.2481	4311.01	general/glove_3500000000_100
18	18	general/glove_3500000000_100,txt,txt	4.09171e+07	6396.65	-0.0484	1.2459	4300.98	general/glove_3500000000_100
19	19	general/glove_3500000000_100,txt,txt	4.16942e+07	6457.1	-0.0683	1.2506	4321.83	general/glove_3500000000_100
0	0	general/glove_3500000000_100,txt,txt	4.60928e+07	6789.17	-0.0667	1.2502	4489.47	general/glove_3500000000_100
1	1	general/glove_3500000000_100,txt,txt	4.7345e+07	6880.77	-0.0957	1.257	4504.28	general/glove_3500000000_100
2	2	general/glove_3500000000_100,txt,txt	4.66393e+07	6829.3	-0.0793	1.2532	4444.83	general/glove_3500000000_100
3	3	general/glove_3500000000_100,txt,txt	4.88963e+07	6992.59	-0.1316	1.2654	4546.84	general/glove_3500000000_100
4	4	general/glove_3500000000_100,txt,txt	4.72151e+07	6871.32	-0.0927	1.2563	4506.77	general/glove_3500000000_100
5	5	general/glove_3500000000_100,txt,txt	4.63643e+07	6809.13	-0.073	1.2517	4490.69	general/glove_3500000000_100
6	6	general/glove_3500000000_100,txt,txt	4.55677e+07	6750.39	-0.0545	1.2474	4421.75	general/glove_3500000000_100
7	7	general/glove_3500000000_100,txt,txt	4.56359e+07	6755.44	-0.0561	1.2477	4441	general/glove_3500000000_100
8	8	general/glove_3500000000_100,txt,txt	4.91035e+07	7007.39	-0.1364	1.2666	4563.27	general/glove_3500000000_100
9	9	general/glove_3500000000_100,txt,txt	4.64143e+07	6812.8	-0.0741	1.252	4493.21	general/glove_3500000000_100
10	10	general/glove_3500000000_100,txt,txt	4.69086e+07	6848.98	-0.0856	1.2546	4456.28	general/glove_3500000000_100
11	11	general/glove_3500000000_100,txt,txt	4.70412e+07	6858.66	-0.0886	1.2554	4488.73	general/glove_3500000000_100
12	12	general/glove_3500000000_100,txt,txt	4.69748e+07	6853.81	-0.0871	1.255	4473.74	general/glove_3500000000_100
13	13	general/glove_3500000000_100,txt,txt	4.58512e+07	6771.35	-0.0611	1.2489	4470.31	general/glove_3500000000_100
14	14	general/glove_3500000000_100,txt,txt	4.72367e+07	6872.89	-0.0932	1.2564	4510.08	general/glove_3500000000_100
15	15	general/glove_3500000000_100,txt,txt	4.67454e+07	6837.06	-0.0818	1.2538	4536.19	general/glove_3500000000_100
16	16	general/glove_3500000000_100,txt,txt	4.62366e+07	6799.75	-0.07	1.251	4445.56	general/glove_3500000000_100
17	17	general/glove_3500000000_100,txt,txt	4.61372e+07	6792.44	-0.0677	1.2505	4463.27	general/glove_3500000000_100
18	18	general/glove_3500000000_100,txt,txt	4.7022e+07	6857.26	-0.0882	1.2553	4527.44	general/glove_3500000000_100
19	19	general/glove_3500000000_100,txt,txt	4.45929e+07	6677.8	-0.032	1.2421	4404.15	general/glove_3500000000_100
0	0	general/glove_3500000000_100,txt,txt	2.94313e+07	5425.06	-0.022	1.2397	4013	general/glove_3500000000_100
1	1	general/glove_3500000000_100,txt,txt	2.99042e+07	5468.48	-0.0384	1.2436	4021.51	general/glove_3500000000_100
2	2	general/glove_3500000000_100,txt,txt	3.01863e+07	5494.21	-0.0482	1.2459	4012.52	general/glove_3500000000_100
3	3	general/glove_3500000000_100,txt,txt	2.92699e+07	5410.16	-0.0164	1.2384	3973.18	general/glove_3500000000_100
4	4	general/glove_3500000000_100,txt,txt	2.99008e+07	5468.16	-0.0383	1.2435	3994.41	general/glove_3500000000_100
5	5	general/glove_3500000000_100,txt,txt	2.95523e+07	5436.2	-0.0262	1.2407	3984.38	general/glove_3500000000_100
6	6	general/glove_3500000000_100,txt,txt	3.111e+07	5577.64	-0.0803	1.2534	3955.91	general/glove_3500000000_100
7	7	general/glove_3500000000_100,txt,txt	2.98563e+07	5464.09	-0.0367	1.2432	4014.58	general/glove_3500000000_100
8	8	general/glove_3500000000_100,txt,txt	2.93603e+07	5418.51	-0.0195	1.2391	4000.96	general/glove_3500000000_100
9	9	general/glove_3500000000_100,txt,txt	2.94258e+07	5424.55	-0.0218	1.2397	3998.9	general/glove_3500000000_100
10	10	general/glove_3500000000_100,txt,txt	2.93299e+07	5415.71	-0.0185	1.2389	3967.78	general/glove_3500000000_100
11	11	general/glove_3500000000_100,txt,txt	2.96444e+07	5444.67	-0.0294	1.2415	4023.16	general/glove_3500000000_100
12	12	general/glove_3500000000_100,txt,txt	2.99523e+07	5472.87	-0.0401	1.244	4032.28	general/glove_3500000000_100
13	13	general/glove_3500000000_100,txt,txt	3.04575e+07	5518.83	-0.0576	1.2481	3985.36	general/glove_3500000000_100
14	14	general/glove_3500000000_100,txt,txt	2.98304e+07	5461.72	-0.0358	1.243	4046.75	general/glove_3500000000_100
15	15	general/glove_3500000000_100,txt,txt	2.95724e+07	5438.06	-0.0269	1.2409	4000.76	general/glove_3500000000_100
16	16	general/glove_3500000000_100,txt,txt	3.01246e+07	5488.59	-0.0461	1.2454	3982.83	general/glove_3500000000_100
17	17	general/glove_3500000000_100,txt,txt	3.20644e+07	5662.55	-0.1134	1.2612	3998.7	general/glove_3500000000_100
18	18	general/glove_3500000000_100,txt,txt	3.00031e+07	5477.51	-0.0418	1.2444	4044.7	general/glove_3500000000_100
19	19	general/glove_3500000000_100,txt,txt	2.95204e+07	5433.27	-0.0251	1.2405	4030.55	general/glove_3500000000_100
0	0	general/glove_3500000000_100,txt,txt	2.07319e+07	4553.23	-0.0196	1.2392	3432.31	general/glove_3500000000_100
1	1	general/glove_3500000000_100,txt,txt	2.01776e+07	4491.95	0.0077	1.2328	3448.97	general/glove_3500000000_100
2	2	general/glove_3500000000_100,txt,txt	2.06538e+07	4544.64	-0.0158	1.2383	3463.69	general/glove_3500000000_100
3	3	general/glove_3500000000_100,txt,txt	2.00431e+07	4476.95	0.0143	1.2312	3439.3	general/glove_3500000000_100
4	4	general/glove_3500000000_100,txt,txt	2.08449e+07	4565.62	-0.0252	1.2405	3387.52	general/glove_3500000000_100
5	5	general/glove_3500000000_100,txt,txt	2.33985e+07	4837.2	-0.1508	1.2699	3511.17	general/glove_3500000000_100
6	6	general/glove_3500000000_100,txt,txt	2.00255e+07	4474.98	0.0151	1.231	3453.11	general/glove_3500000000_100
7	7	general/glove_3500000000_100,txt,txt	1.97604e+07	4445.26	0.0282	1.228	3433.59	general/glove_3500000000_100
8	8	general/glove_3500000000_100,txt,txt	2.07496e+07	4555.17	-0.0205	1.2394	3459.69	general/glove_3500000000_100
9	9	general/glove_3500000000_100,txt,txt	20552038	4533.44	-0.0108	1.2371	3451.51	general/glove_3500000000_100
10	10	general/glove_3500000000_100,txt,txt	1.98071e+07	4450.52	0.0259	1.2285	3488.69	general/glove_3500000000_100
11	11	general/glove_3500000000_100,txt,txt	2.01243e+07	4486.01	0.0103	1.2322	3419.92	general/glove_3500000000_100
12	12	general/glove_3500000000_100,txt,txt	2.06926e+07	4548.92	-0.0177	1.2387	3478.23	general/glove_3500000000_100
13	13	general/glove_3500000000_100,txt,txt	2.2179e+07	4709.45	-0.0908	1.2559	3549.26	general/glove_3500000000_100
14	14	general/glove_3500000000_100,txt,txt	2e+07	4472.13	0.0164	1.2307	3412.47	general/glove_3500000000_100
15	15	general/glove_3500000000_100,txt,txt	1.99233e+07	4463.56	0.0202	1.2298	3478.73	general/glove_3500000000_100
16	16	general/glove_3500000000_100,txt,txt	2.08162e+07	4562.48	-0.0238	1.2401	3481.29	general/glove_3500000000_100
17	17	general/glove_3500000000_100,txt,txt	2.1121e+07	4595.76	-0.0387	1.2437	3481.38	general/glove_3500000000_100
18	18	general/glove_3500000000_100,txt,txt	2.11954e+07	4603.84	-0.0424	1.2445	3470.22	general/glove_3500000000_100
19	19	general/glove_3500000000_100,txt,txt	1.97284e+07	4441.67	0.0297	1.2276	3454.82	general/glove_3500000000_100
0	0	general/glove_3500000000_100,txt,txt	2.6963e+07	5192.59	0.0215	1.2295	3708.54	general/glove_3500000000_100
1	1	general/glove_3500000000_100,txt,txt	2.74252e+07	5236.91	0.0047	1.2335	3771.05	general/glove_3500000000_100
2	2	general/glove_3500000000_100,txt,txt	2.72351e+07	5218.73	0.0116	1.2318	3759.8	general/glove_3500000000_100
3	3	general/glove_3500000000_100,txt,txt	2.86415e+07	5351.77	-0.0394	1.2438	3748.41	general/glove_3500000000_100
4	4	general/glove_3500000000_100,txt,txt	2.74357e+07	5237.91	0.0043	1.2336	3721.62	general/glove_3500000000_100
5	5	general/glove_3500000000_100,txt,txt	2.77387e+07	5266.75	-0.0067	1.2361	3689.64	general/glove_3500000000_100
6	6	general/glove_3500000000_100,txt,txt	2.69336e+07	5189.76	0.0226	1.2293	3740.74	general/glove_3500000000_100
7	7	general/glove_3500000000_100,txt,txt	2.78305e+07	5275.47	-0.01	1.2369	3753.14	general/glove_3500000000_100
8	8	general/glove_3500000000_100,txt,txt	2.78123e+07	5273.73	-0.0093	1.2368	3718.93	general/glove_3500000000_100
9	9	general/glove_3500000000_100,txt,txt	2.76019e+07	5253.75	-0.0017	1.235	3718.82	general/glove_3500000000_100
10	10	general/glove_3500000000_100,txt,txt	2.73117e+07	5226.06	0.0088	1.2325	3763.4	general/glove_3500000000_100
11	11	general/glove_3500000000_100,txt,txt	2.7482e+07	5242.33	0.0026	1.2339	3738.63	general/glove_3500000000_100
12	12	general/glove_3500000000_100,txt,txt	2.94983e+07	5431.24	-0.0705	1.2511	3718.53	general/glove_3500000000_100
13	13	general/glove_3500000000_100,txt,txt	2.78318e+07	5275.58	-0.01	1.2369	3769.1	general/glove_3500000000_100
14	14	general/glove_3500000000_100,txt,txt	2.65621e+07	5153.84	0.036	1.2261	3709.29	general/glove_3500000000_100
15	15	general/glove_3500000000_100,txt,txt	2.74172e+07	5236.14	0.005	1.2334	3723.18	general/glove_3500000000_100
16	16	general/glove_3500000000_100,txt,txt	2.71087e+07	5206.6	0.0162	1.2308	3773.93	general/glove_3500000000_100
17	17	general/glove_3500000000_100,txt,txt	2.72471e+07	5219.88	0.0112	1.2319	3799.76	general/glove_3500000000_100
18	18	general/glove_3500000000_100,txt,txt	2.8347e+07	5324.19	-0.0287	1.2413	3793.49	general/glove_3500000000_100
19	19	general/glove_3500000000_100,txt,txt	2.77718e+07	5269.89	-0.0079	1.2364	3729.88	general/glove_3500000000_100
0	0	general/glove_3500000000_100,txt,txt	2.05677e+07	4535.16	0.0083	1.2326	3537.36	general/glove_3500000000_100
1	1	general/glove_3500000000_100,txt,txt	2.11476e+07	4598.65	-0.0197	1.2392	3447.11	general/glove_3500000000_100
2	2	general/glove_3500000000_100,txt,txt	2.22895e+07	4721.17	-0.0748	1.2521	3522.08	general/glove_3500000000_100
3	3	general/glove_3500000000_100,txt,txt	2.05808e+07	4536.61	0.0076	1.2328	3505.88	general/glove_3500000000_100
4	4	general/glove_3500000000_100,txt,txt	2.16854e+07	4656.76	-0.0456	1.2453	3512.66	general/glove_3500000000_100
5	5	general/glove_3500000000_100,txt,txt	2.08365e+07	4564.7	-0.0047	1.2357	3493.3	general/glove_3500000000_100
6	6	general/glove_3500000000_100,txt,txt	2.04447e+07	4521.58	0.0142	1.2312	3481.51	general/glove_3500000000_100
7	7	general/glove_3500000000_100,txt,txt	2.31709e+07	4813.62	-0.1173	1.2621	3491.62	general/glove_3500000000_100
8	8	general/glove_3500000000_100,txt,txt	2.10589e+07	4588.99	-0.0154	1.2382	3514.3	general/glove_3500000000_100
9	9	general/glove_3500000000_100,txt,txt	2.01467e+07	4488.51	0.0286	1.2279	3501.07	general/glove_3500000000_100
10	10	general/glove_3500000000_100,txt,txt	2.10053e+07	4583.16	-0.0128	1.2376	3492.85	general/glove_3500000000_100
11	11	general/glove_3500000000_100,txt,txt	2.12286e+07	4607.45	-0.0236	1.2401	3468.12	general/glove_3500000000_100
12	12	general/glove_3500000000_100,txt,txt	2.15191e+07	4638.87	-0.0376	1.2434	3558.09	general/glove_3500000000_100
13	13	general/glove_3500000000_100,txt,txt	2.06863e+07	4548.22	0.0025	1.234	3510.63	general/glove_3500000000_100
14	14	general/glove_3500000000_100,txt,txt	2.04277e+07	4519.7	0.015	1.231	3517.41	general/glove_3500000000_100
15	15	general/glove_3500000000_100,txt,txt	2.16904e+07	4657.3	-0.0459	1.2453	3461.18	general/glove_3500000000_100
16	16	general/glove_3500000000_100,txt,txt	2.05044e+07	4528.18	0.0113	1.2319	3525.28	general/glove_3500000000_100
17	17	general/glove_3500000000_100,txt,txt	2.17241e+07	4660.91	-0.0475	1.2457	3472.68	general/glove_3500000000_100
18	18	general/glove_3500000000_100,txt,txt	2.07453e+07	4554.7	-0.0003	1.2346	3542	general/glove_3500000000_100
19	19	general/glove_3500000000_100,txt,txt	2.03941e+07	4515.98	0.0166	1.2307	3526.78	general/glove_3500000000_100
0	0	general/glove_3500000000_100,txt,txt	3.26858e+07	5717.15	-0.0395	1.2438	3976.05	general/glove_3500000000_100
1	1	general/glove_3500000000_100,txt,txt	3.09149e+07	5560.12	0.0169	1.2306	4040.53	general/glove_3500000000_100
2	2	general/glove_3500000000_100,txt,txt	3.14459e+07	5607.67	0	1.2346	4017.76	general/glove_3500000000_100
3	3	general/glove_3500000000_100,txt,txt	3.27958e+07	5726.76	-0.043	1.2446	4006.65	general/glove_3500000000_100
4	4	general/glove_3500000000_100,txt,txt	3.133e+07	5597.32	0.0037	1.2337	4024.96	general/glove_3500000000_100
5	5	general/glove_3500000000_100,txt,txt	3.13178e+07	5596.23	0.004	1.2336	4028.68	general/glove_3500000000_100
6	6	general/glove_3500000000_100,txt,txt	3.25565e+07	5705.83	-0.0353	1.2429	3989.86	general/glove_3500000000_100
7	7	general/glove_3500000000_100,txt,txt	3.1346e+07	5598.75	0.0032	1.2338	3954.7	general/glove_3500000000_100
8	8	general/glove_3500000000_100,txt,txt	3.11999e+07	5585.68	0.0078	1.2327	3988.43	general/glove_3500000000_100
9	9	general/glove_3500000000_100,txt,txt	3.19359e+07	5651.19	-0.0156	1.2382	4004.97	general/glove_3500000000_100
10	10	general/glove_3500000000_100,txt,txt	3.15301e+07	5615.17	-0.0027	1.2352	3987.76	general/glove_3500000000_100
11	11	general/glove_3500000000_100,txt,txt	3.13266e+07	5597.02	0.0038	1.2337	4017.92	general/glove_3500000000_100
12	12	general/glove_3500000000_100,txt,txt	3.16034e+07	5621.69	-0.005	1.2357	4017.62	general/glove_3500000000_100
13	13	general/glove_3500000000_100,txt,txt	3.16267e+07	5623.76	-0.0058	1.2359	3972.78	general/glove_3500000000_100
14	14	general/glove_3500000000_100,txt,txt	3.29254e+07	5738.06	-0.0471	1.2456	4042.74	general/glove_3500000000_100
15	15	general/glove_3500000000_100,txt,txt	3.28523e+07	5731.7	-0.0448	1.2451	3980.56	general/glove_3500000000_100
16	16	general/glove_3500000000_100,txt,txt	3.13552e+07	5599.58	0.0029	1.2339	4012.44	general/glove_3500000000_100
17	17	general/glove_3500000000_100,txt,txt	3.20608e+07	5662.23	-0.0196	1.2392	3997.51	general/glove_3500000000_100
18	18	general/glove_3500000000_100,txt,txt	3.12332e+07	5588.67	0.0067	1.233	4025.12	general/glove_3500000000_100
19	19	general/glove_3500000000_100,txt,txt	3.14808e+07	5610.78	-0.0011	1.2348	3973.14	general/glove_3500000000_100
0	0	air_transport/fasttext_sg_10000000_100,txt	2.764e+07	5257.38	0.0028	1.2339	3767.11	air_transport/fasttext_sg_10000000_100
1	1	air_transport/fasttext_sg_10000000_100,txt	3.57665e+07	5980.51	-0.2904	1.3027	4026.53	air_transport/fasttext_sg_10000000_100
2	2	air_transport/fasttext_sg_10000000_100,txt	2.81988e+07	5310.25	-0.0174	1.2386	3793.34	air_transport/fasttext_sg_10000000_100
3	3	air_transport/fasttext_sg_10000000_100,txt	2.87955e+07	5366.15	-0.0389	1.2437	3791.18	air_transport/fasttext_sg_10000000_100
4	4	air_transport/fasttext_sg_10000000_100,txt	2.91715e+07	5401.06	-0.0525	1.2469	3806.3	air_transport/fasttext_sg_10000000_100
5	5	air_transport/fasttext_sg_10000000_100,txt	3.11427e+07	5580.56	-0.1236	1.2636	3850.04	air_transport/fasttext_sg_10000000_100
6	6	air_transport/fasttext_sg_10000000_100,txt	2.81737e+07	5307.89	-0.0165	1.2384	3793.07	air_transport/fasttext_sg_10000000_100
7	7	air_transport/fasttext_sg_10000000_100,txt	2.96749e+07	5447.47	-0.0706	1.2511	3814.83	air_transport/fasttext_sg_10000000_100
8	8	air_transport/fasttext_sg_10000000_100,txt	3.11607e+07	5582.17	-0.1243	1.2637	3859.9	air_transport/fasttext_sg_10000000_100
9	9	air_transport/fasttext_sg_10000000_100,txt	2.97237e+07	5451.95	-0.0724	1.2516	3805.59	air_transport/fasttext_sg_10000000_100
10	10	air_transport/fasttext_sg_10000000_100,txt	2.95974e+07	5440.35	-0.0679	1.2505	3827.54	air_transport/fasttext_sg_10000000_100
11	11	air_transport/fasttext_sg_10000000_100,txt	2.88403e+07	5370.32	-0.0405	1.2441	3801.47	air_transport/fasttext_sg_10000000_100
12	12	air_transport/fasttext_sg_10000000_100,txt	2.93216e+07	5414.94	-0.0579	1.2481	3806.35	air_transport/fasttext_sg_10000000_100
13	13	air_transport/fasttext_sg_10000000_100,txt	2.85279e+07	5341.15	-0.0293	1.2414	3796.89	air_transport/fasttext_sg_10000000_100
14	14	air_transport/fasttext_sg_10000000_100,txt	3.14606e+07	5608.98	-0.1351	1.2663	3882.37	air_transport/fasttext_sg_10000000_100
15	15	air_transport/fasttext_sg_10000000_100,txt	2.84262e+07	5331.63	-0.0256	1.2406	3784.55	air_transport/fasttext_sg_10000000_100
16	16	air_transport/fasttext_sg_10000000_100,txt	2.84869e+07	5337.31	-0.0278	1.2411	3786.93	air_transport/fasttext_sg_10000000_100
17	17	air_transport/fasttext_sg_10000000_100,txt	2.77155e+07	5264.55	0	1.2346	3778.81	air_transport/fasttext_sg_10000000_100
18	18	air_transport/fasttext_sg_10000000_100,txt	2.86636e+07	5353.84	-0.0342	1.2426	3789.2	air_transport/fasttext_sg_10000000_100
19	19	air_transport/fasttext_sg_10000000_100,txt	2.88957e+07	5375.47	-0.0425	1.2445	3769.76	air_transport/fasttext_sg_10000000_100
0	0	air_transport/fasttext_sg_10000000_100,txt	4.26061e+07	6527.33	-0.1215	1.2631	4280.34	air_transport/fasttext_sg_10000000_100
1	1	air_transport/fasttext_sg_10000000_100,txt	4.48507e+07	6697.07	-0.1806	1.2769	4372.53	air_transport/fasttext_sg_10000000_100
2	2	air_transport/fasttext_sg_10000000_100,txt	4.23877e+07	6510.58	-0.1158	1.2617	4297.69	air_transport/fasttext_sg_10000000_100
3	3	air_transport/fasttext_sg_10000000_100,txt	4.47366e+07	6688.54	-0.1776	1.2762	4361.58	air_transport/fasttext_sg_10000000_100
4	4	air_transport/fasttext_sg_10000000_100,txt	4.28637e+07	6547.03	-0.1283	1.2647	4285.95	air_transport/fasttext_sg_10000000_100
5	5	air_transport/fasttext_sg_10000000_100,txt	4.77611e+07	6910.94	-0.2572	1.2949	4473.09	air_transport/fasttext_sg_10000000_100
6	6	air_transport/fasttext_sg_10000000_100,txt	4.16402e+07	6452.92	-0.0961	1.2571	4262.47	air_transport/fasttext_sg_10000000_100
7	7	air_transport/fasttext_sg_10000000_100,txt	5.15256e+07	7178.13	-0.3563	1.3181	4658.85	air_transport/fasttext_sg_10000000_100
8	8	air_transport/fasttext_sg_10000000_100,txt	4.71182e+07	6864.27	-0.2403	1.2909	4435.7	air_transport/fasttext_sg_10000000_100
9	9	air_transport/fasttext_sg_10000000_100,txt	4.16771e+07	6455.78	-0.0971	1.2573	4246.7	air_transport/fasttext_sg_10000000_100
10	10	air_transport/fasttext_sg_10000000_100,txt	4.47279e+07	6687.89	-0.1774	1.2762	4378.41	air_transport/fasttext_sg_10000000_100
11	11	air_transport/fasttext_sg_10000000_100,txt	4.37812e+07	6616.73	-0.1524	1.2703	4317.75	air_transport/fasttext_sg_10000000_100
12	12	air_transport/fasttext_sg_10000000_100,txt	4.24976e+07	6519.02	-0.1187	1.2624	4250.3	air_transport/fasttext_sg_10000000_100
13	13	air_transport/fasttext_sg_10000000_100,txt	4.14202e+07	6435.85	-0.0903	1.2557	4255.28	air_transport/fasttext_sg_10000000_100
14	14	air_transport/fasttext_sg_10000000_100,txt	5.2072e+07	7216.1	-0.3707	1.3215	4705.78	air_transport/fasttext_sg_10000000_100
15	15	air_transport/fasttext_sg_10000000_100,txt	4.55798e+07	6751.28	-0.1998	1.2814	4406.46	air_transport/fasttext_sg_10000000_100
16	16	air_transport/fasttext_sg_10000000_100,txt	4.34835e+07	6594.2	-0.1446	1.2685	4300.85	air_transport/fasttext_sg_10000000_100
17	17	air_transport/fasttext_sg_10000000_100,txt	4.52862e+07	6729.5	-0.1921	1.2796	4393.8	air_transport/fasttext_sg_10000000_100
18	18	air_transport/fasttext_sg_10000000_100,txt	4.46025e+07	6678.51	-0.1741	1.2754	4329.3	air_transport/fasttext_sg_10000000_100
19	19	air_transport/fasttext_sg_10000000_100,txt	4.22016e+07	6496.28	-0.1109	1.2606	4259.52	air_transport/fasttext_sg_10000000_100
0	0	air_transport/fasttext_sg_10000000_100,txt	5.00085e+07	7071.67	-0.2476	1.2927	4610.65	air_transport/fasttext_sg_10000000_100
1	1	air_transport/fasttext_sg_10000000_100,txt	4.51767e+07	6721.36	-0.1271	1.2644	4510.97	air_transport/fasttext_sg_10000000_100
2	2	air_transport/fasttext_sg_10000000_100,txt	5.06736e+07	7118.54	-0.2642	1.2965	4640.58	air_transport/fasttext_sg_10000000_100
3	3	air_transport/fasttext_sg_10000000_100,txt	4.42387e+07	6651.22	-0.1037	1.2589	4522.24	air_transport/fasttext_sg_10000000_100
4	4	air_transport/fasttext_sg_10000000_100,txt	4.27057e+07	6534.96	-0.0654	1.2499	4513.03	air_transport/fasttext_sg_10000000_100
5	5	air_transport/fasttext_sg_10000000_100,txt	4.2983e+07	6556.14	-0.0724	1.2515	4523.45	air_transport/fasttext_sg_10000000_100
6	6	air_transport/fasttext_sg_10000000_100,txt	4.27118e+07	6535.43	-0.0656	1.25	4513.76	air_transport/fasttext_sg_10000000_100
7	7	air_transport/fasttext_sg_10000000_100,txt	4.58979e+07	6774.8	-0.1451	1.2686	4525.89	air_transport/fasttext_sg_10000000_100
8	8	air_transport/fasttext_sg_10000000_100,txt	5.36211e+07	7322.64	-0.3378	1.3138	4742.49	air_transport/fasttext_sg_10000000_100
9	9	air_transport/fasttext_sg_10000000_100,txt	4.33664e+07	6585.32	-0.0819	1.2538	4530.88	air_transport/fasttext_sg_10000000_100
10	10	air_transport/fasttext_sg_10000000_100,txt	4.36503e+07	6606.84	-0.089	1.2554	4527.35	air_transport/fasttext_sg_10000000_100
11	11	air_transport/fasttext_sg_10000000_100,txt	4.45833e+07	6677.07	-0.1123	1.2609	4499.61	air_transport/fasttext_sg_10000000_100
12	12	air_transport/fasttext_sg_10000000_100,txt	4.32635e+07	6577.5	-0.0794	1.2532	4510.89	air_transport/fasttext_sg_10000000_100
13	13	air_transport/fasttext_sg_10000000_100,txt	4.54162e+07	6739.15	-0.1331	1.2658	4506.03	air_transport/fasttext_sg_10000000_100
14	14	air_transport/fasttext_sg_10000000_100,txt	4.31661e+07	6570.09	-0.0769	1.2526	4529.15	air_transport/fasttext_sg_10000000_100
15	15	air_transport/fasttext_sg_10000000_100,txt	4.63016e+07	6804.53	-0.1552	1.271	4537.26	air_transport/fasttext_sg_10000000_100
16	16	air_transport/fasttext_sg_10000000_100,txt	4.75942e+07	6898.85	-0.1874	1.2785	4557.77	air_transport/fasttext_sg_10000000_100
17	17	air_transport/fasttext_sg_10000000_100,txt	4.31256e+07	6567.01	-0.0759	1.2524	4508.4	air_transport/fasttext_sg_10000000_100
18	18	air_transport/fasttext_sg_10000000_100,txt	4.52306e+07	6725.37	-0.1284	1.2647	4512.98	air_transport/fasttext_sg_10000000_100
19	19	air_transport/fasttext_sg_10000000_100,txt	4.48546e+07	6697.36	-0.119	1.2625	4517.86	air_transport/fasttext_sg_10000000_100
0	0	air_transport/fasttext_sg_10000000_100,txt	2.26338e+07	4757.5	-0.1594	1.272	3802.74	air_transport/fasttext_sg_10000000_100
1	1	air_transport/fasttext_sg_10000000_100,txt	2.37704e+07	4875.49	-0.2176	1.2856	3867.31	air_transport/fasttext_sg_10000000_100
2	2	air_transport/fasttext_sg_10000000_100,txt	2.40999e+07	4909.16	-0.2345	1.2896	3871.57	air_transport/fasttext_sg_10000000_100
3	3	air_transport/fasttext_sg_10000000_100,txt	2.13171e+07	4617.04	-0.0919	1.2561	3729.94	air_transport/fasttext_sg_10000000_100
4	4	air_transport/fasttext_sg_10000000_100,txt	2.27706e+07	4771.85	-0.1664	1.2736	3839.43	air_transport/fasttext_sg_10000000_100
5	5	air_transport/fasttext_sg_10000000_100,txt	2.10092e+07	4583.58	-0.0762	1.2524	3720.46	air_transport/fasttext_sg_10000000_100
6	6	air_transport/fasttext_sg_10000000_100,txt	2.4326e+07	4932.14	-0.2461	1.2923	3901.3	air_transport/fasttext_sg_10000000_100
7	7	air_transport/fasttext_sg_10000000_100,txt	2.51126e+07	5011.24	-0.2864	1.3017	3953.2	air_transport/fasttext_sg_10000000_100
8	8	air_transport/fasttext_sg_10000000_100,txt	2.13353e+07	4619.01	-0.0929	1.2564	3727.61	air_transport/fasttext_sg_10000000_100
9	9	air_transport/fasttext_sg_10000000_100,txt	2.36458e+07	4862.7	-0.2112	1.2841	3851.09	air_transport/fasttext_sg_10000000_100
10	10	air_transport/fasttext_sg_10000000_100,txt	2.38556e+07	4884.21	-0.222	1.2866	3847.76	air_transport/fasttext_sg_10000000_100
11	11	air_transport/fasttext_sg_10000000_100,txt	2.30826e+07	4804.44	-0.1824	1.2773	3824.58	air_transport/fasttext_sg_10000000_100
12	12	air_transport/fasttext_sg_10000000_100,txt	2.5002e+07	5000.2	-0.2807	1.3004	3927.25	air_transport/fasttext_sg_10000000_100
13	13	air_transport/fasttext_sg_10000000_100,txt	2.13764e+07	4623.46	-0.095	1.2568	3735.9	air_transport/fasttext_sg_10000000_100
14	14	air_transport/fasttext_sg_10000000_100,txt	2.47327e+07	4973.2	-0.2669	1.2972	3927.72	air_transport/fasttext_sg_10000000_100
15	15	air_transport/fasttext_sg_10000000_100,txt	2.18875e+07	4678.4	-0.1211	1.263	3740.6	air_transport/fasttext_sg_10000000_100
16	16	air_transport/fasttext_sg_10000000_100,txt	2.2073e+07	4698.19	-0.1307	1.2652	3785.64	air_transport/fasttext_sg_10000000_100
17	17	air_transport/fasttext_sg_10000000_100,txt	2.23566e+07	4728.28	-0.1452	1.2686	3812.95	air_transport/fasttext_sg_10000000_100
18	18	air_transport/fasttext_sg_10000000_100,txt	2.13816e+07	4624.02	-0.0952	1.2569	3733.95	air_transport/fasttext_sg_10000000_100
19	19	air_transport/fasttext_sg_10000000_100,txt	2.35594e+07	4853.8	-0.2068	1.2831	3844.98	air_transport/fasttext_sg_10000000_100
0	0	air_transport/fasttext_sg_10000000_100,txt	3.28753e+07	5733.7	-0.1027	1.2587	3732.17	air_transport/fasttext_sg_10000000_100
1	1	air_transport/fasttext_sg_10000000_100,txt	3.3272e+07	5768.19	-0.116	1.2618	3753.07	air_transport/fasttext_sg_10000000_100
2	2	air_transport/fasttext_sg_10000000_100,txt	3.18624e+07	5644.68	-0.0687	1.2507	3687.76	air_transport/fasttext_sg_10000000_100
3	3	air_transport/fasttext_sg_10000000_100,txt	3.26465e+07	5713.71	-0.095	1.2569	3727.22	air_transport/fasttext_sg_10000000_100
4	4	air_transport/fasttext_sg_10000000_100,txt	3.0033e+07	5480.23	-0.0073	1.2363	3653.51	air_transport/fasttext_sg_10000000_100
5	5	air_transport/fasttext_sg_10000000_100,txt	3.28837e+07	5734.43	-0.1029	1.2587	3723.82	air_transport/fasttext_sg_10000000_100
6	6	air_transport/fasttext_sg_10000000_100,txt	3.44109e+07	5866.08	-0.1542	1.2707	3786.93	air_transport/fasttext_sg_10000000_100
7	7	air_transport/fasttext_sg_10000000_100,txt	3.30564e+07	5749.47	-0.1087	1.2601	3747.22	air_transport/fasttext_sg_10000000_100
8	8	air_transport/fasttext_sg_10000000_100,txt	3.22785e+07	5681.42	-0.0827	1.254	3707.43	air_transport/fasttext_sg_10000000_100
9	9	air_transport/fasttext_sg_10000000_100,txt	3.27749e+07	5724.94	-0.0993	1.2579	3726.69	air_transport/fasttext_sg_10000000_100
10	10	air_transport/fasttext_sg_10000000_100,txt	34705338	5891.12	-0.164	1.273	3800.01	air_transport/fasttext_sg_10000000_100
11	11	air_transport/fasttext_sg_10000000_100,txt	3.3756e+07	5809.99	-0.1322	1.2656	3770.66	air_transport/fasttext_sg_10000000_100
12	12	air_transport/fasttext_sg_10000000_100,txt	3.28366e+07	5730.33	-0.1014	1.2583	3734.86	air_transport/fasttext_sg_10000000_100
13	13	air_transport/fasttext_sg_10000000_100,txt	3.37226e+07	5807.11	-0.1311	1.2653	3761.13	air_transport/fasttext_sg_10000000_100
14	14	air_transport/fasttext_sg_10000000_100,txt	3.08181e+07	5551.4	-0.0337	1.2425	3659.27	air_transport/fasttext_sg_10000000_100
15	15	air_transport/fasttext_sg_10000000_100,txt	3.31056e+07	5753.75	-0.1104	1.2605	3731.29	air_transport/fasttext_sg_10000000_100
16	16	air_transport/fasttext_sg_10000000_100,txt	3.0414e+07	5514.89	-0.0201	1.2393	3664.83	air_transport/fasttext_sg_10000000_100
17	17	air_transport/fasttext_sg_10000000_100,txt	3.18169e+07	5640.65	-0.0672	1.2503	3684.41	air_transport/fasttext_sg_10000000_100
18	18	air_transport/fasttext_sg_10000000_100,txt	2.98306e+07	5461.74	-0.0005	1.2347	3641.18	air_transport/fasttext_sg_10000000_100
19	19	air_transport/fasttext_sg_10000000_100,txt	3.15901e+07	5620.51	-0.0596	1.2485	3672.3	air_transport/fasttext_sg_10000000_100
0	0	air_transport/fasttext_sg_10000000_100,txt	4.4141e+07	6643.87	-0.136	1.2665	4159.02	air_transport/fasttext_sg_10000000_100
1	1	air_transport/fasttext_sg_10000000_100,txt	4.29001e+07	6549.81	-0.1041	1.259	4089.79	air_transport/fasttext_sg_10000000_100
2	2	air_transport/fasttext_sg_10000000_100,txt	4.39748e+07	6631.35	-0.1318	1.2655	4155.22	air_transport/fasttext_sg_10000000_100
3	3	air_transport/fasttext_sg_10000000_100,txt	4.76999e+07	6906.51	-0.2276	1.288	4306.95	air_transport/fasttext_sg_10000000_100
4	4	air_transport/fasttext_sg_10000000_100,txt	4.04108e+07	6356.95	-0.04	1.244	4006.83	air_transport/fasttext_sg_10000000_100
5	5	air_transport/fasttext_sg_10000000_100,txt	4.17754e+07	6463.39	-0.0751	1.2522	4045.09	air_transport/fasttext_sg_10000000_100
6	6	air_transport/fasttext_sg_10000000_100,txt	4.60304e+07	6784.57	-0.1847	1.2779	4242.68	air_transport/fasttext_sg_10000000_100
7	7	air_transport/fasttext_sg_10000000_100,txt	4.21269e+07	6490.52	-0.0842	1.2543	4049.72	air_transport/fasttext_sg_10000000_100
8	8	air_transport/fasttext_sg_10000000_100,txt	4.35872e+07	6602.06	-0.1218	1.2631	4123.07	air_transport/fasttext_sg_10000000_100
9	9	air_transport/fasttext_sg_10000000_100,txt	5.62804e+07	7502.03	-0.4485	1.3398	4811.63	air_transport/fasttext_sg_10000000_100
10	10	air_transport/fasttext_sg_10000000_100,txt	4.38978e+07	6625.54	-0.1298	1.265	4152.05	air_transport/fasttext_sg_10000000_100
11	11	air_transport/fasttext_sg_10000000_100,txt	4.40656e+07	6638.19	-0.1341	1.266	4134.77	air_transport/fasttext_sg_10000000_100
12	12	air_transport/fasttext_sg_10000000_100,txt	5.03688e+07	7097.1	-0.2963	1.3041	4454.84	air_transport/fasttext_sg_10000000_100
13	13	air_transport/fasttext_sg_10000000_100,txt	4.18576e+07	6469.75	-0.0773	1.2527	4041.54	air_transport/fasttext_sg_10000000_100
14	14	air_transport/fasttext_sg_10000000_100,txt	5.74668e+07	7580.69	-0.479	1.3469	4886.68	air_transport/fasttext_sg_10000000_100
15	15	air_transport/fasttext_sg_10000000_100,txt	4.09053e+07	6395.73	-0.0528	1.2469	4000.27	air_transport/fasttext_sg_10000000_100
16	16	air_transport/fasttext_sg_10000000_100,txt	4.21045e+07	6488.8	-0.0836	1.2542	4044.33	air_transport/fasttext_sg_10000000_100
17	17	air_transport/fasttext_sg_10000000_100,txt	4.61535e+07	6793.64	-0.1878	1.2786	4267.57	air_transport/fasttext_sg_10000000_100
18	18	air_transport/fasttext_sg_10000000_100,txt	4.40723e+07	6638.7	-0.1343	1.2661	4145.37	air_transport/fasttext_sg_10000000_100
19	19	air_transport/fasttext_sg_10000000_100,txt	4.59853e+07	6781.24	-0.1835	1.2776	4234.05	air_transport/fasttext_sg_10000000_100
0	0	air_transport/fasttext_sg_10000000_100,txt	4.13277e+07	6428.67	-0.0792	1.2532	4356.02	air_transport/fasttext_sg_10000000_100
1	1	air_transport/fasttext_sg_10000000_100,txt	4.24851e+07	6518.06	-0.1095	1.2602	4376.06	air_transport/fasttext_sg_10000000_100
2	2	air_transport/fasttext_sg_10000000_100,txt	4.0215e+07	6341.53	-0.0502	1.2463	4323.92	air_transport/fasttext_sg_10000000_100
3	3	air_transport/fasttext_sg_10000000_100,txt	4.47176e+07	6687.12	-0.1678	1.2739	4401.21	air_transport/fasttext_sg_10000000_100
4	4	air_transport/fasttext_sg_10000000_100,txt	4.05292e+07	6366.26	-0.0584	1.2483	4305.98	air_transport/fasttext_sg_10000000_100
5	5	air_transport/fasttext_sg_10000000_100,txt	4.30115e+07	6558.31	-0.1232	1.2635	4359.61	air_transport/fasttext_sg_10000000_100
6	6	air_transport/fasttext_sg_10000000_100,txt	4.1983e+07	6479.43	-0.0964	1.2572	4353.88	air_transport/fasttext_sg_10000000_100
7	7	air_transport/fasttext_sg_10000000_100,txt	4.03738e+07	6354.04	-0.0543	1.2473	4337.34	air_transport/fasttext_sg_10000000_100
8	8	air_transport/fasttext_sg_10000000_100,txt	4.34368e+07	6590.66	-0.1343	1.2661	4378.31	air_transport/fasttext_sg_10000000_100
9	9	air_transport/fasttext_sg_10000000_100,txt	4.2769e+07	6539.8	-0.1169	1.262	4367.63	air_transport/fasttext_sg_10000000_100
10	10	air_transport/fasttext_sg_10000000_100,txt	4.12079e+07	6419.34	-0.0761	1.2524	4353.4	air_transport/fasttext_sg_10000000_100
11	11	air_transport/fasttext_sg_10000000_100,txt	4.44152e+07	6664.47	-0.1599	1.2721	4401.37	air_transport/fasttext_sg_10000000_100
12	12	air_transport/fasttext_sg_10000000_100,txt	4.13195e+07	6428.02	-0.079	1.2531	4333.97	air_transport/fasttext_sg_10000000_100
13	13	air_transport/fasttext_sg_10000000_100,txt	4.24158e+07	6512.74	-0.1077	1.2598	4381.46	air_transport/fasttext_sg_10000000_100
14	14	air_transport/fasttext_sg_10000000_100,txt	4.15453e+07	6445.56	-0.0849	1.2545	4342.92	air_transport/fasttext_sg_10000000_100
15	15	air_transport/fasttext_sg_10000000_100,txt	4.18261e+07	6467.31	-0.0923	1.2562	4349.76	air_transport/fasttext_sg_10000000_100
16	16	air_transport/fasttext_sg_10000000_100,txt	4.14052e+07	6434.69	-0.0813	1.2536	4368.93	air_transport/fasttext_sg_10000000_100
17	17	air_transport/fasttext_sg_10000000_100,txt	4.108e+07	6409.37	-0.0728	1.2516	4325.93	air_transport/fasttext_sg_10000000_100
18	18	air_transport/fasttext_sg_10000000_100,txt	4.70333e+07	6858.08	-0.2282	1.2881	4477.75	air_transport/fasttext_sg_10000000_100
19	19	air_transport/fasttext_sg_10000000_100,txt	4.25441e+07	6522.58	-0.111	1.2606	4373.06	air_transport/fasttext_sg_10000000_100
0	0	air_transport/fasttext_sg_10000000_100,txt	3.94372e+07	6279.91	-0.0713	1.2513	3892	air_transport/fasttext_sg_10000000_100
1	1	air_transport/fasttext_sg_10000000_100,txt	3.87386e+07	6224.04	-0.0523	1.2468	3889.73	air_transport/fasttext_sg_10000000_100
2	2	air_transport/fasttext_sg_10000000_100,txt	3.93568e+07	6273.5	-0.0691	1.2508	3875.44	air_transport/fasttext_sg_10000000_100
3	3	air_transport/fasttext_sg_10000000_100,txt	3.76954e+07	6139.65	-0.0239	1.2402	4055.28	air_transport/fasttext_sg_10000000_100
4	4	air_transport/fasttext_sg_10000000_100,txt	3.86852e+07	6219.74	-0.0508	1.2465	3922.02	air_transport/fasttext_sg_10000000_100
5	5	air_transport/fasttext_sg_10000000_100,txt	3.84937e+07	6204.33	-0.0456	1.2453	3955.5	air_transport/fasttext_sg_10000000_100
6	6	air_transport/fasttext_sg_10000000_100,txt	3.81683e+07	6178.05	-0.0368	1.2432	4137.62	air_transport/fasttext_sg_10000000_100
7	7	air_transport/fasttext_sg_10000000_100,txt	3.78853e+07	6155.1	-0.0291	1.2414	3930.21	air_transport/fasttext_sg_10000000_100
8	8	air_transport/fasttext_sg_10000000_100,txt	3.87484e+07	6224.82	-0.0525	1.2469	3903.12	air_transport/fasttext_sg_10000000_100
9	9	air_transport/fasttext_sg_10000000_100,txt	3.90151e+07	6246.2	-0.0598	1.2486	3897.51	air_transport/fasttext_sg_10000000_100
10	10	air_transport/fasttext_sg_10000000_100,txt	3.88746e+07	6234.95	-0.056	1.2477	3907.27	air_transport/fasttext_sg_10000000_100
11	11	air_transport/fasttext_sg_10000000_100,txt	3.83451e+07	6192.34	-0.0416	1.2443	4077.73	air_transport/fasttext_sg_10000000_100
12	12	air_transport/fasttext_sg_10000000_100,txt	3.81654e+07	6177.82	-0.0367	1.2432	3991.16	air_transport/fasttext_sg_10000000_100
13	13	air_transport/fasttext_sg_10000000_100,txt	3.81782e+07	6178.85	-0.037	1.2433	4010.47	air_transport/fasttext_sg_10000000_100
14	14	air_transport/fasttext_sg_10000000_100,txt	3.8128e+07	6174.79	-0.0357	1.2429	4001.23	air_transport/fasttext_sg_10000000_100
15	15	air_transport/fasttext_sg_10000000_100,txt	3.80988e+07	6172.43	-0.0349	1.2428	4038.4	air_transport/fasttext_sg_10000000_100
16	16	air_transport/fasttext_sg_10000000_100,txt	3.89924e+07	6244.39	-0.0592	1.2484	3862.42	air_transport/fasttext_sg_10000000_100
17	17	air_transport/fasttext_sg_10000000_100,txt	3.79239e+07	6158.24	-0.0301	1.2416	3999.89	air_transport/fasttext_sg_10000000_100
18	18	air_transport/fasttext_sg_10000000_100,txt	3.97691e+07	6306.28	-0.0803	1.2534	3887.87	air_transport/fasttext_sg_10000000_100
19	19	air_transport/fasttext_sg_10000000_100,txt	3.77191e+07	6141.59	-0.0246	1.2403	4093.47	air_transport/fasttext_sg_10000000_100
0	0	air_transport/fasttext_sg_10000000_100,txt	3.15521e+07	5617.13	-0.0373	1.2433	3615.63	air_transport/fasttext_sg_10000000_100
1	1	air_transport/fasttext_sg_10000000_100,txt	3.15386e+07	5615.93	-0.0369	1.2432	3649.86	air_transport/fasttext_sg_10000000_100
2	2	air_transport/fasttext_sg_10000000_100,txt	3.20964e+07	5665.37	-0.0552	1.2475	3617.23	air_transport/fasttext_sg_10000000_100
3	3	air_transport/fasttext_sg_10000000_100,txt	3.15745e+07	5619.12	-0.0381	1.2435	3666.29	air_transport/fasttext_sg_10000000_100
4	4	air_transport/fasttext_sg_10000000_100,txt	3.25031e+07	5701.15	-0.0686	1.2507	3618.7	air_transport/fasttext_sg_10000000_100
5	5	air_transport/fasttext_sg_10000000_100,txt	3.18053e+07	5639.62	-0.0457	1.2453	3644.05	air_transport/fasttext_sg_10000000_100
6	6	air_transport/fasttext_sg_10000000_100,txt	3.2369e+07	5689.38	-0.0642	1.2496	3635.41	air_transport/fasttext_sg_10000000_100
7	7	air_transport/fasttext_sg_10000000_100,txt	3.26214e+07	5711.52	-0.0725	1.2516	3628.61	air_transport/fasttext_sg_10000000_100
8	8	air_transport/fasttext_sg_10000000_100,txt	3.10757e+07	5574.56	-0.0217	1.2397	3663.92	air_transport/fasttext_sg_10000000_100
9	9	air_transport/fasttext_sg_10000000_100,txt	3.11847e+07	5584.32	-0.0253	1.2405	3687.59	air_transport/fasttext_sg_10000000_100
10	10	air_transport/fasttext_sg_10000000_100,txt	3.11499e+07	5581.21	-0.0241	1.2402	3674.76	air_transport/fasttext_sg_10000000_100
11	11	air_transport/fasttext_sg_10000000_100,txt	3.20569e+07	5661.88	-0.0539	1.2472	3633.87	air_transport/fasttext_sg_10000000_100
12	12	air_transport/fasttext_sg_10000000_100,txt	3.13665e+07	5600.58	-0.0312	1.2419	3668.26	air_transport/fasttext_sg_10000000_100
13	13	air_transport/fasttext_sg_10000000_100,txt	3.26878e+07	5717.32	-0.0747	1.2521	3617.37	air_transport/fasttext_sg_10000000_100
14	14	air_transport/fasttext_sg_10000000_100,txt	3.05659e+07	5528.64	-0.0049	1.2357	3657.69	air_transport/fasttext_sg_10000000_100
15	15	air_transport/fasttext_sg_10000000_100,txt	3.14022e+07	5603.77	-0.0324	1.2422	3625.28	air_transport/fasttext_sg_10000000_100
16	16	air_transport/fasttext_sg_10000000_100,txt	3.4201e+07	5848.16	-0.1244	1.2638	3658.75	air_transport/fasttext_sg_10000000_100
17	17	air_transport/fasttext_sg_10000000_100,txt	3.27147e+07	5719.68	-0.0756	1.2523	3654.38	air_transport/fasttext_sg_10000000_100
18	18	air_transport/fasttext_sg_10000000_100,txt	3.15698e+07	5618.7	-0.0379	1.2435	3621.38	air_transport/fasttext_sg_10000000_100
19	19	air_transport/fasttext_sg_10000000_100,txt	3.42354e+07	5851.11	-0.1256	1.264	3671.68	air_transport/fasttext_sg_10000000_100
0	0	air_transport/fasttext_cbow_10000000_100,txt	1.99049e+07	4461.49	0.0484	1.2232	3252	air_transport/fasttext_cbow_10000000_100
1	1	air_transport/fasttext_cbow_10000000_100,txt	1.93151e+07	4394.89	0.0766	1.2166	3147.35	air_transport/fasttext_cbow_10000000_100
2	2	air_transport/fasttext_cbow_10000000_100,txt	1.86508e+07	4318.66	0.1083	1.2092	3101.59	air_transport/fasttext_cbow_10000000_100
3	3	air_transport/fasttext_cbow_10000000_100,txt	1.91685e+07	4378.18	0.0836	1.215	3165.18	air_transport/fasttext_cbow_10000000_100
4	4	air_transport/fasttext_cbow_10000000_100,txt	1.95997e+07	4427.16	0.063	1.2198	3202.36	air_transport/fasttext_cbow_10000000_100
5	5	air_transport/fasttext_cbow_10000000_100,txt	1.93484e+07	4398.68	0.075	1.217	3151.13	air_transport/fasttext_cbow_10000000_100
6	6	air_transport/fasttext_cbow_10000000_100,txt	1.91811e+07	4379.63	0.083	1.2151	3170.55	air_transport/fasttext_cbow_10000000_100
7	7	air_transport/fasttext_cbow_10000000_100,txt	1.97727e+07	4446.65	0.0547	1.2217	3194.09	air_transport/fasttext_cbow_10000000_100
8	8	air_transport/fasttext_cbow_10000000_100,txt	2.02412e+07	4499.02	0.0323	1.227	3307.98	air_transport/fasttext_cbow_10000000_100
9	9	air_transport/fasttext_cbow_10000000_100,txt	1.86151e+07	4314.52	0.11	1.2088	3113.12	air_transport/fasttext_cbow_10000000_100
10	10	air_transport/fasttext_cbow_10000000_100,txt	1.91446e+07	4375.45	0.0847	1.2147	3158.36	air_transport/fasttext_cbow_10000000_100
11	11	air_transport/fasttext_cbow_10000000_100,txt	1.81649e+07	4262.03	0.1316	1.2037	3037.3	air_transport/fasttext_cbow_10000000_100
12	12	air_transport/fasttext_cbow_10000000_100,txt	1.89913e+07	4357.9	0.0921	1.213	3148.43	air_transport/fasttext_cbow_10000000_100
13	13	air_transport/fasttext_cbow_10000000_100,txt	1.86509e+07	4318.67	0.1083	1.2092	3063.42	air_transport/fasttext_cbow_10000000_100
14	14	air_transport/fasttext_cbow_10000000_100,txt	1.89926e+07	4358.05	0.092	1.213	3141.95	air_transport/fasttext_cbow_10000000_100
15	15	air_transport/fasttext_cbow_10000000_100,txt	1.97404e+07	4443.02	0.0562	1.2214	3260.08	air_transport/fasttext_cbow_10000000_100
16	16	air_transport/fasttext_cbow_10000000_100,txt	1.86528e+07	4318.89	0.1082	1.2092	3133.93	air_transport/fasttext_cbow_10000000_100
17	17	air_transport/fasttext_cbow_10000000_100,txt	1.95999e+07	4427.18	0.063	1.2198	3207.85	air_transport/fasttext_cbow_10000000_100
18	18	air_transport/fasttext_cbow_10000000_100,txt	1.91681e+07	4378.14	0.0836	1.215	3148.89	air_transport/fasttext_cbow_10000000_100
19	19	air_transport/fasttext_cbow_10000000_100,txt	1.99249e+07	4463.74	0.0474	1.2234	3244.83	air_transport/fasttext_cbow_10000000_100
0	0	air_transport/fasttext_cbow_10000000_100,txt	2.68172e+07	5178.53	0.038	1.2256	3667.33	air_transport/fasttext_cbow_10000000_100
1	1	air_transport/fasttext_cbow_10000000_100,txt	2.7092e+07	5205	0.0282	1.228	3712.8	air_transport/fasttext_cbow_10000000_100
2	2	air_transport/fasttext_cbow_10000000_100,txt	2.71065e+07	5206.39	0.0277	1.2281	3681.42	air_transport/fasttext_cbow_10000000_100
3	3	air_transport/fasttext_cbow_10000000_100,txt	2.66001e+07	5157.53	0.0458	1.2238	3647.93	air_transport/fasttext_cbow_10000000_100
4	4	air_transport/fasttext_cbow_10000000_100,txt	2.73877e+07	5233.32	0.0176	1.2304	3720.96	air_transport/fasttext_cbow_10000000_100
5	5	air_transport/fasttext_cbow_10000000_100,txt	2.71089e+07	5206.62	0.0276	1.2281	3686.74	air_transport/fasttext_cbow_10000000_100
6	6	air_transport/fasttext_cbow_10000000_100,txt	2.61676e+07	5115.42	0.0613	1.2202	3567	air_transport/fasttext_cbow_10000000_100
7	7	air_transport/fasttext_cbow_10000000_100,txt	2.68465e+07	5181.36	0.037	1.2259	3663.96	air_transport/fasttext_cbow_10000000_100
8	8	air_transport/fasttext_cbow_10000000_100,txt	2.76696e+07	5260.19	0.0075	1.2328	3709.26	air_transport/fasttext_cbow_10000000_100
9	9	air_transport/fasttext_cbow_10000000_100,txt	2.76819e+07	5261.35	0.007	1.2329	3731.56	air_transport/fasttext_cbow_10000000_100
10	10	air_transport/fasttext_cbow_10000000_100,txt	2.65911e+07	5156.66	0.0462	1.2237	3612.32	air_transport/fasttext_cbow_10000000_100
11	11	air_transport/fasttext_cbow_10000000_100,txt	2.65513e+07	5152.79	0.0476	1.2234	3612.62	air_transport/fasttext_cbow_10000000_100
12	12	air_transport/fasttext_cbow_10000000_100,txt	2.77682e+07	5269.55	0.0039	1.2336	3763.68	air_transport/fasttext_cbow_10000000_100
13	13	air_transport/fasttext_cbow_10000000_100,txt	2.73703e+07	5231.67	0.0182	1.2303	3750.28	air_transport/fasttext_cbow_10000000_100
14	14	air_transport/fasttext_cbow_10000000_100,txt	2.70777e+07	5203.62	0.0287	1.2278	3675.04	air_transport/fasttext_cbow_10000000_100
15	15	air_transport/fasttext_cbow_10000000_100,txt	2.59006e+07	5089.26	0.0709	1.2179	3525.96	air_transport/fasttext_cbow_10000000_100
16	16	air_transport/fasttext_cbow_10000000_100,txt	2.65288e+07	5150.61	0.0484	1.2232	3604.92	air_transport/fasttext_cbow_10000000_100
17	17	air_transport/fasttext_cbow_10000000_100,txt	2.74781e+07	5241.95	0.0143	1.2312	3730.54	air_transport/fasttext_cbow_10000000_100
18	18	air_transport/fasttext_cbow_10000000_100,txt	2.73425e+07	5229	0.0192	1.2301	3720.75	air_transport/fasttext_cbow_10000000_100
19	19	air_transport/fasttext_cbow_10000000_100,txt	2.70233e+07	5198.4	0.0306	1.2274	3662.4	air_transport/fasttext_cbow_10000000_100
0	0	air_transport/fasttext_cbow_10000000_100,txt	1.88449e+07	4341.08	0.0421	1.2247	3265.01	air_transport/fasttext_cbow_10000000_100
1	1	air_transport/fasttext_cbow_10000000_100,txt	1.9409e+07	4405.56	0.0134	1.2314	3353.09	air_transport/fasttext_cbow_10000000_100
2	2	air_transport/fasttext_cbow_10000000_100,txt	1.92621e+07	4388.86	0.0209	1.2297	3278.74	air_transport/fasttext_cbow_10000000_100
3	3	air_transport/fasttext_cbow_10000000_100,txt	1.85369e+07	4305.45	0.0578	1.221	3230.42	air_transport/fasttext_cbow_10000000_100
4	4	air_transport/fasttext_cbow_10000000_100,txt	1.91911e+07	4380.77	0.0245	1.2288	3326.15	air_transport/fasttext_cbow_10000000_100
5	5	air_transport/fasttext_cbow_10000000_100,txt	1.97752e+07	4446.94	-0.0052	1.2358	3316.06	air_transport/fasttext_cbow_10000000_100
6	6	air_transport/fasttext_cbow_10000000_100,txt	1.91051e+07	4370.93	0.0289	1.2278	3282.77	air_transport/fasttext_cbow_10000000_100
7	7	air_transport/fasttext_cbow_10000000_100,txt	1.92682e+07	4389.55	0.0206	1.2297	3311.05	air_transport/fasttext_cbow_10000000_100
8	8	air_transport/fasttext_cbow_10000000_100,txt	1.90382e+07	4363.28	0.0323	1.227	3307.64	air_transport/fasttext_cbow_10000000_100
9	9	air_transport/fasttext_cbow_10000000_100,txt	1.92713e+07	4389.91	0.0204	1.2298	3347.03	air_transport/fasttext_cbow_10000000_100
10	10	air_transport/fasttext_cbow_10000000_100,txt	1.91545e+07	4376.58	0.0264	1.2284	3355.09	air_transport/fasttext_cbow_10000000_100
11	11	air_transport/fasttext_cbow_10000000_100,txt	1.90793e+07	4367.98	0.0302	1.2275	3289.92	air_transport/fasttext_cbow_10000000_100
12	12	air_transport/fasttext_cbow_10000000_100,txt	1.95179e+07	4417.91	0.0079	1.2327	3343.77	air_transport/fasttext_cbow_10000000_100
13	13	air_transport/fasttext_cbow_10000000_100,txt	1.88504e+07	4341.7	0.0418	1.2248	3270.98	air_transport/fasttext_cbow_10000000_100
14	14	air_transport/fasttext_cbow_10000000_100,txt	1.93417e+07	4397.92	0.0169	1.2306	3336.99	air_transport/fasttext_cbow_10000000_100
15	15	air_transport/fasttext_cbow_10000000_100,txt	1.91803e+07	4379.53	0.0251	1.2287	3291.7	air_transport/fasttext_cbow_10000000_100
16	16	air_transport/fasttext_cbow_10000000_100,txt	1.92024e+07	4382.06	0.0239	1.229	3246.95	air_transport/fasttext_cbow_10000000_100
17	17	air_transport/fasttext_cbow_10000000_100,txt	1.93318e+07	4396.79	0.0174	1.2305	3363.83	air_transport/fasttext_cbow_10000000_100
18	18	air_transport/fasttext_cbow_10000000_100,txt	1.94013e+07	4404.69	0.0138	1.2313	3340.78	air_transport/fasttext_cbow_10000000_100
19	19	air_transport/fasttext_cbow_10000000_100,txt	1.92942e+07	4392.51	0.0193	1.23	3249.84	air_transport/fasttext_cbow_10000000_100
0	0	air_transport/fasttext_cbow_10000000_100,txt	2.04045e+07	4517.14	0.0296	1.2276	3473.12	air_transport/fasttext_cbow_10000000_100
1	1	air_transport/fasttext_cbow_10000000_100,txt	2.03195e+07	4507.72	0.0336	1.2267	3457.94	air_transport/fasttext_cbow_10000000_100
2	2	air_transport/fasttext_cbow_10000000_100,txt	1.96616e+07	4434.14	0.0649	1.2193	3367.62	air_transport/fasttext_cbow_10000000_100
3	3	air_transport/fasttext_cbow_10000000_100,txt	1.95474e+07	4421.24	0.0703	1.2181	3331.4	air_transport/fasttext_cbow_10000000_100
4	4	air_transport/fasttext_cbow_10000000_100,txt	2.01107e+07	4484.49	0.0435	1.2244	3438.77	air_transport/fasttext_cbow_10000000_100
5	5	air_transport/fasttext_cbow_10000000_100,txt	1.91813e+07	4379.64	0.0877	1.214	3300.85	air_transport/fasttext_cbow_10000000_100
6	6	air_transport/fasttext_cbow_10000000_100,txt	1.98279e+07	4452.85	0.057	1.2212	3410.84	air_transport/fasttext_cbow_10000000_100
7	7	air_transport/fasttext_cbow_10000000_100,txt	2.03636e+07	4512.61	0.0315	1.2272	3455.79	air_transport/fasttext_cbow_10000000_100
8	8	air_transport/fasttext_cbow_10000000_100,txt	1.92206e+07	4384.13	0.0859	1.2144	3274.14	air_transport/fasttext_cbow_10000000_100
9	9	air_transport/fasttext_cbow_10000000_100,txt	2.02821e+07	4503.57	0.0354	1.2263	3457.35	air_transport/fasttext_cbow_10000000_100
10	10	air_transport/fasttext_cbow_10000000_100,txt	2.0421e+07	4518.96	0.0288	1.2278	3479.45	air_transport/fasttext_cbow_10000000_100
11	11	air_transport/fasttext_cbow_10000000_100,txt	1.99648e+07	4468.2	0.0505	1.2227	3409.38	air_transport/fasttext_cbow_10000000_100
12	12	air_transport/fasttext_cbow_10000000_100,txt	1.94616e+07	4411.53	0.0744	1.2171	3356.06	air_transport/fasttext_cbow_10000000_100
13	13	air_transport/fasttext_cbow_10000000_100,txt	1.96061e+07	4427.88	0.0675	1.2187	3376.21	air_transport/fasttext_cbow_10000000_100
14	14	air_transport/fasttext_cbow_10000000_100,txt	1.9065e+07	4366.35	0.0933	1.2127	3293.79	air_transport/fasttext_cbow_10000000_100
15	15	air_transport/fasttext_cbow_10000000_100,txt	1.98936e+07	4460.22	0.0539	1.2219	3394.23	air_transport/fasttext_cbow_10000000_100
16	16	air_transport/fasttext_cbow_10000000_100,txt	2.02195e+07	4496.61	0.0384	1.2256	3466.86	air_transport/fasttext_cbow_10000000_100
17	17	air_transport/fasttext_cbow_10000000_100,txt	1.93231e+07	4395.8	0.081	1.2156	3307.22	air_transport/fasttext_cbow_10000000_100
18	18	air_transport/fasttext_cbow_10000000_100,txt	2.01768e+07	4491.86	0.0404	1.2251	3464.38	air_transport/fasttext_cbow_10000000_100
19	19	air_transport/fasttext_cbow_10000000_100,txt	1.92327e+07	4385.51	0.0853	1.2146	3334.34	air_transport/fasttext_cbow_10000000_100
0	0	air_transport/fasttext_cbow_10000000_100,txt	3.81865e+07	6179.52	0.0076	1.2328	4141.38	air_transport/fasttext_cbow_10000000_100
1	1	air_transport/fasttext_cbow_10000000_100,txt	3.76419e+07	6135.3	0.0218	1.2295	4070.38	air_transport/fasttext_cbow_10000000_100
2	2	air_transport/fasttext_cbow_10000000_100,txt	3.79419e+07	6159.7	0.014	1.2313	4105.64	air_transport/fasttext_cbow_10000000_100
3	3	air_transport/fasttext_cbow_10000000_100,txt	3.77334e+07	6142.75	0.0194	1.23	4061.86	air_transport/fasttext_cbow_10000000_100
4	4	air_transport/fasttext_cbow_10000000_100,txt	3.73074e+07	6107.97	0.0305	1.2274	4019.2	air_transport/fasttext_cbow_10000000_100
5	5	air_transport/fasttext_cbow_10000000_100,txt	3.89923e+07	6244.38	-0.0133	1.2377	4148.44	air_transport/fasttext_cbow_10000000_100
6	6	air_transport/fasttext_cbow_10000000_100,txt	3.78584e+07	6152.91	0.0161	1.2308	4057.97	air_transport/fasttext_cbow_10000000_100
7	7	air_transport/fasttext_cbow_10000000_100,txt	3.70866e+07	6089.88	0.0362	1.2261	4050.15	air_transport/fasttext_cbow_10000000_100
8	8	air_transport/fasttext_cbow_10000000_100,txt	3.79856e+07	6163.25	0.0128	1.2316	4134.25	air_transport/fasttext_cbow_10000000_100
9	9	air_transport/fasttext_cbow_10000000_100,txt	3.79106e+07	6157.16	0.0148	1.2311	4080.63	air_transport/fasttext_cbow_10000000_100
10	10	air_transport/fasttext_cbow_10000000_100,txt	3.75173e+07	6125.13	0.025	1.2287	4092.45	air_transport/fasttext_cbow_10000000_100
11	11	air_transport/fasttext_cbow_10000000_100,txt	3.743e+07	6118.01	0.0273	1.2282	4076.9	air_transport/fasttext_cbow_10000000_100
12	12	air_transport/fasttext_cbow_10000000_100,txt	3.77362e+07	6142.98	0.0193	1.23	4069.12	air_transport/fasttext_cbow_10000000_100
13	13	air_transport/fasttext_cbow_10000000_100,txt	3.82779e+07	6186.92	0.0052	1.2333	4120.73	air_transport/fasttext_cbow_10000000_100
14	14	air_transport/fasttext_cbow_10000000_100,txt	3.68457e+07	6070.06	0.0425	1.2246	3994.04	air_transport/fasttext_cbow_10000000_100
15	15	air_transport/fasttext_cbow_10000000_100,txt	3.69787e+07	6081.01	0.039	1.2254	3971.61	air_transport/fasttext_cbow_10000000_100
16	16	air_transport/fasttext_cbow_10000000_100,txt	3.7687e+07	6138.97	0.0206	1.2297	4079.86	air_transport/fasttext_cbow_10000000_100
17	17	air_transport/fasttext_cbow_10000000_100,txt	3.74952e+07	6123.34	0.0256	1.2286	4046.57	air_transport/fasttext_cbow_10000000_100
18	18	air_transport/fasttext_cbow_10000000_100,txt	3.79467e+07	6160.09	0.0139	1.2313	4142.7	air_transport/fasttext_cbow_10000000_100
19	19	air_transport/fasttext_cbow_10000000_100,txt	3.77596e+07	6144.89	0.0187	1.2302	4100.7	air_transport/fasttext_cbow_10000000_100
0	0	air_transport/fasttext_cbow_10000000_100,txt	2.88711e+07	5373.18	0.0691	1.2184	3704.88	air_transport/fasttext_cbow_10000000_100
1	1	air_transport/fasttext_cbow_10000000_100,txt	2.88352e+07	5369.84	0.0702	1.2181	3702.71	air_transport/fasttext_cbow_10000000_100
2	2	air_transport/fasttext_cbow_10000000_100,txt	2.83012e+07	5319.88	0.0874	1.2141	3665.23	air_transport/fasttext_cbow_10000000_100
3	3	air_transport/fasttext_cbow_10000000_100,txt	2.93649e+07	5418.94	0.0531	1.2221	3777.25	air_transport/fasttext_cbow_10000000_100
4	4	air_transport/fasttext_cbow_10000000_100,txt	2.83784e+07	5327.13	0.0849	1.2146	3672.69	air_transport/fasttext_cbow_10000000_100
5	5	air_transport/fasttext_cbow_10000000_100,txt	2.78835e+07	5280.49	0.1009	1.2109	3588.24	air_transport/fasttext_cbow_10000000_100
6	6	air_transport/fasttext_cbow_10000000_100,txt	2.95349e+07	5434.61	0.0476	1.2234	3774.66	air_transport/fasttext_cbow_10000000_100
7	7	air_transport/fasttext_cbow_10000000_100,txt	2.90464e+07	5389.47	0.0634	1.2197	3706.12	air_transport/fasttext_cbow_10000000_100
8	8	air_transport/fasttext_cbow_10000000_100,txt	2.86278e+07	5350.5	0.0769	1.2165	3668.81	air_transport/fasttext_cbow_10000000_100
9	9	air_transport/fasttext_cbow_10000000_100,txt	2.92284e+07	5406.33	0.0575	1.2211	3704.24	air_transport/fasttext_cbow_10000000_100
10	10	air_transport/fasttext_cbow_10000000_100,txt	2.88305e+07	5369.41	0.0704	1.2181	3703.99	air_transport/fasttext_cbow_10000000_100
11	11	air_transport/fasttext_cbow_10000000_100,txt	2.79914e+07	5290.69	0.0974	1.2117	3649.33	air_transport/fasttext_cbow_10000000_100
12	12	air_transport/fasttext_cbow_10000000_100,txt	2.80259e+07	5293.95	0.0963	1.212	3637.73	air_transport/fasttext_cbow_10000000_100
13	13	air_transport/fasttext_cbow_10000000_100,txt	2.89813e+07	5383.43	0.0655	1.2192	3732.83	air_transport/fasttext_cbow_10000000_100
14	14	air_transport/fasttext_cbow_10000000_100,txt	2.8749e+07	5361.81	0.073	1.2174	3720.63	air_transport/fasttext_cbow_10000000_100
15	15	air_transport/fasttext_cbow_10000000_100,txt	2.86272e+07	5350.44	0.0769	1.2165	3719.32	air_transport/fasttext_cbow_10000000_100
16	16	air_transport/fasttext_cbow_10000000_100,txt	2.84628e+07	5335.05	0.0822	1.2153	3677.67	air_transport/fasttext_cbow_10000000_100
17	17	air_transport/fasttext_cbow_10000000_100,txt	2.85965e+07	5347.57	0.0779	1.2163	3715.05	air_transport/fasttext_cbow_10000000_100
18	18	air_transport/fasttext_cbow_10000000_100,txt	2.8196e+07	5309.99	0.0908	1.2133	3632.14	air_transport/fasttext_cbow_10000000_100
19	19	air_transport/fasttext_cbow_10000000_100,txt	2.80448e+07	5295.74	0.0957	1.2121	3652.57	air_transport/fasttext_cbow_10000000_100
0	0	air_transport/fasttext_cbow_10000000_100,txt	4.53757e+07	6736.15	0.0642	1.2195	4530.54	air_transport/fasttext_cbow_10000000_100
1	1	air_transport/fasttext_cbow_10000000_100,txt	4.54831e+07	6744.12	0.0619	1.22	4541.6	air_transport/fasttext_cbow_10000000_100
2	2	air_transport/fasttext_cbow_10000000_100,txt	4.62999e+07	6804.4	0.0451	1.224	4574.7	air_transport/fasttext_cbow_10000000_100
3	3	air_transport/fasttext_cbow_10000000_100,txt	4.55355e+07	6748	0.0609	1.2203	4560.81	air_transport/fasttext_cbow_10000000_100
4	4	air_transport/fasttext_cbow_10000000_100,txt	4.51667e+07	6720.62	0.0685	1.2185	4501.9	air_transport/fasttext_cbow_10000000_100
5	5	air_transport/fasttext_cbow_10000000_100,txt	4.64557e+07	6815.84	0.0419	1.2247	4643.86	air_transport/fasttext_cbow_10000000_100
6	6	air_transport/fasttext_cbow_10000000_100,txt	4.5907e+07	6775.47	0.0532	1.2221	4561.4	air_transport/fasttext_cbow_10000000_100
7	7	air_transport/fasttext_cbow_10000000_100,txt	4.66569e+07	6830.58	0.0377	1.2257	4645.06	air_transport/fasttext_cbow_10000000_100
8	8	air_transport/fasttext_cbow_10000000_100,txt	4.65588e+07	6823.4	0.0398	1.2252	4641.1	air_transport/fasttext_cbow_10000000_100
9	9	air_transport/fasttext_cbow_10000000_100,txt	4.60312e+07	6784.63	0.0506	1.2227	4597.54	air_transport/fasttext_cbow_10000000_100
10	10	air_transport/fasttext_cbow_10000000_100,txt	4.5218e+07	6724.44	0.0674	1.2188	4503.27	air_transport/fasttext_cbow_10000000_100
11	11	air_transport/fasttext_cbow_10000000_100,txt	4.71685e+07	6867.94	0.0272	1.2282	4706.79	air_transport/fasttext_cbow_10000000_100
12	12	air_transport/fasttext_cbow_10000000_100,txt	4.64257e+07	6813.64	0.0425	1.2246	4607.69	air_transport/fasttext_cbow_10000000_100
13	13	air_transport/fasttext_cbow_10000000_100,txt	4.62162e+07	6798.25	0.0468	1.2236	4635.23	air_transport/fasttext_cbow_10000000_100
14	14	air_transport/fasttext_cbow_10000000_100,txt	4.59118e+07	6775.82	0.0531	1.2221	4589.27	air_transport/fasttext_cbow_10000000_100
15	15	air_transport/fasttext_cbow_10000000_100,txt	4.65325e+07	6821.47	0.0403	1.2251	4653.58	air_transport/fasttext_cbow_10000000_100
16	16	air_transport/fasttext_cbow_10000000_100,txt	4.62593e+07	6801.42	0.0459	1.2238	4535.42	air_transport/fasttext_cbow_10000000_100
17	17	air_transport/fasttext_cbow_10000000_100,txt	4.59775e+07	6780.67	0.0518	1.2224	4595.06	air_transport/fasttext_cbow_10000000_100
18	18	air_transport/fasttext_cbow_10000000_100,txt	4.57029e+07	6760.39	0.0574	1.2211	4576.2	air_transport/fasttext_cbow_10000000_100
19	19	air_transport/fasttext_cbow_10000000_100,txt	4.66347e+07	6828.96	0.0382	1.2256	4598.83	air_transport/fasttext_cbow_10000000_100
0	0	air_transport/fasttext_cbow_10000000_100,txt	3.20332e+07	5659.79	0.0558	1.2215	3812.54	air_transport/fasttext_cbow_10000000_100
1	1	air_transport/fasttext_cbow_10000000_100,txt	3.07627e+07	5546.41	0.0932	1.2127	3683.76	air_transport/fasttext_cbow_10000000_100
2	2	air_transport/fasttext_cbow_10000000_100,txt	3.09298e+07	5561.46	0.0883	1.2138	3663.31	air_transport/fasttext_cbow_10000000_100
3	3	air_transport/fasttext_cbow_10000000_100,txt	3.12019e+07	5585.86	0.0803	1.2157	3661.17	air_transport/fasttext_cbow_10000000_100
4	4	air_transport/fasttext_cbow_10000000_100,txt	3.17974e+07	5638.92	0.0627	1.2198	3777.88	air_transport/fasttext_cbow_10000000_100
5	5	air_transport/fasttext_cbow_10000000_100,txt	3.24013e+07	5692.21	0.045	1.224	3764.74	air_transport/fasttext_cbow_10000000_100
6	6	air_transport/fasttext_cbow_10000000_100,txt	3.14607e+07	5608.98	0.0727	1.2175	3708.46	air_transport/fasttext_cbow_10000000_100
7	7	air_transport/fasttext_cbow_10000000_100,txt	3.1078e+07	5574.76	0.084	1.2149	3638.64	air_transport/fasttext_cbow_10000000_100
8	8	air_transport/fasttext_cbow_10000000_100,txt	3.14227e+07	5605.6	0.0738	1.2173	3685.66	air_transport/fasttext_cbow_10000000_100
9	9	air_transport/fasttext_cbow_10000000_100,txt	3.08623e+07	5555.39	0.0903	1.2134	3662.58	air_transport/fasttext_cbow_10000000_100
10	10	air_transport/fasttext_cbow_10000000_100,txt	3.18998e+07	5647.99	0.0597	1.2206	3786.35	air_transport/fasttext_cbow_10000000_100
11	11	air_transport/fasttext_cbow_10000000_100,txt	3.16589e+07	5626.63	0.0668	1.2189	3698.31	air_transport/fasttext_cbow_10000000_100
12	12	air_transport/fasttext_cbow_10000000_100,txt	3.21387e+07	5669.1	0.0527	1.2222	3769.77	air_transport/fasttext_cbow_10000000_100
13	13	air_transport/fasttext_cbow_10000000_100,txt	3.12852e+07	5593.31	0.0778	1.2163	3691.02	air_transport/fasttext_cbow_10000000_100
14	14	air_transport/fasttext_cbow_10000000_100,txt	3.14199e+07	5605.35	0.0739	1.2172	3766.88	air_transport/fasttext_cbow_10000000_100
15	15	air_transport/fasttext_cbow_10000000_100,txt	3.23241e+07	5685.43	0.0472	1.2235	3775.38	air_transport/fasttext_cbow_10000000_100
16	16	air_transport/fasttext_cbow_10000000_100,txt	3.17084e+07	5631.02	0.0654	1.2192	3730.33	air_transport/fasttext_cbow_10000000_100
17	17	air_transport/fasttext_cbow_10000000_100,txt	3.09793e+07	5565.9	0.0869	1.2142	3697.12	air_transport/fasttext_cbow_10000000_100
18	18	air_transport/fasttext_cbow_10000000_100,txt	3.20652e+07	5662.62	0.0549	1.2217	3769.99	air_transport/fasttext_cbow_10000000_100
19	19	air_transport/fasttext_cbow_10000000_100,txt	3.20655e+07	5662.64	0.0548	1.2217	3731.95	air_transport/fasttext_cbow_10000000_100
0	0	air_transport/fasttext_cbow_10000000_100,txt	3.30553e+07	5749.38	0.0378	1.2257	3815.81	air_transport/fasttext_cbow_10000000_100
1	1	air_transport/fasttext_cbow_10000000_100,txt	3.24841e+07	5699.48	0.0544	1.2218	3814.05	air_transport/fasttext_cbow_10000000_100
2	2	air_transport/fasttext_cbow_10000000_100,txt	3.27999e+07	5727.12	0.0452	1.224	3827.46	air_transport/fasttext_cbow_10000000_100
3	3	air_transport/fasttext_cbow_10000000_100,txt	32746152	5722.43	0.0468	1.2236	3849.17	air_transport/fasttext_cbow_10000000_100
4	4	air_transport/fasttext_cbow_10000000_100,txt	3.27935e+07	5726.56	0.0454	1.2239	3869.55	air_transport/fasttext_cbow_10000000_100
5	5	air_transport/fasttext_cbow_10000000_100,txt	3.31714e+07	5759.46	0.0344	1.2265	3927.06	air_transport/fasttext_cbow_10000000_100
6	6	air_transport/fasttext_cbow_10000000_100,txt	3.30839e+07	5751.86	0.037	1.2259	3881.06	air_transport/fasttext_cbow_10000000_100
7	7	air_transport/fasttext_cbow_10000000_100,txt	3.22191e+07	5676.19	0.0621	1.22	3811.07	air_transport/fasttext_cbow_10000000_100
8	8	air_transport/fasttext_cbow_10000000_100,txt	3.30931e+07	5752.66	0.0367	1.226	3894.37	air_transport/fasttext_cbow_10000000_100
9	9	air_transport/fasttext_cbow_10000000_100,txt	3.20526e+07	5661.5	0.067	1.2189	3833.33	air_transport/fasttext_cbow_10000000_100
10	10	air_transport/fasttext_cbow_10000000_100,txt	3.30574e+07	5749.55	0.0377	1.2257	3880.64	air_transport/fasttext_cbow_10000000_100
11	11	air_transport/fasttext_cbow_10000000_100,txt	3.24815e+07	5699.25	0.0545	1.2218	3726.86	air_transport/fasttext_cbow_10000000_100
12	12	air_transport/fasttext_cbow_10000000_100,txt	3.33043e+07	5770.98	0.0305	1.2274	3844.78	air_transport/fasttext_cbow_10000000_100
13	13	air_transport/fasttext_cbow_10000000_100,txt	3.33269e+07	5772.95	0.0299	1.2276	3899.47	air_transport/fasttext_cbow_10000000_100
14	14	air_transport/fasttext_cbow_10000000_100,txt	3.30127e+07	5745.67	0.039	1.2254	3842.09	air_transport/fasttext_cbow_10000000_100
15	15	air_transport/fasttext_cbow_10000000_100,txt	3.37421e+07	5808.79	0.0178	1.2304	3943.93	air_transport/fasttext_cbow_10000000_100
16	16	air_transport/fasttext_cbow_10000000_100,txt	3.32015e+07	5762.07	0.0335	1.2267	3942.57	air_transport/fasttext_cbow_10000000_100
17	17	air_transport/fasttext_cbow_10000000_100,txt	3.30888e+07	5752.28	0.0368	1.2259	3825.48	air_transport/fasttext_cbow_10000000_100
18	18	air_transport/fasttext_cbow_10000000_100,txt	33319056	5772.27	0.0301	1.2275	3948.18	air_transport/fasttext_cbow_10000000_100
19	19	air_transport/fasttext_cbow_10000000_100,txt	3.23153e+07	5684.65	0.0593	1.2206	3769.42	air_transport/fasttext_cbow_10000000_100
0	0	air_transport/glove_100000000_100,txt,txt	1.48845e+07	3858.04	0.0098	1.2323	3107.7	air_transport/glove_100000000_100
1	1	air_transport/glove_100000000_100,txt,txt	1.51607e+07	3893.67	-0.0085	1.2366	3153.84	air_transport/glove_100000000_100
2	2	air_transport/glove_100000000_100,txt,txt	1.50281e+07	3876.61	0.0003	1.2345	3112.48	air_transport/glove_100000000_100
3	3	air_transport/glove_100000000_100,txt,txt	1.46833e+07	3831.88	0.0232	1.2291	3063.56	air_transport/glove_100000000_100
4	4	air_transport/glove_100000000_100,txt,txt	1.4612e+07	3822.57	0.028	1.228	3075.25	air_transport/glove_100000000_100
5	5	air_transport/glove_100000000_100,txt,txt	1.46147e+07	3822.92	0.0278	1.2281	3122.61	air_transport/glove_100000000_100
6	6	air_transport/glove_100000000_100,txt,txt	1.49868e+07	3871.28	0.003	1.2339	3161.36	air_transport/glove_100000000_100
7	7	air_transport/glove_100000000_100,txt,txt	1.49992e+07	3872.88	0.0022	1.2341	3171.44	air_transport/glove_100000000_100
8	8	air_transport/glove_100000000_100,txt,txt	1.48611e+07	3855.01	0.0114	1.2319	3110.29	air_transport/glove_100000000_100
9	9	air_transport/glove_100000000_100,txt,txt	1.49521e+07	3866.8	0.0053	1.2333	3131.37	air_transport/glove_100000000_100
10	10	air_transport/glove_100000000_100,txt,txt	1.46344e+07	3825.49	0.0265	1.2284	3064.58	air_transport/glove_100000000_100
11	11	air_transport/glove_100000000_100,txt,txt	1.49099e+07	3861.34	0.0081	1.2327	3107.29	air_transport/glove_100000000_100
12	12	air_transport/glove_100000000_100,txt,txt	1.49899e+07	3871.68	0.0028	1.2339	3071.78	air_transport/glove_100000000_100
13	13	air_transport/glove_100000000_100,txt,txt	1.56556e+07	3956.71	-0.0415	1.2443	3209.89	air_transport/glove_100000000_100
14	14	air_transport/glove_100000000_100,txt,txt	1.58779e+07	3984.71	-0.0563	1.2478	3003.67	air_transport/glove_100000000_100
15	15	air_transport/glove_100000000_100,txt,txt	1.51643e+07	3894.13	-0.0088	1.2366	3187.07	air_transport/glove_100000000_100
16	16	air_transport/glove_100000000_100,txt,txt	1.49371e+07	3864.85	0.0063	1.2331	3099.51	air_transport/glove_100000000_100
17	17	air_transport/glove_100000000_100,txt,txt	1.50259e+07	3876.32	0.0004	1.2345	3116.32	air_transport/glove_100000000_100
18	18	air_transport/glove_100000000_100,txt,txt	1.47424e+07	3839.58	0.0193	1.23	3111.93	air_transport/glove_100000000_100
19	19	air_transport/glove_100000000_100,txt,txt	1.50456e+07	3878.87	-0.0009	1.2348	3014.83	air_transport/glove_100000000_100
0	0	air_transport/glove_100000000_100,txt,txt	2.52525e+07	5025.19	0.0201	1.2299	3913.42	air_transport/glove_100000000_100
1	1	air_transport/glove_100000000_100,txt,txt	2.61225e+07	5111.02	-0.0137	1.2378	3916.01	air_transport/glove_100000000_100
2	2	air_transport/glove_100000000_100,txt,txt	2.42679e+07	4926.24	0.0583	1.2209	3839.36	air_transport/glove_100000000_100
3	3	air_transport/glove_100000000_100,txt,txt	2.48931e+07	4989.3	0.034	1.2266	3869.15	air_transport/glove_100000000_100
4	4	air_transport/glove_100000000_100,txt,txt	2.56528e+07	5064.86	0.0045	1.2335	3897.37	air_transport/glove_100000000_100
5	5	air_transport/glove_100000000_100,txt,txt	2.64525e+07	5143.2	-0.0265	1.2408	3891.53	air_transport/glove_100000000_100
6	6	air_transport/glove_100000000_100,txt,txt	2.46145e+07	4961.3	0.0448	1.2241	3910.12	air_transport/glove_100000000_100
7	7	air_transport/glove_100000000_100,txt,txt	2.64238e+07	5140.41	-0.0254	1.2405	3918.32	air_transport/glove_100000000_100
8	8	air_transport/glove_100000000_100,txt,txt	2.57302e+07	5072.49	0.0015	1.2342	3819.68	air_transport/glove_100000000_100
9	9	air_transport/glove_100000000_100,txt,txt	2.49527e+07	4995.27	0.0317	1.2271	3866.47	air_transport/glove_100000000_100
10	10	air_transport/glove_100000000_100,txt,txt	2.56626e+07	5065.83	0.0041	1.2336	3914.03	air_transport/glove_100000000_100
11	11	air_transport/glove_100000000_100,txt,txt	2.53814e+07	5037.99	0.0151	1.231	3913.94	air_transport/glove_100000000_100
12	12	air_transport/glove_100000000_100,txt,txt	2.50305e+07	5003.05	0.0287	1.2278	3910.45	air_transport/glove_100000000_100
13	13	air_transport/glove_100000000_100,txt,txt	2.59628e+07	5095.37	-0.0075	1.2363	3902.24	air_transport/glove_100000000_100
14	14	air_transport/glove_100000000_100,txt,txt	2.81136e+07	5302.22	-0.091	1.2559	3923.03	air_transport/glove_100000000_100
15	15	air_transport/glove_100000000_100,txt,txt	2.70712e+07	5203	-0.0505	1.2464	3919.69	air_transport/glove_100000000_100
16	16	air_transport/glove_100000000_100,txt,txt	2.44618e+07	4945.89	0.0507	1.2227	3869.01	air_transport/glove_100000000_100
17	17	air_transport/glove_100000000_100,txt,txt	2.60374e+07	5102.68	-0.0104	1.237	3860.11	air_transport/glove_100000000_100
18	18	air_transport/glove_100000000_100,txt,txt	2.53024e+07	5030.15	0.0181	1.2303	3911.84	air_transport/glove_100000000_100
19	19	air_transport/glove_100000000_100,txt,txt	2.58285e+07	5082.17	-0.0023	1.2351	3922.32	air_transport/glove_100000000_100
0	0	air_transport/glove_100000000_100,txt,txt	5.21994e+07	7224.91	-0.0033	1.2353	4760.37	air_transport/glove_100000000_100
1	1	air_transport/glove_100000000_100,txt,txt	5.26874e+07	7258.61	-0.0127	1.2375	4765.18	air_transport/glove_100000000_100
2	2	air_transport/glove_100000000_100,txt,txt	5.33882e+07	7306.72	-0.0262	1.2407	4781.06	air_transport/glove_100000000_100
3	3	air_transport/glove_100000000_100,txt,txt	5.37339e+07	7330.34	-0.0328	1.2423	4775.05	air_transport/glove_100000000_100
4	4	air_transport/glove_100000000_100,txt,txt	5.22538e+07	7228.68	-0.0044	1.2356	4781.19	air_transport/glove_100000000_100
5	5	air_transport/glove_100000000_100,txt,txt	5.29366e+07	7275.76	-0.0175	1.2387	4750.19	air_transport/glove_100000000_100
6	6	air_transport/glove_100000000_100,txt,txt	5.33866e+07	7306.61	-0.0261	1.2407	4794.61	air_transport/glove_100000000_100
7	7	air_transport/glove_100000000_100,txt,txt	5.37817e+07	7333.6	-0.0337	1.2425	4778.84	air_transport/glove_100000000_100
8	8	air_transport/glove_100000000_100,txt,txt	5.30801e+07	7285.61	-0.0203	1.2393	4798.82	air_transport/glove_100000000_100
9	9	air_transport/glove_100000000_100,txt,txt	5.29059e+07	7273.64	-0.0169	1.2385	4771.47	air_transport/glove_100000000_100
10	10	air_transport/glove_100000000_100,txt,txt	5.156e+07	7180.53	0.009	1.2325	4781.7	air_transport/glove_100000000_100
11	11	air_transport/glove_100000000_100,txt,txt	5.16206e+07	7184.75	0.0078	1.2327	4811.63	air_transport/glove_100000000_100
12	12	air_transport/glove_100000000_100,txt,txt	5.14e+07	7169.38	0.012	1.2317	4743.95	air_transport/glove_100000000_100
13	13	air_transport/glove_100000000_100,txt,txt	5.31267e+07	7288.81	-0.0211	1.2395	4732.15	air_transport/glove_100000000_100
14	14	air_transport/glove_100000000_100,txt,txt	5.40228e+07	7350.02	-0.0384	1.2436	4816.94	air_transport/glove_100000000_100
15	15	air_transport/glove_100000000_100,txt,txt	5.22696e+07	7229.77	-0.0047	1.2357	4763.7	air_transport/glove_100000000_100
16	16	air_transport/glove_100000000_100,txt,txt	5.23338e+07	7234.21	-0.0059	1.236	4813.62	air_transport/glove_100000000_100
17	17	air_transport/glove_100000000_100,txt,txt	5.37058e+07	7328.42	-0.0323	1.2421	4739.11	air_transport/glove_100000000_100
18	18	air_transport/glove_100000000_100,txt,txt	5.20515e+07	7214.67	-0.0005	1.2347	4753.72	air_transport/glove_100000000_100
19	19	air_transport/glove_100000000_100,txt,txt	5.34577e+07	7311.47	-0.0275	1.241	4840.08	air_transport/glove_100000000_100
0	0	air_transport/glove_100000000_100,txt,txt	1.93971e+07	4404.21	0.0231	1.2292	3435.98	air_transport/glove_100000000_100
1	1	air_transport/glove_100000000_100,txt,txt	1.83903e+07	4288.39	0.0738	1.2173	3314.35	air_transport/glove_100000000_100
2	2	air_transport/glove_100000000_100,txt,txt	1.89161e+07	4349.26	0.0473	1.2235	3415.75	air_transport/glove_100000000_100
3	3	air_transport/glove_100000000_100,txt,txt	1.84964e+07	4300.75	0.0684	1.2185	3277.79	air_transport/glove_100000000_100
4	4	air_transport/glove_100000000_100,txt,txt	1.90746e+07	4367.45	0.0393	1.2253	3460.05	air_transport/glove_100000000_100
5	5	air_transport/glove_100000000_100,txt,txt	1.87338e+07	4328.26	0.0565	1.2213	3403.31	air_transport/glove_100000000_100
6	6	air_transport/glove_100000000_100,txt,txt	2.09445e+07	4576.51	-0.0549	1.2474	3230.4	air_transport/glove_100000000_100
7	7	air_transport/glove_100000000_100,txt,txt	1.93522e+07	4399.11	0.0253	1.2286	3410.45	air_transport/glove_100000000_100
8	8	air_transport/glove_100000000_100,txt,txt	1.89269e+07	4350.51	0.0468	1.2236	3446.81	air_transport/glove_100000000_100
9	9	air_transport/glove_100000000_100,txt,txt	1.88266e+07	4338.96	0.0518	1.2224	3408.24	air_transport/glove_100000000_100
10	10	air_transport/glove_100000000_100,txt,txt	1.8873e+07	4344.31	0.0495	1.223	3438.07	air_transport/glove_100000000_100
11	11	air_transport/glove_100000000_100,txt,txt	1.90491e+07	4364.52	0.0406	1.225	3442.25	air_transport/glove_100000000_100
12	12	air_transport/glove_100000000_100,txt,txt	1.90467e+07	4364.25	0.0407	1.225	3461.64	air_transport/glove_100000000_100
13	13	air_transport/glove_100000000_100,txt,txt	1.88118e+07	4337.25	0.0526	1.2222	3411.47	air_transport/glove_100000000_100
14	14	air_transport/glove_100000000_100,txt,txt	1.90921e+07	4369.45	0.0384	1.2256	3459	air_transport/glove_100000000_100
15	15	air_transport/glove_100000000_100,txt,txt	1.86658e+07	4320.4	0.0599	1.2205	3393.08	air_transport/glove_100000000_100
16	16	air_transport/glove_100000000_100,txt,txt	1.93707e+07	4401.21	0.0244	1.2288	3400.33	air_transport/glove_100000000_100
17	17	air_transport/glove_100000000_100,txt,txt	1.91567e+07	4376.83	0.0352	1.2263	3386.56	air_transport/glove_100000000_100
18	18	air_transport/glove_100000000_100,txt,txt	1.90513e+07	4364.78	0.0405	1.2251	3434.37	air_transport/glove_100000000_100
19	19	air_transport/glove_100000000_100,txt,txt	1.90522e+07	4364.88	0.0404	1.2251	3399.93	air_transport/glove_100000000_100
0	0	air_transport/glove_100000000_100,txt,txt	3.52574e+07	5937.79	-0.0812	1.2536	4323.24	air_transport/glove_100000000_100
1	1	air_transport/glove_100000000_100,txt,txt	3.6218e+07	6018.14	-0.1107	1.2605	4338.58	air_transport/glove_100000000_100
2	2	air_transport/glove_100000000_100,txt,txt	3.69362e+07	6077.52	-0.1327	1.2657	4318.99	air_transport/glove_100000000_100
3	3	air_transport/glove_100000000_100,txt,txt	3.54758e+07	5956.16	-0.0879	1.2552	4313.35	air_transport/glove_100000000_100
4	4	air_transport/glove_100000000_100,txt,txt	3.75301e+07	6126.19	-0.1509	1.27	4361.63	air_transport/glove_100000000_100
5	5	air_transport/glove_100000000_100,txt,txt	3.78884e+07	6155.35	-0.1619	1.2725	4359.1	air_transport/glove_100000000_100
6	6	air_transport/glove_100000000_100,txt,txt	3.5378e+07	5947.94	-0.0849	1.2545	4333.98	air_transport/glove_100000000_100
7	7	air_transport/glove_100000000_100,txt,txt	3.53709e+07	5947.35	-0.0847	1.2544	4284.35	air_transport/glove_100000000_100
8	8	air_transport/glove_100000000_100,txt,txt	3.79098e+07	6157.09	-0.1625	1.2727	4387.44	air_transport/glove_100000000_100
9	9	air_transport/glove_100000000_100,txt,txt	3.51792e+07	5931.2	-0.0788	1.2531	4241.44	air_transport/glove_100000000_100
10	10	air_transport/glove_100000000_100,txt,txt	3.59243e+07	5993.69	-0.1016	1.2584	4332.85	air_transport/glove_100000000_100
11	11	air_transport/glove_100000000_100,txt,txt	3.58755e+07	5989.62	-0.1002	1.2581	4344.89	air_transport/glove_100000000_100
12	12	air_transport/glove_100000000_100,txt,txt	3.79674e+07	6161.77	-0.1643	1.2731	4438.33	air_transport/glove_100000000_100
13	13	air_transport/glove_100000000_100,txt,txt	3.73128e+07	6108.42	-0.1442	1.2684	4345.81	air_transport/glove_100000000_100
14	14	air_transport/glove_100000000_100,txt,txt	3.4583e+07	5880.73	-0.0605	1.2488	4272.5	air_transport/glove_100000000_100
15	15	air_transport/glove_100000000_100,txt,txt	3.78904e+07	6155.52	-0.1619	1.2726	4383.74	air_transport/glove_100000000_100
16	16	air_transport/glove_100000000_100,txt,txt	3.75847e+07	6130.63	-0.1526	1.2704	4392.92	air_transport/glove_100000000_100
17	17	air_transport/glove_100000000_100,txt,txt	3.57401e+07	5978.3	-0.096	1.2571	4347.33	air_transport/glove_100000000_100
18	18	air_transport/glove_100000000_100,txt,txt	3.7919e+07	6157.84	-0.1628	1.2728	4415.48	air_transport/glove_100000000_100
19	19	air_transport/glove_100000000_100,txt,txt	3.73199e+07	6109	-0.1444	1.2685	4358.02	air_transport/glove_100000000_100
0	0	air_transport/glove_100000000_100,txt,txt	2.80167e+07	5293.08	-0.0052	1.2358	3663.96	air_transport/glove_100000000_100
1	1	air_transport/glove_100000000_100,txt,txt	2.80345e+07	5294.76	-0.0058	1.2359	3727.62	air_transport/glove_100000000_100
2	2	air_transport/glove_100000000_100,txt,txt	2.8587e+07	5346.68	-0.0257	1.2406	3662.31	air_transport/glove_100000000_100
3	3	air_transport/glove_100000000_100,txt,txt	2.83296e+07	5322.55	-0.0164	1.2384	3686.05	air_transport/glove_100000000_100
4	4	air_transport/glove_100000000_100,txt,txt	2.82316e+07	5313.34	-0.0129	1.2376	3718.28	air_transport/glove_100000000_100
5	5	air_transport/glove_100000000_100,txt,txt	2.87726e+07	5364.01	-0.0323	1.2421	3697.13	air_transport/glove_100000000_100
6	6	air_transport/glove_100000000_100,txt,txt	2.83939e+07	5328.6	-0.0187	1.239	3677.32	air_transport/glove_100000000_100
7	7	air_transport/glove_100000000_100,txt,txt	2.84643e+07	5335.2	-0.0213	1.2396	3672.98	air_transport/glove_100000000_100
8	8	air_transport/glove_100000000_100,txt,txt	2.8449e+07	5333.76	-0.0207	1.2394	3717.08	air_transport/glove_100000000_100
9	9	air_transport/glove_100000000_100,txt,txt	2.80601e+07	5297.18	-0.0068	1.2362	3715.23	air_transport/glove_100000000_100
10	10	air_transport/glove_100000000_100,txt,txt	2.81608e+07	5306.67	-0.0104	1.237	3648.06	air_transport/glove_100000000_100
11	11	air_transport/glove_100000000_100,txt,txt	2.84533e+07	5334.16	-0.0209	1.2395	3686.03	air_transport/glove_100000000_100
12	12	air_transport/glove_100000000_100,txt,txt	2.88695e+07	5373.04	-0.0358	1.243	3658.37	air_transport/glove_100000000_100
13	13	air_transport/glove_100000000_100,txt,txt	2.78957e+07	5281.64	-0.0009	1.2348	3723.05	air_transport/glove_100000000_100
14	14	air_transport/glove_100000000_100,txt,txt	2.80595e+07	5297.12	-0.0067	1.2361	3632.08	air_transport/glove_100000000_100
15	15	air_transport/glove_100000000_100,txt,txt	2.80052e+07	5292	-0.0048	1.2357	3704.6	air_transport/glove_100000000_100
16	16	air_transport/glove_100000000_100,txt,txt	2.77194e+07	5264.92	0.0055	1.2333	3703.7	air_transport/glove_100000000_100
17	17	air_transport/glove_100000000_100,txt,txt	2.77563e+07	5268.43	0.0041	1.2336	3697.07	air_transport/glove_100000000_100
18	18	air_transport/glove_100000000_100,txt,txt	2.86612e+07	5353.62	-0.0283	1.2412	3656.85	air_transport/glove_100000000_100
19	19	air_transport/glove_100000000_100,txt,txt	2.83417e+07	5323.69	-0.0169	1.2385	3747.28	air_transport/glove_100000000_100
0	0	air_transport/glove_100000000_100,txt,txt	3.14878e+07	5611.4	-0.0333	1.2424	3901.31	air_transport/glove_100000000_100
1	1	air_transport/glove_100000000_100,txt,txt	3.11827e+07	5584.15	-0.0232	1.24	3906.47	air_transport/glove_100000000_100
2	2	air_transport/glove_100000000_100,txt,txt	3.06687e+07	5537.94	-0.0064	1.2361	3883.75	air_transport/glove_100000000_100
3	3	air_transport/glove_100000000_100,txt,txt	3.07829e+07	5548.23	-0.0101	1.2369	3895.19	air_transport/glove_100000000_100
4	4	air_transport/glove_100000000_100,txt,txt	3.11506e+07	5581.28	-0.0222	1.2398	3907.24	air_transport/glove_100000000_100
5	5	air_transport/glove_100000000_100,txt,txt	3.03551e+07	5509.54	0.0039	1.2337	3899.55	air_transport/glove_100000000_100
6	6	air_transport/glove_100000000_100,txt,txt	3.10074e+07	5568.43	-0.0175	1.2387	3921.48	air_transport/glove_100000000_100
7	7	air_transport/glove_100000000_100,txt,txt	3.17931e+07	5638.53	-0.0433	1.2447	3906.7	air_transport/glove_100000000_100
8	8	air_transport/glove_100000000_100,txt,txt	3.13572e+07	5599.75	-0.029	1.2414	3955.49	air_transport/glove_100000000_100
9	9	air_transport/glove_100000000_100,txt,txt	3.06317e+07	5534.59	-0.0052	1.2358	3880.83	air_transport/glove_100000000_100
10	10	air_transport/glove_100000000_100,txt,txt	3.21331e+07	5668.6	-0.0544	1.2473	3895.93	air_transport/glove_100000000_100
11	11	air_transport/glove_100000000_100,txt,txt	3.10236e+07	5569.89	-0.018	1.2388	3964.39	air_transport/glove_100000000_100
12	12	air_transport/glove_100000000_100,txt,txt	3.09029e+07	5559.03	-0.0141	1.2379	3919.04	air_transport/glove_100000000_100
13	13	air_transport/glove_100000000_100,txt,txt	3.10861e+07	5575.49	-0.0201	1.2393	3906.03	air_transport/glove_100000000_100
14	14	air_transport/glove_100000000_100,txt,txt	3.13217e+07	5596.58	-0.0278	1.2411	3882.81	air_transport/glove_100000000_100
15	15	air_transport/glove_100000000_100,txt,txt	3.16486e+07	5625.71	-0.0385	1.2436	3889.02	air_transport/glove_100000000_100
16	16	air_transport/glove_100000000_100,txt,txt	3.11588e+07	5582.01	-0.0225	1.2398	3902.79	air_transport/glove_100000000_100
17	17	air_transport/glove_100000000_100,txt,txt	3.07565e+07	5545.86	-0.0093	1.2367	3880.24	air_transport/glove_100000000_100
18	18	air_transport/glove_100000000_100,txt,txt	3.08246e+07	5551.99	-0.0115	1.2373	3903.34	air_transport/glove_100000000_100
19	19	air_transport/glove_100000000_100,txt,txt	3.07677e+07	5546.86	-0.0096	1.2368	3918.01	air_transport/glove_100000000_100
0	0	air_transport/glove_100000000_100,txt,txt	3.45825e+07	5880.69	-0.0625	1.2492	3988.8	air_transport/glove_100000000_100
1	1	air_transport/glove_100000000_100,txt,txt	3.54567e+07	5954.55	-0.0894	1.2555	4049.32	air_transport/glove_100000000_100
2	2	air_transport/glove_100000000_100,txt,txt	3.46169e+07	5883.62	-0.0636	1.2495	4014.55	air_transport/glove_100000000_100
3	3	air_transport/glove_100000000_100,txt,txt	3.52871e+07	5940.29	-0.0842	1.2543	4022.41	air_transport/glove_100000000_100
4	4	air_transport/glove_100000000_100,txt,txt	3.41718e+07	5845.67	-0.0499	1.2463	3982.56	air_transport/glove_100000000_100
5	5	air_transport/glove_100000000_100,txt,txt	3.39249e+07	5824.51	-0.0423	1.2445	3953.29	air_transport/glove_100000000_100
6	6	air_transport/glove_100000000_100,txt,txt	3.41004e+07	5839.56	-0.0477	1.2458	3948.66	air_transport/glove_100000000_100
7	7	air_transport/glove_100000000_100,txt,txt	3.66866e+07	6056.95	-0.1272	1.2644	4090.98	air_transport/glove_100000000_100
8	8	air_transport/glove_100000000_100,txt,txt	3.47654e+07	5896.22	-0.0682	1.2506	4020.22	air_transport/glove_100000000_100
9	9	air_transport/glove_100000000_100,txt,txt	3.51806e+07	5931.32	-0.0809	1.2536	4049.05	air_transport/glove_100000000_100
10	10	air_transport/glove_100000000_100,txt,txt	3.4238e+07	5851.32	-0.052	1.2468	4010.91	air_transport/glove_100000000_100
11	11	air_transport/glove_100000000_100,txt,txt	3.42058e+07	5848.57	-0.051	1.2465	3954.45	air_transport/glove_100000000_100
12	12	air_transport/glove_100000000_100,txt,txt	3.4372e+07	5862.76	-0.0561	1.2477	3992	air_transport/glove_100000000_100
13	13	air_transport/glove_100000000_100,txt,txt	3.44493e+07	5869.36	-0.0585	1.2483	3968.29	air_transport/glove_100000000_100
14	14	air_transport/glove_100000000_100,txt,txt	3.49607e+07	5912.75	-0.0742	1.252	4029.04	air_transport/glove_100000000_100
15	15	air_transport/glove_100000000_100,txt,txt	3.44464e+07	5869.11	-0.0584	1.2483	3969.02	air_transport/glove_100000000_100
16	16	air_transport/glove_100000000_100,txt,txt	3.40546e+07	5835.63	-0.0463	1.2454	3978.05	air_transport/glove_100000000_100
17	17	air_transport/glove_100000000_100,txt,txt	3.68221e+07	6068.12	-0.1314	1.2654	4095.31	air_transport/glove_100000000_100
18	18	air_transport/glove_100000000_100,txt,txt	3.40754e+07	5837.41	-0.047	1.2456	4016.92	air_transport/glove_100000000_100
19	19	air_transport/glove_100000000_100,txt,txt	3.43803e+07	5863.47	-0.0563	1.2478	3988.69	air_transport/glove_100000000_100
0	0	air_transport/glove_100000000_100,txt,txt	3.44722e+07	5871.3	-0.0417	1.2444	3671.7	air_transport/glove_100000000_100
1	1	air_transport/glove_100000000_100,txt,txt	3.40473e+07	5835	-0.0289	1.2413	3709.2	air_transport/glove_100000000_100
2	2	air_transport/glove_100000000_100,txt,txt	3.46313e+07	5884.83	-0.0465	1.2455	3723.2	air_transport/glove_100000000_100
3	3	air_transport/glove_100000000_100,txt,txt	3.46571e+07	5887.03	-0.0473	1.2457	3662.33	air_transport/glove_100000000_100
4	4	air_transport/glove_100000000_100,txt,txt	3.4018e+07	5832.5	-0.028	1.2411	3720.18	air_transport/glove_100000000_100
5	5	air_transport/glove_100000000_100,txt,txt	3.29946e+07	5744.09	0.0029	1.2339	3663.38	air_transport/glove_100000000_100
6	6	air_transport/glove_100000000_100,txt,txt	3.3482e+07	5786.37	-0.0118	1.2373	3718.25	air_transport/glove_100000000_100
7	7	air_transport/glove_100000000_100,txt,txt	3.27061e+07	5718.93	0.0117	1.2318	3730.51	air_transport/glove_100000000_100
8	8	air_transport/glove_100000000_100,txt,txt	3.42057e+07	5848.56	-0.0337	1.2425	3730.35	air_transport/glove_100000000_100
9	9	air_transport/glove_100000000_100,txt,txt	3.28782e+07	5733.95	0.0065	1.2331	3687.58	air_transport/glove_100000000_100
10	10	air_transport/glove_100000000_100,txt,txt	3.36417e+07	5800.14	-0.0166	1.2385	3683.18	air_transport/glove_100000000_100
11	11	air_transport/glove_100000000_100,txt,txt	3.42126e+07	5849.15	-0.0339	1.2425	3705.38	air_transport/glove_100000000_100
12	12	air_transport/glove_100000000_100,txt,txt	3.35527e+07	5792.47	-0.0139	1.2378	3731.79	air_transport/glove_100000000_100
13	13	air_transport/glove_100000000_100,txt,txt	3.45424e+07	5877.28	-0.0438	1.2449	3732.74	air_transport/glove_100000000_100
14	14	air_transport/glove_100000000_100,txt,txt	3.39292e+07	5824.87	-0.0253	1.2405	3720.85	air_transport/glove_100000000_100
15	15	air_transport/glove_100000000_100,txt,txt	3.48771e+07	5905.68	-0.0539	1.2472	3700.32	air_transport/glove_100000000_100
16	16	air_transport/glove_100000000_100,txt,txt	3.43542e+07	5861.25	-0.0381	1.2435	3692.39	air_transport/glove_100000000_100
17	17	air_transport/glove_100000000_100,txt,txt	3.27534e+07	5723.05	0.0102	1.2322	3676.19	air_transport/glove_100000000_100
18	18	air_transport/glove_100000000_100,txt,txt	3.39201e+07	5824.1	-0.025	1.2404	3735.54	air_transport/glove_100000000_100
[truncated: 1 more rows]

## Sheet: tf
	Unnamed: 0	algorithm	mse	rmse	r2	adj_r2	mae	alg_ab
0	0	linear_regression	2.7153e+07	5210.86	0.1147	1.0377	3884.41	tf_linear_regression
1	1	linear_regression	2.7153e+07	5210.86	0.1147	1.0377	3884.41	tf_linear_regression
2	2	linear_regression	2.7153e+07	5210.86	0.1147	1.0377	3884.41	tf_linear_regression
3	3	linear_regression	2.7153e+07	5210.86	0.1147	1.0377	3884.41	tf_linear_regression
4	4	linear_regression	2.7153e+07	5210.86	0.1147	1.0377	3884.41	tf_linear_regression
5	5	linear_regression	2.7153e+07	5210.86	0.1147	1.0377	3884.41	tf_linear_regression
6	6	linear_regression	2.7153e+07	5210.86	0.1147	1.0377	3884.41	tf_linear_regression
7	7	linear_regression	2.7153e+07	5210.86	0.1147	1.0377	3884.41	tf_linear_regression
8	8	linear_regression	2.7153e+07	5210.86	0.1147	1.0377	3884.41	tf_linear_regression
9	9	linear_regression	2.7153e+07	5210.86	0.1147	1.0377	3884.41	tf_linear_regression
10	10	linear_regression	2.7153e+07	5210.86	0.1147	1.0377	3884.41	tf_linear_regression
11	11	linear_regression	2.7153e+07	5210.86	0.1147	1.0377	3884.41	tf_linear_regression
12	12	linear_regression	2.7153e+07	5210.86	0.1147	1.0377	3884.41	tf_linear_regression
13	13	linear_regression	2.7153e+07	5210.86	0.1147	1.0377	3884.41	tf_linear_regression
14	14	linear_regression	2.7153e+07	5210.86	0.1147	1.0377	3884.41	tf_linear_regression
15	15	linear_regression	2.7153e+07	5210.86	0.1147	1.0377	3884.41	tf_linear_regression
16	16	linear_regression	2.7153e+07	5210.86	0.1147	1.0377	3884.41	tf_linear_regression
17	17	linear_regression	2.7153e+07	5210.86	0.1147	1.0377	3884.41	tf_linear_regression
18	18	linear_regression	2.7153e+07	5210.86	0.1147	1.0377	3884.41	tf_linear_regression
19	19	linear_regression	2.7153e+07	5210.86	0.1147	1.0377	3884.41	tf_linear_regression
20	20	svr_linear	2.60756e+07	5106.43	0.1498	1.0362	3566.75	tf_svr_linear
21	21	svr_linear	2.60756e+07	5106.43	0.1498	1.0362	3566.75	tf_svr_linear
22	22	svr_linear	2.60756e+07	5106.43	0.1498	1.0362	3566.75	tf_svr_linear
23	23	svr_linear	2.60756e+07	5106.43	0.1498	1.0362	3566.75	tf_svr_linear
24	24	svr_linear	2.60756e+07	5106.43	0.1498	1.0362	3566.75	tf_svr_linear
25	25	svr_linear	2.60756e+07	5106.43	0.1498	1.0362	3566.75	tf_svr_linear
26	26	svr_linear	2.60756e+07	5106.43	0.1498	1.0362	3566.75	tf_svr_linear
27	27	svr_linear	2.60756e+07	5106.43	0.1498	1.0362	3566.75	tf_svr_linear
28	28	svr_linear	2.60756e+07	5106.43	0.1498	1.0362	3566.75	tf_svr_linear
29	29	svr_linear	2.60756e+07	5106.43	0.1498	1.0362	3566.75	tf_svr_linear
30	30	svr_linear	2.60756e+07	5106.43	0.1498	1.0362	3566.75	tf_svr_linear
31	31	svr_linear	2.60756e+07	5106.43	0.1498	1.0362	3566.75	tf_svr_linear
32	32	svr_linear	2.60756e+07	5106.43	0.1498	1.0362	3566.75	tf_svr_linear
33	33	svr_linear	2.60756e+07	5106.43	0.1498	1.0362	3566.75	tf_svr_linear
34	34	svr_linear	2.60756e+07	5106.43	0.1498	1.0362	3566.75	tf_svr_linear
35	35	svr_linear	2.60756e+07	5106.43	0.1498	1.0362	3566.75	tf_svr_linear
36	36	svr_linear	2.60756e+07	5106.43	0.1498	1.0362	3566.75	tf_svr_linear
37	37	svr_linear	2.60756e+07	5106.43	0.1498	1.0362	3566.75	tf_svr_linear
38	38	svr_linear	2.60756e+07	5106.43	0.1498	1.0362	3566.75	tf_svr_linear
39	39	svr_linear	2.60756e+07	5106.43	0.1498	1.0362	3566.75	tf_svr_linear
40	40	svr_poly_2	3.22911e+07	5682.53	-0.0529	1.0449	4074.32	tf_svr_poly_2
41	41	svr_poly_2	3.22911e+07	5682.53	-0.0529	1.0449	4074.32	tf_svr_poly_2
42	42	svr_poly_2	3.22911e+07	5682.53	-0.0529	1.0449	4074.32	tf_svr_poly_2
43	43	svr_poly_2	3.22911e+07	5682.53	-0.0529	1.0449	4074.32	tf_svr_poly_2
44	44	svr_poly_2	3.22911e+07	5682.53	-0.0529	1.0449	4074.32	tf_svr_poly_2
45	45	svr_poly_2	3.22911e+07	5682.53	-0.0529	1.0449	4074.32	tf_svr_poly_2
46	46	svr_poly_2	3.22911e+07	5682.53	-0.0529	1.0449	4074.32	tf_svr_poly_2
47	47	svr_poly_2	3.22911e+07	5682.53	-0.0529	1.0449	4074.32	tf_svr_poly_2
48	48	svr_poly_2	3.22911e+07	5682.53	-0.0529	1.0449	4074.32	tf_svr_poly_2
49	49	svr_poly_2	3.22911e+07	5682.53	-0.0529	1.0449	4074.32	tf_svr_poly_2
50	50	svr_poly_2	3.22911e+07	5682.53	-0.0529	1.0449	4074.32	tf_svr_poly_2
51	51	svr_poly_2	3.22911e+07	5682.53	-0.0529	1.0449	4074.32	tf_svr_poly_2
52	52	svr_poly_2	3.22911e+07	5682.53	-0.0529	1.0449	4074.32	tf_svr_poly_2
53	53	svr_poly_2	3.22911e+07	5682.53	-0.0529	1.0449	4074.32	tf_svr_poly_2
54	54	svr_poly_2	3.22911e+07	5682.53	-0.0529	1.0449	4074.32	tf_svr_poly_2
55	55	svr_poly_2	3.22911e+07	5682.53	-0.0529	1.0449	4074.32	tf_svr_poly_2
56	56	svr_poly_2	3.22911e+07	5682.53	-0.0529	1.0449	4074.32	tf_svr_poly_2
57	57	svr_poly_2	3.22911e+07	5682.53	-0.0529	1.0449	4074.32	tf_svr_poly_2
58	58	svr_poly_2	3.22911e+07	5682.53	-0.0529	1.0449	4074.32	tf_svr_poly_2
59	59	svr_poly_2	3.22911e+07	5682.53	-0.0529	1.0449	4074.32	tf_svr_poly_2
60	60	svr_poly_3	3.22671e+07	5680.42	-0.0521	1.0449	4072.79	tf_svr_poly_3
61	61	svr_poly_3	3.22671e+07	5680.42	-0.0521	1.0449	4072.79	tf_svr_poly_3
62	62	svr_poly_3	3.22671e+07	5680.42	-0.0521	1.0449	4072.79	tf_svr_poly_3
63	63	svr_poly_3	3.22671e+07	5680.42	-0.0521	1.0449	4072.79	tf_svr_poly_3
64	64	svr_poly_3	3.22671e+07	5680.42	-0.0521	1.0449	4072.79	tf_svr_poly_3
65	65	svr_poly_3	3.22671e+07	5680.42	-0.0521	1.0449	4072.79	tf_svr_poly_3
66	66	svr_poly_3	3.22671e+07	5680.42	-0.0521	1.0449	4072.79	tf_svr_poly_3
67	67	svr_poly_3	3.22671e+07	5680.42	-0.0521	1.0449	4072.79	tf_svr_poly_3
68	68	svr_poly_3	3.22671e+07	5680.42	-0.0521	1.0449	4072.79	tf_svr_poly_3
69	69	svr_poly_3	3.22671e+07	5680.42	-0.0521	1.0449	4072.79	tf_svr_poly_3
70	70	svr_poly_3	3.22671e+07	5680.42	-0.0521	1.0449	4072.79	tf_svr_poly_3
71	71	svr_poly_3	3.22671e+07	5680.42	-0.0521	1.0449	4072.79	tf_svr_poly_3
72	72	svr_poly_3	3.22671e+07	5680.42	-0.0521	1.0449	4072.79	tf_svr_poly_3
73	73	svr_poly_3	3.22671e+07	5680.42	-0.0521	1.0449	4072.79	tf_svr_poly_3
74	74	svr_poly_3	3.22671e+07	5680.42	-0.0521	1.0449	4072.79	tf_svr_poly_3
75	75	svr_poly_3	3.22671e+07	5680.42	-0.0521	1.0449	4072.79	tf_svr_poly_3
76	76	svr_poly_3	3.22671e+07	5680.42	-0.0521	1.0449	4072.79	tf_svr_poly_3
77	77	svr_poly_3	3.22671e+07	5680.42	-0.0521	1.0449	4072.79	tf_svr_poly_3
78	78	svr_poly_3	3.22671e+07	5680.42	-0.0521	1.0449	4072.79	tf_svr_poly_3
79	79	svr_poly_3	3.22671e+07	5680.42	-0.0521	1.0449	4072.79	tf_svr_poly_3
80	80	svr_poly_4	3.22384e+07	5677.89	-0.0512	1.0448	4066.65	tf_svr_poly_4
81	81	svr_poly_4	3.22384e+07	5677.89	-0.0512	1.0448	4066.65	tf_svr_poly_4
82	82	svr_poly_4	3.22384e+07	5677.89	-0.0512	1.0448	4066.65	tf_svr_poly_4
83	83	svr_poly_4	3.22384e+07	5677.89	-0.0512	1.0448	4066.65	tf_svr_poly_4
84	84	svr_poly_4	3.22384e+07	5677.89	-0.0512	1.0448	4066.65	tf_svr_poly_4
85	85	svr_poly_4	3.22384e+07	5677.89	-0.0512	1.0448	4066.65	tf_svr_poly_4
86	86	svr_poly_4	3.22384e+07	5677.89	-0.0512	1.0448	4066.65	tf_svr_poly_4
87	87	svr_poly_4	3.22384e+07	5677.89	-0.0512	1.0448	4066.65	tf_svr_poly_4
88	88	svr_poly_4	3.22384e+07	5677.89	-0.0512	1.0448	4066.65	tf_svr_poly_4
89	89	svr_poly_4	3.22384e+07	5677.89	-0.0512	1.0448	4066.65	tf_svr_poly_4
90	90	svr_poly_4	3.22384e+07	5677.89	-0.0512	1.0448	4066.65	tf_svr_poly_4
91	91	svr_poly_4	3.22384e+07	5677.89	-0.0512	1.0448	4066.65	tf_svr_poly_4
92	92	svr_poly_4	3.22384e+07	5677.89	-0.0512	1.0448	4066.65	tf_svr_poly_4
93	93	svr_poly_4	3.22384e+07	5677.89	-0.0512	1.0448	4066.65	tf_svr_poly_4
94	94	svr_poly_4	3.22384e+07	5677.89	-0.0512	1.0448	4066.65	tf_svr_poly_4
95	95	svr_poly_4	3.22384e+07	5677.89	-0.0512	1.0448	4066.65	tf_svr_poly_4
96	96	svr_poly_4	3.22384e+07	5677.89	-0.0512	1.0448	4066.65	tf_svr_poly_4
97	97	svr_poly_4	3.22384e+07	5677.89	-0.0512	1.0448	4066.65	tf_svr_poly_4
98	98	svr_poly_4	3.22384e+07	5677.89	-0.0512	1.0448	4066.65	tf_svr_poly_4
99	99	svr_poly_4	3.22384e+07	5677.89	-0.0512	1.0448	4066.65	tf_svr_poly_4
100	100	svr_poly_10	3.07668e+07	5546.79	-0.0032	1.0428	3978.7	tf_svr_poly_10
101	101	svr_poly_10	3.07668e+07	5546.79	-0.0032	1.0428	3978.7	tf_svr_poly_10
102	102	svr_poly_10	3.07668e+07	5546.79	-0.0032	1.0428	3978.7	tf_svr_poly_10
103	103	svr_poly_10	3.07668e+07	5546.79	-0.0032	1.0428	3978.7	tf_svr_poly_10
104	104	svr_poly_10	3.07668e+07	5546.79	-0.0032	1.0428	3978.7	tf_svr_poly_10
105	105	svr_poly_10	3.07668e+07	5546.79	-0.0032	1.0428	3978.7	tf_svr_poly_10
106	106	svr_poly_10	3.07668e+07	5546.79	-0.0032	1.0428	3978.7	tf_svr_poly_10
107	107	svr_poly_10	3.07668e+07	5546.79	-0.0032	1.0428	3978.7	tf_svr_poly_10
108	108	svr_poly_10	3.07668e+07	5546.79	-0.0032	1.0428	3978.7	tf_svr_poly_10
109	109	svr_poly_10	3.07668e+07	5546.79	-0.0032	1.0428	3978.7	tf_svr_poly_10
110	110	svr_poly_10	3.07668e+07	5546.79	-0.0032	1.0428	3978.7	tf_svr_poly_10
111	111	svr_poly_10	3.07668e+07	5546.79	-0.0032	1.0428	3978.7	tf_svr_poly_10
112	112	svr_poly_10	3.07668e+07	5546.79	-0.0032	1.0428	3978.7	tf_svr_poly_10
113	113	svr_poly_10	3.07668e+07	5546.79	-0.0032	1.0428	3978.7	tf_svr_poly_10
114	114	svr_poly_10	3.07668e+07	5546.79	-0.0032	1.0428	3978.7	tf_svr_poly_10
115	115	svr_poly_10	3.07668e+07	5546.79	-0.0032	1.0428	3978.7	tf_svr_poly_10
116	116	svr_poly_10	3.07668e+07	5546.79	-0.0032	1.0428	3978.7	tf_svr_poly_10
117	117	svr_poly_10	3.07668e+07	5546.79	-0.0032	1.0428	3978.7	tf_svr_poly_10
118	118	svr_poly_10	3.07668e+07	5546.79	-0.0032	1.0428	3978.7	tf_svr_poly_10
119	119	svr_poly_10	3.07668e+07	5546.79	-0.0032	1.0428	3978.7	tf_svr_poly_10
120	120	svr_poly_15	1.41282e+08	11886.2	-3.6066	1.1964	4988.37	tf_svr_poly_15
121	121	svr_poly_15	1.41282e+08	11886.2	-3.6066	1.1964	4988.37	tf_svr_poly_15
122	122	svr_poly_15	1.41282e+08	11886.2	-3.6066	1.1964	4988.37	tf_svr_poly_15
123	123	svr_poly_15	1.41282e+08	11886.2	-3.6066	1.1964	4988.37	tf_svr_poly_15
124	124	svr_poly_15	1.41282e+08	11886.2	-3.6066	1.1964	4988.37	tf_svr_poly_15
125	125	svr_poly_15	1.41282e+08	11886.2	-3.6066	1.1964	4988.37	tf_svr_poly_15
126	126	svr_poly_15	1.41282e+08	11886.2	-3.6066	1.1964	4988.37	tf_svr_poly_15
127	127	svr_poly_15	1.41282e+08	11886.2	-3.6066	1.1964	4988.37	tf_svr_poly_15
128	128	svr_poly_15	1.41282e+08	11886.2	-3.6066	1.1964	4988.37	tf_svr_poly_15
129	129	svr_poly_15	1.41282e+08	11886.2	-3.6066	1.1964	4988.37	tf_svr_poly_15
130	130	svr_poly_15	1.41282e+08	11886.2	-3.6066	1.1964	4988.37	tf_svr_poly_15
131	131	svr_poly_15	1.41282e+08	11886.2	-3.6066	1.1964	4988.37	tf_svr_poly_15
132	132	svr_poly_15	1.41282e+08	11886.2	-3.6066	1.1964	4988.37	tf_svr_poly_15
133	133	svr_poly_15	1.41282e+08	11886.2	-3.6066	1.1964	4988.37	tf_svr_poly_15
134	134	svr_poly_15	1.41282e+08	11886.2	-3.6066	1.1964	4988.37	tf_svr_poly_15
135	135	svr_poly_15	1.41282e+08	11886.2	-3.6066	1.1964	4988.37	tf_svr_poly_15
136	136	svr_poly_15	1.41282e+08	11886.2	-3.6066	1.1964	4988.37	tf_svr_poly_15
137	137	svr_poly_15	1.41282e+08	11886.2	-3.6066	1.1964	4988.37	tf_svr_poly_15
138	138	svr_poly_15	1.41282e+08	11886.2	-3.6066	1.1964	4988.37	tf_svr_poly_15
139	139	svr_poly_15	1.41282e+08	11886.2	-3.6066	1.1964	4988.37	tf_svr_poly_15
140	140	svr_rbf	3.23235e+07	5685.37	-0.0539	1.0449	4075.7	tf_svr_rbf
141	141	svr_rbf	3.23235e+07	5685.37	-0.0539	1.0449	4075.7	tf_svr_rbf
142	142	svr_rbf	3.23235e+07	5685.37	-0.0539	1.0449	4075.7	tf_svr_rbf
143	143	svr_rbf	3.23235e+07	5685.37	-0.0539	1.0449	4075.7	tf_svr_rbf
144	144	svr_rbf	3.23235e+07	5685.37	-0.0539	1.0449	4075.7	tf_svr_rbf
145	145	svr_rbf	3.23235e+07	5685.37	-0.0539	1.0449	4075.7	tf_svr_rbf
146	146	svr_rbf	3.23235e+07	5685.37	-0.0539	1.0449	4075.7	tf_svr_rbf
147	147	svr_rbf	3.23235e+07	5685.37	-0.0539	1.0449	4075.7	tf_svr_rbf
148	148	svr_rbf	3.23235e+07	5685.37	-0.0539	1.0449	4075.7	tf_svr_rbf
149	149	svr_rbf	3.23235e+07	5685.37	-0.0539	1.0449	4075.7	tf_svr_rbf
150	150	svr_rbf	3.23235e+07	5685.37	-0.0539	1.0449	4075.7	tf_svr_rbf
151	151	svr_rbf	3.23235e+07	5685.37	-0.0539	1.0449	4075.7	tf_svr_rbf
152	152	svr_rbf	3.23235e+07	5685.37	-0.0539	1.0449	4075.7	tf_svr_rbf
153	153	svr_rbf	3.23235e+07	5685.37	-0.0539	1.0449	4075.7	tf_svr_rbf
154	154	svr_rbf	3.23235e+07	5685.37	-0.0539	1.0449	4075.7	tf_svr_rbf
155	155	svr_rbf	3.23235e+07	5685.37	-0.0539	1.0449	4075.7	tf_svr_rbf
156	156	svr_rbf	3.23235e+07	5685.37	-0.0539	1.0449	4075.7	tf_svr_rbf
157	157	svr_rbf	3.23235e+07	5685.37	-0.0539	1.0449	4075.7	tf_svr_rbf
158	158	svr_rbf	3.23235e+07	5685.37	-0.0539	1.0449	4075.7	tf_svr_rbf
159	159	svr_rbf	3.23235e+07	5685.37	-0.0539	1.0449	4075.7	tf_svr_rbf
160	160	svr_sigmoid	3.23292e+07	5685.88	-0.0541	1.0449	4075.96	tf_svr_sigmoid
161	161	svr_sigmoid	3.23292e+07	5685.88	-0.0541	1.0449	4075.96	tf_svr_sigmoid
162	162	svr_sigmoid	3.23292e+07	5685.88	-0.0541	1.0449	4075.96	tf_svr_sigmoid
163	163	svr_sigmoid	3.23292e+07	5685.88	-0.0541	1.0449	4075.96	tf_svr_sigmoid
164	164	svr_sigmoid	3.23292e+07	5685.88	-0.0541	1.0449	4075.96	tf_svr_sigmoid
165	165	svr_sigmoid	3.23292e+07	5685.88	-0.0541	1.0449	4075.96	tf_svr_sigmoid
166	166	svr_sigmoid	3.23292e+07	5685.88	-0.0541	1.0449	4075.96	tf_svr_sigmoid
167	167	svr_sigmoid	3.23292e+07	5685.88	-0.0541	1.0449	4075.96	tf_svr_sigmoid
168	168	svr_sigmoid	3.23292e+07	5685.88	-0.0541	1.0449	4075.96	tf_svr_sigmoid
169	169	svr_sigmoid	3.23292e+07	5685.88	-0.0541	1.0449	4075.96	tf_svr_sigmoid
170	170	svr_sigmoid	3.23292e+07	5685.88	-0.0541	1.0449	4075.96	tf_svr_sigmoid
171	171	svr_sigmoid	3.23292e+07	5685.88	-0.0541	1.0449	4075.96	tf_svr_sigmoid
172	172	svr_sigmoid	3.23292e+07	5685.88	-0.0541	1.0449	4075.96	tf_svr_sigmoid
173	173	svr_sigmoid	3.23292e+07	5685.88	-0.0541	1.0449	4075.96	tf_svr_sigmoid
174	174	svr_sigmoid	3.23292e+07	5685.88	-0.0541	1.0449	4075.96	tf_svr_sigmoid
175	175	svr_sigmoid	3.23292e+07	5685.88	-0.0541	1.0449	4075.96	tf_svr_sigmoid
176	176	svr_sigmoid	3.23292e+07	5685.88	-0.0541	1.0449	4075.96	tf_svr_sigmoid
177	177	svr_sigmoid	3.23292e+07	5685.88	-0.0541	1.0449	4075.96	tf_svr_sigmoid
178	178	svr_sigmoid	3.23292e+07	5685.88	-0.0541	1.0449	4075.96	tf_svr_sigmoid
179	179	svr_sigmoid	3.23292e+07	5685.88	-0.0541	1.0449	4075.96	tf_svr_sigmoid
180	180	random_forest_10	22873001	4782.57	0.2542	1.0318	3325.47	tf_random_forest_10
181	181	random_forest_10	2.45145e+07	4951.21	0.2007	1.0341	3404.79	tf_random_forest_10
182	182	random_forest_10	2.23877e+07	4731.57	0.27	1.0311	3290.12	tf_random_forest_10
183	183	random_forest_10	2.41714e+07	4916.45	0.2119	1.0336	3439.76	tf_random_forest_10
184	184	random_forest_10	2.38553e+07	4884.19	0.2222	1.0332	3513.03	tf_random_forest_10
185	185	random_forest_10	2.47684e+07	4976.79	0.1924	1.0344	3356.55	tf_random_forest_10
186	186	random_forest_10	2.25753e+07	4751.35	0.2639	1.0314	3311.42	tf_random_forest_10
187	187	random_forest_10	2.33995e+07	4837.3	0.237	1.0325	3393.77	tf_random_forest_10
188	188	random_forest_10	2.39517e+07	4894.05	0.219	1.0333	3458.82	tf_random_forest_10
189	189	random_forest_10	2.49071e+07	4990.7	0.1879	1.0346	3394.97	tf_random_forest_10
190	190	random_forest_10	2.40229e+07	4901.31	0.2167	1.0334	3465.55	tf_random_forest_10
191	191	random_forest_10	2.30499e+07	4801.03	0.2484	1.032	3344.59	tf_random_forest_10
192	192	random_forest_10	2.43124e+07	4930.76	0.2073	1.0338	3356.26	tf_random_forest_10
193	193	random_forest_10	2.49829e+07	4998.29	0.1854	1.0347	3399.28	tf_random_forest_10
194	194	random_forest_10	2.37951e+07	4878.03	0.2241	1.0331	3373.4	tf_random_forest_10
195	195	random_forest_10	2.34271e+07	4840.16	0.2361	1.0326	3367.95	tf_random_forest_10
196	196	random_forest_10	2.38091e+07	4879.45	0.2237	1.0331	3431.18	tf_random_forest_10
197	197	random_forest_10	2.3041e+07	4800.1	0.2487	1.032	3214.08	tf_random_forest_10
198	198	random_forest_10	2.44835e+07	4948.08	0.2017	1.034	3449.77	tf_random_forest_10
199	199	random_forest_10	2.34604e+07	4843.59	0.2351	1.0326	3407.47	tf_random_forest_10
200	200	random_forest_50	2.16844e+07	4656.65	0.293	1.0301	3239.43	tf_random_forest_50
201	201	random_forest_50	2.27187e+07	4766.42	0.2592	1.0316	3271.71	tf_random_forest_50
202	202	random_forest_50	2.1624e+07	4650.16	0.2949	1.0301	3301.88	tf_random_forest_50
203	203	random_forest_50	2.17292e+07	4661.46	0.2915	1.0302	3189.12	tf_random_forest_50
204	204	random_forest_50	2.14258e+07	4628.8	0.3014	1.0298	3197.58	tf_random_forest_50
205	205	random_forest_50	2.25633e+07	4750.08	0.2643	1.0314	3286.25	tf_random_forest_50
206	206	random_forest_50	2.21667e+07	4708.16	0.2772	1.0308	3279.55	tf_random_forest_50
207	207	random_forest_50	2.21439e+07	4705.73	0.278	1.0308	3301.48	tf_random_forest_50
208	208	random_forest_50	2.20374e+07	4694.4	0.2815	1.0306	3247.74	tf_random_forest_50
209	209	random_forest_50	2.14086e+07	4626.94	0.302	1.0298	3206.62	tf_random_forest_50
210	210	random_forest_50	2.20589e+07	4696.69	0.2808	1.0307	3259.18	tf_random_forest_50
211	211	random_forest_50	2.24377e+07	4736.84	0.2684	1.0312	3326	tf_random_forest_50
212	212	random_forest_50	2.15077e+07	4637.64	0.2987	1.0299	3209.78	tf_random_forest_50
213	213	random_forest_50	2.20161e+07	4692.13	0.2822	1.0306	3229.46	tf_random_forest_50
214	214	random_forest_50	2.14961e+07	4636.39	0.2991	1.0299	3242.6	tf_random_forest_50
215	215	random_forest_50	2.16273e+07	4650.52	0.2948	1.0301	3213.87	tf_random_forest_50
216	216	random_forest_50	2.09692e+07	4579.21	0.3163	1.0291	3216.57	tf_random_forest_50
217	217	random_forest_50	2.23935e+07	4732.18	0.2698	1.0311	3262.18	tf_random_forest_50
218	218	random_forest_50	2.20413e+07	4694.81	0.2813	1.0306	3271.44	tf_random_forest_50
219	219	random_forest_50	2.13759e+07	4623.4	0.303	1.0297	3232.88	tf_random_forest_50
220	220	random_forest_100	2.1177e+07	4601.85	0.3095	1.0294	3213.52	tf_random_forest_100
221	221	random_forest_100	2.15839e+07	4645.84	0.2962	1.03	3228.92	tf_random_forest_100
222	222	random_forest_100	2.19057e+07	4680.35	0.2858	1.0305	3235.36	tf_random_forest_100
223	223	random_forest_100	2.20565e+07	4696.43	0.2808	1.0307	3278.51	tf_random_forest_100
224	224	random_forest_100	2.21885e+07	4710.47	0.2765	1.0308	3246.48	tf_random_forest_100
225	225	random_forest_100	2.15864e+07	4646.12	0.2962	1.03	3204.08	tf_random_forest_100
226	226	random_forest_100	2.1506e+07	4637.46	0.2988	1.0299	3237.08	tf_random_forest_100
227	227	random_forest_100	2.15756e+07	4644.96	0.2965	1.03	3227.16	tf_random_forest_100
228	228	random_forest_100	2.21789e+07	4709.45	0.2768	1.0308	3236.95	tf_random_forest_100
229	229	random_forest_100	2.13193e+07	4617.29	0.3049	1.0296	3208.11	tf_random_forest_100
230	230	random_forest_100	2.14878e+07	4635.5	0.2994	1.0299	3221.72	tf_random_forest_100
231	231	random_forest_100	2.15986e+07	4647.43	0.2958	1.03	3218.55	tf_random_forest_100
232	232	random_forest_100	2.15009e+07	4636.91	0.299	1.0299	3199.47	tf_random_forest_100
233	233	random_forest_100	2.21741e+07	4708.93	0.277	1.0308	3240.46	tf_random_forest_100
234	234	random_forest_100	22237906	4715.71	0.2749	1.0309	3242.37	tf_random_forest_100
235	235	random_forest_100	2.20073e+07	4691.2	0.2824	1.0306	3247.11	tf_random_forest_100
236	236	random_forest_100	2.19768e+07	4687.94	0.2834	1.0305	3241.05	tf_random_forest_100
237	237	random_forest_100	2.11823e+07	4602.43	0.3093	1.0294	3182.67	tf_random_forest_100
238	238	random_forest_100	2.16927e+07	4657.55	0.2927	1.0302	3238.24	tf_random_forest_100
239	239	random_forest_100	2.1908e+07	4680.59	0.2857	1.0305	3219.09	tf_random_forest_100
240	240	random_forest_1000	2.19361e+07	4683.6	0.2848	1.0305	3239.47	tf_random_forest_1000
241	241	random_forest_1000	2.14486e+07	4631.26	0.3007	1.0298	3213.95	tf_random_forest_1000
242	242	random_forest_1000	2.16135e+07	4649.03	0.2953	1.03	3209.69	tf_random_forest_1000
243	243	random_forest_1000	2.17193e+07	4660.39	0.2918	1.0302	3213.98	tf_random_forest_1000
244	244	random_forest_1000	2.17049e+07	4658.85	0.2923	1.0302	3224.4	tf_random_forest_1000
245	245	random_forest_1000	2.15159e+07	4638.52	0.2985	1.0299	3230.74	tf_random_forest_1000
246	246	random_forest_1000	2.15243e+07	4639.43	0.2982	1.0299	3210.71	tf_random_forest_1000
247	247	random_forest_1000	2.15505e+07	4642.25	0.2973	1.03	3225.57	tf_random_forest_1000
248	248	random_forest_1000	2.18115e+07	4670.28	0.2888	1.0303	3238.24	tf_random_forest_1000
249	249	random_forest_1000	2.14473e+07	4631.12	0.3007	1.0298	3214.27	tf_random_forest_1000
250	250	random_forest_1000	2.15356e+07	4640.65	0.2978	1.0299	3213.22	tf_random_forest_1000
251	251	random_forest_1000	2.15356e+07	4640.65	0.2978	1.0299	3217.89	tf_random_forest_1000
252	252	random_forest_1000	2.1555e+07	4642.73	0.2972	1.03	3214.9	tf_random_forest_1000
253	253	random_forest_1000	2.16258e+07	4650.35	0.2949	1.0301	3215.95	tf_random_forest_1000
254	254	random_forest_1000	2.17935e+07	4668.35	0.2894	1.0303	3215.23	tf_random_forest_1000
255	255	random_forest_1000	2.16195e+07	4649.68	0.2951	1.0301	3233.34	tf_random_forest_1000
256	256	random_forest_1000	2.16427e+07	4652.18	0.2943	1.0301	3226.98	tf_random_forest_1000
257	257	random_forest_1000	2.14743e+07	4634.04	0.2998	1.0299	3222.27	tf_random_forest_1000
258	258	random_forest_1000	2.17298e+07	4661.52	0.2915	1.0302	3230.55	tf_random_forest_1000
259	259	random_forest_1000	2.15697e+07	4644.32	0.2967	1.03	3220.73	tf_random_forest_1000
260	260	random_forest_2000	2.17257e+07	4661.08	0.2916	1.0302	3226.82	tf_random_forest_2000
261	261	random_forest_2000	2.16421e+07	4652.11	0.2943	1.0301	3223.06	tf_random_forest_2000
262	262	random_forest_2000	2.16173e+07	4649.44	0.2952	1.03	3228.48	tf_random_forest_2000
263	263	random_forest_2000	2.16084e+07	4648.49	0.2954	1.03	3215.47	tf_random_forest_2000
264	264	random_forest_2000	2.15613e+07	4643.42	0.297	1.03	3212.48	tf_random_forest_2000
265	265	random_forest_2000	2.16336e+07	4651.19	0.2946	1.0301	3227.81	tf_random_forest_2000
266	266	random_forest_2000	2.1768e+07	4665.62	0.2902	1.0303	3231.17	tf_random_forest_2000
267	267	random_forest_2000	2.14965e+07	4636.43	0.2991	1.0299	3214.02	tf_random_forest_2000
268	268	random_forest_2000	2.1598e+07	4647.37	0.2958	1.03	3217.52	tf_random_forest_2000
269	269	random_forest_2000	2.15084e+07	4637.71	0.2987	1.0299	3228.65	tf_random_forest_2000
270	270	random_forest_2000	2.1647e+07	4652.63	0.2942	1.0301	3223.64	tf_random_forest_2000
271	271	random_forest_2000	2.14462e+07	4631	0.3007	1.0298	3209.89	tf_random_forest_2000
272	272	random_forest_2000	2.1484e+07	4635.09	0.2995	1.0299	3202	tf_random_forest_2000
273	273	random_forest_2000	2.16357e+07	4651.42	0.2946	1.0301	3228.91	tf_random_forest_2000
274	274	random_forest_2000	2.16521e+07	4653.19	0.294	1.0301	3225.46	tf_random_forest_2000
275	275	random_forest_2000	2.14619e+07	4632.7	0.3002	1.0298	3207.47	tf_random_forest_2000
276	276	random_forest_2000	2.16822e+07	4656.41	0.293	1.0301	3221.75	tf_random_forest_2000
277	277	random_forest_2000	2.15694e+07	4644.29	0.2967	1.03	3223.16	tf_random_forest_2000
278	278	random_forest_2000	2.1526e+07	4639.61	0.2981	1.0299	3216.18	tf_random_forest_2000
279	279	random_forest_2000	2.15675e+07	4644.09	0.2968	1.03	3218.12	tf_random_forest_2000
280	280	random_forest_4000	2.16227e+07	4650.02	0.295	1.0301	3214.6	tf_random_forest_4000
281	281	random_forest_4000	2.15262e+07	4639.64	0.2981	1.0299	3212.39	tf_random_forest_4000
282	282	random_forest_4000	2.15488e+07	4642.07	0.2974	1.03	3221.72	tf_random_forest_4000
283	283	random_forest_4000	2.15171e+07	4638.65	0.2984	1.0299	3207.99	tf_random_forest_4000
284	284	random_forest_4000	2.17448e+07	4663.13	0.291	1.0302	3229.86	tf_random_forest_4000
285	285	random_forest_4000	2.16546e+07	4653.46	0.2939	1.0301	3221.69	tf_random_forest_4000
286	286	random_forest_4000	2.15251e+07	4639.52	0.2982	1.0299	3223.19	tf_random_forest_4000
287	287	random_forest_4000	2.1632e+07	4651.02	0.2947	1.0301	3223.3	tf_random_forest_4000
288	288	random_forest_4000	2.15961e+07	4647.16	0.2958	1.03	3219.93	tf_random_forest_4000
289	289	random_forest_4000	2.16704e+07	4655.14	0.2934	1.0301	3224.05	tf_random_forest_4000
290	290	random_forest_4000	2.15422e+07	4641.36	0.2976	1.0299	3216.55	tf_random_forest_4000
291	291	random_forest_4000	2.15957e+07	4647.12	0.2959	1.03	3213.29	tf_random_forest_4000
292	292	random_forest_4000	2.15431e+07	4641.46	0.2976	1.0299	3218.19	tf_random_forest_4000
293	293	random_forest_4000	2.16112e+07	4648.79	0.2954	1.03	3225.85	tf_random_forest_4000
294	294	random_forest_4000	2.16343e+07	4651.27	0.2946	1.0301	3224.64	tf_random_forest_4000
295	295	random_forest_4000	2.16068e+07	4648.32	0.2955	1.03	3214.23	tf_random_forest_4000
296	296	random_forest_4000	2.16061e+07	4648.24	0.2955	1.03	3222.91	tf_random_forest_4000
297	297	random_forest_4000	2.15245e+07	4639.45	0.2982	1.0299	3213.01	tf_random_forest_4000
298	298	random_forest_4000	2.16513e+07	4653.09	0.294	1.0301	3228.77	tf_random_forest_4000
299	299	random_forest_4000	2.16465e+07	4652.58	0.2942	1.0301	3219.67	tf_random_forest_4000
300	300	random_forest_5000	2.16308e+07	4650.89	0.2947	1.0301	3223.55	tf_random_forest_5000
301	301	random_forest_5000	2.1601e+07	4647.68	0.2957	1.03	3224.31	tf_random_forest_5000
302	302	random_forest_5000	2.16428e+07	4652.18	0.2943	1.0301	3228.06	tf_random_forest_5000
303	303	random_forest_5000	2.16462e+07	4652.55	0.2942	1.0301	3222.48	tf_random_forest_5000
304	304	random_forest_5000	2.14863e+07	4635.34	0.2994	1.0299	3217.43	tf_random_forest_5000
305	305	random_forest_5000	2.15708e+07	4644.44	0.2967	1.03	3215.84	tf_random_forest_5000
306	306	random_forest_5000	2.15778e+07	4645.19	0.2964	1.03	3215.55	tf_random_forest_5000
307	307	random_forest_5000	2.15618e+07	4643.46	0.297	1.03	3220.48	tf_random_forest_5000
308	308	random_forest_5000	2.16851e+07	4656.73	0.2929	1.0301	3222.45	tf_random_forest_5000
309	309	random_forest_5000	2.15878e+07	4646.27	0.2961	1.03	3216.61	tf_random_forest_5000
310	310	random_forest_5000	2.15917e+07	4646.69	0.296	1.03	3219.45	tf_random_forest_5000
311	311	random_forest_5000	2.17098e+07	4659.38	0.2921	1.0302	3227.41	tf_random_forest_5000
312	312	random_forest_5000	2.15787e+07	4645.29	0.2964	1.03	3224.95	tf_random_forest_5000
313	313	random_forest_5000	2.16008e+07	4647.67	0.2957	1.03	3216.73	tf_random_forest_5000
314	314	random_forest_5000	2.16025e+07	4647.85	0.2956	1.03	3219.6	tf_random_forest_5000
315	315	random_forest_5000	2.15592e+07	4643.19	0.2971	1.03	3215.88	tf_random_forest_5000
316	316	random_forest_5000	2.1589e+07	4646.4	0.2961	1.03	3219.07	tf_random_forest_5000
317	317	random_forest_5000	2.16091e+07	4648.55	0.2954	1.03	3225.17	tf_random_forest_5000
318	318	random_forest_5000	2.15799e+07	4645.42	0.2964	1.03	3215.6	tf_random_forest_5000
319	319	random_forest_5000	2.16303e+07	4650.84	0.2947	1.0301	3223.71	tf_random_forest_5000
320	320	mlp_100	2.11946e+07	4603.76	0.3089	1.0295	3462.19	tf_mlp_100
321	321	mlp_100	2.12281e+07	4607.4	0.3078	1.0295	3471.9	tf_mlp_100
322	322	mlp_100	2.12404e+07	4608.74	0.3074	1.0295	3469.8	tf_mlp_100
323	323	mlp_100	2.12231e+07	4606.85	0.308	1.0295	3470.26	tf_mlp_100
324	324	mlp_100	2.11927e+07	4603.56	0.309	1.0295	3466.69	tf_mlp_100
325	325	mlp_100	2.12584e+07	4610.68	0.3069	1.0296	3472.72	tf_mlp_100
326	326	mlp_100	2.11847e+07	4602.68	0.3093	1.0294	3461.2	tf_mlp_100
327	327	mlp_100	2.11967e+07	4603.99	0.3089	1.0295	3465.4	tf_mlp_100
328	328	mlp_100	2.12177e+07	4606.27	0.3082	1.0295	3466.24	tf_mlp_100
329	329	mlp_100	2.1332e+07	4618.65	0.3045	1.0297	3479.85	tf_mlp_100
330	330	mlp_100	2.12748e+07	4612.46	0.3063	1.0296	3476.8	tf_mlp_100
331	331	mlp_100	2.1322e+07	4617.58	0.3048	1.0296	3473.55	tf_mlp_100
332	332	mlp_100	2.11692e+07	4600.99	0.3098	1.0294	3463.67	tf_mlp_100
333	333	mlp_100	2.13004e+07	4615.24	0.3055	1.0296	3475.85	tf_mlp_100
334	334	mlp_100	2.11838e+07	4602.59	0.3093	1.0294	3466.23	tf_mlp_100
335	335	mlp_100	2.11768e+07	4601.83	0.3095	1.0294	3464.3	tf_mlp_100
336	336	mlp_100	2.12096e+07	4605.39	0.3084	1.0295	3468.44	tf_mlp_100
337	337	mlp_100	2.12057e+07	4604.96	0.3086	1.0295	3469.87	tf_mlp_100
338	338	mlp_100	2.12396e+07	4608.64	0.3075	1.0295	3472.17	tf_mlp_100
339	339	mlp_100	2.11969e+07	4604.01	0.3089	1.0295	3465.6	tf_mlp_100
340	340	mlp_200	2.18495e+07	4674.35	0.2876	1.0304	3503.27	tf_mlp_200
341	341	mlp_200	2.17764e+07	4666.52	0.29	1.0303	3502.99	tf_mlp_200
342	342	mlp_200	2.1882e+07	4677.82	0.2865	1.0304	3508.36	tf_mlp_200
343	343	mlp_200	2.19419e+07	4684.22	0.2846	1.0305	3509.87	tf_mlp_200
344	344	mlp_200	2.18627e+07	4675.76	0.2872	1.0304	3508.16	tf_mlp_200
345	345	mlp_200	2.18502e+07	4674.42	0.2876	1.0304	3508.44	tf_mlp_200
346	346	mlp_200	2.18626e+07	4675.75	0.2872	1.0304	3507.69	tf_mlp_200
347	347	mlp_200	2.17485e+07	4663.53	0.2909	1.0302	3502.53	tf_mlp_200
348	348	mlp_200	2.18669e+07	4676.2	0.287	1.0304	3508.38	tf_mlp_200
349	349	mlp_200	2.17603e+07	4664.79	0.2905	1.0302	3499.96	tf_mlp_200
350	350	mlp_200	2.18839e+07	4678.02	0.2865	1.0304	3508.66	tf_mlp_200
351	351	mlp_200	2.18149e+07	4670.65	0.2887	1.0303	3503.09	tf_mlp_200
352	352	mlp_200	2.17916e+07	4668.15	0.2895	1.0303	3505.62	tf_mlp_200
353	353	mlp_200	2.19211e+07	4681.99	0.2853	1.0305	3511.16	tf_mlp_200
354	354	mlp_200	2.17667e+07	4665.48	0.2903	1.0303	3504.71	tf_mlp_200
355	355	mlp_200	2.17537e+07	4664.08	0.2907	1.0302	3501.44	tf_mlp_200
356	356	mlp_200	2.17004e+07	4658.37	0.2924	1.0302	3497.27	tf_mlp_200
357	357	mlp_200	2.17225e+07	4660.75	0.2917	1.0302	3499.23	tf_mlp_200
358	358	mlp_200	2.18025e+07	4669.31	0.2891	1.0303	3507.26	tf_mlp_200
359	359	mlp_200	2.17696e+07	4665.79	0.2902	1.0303	3503.59	tf_mlp_200
360	360	mlp_1000	2.23095e+07	4723.29	0.2726	1.031	3528.99	tf_mlp_1000
361	361	mlp_1000	2.22679e+07	4718.89	0.2739	1.031	3529.2	tf_mlp_1000
362	362	mlp_1000	2.22739e+07	4719.53	0.2737	1.031	3527.98	tf_mlp_1000
363	363	mlp_1000	2.22628e+07	4718.34	0.2741	1.0309	3525.83	tf_mlp_1000
364	364	mlp_1000	2.22774e+07	4719.89	0.2736	1.031	3523.59	tf_mlp_1000
365	365	mlp_1000	2.23323e+07	4725.71	0.2718	1.031	3531.17	tf_mlp_1000
366	366	mlp_1000	2.22261e+07	4714.46	0.2753	1.0309	3524.86	tf_mlp_1000
367	367	mlp_1000	2.23247e+07	4724.9	0.2721	1.031	3534.22	tf_mlp_1000
368	368	mlp_1000	2.22169e+07	4713.48	0.2756	1.0309	3522.88	tf_mlp_1000
369	369	mlp_1000	2.22624e+07	4718.3	0.2741	1.0309	3523.1	tf_mlp_1000
370	370	mlp_1000	2.22842e+07	4720.61	0.2734	1.031	3530.99	tf_mlp_1000
371	371	mlp_1000	22335195	4726.01	0.2717	1.031	3531.1	tf_mlp_1000
372	372	mlp_1000	2.22812e+07	4720.3	0.2735	1.031	3529.14	tf_mlp_1000
373	373	mlp_1000	2.23185e+07	4724.25	0.2723	1.031	3531.56	tf_mlp_1000
374	374	mlp_1000	2.2258e+07	4717.84	0.2743	1.0309	3523.42	tf_mlp_1000
375	375	mlp_1000	2.22814e+07	4720.32	0.2735	1.031	3533.09	tf_mlp_1000
376	376	mlp_1000	2.23136e+07	4723.72	0.2725	1.031	3528.06	tf_mlp_1000
377	377	mlp_1000	2.23081e+07	4723.14	0.2726	1.031	3526.81	tf_mlp_1000
378	378	mlp_1000	2.22877e+07	4720.98	0.2733	1.031	3526.7	tf_mlp_1000
379	379	mlp_1000	2.22339e+07	4715.29	0.2751	1.0309	3525.07	tf_mlp_1000
380	380	mlp_200_50	2.16199e+07	4649.72	0.2951	1.0301	3449.01	tf_mlp_200_50
381	381	mlp_200_50	2.15615e+07	4643.43	0.297	1.03	3448.08	tf_mlp_200_50
382	382	mlp_200_50	2.15556e+07	4642.8	0.2972	1.03	3443.48	tf_mlp_200_50
383	383	mlp_200_50	2.16452e+07	4652.44	0.2942	1.0301	3452.6	tf_mlp_200_50
384	384	mlp_200_50	2.16906e+07	4657.32	0.2928	1.0302	3465.29	tf_mlp_200_50
385	385	mlp_200_50	2.15776e+07	4645.16	0.2965	1.03	3445.42	tf_mlp_200_50
386	386	mlp_200_50	2.159e+07	4646.5	0.296	1.03	3453.69	tf_mlp_200_50
387	387	mlp_200_50	2.15156e+07	4638.49	0.2985	1.0299	3446.27	tf_mlp_200_50
388	388	mlp_200_50	2.15865e+07	4646.13	0.2962	1.03	3446.92	tf_mlp_200_50
389	389	mlp_200_50	2.16972e+07	4658.03	0.2926	1.0302	3466.34	tf_mlp_200_50
390	390	mlp_200_50	2.1626e+07	4650.37	0.2949	1.0301	3454.59	tf_mlp_200_50
391	391	mlp_200_50	2.15468e+07	4641.85	0.2975	1.03	3441.68	tf_mlp_200_50
392	392	mlp_200_50	2.15347e+07	4640.55	0.2979	1.0299	3445.65	tf_mlp_200_50
393	393	mlp_200_50	2.16241e+07	4650.17	0.2949	1.0301	3455.27	tf_mlp_200_50
394	394	mlp_200_50	2.15769e+07	4645.1	0.2965	1.03	3441.96	tf_mlp_200_50
395	395	mlp_200_50	2.16118e+07	4648.85	0.2953	1.03	3454.67	tf_mlp_200_50
396	396	mlp_200_50	2.16326e+07	4651.09	0.2947	1.0301	3454.97	tf_mlp_200_50
397	397	mlp_200_50	2.16715e+07	4655.27	0.2934	1.0301	3456.21	tf_mlp_200_50
398	398	mlp_200_50	2.15499e+07	4642.18	0.2974	1.03	3442.06	tf_mlp_200_50
399	399	mlp_200_50	2.15853e+07	4646	0.2962	1.03	3451.09	tf_mlp_200_50
400	400	mlp_200_100	2.15471e+07	4641.89	0.2974	1.03	3454.21	tf_mlp_200_100
401	401	mlp_200_100	2.15637e+07	4643.67	0.2969	1.03	3443.74	tf_mlp_200_100
402	402	mlp_200_100	2.15644e+07	4643.75	0.2969	1.03	3451.92	tf_mlp_200_100
403	403	mlp_200_100	2.15654e+07	4643.85	0.2968	1.03	3456.53	tf_mlp_200_100
404	404	mlp_200_100	2.16225e+07	4650	0.295	1.0301	3446.47	tf_mlp_200_100
405	405	mlp_200_100	2.14977e+07	4636.56	0.2991	1.0299	3440.73	tf_mlp_200_100
406	406	mlp_200_100	2.15679e+07	4644.13	0.2968	1.03	3442.99	tf_mlp_200_100
407	407	mlp_200_100	2.15241e+07	4639.41	0.2982	1.0299	3439.61	tf_mlp_200_100
408	408	mlp_200_100	21590669	4646.58	0.296	1.03	3453.63	tf_mlp_200_100
409	409	mlp_200_100	2.16485e+07	4652.8	0.2941	1.0301	3459.49	tf_mlp_200_100
410	410	mlp_200_100	2.15513e+07	4642.33	0.2973	1.03	3445.94	tf_mlp_200_100
411	411	mlp_200_100	2.15992e+07	4647.49	0.2957	1.03	3452.79	tf_mlp_200_100
412	412	mlp_200_100	2.15348e+07	4640.56	0.2978	1.0299	3453.77	tf_mlp_200_100
413	413	mlp_200_100	2.14983e+07	4636.62	0.299	1.0299	3446.05	tf_mlp_200_100
414	414	mlp_200_100	2.16019e+07	4647.78	0.2957	1.03	3443.06	tf_mlp_200_100
415	415	mlp_200_100	2.15816e+07	4645.6	0.2963	1.03	3441.75	tf_mlp_200_100
416	416	mlp_200_100	2.15341e+07	4640.48	0.2979	1.0299	3444.13	tf_mlp_200_100
417	417	mlp_200_100	2.15916e+07	4646.68	0.296	1.03	3452.62	tf_mlp_200_100
418	418	mlp_200_100	2.15584e+07	4643.1	0.2971	1.03	3443.8	tf_mlp_200_100
419	419	mlp_200_100	2.15139e+07	4638.3	0.2985	1.0299	3446.16	tf_mlp_200_100
420	420	mlp_1000_100	2.15405e+07	4641.17	0.2977	1.0299	3445.45	tf_mlp_1000_100
421	421	mlp_1000_100	2.15207e+07	4639.04	0.2983	1.0299	3441.2	tf_mlp_1000_100
422	422	mlp_1000_100	2.161e+07	4648.66	0.2954	1.03	3453.08	tf_mlp_1000_100
423	423	mlp_1000_100	2.15612e+07	4643.4	0.297	1.03	3447.79	tf_mlp_1000_100
424	424	mlp_1000_100	2.1566e+07	4643.93	0.2968	1.03	3442.87	tf_mlp_1000_100
425	425	mlp_1000_100	21517866	4638.74	0.2984	1.0299	3445.2	tf_mlp_1000_100
426	426	mlp_1000_100	2.15126e+07	4638.16	0.2986	1.0299	3448.54	tf_mlp_1000_100
427	427	mlp_1000_100	2.16352e+07	4651.37	0.2946	1.0301	3448.25	tf_mlp_1000_100
428	428	mlp_1000_100	2.16381e+07	4651.68	0.2945	1.0301	3454.25	tf_mlp_1000_100
429	429	mlp_1000_100	2.1595e+07	4647.05	0.2959	1.03	3449.86	tf_mlp_1000_100
430	430	mlp_1000_100	2.15391e+07	4641.02	0.2977	1.0299	3441.5	tf_mlp_1000_100
431	431	mlp_1000_100	2.1506e+07	4637.45	0.2988	1.0299	3441.7	tf_mlp_1000_100
432	432	mlp_1000_100	2.15057e+07	4637.42	0.2988	1.0299	3438.81	tf_mlp_1000_100
433	433	mlp_1000_100	2.14113e+07	4627.23	0.3019	1.0298	3437.92	tf_mlp_1000_100
434	434	mlp_1000_100	2.15219e+07	4639.17	0.2983	1.0299	3436.94	tf_mlp_1000_100
435	435	mlp_1000_100	2.15032e+07	4637.15	0.2989	1.0299	3441.07	tf_mlp_1000_100
436	436	mlp_1000_100	2.15629e+07	4643.59	0.2969	1.03	3446.18	tf_mlp_1000_100
437	437	mlp_1000_100	2.15748e+07	4644.87	0.2965	1.03	3443.55	tf_mlp_1000_100
438	438	mlp_1000_100	2.14882e+07	4635.53	0.2994	1.0299	3442.17	tf_mlp_1000_100
439	439	mlp_1000_100	2.14586e+07	4632.35	0.3003	1.0298	3444.47	tf_mlp_1000_100
440	440	mlp_1000_100_50	2.15248e+07	4639.49	0.2982	1.0299	3422.01	tf_mlp_1000_100_50
441	441	mlp_1000_100_50	2.15155e+07	4638.48	0.2985	1.0299	3427.59	tf_mlp_1000_100_50
442	442	mlp_1000_100_50	2.14873e+07	4635.44	0.2994	1.0299	3433.06	tf_mlp_1000_100_50
443	443	mlp_1000_100_50	2.14661e+07	4633.15	0.3001	1.0298	3429.28	tf_mlp_1000_100_50
444	444	mlp_1000_100_50	2.1469e+07	4633.47	0.3	1.0298	3431.66	tf_mlp_1000_100_50
445	445	mlp_1000_100_50	2.15636e+07	4643.66	0.2969	1.03	3423.33	tf_mlp_1000_100_50
446	446	mlp_1000_100_50	2.1375e+07	4623.31	0.3031	1.0297	3425.74	tf_mlp_1000_100_50
447	447	mlp_1000_100_50	2.15283e+07	4639.86	0.2981	1.0299	3425.58	tf_mlp_1000_100_50
448	448	mlp_1000_100_50	2.15031e+07	4637.14	0.2989	1.0299	3428.87	tf_mlp_1000_100_50
449	449	mlp_1000_100_50	2.16014e+07	4647.73	0.2957	1.03	3438.48	tf_mlp_1000_100_50
450	450	mlp_1000_100_50	2.14478e+07	4631.18	0.3007	1.0298	3423.36	tf_mlp_1000_100_50
451	451	mlp_1000_100_50	2.14083e+07	4626.91	0.302	1.0298	3420.41	tf_mlp_1000_100_50
452	452	mlp_1000_100_50	2.14703e+07	4633.61	0.2999	1.0298	3427.5	tf_mlp_1000_100_50
453	453	mlp_1000_100_50	2.13278e+07	4618.2	0.3046	1.0296	3417.92	tf_mlp_1000_100_50
454	454	mlp_1000_100_50	2.14613e+07	4632.63	0.3002	1.0298	3424.36	tf_mlp_1000_100_50
455	455	mlp_1000_100_50	2.14741e+07	4634.01	0.2998	1.0299	3424.95	tf_mlp_1000_100_50
456	456	mlp_1000_100_50	2.14213e+07	4628.31	0.3015	1.0298	3422.59	tf_mlp_1000_100_50
457	457	mlp_1000_100_50	2.15081e+07	4637.68	0.2987	1.0299	3436.21	tf_mlp_1000_100_50
458	458	mlp_1000_100_50	2.13767e+07	4623.49	0.303	1.0297	3419.5	tf_mlp_1000_100_50
459	459	mlp_1000_100_50	2.15577e+07	4643.03	0.2971	1.03	3430.42	tf_mlp_1000_100_50
460	460	decision_tree	2.90814e+07	5392.72	0.0518	1.0404	3529.22	tf_decision_tree
461	461	decision_tree	3.50605e+07	5921.19	-0.1432	1.0487	3841.32	tf_decision_tree
462	462	decision_tree	3.11678e+07	5582.81	-0.0162	1.0433	3644.1	tf_decision_tree
463	463	decision_tree	3.8469e+07	6202.34	-0.2543	1.0535	3986.44	tf_decision_tree
464	464	decision_tree	2.9597e+07	5440.31	0.035	1.0411	3484.1	tf_decision_tree
465	465	decision_tree	2.83701e+07	5326.36	0.075	1.0394	3490.2	tf_decision_tree
466	466	decision_tree	3.9953e+07	6320.84	-0.3027	1.0555	3981.66	tf_decision_tree
467	467	decision_tree	3.72544e+07	6103.64	-0.2147	1.0518	3990.34	tf_decision_tree
468	468	decision_tree	2.97775e+07	5456.87	0.0291	1.0414	3537.76	tf_decision_tree
469	469	decision_tree	3.83535e+07	6193.02	-0.2505	1.0533	4026.73	tf_decision_tree
470	470	decision_tree	3.28779e+07	5733.93	-0.072	1.0457	3693.76	tf_decision_tree
471	471	decision_tree	3.70047e+07	6083.15	-0.2066	1.0514	3893.76	tf_decision_tree
472	472	decision_tree	3.15194e+07	5614.21	-0.0277	1.0438	3627.02	tf_decision_tree
473	473	decision_tree	2.44393e+07	4943.61	0.2031	1.034	3247.56	tf_decision_tree
474	474	decision_tree	3.57388e+07	5978.2	-0.1653	1.0497	3847.46	tf_decision_tree
475	475	decision_tree	3.15856e+07	5620.11	-0.0299	1.0439	3679.22	tf_decision_tree
476	476	decision_tree	3.25467e+07	5704.97	-0.0612	1.0452	3651.7	tf_decision_tree
477	477	decision_tree	3.53401e+07	5944.75	-0.1523	1.0491	3842.54	tf_decision_tree
478	478	decision_tree	3.10889e+07	5575.74	-0.0137	1.0432	3609.95	tf_decision_tree
479	479	decision_tree	3.04363e+07	5516.91	0.0076	1.0423	3536.05	tf_decision_tree
480	480	adaboost	2.42129e+07	4920.66	0.2105	1.0337	3829.92	tf_adaboost
481	481	adaboost	2.357e+07	4854.89	0.2315	1.0328	3775.38	tf_adaboost
482	482	adaboost	2.31625e+07	4812.74	0.2448	1.0322	3818.04	tf_adaboost
483	483	adaboost	2.3684e+07	4866.63	0.2278	1.0329	3764.32	tf_adaboost
484	484	adaboost	2.44785e+07	4947.57	0.2019	1.034	3841.43	tf_adaboost
485	485	adaboost	2.41379e+07	4913.04	0.213	1.0336	3877.8	tf_adaboost
486	486	adaboost	2.34568e+07	4843.22	0.2352	1.0326	3818.67	tf_adaboost
487	487	adaboost	2.42762e+07	4927.09	0.2085	1.0337	3903.02	tf_adaboost
488	488	adaboost	2.37023e+07	4868.5	0.2272	1.0329	3808.63	tf_adaboost
489	489	adaboost	2.37591e+07	4874.33	0.2253	1.033	3849.98	tf_adaboost
490	490	adaboost	2.43067e+07	4930.18	0.2075	1.0338	3858.49	tf_adaboost
491	491	adaboost	2.35433e+07	4852.14	0.2324	1.0327	3811.92	tf_adaboost
492	492	adaboost	2.38887e+07	4887.61	0.2211	1.0332	3831.7	tf_adaboost
493	493	adaboost	2.38789e+07	4886.61	0.2214	1.0332	3843.12	tf_adaboost
494	494	adaboost	2.35635e+07	4854.23	0.2317	1.0328	3881.6	tf_adaboost
495	495	adaboost	24377613	4937.37	0.2052	1.0339	3827.29	tf_adaboost
496	496	adaboost	2.43603e+07	4935.62	0.2057	1.0339	3829.82	tf_adaboost
497	497	adaboost	2.48087e+07	4980.83	0.1911	1.0345	3899.48	tf_adaboost
498	498	adaboost	2.44973e+07	4949.48	0.2013	1.0341	3837.46	tf_adaboost
499	499	adaboost	2.34044e+07	4837.81	0.2369	1.0325	3793.88	tf_adaboost
500	500	bagging	2.30905e+07	4805.25	0.2471	1.0321	3386.33	tf_bagging
501	501	bagging	2.33713e+07	4834.38	0.238	1.0325	3378	tf_bagging
502	502	bagging	2.38079e+07	4879.34	0.2237	1.0331	3434.74	tf_bagging
503	503	bagging	2.32254e+07	4819.27	0.2427	1.0323	3395.41	tf_bagging
504	504	bagging	2.11772e+07	4601.87	0.3095	1.0294	3234.63	tf_bagging
505	505	bagging	2.32905e+07	4826.02	0.2406	1.0324	3353.83	tf_bagging
506	506	bagging	2.26724e+07	4761.55	0.2608	1.0315	3300.68	tf_bagging
507	507	bagging	2.4845e+07	4984.48	0.1899	1.0345	3503.37	tf_bagging
508	508	bagging	2.2816e+07	4776.61	0.2561	1.0317	3391.97	tf_bagging
509	509	bagging	2.52226e+07	5022.21	0.1776	1.0351	3569.17	tf_bagging
510	510	bagging	2.42154e+07	4920.92	0.2104	1.0337	3369.65	tf_bagging
511	511	bagging	2.45672e+07	4956.53	0.199	1.0341	3377.85	tf_bagging
512	512	bagging	2.49686e+07	4996.85	0.1859	1.0347	3488.53	tf_bagging
513	513	bagging	2.4019e+07	4900.92	0.2168	1.0334	3416.01	tf_bagging
514	514	bagging	2.36066e+07	4858.66	0.2303	1.0328	3423.95	tf_bagging
515	515	bagging	2.35526e+07	4853.11	0.2321	1.0327	3327	tf_bagging
516	516	bagging	2.38526e+07	4883.91	0.2223	1.0332	3317.45	tf_bagging
517	517	bagging	2.14819e+07	4634.86	0.2996	1.0299	3197.76	tf_bagging
518	518	bagging	2.21654e+07	4708.02	0.2773	1.0308	3316.13	tf_bagging
519	519	bagging	2.47451e+07	4974.44	0.1932	1.0344	3479.77	tf_bagging
520	520	extra_trees	2.26242e+07	4756.49	0.2623	1.0314	3224.55	tf_extra_trees
521	521	extra_trees	2.33545e+07	4832.65	0.2385	1.0325	3256.9	tf_extra_trees
522	522	extra_trees	2.35286e+07	4850.63	0.2328	1.0327	3269.17	tf_extra_trees
523	523	extra_trees	2.3394e+07	4836.73	0.2372	1.0325	3297.21	tf_extra_trees
524	524	extra_trees	2.26087e+07	4754.86	0.2628	1.0314	3210.29	tf_extra_trees
525	525	extra_trees	2.2966e+07	4792.29	0.2512	1.0319	3244.99	tf_extra_trees
526	526	extra_trees	2.24672e+07	4739.96	0.2674	1.0312	3220.64	tf_extra_trees
527	527	extra_trees	2.25638e+07	4750.14	0.2643	1.0314	3226.15	tf_extra_trees
528	528	extra_trees	2.31474e+07	4811.18	0.2453	1.0322	3234.66	tf_extra_trees
529	529	extra_trees	2.29065e+07	4786.07	0.2531	1.0318	3235.95	tf_extra_trees
530	530	extra_trees	2.26019e+07	4754.14	0.2631	1.0314	3225.12	tf_extra_trees
531	531	extra_trees	2.35325e+07	4851.03	0.2327	1.0327	3252.4	tf_extra_trees
532	532	extra_trees	2.2493e+07	4742.68	0.2666	1.0313	3213.99	tf_extra_trees
533	533	extra_trees	2.25852e+07	4752.39	0.2636	1.0314	3233.09	tf_extra_trees
534	534	extra_trees	2.24726e+07	4740.53	0.2673	1.0312	3224.01	tf_extra_trees
535	535	extra_trees	2.28093e+07	4775.91	0.2563	1.0317	3222.71	tf_extra_trees
536	536	extra_trees	2.35947e+07	4857.44	0.2307	1.0328	3260.15	tf_extra_trees
537	537	extra_trees	2.26796e+07	4762.31	0.2605	1.0315	3248.09	tf_extra_trees
538	538	extra_trees	2.29536e+07	4790.99	0.2516	1.0319	3250.05	tf_extra_trees
539	539	extra_trees	2.30541e+07	4801.47	0.2483	1.032	3238.19	tf_extra_trees
540	540	gradient_boosting	2.05787e+07	4536.38	0.329	1.0286	3189.93	tf_gradient_boosting
541	541	gradient_boosting	2.05304e+07	4531.05	0.3306	1.0285	3191.18	tf_gradient_boosting
542	542	gradient_boosting	2.15359e+07	4640.67	0.2978	1.0299	3244.32	tf_gradient_boosting
543	543	gradient_boosting	2.17018e+07	4658.52	0.2924	1.0302	3243.46	tf_gradient_boosting
544	544	gradient_boosting	2.08207e+07	4562.97	0.3211	1.0289	3211.91	tf_gradient_boosting
545	545	gradient_boosting	2.14139e+07	4627.52	0.3018	1.0298	3227.2	tf_gradient_boosting
546	546	gradient_boosting	2.18551e+07	4674.94	0.2874	1.0304	3246.73	tf_gradient_boosting
547	547	gradient_boosting	2.19293e+07	4682.87	0.285	1.0305	3253.83	tf_gradient_boosting
548	548	gradient_boosting	2.04112e+07	4517.88	0.3345	1.0284	3172.91	tf_gradient_boosting
549	549	gradient_boosting	2.06649e+07	4545.86	0.3262	1.0287	3202.82	tf_gradient_boosting
550	550	gradient_boosting	2.06833e+07	4547.89	0.3256	1.0288	3197.03	tf_gradient_boosting
551	551	gradient_boosting	2.18133e+07	4670.47	0.2888	1.0303	3248.69	tf_gradient_boosting
552	552	gradient_boosting	2.16484e+07	4652.79	0.2941	1.0301	3244.57	tf_gradient_boosting
553	553	gradient_boosting	2.1522e+07	4639.18	0.2983	1.0299	3232.09	tf_gradient_boosting
554	554	gradient_boosting	2.1661e+07	4654.14	0.2937	1.0301	3242.2	tf_gradient_boosting
555	555	gradient_boosting	2.13227e+07	4617.65	0.3048	1.0296	3214.79	tf_gradient_boosting
556	556	gradient_boosting	2.05842e+07	4536.98	0.3288	1.0286	3181.64	tf_gradient_boosting
557	557	gradient_boosting	2.18798e+07	4677.58	0.2866	1.0304	3253.33	tf_gradient_boosting
558	558	gradient_boosting	2.13821e+07	4624.08	0.3028	1.0297	3226.1	tf_gradient_boosting
559	559	gradient_boosting	2.16352e+07	4651.37	0.2946	1.0301	3238.71	tf_gradient_boosting
0	0	linear_regression	2.13657e+07	4622.3	0.2202	1.0332	3371.73	tf_linear_regression
1	1	linear_regression	2.13657e+07	4622.3	0.2202	1.0332	3371.73	tf_linear_regression
2	2	linear_regression	2.13657e+07	4622.3	0.2202	1.0332	3371.73	tf_linear_regression
3	3	linear_regression	2.13657e+07	4622.3	0.2202	1.0332	3371.73	tf_linear_regression
4	4	linear_regression	2.13657e+07	4622.3	0.2202	1.0332	3371.73	tf_linear_regression
5	5	linear_regression	2.13657e+07	4622.3	0.2202	1.0332	3371.73	tf_linear_regression
6	6	linear_regression	2.13657e+07	4622.3	0.2202	1.0332	3371.73	tf_linear_regression
7	7	linear_regression	2.13657e+07	4622.3	0.2202	1.0332	3371.73	tf_linear_regression
8	8	linear_regression	2.13657e+07	4622.3	0.2202	1.0332	3371.73	tf_linear_regression
9	9	linear_regression	2.13657e+07	4622.3	0.2202	1.0332	3371.73	tf_linear_regression
10	10	linear_regression	2.13657e+07	4622.3	0.2202	1.0332	3371.73	tf_linear_regression
11	11	linear_regression	2.13657e+07	4622.3	0.2202	1.0332	3371.73	tf_linear_regression
12	12	linear_regression	2.13657e+07	4622.3	0.2202	1.0332	3371.73	tf_linear_regression
13	13	linear_regression	2.13657e+07	4622.3	0.2202	1.0332	3371.73	tf_linear_regression
14	14	linear_regression	2.13657e+07	4622.3	0.2202	1.0332	3371.73	tf_linear_regression
15	15	linear_regression	2.13657e+07	4622.3	0.2202	1.0332	3371.73	tf_linear_regression
16	16	linear_regression	2.13657e+07	4622.3	0.2202	1.0332	3371.73	tf_linear_regression
17	17	linear_regression	2.13657e+07	4622.3	0.2202	1.0332	3371.73	tf_linear_regression
18	18	linear_regression	2.13657e+07	4622.3	0.2202	1.0332	3371.73	tf_linear_regression
19	19	linear_regression	2.13657e+07	4622.3	0.2202	1.0332	3371.73	tf_linear_regression
20	20	svr_linear	2.48141e+07	4981.37	0.0943	1.0386	3343.7	tf_svr_linear
21	21	svr_linear	2.48141e+07	4981.37	0.0943	1.0386	3343.7	tf_svr_linear
22	22	svr_linear	2.48141e+07	4981.37	0.0943	1.0386	3343.7	tf_svr_linear
23	23	svr_linear	2.48141e+07	4981.37	0.0943	1.0386	3343.7	tf_svr_linear
24	24	svr_linear	2.48141e+07	4981.37	0.0943	1.0386	3343.7	tf_svr_linear
25	25	svr_linear	2.48141e+07	4981.37	0.0943	1.0386	3343.7	tf_svr_linear
26	26	svr_linear	2.48141e+07	4981.37	0.0943	1.0386	3343.7	tf_svr_linear
27	27	svr_linear	2.48141e+07	4981.37	0.0943	1.0386	3343.7	tf_svr_linear
28	28	svr_linear	2.48141e+07	4981.37	0.0943	1.0386	3343.7	tf_svr_linear
29	29	svr_linear	2.48141e+07	4981.37	0.0943	1.0386	3343.7	tf_svr_linear
30	30	svr_linear	2.48141e+07	4981.37	0.0943	1.0386	3343.7	tf_svr_linear
31	31	svr_linear	2.48141e+07	4981.37	0.0943	1.0386	3343.7	tf_svr_linear
32	32	svr_linear	2.48141e+07	4981.37	0.0943	1.0386	3343.7	tf_svr_linear
33	33	svr_linear	2.48141e+07	4981.37	0.0943	1.0386	3343.7	tf_svr_linear
34	34	svr_linear	2.48141e+07	4981.37	0.0943	1.0386	3343.7	tf_svr_linear
35	35	svr_linear	2.48141e+07	4981.37	0.0943	1.0386	3343.7	tf_svr_linear
36	36	svr_linear	2.48141e+07	4981.37	0.0943	1.0386	3343.7	tf_svr_linear
37	37	svr_linear	2.48141e+07	4981.37	0.0943	1.0386	3343.7	tf_svr_linear
38	38	svr_linear	2.48141e+07	4981.37	0.0943	1.0386	3343.7	tf_svr_linear
39	39	svr_linear	2.48141e+07	4981.37	0.0943	1.0386	3343.7	tf_svr_linear
40	40	svr_poly_2	3.15986e+07	5621.26	-0.1533	1.0492	3707.02	tf_svr_poly_2
41	41	svr_poly_2	3.15986e+07	5621.26	-0.1533	1.0492	3707.02	tf_svr_poly_2
42	42	svr_poly_2	3.15986e+07	5621.26	-0.1533	1.0492	3707.02	tf_svr_poly_2
43	43	svr_poly_2	3.15986e+07	5621.26	-0.1533	1.0492	3707.02	tf_svr_poly_2
44	44	svr_poly_2	3.15986e+07	5621.26	-0.1533	1.0492	3707.02	tf_svr_poly_2
45	45	svr_poly_2	3.15986e+07	5621.26	-0.1533	1.0492	3707.02	tf_svr_poly_2
46	46	svr_poly_2	3.15986e+07	5621.26	-0.1533	1.0492	3707.02	tf_svr_poly_2
47	47	svr_poly_2	3.15986e+07	5621.26	-0.1533	1.0492	3707.02	tf_svr_poly_2
48	48	svr_poly_2	3.15986e+07	5621.26	-0.1533	1.0492	3707.02	tf_svr_poly_2
49	49	svr_poly_2	3.15986e+07	5621.26	-0.1533	1.0492	3707.02	tf_svr_poly_2
50	50	svr_poly_2	3.15986e+07	5621.26	-0.1533	1.0492	3707.02	tf_svr_poly_2
51	51	svr_poly_2	3.15986e+07	5621.26	-0.1533	1.0492	3707.02	tf_svr_poly_2
52	52	svr_poly_2	3.15986e+07	5621.26	-0.1533	1.0492	3707.02	tf_svr_poly_2
53	53	svr_poly_2	3.15986e+07	5621.26	-0.1533	1.0492	3707.02	tf_svr_poly_2
54	54	svr_poly_2	3.15986e+07	5621.26	-0.1533	1.0492	3707.02	tf_svr_poly_2
55	55	svr_poly_2	3.15986e+07	5621.26	-0.1533	1.0492	3707.02	tf_svr_poly_2
56	56	svr_poly_2	3.15986e+07	5621.26	-0.1533	1.0492	3707.02	tf_svr_poly_2
57	57	svr_poly_2	3.15986e+07	5621.26	-0.1533	1.0492	3707.02	tf_svr_poly_2
58	58	svr_poly_2	3.15986e+07	5621.26	-0.1533	1.0492	3707.02	tf_svr_poly_2
59	59	svr_poly_2	3.15986e+07	5621.26	-0.1533	1.0492	3707.02	tf_svr_poly_2
60	60	svr_poly_3	3.16082e+07	5622.12	-0.1536	1.0492	3707.4	tf_svr_poly_3
61	61	svr_poly_3	3.16082e+07	5622.12	-0.1536	1.0492	3707.4	tf_svr_poly_3
62	62	svr_poly_3	3.16082e+07	5622.12	-0.1536	1.0492	3707.4	tf_svr_poly_3
63	63	svr_poly_3	3.16082e+07	5622.12	-0.1536	1.0492	3707.4	tf_svr_poly_3
64	64	svr_poly_3	3.16082e+07	5622.12	-0.1536	1.0492	3707.4	tf_svr_poly_3
65	65	svr_poly_3	3.16082e+07	5622.12	-0.1536	1.0492	3707.4	tf_svr_poly_3
66	66	svr_poly_3	3.16082e+07	5622.12	-0.1536	1.0492	3707.4	tf_svr_poly_3
67	67	svr_poly_3	3.16082e+07	5622.12	-0.1536	1.0492	3707.4	tf_svr_poly_3
68	68	svr_poly_3	3.16082e+07	5622.12	-0.1536	1.0492	3707.4	tf_svr_poly_3
69	69	svr_poly_3	3.16082e+07	5622.12	-0.1536	1.0492	3707.4	tf_svr_poly_3
70	70	svr_poly_3	3.16082e+07	5622.12	-0.1536	1.0492	3707.4	tf_svr_poly_3
71	71	svr_poly_3	3.16082e+07	5622.12	-0.1536	1.0492	3707.4	tf_svr_poly_3
72	72	svr_poly_3	3.16082e+07	5622.12	-0.1536	1.0492	3707.4	tf_svr_poly_3
73	73	svr_poly_3	3.16082e+07	5622.12	-0.1536	1.0492	3707.4	tf_svr_poly_3
74	74	svr_poly_3	3.16082e+07	5622.12	-0.1536	1.0492	3707.4	tf_svr_poly_3
75	75	svr_poly_3	3.16082e+07	5622.12	-0.1536	1.0492	3707.4	tf_svr_poly_3
76	76	svr_poly_3	3.16082e+07	5622.12	-0.1536	1.0492	3707.4	tf_svr_poly_3
77	77	svr_poly_3	3.16082e+07	5622.12	-0.1536	1.0492	3707.4	tf_svr_poly_3
78	78	svr_poly_3	3.16082e+07	5622.12	-0.1536	1.0492	3707.4	tf_svr_poly_3
79	79	svr_poly_3	3.16082e+07	5622.12	-0.1536	1.0492	3707.4	tf_svr_poly_3
80	80	svr_poly_4	3.16005e+07	5621.43	-0.1534	1.0492	3707.68	tf_svr_poly_4
81	81	svr_poly_4	3.16005e+07	5621.43	-0.1534	1.0492	3707.68	tf_svr_poly_4
82	82	svr_poly_4	3.16005e+07	5621.43	-0.1534	1.0492	3707.68	tf_svr_poly_4
83	83	svr_poly_4	3.16005e+07	5621.43	-0.1534	1.0492	3707.68	tf_svr_poly_4
84	84	svr_poly_4	3.16005e+07	5621.43	-0.1534	1.0492	3707.68	tf_svr_poly_4
85	85	svr_poly_4	3.16005e+07	5621.43	-0.1534	1.0492	3707.68	tf_svr_poly_4
86	86	svr_poly_4	3.16005e+07	5621.43	-0.1534	1.0492	3707.68	tf_svr_poly_4
87	87	svr_poly_4	3.16005e+07	5621.43	-0.1534	1.0492	3707.68	tf_svr_poly_4
88	88	svr_poly_4	3.16005e+07	5621.43	-0.1534	1.0492	3707.68	tf_svr_poly_4
89	89	svr_poly_4	3.16005e+07	5621.43	-0.1534	1.0492	3707.68	tf_svr_poly_4
90	90	svr_poly_4	3.16005e+07	5621.43	-0.1534	1.0492	3707.68	tf_svr_poly_4
91	91	svr_poly_4	3.16005e+07	5621.43	-0.1534	1.0492	3707.68	tf_svr_poly_4
92	92	svr_poly_4	3.16005e+07	5621.43	-0.1534	1.0492	3707.68	tf_svr_poly_4
93	93	svr_poly_4	3.16005e+07	5621.43	-0.1534	1.0492	3707.68	tf_svr_poly_4
94	94	svr_poly_4	3.16005e+07	5621.43	-0.1534	1.0492	3707.68	tf_svr_poly_4
95	95	svr_poly_4	3.16005e+07	5621.43	-0.1534	1.0492	3707.68	tf_svr_poly_4
96	96	svr_poly_4	3.16005e+07	5621.43	-0.1534	1.0492	3707.68	tf_svr_poly_4
97	97	svr_poly_4	3.16005e+07	5621.43	-0.1534	1.0492	3707.68	tf_svr_poly_4
98	98	svr_poly_4	3.16005e+07	5621.43	-0.1534	1.0492	3707.68	tf_svr_poly_4
99	99	svr_poly_4	3.16005e+07	5621.43	-0.1534	1.0492	3707.68	tf_svr_poly_4
100	100	svr_poly_10	2.82036e+07	5310.7	-0.0294	1.0439	3626.62	tf_svr_poly_10
101	101	svr_poly_10	2.82036e+07	5310.7	-0.0294	1.0439	3626.62	tf_svr_poly_10
102	102	svr_poly_10	2.82036e+07	5310.7	-0.0294	1.0439	3626.62	tf_svr_poly_10
103	103	svr_poly_10	2.82036e+07	5310.7	-0.0294	1.0439	3626.62	tf_svr_poly_10
104	104	svr_poly_10	2.82036e+07	5310.7	-0.0294	1.0439	3626.62	tf_svr_poly_10
105	105	svr_poly_10	2.82036e+07	5310.7	-0.0294	1.0439	3626.62	tf_svr_poly_10
106	106	svr_poly_10	2.82036e+07	5310.7	-0.0294	1.0439	3626.62	tf_svr_poly_10
107	107	svr_poly_10	2.82036e+07	5310.7	-0.0294	1.0439	3626.62	tf_svr_poly_10
108	108	svr_poly_10	2.82036e+07	5310.7	-0.0294	1.0439	3626.62	tf_svr_poly_10
109	109	svr_poly_10	2.82036e+07	5310.7	-0.0294	1.0439	3626.62	tf_svr_poly_10
110	110	svr_poly_10	2.82036e+07	5310.7	-0.0294	1.0439	3626.62	tf_svr_poly_10
111	111	svr_poly_10	2.82036e+07	5310.7	-0.0294	1.0439	3626.62	tf_svr_poly_10
112	112	svr_poly_10	2.82036e+07	5310.7	-0.0294	1.0439	3626.62	tf_svr_poly_10
113	113	svr_poly_10	2.82036e+07	5310.7	-0.0294	1.0439	3626.62	tf_svr_poly_10
114	114	svr_poly_10	2.82036e+07	5310.7	-0.0294	1.0439	3626.62	tf_svr_poly_10
115	115	svr_poly_10	2.82036e+07	5310.7	-0.0294	1.0439	3626.62	tf_svr_poly_10
116	116	svr_poly_10	2.82036e+07	5310.7	-0.0294	1.0439	3626.62	tf_svr_poly_10
117	117	svr_poly_10	2.82036e+07	5310.7	-0.0294	1.0439	3626.62	tf_svr_poly_10
118	118	svr_poly_10	2.82036e+07	5310.7	-0.0294	1.0439	3626.62	tf_svr_poly_10
119	119	svr_poly_10	2.82036e+07	5310.7	-0.0294	1.0439	3626.62	tf_svr_poly_10
120	120	svr_poly_15	1.13627e+08	10659.6	-3.1471	1.1768	4269.2	tf_svr_poly_15
121	121	svr_poly_15	1.13627e+08	10659.6	-3.1471	1.1768	4269.2	tf_svr_poly_15
122	122	svr_poly_15	1.13627e+08	10659.6	-3.1471	1.1768	4269.2	tf_svr_poly_15
123	123	svr_poly_15	1.13627e+08	10659.6	-3.1471	1.1768	4269.2	tf_svr_poly_15
124	124	svr_poly_15	1.13627e+08	10659.6	-3.1471	1.1768	4269.2	tf_svr_poly_15
125	125	svr_poly_15	1.13627e+08	10659.6	-3.1471	1.1768	4269.2	tf_svr_poly_15
126	126	svr_poly_15	1.13627e+08	10659.6	-3.1471	1.1768	4269.2	tf_svr_poly_15
127	127	svr_poly_15	1.13627e+08	10659.6	-3.1471	1.1768	4269.2	tf_svr_poly_15
128	128	svr_poly_15	1.13627e+08	10659.6	-3.1471	1.1768	4269.2	tf_svr_poly_15
129	129	svr_poly_15	1.13627e+08	10659.6	-3.1471	1.1768	4269.2	tf_svr_poly_15
130	130	svr_poly_15	1.13627e+08	10659.6	-3.1471	1.1768	4269.2	tf_svr_poly_15
131	131	svr_poly_15	1.13627e+08	10659.6	-3.1471	1.1768	4269.2	tf_svr_poly_15
132	132	svr_poly_15	1.13627e+08	10659.6	-3.1471	1.1768	4269.2	tf_svr_poly_15
133	133	svr_poly_15	1.13627e+08	10659.6	-3.1471	1.1768	4269.2	tf_svr_poly_15
134	134	svr_poly_15	1.13627e+08	10659.6	-3.1471	1.1768	4269.2	tf_svr_poly_15
135	135	svr_poly_15	1.13627e+08	10659.6	-3.1471	1.1768	4269.2	tf_svr_poly_15
136	136	svr_poly_15	1.13627e+08	10659.6	-3.1471	1.1768	4269.2	tf_svr_poly_15
137	137	svr_poly_15	1.13627e+08	10659.6	-3.1471	1.1768	4269.2	tf_svr_poly_15
138	138	svr_poly_15	1.13627e+08	10659.6	-3.1471	1.1768	4269.2	tf_svr_poly_15
139	139	svr_poly_15	1.13627e+08	10659.6	-3.1471	1.1768	4269.2	tf_svr_poly_15
140	140	svr_rbf	3.16172e+07	5622.92	-0.154	1.0492	3707.94	tf_svr_rbf
141	141	svr_rbf	3.16172e+07	5622.92	-0.154	1.0492	3707.94	tf_svr_rbf
142	142	svr_rbf	3.16172e+07	5622.92	-0.154	1.0492	3707.94	tf_svr_rbf
143	143	svr_rbf	3.16172e+07	5622.92	-0.154	1.0492	3707.94	tf_svr_rbf
144	144	svr_rbf	3.16172e+07	5622.92	-0.154	1.0492	3707.94	tf_svr_rbf
145	145	svr_rbf	3.16172e+07	5622.92	-0.154	1.0492	3707.94	tf_svr_rbf
146	146	svr_rbf	3.16172e+07	5622.92	-0.154	1.0492	3707.94	tf_svr_rbf
147	147	svr_rbf	3.16172e+07	5622.92	-0.154	1.0492	3707.94	tf_svr_rbf
148	148	svr_rbf	3.16172e+07	5622.92	-0.154	1.0492	3707.94	tf_svr_rbf
149	149	svr_rbf	3.16172e+07	5622.92	-0.154	1.0492	3707.94	tf_svr_rbf
150	150	svr_rbf	3.16172e+07	5622.92	-0.154	1.0492	3707.94	tf_svr_rbf
151	151	svr_rbf	3.16172e+07	5622.92	-0.154	1.0492	3707.94	tf_svr_rbf
152	152	svr_rbf	3.16172e+07	5622.92	-0.154	1.0492	3707.94	tf_svr_rbf
153	153	svr_rbf	3.16172e+07	5622.92	-0.154	1.0492	3707.94	tf_svr_rbf
154	154	svr_rbf	3.16172e+07	5622.92	-0.154	1.0492	3707.94	tf_svr_rbf
155	155	svr_rbf	3.16172e+07	5622.92	-0.154	1.0492	3707.94	tf_svr_rbf
156	156	svr_rbf	3.16172e+07	5622.92	-0.154	1.0492	3707.94	tf_svr_rbf
157	157	svr_rbf	3.16172e+07	5622.92	-0.154	1.0492	3707.94	tf_svr_rbf
158	158	svr_rbf	3.16172e+07	5622.92	-0.154	1.0492	3707.94	tf_svr_rbf
159	159	svr_rbf	3.16172e+07	5622.92	-0.154	1.0492	3707.94	tf_svr_rbf
160	160	svr_sigmoid	3.16238e+07	5623.51	-0.1542	1.0492	3708.14	tf_svr_sigmoid
161	161	svr_sigmoid	3.16238e+07	5623.51	-0.1542	1.0492	3708.14	tf_svr_sigmoid
162	162	svr_sigmoid	3.16238e+07	5623.51	-0.1542	1.0492	3708.14	tf_svr_sigmoid
163	163	svr_sigmoid	3.16238e+07	5623.51	-0.1542	1.0492	3708.14	tf_svr_sigmoid
164	164	svr_sigmoid	3.16238e+07	5623.51	-0.1542	1.0492	3708.14	tf_svr_sigmoid
165	165	svr_sigmoid	3.16238e+07	5623.51	-0.1542	1.0492	3708.14	tf_svr_sigmoid
166	166	svr_sigmoid	3.16238e+07	5623.51	-0.1542	1.0492	3708.14	tf_svr_sigmoid
167	167	svr_sigmoid	3.16238e+07	5623.51	-0.1542	1.0492	3708.14	tf_svr_sigmoid
168	168	svr_sigmoid	3.16238e+07	5623.51	-0.1542	1.0492	3708.14	tf_svr_sigmoid
169	169	svr_sigmoid	3.16238e+07	5623.51	-0.1542	1.0492	3708.14	tf_svr_sigmoid
170	170	svr_sigmoid	3.16238e+07	5623.51	-0.1542	1.0492	3708.14	tf_svr_sigmoid
171	171	svr_sigmoid	3.16238e+07	5623.51	-0.1542	1.0492	3708.14	tf_svr_sigmoid
172	172	svr_sigmoid	3.16238e+07	5623.51	-0.1542	1.0492	3708.14	tf_svr_sigmoid
173	173	svr_sigmoid	3.16238e+07	5623.51	-0.1542	1.0492	3708.14	tf_svr_sigmoid
174	174	svr_sigmoid	3.16238e+07	5623.51	-0.1542	1.0492	3708.14	tf_svr_sigmoid
175	175	svr_sigmoid	3.16238e+07	5623.51	-0.1542	1.0492	3708.14	tf_svr_sigmoid
176	176	svr_sigmoid	3.16238e+07	5623.51	-0.1542	1.0492	3708.14	tf_svr_sigmoid
177	177	svr_sigmoid	3.16238e+07	5623.51	-0.1542	1.0492	3708.14	tf_svr_sigmoid
178	178	svr_sigmoid	3.16238e+07	5623.51	-0.1542	1.0492	3708.14	tf_svr_sigmoid
179	179	svr_sigmoid	3.16238e+07	5623.51	-0.1542	1.0492	3708.14	tf_svr_sigmoid
180	180	random_forest_10	2.16603e+07	4654.06	0.2094	1.0337	3360.41	tf_random_forest_10
181	181	random_forest_10	2.581e+07	5080.36	0.058	1.0402	3719.35	tf_random_forest_10
182	182	random_forest_10	2.32446e+07	4821.27	0.1516	1.0362	3496.73	tf_random_forest_10
183	183	random_forest_10	2.27523e+07	4769.94	0.1696	1.0354	3412.85	tf_random_forest_10
184	184	random_forest_10	2.0664e+07	4545.76	0.2458	1.0322	3233.28	tf_random_forest_10
185	185	random_forest_10	2.4505e+07	4950.25	0.1056	1.0381	3577.61	tf_random_forest_10
186	186	random_forest_10	2.21162e+07	4702.79	0.1928	1.0344	3399.53	tf_random_forest_10
187	187	random_forest_10	2.37218e+07	4870.5	0.1342	1.0369	3519.59	tf_random_forest_10
188	188	random_forest_10	2.29035e+07	4785.76	0.1641	1.0356	3376.93	tf_random_forest_10
189	189	random_forest_10	2.28126e+07	4776.25	0.1674	1.0355	3396.21	tf_random_forest_10
190	190	random_forest_10	2.22489e+07	4716.87	0.188	1.0346	3334.2	tf_random_forest_10
191	191	random_forest_10	2.46161e+07	4961.46	0.1016	1.0383	3568.53	tf_random_forest_10
192	192	random_forest_10	2.14443e+07	4630.8	0.2173	1.0334	3395.29	tf_random_forest_10
193	193	random_forest_10	2.22666e+07	4718.75	0.1873	1.0346	3360.92	tf_random_forest_10
194	194	random_forest_10	2.40134e+07	4900.34	0.1236	1.0374	3487.99	tf_random_forest_10
195	195	random_forest_10	2.10011e+07	4582.7	0.2335	1.0327	3198.84	tf_random_forest_10
196	196	random_forest_10	2.34657e+07	4844.14	0.1435	1.0365	3443.31	tf_random_forest_10
197	197	random_forest_10	2.41333e+07	4912.56	0.1192	1.0376	3561.41	tf_random_forest_10
198	198	random_forest_10	2.2922e+07	4787.7	0.1634	1.0357	3451.8	tf_random_forest_10
199	199	random_forest_10	2.27282e+07	4767.41	0.1705	1.0354	3264.76	tf_random_forest_10
200	200	random_forest_50	2.05145e+07	4529.29	0.2513	1.0319	3284.34	tf_random_forest_50
201	201	random_forest_50	2.11873e+07	4602.96	0.2267	1.033	3347.45	tf_random_forest_50
202	202	random_forest_50	2.10526e+07	4588.32	0.2316	1.0328	3310.85	tf_random_forest_50
203	203	random_forest_50	2.10502e+07	4588.04	0.2317	1.0328	3335.39	tf_random_forest_50
204	204	random_forest_50	2.1359e+07	4621.58	0.2204	1.0332	3378.85	tf_random_forest_50
205	205	random_forest_50	2.1032e+07	4586.07	0.2324	1.0327	3357.51	tf_random_forest_50
206	206	random_forest_50	2.09219e+07	4574.04	0.2364	1.0326	3335.49	tf_random_forest_50
207	207	random_forest_50	2.09696e+07	4579.26	0.2347	1.0326	3314.98	tf_random_forest_50
208	208	random_forest_50	2.20134e+07	4691.85	0.1966	1.0343	3395.41	tf_random_forest_50
209	209	random_forest_50	2.1387e+07	4624.6	0.2194	1.0333	3333.33	tf_random_forest_50
210	210	random_forest_50	2.18224e+07	4671.44	0.2035	1.034	3368.91	tf_random_forest_50
211	211	random_forest_50	2.11429e+07	4598.14	0.2283	1.0329	3347.38	tf_random_forest_50
212	212	random_forest_50	2.13678e+07	4622.53	0.2201	1.0332	3374.12	tf_random_forest_50
213	213	random_forest_50	2.1121e+07	4595.76	0.2291	1.0329	3341.26	tf_random_forest_50
214	214	random_forest_50	2.1004e+07	4583.02	0.2334	1.0327	3339.03	tf_random_forest_50
215	215	random_forest_50	2.11918e+07	4603.45	0.2265	1.033	3375.98	tf_random_forest_50
216	216	random_forest_50	2.10634e+07	4589.49	0.2312	1.0328	3321.55	tf_random_forest_50
217	217	random_forest_50	2.12905e+07	4614.17	0.2229	1.0331	3358.56	tf_random_forest_50
218	218	random_forest_50	2.15113e+07	4638.03	0.2149	1.0335	3395.67	tf_random_forest_50
219	219	random_forest_50	2.16406e+07	4651.95	0.2102	1.0337	3375.3	tf_random_forest_50
220	220	random_forest_100	2.07893e+07	4559.53	0.2412	1.0323	3265.51	tf_random_forest_100
221	221	random_forest_100	2.15081e+07	4637.69	0.215	1.0335	3360.67	tf_random_forest_100
222	222	random_forest_100	2.16044e+07	4648.05	0.2115	1.0336	3376.45	tf_random_forest_100
223	223	random_forest_100	2.1009e+07	4583.56	0.2332	1.0327	3341.78	tf_random_forest_100
224	224	random_forest_100	2.03411e+07	4510.11	0.2576	1.0317	3305.14	tf_random_forest_100
225	225	random_forest_100	2.09202e+07	4573.87	0.2365	1.0326	3333.4	tf_random_forest_100
226	226	random_forest_100	2.10803e+07	4591.33	0.2306	1.0328	3295.12	tf_random_forest_100
227	227	random_forest_100	2.10684e+07	4590.03	0.231	1.0328	3354.37	tf_random_forest_100
228	228	random_forest_100	2.09304e+07	4574.98	0.2361	1.0326	3309.82	tf_random_forest_100
229	229	random_forest_100	2.10006e+07	4582.64	0.2335	1.0327	3312.6	tf_random_forest_100
230	230	random_forest_100	2.03498e+07	4511.08	0.2573	1.0317	3283.68	tf_random_forest_100
231	231	random_forest_100	2.10413e+07	4587.08	0.232	1.0327	3326.13	tf_random_forest_100
232	232	random_forest_100	2.09677e+07	4579.04	0.2347	1.0326	3317.25	tf_random_forest_100
233	233	random_forest_100	2.08407e+07	4565.16	0.2394	1.0324	3259.6	tf_random_forest_100
234	234	random_forest_100	2.08864e+07	4570.17	0.2377	1.0325	3336.08	tf_random_forest_100
235	235	random_forest_100	2.06001e+07	4538.73	0.2481	1.0321	3293.75	tf_random_forest_100
236	236	random_forest_100	2.08354e+07	4564.58	0.2396	1.0324	3309.52	tf_random_forest_100
237	237	random_forest_100	2.12397e+07	4608.65	0.2248	1.033	3336.65	tf_random_forest_100
238	238	random_forest_100	2.1275e+07	4612.48	0.2235	1.0331	3296.76	tf_random_forest_100
239	239	random_forest_100	2.03779e+07	4514.19	0.2562	1.0317	3236.32	tf_random_forest_100
240	240	random_forest_1000	2.10173e+07	4584.46	0.2329	1.0327	3350.4	tf_random_forest_1000
241	241	random_forest_1000	2.10928e+07	4592.69	0.2302	1.0328	3333.65	tf_random_forest_1000
242	242	random_forest_1000	2.11235e+07	4596.03	0.229	1.0329	3335.54	tf_random_forest_1000
243	243	random_forest_1000	2.10417e+07	4587.12	0.232	1.0327	3326.75	tf_random_forest_1000
244	244	random_forest_1000	2.09164e+07	4573.44	0.2366	1.0325	3319.35	tf_random_forest_1000
245	245	random_forest_1000	2.07744e+07	4557.89	0.2418	1.0323	3319.35	tf_random_forest_1000
246	246	random_forest_1000	2.09352e+07	4575.5	0.2359	1.0326	3326.03	tf_random_forest_1000
247	247	random_forest_1000	2.09824e+07	4580.65	0.2342	1.0326	3328.52	tf_random_forest_1000
248	248	random_forest_1000	2.09424e+07	4576.28	0.2356	1.0326	3328.59	tf_random_forest_1000
249	249	random_forest_1000	2.09821e+07	4580.62	0.2342	1.0326	3322.53	tf_random_forest_1000
250	250	random_forest_1000	2.08246e+07	4563.39	0.2399	1.0324	3317.15	tf_random_forest_1000
251	251	random_forest_1000	2.08389e+07	4564.96	0.2394	1.0324	3315.32	tf_random_forest_1000
252	252	random_forest_1000	2.09779e+07	4580.16	0.2343	1.0326	3333.01	tf_random_forest_1000
253	253	random_forest_1000	2.11821e+07	4602.4	0.2269	1.033	3328.7	tf_random_forest_1000
254	254	random_forest_1000	2.10409e+07	4587.03	0.2321	1.0327	3339.05	tf_random_forest_1000
255	255	random_forest_1000	2.09294e+07	4574.87	0.2361	1.0326	3317.84	tf_random_forest_1000
256	256	random_forest_1000	2.09668e+07	4578.96	0.2348	1.0326	3346.7	tf_random_forest_1000
257	257	random_forest_1000	2.10312e+07	4585.98	0.2324	1.0327	3320.36	tf_random_forest_1000
258	258	random_forest_1000	2.11057e+07	4594.1	0.2297	1.0328	3338.79	tf_random_forest_1000
259	259	random_forest_1000	2.10042e+07	4583.03	0.2334	1.0327	3327.97	tf_random_forest_1000
260	260	random_forest_2000	2.10561e+07	4588.7	0.2315	1.0328	3335.81	tf_random_forest_2000
261	261	random_forest_2000	2.08961e+07	4571.22	0.2373	1.0325	3322.39	tf_random_forest_2000
262	262	random_forest_2000	2.08319e+07	4564.19	0.2397	1.0324	3320.1	tf_random_forest_2000
263	263	random_forest_2000	2.09075e+07	4572.47	0.2369	1.0325	3323.62	tf_random_forest_2000
264	264	random_forest_2000	2.08491e+07	4566.08	0.2391	1.0324	3317.67	tf_random_forest_2000
265	265	random_forest_2000	2.09373e+07	4575.73	0.2358	1.0326	3326.01	tf_random_forest_2000
266	266	random_forest_2000	2.0953e+07	4577.45	0.2353	1.0326	3326.89	tf_random_forest_2000
267	267	random_forest_2000	2.09768e+07	4580.04	0.2344	1.0326	3332.65	tf_random_forest_2000
268	268	random_forest_2000	2.09885e+07	4581.32	0.234	1.0327	3334.41	tf_random_forest_2000
269	269	random_forest_2000	2.08281e+07	4563.78	0.2398	1.0324	3315.79	tf_random_forest_2000
270	270	random_forest_2000	2.07756e+07	4558.03	0.2417	1.0323	3309.72	tf_random_forest_2000
271	271	random_forest_2000	2.0965e+07	4578.76	0.2348	1.0326	3324.77	tf_random_forest_2000
272	272	random_forest_2000	2.10726e+07	4590.49	0.2309	1.0328	3334.67	tf_random_forest_2000
273	273	random_forest_2000	2.09338e+07	4575.35	0.236	1.0326	3328.72	tf_random_forest_2000
274	274	random_forest_2000	2.0953e+07	4577.45	0.2353	1.0326	3327.72	tf_random_forest_2000
275	275	random_forest_2000	2.09344e+07	4575.42	0.2359	1.0326	3324.29	tf_random_forest_2000
276	276	random_forest_2000	2.09935e+07	4581.86	0.2338	1.0327	3331.28	tf_random_forest_2000
277	277	random_forest_2000	2.0889e+07	4570.44	0.2376	1.0325	3320.29	tf_random_forest_2000
278	278	random_forest_2000	2.09018e+07	4571.85	0.2371	1.0325	3320.53	tf_random_forest_2000
279	279	random_forest_2000	2.08517e+07	4566.37	0.239	1.0324	3319.64	tf_random_forest_2000
280	280	random_forest_4000	2.08989e+07	4571.53	0.2372	1.0325	3321.63	tf_random_forest_4000
281	281	random_forest_4000	2.10287e+07	4585.71	0.2325	1.0327	3332.83	tf_random_forest_4000
282	282	random_forest_4000	2.09162e+07	4573.42	0.2366	1.0325	3316.34	tf_random_forest_4000
283	283	random_forest_4000	2.09989e+07	4582.46	0.2336	1.0327	3327.46	tf_random_forest_4000
284	284	random_forest_4000	2.08657e+07	4567.9	0.2384	1.0325	3322.61	tf_random_forest_4000
285	285	random_forest_4000	2.09207e+07	4573.91	0.2364	1.0326	3319.46	tf_random_forest_4000
286	286	random_forest_4000	2.09315e+07	4575.1	0.236	1.0326	3324.2	tf_random_forest_4000
287	287	random_forest_4000	2.09409e+07	4576.13	0.2357	1.0326	3326.99	tf_random_forest_4000
288	288	random_forest_4000	2.09594e+07	4578.14	0.235	1.0326	3324.67	tf_random_forest_4000
289	289	random_forest_4000	2.09644e+07	4578.69	0.2348	1.0326	3324.62	tf_random_forest_4000
290	290	random_forest_4000	2.09937e+07	4581.89	0.2338	1.0327	3327.53	tf_random_forest_4000
291	291	random_forest_4000	2.08088e+07	4561.67	0.2405	1.0324	3318.38	tf_random_forest_4000
292	292	random_forest_4000	2.08646e+07	4567.77	0.2385	1.0325	3317.69	tf_random_forest_4000
293	293	random_forest_4000	2.09734e+07	4579.67	0.2345	1.0326	3330.71	tf_random_forest_4000
294	294	random_forest_4000	2.10317e+07	4586.03	0.2324	1.0327	3334.51	tf_random_forest_4000
295	295	random_forest_4000	2.09535e+07	4577.5	0.2352	1.0326	3323.72	tf_random_forest_4000
296	296	random_forest_4000	2.09393e+07	4575.95	0.2358	1.0326	3323.59	tf_random_forest_4000
297	297	random_forest_4000	2.09349e+07	4575.47	0.2359	1.0326	3318.95	tf_random_forest_4000
298	298	random_forest_4000	2.10116e+07	4583.84	0.2331	1.0327	3331.85	tf_random_forest_4000
299	299	random_forest_4000	2.09688e+07	4579.17	0.2347	1.0326	3322.41	tf_random_forest_4000
300	300	random_forest_5000	2.09261e+07	4574.5	0.2362	1.0326	3326.42	tf_random_forest_5000
301	301	random_forest_5000	2.09349e+07	4575.46	0.2359	1.0326	3321.82	tf_random_forest_5000
302	302	random_forest_5000	2.08191e+07	4562.79	0.2401	1.0324	3313.89	tf_random_forest_5000
303	303	random_forest_5000	2.08982e+07	4571.45	0.2373	1.0325	3317.42	tf_random_forest_5000
304	304	random_forest_5000	2.09192e+07	4573.75	0.2365	1.0326	3328.26	tf_random_forest_5000
305	305	random_forest_5000	2.08646e+07	4567.77	0.2385	1.0325	3319.63	tf_random_forest_5000
306	306	random_forest_5000	2.08386e+07	4564.93	0.2394	1.0324	3318.64	tf_random_forest_5000
307	307	random_forest_5000	2.09276e+07	4574.67	0.2362	1.0326	3320.14	tf_random_forest_5000
308	308	random_forest_5000	2.09459e+07	4576.67	0.2355	1.0326	3324.85	tf_random_forest_5000
309	309	random_forest_5000	2.08454e+07	4565.67	0.2392	1.0324	3319.17	tf_random_forest_5000
310	310	random_forest_5000	2.09149e+07	4573.28	0.2366	1.0325	3325.45	tf_random_forest_5000
311	311	random_forest_5000	2.0875e+07	4568.92	0.2381	1.0325	3320.03	tf_random_forest_5000
312	312	random_forest_5000	2.08702e+07	4568.39	0.2383	1.0325	3320.37	tf_random_forest_5000
313	313	random_forest_5000	2.09823e+07	4580.64	0.2342	1.0326	3333.56	tf_random_forest_5000
314	314	random_forest_5000	2.09632e+07	4578.56	0.2349	1.0326	3328.64	tf_random_forest_5000
315	315	random_forest_5000	2.0942e+07	4576.24	0.2357	1.0326	3324.9	tf_random_forest_5000
316	316	random_forest_5000	2.09392e+07	4575.94	0.2358	1.0326	3324.23	tf_random_forest_5000
317	317	random_forest_5000	2.09184e+07	4573.66	0.2365	1.0325	3326.01	tf_random_forest_5000
318	318	random_forest_5000	2.10882e+07	4592.19	0.2303	1.0328	3332.66	tf_random_forest_5000
319	319	random_forest_5000	2.09824e+07	4580.66	0.2342	1.0326	3327.81	tf_random_forest_5000
320	320	mlp_100	2.13604e+07	4621.73	0.2204	1.0332	3327.96	tf_mlp_100
321	321	mlp_100	2.13647e+07	4622.2	0.2202	1.0332	3330.92	tf_mlp_100
322	322	mlp_100	2.08705e+07	4568.43	0.2383	1.0325	3309.57	tf_mlp_100
323	323	mlp_100	2.11208e+07	4595.74	0.2291	1.0329	3306.69	tf_mlp_100
324	324	mlp_100	2.15444e+07	4641.59	0.2137	1.0335	3339.9	tf_mlp_100
325	325	mlp_100	2.10938e+07	4592.8	0.2301	1.0328	3312.36	tf_mlp_100
326	326	mlp_100	2.09696e+07	4579.26	0.2347	1.0326	3306.72	tf_mlp_100
327	327	mlp_100	2.11291e+07	4596.64	0.2288	1.0329	3317.25	tf_mlp_100
328	328	mlp_100	2.09687e+07	4579.16	0.2347	1.0326	3307.62	tf_mlp_100
329	329	mlp_100	2.11492e+07	4598.82	0.2281	1.0329	3313.13	tf_mlp_100
330	330	mlp_100	2.10032e+07	4582.92	0.2334	1.0327	3303.28	tf_mlp_100
331	331	mlp_100	2.10162e+07	4584.34	0.233	1.0327	3308.92	tf_mlp_100
332	332	mlp_100	2.10073e+07	4583.38	0.2333	1.0327	3314.31	tf_mlp_100
333	333	mlp_100	2.10076e+07	4583.41	0.2333	1.0327	3318.37	tf_mlp_100
334	334	mlp_100	2.09757e+07	4579.92	0.2344	1.0326	3310.69	tf_mlp_100
335	335	mlp_100	2.08794e+07	4569.39	0.2379	1.0325	3316.58	tf_mlp_100
336	336	mlp_100	2.08734e+07	4568.74	0.2382	1.0325	3312.48	tf_mlp_100
337	337	mlp_100	2.09181e+07	4573.63	0.2365	1.0325	3305.21	tf_mlp_100
338	338	mlp_100	2.15744e+07	4644.82	0.2126	1.0336	3338.66	tf_mlp_100
339	339	mlp_100	2.10279e+07	4585.62	0.2325	1.0327	3303.32	tf_mlp_100
340	340	mlp_200	2.05206e+07	4529.97	0.251	1.0319	3310.95	tf_mlp_200
341	341	mlp_200	2.05579e+07	4534.08	0.2497	1.032	3308	tf_mlp_200
342	342	mlp_200	2.05274e+07	4530.72	0.2508	1.0319	3308.62	tf_mlp_200
343	343	mlp_200	2.0533e+07	4531.34	0.2506	1.0319	3306.7	tf_mlp_200
344	344	mlp_200	2.04582e+07	4523.07	0.2533	1.0318	3306.84	tf_mlp_200
345	345	mlp_200	2.05305e+07	4531.06	0.2507	1.0319	3316.4	tf_mlp_200
346	346	mlp_200	2.04848e+07	4526.01	0.2523	1.0319	3313.84	tf_mlp_200
347	347	mlp_200	2.04799e+07	4525.48	0.2525	1.0319	3313.31	tf_mlp_200
348	348	mlp_200	2.04829e+07	4525.81	0.2524	1.0319	3314.87	tf_mlp_200
349	349	mlp_200	2.05074e+07	4528.5	0.2515	1.0319	3307.01	tf_mlp_200
350	350	mlp_200	2.05168e+07	4529.55	0.2512	1.0319	3304.55	tf_mlp_200
351	351	mlp_200	2.04887e+07	4526.45	0.2522	1.0319	3319.61	tf_mlp_200
352	352	mlp_200	2.04787e+07	4525.34	0.2526	1.0319	3308.67	tf_mlp_200
353	353	mlp_200	2.0466e+07	4523.94	0.253	1.0318	3307.91	tf_mlp_200
354	354	mlp_200	2.04511e+07	4522.28	0.2536	1.0318	3304.95	tf_mlp_200
355	355	mlp_200	2.05472e+07	4532.9	0.2501	1.032	3306.64	tf_mlp_200
356	356	mlp_200	2.04927e+07	4526.88	0.2521	1.0319	3308.42	tf_mlp_200
357	357	mlp_200	2.04952e+07	4527.16	0.252	1.0319	3318	tf_mlp_200
358	358	mlp_200	2.0526e+07	4530.56	0.2508	1.0319	3313.68	tf_mlp_200
359	359	mlp_200	2.05536e+07	4533.61	0.2498	1.032	3321.84	tf_mlp_200
360	360	mlp_1000	2.067e+07	4546.43	0.2456	1.0322	3360.49	tf_mlp_1000
361	361	mlp_1000	2.07162e+07	4551.51	0.2439	1.0322	3364.67	tf_mlp_1000
362	362	mlp_1000	2.06593e+07	4545.25	0.246	1.0321	3358.19	tf_mlp_1000
363	363	mlp_1000	2.06405e+07	4543.19	0.2467	1.0321	3355.59	tf_mlp_1000
364	364	mlp_1000	2.06747e+07	4546.95	0.2454	1.0322	3361.85	tf_mlp_1000
365	365	mlp_1000	2.06854e+07	4548.12	0.245	1.0322	3362.93	tf_mlp_1000
366	366	mlp_1000	2.06982e+07	4549.53	0.2446	1.0322	3365.52	tf_mlp_1000
367	367	mlp_1000	2.06543e+07	4544.7	0.2462	1.0321	3361.74	tf_mlp_1000
368	368	mlp_1000	2.06089e+07	4539.7	0.2478	1.0321	3357.1	tf_mlp_1000
369	369	mlp_1000	2.06705e+07	4546.48	0.2456	1.0322	3359.91	tf_mlp_1000
370	370	mlp_1000	2.06438e+07	4543.54	0.2465	1.0321	3357.88	tf_mlp_1000
371	371	mlp_1000	2.06769e+07	4547.18	0.2453	1.0322	3357.4	tf_mlp_1000
372	372	mlp_1000	2.06276e+07	4541.76	0.2471	1.0321	3353.42	tf_mlp_1000
373	373	mlp_1000	2.06856e+07	4548.15	0.245	1.0322	3362.94	tf_mlp_1000
374	374	mlp_1000	2.06546e+07	4544.73	0.2461	1.0321	3358.55	tf_mlp_1000
375	375	mlp_1000	2.06689e+07	4546.3	0.2456	1.0322	3358.66	tf_mlp_1000
376	376	mlp_1000	2.07309e+07	4553.12	0.2434	1.0323	3365.28	tf_mlp_1000
377	377	mlp_1000	20599639	4538.68	0.2482	1.0321	3355.13	tf_mlp_1000
378	378	mlp_1000	2.06782e+07	4547.33	0.2453	1.0322	3361.61	tf_mlp_1000
379	379	mlp_1000	2.06319e+07	4542.24	0.247	1.0321	3358.73	tf_mlp_1000
380	380	mlp_200_50	2.04827e+07	4525.78	0.2524	1.0319	3286.29	tf_mlp_200_50
381	381	mlp_200_50	2.05578e+07	4534.07	0.2497	1.032	3289.62	tf_mlp_200_50
382	382	mlp_200_50	2.04599e+07	4523.26	0.2533	1.0318	3282.69	tf_mlp_200_50
383	383	mlp_200_50	2.04318e+07	4520.15	0.2543	1.0318	3292.52	tf_mlp_200_50
384	384	mlp_200_50	2.0448e+07	4521.95	0.2537	1.0318	3277.98	tf_mlp_200_50
385	385	mlp_200_50	2.05257e+07	4530.53	0.2509	1.0319	3299.92	tf_mlp_200_50
386	386	mlp_200_50	2.04991e+07	4527.6	0.2518	1.0319	3290.17	tf_mlp_200_50
387	387	mlp_200_50	2.04062e+07	4517.32	0.2552	1.0318	3284.93	tf_mlp_200_50
388	388	mlp_200_50	2.04606e+07	4523.34	0.2532	1.0318	3284.6	tf_mlp_200_50
389	389	mlp_200_50	2.04578e+07	4523.03	0.2533	1.0318	3311.35	tf_mlp_200_50
390	390	mlp_200_50	2.04512e+07	4522.3	0.2536	1.0318	3287.22	tf_mlp_200_50
391	391	mlp_200_50	2.04898e+07	4526.57	0.2522	1.0319	3289.9	tf_mlp_200_50
392	392	mlp_200_50	2.0464e+07	4523.72	0.2531	1.0318	3283.58	tf_mlp_200_50
393	393	mlp_200_50	2.03963e+07	4516.23	0.2556	1.0317	3281.77	tf_mlp_200_50
394	394	mlp_200_50	2.04775e+07	4525.21	0.2526	1.0319	3290.08	tf_mlp_200_50
395	395	mlp_200_50	2.05133e+07	4529.17	0.2513	1.0319	3289.53	tf_mlp_200_50
396	396	mlp_200_50	2.03909e+07	4515.63	0.2558	1.0317	3288.43	tf_mlp_200_50
397	397	mlp_200_50	2.04066e+07	4517.37	0.2552	1.0318	3286.36	tf_mlp_200_50
398	398	mlp_200_50	2.04343e+07	4520.43	0.2542	1.0318	3292.74	tf_mlp_200_50
399	399	mlp_200_50	2.03845e+07	4514.92	0.256	1.0317	3274.74	tf_mlp_200_50
400	400	mlp_200_100	2.04542e+07	4522.63	0.2535	1.0318	3279.93	tf_mlp_200_100
401	401	mlp_200_100	2.04945e+07	4527.09	0.252	1.0319	3280.94	tf_mlp_200_100
402	402	mlp_200_100	2.03804e+07	4514.47	0.2562	1.0317	3271.86	tf_mlp_200_100
403	403	mlp_200_100	2.04724e+07	4524.65	0.2528	1.0319	3288.83	tf_mlp_200_100
404	404	mlp_200_100	2.04608e+07	4523.37	0.2532	1.0318	3278.46	tf_mlp_200_100
405	405	mlp_200_100	2.03612e+07	4512.34	0.2569	1.0317	3271.2	tf_mlp_200_100
406	406	mlp_200_100	2.04803e+07	4525.52	0.2525	1.0319	3276.87	tf_mlp_200_100
407	407	mlp_200_100	2.0498e+07	4527.47	0.2519	1.0319	3277.51	tf_mlp_200_100
408	408	mlp_200_100	2.05355e+07	4531.61	0.2505	1.032	3290.68	tf_mlp_200_100
409	409	mlp_200_100	2.04452e+07	4521.63	0.2538	1.0318	3277.61	tf_mlp_200_100
410	410	mlp_200_100	2.0464e+07	4523.71	0.2531	1.0318	3283.47	tf_mlp_200_100
411	411	mlp_200_100	2.04711e+07	4524.5	0.2528	1.0319	3280.62	tf_mlp_200_100
412	412	mlp_200_100	2.04573e+07	4522.97	0.2534	1.0318	3274.82	tf_mlp_200_100
413	413	mlp_200_100	2.04696e+07	4524.33	0.2529	1.0319	3273.85	tf_mlp_200_100
414	414	mlp_200_100	2.05005e+07	4527.75	0.2518	1.0319	3279.29	tf_mlp_200_100
415	415	mlp_200_100	2.04882e+07	4526.39	0.2522	1.0319	3286.89	tf_mlp_200_100
416	416	mlp_200_100	2.03346e+07	4509.39	0.2578	1.0316	3257.47	tf_mlp_200_100
417	417	mlp_200_100	2.0491e+07	4526.7	0.2521	1.0319	3282.48	tf_mlp_200_100
418	418	mlp_200_100	2.03766e+07	4514.05	0.2563	1.0317	3269.36	tf_mlp_200_100
419	419	mlp_200_100	2.04955e+07	4527.2	0.252	1.0319	3287.73	tf_mlp_200_100
420	420	mlp_1000_100	2.0552e+07	4533.43	0.2499	1.032	3274.15	tf_mlp_1000_100
421	421	mlp_1000_100	2.04969e+07	4527.35	0.2519	1.0319	3273.54	tf_mlp_1000_100
422	422	mlp_1000_100	2.03875e+07	4515.26	0.2559	1.0317	3267.58	tf_mlp_1000_100
423	423	mlp_1000_100	2.05057e+07	4528.32	0.2516	1.0319	3275.11	tf_mlp_1000_100
424	424	mlp_1000_100	2.04747e+07	4524.9	0.2527	1.0319	3275.53	tf_mlp_1000_100
425	425	mlp_1000_100	2.04221e+07	4519.08	0.2546	1.0318	3270.4	tf_mlp_1000_100
426	426	mlp_1000_100	2.04822e+07	4525.72	0.2524	1.0319	3273.42	tf_mlp_1000_100
427	427	mlp_1000_100	2.04591e+07	4523.17	0.2533	1.0318	3270	tf_mlp_1000_100
428	428	mlp_1000_100	2.04301e+07	4519.96	0.2543	1.0318	3259.97	tf_mlp_1000_100
429	429	mlp_1000_100	2.03949e+07	4516.08	0.2556	1.0317	3270.49	tf_mlp_1000_100
430	430	mlp_1000_100	2.05099e+07	4528.79	0.2514	1.0319	3274.32	tf_mlp_1000_100
431	431	mlp_1000_100	2.04139e+07	4518.18	0.2549	1.0318	3262.73	tf_mlp_1000_100
432	432	mlp_1000_100	2.05368e+07	4531.76	0.2504	1.032	3279.41	tf_mlp_1000_100
433	433	mlp_1000_100	2.05413e+07	4532.25	0.2503	1.032	3272.41	tf_mlp_1000_100
434	434	mlp_1000_100	2.05219e+07	4530.11	0.251	1.0319	3272.11	tf_mlp_1000_100
435	435	mlp_1000_100	2.03655e+07	4512.81	0.2567	1.0317	3268	tf_mlp_1000_100
436	436	mlp_1000_100	2.03695e+07	4513.25	0.2566	1.0317	3259.35	tf_mlp_1000_100
437	437	mlp_1000_100	2.04059e+07	4517.28	0.2552	1.0318	3269.22	tf_mlp_1000_100
438	438	mlp_1000_100	2.0452e+07	4522.39	0.2535	1.0318	3270.86	tf_mlp_1000_100
439	439	mlp_1000_100	2.04634e+07	4523.65	0.2531	1.0318	3268.66	tf_mlp_1000_100
440	440	mlp_1000_100_50	2.04338e+07	4520.38	0.2542	1.0318	3244.1	tf_mlp_1000_100_50
441	441	mlp_1000_100_50	2.03876e+07	4515.26	0.2559	1.0317	3236.73	tf_mlp_1000_100_50
442	442	mlp_1000_100_50	2.04837e+07	4525.89	0.2524	1.0319	3236.82	tf_mlp_1000_100_50
443	443	mlp_1000_100_50	2.03922e+07	4515.78	0.2557	1.0317	3242.27	tf_mlp_1000_100_50
444	444	mlp_1000_100_50	2.05026e+07	4527.98	0.2517	1.0319	3250.12	tf_mlp_1000_100_50
445	445	mlp_1000_100_50	2.05313e+07	4531.15	0.2506	1.0319	3250.09	tf_mlp_1000_100_50
446	446	mlp_1000_100_50	2.05984e+07	4538.54	0.2482	1.0321	3251.4	tf_mlp_1000_100_50
447	447	mlp_1000_100_50	2.03137e+07	4507.07	0.2586	1.0316	3233.18	tf_mlp_1000_100_50
448	448	mlp_1000_100_50	2.06021e+07	4538.95	0.2481	1.0321	3258.96	tf_mlp_1000_100_50
449	449	mlp_1000_100_50	2.05247e+07	4530.42	0.2509	1.0319	3249.44	tf_mlp_1000_100_50
450	450	mlp_1000_100_50	2.05022e+07	4527.93	0.2517	1.0319	3247.39	tf_mlp_1000_100_50
451	451	mlp_1000_100_50	2.05451e+07	4532.67	0.2501	1.032	3252.49	tf_mlp_1000_100_50
452	452	mlp_1000_100_50	2.03372e+07	4509.67	0.2577	1.0316	3234.24	tf_mlp_1000_100_50
453	453	mlp_1000_100_50	2.05313e+07	4531.14	0.2507	1.0319	3253.15	tf_mlp_1000_100_50
454	454	mlp_1000_100_50	2.03486e+07	4510.94	0.2573	1.0317	3240.93	tf_mlp_1000_100_50
455	455	mlp_1000_100_50	2.03846e+07	4514.93	0.256	1.0317	3240.32	tf_mlp_1000_100_50
456	456	mlp_1000_100_50	2.04649e+07	4523.82	0.2531	1.0318	3241.73	tf_mlp_1000_100_50
457	457	mlp_1000_100_50	2.04525e+07	4522.45	0.2535	1.0318	3243.68	tf_mlp_1000_100_50
458	458	mlp_1000_100_50	2.03964e+07	4516.24	0.2556	1.0317	3234.92	tf_mlp_1000_100_50
459	459	mlp_1000_100_50	2.05114e+07	4528.95	0.2514	1.0319	3250.67	tf_mlp_1000_100_50
460	460	decision_tree	3.94978e+07	6284.73	-0.4416	1.0615	4322.92	tf_decision_tree
461	461	decision_tree	3.99759e+07	6322.65	-0.459	1.0622	4293.16	tf_decision_tree
462	462	decision_tree	4.33182e+07	6581.66	-0.581	1.0674	4437.08	tf_decision_tree
463	463	decision_tree	4.09675e+07	6400.59	-0.4952	1.0637	4321.45	tf_decision_tree
464	464	decision_tree	4.00038e+07	6324.86	-0.4601	1.0622	4353.16	tf_decision_tree
465	465	decision_tree	3.88075e+07	6229.57	-0.4164	1.0604	4304.23	tf_decision_tree
466	466	decision_tree	4.20574e+07	6485.17	-0.535	1.0654	4479.99	tf_decision_tree
467	467	decision_tree	3.76262e+07	6134.02	-0.3733	1.0585	4105.82	tf_decision_tree
468	468	decision_tree	3.99415e+07	6319.93	-0.4578	1.0621	4359.18	tf_decision_tree
469	469	decision_tree	4.16899e+07	6456.77	-0.5216	1.0649	4420.46	tf_decision_tree
470	470	decision_tree	4.20184e+07	6482.16	-0.5336	1.0654	4489.65	tf_decision_tree
471	471	decision_tree	4.04453e+07	6359.66	-0.4762	1.0629	4169.11	tf_decision_tree
472	472	decision_tree	3.88956e+07	6236.63	-0.4196	1.0605	4289.75	tf_decision_tree
473	473	decision_tree	4.28527e+07	6546.2	-0.564	1.0667	4360.58	tf_decision_tree
474	474	decision_tree	3.99572e+07	6321.17	-0.4584	1.0622	4199.5	tf_decision_tree
475	475	decision_tree	4.13163e+07	6427.78	-0.508	1.0643	4345.84	tf_decision_tree
476	476	decision_tree	4.13764e+07	6432.45	-0.5102	1.0644	4363.89	tf_decision_tree
477	477	decision_tree	4.18819e+07	6471.62	-0.5286	1.0652	4282.43	tf_decision_tree
478	478	decision_tree	4.09042e+07	6395.64	-0.4929	1.0636	4251.89	tf_decision_tree
479	479	decision_tree	4.2223e+07	6497.93	-0.5411	1.0657	4495.94	tf_decision_tree
480	480	adaboost	2.19511e+07	4685.2	0.1988	1.0342	3476.67	tf_adaboost
481	481	adaboost	2.18622e+07	4675.71	0.2021	1.034	3545.22	tf_adaboost
482	482	adaboost	2.32293e+07	4819.67	0.1522	1.0361	3557.25	tf_adaboost
483	483	adaboost	2.20909e+07	4700.09	0.1937	1.0344	3445.17	tf_adaboost
484	484	adaboost	2.22616e+07	4718.22	0.1875	1.0346	3532.05	tf_adaboost
485	485	adaboost	2.27266e+07	4767.24	0.1705	1.0354	3494.85	tf_adaboost
486	486	adaboost	2.22111e+07	4712.87	0.1893	1.0346	3487.59	tf_adaboost
487	487	adaboost	2.24283e+07	4735.85	0.1814	1.0349	3508.09	tf_adaboost
488	488	adaboost	2.28623e+07	4781.46	0.1656	1.0356	3524.44	tf_adaboost
489	489	adaboost	2.25716e+07	4750.96	0.1762	1.0351	3517.09	tf_adaboost
490	490	adaboost	2.14667e+07	4633.21	0.2165	1.0334	3480.05	tf_adaboost
491	491	adaboost	2.33743e+07	4834.7	0.1469	1.0364	3546.26	tf_adaboost
492	492	adaboost	2.26014e+07	4754.09	0.1751	1.0352	3575.74	tf_adaboost
493	493	adaboost	2.14748e+07	4634.09	0.2162	1.0334	3522.53	tf_adaboost
494	494	adaboost	2.31805e+07	4814.61	0.154	1.0361	3532.14	tf_adaboost
495	495	adaboost	2.22833e+07	4720.51	0.1867	1.0347	3502.01	tf_adaboost
496	496	adaboost	2.16893e+07	4657.18	0.2084	1.0337	3449.51	tf_adaboost
497	497	adaboost	2.28313e+07	4778.21	0.1667	1.0355	3500.19	tf_adaboost
498	498	adaboost	2.18189e+07	4671.07	0.2037	1.034	3500.18	tf_adaboost
499	499	adaboost	2.21538e+07	4706.78	0.1914	1.0345	3458.08	tf_adaboost
500	500	bagging	2.29012e+07	4785.52	0.1642	1.0356	3408.3	tf_bagging
501	501	bagging	2.45046e+07	4950.21	0.1056	1.0381	3529.31	tf_bagging
502	502	bagging	2.06876e+07	4548.36	0.2449	1.0322	3288.14	tf_bagging
503	503	bagging	2.31494e+07	4811.38	0.1551	1.036	3365.53	tf_bagging
504	504	bagging	2.25562e+07	4749.34	0.1767	1.0351	3354.82	tf_bagging
505	505	bagging	2.22513e+07	4717.12	0.1879	1.0346	3456.63	tf_bagging
506	506	bagging	2.24457e+07	4737.69	0.1808	1.0349	3491.03	tf_bagging
507	507	bagging	2.05954e+07	4538.21	0.2483	1.032	3268.99	tf_bagging
508	508	bagging	2.29637e+07	4792.05	0.1619	1.0357	3421.81	tf_bagging
509	509	bagging	2.22422e+07	4716.16	0.1882	1.0346	3320.46	tf_bagging
510	510	bagging	2.42819e+07	4927.67	0.1138	1.0378	3511.88	tf_bagging
511	511	bagging	2.11661e+07	4600.66	0.2275	1.0329	3256.2	tf_bagging
512	512	bagging	2.13122e+07	4616.51	0.2221	1.0332	3238.89	tf_bagging
513	513	bagging	2.07915e+07	4559.77	0.2412	1.0324	3352.68	tf_bagging
514	514	bagging	2.26831e+07	4762.67	0.1721	1.0353	3426.69	tf_bagging
515	515	bagging	2.27207e+07	4766.63	0.1707	1.0354	3467.45	tf_bagging
516	516	bagging	2.38793e+07	4886.65	0.1285	1.0372	3518.58	tf_bagging
517	517	bagging	2.18507e+07	4674.48	0.2025	1.034	3370.15	tf_bagging
518	518	bagging	2.13043e+07	4615.66	0.2224	1.0331	3291.34	tf_bagging
519	519	bagging	2.48573e+07	4985.71	0.0928	1.0387	3659.79	tf_bagging
520	520	extra_trees	2.26168e+07	4755.71	0.1745	1.0352	3352.26	tf_extra_trees
521	521	extra_trees	2.24848e+07	4741.82	0.1793	1.035	3354.12	tf_extra_trees
522	522	extra_trees	2.33065e+07	4827.68	0.1494	1.0363	3410.54	tf_extra_trees
523	523	extra_trees	2.23291e+07	4725.37	0.185	1.0347	3325.86	tf_extra_trees
524	524	extra_trees	2.26014e+07	4754.09	0.1751	1.0352	3336.07	tf_extra_trees
525	525	extra_trees	2.19815e+07	4688.45	0.1977	1.0342	3332.57	tf_extra_trees
526	526	extra_trees	2.34129e+07	4838.69	0.1455	1.0364	3416.61	tf_extra_trees
527	527	extra_trees	2.26264e+07	4756.72	0.1742	1.0352	3373.88	tf_extra_trees
528	528	extra_trees	2.23279e+07	4725.24	0.1851	1.0347	3338.6	tf_extra_trees
529	529	extra_trees	2.23448e+07	4727.03	0.1845	1.0348	3350.37	tf_extra_trees
530	530	extra_trees	2.25328e+07	4746.88	0.1776	1.0351	3332.18	tf_extra_trees
531	531	extra_trees	2.20626e+07	4697.09	0.1948	1.0343	3332.6	tf_extra_trees
532	532	extra_trees	2.26558e+07	4759.81	0.1731	1.0353	3354.59	tf_extra_trees
533	533	extra_trees	2.30295e+07	4798.9	0.1595	1.0358	3352.93	tf_extra_trees
534	534	extra_trees	2.23773e+07	4730.47	0.1833	1.0348	3315.62	tf_extra_trees
535	535	extra_trees	2.30562e+07	4801.68	0.1585	1.0359	3366.08	tf_extra_trees
536	536	extra_trees	2.31855e+07	4815.13	0.1538	1.0361	3394.88	tf_extra_trees
537	537	extra_trees	2.18209e+07	4671.28	0.2036	1.034	3303.76	tf_extra_trees
538	538	extra_trees	2.27641e+07	4771.17	0.1692	1.0354	3397.42	tf_extra_trees
539	539	extra_trees	2.21892e+07	4710.54	0.1901	1.0345	3321.05	tf_extra_trees
540	540	gradient_boosting	2.03779e+07	4514.19	0.2562	1.0317	3166.82	tf_gradient_boosting
541	541	gradient_boosting	2.04734e+07	4524.75	0.2528	1.0319	3162.15	tf_gradient_boosting
542	542	gradient_boosting	2.04875e+07	4526.31	0.2522	1.0319	3173.32	tf_gradient_boosting
543	543	gradient_boosting	2.03907e+07	4515.6	0.2558	1.0317	3163.39	tf_gradient_boosting
544	544	gradient_boosting	2.07276e+07	4552.76	0.2435	1.0323	3171.56	tf_gradient_boosting
545	545	gradient_boosting	2.03723e+07	4513.57	0.2565	1.0317	3159.77	tf_gradient_boosting
546	546	gradient_boosting	2.05832e+07	4536.87	0.2488	1.032	3165.68	tf_gradient_boosting
547	547	gradient_boosting	2.03448e+07	4510.53	0.2575	1.0317	3148.17	tf_gradient_boosting
548	548	gradient_boosting	2.051e+07	4528.8	0.2514	1.0319	3168.03	tf_gradient_boosting
549	549	gradient_boosting	2.06635e+07	4545.71	0.2458	1.0322	3168.41	tf_gradient_boosting
550	550	gradient_boosting	2.03515e+07	4511.27	0.2572	1.0317	3152.91	tf_gradient_boosting
551	551	gradient_boosting	2.04599e+07	4523.26	0.2533	1.0318	3155.56	tf_gradient_boosting
552	552	gradient_boosting	2.04194e+07	4518.78	0.2547	1.0318	3151.78	tf_gradient_boosting
553	553	gradient_boosting	2.05002e+07	4527.71	0.2518	1.0319	3154.39	tf_gradient_boosting
554	554	gradient_boosting	2.04504e+07	4522.22	0.2536	1.0318	3171.12	tf_gradient_boosting
555	555	gradient_boosting	2.05646e+07	4534.82	0.2494	1.032	3169.78	tf_gradient_boosting
556	556	gradient_boosting	2.03371e+07	4509.67	0.2577	1.0316	3165.13	tf_gradient_boosting
557	557	gradient_boosting	2.03403e+07	4510.02	0.2576	1.0316	3149.11	tf_gradient_boosting
558	558	gradient_boosting	2.05421e+07	4532.34	0.2503	1.032	3151.93	tf_gradient_boosting
559	559	gradient_boosting	2.03969e+07	4516.29	0.2556	1.0317	3144.49	tf_gradient_boosting
								tf_
								tf_
								tf_
								tf_
								tf_
								tf_
								tf_
								tf_
								tf_
								tf_
								tf_
								tf_
								tf_
								tf_
								tf_
								tf_
								tf_
								tf_
								tf_
								tf_
								tf_
								tf_
								tf_
								tf_
								tf_
								tf_
								tf_
								tf_
								tf_
								tf_
								tf_
								tf_
								tf_
								tf_
								tf_
								tf_
								tf_
								tf_
								tf_
								tf_
								tf_
								tf_
								tf_
								tf_
								tf_
								tf_
								tf_
								tf_
								tf_
								tf_
								tf_
								tf_
								tf_
								tf_
								tf_
								tf_
								tf_
								tf_
								tf_
								tf_
								tf_
								tf_
								tf_
								tf_
								tf_
								tf_
								tf_
								tf_
								tf_
								tf_
								tf_
								tf_
								tf_
								tf_
								tf_
								tf_
								tf_
								tf_
								tf_
								tf_
								tf_
								tf_
								tf_
								tf_
								tf_
								tf_
								tf_
								tf_
								tf_
								tf_
								tf_
								tf_
								tf_
								tf_
								tf_
								tf_
								tf_
								tf_
								tf_
								tf_
								tf_
								tf_
								tf_
								tf_
								tf_
								tf_
								tf_
								tf_
								tf_
								tf_
								tf_
								tf_
								tf_
								tf_
								tf_
								tf_
								tf_
								tf_
								tf_
								tf_
								tf_
								tf_
								tf_
								tf_
								tf_
								tf_
								tf_
								tf_
								tf_
								tf_
								tf_
								tf_
								tf_
								tf_
								tf_
								tf_
								tf_
								tf_
								tf_
								tf_
								tf_
								tf_
								tf_
								tf_
								tf_
								tf_
								tf_
								tf_
								tf_
								tf_
								tf_
								tf_
								tf_
								tf_
								tf_
								tf_
								tf_
								tf_
								tf_
								tf_
								tf_
								tf_
								tf_
								tf_
								tf_
								tf_
								tf_
								tf_
								tf_
								tf_
								tf_
								tf_
								tf_
								tf_
								tf_
								tf_
								tf_
								tf_
								tf_
								tf_
								tf_
								tf_
								tf_
								tf_
								tf_
								tf_
								tf_
								tf_
								tf_
								tf_
								tf_
								tf_
								tf_
								tf_
								tf_
								tf_
								tf_
								tf_
								tf_
								tf_
								tf_
								tf_
								tf_
								tf_
								tf_
								tf_
								tf_
								tf_
								tf_
								tf_
								tf_
								tf_
								tf_
								tf_
								tf_
								tf_
								tf_
								tf_
								tf_
								tf_
								tf_
								tf_
								tf_
								tf_
								tf_
								tf_
								tf_
								tf_
								tf_
								tf_
								tf_
								tf_
								tf_
								tf_
								tf_
								tf_
								tf_
								tf_
								tf_
								tf_
								tf_
								tf_
								tf_
								tf_
								tf_
								tf_
								tf_
								tf_
								tf_
								tf_
								tf_
								tf_
								tf_
								tf_
								tf_
								tf_
								tf_
								tf_
								tf_
								tf_
								tf_
								tf_
								tf_
								tf_
								tf_
								tf_
								tf_
								tf_
								tf_
								tf_
								tf_
								tf_
								tf_
								tf_
								tf_
								tf_
								tf_
								tf_
								tf_
								tf_
								tf_
								tf_
								tf_
								tf_
								tf_
								tf_
								tf_
								tf_
								tf_
								tf_
								tf_
								tf_
								tf_
								tf_
								tf_
								tf_
								tf_
								tf_
								tf_
								tf_
								tf_
								tf_
								tf_
								tf_
								tf_
								tf_
								tf_
								tf_
								tf_
								tf_
								tf_
								tf_
								tf_
								tf_
								tf_
								tf_
								tf_
								tf_
								tf_
								tf_
								tf_
								tf_
								tf_
								tf_
								tf_
								tf_
								tf_
								tf_
								tf_
								tf_
								tf_
								tf_
								tf_
								tf_
								tf_
								tf_
								tf_
								tf_
								tf_
								tf_
								tf_
								tf_
								tf_
								tf_
								tf_
								tf_
								tf_
								tf_
								tf_
								tf_
								tf_
								tf_
								tf_
								tf_
								tf_
								tf_
								tf_
								tf_
								tf_
								tf_
								tf_
								tf_
								tf_
								tf_
								tf_
								tf_
								tf_
								tf_
								tf_
								tf_
								tf_
								tf_
								tf_
								tf_
								tf_
								tf_
								tf_
								tf_
								tf_
								tf_
								tf_
								tf_
								tf_
								tf_
								tf_
								tf_
								tf_
								tf_
								tf_
								tf_
								tf_
								tf_
								tf_
								tf_
								tf_
								tf_
								tf_
								tf_
								tf_
								tf_
								tf_
								tf_
								tf_
								tf_
								tf_
								tf_
								tf_
								tf_
								tf_
								tf_
								tf_
								tf_
								tf_
								tf_
								tf_
								tf_
								tf_
								tf_
								tf_
								tf_
								tf_
								tf_
								tf_
								tf_
								tf_
								tf_
								tf_
								tf_
								tf_
								tf_
								tf_
								tf_
								tf_
								tf_
								tf_
								tf_
								tf_
								tf_
								tf_
								tf_
								tf_
								tf_
								tf_
								tf_
								tf_
								tf_
								tf_
								tf_
								tf_
								tf_
								tf_
								tf_
								tf_
								tf_
								tf_
								tf_
								tf_
								tf_
								tf_
								tf_
								tf_
								tf_
								tf_
								tf_
								tf_
								tf_
								tf_
								tf_
								tf_
								tf_
								tf_
								tf_
								tf_
								tf_
								tf_
								tf_
								tf_
								tf_
								tf_
								tf_
								tf_
								tf_
								tf_
								tf_
								tf_
								tf_
								tf_
								tf_
								tf_
								tf_
								tf_
								tf_
								tf_
								tf_
								tf_
								tf_
								tf_
								tf_
								tf_
								tf_
								tf_
								tf_
								tf_
								tf_
								tf_
								tf_
								tf_
								tf_
								tf_
								tf_
								tf_
								tf_
								tf_
								tf_
								tf_
								tf_
								tf_
								tf_
								tf_
								tf_
								tf_
								tf_
								tf_
								tf_
								tf_
								tf_
								tf_
								tf_
								tf_
								tf_
								tf_
								tf_
								tf_
								tf_
								tf_
								tf_
								tf_
								tf_
								tf_
								tf_
								tf_
								tf_
								tf_
								tf_
								tf_
								tf_
								tf_
								tf_
								tf_
								tf_
								tf_
								tf_
								tf_
								tf_
								tf_
								tf_
								tf_
								tf_
								tf_
								tf_
								tf_
								tf_
								tf_
								tf_
								tf_
								tf_
								tf_
								tf_
								tf_
								tf_
								tf_
								tf_
								tf_
								tf_
								tf_
								tf_
								tf_
								tf_
								tf_
								tf_
								tf_
								tf_
								tf_
								tf_
								tf_
								tf_
								tf_
								tf_
								tf_
								tf_
								tf_
								tf_
								tf_
								tf_
								tf_
								tf_
								tf_
								tf_
								tf_
								tf_
								tf_
								tf_
								tf_
								tf_
								tf_
								tf_
								tf_
								tf_
								tf_
								tf_
								tf_
								tf_
								tf_
								tf_
								tf_
								tf_
								tf_
								tf_
								tf_
								tf_
								tf_
								tf_
								tf_
								tf_
								tf_
								tf_
								tf_
								tf_
								tf_
								tf_
								tf_
								tf_
								tf_
								tf_
								tf_
								tf_
								tf_
								tf_
								tf_
								tf_
								tf_
								tf_
								tf_
								tf_
								tf_
								tf_
								tf_
								tf_
								tf_
								tf_
								tf_
								tf_
								tf_
								tf_
								tf_
								tf_
								tf_
								tf_
								tf_
								tf_
								tf_
								tf_
								tf_
								tf_
								tf_
								tf_
								tf_
								tf_
								tf_
								tf_
								tf_
								tf_
								tf_
								tf_
								tf_
								tf_
								tf_
								tf_
								tf_
								tf_
								tf_
								tf_
								tf_
								tf_
								tf_
								tf_
								tf_
								tf_
								tf_
								tf_
								tf_
								tf_
								tf_
								tf_
								tf_
								tf_
								tf_
								tf_
								tf_
								tf_
								tf_
								tf_
								tf_
								tf_
								tf_
								tf_
								tf_
								tf_
								tf_
								tf_
								tf_
								tf_
								tf_
								tf_
								tf_
								tf_
								tf_
								tf_
								tf_
								tf_
								tf_
								tf_
								tf_
								tf_
								tf_
								tf_
								tf_
								tf_
								tf_
								tf_
								tf_
								tf_
								tf_
								tf_
								tf_
								tf_
								tf_
								tf_
								tf_
								tf_
								tf_
								tf_
								tf_
								tf_
								tf_
								tf_
								tf_
								tf_
								tf_
								tf_
								tf_
								tf_
								tf_
								tf_
								tf_
								tf_
								tf_
								tf_
								tf_
								tf_
								tf_
								tf_
								tf_
								tf_
								tf_
								tf_
								tf_
								tf_
								tf_
								tf_
								tf_
								tf_
								tf_
								tf_
								tf_
								tf_
								tf_
								tf_
								tf_
								tf_
								tf_
								tf_
								tf_
								tf_
								tf_
								tf_
								tf_
								tf_
								tf_
								tf_
								tf_
								tf_
								tf_
								tf_
								tf_
								tf_
								tf_
								tf_
								tf_
								tf_
								tf_
								tf_
								tf_
								tf_
								tf_
								tf_
								tf_
								tf_
								tf_
								tf_
								tf_
								tf_
								tf_
								tf_
								tf_
								tf_
								tf_
								tf_
								tf_
								tf_
								tf_
								tf_
								tf_
								tf_
								tf_
								tf_
								tf_
								tf_
								tf_
								tf_
								tf_
								tf_
								tf_
								tf_
								tf_
								tf_
								tf_
								tf_
								tf_
								tf_
								tf_
								tf_
								tf_
								tf_
								tf_
								tf_
								tf_
								tf_
								tf_
								tf_
								tf_
								tf_
								tf_
								tf_
								tf_
								tf_
								tf_
								tf_
								tf_
								tf_
								tf_
								tf_
								tf_
								tf_
								tf_
								tf_
								tf_
								tf_
								tf_
								tf_
								tf_
								tf_
								tf_
								tf_
								tf_
								tf_
								tf_
								tf_
								tf_
[truncated: 10,001 more rows]

## Sheet: tf-idf
	Unnamed: 0	algorithm	mse	rmse	r2	adj_r2	mae	alg_ab
0	0	linear_regression	2.7153e+07	5210.86	0.1147	1.0377	3884.41	tf_idf_linear_regression
1	1	linear_regression	2.7153e+07	5210.86	0.1147	1.0377	3884.41	tf_idf_linear_regression
2	2	linear_regression	2.7153e+07	5210.86	0.1147	1.0377	3884.41	tf_idf_linear_regression
3	3	linear_regression	2.7153e+07	5210.86	0.1147	1.0377	3884.41	tf_idf_linear_regression
4	4	linear_regression	2.7153e+07	5210.86	0.1147	1.0377	3884.41	tf_idf_linear_regression
5	5	linear_regression	2.7153e+07	5210.86	0.1147	1.0377	3884.41	tf_idf_linear_regression
6	6	linear_regression	2.7153e+07	5210.86	0.1147	1.0377	3884.41	tf_idf_linear_regression
7	7	linear_regression	2.7153e+07	5210.86	0.1147	1.0377	3884.41	tf_idf_linear_regression
8	8	linear_regression	2.7153e+07	5210.86	0.1147	1.0377	3884.41	tf_idf_linear_regression
9	9	linear_regression	2.7153e+07	5210.86	0.1147	1.0377	3884.41	tf_idf_linear_regression
10	10	linear_regression	2.7153e+07	5210.86	0.1147	1.0377	3884.41	tf_idf_linear_regression
11	11	linear_regression	2.7153e+07	5210.86	0.1147	1.0377	3884.41	tf_idf_linear_regression
12	12	linear_regression	2.7153e+07	5210.86	0.1147	1.0377	3884.41	tf_idf_linear_regression
13	13	linear_regression	2.7153e+07	5210.86	0.1147	1.0377	3884.41	tf_idf_linear_regression
14	14	linear_regression	2.7153e+07	5210.86	0.1147	1.0377	3884.41	tf_idf_linear_regression
15	15	linear_regression	2.7153e+07	5210.86	0.1147	1.0377	3884.41	tf_idf_linear_regression
16	16	linear_regression	2.7153e+07	5210.86	0.1147	1.0377	3884.41	tf_idf_linear_regression
17	17	linear_regression	2.7153e+07	5210.86	0.1147	1.0377	3884.41	tf_idf_linear_regression
18	18	linear_regression	2.7153e+07	5210.86	0.1147	1.0377	3884.41	tf_idf_linear_regression
19	19	linear_regression	2.7153e+07	5210.86	0.1147	1.0377	3884.41	tf_idf_linear_regression
20	20	svr_linear	2.60756e+07	5106.43	0.1498	1.0362	3566.75	tf_idf_svr_linear
21	21	svr_linear	2.60756e+07	5106.43	0.1498	1.0362	3566.75	tf_idf_svr_linear
22	22	svr_linear	2.60756e+07	5106.43	0.1498	1.0362	3566.75	tf_idf_svr_linear
23	23	svr_linear	2.60756e+07	5106.43	0.1498	1.0362	3566.75	tf_idf_svr_linear
24	24	svr_linear	2.60756e+07	5106.43	0.1498	1.0362	3566.75	tf_idf_svr_linear
25	25	svr_linear	2.60756e+07	5106.43	0.1498	1.0362	3566.75	tf_idf_svr_linear
26	26	svr_linear	2.60756e+07	5106.43	0.1498	1.0362	3566.75	tf_idf_svr_linear
27	27	svr_linear	2.60756e+07	5106.43	0.1498	1.0362	3566.75	tf_idf_svr_linear
28	28	svr_linear	2.60756e+07	5106.43	0.1498	1.0362	3566.75	tf_idf_svr_linear
29	29	svr_linear	2.60756e+07	5106.43	0.1498	1.0362	3566.75	tf_idf_svr_linear
30	30	svr_linear	2.60756e+07	5106.43	0.1498	1.0362	3566.75	tf_idf_svr_linear
31	31	svr_linear	2.60756e+07	5106.43	0.1498	1.0362	3566.75	tf_idf_svr_linear
32	32	svr_linear	2.60756e+07	5106.43	0.1498	1.0362	3566.75	tf_idf_svr_linear
33	33	svr_linear	2.60756e+07	5106.43	0.1498	1.0362	3566.75	tf_idf_svr_linear
34	34	svr_linear	2.60756e+07	5106.43	0.1498	1.0362	3566.75	tf_idf_svr_linear
35	35	svr_linear	2.60756e+07	5106.43	0.1498	1.0362	3566.75	tf_idf_svr_linear
36	36	svr_linear	2.60756e+07	5106.43	0.1498	1.0362	3566.75	tf_idf_svr_linear
37	37	svr_linear	2.60756e+07	5106.43	0.1498	1.0362	3566.75	tf_idf_svr_linear
38	38	svr_linear	2.60756e+07	5106.43	0.1498	1.0362	3566.75	tf_idf_svr_linear
39	39	svr_linear	2.60756e+07	5106.43	0.1498	1.0362	3566.75	tf_idf_svr_linear
40	40	svr_poly_2	3.22911e+07	5682.53	-0.0529	1.0449	4074.32	tf_idf_svr_poly_2
41	41	svr_poly_2	3.22911e+07	5682.53	-0.0529	1.0449	4074.32	tf_idf_svr_poly_2
42	42	svr_poly_2	3.22911e+07	5682.53	-0.0529	1.0449	4074.32	tf_idf_svr_poly_2
43	43	svr_poly_2	3.22911e+07	5682.53	-0.0529	1.0449	4074.32	tf_idf_svr_poly_2
44	44	svr_poly_2	3.22911e+07	5682.53	-0.0529	1.0449	4074.32	tf_idf_svr_poly_2
45	45	svr_poly_2	3.22911e+07	5682.53	-0.0529	1.0449	4074.32	tf_idf_svr_poly_2
46	46	svr_poly_2	3.22911e+07	5682.53	-0.0529	1.0449	4074.32	tf_idf_svr_poly_2
47	47	svr_poly_2	3.22911e+07	5682.53	-0.0529	1.0449	4074.32	tf_idf_svr_poly_2
48	48	svr_poly_2	3.22911e+07	5682.53	-0.0529	1.0449	4074.32	tf_idf_svr_poly_2
49	49	svr_poly_2	3.22911e+07	5682.53	-0.0529	1.0449	4074.32	tf_idf_svr_poly_2
50	50	svr_poly_2	3.22911e+07	5682.53	-0.0529	1.0449	4074.32	tf_idf_svr_poly_2
51	51	svr_poly_2	3.22911e+07	5682.53	-0.0529	1.0449	4074.32	tf_idf_svr_poly_2
52	52	svr_poly_2	3.22911e+07	5682.53	-0.0529	1.0449	4074.32	tf_idf_svr_poly_2
53	53	svr_poly_2	3.22911e+07	5682.53	-0.0529	1.0449	4074.32	tf_idf_svr_poly_2
54	54	svr_poly_2	3.22911e+07	5682.53	-0.0529	1.0449	4074.32	tf_idf_svr_poly_2
55	55	svr_poly_2	3.22911e+07	5682.53	-0.0529	1.0449	4074.32	tf_idf_svr_poly_2
56	56	svr_poly_2	3.22911e+07	5682.53	-0.0529	1.0449	4074.32	tf_idf_svr_poly_2
57	57	svr_poly_2	3.22911e+07	5682.53	-0.0529	1.0449	4074.32	tf_idf_svr_poly_2
58	58	svr_poly_2	3.22911e+07	5682.53	-0.0529	1.0449	4074.32	tf_idf_svr_poly_2
59	59	svr_poly_2	3.22911e+07	5682.53	-0.0529	1.0449	4074.32	tf_idf_svr_poly_2
60	60	svr_poly_3	3.22671e+07	5680.42	-0.0521	1.0449	4072.79	tf_idf_svr_poly_3
61	61	svr_poly_3	3.22671e+07	5680.42	-0.0521	1.0449	4072.79	tf_idf_svr_poly_3
62	62	svr_poly_3	3.22671e+07	5680.42	-0.0521	1.0449	4072.79	tf_idf_svr_poly_3
63	63	svr_poly_3	3.22671e+07	5680.42	-0.0521	1.0449	4072.79	tf_idf_svr_poly_3
64	64	svr_poly_3	3.22671e+07	5680.42	-0.0521	1.0449	4072.79	tf_idf_svr_poly_3
65	65	svr_poly_3	3.22671e+07	5680.42	-0.0521	1.0449	4072.79	tf_idf_svr_poly_3
66	66	svr_poly_3	3.22671e+07	5680.42	-0.0521	1.0449	4072.79	tf_idf_svr_poly_3
67	67	svr_poly_3	3.22671e+07	5680.42	-0.0521	1.0449	4072.79	tf_idf_svr_poly_3
68	68	svr_poly_3	3.22671e+07	5680.42	-0.0521	1.0449	4072.79	tf_idf_svr_poly_3
69	69	svr_poly_3	3.22671e+07	5680.42	-0.0521	1.0449	4072.79	tf_idf_svr_poly_3
70	70	svr_poly_3	3.22671e+07	5680.42	-0.0521	1.0449	4072.79	tf_idf_svr_poly_3
71	71	svr_poly_3	3.22671e+07	5680.42	-0.0521	1.0449	4072.79	tf_idf_svr_poly_3
72	72	svr_poly_3	3.22671e+07	5680.42	-0.0521	1.0449	4072.79	tf_idf_svr_poly_3
73	73	svr_poly_3	3.22671e+07	5680.42	-0.0521	1.0449	4072.79	tf_idf_svr_poly_3
74	74	svr_poly_3	3.22671e+07	5680.42	-0.0521	1.0449	4072.79	tf_idf_svr_poly_3
75	75	svr_poly_3	3.22671e+07	5680.42	-0.0521	1.0449	4072.79	tf_idf_svr_poly_3
76	76	svr_poly_3	3.22671e+07	5680.42	-0.0521	1.0449	4072.79	tf_idf_svr_poly_3
77	77	svr_poly_3	3.22671e+07	5680.42	-0.0521	1.0449	4072.79	tf_idf_svr_poly_3
78	78	svr_poly_3	3.22671e+07	5680.42	-0.0521	1.0449	4072.79	tf_idf_svr_poly_3
79	79	svr_poly_3	3.22671e+07	5680.42	-0.0521	1.0449	4072.79	tf_idf_svr_poly_3
80	80	svr_poly_4	3.22384e+07	5677.89	-0.0512	1.0448	4066.65	tf_idf_svr_poly_4
81	81	svr_poly_4	3.22384e+07	5677.89	-0.0512	1.0448	4066.65	tf_idf_svr_poly_4
82	82	svr_poly_4	3.22384e+07	5677.89	-0.0512	1.0448	4066.65	tf_idf_svr_poly_4
83	83	svr_poly_4	3.22384e+07	5677.89	-0.0512	1.0448	4066.65	tf_idf_svr_poly_4
84	84	svr_poly_4	3.22384e+07	5677.89	-0.0512	1.0448	4066.65	tf_idf_svr_poly_4
85	85	svr_poly_4	3.22384e+07	5677.89	-0.0512	1.0448	4066.65	tf_idf_svr_poly_4
86	86	svr_poly_4	3.22384e+07	5677.89	-0.0512	1.0448	4066.65	tf_idf_svr_poly_4
87	87	svr_poly_4	3.22384e+07	5677.89	-0.0512	1.0448	4066.65	tf_idf_svr_poly_4
88	88	svr_poly_4	3.22384e+07	5677.89	-0.0512	1.0448	4066.65	tf_idf_svr_poly_4
89	89	svr_poly_4	3.22384e+07	5677.89	-0.0512	1.0448	4066.65	tf_idf_svr_poly_4
90	90	svr_poly_4	3.22384e+07	5677.89	-0.0512	1.0448	4066.65	tf_idf_svr_poly_4
91	91	svr_poly_4	3.22384e+07	5677.89	-0.0512	1.0448	4066.65	tf_idf_svr_poly_4
92	92	svr_poly_4	3.22384e+07	5677.89	-0.0512	1.0448	4066.65	tf_idf_svr_poly_4
93	93	svr_poly_4	3.22384e+07	5677.89	-0.0512	1.0448	4066.65	tf_idf_svr_poly_4
94	94	svr_poly_4	3.22384e+07	5677.89	-0.0512	1.0448	4066.65	tf_idf_svr_poly_4
95	95	svr_poly_4	3.22384e+07	5677.89	-0.0512	1.0448	4066.65	tf_idf_svr_poly_4
96	96	svr_poly_4	3.22384e+07	5677.89	-0.0512	1.0448	4066.65	tf_idf_svr_poly_4
97	97	svr_poly_4	3.22384e+07	5677.89	-0.0512	1.0448	4066.65	tf_idf_svr_poly_4
98	98	svr_poly_4	3.22384e+07	5677.89	-0.0512	1.0448	4066.65	tf_idf_svr_poly_4
99	99	svr_poly_4	3.22384e+07	5677.89	-0.0512	1.0448	4066.65	tf_idf_svr_poly_4
100	100	svr_poly_10	3.07668e+07	5546.79	-0.0032	1.0428	3978.7	tf_idf_svr_poly_10
101	101	svr_poly_10	3.07668e+07	5546.79	-0.0032	1.0428	3978.7	tf_idf_svr_poly_10
102	102	svr_poly_10	3.07668e+07	5546.79	-0.0032	1.0428	3978.7	tf_idf_svr_poly_10
103	103	svr_poly_10	3.07668e+07	5546.79	-0.0032	1.0428	3978.7	tf_idf_svr_poly_10
104	104	svr_poly_10	3.07668e+07	5546.79	-0.0032	1.0428	3978.7	tf_idf_svr_poly_10
105	105	svr_poly_10	3.07668e+07	5546.79	-0.0032	1.0428	3978.7	tf_idf_svr_poly_10
106	106	svr_poly_10	3.07668e+07	5546.79	-0.0032	1.0428	3978.7	tf_idf_svr_poly_10
107	107	svr_poly_10	3.07668e+07	5546.79	-0.0032	1.0428	3978.7	tf_idf_svr_poly_10
108	108	svr_poly_10	3.07668e+07	5546.79	-0.0032	1.0428	3978.7	tf_idf_svr_poly_10
109	109	svr_poly_10	3.07668e+07	5546.79	-0.0032	1.0428	3978.7	tf_idf_svr_poly_10
110	110	svr_poly_10	3.07668e+07	5546.79	-0.0032	1.0428	3978.7	tf_idf_svr_poly_10
111	111	svr_poly_10	3.07668e+07	5546.79	-0.0032	1.0428	3978.7	tf_idf_svr_poly_10
112	112	svr_poly_10	3.07668e+07	5546.79	-0.0032	1.0428	3978.7	tf_idf_svr_poly_10
113	113	svr_poly_10	3.07668e+07	5546.79	-0.0032	1.0428	3978.7	tf_idf_svr_poly_10
114	114	svr_poly_10	3.07668e+07	5546.79	-0.0032	1.0428	3978.7	tf_idf_svr_poly_10
115	115	svr_poly_10	3.07668e+07	5546.79	-0.0032	1.0428	3978.7	tf_idf_svr_poly_10
116	116	svr_poly_10	3.07668e+07	5546.79	-0.0032	1.0428	3978.7	tf_idf_svr_poly_10
117	117	svr_poly_10	3.07668e+07	5546.79	-0.0032	1.0428	3978.7	tf_idf_svr_poly_10
118	118	svr_poly_10	3.07668e+07	5546.79	-0.0032	1.0428	3978.7	tf_idf_svr_poly_10
119	119	svr_poly_10	3.07668e+07	5546.79	-0.0032	1.0428	3978.7	tf_idf_svr_poly_10
120	120	svr_poly_15	1.41282e+08	11886.2	-3.6066	1.1964	4988.37	tf_idf_svr_poly_15
121	121	svr_poly_15	1.41282e+08	11886.2	-3.6066	1.1964	4988.37	tf_idf_svr_poly_15
122	122	svr_poly_15	1.41282e+08	11886.2	-3.6066	1.1964	4988.37	tf_idf_svr_poly_15
123	123	svr_poly_15	1.41282e+08	11886.2	-3.6066	1.1964	4988.37	tf_idf_svr_poly_15
124	124	svr_poly_15	1.41282e+08	11886.2	-3.6066	1.1964	4988.37	tf_idf_svr_poly_15
125	125	svr_poly_15	1.41282e+08	11886.2	-3.6066	1.1964	4988.37	tf_idf_svr_poly_15
126	126	svr_poly_15	1.41282e+08	11886.2	-3.6066	1.1964	4988.37	tf_idf_svr_poly_15
127	127	svr_poly_15	1.41282e+08	11886.2	-3.6066	1.1964	4988.37	tf_idf_svr_poly_15
128	128	svr_poly_15	1.41282e+08	11886.2	-3.6066	1.1964	4988.37	tf_idf_svr_poly_15
129	129	svr_poly_15	1.41282e+08	11886.2	-3.6066	1.1964	4988.37	tf_idf_svr_poly_15
130	130	svr_poly_15	1.41282e+08	11886.2	-3.6066	1.1964	4988.37	tf_idf_svr_poly_15
131	131	svr_poly_15	1.41282e+08	11886.2	-3.6066	1.1964	4988.37	tf_idf_svr_poly_15
132	132	svr_poly_15	1.41282e+08	11886.2	-3.6066	1.1964	4988.37	tf_idf_svr_poly_15
133	133	svr_poly_15	1.41282e+08	11886.2	-3.6066	1.1964	4988.37	tf_idf_svr_poly_15
134	134	svr_poly_15	1.41282e+08	11886.2	-3.6066	1.1964	4988.37	tf_idf_svr_poly_15
135	135	svr_poly_15	1.41282e+08	11886.2	-3.6066	1.1964	4988.37	tf_idf_svr_poly_15
136	136	svr_poly_15	1.41282e+08	11886.2	-3.6066	1.1964	4988.37	tf_idf_svr_poly_15
137	137	svr_poly_15	1.41282e+08	11886.2	-3.6066	1.1964	4988.37	tf_idf_svr_poly_15
138	138	svr_poly_15	1.41282e+08	11886.2	-3.6066	1.1964	4988.37	tf_idf_svr_poly_15
139	139	svr_poly_15	1.41282e+08	11886.2	-3.6066	1.1964	4988.37	tf_idf_svr_poly_15
140	140	svr_rbf	3.23235e+07	5685.37	-0.0539	1.0449	4075.7	tf_idf_svr_rbf
141	141	svr_rbf	3.23235e+07	5685.37	-0.0539	1.0449	4075.7	tf_idf_svr_rbf
142	142	svr_rbf	3.23235e+07	5685.37	-0.0539	1.0449	4075.7	tf_idf_svr_rbf
143	143	svr_rbf	3.23235e+07	5685.37	-0.0539	1.0449	4075.7	tf_idf_svr_rbf
144	144	svr_rbf	3.23235e+07	5685.37	-0.0539	1.0449	4075.7	tf_idf_svr_rbf
145	145	svr_rbf	3.23235e+07	5685.37	-0.0539	1.0449	4075.7	tf_idf_svr_rbf
146	146	svr_rbf	3.23235e+07	5685.37	-0.0539	1.0449	4075.7	tf_idf_svr_rbf
147	147	svr_rbf	3.23235e+07	5685.37	-0.0539	1.0449	4075.7	tf_idf_svr_rbf
148	148	svr_rbf	3.23235e+07	5685.37	-0.0539	1.0449	4075.7	tf_idf_svr_rbf
149	149	svr_rbf	3.23235e+07	5685.37	-0.0539	1.0449	4075.7	tf_idf_svr_rbf
150	150	svr_rbf	3.23235e+07	5685.37	-0.0539	1.0449	4075.7	tf_idf_svr_rbf
151	151	svr_rbf	3.23235e+07	5685.37	-0.0539	1.0449	4075.7	tf_idf_svr_rbf
152	152	svr_rbf	3.23235e+07	5685.37	-0.0539	1.0449	4075.7	tf_idf_svr_rbf
153	153	svr_rbf	3.23235e+07	5685.37	-0.0539	1.0449	4075.7	tf_idf_svr_rbf
154	154	svr_rbf	3.23235e+07	5685.37	-0.0539	1.0449	4075.7	tf_idf_svr_rbf
155	155	svr_rbf	3.23235e+07	5685.37	-0.0539	1.0449	4075.7	tf_idf_svr_rbf
156	156	svr_rbf	3.23235e+07	5685.37	-0.0539	1.0449	4075.7	tf_idf_svr_rbf
157	157	svr_rbf	3.23235e+07	5685.37	-0.0539	1.0449	4075.7	tf_idf_svr_rbf
158	158	svr_rbf	3.23235e+07	5685.37	-0.0539	1.0449	4075.7	tf_idf_svr_rbf
159	159	svr_rbf	3.23235e+07	5685.37	-0.0539	1.0449	4075.7	tf_idf_svr_rbf
160	160	svr_sigmoid	3.23292e+07	5685.88	-0.0541	1.0449	4075.96	tf_idf_svr_sigmoid
161	161	svr_sigmoid	3.23292e+07	5685.88	-0.0541	1.0449	4075.96	tf_idf_svr_sigmoid
162	162	svr_sigmoid	3.23292e+07	5685.88	-0.0541	1.0449	4075.96	tf_idf_svr_sigmoid
163	163	svr_sigmoid	3.23292e+07	5685.88	-0.0541	1.0449	4075.96	tf_idf_svr_sigmoid
164	164	svr_sigmoid	3.23292e+07	5685.88	-0.0541	1.0449	4075.96	tf_idf_svr_sigmoid
165	165	svr_sigmoid	3.23292e+07	5685.88	-0.0541	1.0449	4075.96	tf_idf_svr_sigmoid
166	166	svr_sigmoid	3.23292e+07	5685.88	-0.0541	1.0449	4075.96	tf_idf_svr_sigmoid
167	167	svr_sigmoid	3.23292e+07	5685.88	-0.0541	1.0449	4075.96	tf_idf_svr_sigmoid
168	168	svr_sigmoid	3.23292e+07	5685.88	-0.0541	1.0449	4075.96	tf_idf_svr_sigmoid
169	169	svr_sigmoid	3.23292e+07	5685.88	-0.0541	1.0449	4075.96	tf_idf_svr_sigmoid
170	170	svr_sigmoid	3.23292e+07	5685.88	-0.0541	1.0449	4075.96	tf_idf_svr_sigmoid
171	171	svr_sigmoid	3.23292e+07	5685.88	-0.0541	1.0449	4075.96	tf_idf_svr_sigmoid
172	172	svr_sigmoid	3.23292e+07	5685.88	-0.0541	1.0449	4075.96	tf_idf_svr_sigmoid
173	173	svr_sigmoid	3.23292e+07	5685.88	-0.0541	1.0449	4075.96	tf_idf_svr_sigmoid
174	174	svr_sigmoid	3.23292e+07	5685.88	-0.0541	1.0449	4075.96	tf_idf_svr_sigmoid
175	175	svr_sigmoid	3.23292e+07	5685.88	-0.0541	1.0449	4075.96	tf_idf_svr_sigmoid
176	176	svr_sigmoid	3.23292e+07	5685.88	-0.0541	1.0449	4075.96	tf_idf_svr_sigmoid
177	177	svr_sigmoid	3.23292e+07	5685.88	-0.0541	1.0449	4075.96	tf_idf_svr_sigmoid
178	178	svr_sigmoid	3.23292e+07	5685.88	-0.0541	1.0449	4075.96	tf_idf_svr_sigmoid
179	179	svr_sigmoid	3.23292e+07	5685.88	-0.0541	1.0449	4075.96	tf_idf_svr_sigmoid
180	180	random_forest_10	22873001	4782.57	0.2542	1.0318	3325.47	tf_idf_random_forest_10
181	181	random_forest_10	2.45145e+07	4951.21	0.2007	1.0341	3404.79	tf_idf_random_forest_10
182	182	random_forest_10	2.23877e+07	4731.57	0.27	1.0311	3290.12	tf_idf_random_forest_10
183	183	random_forest_10	2.41714e+07	4916.45	0.2119	1.0336	3439.76	tf_idf_random_forest_10
184	184	random_forest_10	2.38553e+07	4884.19	0.2222	1.0332	3513.03	tf_idf_random_forest_10
185	185	random_forest_10	2.47684e+07	4976.79	0.1924	1.0344	3356.55	tf_idf_random_forest_10
186	186	random_forest_10	2.25753e+07	4751.35	0.2639	1.0314	3311.42	tf_idf_random_forest_10
187	187	random_forest_10	2.33995e+07	4837.3	0.237	1.0325	3393.77	tf_idf_random_forest_10
188	188	random_forest_10	2.39517e+07	4894.05	0.219	1.0333	3458.82	tf_idf_random_forest_10
189	189	random_forest_10	2.49071e+07	4990.7	0.1879	1.0346	3394.97	tf_idf_random_forest_10
190	190	random_forest_10	2.40229e+07	4901.31	0.2167	1.0334	3465.55	tf_idf_random_forest_10
191	191	random_forest_10	2.30499e+07	4801.03	0.2484	1.032	3344.59	tf_idf_random_forest_10
192	192	random_forest_10	2.43124e+07	4930.76	0.2073	1.0338	3356.26	tf_idf_random_forest_10
193	193	random_forest_10	2.49829e+07	4998.29	0.1854	1.0347	3399.28	tf_idf_random_forest_10
194	194	random_forest_10	2.37951e+07	4878.03	0.2241	1.0331	3373.4	tf_idf_random_forest_10
195	195	random_forest_10	2.34271e+07	4840.16	0.2361	1.0326	3367.95	tf_idf_random_forest_10
196	196	random_forest_10	2.38091e+07	4879.45	0.2237	1.0331	3431.18	tf_idf_random_forest_10
197	197	random_forest_10	2.3041e+07	4800.1	0.2487	1.032	3214.08	tf_idf_random_forest_10
198	198	random_forest_10	2.44835e+07	4948.08	0.2017	1.034	3449.77	tf_idf_random_forest_10
199	199	random_forest_10	2.34604e+07	4843.59	0.2351	1.0326	3407.47	tf_idf_random_forest_10
200	200	random_forest_50	2.16844e+07	4656.65	0.293	1.0301	3239.43	tf_idf_random_forest_50
201	201	random_forest_50	2.27187e+07	4766.42	0.2592	1.0316	3271.71	tf_idf_random_forest_50
202	202	random_forest_50	2.1624e+07	4650.16	0.2949	1.0301	3301.88	tf_idf_random_forest_50
203	203	random_forest_50	2.17292e+07	4661.46	0.2915	1.0302	3189.12	tf_idf_random_forest_50
204	204	random_forest_50	2.14258e+07	4628.8	0.3014	1.0298	3197.58	tf_idf_random_forest_50
205	205	random_forest_50	2.25633e+07	4750.08	0.2643	1.0314	3286.25	tf_idf_random_forest_50
206	206	random_forest_50	2.21667e+07	4708.16	0.2772	1.0308	3279.55	tf_idf_random_forest_50
207	207	random_forest_50	2.21439e+07	4705.73	0.278	1.0308	3301.48	tf_idf_random_forest_50
208	208	random_forest_50	2.20374e+07	4694.4	0.2815	1.0306	3247.74	tf_idf_random_forest_50
209	209	random_forest_50	2.14086e+07	4626.94	0.302	1.0298	3206.62	tf_idf_random_forest_50
210	210	random_forest_50	2.20589e+07	4696.69	0.2808	1.0307	3259.18	tf_idf_random_forest_50
211	211	random_forest_50	2.24377e+07	4736.84	0.2684	1.0312	3326	tf_idf_random_forest_50
212	212	random_forest_50	2.15077e+07	4637.64	0.2987	1.0299	3209.78	tf_idf_random_forest_50
213	213	random_forest_50	2.20161e+07	4692.13	0.2822	1.0306	3229.46	tf_idf_random_forest_50
214	214	random_forest_50	2.14961e+07	4636.39	0.2991	1.0299	3242.6	tf_idf_random_forest_50
215	215	random_forest_50	2.16273e+07	4650.52	0.2948	1.0301	3213.87	tf_idf_random_forest_50
216	216	random_forest_50	2.09692e+07	4579.21	0.3163	1.0291	3216.57	tf_idf_random_forest_50
217	217	random_forest_50	2.23935e+07	4732.18	0.2698	1.0311	3262.18	tf_idf_random_forest_50
218	218	random_forest_50	2.20413e+07	4694.81	0.2813	1.0306	3271.44	tf_idf_random_forest_50
219	219	random_forest_50	2.13759e+07	4623.4	0.303	1.0297	3232.88	tf_idf_random_forest_50
220	220	random_forest_100	2.1177e+07	4601.85	0.3095	1.0294	3213.52	tf_idf_random_forest_100
221	221	random_forest_100	2.15839e+07	4645.84	0.2962	1.03	3228.92	tf_idf_random_forest_100
222	222	random_forest_100	2.19057e+07	4680.35	0.2858	1.0305	3235.36	tf_idf_random_forest_100
223	223	random_forest_100	2.20565e+07	4696.43	0.2808	1.0307	3278.51	tf_idf_random_forest_100
224	224	random_forest_100	2.21885e+07	4710.47	0.2765	1.0308	3246.48	tf_idf_random_forest_100
225	225	random_forest_100	2.15864e+07	4646.12	0.2962	1.03	3204.08	tf_idf_random_forest_100
226	226	random_forest_100	2.1506e+07	4637.46	0.2988	1.0299	3237.08	tf_idf_random_forest_100
227	227	random_forest_100	2.15756e+07	4644.96	0.2965	1.03	3227.16	tf_idf_random_forest_100
228	228	random_forest_100	2.21789e+07	4709.45	0.2768	1.0308	3236.95	tf_idf_random_forest_100
229	229	random_forest_100	2.13193e+07	4617.29	0.3049	1.0296	3208.11	tf_idf_random_forest_100
230	230	random_forest_100	2.14878e+07	4635.5	0.2994	1.0299	3221.72	tf_idf_random_forest_100
231	231	random_forest_100	2.15986e+07	4647.43	0.2958	1.03	3218.55	tf_idf_random_forest_100
232	232	random_forest_100	2.15009e+07	4636.91	0.299	1.0299	3199.47	tf_idf_random_forest_100
233	233	random_forest_100	2.21741e+07	4708.93	0.277	1.0308	3240.46	tf_idf_random_forest_100
234	234	random_forest_100	22237906	4715.71	0.2749	1.0309	3242.37	tf_idf_random_forest_100
235	235	random_forest_100	2.20073e+07	4691.2	0.2824	1.0306	3247.11	tf_idf_random_forest_100
236	236	random_forest_100	2.19768e+07	4687.94	0.2834	1.0305	3241.05	tf_idf_random_forest_100
237	237	random_forest_100	2.11823e+07	4602.43	0.3093	1.0294	3182.67	tf_idf_random_forest_100
238	238	random_forest_100	2.16927e+07	4657.55	0.2927	1.0302	3238.24	tf_idf_random_forest_100
239	239	random_forest_100	2.1908e+07	4680.59	0.2857	1.0305	3219.09	tf_idf_random_forest_100
240	240	random_forest_1000	2.19361e+07	4683.6	0.2848	1.0305	3239.47	tf_idf_random_forest_1000
241	241	random_forest_1000	2.14486e+07	4631.26	0.3007	1.0298	3213.95	tf_idf_random_forest_1000
242	242	random_forest_1000	2.16135e+07	4649.03	0.2953	1.03	3209.69	tf_idf_random_forest_1000
243	243	random_forest_1000	2.17193e+07	4660.39	0.2918	1.0302	3213.98	tf_idf_random_forest_1000
244	244	random_forest_1000	2.17049e+07	4658.85	0.2923	1.0302	3224.4	tf_idf_random_forest_1000
245	245	random_forest_1000	2.15159e+07	4638.52	0.2985	1.0299	3230.74	tf_idf_random_forest_1000
246	246	random_forest_1000	2.15243e+07	4639.43	0.2982	1.0299	3210.71	tf_idf_random_forest_1000
247	247	random_forest_1000	2.15505e+07	4642.25	0.2973	1.03	3225.57	tf_idf_random_forest_1000
248	248	random_forest_1000	2.18115e+07	4670.28	0.2888	1.0303	3238.24	tf_idf_random_forest_1000
249	249	random_forest_1000	2.14473e+07	4631.12	0.3007	1.0298	3214.27	tf_idf_random_forest_1000
250	250	random_forest_1000	2.15356e+07	4640.65	0.2978	1.0299	3213.22	tf_idf_random_forest_1000
251	251	random_forest_1000	2.15356e+07	4640.65	0.2978	1.0299	3217.89	tf_idf_random_forest_1000
252	252	random_forest_1000	2.1555e+07	4642.73	0.2972	1.03	3214.9	tf_idf_random_forest_1000
253	253	random_forest_1000	2.16258e+07	4650.35	0.2949	1.0301	3215.95	tf_idf_random_forest_1000
254	254	random_forest_1000	2.17935e+07	4668.35	0.2894	1.0303	3215.23	tf_idf_random_forest_1000
255	255	random_forest_1000	2.16195e+07	4649.68	0.2951	1.0301	3233.34	tf_idf_random_forest_1000
256	256	random_forest_1000	2.16427e+07	4652.18	0.2943	1.0301	3226.98	tf_idf_random_forest_1000
257	257	random_forest_1000	2.14743e+07	4634.04	0.2998	1.0299	3222.27	tf_idf_random_forest_1000
258	258	random_forest_1000	2.17298e+07	4661.52	0.2915	1.0302	3230.55	tf_idf_random_forest_1000
259	259	random_forest_1000	2.15697e+07	4644.32	0.2967	1.03	3220.73	tf_idf_random_forest_1000
260	260	random_forest_2000	2.17257e+07	4661.08	0.2916	1.0302	3226.82	tf_idf_random_forest_2000
261	261	random_forest_2000	2.16421e+07	4652.11	0.2943	1.0301	3223.06	tf_idf_random_forest_2000
262	262	random_forest_2000	2.16173e+07	4649.44	0.2952	1.03	3228.48	tf_idf_random_forest_2000
263	263	random_forest_2000	2.16084e+07	4648.49	0.2954	1.03	3215.47	tf_idf_random_forest_2000
264	264	random_forest_2000	2.15613e+07	4643.42	0.297	1.03	3212.48	tf_idf_random_forest_2000
265	265	random_forest_2000	2.16336e+07	4651.19	0.2946	1.0301	3227.81	tf_idf_random_forest_2000
266	266	random_forest_2000	2.1768e+07	4665.62	0.2902	1.0303	3231.17	tf_idf_random_forest_2000
267	267	random_forest_2000	2.14965e+07	4636.43	0.2991	1.0299	3214.02	tf_idf_random_forest_2000
268	268	random_forest_2000	2.1598e+07	4647.37	0.2958	1.03	3217.52	tf_idf_random_forest_2000
269	269	random_forest_2000	2.15084e+07	4637.71	0.2987	1.0299	3228.65	tf_idf_random_forest_2000
270	270	random_forest_2000	2.1647e+07	4652.63	0.2942	1.0301	3223.64	tf_idf_random_forest_2000
271	271	random_forest_2000	2.14462e+07	4631	0.3007	1.0298	3209.89	tf_idf_random_forest_2000
272	272	random_forest_2000	2.1484e+07	4635.09	0.2995	1.0299	3202	tf_idf_random_forest_2000
273	273	random_forest_2000	2.16357e+07	4651.42	0.2946	1.0301	3228.91	tf_idf_random_forest_2000
274	274	random_forest_2000	2.16521e+07	4653.19	0.294	1.0301	3225.46	tf_idf_random_forest_2000
275	275	random_forest_2000	2.14619e+07	4632.7	0.3002	1.0298	3207.47	tf_idf_random_forest_2000
276	276	random_forest_2000	2.16822e+07	4656.41	0.293	1.0301	3221.75	tf_idf_random_forest_2000
277	277	random_forest_2000	2.15694e+07	4644.29	0.2967	1.03	3223.16	tf_idf_random_forest_2000
278	278	random_forest_2000	2.1526e+07	4639.61	0.2981	1.0299	3216.18	tf_idf_random_forest_2000
279	279	random_forest_2000	2.15675e+07	4644.09	0.2968	1.03	3218.12	tf_idf_random_forest_2000
280	280	random_forest_4000	2.16227e+07	4650.02	0.295	1.0301	3214.6	tf_idf_random_forest_4000
281	281	random_forest_4000	2.15262e+07	4639.64	0.2981	1.0299	3212.39	tf_idf_random_forest_4000
282	282	random_forest_4000	2.15488e+07	4642.07	0.2974	1.03	3221.72	tf_idf_random_forest_4000
283	283	random_forest_4000	2.15171e+07	4638.65	0.2984	1.0299	3207.99	tf_idf_random_forest_4000
284	284	random_forest_4000	2.17448e+07	4663.13	0.291	1.0302	3229.86	tf_idf_random_forest_4000
285	285	random_forest_4000	2.16546e+07	4653.46	0.2939	1.0301	3221.69	tf_idf_random_forest_4000
286	286	random_forest_4000	2.15251e+07	4639.52	0.2982	1.0299	3223.19	tf_idf_random_forest_4000
287	287	random_forest_4000	2.1632e+07	4651.02	0.2947	1.0301	3223.3	tf_idf_random_forest_4000
288	288	random_forest_4000	2.15961e+07	4647.16	0.2958	1.03	3219.93	tf_idf_random_forest_4000
289	289	random_forest_4000	2.16704e+07	4655.14	0.2934	1.0301	3224.05	tf_idf_random_forest_4000
290	290	random_forest_4000	2.15422e+07	4641.36	0.2976	1.0299	3216.55	tf_idf_random_forest_4000
291	291	random_forest_4000	2.15957e+07	4647.12	0.2959	1.03	3213.29	tf_idf_random_forest_4000
292	292	random_forest_4000	2.15431e+07	4641.46	0.2976	1.0299	3218.19	tf_idf_random_forest_4000
293	293	random_forest_4000	2.16112e+07	4648.79	0.2954	1.03	3225.85	tf_idf_random_forest_4000
294	294	random_forest_4000	2.16343e+07	4651.27	0.2946	1.0301	3224.64	tf_idf_random_forest_4000
295	295	random_forest_4000	2.16068e+07	4648.32	0.2955	1.03	3214.23	tf_idf_random_forest_4000
296	296	random_forest_4000	2.16061e+07	4648.24	0.2955	1.03	3222.91	tf_idf_random_forest_4000
297	297	random_forest_4000	2.15245e+07	4639.45	0.2982	1.0299	3213.01	tf_idf_random_forest_4000
298	298	random_forest_4000	2.16513e+07	4653.09	0.294	1.0301	3228.77	tf_idf_random_forest_4000
299	299	random_forest_4000	2.16465e+07	4652.58	0.2942	1.0301	3219.67	tf_idf_random_forest_4000
300	300	random_forest_5000	2.16308e+07	4650.89	0.2947	1.0301	3223.55	tf_idf_random_forest_5000
301	301	random_forest_5000	2.1601e+07	4647.68	0.2957	1.03	3224.31	tf_idf_random_forest_5000
302	302	random_forest_5000	2.16428e+07	4652.18	0.2943	1.0301	3228.06	tf_idf_random_forest_5000
303	303	random_forest_5000	2.16462e+07	4652.55	0.2942	1.0301	3222.48	tf_idf_random_forest_5000
304	304	random_forest_5000	2.14863e+07	4635.34	0.2994	1.0299	3217.43	tf_idf_random_forest_5000
305	305	random_forest_5000	2.15708e+07	4644.44	0.2967	1.03	3215.84	tf_idf_random_forest_5000
306	306	random_forest_5000	2.15778e+07	4645.19	0.2964	1.03	3215.55	tf_idf_random_forest_5000
307	307	random_forest_5000	2.15618e+07	4643.46	0.297	1.03	3220.48	tf_idf_random_forest_5000
308	308	random_forest_5000	2.16851e+07	4656.73	0.2929	1.0301	3222.45	tf_idf_random_forest_5000
309	309	random_forest_5000	2.15878e+07	4646.27	0.2961	1.03	3216.61	tf_idf_random_forest_5000
310	310	random_forest_5000	2.15917e+07	4646.69	0.296	1.03	3219.45	tf_idf_random_forest_5000
311	311	random_forest_5000	2.17098e+07	4659.38	0.2921	1.0302	3227.41	tf_idf_random_forest_5000
312	312	random_forest_5000	2.15787e+07	4645.29	0.2964	1.03	3224.95	tf_idf_random_forest_5000
313	313	random_forest_5000	2.16008e+07	4647.67	0.2957	1.03	3216.73	tf_idf_random_forest_5000
314	314	random_forest_5000	2.16025e+07	4647.85	0.2956	1.03	3219.6	tf_idf_random_forest_5000
315	315	random_forest_5000	2.15592e+07	4643.19	0.2971	1.03	3215.88	tf_idf_random_forest_5000
316	316	random_forest_5000	2.1589e+07	4646.4	0.2961	1.03	3219.07	tf_idf_random_forest_5000
317	317	random_forest_5000	2.16091e+07	4648.55	0.2954	1.03	3225.17	tf_idf_random_forest_5000
318	318	random_forest_5000	2.15799e+07	4645.42	0.2964	1.03	3215.6	tf_idf_random_forest_5000
319	319	random_forest_5000	2.16303e+07	4650.84	0.2947	1.0301	3223.71	tf_idf_random_forest_5000
320	320	mlp_100	2.11946e+07	4603.76	0.3089	1.0295	3462.19	tf_idf_mlp_100
321	321	mlp_100	2.12281e+07	4607.4	0.3078	1.0295	3471.9	tf_idf_mlp_100
322	322	mlp_100	2.12404e+07	4608.74	0.3074	1.0295	3469.8	tf_idf_mlp_100
323	323	mlp_100	2.12231e+07	4606.85	0.308	1.0295	3470.26	tf_idf_mlp_100
324	324	mlp_100	2.11927e+07	4603.56	0.309	1.0295	3466.69	tf_idf_mlp_100
325	325	mlp_100	2.12584e+07	4610.68	0.3069	1.0296	3472.72	tf_idf_mlp_100
326	326	mlp_100	2.11847e+07	4602.68	0.3093	1.0294	3461.2	tf_idf_mlp_100
327	327	mlp_100	2.11967e+07	4603.99	0.3089	1.0295	3465.4	tf_idf_mlp_100
328	328	mlp_100	2.12177e+07	4606.27	0.3082	1.0295	3466.24	tf_idf_mlp_100
329	329	mlp_100	2.1332e+07	4618.65	0.3045	1.0297	3479.85	tf_idf_mlp_100
330	330	mlp_100	2.12748e+07	4612.46	0.3063	1.0296	3476.8	tf_idf_mlp_100
331	331	mlp_100	2.1322e+07	4617.58	0.3048	1.0296	3473.55	tf_idf_mlp_100
332	332	mlp_100	2.11692e+07	4600.99	0.3098	1.0294	3463.67	tf_idf_mlp_100
333	333	mlp_100	2.13004e+07	4615.24	0.3055	1.0296	3475.85	tf_idf_mlp_100
334	334	mlp_100	2.11838e+07	4602.59	0.3093	1.0294	3466.23	tf_idf_mlp_100
335	335	mlp_100	2.11768e+07	4601.83	0.3095	1.0294	3464.3	tf_idf_mlp_100
336	336	mlp_100	2.12096e+07	4605.39	0.3084	1.0295	3468.44	tf_idf_mlp_100
337	337	mlp_100	2.12057e+07	4604.96	0.3086	1.0295	3469.87	tf_idf_mlp_100
338	338	mlp_100	2.12396e+07	4608.64	0.3075	1.0295	3472.17	tf_idf_mlp_100
339	339	mlp_100	2.11969e+07	4604.01	0.3089	1.0295	3465.6	tf_idf_mlp_100
340	340	mlp_200	2.18495e+07	4674.35	0.2876	1.0304	3503.27	tf_idf_mlp_200
341	341	mlp_200	2.17764e+07	4666.52	0.29	1.0303	3502.99	tf_idf_mlp_200
342	342	mlp_200	2.1882e+07	4677.82	0.2865	1.0304	3508.36	tf_idf_mlp_200
343	343	mlp_200	2.19419e+07	4684.22	0.2846	1.0305	3509.87	tf_idf_mlp_200
344	344	mlp_200	2.18627e+07	4675.76	0.2872	1.0304	3508.16	tf_idf_mlp_200
345	345	mlp_200	2.18502e+07	4674.42	0.2876	1.0304	3508.44	tf_idf_mlp_200
346	346	mlp_200	2.18626e+07	4675.75	0.2872	1.0304	3507.69	tf_idf_mlp_200
347	347	mlp_200	2.17485e+07	4663.53	0.2909	1.0302	3502.53	tf_idf_mlp_200
348	348	mlp_200	2.18669e+07	4676.2	0.287	1.0304	3508.38	tf_idf_mlp_200
349	349	mlp_200	2.17603e+07	4664.79	0.2905	1.0302	3499.96	tf_idf_mlp_200
350	350	mlp_200	2.18839e+07	4678.02	0.2865	1.0304	3508.66	tf_idf_mlp_200
351	351	mlp_200	2.18149e+07	4670.65	0.2887	1.0303	3503.09	tf_idf_mlp_200
352	352	mlp_200	2.17916e+07	4668.15	0.2895	1.0303	3505.62	tf_idf_mlp_200
353	353	mlp_200	2.19211e+07	4681.99	0.2853	1.0305	3511.16	tf_idf_mlp_200
354	354	mlp_200	2.17667e+07	4665.48	0.2903	1.0303	3504.71	tf_idf_mlp_200
355	355	mlp_200	2.17537e+07	4664.08	0.2907	1.0302	3501.44	tf_idf_mlp_200
356	356	mlp_200	2.17004e+07	4658.37	0.2924	1.0302	3497.27	tf_idf_mlp_200
357	357	mlp_200	2.17225e+07	4660.75	0.2917	1.0302	3499.23	tf_idf_mlp_200
358	358	mlp_200	2.18025e+07	4669.31	0.2891	1.0303	3507.26	tf_idf_mlp_200
359	359	mlp_200	2.17696e+07	4665.79	0.2902	1.0303	3503.59	tf_idf_mlp_200
360	360	mlp_1000	2.23095e+07	4723.29	0.2726	1.031	3528.99	tf_idf_mlp_1000
361	361	mlp_1000	2.22679e+07	4718.89	0.2739	1.031	3529.2	tf_idf_mlp_1000
362	362	mlp_1000	2.22739e+07	4719.53	0.2737	1.031	3527.98	tf_idf_mlp_1000
363	363	mlp_1000	2.22628e+07	4718.34	0.2741	1.0309	3525.83	tf_idf_mlp_1000
364	364	mlp_1000	2.22774e+07	4719.89	0.2736	1.031	3523.59	tf_idf_mlp_1000
365	365	mlp_1000	2.23323e+07	4725.71	0.2718	1.031	3531.17	tf_idf_mlp_1000
366	366	mlp_1000	2.22261e+07	4714.46	0.2753	1.0309	3524.86	tf_idf_mlp_1000
367	367	mlp_1000	2.23247e+07	4724.9	0.2721	1.031	3534.22	tf_idf_mlp_1000
368	368	mlp_1000	2.22169e+07	4713.48	0.2756	1.0309	3522.88	tf_idf_mlp_1000
369	369	mlp_1000	2.22624e+07	4718.3	0.2741	1.0309	3523.1	tf_idf_mlp_1000
370	370	mlp_1000	2.22842e+07	4720.61	0.2734	1.031	3530.99	tf_idf_mlp_1000
371	371	mlp_1000	22335195	4726.01	0.2717	1.031	3531.1	tf_idf_mlp_1000
372	372	mlp_1000	2.22812e+07	4720.3	0.2735	1.031	3529.14	tf_idf_mlp_1000
373	373	mlp_1000	2.23185e+07	4724.25	0.2723	1.031	3531.56	tf_idf_mlp_1000
374	374	mlp_1000	2.2258e+07	4717.84	0.2743	1.0309	3523.42	tf_idf_mlp_1000
375	375	mlp_1000	2.22814e+07	4720.32	0.2735	1.031	3533.09	tf_idf_mlp_1000
376	376	mlp_1000	2.23136e+07	4723.72	0.2725	1.031	3528.06	tf_idf_mlp_1000
377	377	mlp_1000	2.23081e+07	4723.14	0.2726	1.031	3526.81	tf_idf_mlp_1000
378	378	mlp_1000	2.22877e+07	4720.98	0.2733	1.031	3526.7	tf_idf_mlp_1000
379	379	mlp_1000	2.22339e+07	4715.29	0.2751	1.0309	3525.07	tf_idf_mlp_1000
380	380	mlp_200_50	2.16199e+07	4649.72	0.2951	1.0301	3449.01	tf_idf_mlp_200_50
381	381	mlp_200_50	2.15615e+07	4643.43	0.297	1.03	3448.08	tf_idf_mlp_200_50
382	382	mlp_200_50	2.15556e+07	4642.8	0.2972	1.03	3443.48	tf_idf_mlp_200_50
383	383	mlp_200_50	2.16452e+07	4652.44	0.2942	1.0301	3452.6	tf_idf_mlp_200_50
384	384	mlp_200_50	2.16906e+07	4657.32	0.2928	1.0302	3465.29	tf_idf_mlp_200_50
385	385	mlp_200_50	2.15776e+07	4645.16	0.2965	1.03	3445.42	tf_idf_mlp_200_50
386	386	mlp_200_50	2.159e+07	4646.5	0.296	1.03	3453.69	tf_idf_mlp_200_50
387	387	mlp_200_50	2.15156e+07	4638.49	0.2985	1.0299	3446.27	tf_idf_mlp_200_50
388	388	mlp_200_50	2.15865e+07	4646.13	0.2962	1.03	3446.92	tf_idf_mlp_200_50
389	389	mlp_200_50	2.16972e+07	4658.03	0.2926	1.0302	3466.34	tf_idf_mlp_200_50
390	390	mlp_200_50	2.1626e+07	4650.37	0.2949	1.0301	3454.59	tf_idf_mlp_200_50
391	391	mlp_200_50	2.15468e+07	4641.85	0.2975	1.03	3441.68	tf_idf_mlp_200_50
392	392	mlp_200_50	2.15347e+07	4640.55	0.2979	1.0299	3445.65	tf_idf_mlp_200_50
393	393	mlp_200_50	2.16241e+07	4650.17	0.2949	1.0301	3455.27	tf_idf_mlp_200_50
394	394	mlp_200_50	2.15769e+07	4645.1	0.2965	1.03	3441.96	tf_idf_mlp_200_50
395	395	mlp_200_50	2.16118e+07	4648.85	0.2953	1.03	3454.67	tf_idf_mlp_200_50
396	396	mlp_200_50	2.16326e+07	4651.09	0.2947	1.0301	3454.97	tf_idf_mlp_200_50
397	397	mlp_200_50	2.16715e+07	4655.27	0.2934	1.0301	3456.21	tf_idf_mlp_200_50
398	398	mlp_200_50	2.15499e+07	4642.18	0.2974	1.03	3442.06	tf_idf_mlp_200_50
399	399	mlp_200_50	2.15853e+07	4646	0.2962	1.03	3451.09	tf_idf_mlp_200_50
400	400	mlp_200_100	2.15471e+07	4641.89	0.2974	1.03	3454.21	tf_idf_mlp_200_100
401	401	mlp_200_100	2.15637e+07	4643.67	0.2969	1.03	3443.74	tf_idf_mlp_200_100
402	402	mlp_200_100	2.15644e+07	4643.75	0.2969	1.03	3451.92	tf_idf_mlp_200_100
403	403	mlp_200_100	2.15654e+07	4643.85	0.2968	1.03	3456.53	tf_idf_mlp_200_100
404	404	mlp_200_100	2.16225e+07	4650	0.295	1.0301	3446.47	tf_idf_mlp_200_100
405	405	mlp_200_100	2.14977e+07	4636.56	0.2991	1.0299	3440.73	tf_idf_mlp_200_100
406	406	mlp_200_100	2.15679e+07	4644.13	0.2968	1.03	3442.99	tf_idf_mlp_200_100
407	407	mlp_200_100	2.15241e+07	4639.41	0.2982	1.0299	3439.61	tf_idf_mlp_200_100
408	408	mlp_200_100	21590669	4646.58	0.296	1.03	3453.63	tf_idf_mlp_200_100
409	409	mlp_200_100	2.16485e+07	4652.8	0.2941	1.0301	3459.49	tf_idf_mlp_200_100
410	410	mlp_200_100	2.15513e+07	4642.33	0.2973	1.03	3445.94	tf_idf_mlp_200_100
411	411	mlp_200_100	2.15992e+07	4647.49	0.2957	1.03	3452.79	tf_idf_mlp_200_100
412	412	mlp_200_100	2.15348e+07	4640.56	0.2978	1.0299	3453.77	tf_idf_mlp_200_100
413	413	mlp_200_100	2.14983e+07	4636.62	0.299	1.0299	3446.05	tf_idf_mlp_200_100
414	414	mlp_200_100	2.16019e+07	4647.78	0.2957	1.03	3443.06	tf_idf_mlp_200_100
415	415	mlp_200_100	2.15816e+07	4645.6	0.2963	1.03	3441.75	tf_idf_mlp_200_100
416	416	mlp_200_100	2.15341e+07	4640.48	0.2979	1.0299	3444.13	tf_idf_mlp_200_100
417	417	mlp_200_100	2.15916e+07	4646.68	0.296	1.03	3452.62	tf_idf_mlp_200_100
418	418	mlp_200_100	2.15584e+07	4643.1	0.2971	1.03	3443.8	tf_idf_mlp_200_100
419	419	mlp_200_100	2.15139e+07	4638.3	0.2985	1.0299	3446.16	tf_idf_mlp_200_100
420	420	mlp_1000_100	2.15405e+07	4641.17	0.2977	1.0299	3445.45	tf_idf_mlp_1000_100
421	421	mlp_1000_100	2.15207e+07	4639.04	0.2983	1.0299	3441.2	tf_idf_mlp_1000_100
422	422	mlp_1000_100	2.161e+07	4648.66	0.2954	1.03	3453.08	tf_idf_mlp_1000_100
423	423	mlp_1000_100	2.15612e+07	4643.4	0.297	1.03	3447.79	tf_idf_mlp_1000_100
424	424	mlp_1000_100	2.1566e+07	4643.93	0.2968	1.03	3442.87	tf_idf_mlp_1000_100
425	425	mlp_1000_100	21517866	4638.74	0.2984	1.0299	3445.2	tf_idf_mlp_1000_100
426	426	mlp_1000_100	2.15126e+07	4638.16	0.2986	1.0299	3448.54	tf_idf_mlp_1000_100
427	427	mlp_1000_100	2.16352e+07	4651.37	0.2946	1.0301	3448.25	tf_idf_mlp_1000_100
428	428	mlp_1000_100	2.16381e+07	4651.68	0.2945	1.0301	3454.25	tf_idf_mlp_1000_100
429	429	mlp_1000_100	2.1595e+07	4647.05	0.2959	1.03	3449.86	tf_idf_mlp_1000_100
430	430	mlp_1000_100	2.15391e+07	4641.02	0.2977	1.0299	3441.5	tf_idf_mlp_1000_100
431	431	mlp_1000_100	2.1506e+07	4637.45	0.2988	1.0299	3441.7	tf_idf_mlp_1000_100
432	432	mlp_1000_100	2.15057e+07	4637.42	0.2988	1.0299	3438.81	tf_idf_mlp_1000_100
433	433	mlp_1000_100	2.14113e+07	4627.23	0.3019	1.0298	3437.92	tf_idf_mlp_1000_100
434	434	mlp_1000_100	2.15219e+07	4639.17	0.2983	1.0299	3436.94	tf_idf_mlp_1000_100
435	435	mlp_1000_100	2.15032e+07	4637.15	0.2989	1.0299	3441.07	tf_idf_mlp_1000_100
436	436	mlp_1000_100	2.15629e+07	4643.59	0.2969	1.03	3446.18	tf_idf_mlp_1000_100
437	437	mlp_1000_100	2.15748e+07	4644.87	0.2965	1.03	3443.55	tf_idf_mlp_1000_100
438	438	mlp_1000_100	2.14882e+07	4635.53	0.2994	1.0299	3442.17	tf_idf_mlp_1000_100
439	439	mlp_1000_100	2.14586e+07	4632.35	0.3003	1.0298	3444.47	tf_idf_mlp_1000_100
440	440	mlp_1000_100_50	2.15248e+07	4639.49	0.2982	1.0299	3422.01	tf_idf_mlp_1000_100_50
441	441	mlp_1000_100_50	2.15155e+07	4638.48	0.2985	1.0299	3427.59	tf_idf_mlp_1000_100_50
442	442	mlp_1000_100_50	2.14873e+07	4635.44	0.2994	1.0299	3433.06	tf_idf_mlp_1000_100_50
443	443	mlp_1000_100_50	2.14661e+07	4633.15	0.3001	1.0298	3429.28	tf_idf_mlp_1000_100_50
444	444	mlp_1000_100_50	2.1469e+07	4633.47	0.3	1.0298	3431.66	tf_idf_mlp_1000_100_50
445	445	mlp_1000_100_50	2.15636e+07	4643.66	0.2969	1.03	3423.33	tf_idf_mlp_1000_100_50
446	446	mlp_1000_100_50	2.1375e+07	4623.31	0.3031	1.0297	3425.74	tf_idf_mlp_1000_100_50
447	447	mlp_1000_100_50	2.15283e+07	4639.86	0.2981	1.0299	3425.58	tf_idf_mlp_1000_100_50
448	448	mlp_1000_100_50	2.15031e+07	4637.14	0.2989	1.0299	3428.87	tf_idf_mlp_1000_100_50
449	449	mlp_1000_100_50	2.16014e+07	4647.73	0.2957	1.03	3438.48	tf_idf_mlp_1000_100_50
450	450	mlp_1000_100_50	2.14478e+07	4631.18	0.3007	1.0298	3423.36	tf_idf_mlp_1000_100_50
451	451	mlp_1000_100_50	2.14083e+07	4626.91	0.302	1.0298	3420.41	tf_idf_mlp_1000_100_50
452	452	mlp_1000_100_50	2.14703e+07	4633.61	0.2999	1.0298	3427.5	tf_idf_mlp_1000_100_50
453	453	mlp_1000_100_50	2.13278e+07	4618.2	0.3046	1.0296	3417.92	tf_idf_mlp_1000_100_50
454	454	mlp_1000_100_50	2.14613e+07	4632.63	0.3002	1.0298	3424.36	tf_idf_mlp_1000_100_50
455	455	mlp_1000_100_50	2.14741e+07	4634.01	0.2998	1.0299	3424.95	tf_idf_mlp_1000_100_50
456	456	mlp_1000_100_50	2.14213e+07	4628.31	0.3015	1.0298	3422.59	tf_idf_mlp_1000_100_50
457	457	mlp_1000_100_50	2.15081e+07	4637.68	0.2987	1.0299	3436.21	tf_idf_mlp_1000_100_50
458	458	mlp_1000_100_50	2.13767e+07	4623.49	0.303	1.0297	3419.5	tf_idf_mlp_1000_100_50
459	459	mlp_1000_100_50	2.15577e+07	4643.03	0.2971	1.03	3430.42	tf_idf_mlp_1000_100_50
460	460	decision_tree	2.90814e+07	5392.72	0.0518	1.0404	3529.22	tf_idf_decision_tree
461	461	decision_tree	3.50605e+07	5921.19	-0.1432	1.0487	3841.32	tf_idf_decision_tree
462	462	decision_tree	3.11678e+07	5582.81	-0.0162	1.0433	3644.1	tf_idf_decision_tree
463	463	decision_tree	3.8469e+07	6202.34	-0.2543	1.0535	3986.44	tf_idf_decision_tree
464	464	decision_tree	2.9597e+07	5440.31	0.035	1.0411	3484.1	tf_idf_decision_tree
465	465	decision_tree	2.83701e+07	5326.36	0.075	1.0394	3490.2	tf_idf_decision_tree
466	466	decision_tree	3.9953e+07	6320.84	-0.3027	1.0555	3981.66	tf_idf_decision_tree
467	467	decision_tree	3.72544e+07	6103.64	-0.2147	1.0518	3990.34	tf_idf_decision_tree
468	468	decision_tree	2.97775e+07	5456.87	0.0291	1.0414	3537.76	tf_idf_decision_tree
469	469	decision_tree	3.83535e+07	6193.02	-0.2505	1.0533	4026.73	tf_idf_decision_tree
470	470	decision_tree	3.28779e+07	5733.93	-0.072	1.0457	3693.76	tf_idf_decision_tree
471	471	decision_tree	3.70047e+07	6083.15	-0.2066	1.0514	3893.76	tf_idf_decision_tree
472	472	decision_tree	3.15194e+07	5614.21	-0.0277	1.0438	3627.02	tf_idf_decision_tree
473	473	decision_tree	2.44393e+07	4943.61	0.2031	1.034	3247.56	tf_idf_decision_tree
474	474	decision_tree	3.57388e+07	5978.2	-0.1653	1.0497	3847.46	tf_idf_decision_tree
475	475	decision_tree	3.15856e+07	5620.11	-0.0299	1.0439	3679.22	tf_idf_decision_tree
476	476	decision_tree	3.25467e+07	5704.97	-0.0612	1.0452	3651.7	tf_idf_decision_tree
477	477	decision_tree	3.53401e+07	5944.75	-0.1523	1.0491	3842.54	tf_idf_decision_tree
478	478	decision_tree	3.10889e+07	5575.74	-0.0137	1.0432	3609.95	tf_idf_decision_tree
479	479	decision_tree	3.04363e+07	5516.91	0.0076	1.0423	3536.05	tf_idf_decision_tree
480	480	adaboost	2.42129e+07	4920.66	0.2105	1.0337	3829.92	tf_idf_adaboost
481	481	adaboost	2.357e+07	4854.89	0.2315	1.0328	3775.38	tf_idf_adaboost
482	482	adaboost	2.31625e+07	4812.74	0.2448	1.0322	3818.04	tf_idf_adaboost
483	483	adaboost	2.3684e+07	4866.63	0.2278	1.0329	3764.32	tf_idf_adaboost
484	484	adaboost	2.44785e+07	4947.57	0.2019	1.034	3841.43	tf_idf_adaboost
485	485	adaboost	2.41379e+07	4913.04	0.213	1.0336	3877.8	tf_idf_adaboost
486	486	adaboost	2.34568e+07	4843.22	0.2352	1.0326	3818.67	tf_idf_adaboost
487	487	adaboost	2.42762e+07	4927.09	0.2085	1.0337	3903.02	tf_idf_adaboost
488	488	adaboost	2.37023e+07	4868.5	0.2272	1.0329	3808.63	tf_idf_adaboost
489	489	adaboost	2.37591e+07	4874.33	0.2253	1.033	3849.98	tf_idf_adaboost
490	490	adaboost	2.43067e+07	4930.18	0.2075	1.0338	3858.49	tf_idf_adaboost
491	491	adaboost	2.35433e+07	4852.14	0.2324	1.0327	3811.92	tf_idf_adaboost
492	492	adaboost	2.38887e+07	4887.61	0.2211	1.0332	3831.7	tf_idf_adaboost
493	493	adaboost	2.38789e+07	4886.61	0.2214	1.0332	3843.12	tf_idf_adaboost
494	494	adaboost	2.35635e+07	4854.23	0.2317	1.0328	3881.6	tf_idf_adaboost
495	495	adaboost	24377613	4937.37	0.2052	1.0339	3827.29	tf_idf_adaboost
496	496	adaboost	2.43603e+07	4935.62	0.2057	1.0339	3829.82	tf_idf_adaboost
497	497	adaboost	2.48087e+07	4980.83	0.1911	1.0345	3899.48	tf_idf_adaboost
498	498	adaboost	2.44973e+07	4949.48	0.2013	1.0341	3837.46	tf_idf_adaboost
499	499	adaboost	2.34044e+07	4837.81	0.2369	1.0325	3793.88	tf_idf_adaboost
500	500	bagging	2.30905e+07	4805.25	0.2471	1.0321	3386.33	tf_idf_bagging
501	501	bagging	2.33713e+07	4834.38	0.238	1.0325	3378	tf_idf_bagging
502	502	bagging	2.38079e+07	4879.34	0.2237	1.0331	3434.74	tf_idf_bagging
503	503	bagging	2.32254e+07	4819.27	0.2427	1.0323	3395.41	tf_idf_bagging
504	504	bagging	2.11772e+07	4601.87	0.3095	1.0294	3234.63	tf_idf_bagging
505	505	bagging	2.32905e+07	4826.02	0.2406	1.0324	3353.83	tf_idf_bagging
506	506	bagging	2.26724e+07	4761.55	0.2608	1.0315	3300.68	tf_idf_bagging
507	507	bagging	2.4845e+07	4984.48	0.1899	1.0345	3503.37	tf_idf_bagging
508	508	bagging	2.2816e+07	4776.61	0.2561	1.0317	3391.97	tf_idf_bagging
509	509	bagging	2.52226e+07	5022.21	0.1776	1.0351	3569.17	tf_idf_bagging
510	510	bagging	2.42154e+07	4920.92	0.2104	1.0337	3369.65	tf_idf_bagging
511	511	bagging	2.45672e+07	4956.53	0.199	1.0341	3377.85	tf_idf_bagging
512	512	bagging	2.49686e+07	4996.85	0.1859	1.0347	3488.53	tf_idf_bagging
513	513	bagging	2.4019e+07	4900.92	0.2168	1.0334	3416.01	tf_idf_bagging
514	514	bagging	2.36066e+07	4858.66	0.2303	1.0328	3423.95	tf_idf_bagging
515	515	bagging	2.35526e+07	4853.11	0.2321	1.0327	3327	tf_idf_bagging
516	516	bagging	2.38526e+07	4883.91	0.2223	1.0332	3317.45	tf_idf_bagging
517	517	bagging	2.14819e+07	4634.86	0.2996	1.0299	3197.76	tf_idf_bagging
518	518	bagging	2.21654e+07	4708.02	0.2773	1.0308	3316.13	tf_idf_bagging
519	519	bagging	2.47451e+07	4974.44	0.1932	1.0344	3479.77	tf_idf_bagging
520	520	extra_trees	2.26242e+07	4756.49	0.2623	1.0314	3224.55	tf_idf_extra_trees
521	521	extra_trees	2.33545e+07	4832.65	0.2385	1.0325	3256.9	tf_idf_extra_trees
522	522	extra_trees	2.35286e+07	4850.63	0.2328	1.0327	3269.17	tf_idf_extra_trees
523	523	extra_trees	2.3394e+07	4836.73	0.2372	1.0325	3297.21	tf_idf_extra_trees
524	524	extra_trees	2.26087e+07	4754.86	0.2628	1.0314	3210.29	tf_idf_extra_trees
525	525	extra_trees	2.2966e+07	4792.29	0.2512	1.0319	3244.99	tf_idf_extra_trees
526	526	extra_trees	2.24672e+07	4739.96	0.2674	1.0312	3220.64	tf_idf_extra_trees
527	527	extra_trees	2.25638e+07	4750.14	0.2643	1.0314	3226.15	tf_idf_extra_trees
528	528	extra_trees	2.31474e+07	4811.18	0.2453	1.0322	3234.66	tf_idf_extra_trees
529	529	extra_trees	2.29065e+07	4786.07	0.2531	1.0318	3235.95	tf_idf_extra_trees
530	530	extra_trees	2.26019e+07	4754.14	0.2631	1.0314	3225.12	tf_idf_extra_trees
531	531	extra_trees	2.35325e+07	4851.03	0.2327	1.0327	3252.4	tf_idf_extra_trees
532	532	extra_trees	2.2493e+07	4742.68	0.2666	1.0313	3213.99	tf_idf_extra_trees
533	533	extra_trees	2.25852e+07	4752.39	0.2636	1.0314	3233.09	tf_idf_extra_trees
534	534	extra_trees	2.24726e+07	4740.53	0.2673	1.0312	3224.01	tf_idf_extra_trees
535	535	extra_trees	2.28093e+07	4775.91	0.2563	1.0317	3222.71	tf_idf_extra_trees
536	536	extra_trees	2.35947e+07	4857.44	0.2307	1.0328	3260.15	tf_idf_extra_trees
537	537	extra_trees	2.26796e+07	4762.31	0.2605	1.0315	3248.09	tf_idf_extra_trees
538	538	extra_trees	2.29536e+07	4790.99	0.2516	1.0319	3250.05	tf_idf_extra_trees
539	539	extra_trees	2.30541e+07	4801.47	0.2483	1.032	3238.19	tf_idf_extra_trees
540	540	gradient_boosting	2.05787e+07	4536.38	0.329	1.0286	3189.93	tf_idf_gradient_boosting
541	541	gradient_boosting	2.05304e+07	4531.05	0.3306	1.0285	3191.18	tf_idf_gradient_boosting
542	542	gradient_boosting	2.15359e+07	4640.67	0.2978	1.0299	3244.32	tf_idf_gradient_boosting
543	543	gradient_boosting	2.17018e+07	4658.52	0.2924	1.0302	3243.46	tf_idf_gradient_boosting
544	544	gradient_boosting	2.08207e+07	4562.97	0.3211	1.0289	3211.91	tf_idf_gradient_boosting
545	545	gradient_boosting	2.14139e+07	4627.52	0.3018	1.0298	3227.2	tf_idf_gradient_boosting
546	546	gradient_boosting	2.18551e+07	4674.94	0.2874	1.0304	3246.73	tf_idf_gradient_boosting
547	547	gradient_boosting	2.19293e+07	4682.87	0.285	1.0305	3253.83	tf_idf_gradient_boosting
548	548	gradient_boosting	2.04112e+07	4517.88	0.3345	1.0284	3172.91	tf_idf_gradient_boosting
549	549	gradient_boosting	2.06649e+07	4545.86	0.3262	1.0287	3202.82	tf_idf_gradient_boosting
550	550	gradient_boosting	2.06833e+07	4547.89	0.3256	1.0288	3197.03	tf_idf_gradient_boosting
551	551	gradient_boosting	2.18133e+07	4670.47	0.2888	1.0303	3248.69	tf_idf_gradient_boosting
552	552	gradient_boosting	2.16484e+07	4652.79	0.2941	1.0301	3244.57	tf_idf_gradient_boosting
553	553	gradient_boosting	2.1522e+07	4639.18	0.2983	1.0299	3232.09	tf_idf_gradient_boosting
554	554	gradient_boosting	2.1661e+07	4654.14	0.2937	1.0301	3242.2	tf_idf_gradient_boosting
555	555	gradient_boosting	2.13227e+07	4617.65	0.3048	1.0296	3214.79	tf_idf_gradient_boosting
556	556	gradient_boosting	2.05842e+07	4536.98	0.3288	1.0286	3181.64	tf_idf_gradient_boosting
557	557	gradient_boosting	2.18798e+07	4677.58	0.2866	1.0304	3253.33	tf_idf_gradient_boosting
558	558	gradient_boosting	2.13821e+07	4624.08	0.3028	1.0297	3226.1	tf_idf_gradient_boosting
559	559	gradient_boosting	2.16352e+07	4651.37	0.2946	1.0301	3238.71	tf_idf_gradient_boosting
0	0	linear_regression	2.13657e+07	4622.3	0.2202	1.0332	3371.73	tf_idf_linear_regression
1	1	linear_regression	2.13657e+07	4622.3	0.2202	1.0332	3371.73	tf_idf_linear_regression
2	2	linear_regression	2.13657e+07	4622.3	0.2202	1.0332	3371.73	tf_idf_linear_regression
3	3	linear_regression	2.13657e+07	4622.3	0.2202	1.0332	3371.73	tf_idf_linear_regression
[truncated: 9,936 more rows]

## Sheet: merge
A	Unnamed: 0	algorithm	mse	rmse	r2	adj_r2	mae	alg_ab
[truncated: 4,240 more rows]

[truncated: 2 more sheets: pivot_rmse, pivot_r2]
