# Supplementary material for: Regression applied to legal judgments to predict compensation for immaterial damage
Source: PeerJ Comput Sci. 2023 Mar 23;9:e1225. doi: 10.7717/peerj-cs.1225 (PMC10280496; doi:10.7717/peerj-cs.1225)
Supplement: Supplemental Information 1 [file peerj-cs-09-1225-s001.zip › graphs/embeddings.csv]

	Unnamed: 0	algorithm	mse	rmse	r2	adj_r2	mae
0	0	air_transport/word2vec_cbow_10000000_100,txt	32340071,25	5686,83	0,1395	1,8268	4287,23
1	1	air_transport/word2vec_cbow_10000000_100,txt	33697008,26	5804,91	0,1034	1,8614	4391,5
2	2	air_transport/word2vec_cbow_10000000_100,txt	34573700,3	5879,94	0,0801	1,8839	4443,1
3	3	air_transport/word2vec_cbow_10000000_100,txt	33252148,42	5766,47	0,1152	1,8501	4371,28
4	4	air_transport/word2vec_cbow_10000000_100,txt	33871619,39	5819,93	0,0987	1,8659	4401,12
5	5	air_transport/word2vec_cbow_10000000_100,txt	34477827,15	5871,78	0,0826	1,8814	4415,02
6	6	air_transport/word2vec_cbow_10000000_100,txt	34060720,39	5836,16	0,0937	1,8707	4427,67
7	7	air_transport/word2vec_cbow_10000000_100,txt	34260323,98	5853,23	0,0884	1,8758	4398,66
8	8	air_transport/word2vec_cbow_10000000_100,txt	34759051,14	5895,68	0,0751	1,8886	4440,72
9	9	air_transport/word2vec_cbow_10000000_100,txt	33251667,82	5766,43	0,1152	1,8501	4355,46
10	10	air_transport/word2vec_cbow_10000000_100,txt	34805419,93	5899,61	0,0739	1,8898	4425,38
11	11	air_transport/word2vec_cbow_10000000_100,txt	34098467,21	5839,39	0,0927	1,8717	4417,77
12	12	air_transport/word2vec_cbow_10000000_100,txt	35696278,49	5974,64	0,0502	1,9126	4490,44
13	13	air_transport/word2vec_cbow_10000000_100,txt	35567280,18	5963,83	0,0536	1,9093	4474,59
14	14	air_transport/word2vec_cbow_10000000_100,txt	33582187,53	5795,01	0,1064	1,8585	4401,13
15	15	air_transport/word2vec_cbow_10000000_100,txt	34486454,27	5872,52	0,0824	1,8816	4464,65
16	16	air_transport/word2vec_cbow_10000000_100,txt	35316610,8	5942,78	0,0603	1,9029	4456,55
17	17	air_transport/word2vec_cbow_10000000_100,txt	33698232,77	5805,02	0,1034	1,8615	4376,67
18	18	air_transport/word2vec_cbow_10000000_100,txt	33851610,81	5818,21	0,0993	1,8654	4405,86
19	19	air_transport/word2vec_cbow_10000000_100,txt	34293979,14	5856,11	0,0875	1,8767	4396,67
20	20	air_transport/word2vec_cbow_10000000_100,txt	34393027,08	5864,56	0,0849	1,8792	4394,29
21	21	air_transport/word2vec_cbow_10000000_100,txt	34425168,41	5867,3	0,084	1,8801	4441,36
22	22	air_transport/word2vec_cbow_10000000_100,txt	34528447,19	5876,09	0,0813	1,8827	4438
23	23	air_transport/word2vec_cbow_10000000_100,txt	35027380,23	5918,39	0,068	1,8955	4451,11
24	24	air_transport/word2vec_cbow_10000000_100,txt	34889525,79	5906,74	0,0717	1,8919	4448,78
25	25	air_transport/word2vec_cbow_10000000_100,txt	33440410,9	5782,77	0,1102	1,8549	4370,37
26	26	air_transport/word2vec_cbow_10000000_100,txt	34642500,71	5885,79	0,0782	1,8856	4454,16
27	27	air_transport/word2vec_cbow_10000000_100,txt	34033572,86	5833,83	0,0944	1,8701	4387,46
28	28	air_transport/word2vec_cbow_10000000_100,txt	33339660,44	5774,05	0,1129	1,8523	4370,71
29	29	air_transport/word2vec_cbow_10000000_100,txt	34399819,8	5865,14	0,0847	1,8794	4422,14
30	30	air_transport/word2vec_cbow_10000000_100,txt	33899171,78	5822,3	0,098	1,8666	4381,92
31	31	air_transport/word2vec_cbow_10000000_100,txt	34981022,43	5914,48	0,0692	1,8943	4433,12
32	32	air_transport/word2vec_cbow_10000000_100,txt	34267141	5853,81	0,0882	1,876	4409,28
33	33	air_transport/word2vec_cbow_10000000_100,txt	34906878,53	5908,2	0,0712	1,8924	4462,6
34	34	air_transport/word2vec_cbow_10000000_100,txt	33396515,61	5778,97	0,1114	1,8538	4370,2
35	35	air_transport/word2vec_cbow_10000000_100,txt	35097511,92	5924,32	0,0661	1,8972	4433,14
36	36	air_transport/word2vec_cbow_10000000_100,txt	34172776,54	5845,75	0,0907	1,8736	4402,35
37	37	air_transport/word2vec_cbow_10000000_100,txt	34342247,66	5860,23	0,0862	1,8779	4432,66
38	38	air_transport/word2vec_cbow_10000000_100,txt	34088945,32	5838,57	0,093	1,8715	4424
39	39	air_transport/word2vec_cbow_10000000_100,txt	32776868,34	5725,11	0,1279	1,8379	4306,53
40	40	air_transport/word2vec_cbow_10000000_100,txt	35036132,44	5919,13	0,0678	1,8957	4493,67
41	41	air_transport/word2vec_cbow_10000000_100,txt	33864459,68	5819,32	0,0989	1,8657	4416,28
42	42	air_transport/word2vec_cbow_10000000_100,txt	35156195,81	5929,27	0,0646	1,8987	4457,4
43	43	air_transport/word2vec_cbow_10000000_100,txt	34220290,17	5849,81	0,0895	1,8748	4414,16
44	44	air_transport/word2vec_cbow_10000000_100,txt	34490995,62	5872,9	0,0823	1,8817	4428,45
45	45	air_transport/word2vec_cbow_10000000_100,txt	33871842,73	5819,95	0,0987	1,8659	4394,57
46	46	air_transport/word2vec_cbow_10000000_100,txt	33584696,38	5795,23	0,1064	1,8586	4386,82
47	47	air_transport/word2vec_cbow_10000000_100,txt	33930998,17	5825,03	0,0972	1,8674	4381,26
48	48	air_transport/word2vec_cbow_10000000_100,txt	33426322,17	5781,55	0,1106	1,8545	4352,65
49	49	air_transport/word2vec_cbow_10000000_100,txt	34620322,37	5883,9	0,0788	1,8851	4442,91
0	0	air_transport/word2vec_cbow_10000000_100,txt	32133374,28	5668,63	0,1437	1,8227	4565,8
1	1	air_transport/word2vec_cbow_10000000_100,txt	31519890,7	5614,26	0,1601	1,807	4514,28
2	2	air_transport/word2vec_cbow_10000000_100,txt	32664367,44	5715,27	0,1296	1,8363	4549,23
3	3	air_transport/word2vec_cbow_10000000_100,txt	33153104,82	5757,87	0,1166	1,8488	4643,49
4	4	air_transport/word2vec_cbow_10000000_100,txt	32923400,57	5737,89	0,1227	1,8429	4639,05
5	5	air_transport/word2vec_cbow_10000000_100,txt	32701117,12	5718,49	0,1286	1,8372	4562,94
6	6	air_transport/word2vec_cbow_10000000_100,txt	32262021,28	5679,97	0,1403	1,826	4590,62
7	7	air_transport/word2vec_cbow_10000000_100,txt	33185554,12	5760,69	0,1157	1,8496	4619,99
8	8	air_transport/word2vec_cbow_10000000_100,txt	33955579,29	5827,14	0,0952	1,8693	4685,81
9	9	air_transport/word2vec_cbow_10000000_100,txt	32122522,75	5667,67	0,144	1,8224	4564,41
10	10	air_transport/word2vec_cbow_10000000_100,txt	32652128,67	5714,2	0,1299	1,836	4601,69
11	11	air_transport/word2vec_cbow_10000000_100,txt	33471197,22	5785,43	0,1081	1,8569	4654,49
12	12	air_transport/word2vec_cbow_10000000_100,txt	34124437,25	5841,61	0,0907	1,8737	4743,05
13	13	air_transport/word2vec_cbow_10000000_100,txt	34004093,31	5831,3	0,0939	1,8706	4689,06
14	14	air_transport/word2vec_cbow_10000000_100,txt	32735173,35	5721,47	0,1277	1,8381	4599,32
15	15	air_transport/word2vec_cbow_10000000_100,txt	33351055,79	5775,04	0,1113	1,8539	4630,71
16	16	air_transport/word2vec_cbow_10000000_100,txt	31842324,36	5642,9	0,1515	1,8152	4494,73
17	17	air_transport/word2vec_cbow_10000000_100,txt	34764969,7	5896,18	0,0736	1,8901	4762,88
18	18	air_transport/word2vec_cbow_10000000_100,txt	32434793,15	5695,16	0,1357	1,8304	4592,1
19	19	air_transport/word2vec_cbow_10000000_100,txt	33560575,19	5793,15	0,1057	1,8592	4658,18
20	20	air_transport/word2vec_cbow_10000000_100,txt	33144246,79	5757,1	0,1168	1,8486	4632,96
21	21	air_transport/word2vec_cbow_10000000_100,txt	32733519,6	5721,32	0,1277	1,8381	4608,87
22	22	air_transport/word2vec_cbow_10000000_100,txt	33545668,6	5791,86	0,1061	1,8588	4644,63
23	23	air_transport/word2vec_cbow_10000000_100,txt	33494133,53	5787,41	0,1075	1,8575	4662,43
24	24	air_transport/word2vec_cbow_10000000_100,txt	32498877,98	5700,78	0,134	1,832	4562,07
25	25	air_transport/word2vec_cbow_10000000_100,txt	33492273,8	5787,25	0,1075	1,8575	4642,17
26	26	air_transport/word2vec_cbow_10000000_100,txt	34258166,05	5853,05	0,0871	1,8771	4736,39
27	27	air_transport/word2vec_cbow_10000000_100,txt	33709522,27	5805,99	0,1017	1,863	4656,95
28	28	air_transport/word2vec_cbow_10000000_100,txt	33895341,86	5821,97	0,0968	1,8678	4700,07
29	29	air_transport/word2vec_cbow_10000000_100,txt	33183175,75	5760,48	0,1158	1,8496	4627,46
30	30	air_transport/word2vec_cbow_10000000_100,txt	32841532,07	5730,75	0,1249	1,8408	4568,73
31	31	air_transport/word2vec_cbow_10000000_100,txt	33921755,86	5824,24	0,0961	1,8685	4721,87
32	32	air_transport/word2vec_cbow_10000000_100,txt	34166115,38	5845,18	0,0896	1,8747	4717,44
33	33	air_transport/word2vec_cbow_10000000_100,txt	34049703,73	5835,21	0,0927	1,8718	4715,32
34	34	air_transport/word2vec_cbow_10000000_100,txt	34460568,85	5870,31	0,0817	1,8823	4737,75
35	35	air_transport/word2vec_cbow_10000000_100,txt	32805283,27	5727,59	0,1258	1,8399	4626,52
36	36	air_transport/word2vec_cbow_10000000_100,txt	32037702,65	5660,19	0,1463	1,8202	4546,15
37	37	air_transport/word2vec_cbow_10000000_100,txt	33099947,95	5753,26	0,118	1,8474	4607,88
38	38	air_transport/word2vec_cbow_10000000_100,txt	33478379,23	5786,05	0,1079	1,8571	4623,79
39	39	air_transport/word2vec_cbow_10000000_100,txt	32499532,99	5700,84	0,134	1,8321	4557,12
40	40	air_transport/word2vec_cbow_10000000_100,txt	33329786,42	5773,2	0,1118	1,8533	4665,35
41	41	air_transport/word2vec_cbow_10000000_100,txt	32145468,27	5669,7	0,1434	1,823	4513,93
42	42	air_transport/word2vec_cbow_10000000_100,txt	33761254,4	5810,44	0,1004	1,8644	4678,51
43	43	air_transport/word2vec_cbow_10000000_100,txt	34229916,66	5850,63	0,0879	1,8764	4676,11
44	44	air_transport/word2vec_cbow_10000000_100,txt	32612422,79	5710,73	0,131	1,835	4620,02
45	45	air_transport/word2vec_cbow_10000000_100,txt	32778067,39	5725,21	0,1265	1,8392	4577,81
46	46	air_transport/word2vec_cbow_10000000_100,txt	33676716,83	5803,16	0,1026	1,8622	4707,85
47	47	air_transport/word2vec_cbow_10000000_100,txt	32573707,5	5707,34	0,132	1,834	4606,29
48	48	air_transport/word2vec_cbow_10000000_100,txt	32754783,21	5723,18	0,1272	1,8386	4603,61
49	49	air_transport/word2vec_cbow_10000000_100,txt	33778666,82	5811,94	0,0999	1,8648	4694,15
0	0	air_transport/word2vec_cbow_10000000_100,txt	31494249,25	5611,97	0,1016	1,8631	4253,17
1	1	air_transport/word2vec_cbow_10000000_100,txt	30176334,9	5493,3	0,1392	1,827	4176,55
2	2	air_transport/word2vec_cbow_10000000_100,txt	30867079,41	5555,81	0,1195	1,846	4237,58
3	3	air_transport/word2vec_cbow_10000000_100,txt	31040515,18	5571,4	0,1146	1,8507	4219,51
4	4	air_transport/word2vec_cbow_10000000_100,txt	30364554,64	5510,4	0,1338	1,8322	4212,83
5	5	air_transport/word2vec_cbow_10000000_100,txt	30573240,53	5529,31	0,1279	1,8379	4202,98
6	6	air_transport/word2vec_cbow_10000000_100,txt	29233713,4	5406,82	0,1661	1,8012	4142,94
7	7	air_transport/word2vec_cbow_10000000_100,txt	31164030,89	5582,48	0,111	1,8541	4249,22
8	8	air_transport/word2vec_cbow_10000000_100,txt	31308800	5595,43	0,1069	1,8581	4261,84
9	9	air_transport/word2vec_cbow_10000000_100,txt	31983115,56	5655,36	0,0877	1,8765	4306,08
10	10	air_transport/word2vec_cbow_10000000_100,txt	30328445,83	5507,13	0,1349	1,8312	4167,53
11	11	air_transport/word2vec_cbow_10000000_100,txt	31988976,12	5655,88	0,0875	1,8767	4338,32
12	12	air_transport/word2vec_cbow_10000000_100,txt	31238211,88	5589,12	0,1089	1,8561	4281,82
13	13	air_transport/word2vec_cbow_10000000_100,txt	29913168,47	5469,29	0,1467	1,8198	4160,58
14	14	air_transport/word2vec_cbow_10000000_100,txt	31329977,38	5597,32	0,1063	1,8586	4280,3
15	15	air_transport/word2vec_cbow_10000000_100,txt	31225432,68	5587,97	0,1093	1,8558	4285,88
16	16	air_transport/word2vec_cbow_10000000_100,txt	31223714,78	5587,82	0,1093	1,8557	4240,41
17	17	air_transport/word2vec_cbow_10000000_100,txt	30274975,54	5502,27	0,1364	1,8297	4213,6
18	18	air_transport/word2vec_cbow_10000000_100,txt	32244295,54	5678,41	0,0802	1,8837	4341,33
19	19	air_transport/word2vec_cbow_10000000_100,txt	31274368,57	5592,35	0,1079	1,8571	4293,2
20	20	air_transport/word2vec_cbow_10000000_100,txt	32306956,8	5683,92	0,0784	1,8854	4295,39
21	21	air_transport/word2vec_cbow_10000000_100,txt	31811224,48	5640,14	0,0926	1,8718	4287,3
22	22	air_transport/word2vec_cbow_10000000_100,txt	30619511,11	5533,49	0,1266	1,8392	4222,02
23	23	air_transport/word2vec_cbow_10000000_100,txt	29127271,38	5396,97	0,1691	1,7983	4117,46
24	24	air_transport/word2vec_cbow_10000000_100,txt	30899689,79	5558,75	0,1186	1,8469	4225,06
25	25	air_transport/word2vec_cbow_10000000_100,txt	30596159,62	5531,38	0,1272	1,8385	4205,27
26	26	air_transport/word2vec_cbow_10000000_100,txt	30420689,61	5515,5	0,1322	1,8337	4203,63
27	27	air_transport/word2vec_cbow_10000000_100,txt	31023181,93	5569,85	0,1151	1,8502	4276,82
28	28	air_transport/word2vec_cbow_10000000_100,txt	30633331,6	5534,74	0,1262	1,8396	4214,81
29	29	air_transport/word2vec_cbow_10000000_100,txt	30367644,57	5510,68	0,1338	1,8323	4160,7
30	30	air_transport/word2vec_cbow_10000000_100,txt	32300484,06	5683,35	0,0786	1,8852	4343,59
31	31	air_transport/word2vec_cbow_10000000_100,txt	31651023,9	5625,92	0,0971	1,8674	4256,03
32	32	air_transport/word2vec_cbow_10000000_100,txt	30163557,97	5492,14	0,1396	1,8267	4202,76
33	33	air_transport/word2vec_cbow_10000000_100,txt	30251175,5	5500,11	0,1371	1,8291	4211,78
34	34	air_transport/word2vec_cbow_10000000_100,txt	30371402,1	5511,03	0,1336	1,8324	4215,52
35	35	air_transport/word2vec_cbow_10000000_100,txt	30491809,92	5521,94	0,1302	1,8357	4226,23
36	36	air_transport/word2vec_cbow_10000000_100,txt	31445679,82	5607,64	0,103	1,8618	4221,28
37	37	air_transport/word2vec_cbow_10000000_100,txt	30743653,4	5544,7	0,123	1,8426	4209,16
38	38	air_transport/word2vec_cbow_10000000_100,txt	29960731,15	5473,64	0,1454	1,8211	4208,65
39	39	air_transport/word2vec_cbow_10000000_100,txt	30529588,05	5525,36	0,1291	1,8367	4215,1
40	40	air_transport/word2vec_cbow_10000000_100,txt	31179429,43	5583,85	0,1106	1,8545	4319,56
41	41	air_transport/word2vec_cbow_10000000_100,txt	32006067,78	5657,39	0,087	1,8772	4284,91
42	42	air_transport/word2vec_cbow_10000000_100,txt	30651178,35	5536,35	0,1257	1,84	4239,77
43	43	air_transport/word2vec_cbow_10000000_100,txt	30029033,03	5479,88	0,1434	1,823	4178,73
44	44	air_transport/word2vec_cbow_10000000_100,txt	30676856,99	5538,67	0,1249	1,8407	4246,86
45	45	air_transport/word2vec_cbow_10000000_100,txt	32296692,47	5683,02	0,0787	1,8851	4322,89
46	46	air_transport/word2vec_cbow_10000000_100,txt	32228984,24	5677,06	0,0807	1,8833	4320,32
47	47	air_transport/word2vec_cbow_10000000_100,txt	30606262,29	5532,29	0,1269	1,8388	4213,53
48	48	air_transport/word2vec_cbow_10000000_100,txt	31202967,93	5585,96	0,1099	1,8552	4255,47
49	49	air_transport/word2vec_cbow_10000000_100,txt	30415067,51	5514,99	0,1324	1,8336	4205,38
0	0	air_transport/word2vec_cbow_10000000_100,txt	22427441,25	4735,76	0,0959	1,8687	3974,35
1	1	air_transport/word2vec_cbow_10000000_100,txt	24128505,77	4912,08	0,0273	1,9346	4102,12
2	2	air_transport/word2vec_cbow_10000000_100,txt	23377091,02	4834,99	0,0576	1,9055	4066,11
3	3	air_transport/word2vec_cbow_10000000_100,txt	23533390,34	4851,12	0,0513	1,9115	4091,8
4	4	air_transport/word2vec_cbow_10000000_100,txt	22997176,02	4795,54	0,0729	1,8908	4010,81
5	5	air_transport/word2vec_cbow_10000000_100,txt	22625719,08	4756,65	0,0879	1,8764	3963,85
6	6	air_transport/word2vec_cbow_10000000_100,txt	23448947,23	4842,41	0,0547	1,9083	4035,4
7	7	air_transport/word2vec_cbow_10000000_100,txt	23467330,32	4844,31	0,0539	1,909	4037,95
8	8	air_transport/word2vec_cbow_10000000_100,txt	23365138,25	4833,75	0,0581	1,905	4072,07
9	9	air_transport/word2vec_cbow_10000000_100,txt	23652289,96	4863,36	0,0465	1,9161	4078,71
10	10	air_transport/word2vec_cbow_10000000_100,txt	23102802,46	4806,54	0,0686	1,8948	4039,84
11	11	air_transport/word2vec_cbow_10000000_100,txt	24179173,5	4917,23	0,0252	1,9365	4090,77
12	12	air_transport/word2vec_cbow_10000000_100,txt	23756822,19	4874,1	0,0423	1,9202	4104,5
13	13	air_transport/word2vec_cbow_10000000_100,txt	23528832,51	4850,65	0,0515	1,9113	4103,09
14	14	air_transport/word2vec_cbow_10000000_100,txt	23499280,8	4847,61	0,0526	1,9102	4039,5
15	15	air_transport/word2vec_cbow_10000000_100,txt	23585442,78	4856,48	0,0492	1,9135	4084,27
16	16	air_transport/word2vec_cbow_10000000_100,txt	23043263,42	4800,34	0,071	1,8925	4043,53
17	17	air_transport/word2vec_cbow_10000000_100,txt	22764734,4	4771,24	0,0823	1,8817	4036,92
18	18	air_transport/word2vec_cbow_10000000_100,txt	24583164,44	4958,14	0,009	1,9522	4134,46
19	19	air_transport/word2vec_cbow_10000000_100,txt	23531520,01	4850,93	0,0513	1,9114	4048,62
20	20	air_transport/word2vec_cbow_10000000_100,txt	23276260,72	4824,55	0,0616	1,9016	4052,55
21	21	air_transport/word2vec_cbow_10000000_100,txt	24055593,49	4904,65	0,0302	1,9317	4116,37
22	22	air_transport/word2vec_cbow_10000000_100,txt	22374374,82	4730,16	0,098	1,8666	3962,75
23	23	air_transport/word2vec_cbow_10000000_100,txt	23484895,92	4846,12	0,0532	1,9096	4050,35
24	24	air_transport/word2vec_cbow_10000000_100,txt	23036546	4799,64	0,0713	1,8923	4019,62
25	25	air_transport/word2vec_cbow_10000000_100,txt	23101375,76	4806,39	0,0687	1,8948	4014,73
26	26	air_transport/word2vec_cbow_10000000_100,txt	22678560,72	4762,2	0,0857	1,8784	4021,87
27	27	air_transport/word2vec_cbow_10000000_100,txt	22813832,19	4776,38	0,0803	1,8837	4004,17
28	28	air_transport/word2vec_cbow_10000000_100,txt	22649422,61	4759,14	0,0869	1,8773	3982,99
29	29	air_transport/word2vec_cbow_10000000_100,txt	24371289,56	4936,73	0,0175	1,944	4155,04
30	30	air_transport/word2vec_cbow_10000000_100,txt	23852162,71	4883,87	0,0384	1,9239	4092,3
31	31	air_transport/word2vec_cbow_10000000_100,txt	23757917,65	4874,21	0,0422	1,9202	4084,24
32	32	air_transport/word2vec_cbow_10000000_100,txt	21626182,59	4650,4	0,1282	1,8376	3929,48
33	33	air_transport/word2vec_cbow_10000000_100,txt	23443969,93	4841,9	0,0549	1,9081	4018,55
34	34	air_transport/word2vec_cbow_10000000_100,txt	23212230,8	4817,91	0,0642	1,8991	4056,24
35	35	air_transport/word2vec_cbow_10000000_100,txt	22135583,06	4704,85	0,1076	1,8574	3937,19
36	36	air_transport/word2vec_cbow_10000000_100,txt	21713240,9	4659,75	0,1247	1,841	3922,53
37	37	air_transport/word2vec_cbow_10000000_100,txt	23402176,72	4837,58	0,0566	1,9064	4088,16
38	38	air_transport/word2vec_cbow_10000000_100,txt	23152105,49	4811,66	0,0666	1,8968	4027,87
39	39	air_transport/word2vec_cbow_10000000_100,txt	22780901,34	4772,93	0,0816	1,8824	4015,94
40	40	air_transport/word2vec_cbow_10000000_100,txt	23083287,57	4804,51	0,0694	1,8941	4018,27
41	41	air_transport/word2vec_cbow_10000000_100,txt	23462948,76	4843,86	0,0541	1,9088	4049,22
42	42	air_transport/word2vec_cbow_10000000_100,txt	23654890,86	4863,63	0,0464	1,9162	4039,03
43	43	air_transport/word2vec_cbow_10000000_100,txt	23804399,36	4878,98	0,0403	1,922	4087,46
44	44	air_transport/word2vec_cbow_10000000_100,txt	22638795,43	4758,02	0,0873	1,8769	4005,71
45	45	air_transport/word2vec_cbow_10000000_100,txt	23601500,02	4858,14	0,0485	1,9142	4070,22
46	46	air_transport/word2vec_cbow_10000000_100,txt	23035713,98	4799,55	0,0713	1,8922	4059,44
47	47	air_transport/word2vec_cbow_10000000_100,txt	24077944,9	4906,93	0,0293	1,9326	4096,16
48	48	air_transport/word2vec_cbow_10000000_100,txt	23047296,68	4800,76	0,0709	1,8927	4036,97
49	49	air_transport/word2vec_cbow_10000000_100,txt	21955400,92	4685,66	0,1149	1,8504	3914,95
0	0	air_transport/word2vec_cbow_10000000_100,txt	33819945,42	5815,49	0,0584	1,9047	4037,25
1	1	air_transport/word2vec_cbow_10000000_100,txt	33614463,5	5797,8	0,0641	1,8992	3967,94
2	2	air_transport/word2vec_cbow_10000000_100,txt	34126528,22	5841,79	0,0499	1,9129	4057,16
3	3	air_transport/word2vec_cbow_10000000_100,txt	34304636,2	5857,02	0,0449	1,9176	4099,56
4	4	air_transport/word2vec_cbow_10000000_100,txt	33362097,5	5775,99	0,0712	1,8924	4027,49
5	5	air_transport/word2vec_cbow_10000000_100,txt	34282038,01	5855,09	0,0456	1,917	4056,08
6	6	air_transport/word2vec_cbow_10000000_100,txt	34239884,83	5851,49	0,0467	1,9159	4065,45
7	7	air_transport/word2vec_cbow_10000000_100,txt	32862323,38	5732,57	0,0851	1,879	4032,46
8	8	air_transport/word2vec_cbow_10000000_100,txt	33520608,56	5789,7	0,0668	1,8966	4045,56
9	9	air_transport/word2vec_cbow_10000000_100,txt	34240910,85	5851,57	0,0467	1,9159	4050,06
10	10	air_transport/word2vec_cbow_10000000_100,txt	34453839,86	5869,74	0,0408	1,9216	4054,4
11	11	air_transport/word2vec_cbow_10000000_100,txt	33683176,8	5803,72	0,0622	1,901	4042,58
12	12	air_transport/word2vec_cbow_10000000_100,txt	33811507,81	5814,77	0,0587	1,9044	4029,04
13	13	air_transport/word2vec_cbow_10000000_100,txt	34104882,49	5839,94	0,0505	1,9123	4049,66
14	14	air_transport/word2vec_cbow_10000000_100,txt	33433361,83	5782,16	0,0692	1,8943	4030,71
15	15	air_transport/word2vec_cbow_10000000_100,txt	33545300,5	5791,83	0,0661	1,8973	3997,75
16	16	air_transport/word2vec_cbow_10000000_100,txt	34143620,69	5843,25	0,0494	1,9133	4009,62
17	17	air_transport/word2vec_cbow_10000000_100,txt	34211494,79	5849,06	0,0475	1,9151	4036,17
18	18	air_transport/word2vec_cbow_10000000_100,txt	33383513,09	5777,85	0,0706	1,893	4033,45
19	19	air_transport/word2vec_cbow_10000000_100,txt	34160294,32	5844,68	0,0489	1,9138	4061,78
20	20	air_transport/word2vec_cbow_10000000_100,txt	33058500,59	5749,65	0,0796	1,8843	3978,58
21	21	air_transport/word2vec_cbow_10000000_100,txt	34410558,95	5866,05	0,042	1,9204	4105,06
22	22	air_transport/word2vec_cbow_10000000_100,txt	33888678,83	5821,4	0,0565	1,9065	4039,74
23	23	air_transport/word2vec_cbow_10000000_100,txt	34160759,94	5844,72	0,0489	1,9138	4051,95
24	24	air_transport/word2vec_cbow_10000000_100,txt	33307101,76	5771,23	0,0727	1,8909	4021,92
25	25	air_transport/word2vec_cbow_10000000_100,txt	34360485,71	5861,78	0,0434	1,9191	4070,14
26	26	air_transport/word2vec_cbow_10000000_100,txt	33459817,06	5784,45	0,0685	1,895	4030,37
27	27	air_transport/word2vec_cbow_10000000_100,txt	34189035,18	5847,14	0,0481	1,9145	4052,84
28	28	air_transport/word2vec_cbow_10000000_100,txt	33417995,71	5780,83	0,0696	1,8939	4022
29	29	air_transport/word2vec_cbow_10000000_100,txt	33862577,27	5819,16	0,0572	1,9058	4084,6
30	30	air_transport/word2vec_cbow_10000000_100,txt	33755032,16	5809,91	0,0602	1,9029	4033,79
31	31	air_transport/word2vec_cbow_10000000_100,txt	34400231,39	5865,17	0,0423	1,9202	4048,7
32	32	air_transport/word2vec_cbow_10000000_100,txt	33780976,04	5812,14	0,0595	1,9036	3996,01
33	33	air_transport/word2vec_cbow_10000000_100,txt	34170479,39	5845,55	0,0487	1,914	4067,95
34	34	air_transport/word2vec_cbow_10000000_100,txt	33318072,94	5772,18	0,0724	1,8912	4013,96
35	35	air_transport/word2vec_cbow_10000000_100,txt	34422996,86	5867,11	0,0416	1,9208	4080,96
36	36	air_transport/word2vec_cbow_10000000_100,txt	33342028,04	5774,26	0,0717	1,8919	4032,29
37	37	air_transport/word2vec_cbow_10000000_100,txt	34496236,16	5873,35	0,0396	1,9227	4079,26
38	38	air_transport/word2vec_cbow_10000000_100,txt	33892919,15	5821,76	0,0564	1,9066	4021,63
39	39	air_transport/word2vec_cbow_10000000_100,txt	34313175,76	5857,74	0,0447	1,9178	4039,73
40	40	air_transport/word2vec_cbow_10000000_100,txt	33802433,58	5813,99	0,0589	1,9042	4066,62
41	41	air_transport/word2vec_cbow_10000000_100,txt	33228919,86	5764,45	0,0749	1,8888	4018,67
42	42	air_transport/word2vec_cbow_10000000_100,txt	33267719,67	5767,82	0,0738	1,8899	4000,33
43	43	air_transport/word2vec_cbow_10000000_100,txt	33973221,26	5828,66	0,0542	1,9088	4060,98
44	44	air_transport/word2vec_cbow_10000000_100,txt	34693915,98	5890,15	0,0341	1,928	4040,28
45	45	air_transport/word2vec_cbow_10000000_100,txt	34398054,42	5864,99	0,0423	1,9201	4084
46	46	air_transport/word2vec_cbow_10000000_100,txt	34073661,13	5837,26	0,0514	1,9114	4072,04
47	47	air_transport/word2vec_cbow_10000000_100,txt	34021344,22	5832,78	0,0528	1,91	4052,12
48	48	air_transport/word2vec_cbow_10000000_100,txt	33679552,81	5803,41	0,0623	1,9009	4051,01
49	49	air_transport/word2vec_cbow_10000000_100,txt	33645215	5800,45	0,0633	1,9	4044,16
0	0	air_transport/word2vec_cbow_10000000_100,txt	23248246,97	4821,64	0,0788	1,8851	3658,2
1	1	air_transport/word2vec_cbow_10000000_100,txt	21987341,48	4689,07	0,1287	1,8371	3610,65
2	2	air_transport/word2vec_cbow_10000000_100,txt	21782242,96	4667,15	0,1369	1,8293	3565,21
3	3	air_transport/word2vec_cbow_10000000_100,txt	23475536,69	4845,16	0,0698	1,8938	3694,79
4	4	air_transport/word2vec_cbow_10000000_100,txt	21745061,21	4663,16	0,1383	1,8279	3561,37
5	5	air_transport/word2vec_cbow_10000000_100,txt	22355208,44	4728,13	0,1142	1,8511	3578,46
6	6	air_transport/word2vec_cbow_10000000_100,txt	23068195,6	4802,94	0,0859	1,8782	3639,51
7	7	air_transport/word2vec_cbow_10000000_100,txt	23037255,9	4799,71	0,0871	1,8771	3685,17
8	8	air_transport/word2vec_cbow_10000000_100,txt	21853422,41	4674,76	0,134	1,832	3581,62
9	9	air_transport/word2vec_cbow_10000000_100,txt	21987371,48	4689,07	0,1287	1,8371	3540,13
10	10	air_transport/word2vec_cbow_10000000_100,txt	23495146,92	4847,18	0,069	1,8945	3691,86
11	11	air_transport/word2vec_cbow_10000000_100,txt	22181024,81	4709,67	0,1211	1,8445	3541,78
12	12	air_transport/word2vec_cbow_10000000_100,txt	22388846,73	4731,69	0,1128	1,8524	3646,9
13	13	air_transport/word2vec_cbow_10000000_100,txt	22816093,14	4776,62	0,0959	1,8686	3644,7
14	14	air_transport/word2vec_cbow_10000000_100,txt	22771554,1	4771,95	0,0977	1,867	3626,45
15	15	air_transport/word2vec_cbow_10000000_100,txt	22101550,3	4701,23	0,1242	1,8414	3535,68
16	16	air_transport/word2vec_cbow_10000000_100,txt	22533369,34	4746,93	0,1071	1,8579	3608,51
17	17	air_transport/word2vec_cbow_10000000_100,txt	21765687,06	4665,37	0,1375	1,8287	3596,45
18	18	air_transport/word2vec_cbow_10000000_100,txt	22375536,83	4730,28	0,1134	1,8519	3621,6
19	19	air_transport/word2vec_cbow_10000000_100,txt	22833435,52	4778,43	0,0952	1,8693	3686,15
20	20	air_transport/word2vec_cbow_10000000_100,txt	22520092,2	4745,53	0,1076	1,8574	3610,36
21	21	air_transport/word2vec_cbow_10000000_100,txt	22967340,26	4792,43	0,0899	1,8744	3630,57
22	22	air_transport/word2vec_cbow_10000000_100,txt	22427729,78	4735,79	0,1113	1,8539	3599,67
23	23	air_transport/word2vec_cbow_10000000_100,txt	23308847,18	4827,92	0,0764	1,8874	3717,21
24	24	air_transport/word2vec_cbow_10000000_100,txt	22338172,68	4726,33	0,1148	1,8505	3566,07
25	25	air_transport/word2vec_cbow_10000000_100,txt	22424815,33	4735,48	0,1114	1,8538	3623,87
26	26	air_transport/word2vec_cbow_10000000_100,txt	22183058,17	4709,89	0,121	1,8445	3638,56
27	27	air_transport/word2vec_cbow_10000000_100,txt	22802809,66	4775,23	0,0964	1,8681	3657,75
28	28	air_transport/word2vec_cbow_10000000_100,txt	22476331,75	4740,92	0,1094	1,8557	3601,78
29	29	air_transport/word2vec_cbow_10000000_100,txt	22255401,45	4717,56	0,1181	1,8473	3619,66
30	30	air_transport/word2vec_cbow_10000000_100,txt	21785075,86	4667,45	0,1368	1,8294	3561,98
31	31	air_transport/word2vec_cbow_10000000_100,txt	22230069	4714,88	0,1191	1,8463	3611,41
32	32	air_transport/word2vec_cbow_10000000_100,txt	22236414,16	4715,55	0,1189	1,8466	3585,97
33	33	air_transport/word2vec_cbow_10000000_100,txt	23044529,56	4800,47	0,0868	1,8773	3661,58
34	34	air_transport/word2vec_cbow_10000000_100,txt	22874823,48	4782,76	0,0936	1,8709	3585,07
35	35	air_transport/word2vec_cbow_10000000_100,txt	22230139,92	4714,88	0,1191	1,8463	3587,65
36	36	air_transport/word2vec_cbow_10000000_100,txt	23173181,56	4813,85	0,0817	1,8822	3644
37	37	air_transport/word2vec_cbow_10000000_100,txt	22707874,87	4765,28	0,1002	1,8645	3637,12
38	38	air_transport/word2vec_cbow_10000000_100,txt	22691308,59	4763,54	0,1008	1,8639	3682,58
39	39	air_transport/word2vec_cbow_10000000_100,txt	22523126,41	4745,85	0,1075	1,8575	3666,37
40	40	air_transport/word2vec_cbow_10000000_100,txt	22747384,57	4769,42	0,0986	1,866	3567,41
41	41	air_transport/word2vec_cbow_10000000_100,txt	21794685,81	4668,48	0,1364	1,8298	3562,75
42	42	air_transport/word2vec_cbow_10000000_100,txt	21808427,97	4669,95	0,1358	1,8303	3566,57
43	43	air_transport/word2vec_cbow_10000000_100,txt	22359263,2	4728,56	0,114	1,8513	3652,02
44	44	air_transport/word2vec_cbow_10000000_100,txt	20913645,16	4573,14	0,1713	1,7962	3480,28
45	45	air_transport/word2vec_cbow_10000000_100,txt	22092703,33	4700,29	0,1246	1,8411	3627,72
46	46	air_transport/word2vec_cbow_10000000_100,txt	22554157,75	4749,12	0,1063	1,8587	3582,59
47	47	air_transport/word2vec_cbow_10000000_100,txt	21873847,43	4676,95	0,1332	1,8328	3550,32
48	48	air_transport/word2vec_cbow_10000000_100,txt	22580804,94	4751,93	0,1052	1,8597	3655,31
49	49	air_transport/word2vec_cbow_10000000_100,txt	23304438,43	4827,47	0,0765	1,8872	3653,53
0	0	air_transport/word2vec_cbow_10000000_100,txt	21843202,35	4673,67	0,077	1,8868	3972,68
1	1	air_transport/word2vec_cbow_10000000_100,txt	22148127,55	4706,18	0,0641	1,8992	4009,14
2	2	air_transport/word2vec_cbow_10000000_100,txt	21082368,11	4591,55	0,1091	1,8559	3904,28
3	3	air_transport/word2vec_cbow_10000000_100,txt	22335255,68	4726,02	0,0562	1,9068	3982,57
4	4	air_transport/word2vec_cbow_10000000_100,txt	22132667,24	4704,54	0,0647	1,8986	3940,59
5	5	air_transport/word2vec_cbow_10000000_100,txt	22262597,37	4718,33	0,0592	1,9039	3943,43
6	6	air_transport/word2vec_cbow_10000000_100,txt	21485447,03	4635,24	0,0921	1,8723	3949,73
7	7	air_transport/word2vec_cbow_10000000_100,txt	21936188,52	4683,61	0,073	1,8906	3907,74
8	8	air_transport/word2vec_cbow_10000000_100,txt	22498322,96	4743,24	0,0493	1,9134	4002,97
9	9	air_transport/word2vec_cbow_10000000_100,txt	21292617,83	4614,39	0,1002	1,8645	3919,07
10	10	air_transport/word2vec_cbow_10000000_100,txt	21453788,62	4631,82	0,0934	1,871	3909,09
11	11	air_transport/word2vec_cbow_10000000_100,txt	21673392,68	4655,47	0,0841	1,8799	3950,83
12	12	air_transport/word2vec_cbow_10000000_100,txt	21349525,71	4620,55	0,0978	1,8668	3936,27
13	13	air_transport/word2vec_cbow_10000000_100,txt	21758801,03	4664,63	0,0805	1,8834	3964,3
14	14	air_transport/word2vec_cbow_10000000_100,txt	21811082,38	4670,23	0,0783	1,8855	3964,18
15	15	air_transport/word2vec_cbow_10000000_100,txt	22057941,19	4696,59	0,0679	1,8956	4007,9
16	16	air_transport/word2vec_cbow_10000000_100,txt	21162002,68	4600,22	0,1058	1,8592	3917,22
17	17	air_transport/word2vec_cbow_10000000_100,txt	20987444,48	4581,21	0,1131	1,8521	3908,53
18	18	air_transport/word2vec_cbow_10000000_100,txt	21786326,15	4667,58	0,0794	1,8845	3982,41
19	19	air_transport/word2vec_cbow_10000000_100,txt	21497497,98	4636,54	0,0916	1,8728	3948,43
20	20	air_transport/word2vec_cbow_10000000_100,txt	21370517,71	4622,83	0,0969	1,8676	3908,68
21	21	air_transport/word2vec_cbow_10000000_100,txt	21766148,44	4665,42	0,0802	1,8837	3921,56
22	22	air_transport/word2vec_cbow_10000000_100,txt	21748634,85	4663,54	0,081	1,883	3973,79
23	23	air_transport/word2vec_cbow_10000000_100,txt	21978528,48	4688,13	0,0713	1,8923	3936,37
24	24	air_transport/word2vec_cbow_10000000_100,txt	22170467,44	4708,55	0,0631	1,9001	3987,2
25	25	air_transport/word2vec_cbow_10000000_100,txt	21422454,45	4628,44	0,0948	1,8697	3890,02
26	26	air_transport/word2vec_cbow_10000000_100,txt	21565679,69	4643,89	0,0887	1,8756	3935,03
27	27	air_transport/word2vec_cbow_10000000_100,txt	21642830,74	4652,19	0,0854	1,8787	3939,63
28	28	air_transport/word2vec_cbow_10000000_100,txt	22071506,76	4698,03	0,0673	1,8961	3967,01
29	29	air_transport/word2vec_cbow_10000000_100,txt	21539818,43	4641,1	0,0898	1,8745	3915,19
30	30	air_transport/word2vec_cbow_10000000_100,txt	21616089,24	4649,31	0,0866	1,8776	3948,57
31	31	air_transport/word2vec_cbow_10000000_100,txt	21788828,54	4667,85	0,0793	1,8846	3978,01
32	32	air_transport/word2vec_cbow_10000000_100,txt	22027084,32	4693,3	0,0692	1,8943	3977,55
33	33	air_transport/word2vec_cbow_10000000_100,txt	20933785,33	4575,35	0,1154	1,8499	3856,89
34	34	air_transport/word2vec_cbow_10000000_100,txt	21983915,39	4688,7	0,071	1,8925	3986,73
35	35	air_transport/word2vec_cbow_10000000_100,txt	21396775,95	4625,66	0,0958	1,8687	3930,48
36	36	air_transport/word2vec_cbow_10000000_100,txt	21937350,39	4683,73	0,073	1,8907	3947,7
37	37	air_transport/word2vec_cbow_10000000_100,txt	21492798,22	4636,03	0,0918	1,8726	3944,76
38	38	air_transport/word2vec_cbow_10000000_100,txt	21561674,52	4643,46	0,0889	1,8754	3939,45
39	39	air_transport/word2vec_cbow_10000000_100,txt	21723437,12	4660,84	0,082	1,882	3921,58
40	40	air_transport/word2vec_cbow_10000000_100,txt	20534840,39	4531,54	0,1323	1,8337	3852,93
41	41	air_transport/word2vec_cbow_10000000_100,txt	21117835,27	4595,41	0,1076	1,8574	3941,21
42	42	air_transport/word2vec_cbow_10000000_100,txt	21458332,84	4632,31	0,0932	1,8712	3951,75
43	43	air_transport/word2vec_cbow_10000000_100,txt	22499856,28	4743,4	0,0492	1,9135	3996,91
44	44	air_transport/word2vec_cbow_10000000_100,txt	21380320,35	4623,89	0,0965	1,868	3935,11
45	45	air_transport/word2vec_cbow_10000000_100,txt	21401104,71	4626,13	0,0957	1,8689	3948,85
46	46	air_transport/word2vec_cbow_10000000_100,txt	22180430,85	4709,61	0,0627	1,9005	3983,06
47	47	air_transport/word2vec_cbow_10000000_100,txt	21655443,09	4653,54	0,0849	1,8792	3986,02
48	48	air_transport/word2vec_cbow_10000000_100,txt	21339547,57	4619,47	0,0983	1,8664	3928,73
49	49	air_transport/word2vec_cbow_10000000_100,txt	21791661,63	4668,15	0,0791	1,8847	3983,3
0	0	air_transport/word2vec_cbow_10000000_100,txt	40056065,69	6328,99	0,1217	1,8438	4879,73
1	1	air_transport/word2vec_cbow_10000000_100,txt	41548385,46	6445,8	0,089	1,8752	4944,5
2	2	air_transport/word2vec_cbow_10000000_100,txt	40624991,88	6373,77	0,1093	1,8558	4942,24
3	3	air_transport/word2vec_cbow_10000000_100,txt	41513358,46	6443,09	0,0898	1,8745	4989,37
4	4	air_transport/word2vec_cbow_10000000_100,txt	41403262,05	6434,54	0,0922	1,8722	4977,43
5	5	air_transport/word2vec_cbow_10000000_100,txt	41490972,24	6441,35	0,0903	1,874	5034,24
6	6	air_transport/word2vec_cbow_10000000_100,txt	41652904,66	6453,91	0,0867	1,8775	4979,45
7	7	air_transport/word2vec_cbow_10000000_100,txt	41925792,74	6475,01	0,0808	1,8832	5019,89
8	8	air_transport/word2vec_cbow_10000000_100,txt	40925964,59	6397,34	0,1027	1,8621	4930,9
9	9	air_transport/word2vec_cbow_10000000_100,txt	41369374,03	6431,9	0,093	1,8715	4979,11
10	10	air_transport/word2vec_cbow_10000000_100,txt	40169747,44	6337,96	0,1193	1,8462	4939,06
11	11	air_transport/word2vec_cbow_10000000_100,txt	41159642,37	6415,58	0,0976	1,8671	4952,8
12	12	air_transport/word2vec_cbow_10000000_100,txt	41194649,86	6418,31	0,0968	1,8678	4966,32
13	13	air_transport/word2vec_cbow_10000000_100,txt	41493128,96	6441,52	0,0902	1,8741	4970,78
14	14	air_transport/word2vec_cbow_10000000_100,txt	39548477,39	6288,76	0,1329	1,8331	4867,99
15	15	air_transport/word2vec_cbow_10000000_100,txt	41337478,39	6429,42	0,0937	1,8708	4983,25
16	16	air_transport/word2vec_cbow_10000000_100,txt	40738317,79	6382,66	0,1068	1,8582	4953,5
17	17	air_transport/word2vec_cbow_10000000_100,txt	40945754,85	6398,89	0,1022	1,8626	4890,04
18	18	air_transport/word2vec_cbow_10000000_100,txt	41773352,81	6463,23	0,0841	1,88	5009,02
19	19	air_transport/word2vec_cbow_10000000_100,txt	41677810,62	6455,84	0,0862	1,878	5006,46
20	20	air_transport/word2vec_cbow_10000000_100,txt	41183380,79	6417,43	0,097	1,8676	5002,82
21	21	air_transport/word2vec_cbow_10000000_100,txt	40137689,34	6335,43	0,12	1,8455	4901,83
22	22	air_transport/word2vec_cbow_10000000_100,txt	39512062,74	6285,86	0,1337	1,8324	4813,89
23	23	air_transport/word2vec_cbow_10000000_100,txt	41592737,5	6449,24	0,0881	1,8762	4991,44
24	24	air_transport/word2vec_cbow_10000000_100,txt	41585196,23	6448,66	0,0882	1,876	4949,37
25	25	air_transport/word2vec_cbow_10000000_100,txt	41233448,04	6421,33	0,0959	1,8686	4976,37
26	26	air_transport/word2vec_cbow_10000000_100,txt	41586439,62	6448,75	0,0882	1,876	5008,3
27	27	air_transport/word2vec_cbow_10000000_100,txt	40249558,51	6344,25	0,1175	1,8479	4917,61
28	28	air_transport/word2vec_cbow_10000000_100,txt	39690992,13	6300,08	0,1298	1,8361	4878,77
29	29	air_transport/word2vec_cbow_10000000_100,txt	41441343,19	6437,5	0,0914	1,873	5011,37
30	30	air_transport/word2vec_cbow_10000000_100,txt	42576688,62	6525,08	0,0665	1,8969	5018,67
31	31	air_transport/word2vec_cbow_10000000_100,txt	41059807,82	6407,79	0,0997	1,865	4952,07
32	32	air_transport/word2vec_cbow_10000000_100,txt	42873925,87	6547,82	0,06	1,9032	5083,79
33	33	air_transport/word2vec_cbow_10000000_100,txt	41823123,37	6467,08	0,083	1,881	4986,44
34	34	air_transport/word2vec_cbow_10000000_100,txt	41241091,11	6421,92	0,0958	1,8688	4944,1
35	35	air_transport/word2vec_cbow_10000000_100,txt	42168663,72	6493,74	0,0754	1,8883	5021,68
36	36	air_transport/word2vec_cbow_10000000_100,txt	42271629,8	6501,66	0,0732	1,8905	5046,63
37	37	air_transport/word2vec_cbow_10000000_100,txt	40808409,45	6388,15	0,1053	1,8597	4944,64
38	38	air_transport/word2vec_cbow_10000000_100,txt	41389242,16	6433,45	0,0925	1,8719	4958,6
39	39	air_transport/word2vec_cbow_10000000_100,txt	42213173,7	6497,17	0,0745	1,8893	5087,43
40	40	air_transport/word2vec_cbow_10000000_100,txt	40777282,1	6385,71	0,1059	1,859	4953,63
41	41	air_transport/word2vec_cbow_10000000_100,txt	41238095,61	6421,69	0,0958	1,8687	4957,88
42	42	air_transport/word2vec_cbow_10000000_100,txt	39716315,16	6302,09	0,1292	1,8367	4879,95
43	43	air_transport/word2vec_cbow_10000000_100,txt	41486032,68	6440,97	0,0904	1,8739	4965,07
44	44	air_transport/word2vec_cbow_10000000_100,txt	41236252,96	6421,55	0,0959	1,8687	5002,28
45	45	air_transport/word2vec_cbow_10000000_100,txt	40713818,03	6380,74	0,1073	1,8577	4911,04
46	46	air_transport/word2vec_cbow_10000000_100,txt	41425884,27	6436,29	0,0917	1,8727	4993,79
47	47	air_transport/word2vec_cbow_10000000_100,txt	40704076,29	6379,97	0,1075	1,8575	4943,26
48	48	air_transport/word2vec_cbow_10000000_100,txt	41810214,81	6466,08	0,0833	1,8808	5013,05
49	49	air_transport/word2vec_cbow_10000000_100,txt	41020599,71	6404,73	0,1006	1,8641	4984,67
0	0	air_transport/glove_100000000_100,txt,txt	32825111,93	5729,32	-0,0085	1,969	4223,19
1	1	air_transport/glove_100000000_100,txt,txt	31050878,21	5572,33	0,046	1,9166	4240,73
2	2	air_transport/glove_100000000_100,txt,txt	32121252,25	5667,56	0,0131	1,9482	4163,22
3	3	air_transport/glove_100000000_100,txt,txt	31909817,8	5648,88	0,0196	1,9419	4180,42
4	4	air_transport/glove_100000000_100,txt,txt	31760543,02	5635,65	0,0242	1,9375	4206,83
5	5	air_transport/glove_100000000_100,txt,txt	30593056,57	5531,1	0,0601	1,9031	4240,1
6	6	air_transport/glove_100000000_100,txt,txt	31899843,43	5647,99	0,0199	1,9417	4234,98
7	7	air_transport/glove_100000000_100,txt,txt	31749178,48	5634,64	0,0245	1,9372	4200,35
8	8	air_transport/glove_100000000_100,txt,txt	30695017,5	5540,31	0,0569	1,9061	4323,32
9	9	air_transport/glove_100000000_100,txt,txt	31496065,14	5612,14	0,0323	1,9297	4208,82
10	10	air_transport/glove_100000000_100,txt,txt	33956945,84	5827,26	-0,0433	2,0024	4122,37
11	11	air_transport/glove_100000000_100,txt,txt	32553428,5	5705,56	-0,0002	1,9609	4181,78
12	12	air_transport/glove_100000000_100,txt,txt	35244589,23	5936,72	-0,0828	2,0404	4200,21
13	13	air_transport/glove_100000000_100,txt,txt	31175235,56	5583,48	0,0422	1,9203	4242,1
14	14	air_transport/glove_100000000_100,txt,txt	31101849,19	5576,9	0,0444	1,9181	4267
15	15	air_transport/glove_100000000_100,txt,txt	32543423,75	5704,68	0,0001	1,9606	4179,68
16	16	air_transport/glove_100000000_100,txt,txt	31520358,13	5614,3	0,0316	1,9304	4167,18
17	17	air_transport/glove_100000000_100,txt,txt	31693242,88	5629,68	0,0263	1,9356	4256,23
18	18	air_transport/glove_100000000_100,txt,txt	35904537,02	5992,04	-0,1031	2,0599	4172,05
19	19	air_transport/glove_100000000_100,txt,txt	31046062,6	5571,9	0,0461	1,9164	4192,28
20	20	air_transport/glove_100000000_100,txt,txt	33099553,05	5753,22	-0,0169	1,9771	4144,86
21	21	air_transport/glove_100000000_100,txt,txt	31658128,48	5626,56	0,0273	1,9345	4213,34
22	22	air_transport/glove_100000000_100,txt,txt	32764616,37	5724,04	-0,0067	1,9672	4129,68
23	23	air_transport/glove_100000000_100,txt,txt	32331553,59	5686,08	0,0067	1,9544	4200,41
24	24	air_transport/glove_100000000_100,txt,txt	30737652,28	5544,15	0,0556	1,9073	4262,06
25	25	air_transport/glove_100000000_100,txt,txt	30977344,25	5565,73	0,0483	1,9144	4305,32
26	26	air_transport/glove_100000000_100,txt,txt	31694098,3	5629,75	0,0262	1,9356	4155,66
27	27	air_transport/glove_100000000_100,txt,txt	33197565,14	5761,73	-0,02	1,98	4191,78
28	28	air_transport/glove_100000000_100,txt,txt	31852490,65	5643,8	0,0214	1,9403	4213
29	29	air_transport/glove_100000000_100,txt,txt	31945674,18	5652,05	0,0185	1,943	4106,89
30	30	air_transport/glove_100000000_100,txt,txt	31457466,71	5608,7	0,0335	1,9286	4211,97
31	31	air_transport/glove_100000000_100,txt,txt	34688870,58	5889,73	-0,0658	2,024	4197,19
32	32	air_transport/glove_100000000_100,txt,txt	30618157,89	5533,37	0,0593	1,9038	4264,16
33	33	air_transport/glove_100000000_100,txt,txt	31329262,13	5597,25	0,0374	1,9248	4233,09
34	34	air_transport/glove_100000000_100,txt,txt	31265393,06	5591,55	0,0394	1,9229	4290,11
35	35	air_transport/glove_100000000_100,txt,txt	30357201,43	5509,74	0,0673	1,8961	4239,49
36	36	air_transport/glove_100000000_100,txt,txt	31635245,07	5624,52	0,028	1,9338	4226,86
37	37	air_transport/glove_100000000_100,txt,txt	33930008,93	5824,95	-0,0425	2,0016	4120,05
38	38	air_transport/glove_100000000_100,txt,txt	32439671,6	5695,58	0,0033	1,9576	4090,61
39	39	air_transport/glove_100000000_100,txt,txt	31322050,99	5596,61	0,0377	1,9246	4234,02
40	40	air_transport/glove_100000000_100,txt,txt	32993863,16	5744,03	-0,0137	1,9739	4163,59
41	41	air_transport/glove_100000000_100,txt,txt	31114270,35	5578,02	0,044	1,9185	4192,6
42	42	air_transport/glove_100000000_100,txt,txt	31147697,61	5581,01	0,043	1,9194	4234,16
43	43	air_transport/glove_100000000_100,txt,txt	31880557,91	5646,29	0,0205	1,9411	4245,92
44	44	air_transport/glove_100000000_100,txt,txt	32036623,96	5660,09	0,0157	1,9457	4191,37
45	45	air_transport/glove_100000000_100,txt,txt	32135966,25	5668,86	0,0127	1,9486	4182,17
46	46	air_transport/glove_100000000_100,txt,txt	32167688,41	5671,66	0,0117	1,9496	4219,51
47	47	air_transport/glove_100000000_100,txt,txt	31274804,43	5592,39	0,0391	1,9232	4245,7
48	48	air_transport/glove_100000000_100,txt,txt	31072910,57	5574,31	0,0453	1,9172	4260,2
49	49	air_transport/glove_100000000_100,txt,txt	31457072,88	5608,66	0,0335	1,9286	4250,29
0	0	air_transport/glove_100000000_100,txt,txt	25860415,55	5085,31	0,0842	1,8799	3598,08
1	1	air_transport/glove_100000000_100,txt,txt	26949043,22	5191,25	0,0456	1,9169	3743,06
2	2	air_transport/glove_100000000_100,txt,txt	27125458,57	5208,21	0,0394	1,9229	3619,94
3	3	air_transport/glove_100000000_100,txt,txt	27381235,95	5232,71	0,0303	1,9316	3683,51
4	4	air_transport/glove_100000000_100,txt,txt	27495063,61	5243,57	0,0263	1,9355	3646,09
5	5	air_transport/glove_100000000_100,txt,txt	27700524,79	5263,13	0,019	1,9425	3722,55
6	6	air_transport/glove_100000000_100,txt,txt	27176530,25	5213,11	0,0376	1,9247	3598,27
7	7	air_transport/glove_100000000_100,txt,txt	27487761,55	5242,88	0,0266	1,9353	3729,46
8	8	air_transport/glove_100000000_100,txt,txt	27777280,71	5270,42	0,0163	1,9451	3697,33
9	9	air_transport/glove_100000000_100,txt,txt	26698595,05	5167,07	0,0545	1,9084	3671,32
10	10	air_transport/glove_100000000_100,txt,txt	26805060,17	5177,36	0,0507	1,912	3627,62
11	11	air_transport/glove_100000000_100,txt,txt	26246103,51	5123,1	0,0705	1,893	3728,99
12	12	air_transport/glove_100000000_100,txt,txt	26976036,99	5193,85	0,0447	1,9178	3714,47
13	13	air_transport/glove_100000000_100,txt,txt	28274250,05	5317,35	-0,0013	1,962	3693,76
14	14	air_transport/glove_100000000_100,txt,txt	27589241,87	5252,55	0,023	1,9387	3712,49
15	15	air_transport/glove_100000000_100,txt,txt	27559054,2	5249,67	0,024	1,9377	3659,03
16	16	air_transport/glove_100000000_100,txt,txt	26559362,8	5153,58	0,0594	1,9037	3702,52
17	17	air_transport/glove_100000000_100,txt,txt	28459337,38	5334,73	-0,0078	1,9683	3677,36
18	18	air_transport/glove_100000000_100,txt,txt	27336019,29	5228,39	0,0319	1,9301	3702,47
19	19	air_transport/glove_100000000_100,txt,txt	27781055,99	5270,77	0,0162	1,9452	3701,65
20	20	air_transport/glove_100000000_100,txt,txt	26953664,1	5191,69	0,0455	1,9171	3700,62
21	21	air_transport/glove_100000000_100,txt,txt	28930907,36	5378,75	-0,0245	1,9844	3748,44
22	22	air_transport/glove_100000000_100,txt,txt	27348037,18	5229,54	0,0315	1,9305	3720,69
23	23	air_transport/glove_100000000_100,txt,txt	27723084,94	5265,27	0,0182	1,9433	3706,65
24	24	air_transport/glove_100000000_100,txt,txt	26842908,92	5181,01	0,0494	1,9133	3756,98
25	25	air_transport/glove_100000000_100,txt,txt	25994731,75	5098,5	0,0794	1,8845	3668,05
26	26	air_transport/glove_100000000_100,txt,txt	28897093,39	5375,6	-0,0233	1,9832	3746,46
27	27	air_transport/glove_100000000_100,txt,txt	26820598,84	5178,86	0,0502	1,9126	3771,37
28	28	air_transport/glove_100000000_100,txt,txt	28614030,35	5349,21	-0,0133	1,9736	3725,77
29	29	air_transport/glove_100000000_100,txt,txt	27856805,36	5277,95	0,0135	1,9478	3677,19
30	30	air_transport/glove_100000000_100,txt,txt	25939692,61	5093,1	0,0814	1,8826	3711,21
31	31	air_transport/glove_100000000_100,txt,txt	27683916,15	5261,55	0,0196	1,9419	3675,58
32	32	air_transport/glove_100000000_100,txt,txt	27048224,15	5200,79	0,0421	1,9203	3752,36
33	33	air_transport/glove_100000000_100,txt,txt	27428298,56	5237,2	0,0287	1,9332	3631,8
34	34	air_transport/glove_100000000_100,txt,txt	28051389,92	5296,36	0,0066	1,9544	3656,79
35	35	air_transport/glove_100000000_100,txt,txt	26621459,79	5159,6	0,0572	1,9058	3682,27
36	36	air_transport/glove_100000000_100,txt,txt	27569454,11	5250,66	0,0237	1,938	3715,36
37	37	air_transport/glove_100000000_100,txt,txt	27908670,5	5282,87	0,0117	1,9496	3693,79
38	38	air_transport/glove_100000000_100,txt,txt	27070839,38	5202,96	0,0413	1,9211	3712,64
39	39	air_transport/glove_100000000_100,txt,txt	26323427,05	5130,64	0,0678	1,8956	3592,14
40	40	air_transport/glove_100000000_100,txt,txt	26640913,88	5161,48	0,0566	1,9064	3643,23
41	41	air_transport/glove_100000000_100,txt,txt	26415353,55	5139,59	0,0645	1,8988	3726,62
42	42	air_transport/glove_100000000_100,txt,txt	25736036,26	5073,07	0,0886	1,8757	3604,91
43	43	air_transport/glove_100000000_100,txt,txt	26576042,6	5155,2	0,0589	1,9042	3647,05
44	44	air_transport/glove_100000000_100,txt,txt	26138745,82	5112,61	0,0743	1,8894	3654,88
45	45	air_transport/glove_100000000_100,txt,txt	28332414,25	5322,82	-0,0033	1,964	3717,58
46	46	air_transport/glove_100000000_100,txt,txt	27221071,76	5217,38	0,036	1,9262	3688,08
47	47	air_transport/glove_100000000_100,txt,txt	26844187,72	5181,14	0,0494	1,9134	3704,44
48	48	air_transport/glove_100000000_100,txt,txt	26427130,45	5140,73	0,0641	1,8992	3596,54
49	49	air_transport/glove_100000000_100,txt,txt	27834387,26	5275,83	0,0143	1,9471	3754,69
