# Supplementary material for: Regression applied to legal judgments to predict compensation for immaterial damage
Source: PeerJ Comput Sci. 2023 Mar 23;9:e1225. doi: 10.7717/peerj-cs.1225 (PMC10280496; doi:10.7717/peerj-cs.1225)
Supplement: Supplemental Information 1 [file peerj-cs-09-1225-s001.zip › graphs/tf.csv]

	Unnamed: 0	algorithm	mse	rmse	r2	adj_r2	mae
0	0	linear_regression	24590172,34	4958,85	0,2829	1,0652	3602,28
1	1	linear_regression	24590172,34	4958,85	0,2829	1,0652	3602,28
2	2	linear_regression	24590172,34	4958,85	0,2829	1,0652	3602,28
3	3	linear_regression	24590172,34	4958,85	0,2829	1,0652	3602,28
4	4	linear_regression	24590172,34	4958,85	0,2829	1,0652	3602,28
5	5	linear_regression	24590172,34	4958,85	0,2829	1,0652	3602,28
6	6	linear_regression	24590172,34	4958,85	0,2829	1,0652	3602,28
7	7	linear_regression	24590172,34	4958,85	0,2829	1,0652	3602,28
8	8	linear_regression	24590172,34	4958,85	0,2829	1,0652	3602,28
9	9	linear_regression	24590172,34	4958,85	0,2829	1,0652	3602,28
10	10	linear_regression	24590172,34	4958,85	0,2829	1,0652	3602,28
11	11	linear_regression	24590172,34	4958,85	0,2829	1,0652	3602,28
12	12	linear_regression	24590172,34	4958,85	0,2829	1,0652	3602,28
13	13	linear_regression	24590172,34	4958,85	0,2829	1,0652	3602,28
14	14	linear_regression	24590172,34	4958,85	0,2829	1,0652	3602,28
15	15	linear_regression	24590172,34	4958,85	0,2829	1,0652	3602,28
16	16	linear_regression	24590172,34	4958,85	0,2829	1,0652	3602,28
17	17	linear_regression	24590172,34	4958,85	0,2829	1,0652	3602,28
18	18	linear_regression	24590172,34	4958,85	0,2829	1,0652	3602,28
19	19	linear_regression	24590172,34	4958,85	0,2829	1,0652	3602,28
20	20	linear_regression	24590172,34	4958,85	0,2829	1,0652	3602,28
21	21	linear_regression	24590172,34	4958,85	0,2829	1,0652	3602,28
22	22	linear_regression	24590172,34	4958,85	0,2829	1,0652	3602,28
23	23	linear_regression	24590172,34	4958,85	0,2829	1,0652	3602,28
24	24	linear_regression	24590172,34	4958,85	0,2829	1,0652	3602,28
25	25	linear_regression	24590172,34	4958,85	0,2829	1,0652	3602,28
26	26	linear_regression	24590172,34	4958,85	0,2829	1,0652	3602,28
27	27	linear_regression	24590172,34	4958,85	0,2829	1,0652	3602,28
28	28	linear_regression	24590172,34	4958,85	0,2829	1,0652	3602,28
29	29	linear_regression	24590172,34	4958,85	0,2829	1,0652	3602,28
30	30	linear_regression	24590172,34	4958,85	0,2829	1,0652	3602,28
31	31	linear_regression	24590172,34	4958,85	0,2829	1,0652	3602,28
32	32	linear_regression	24590172,34	4958,85	0,2829	1,0652	3602,28
33	33	linear_regression	24590172,34	4958,85	0,2829	1,0652	3602,28
34	34	linear_regression	24590172,34	4958,85	0,2829	1,0652	3602,28
35	35	linear_regression	24590172,34	4958,85	0,2829	1,0652	3602,28
36	36	linear_regression	24590172,34	4958,85	0,2829	1,0652	3602,28
37	37	linear_regression	24590172,34	4958,85	0,2829	1,0652	3602,28
38	38	linear_regression	24590172,34	4958,85	0,2829	1,0652	3602,28
39	39	linear_regression	24590172,34	4958,85	0,2829	1,0652	3602,28
40	40	linear_regression	24590172,34	4958,85	0,2829	1,0652	3602,28
41	41	linear_regression	24590172,34	4958,85	0,2829	1,0652	3602,28
42	42	linear_regression	24590172,34	4958,85	0,2829	1,0652	3602,28
43	43	linear_regression	24590172,34	4958,85	0,2829	1,0652	3602,28
44	44	linear_regression	24590172,34	4958,85	0,2829	1,0652	3602,28
45	45	linear_regression	24590172,34	4958,85	0,2829	1,0652	3602,28
46	46	linear_regression	24590172,34	4958,85	0,2829	1,0652	3602,28
47	47	linear_regression	24590172,34	4958,85	0,2829	1,0652	3602,28
48	48	linear_regression	24590172,34	4958,85	0,2829	1,0652	3602,28
49	49	linear_regression	24590172,34	4958,85	0,2829	1,0652	3602,28
50	50	svr_linear	24934463,25	4993,44	0,2728	1,0661	3365,11
51	51	svr_linear	24934463,25	4993,44	0,2728	1,0661	3365,11
52	52	svr_linear	24934463,25	4993,44	0,2728	1,0661	3365,11
53	53	svr_linear	24934463,25	4993,44	0,2728	1,0661	3365,11
54	54	svr_linear	24934463,25	4993,44	0,2728	1,0661	3365,11
55	55	svr_linear	24934463,25	4993,44	0,2728	1,0661	3365,11
56	56	svr_linear	24934463,25	4993,44	0,2728	1,0661	3365,11
57	57	svr_linear	24934463,25	4993,44	0,2728	1,0661	3365,11
58	58	svr_linear	24934463,25	4993,44	0,2728	1,0661	3365,11
59	59	svr_linear	24934463,25	4993,44	0,2728	1,0661	3365,11
60	60	svr_linear	24934463,25	4993,44	0,2728	1,0661	3365,11
61	61	svr_linear	24934463,25	4993,44	0,2728	1,0661	3365,11
62	62	svr_linear	24934463,25	4993,44	0,2728	1,0661	3365,11
63	63	svr_linear	24934463,25	4993,44	0,2728	1,0661	3365,11
64	64	svr_linear	24934463,25	4993,44	0,2728	1,0661	3365,11
65	65	svr_linear	24934463,25	4993,44	0,2728	1,0661	3365,11
66	66	svr_linear	24934463,25	4993,44	0,2728	1,0661	3365,11
67	67	svr_linear	24934463,25	4993,44	0,2728	1,0661	3365,11
68	68	svr_linear	24934463,25	4993,44	0,2728	1,0661	3365,11
69	69	svr_linear	24934463,25	4993,44	0,2728	1,0661	3365,11
70	70	svr_linear	24934463,25	4993,44	0,2728	1,0661	3365,11
71	71	svr_linear	24934463,25	4993,44	0,2728	1,0661	3365,11
72	72	svr_linear	24934463,25	4993,44	0,2728	1,0661	3365,11
73	73	svr_linear	24934463,25	4993,44	0,2728	1,0661	3365,11
74	74	svr_linear	24934463,25	4993,44	0,2728	1,0661	3365,11
75	75	svr_linear	24934463,25	4993,44	0,2728	1,0661	3365,11
76	76	svr_linear	24934463,25	4993,44	0,2728	1,0661	3365,11
77	77	svr_linear	24934463,25	4993,44	0,2728	1,0661	3365,11
78	78	svr_linear	24934463,25	4993,44	0,2728	1,0661	3365,11
79	79	svr_linear	24934463,25	4993,44	0,2728	1,0661	3365,11
80	80	svr_linear	24934463,25	4993,44	0,2728	1,0661	3365,11
81	81	svr_linear	24934463,25	4993,44	0,2728	1,0661	3365,11
82	82	svr_linear	24934463,25	4993,44	0,2728	1,0661	3365,11
83	83	svr_linear	24934463,25	4993,44	0,2728	1,0661	3365,11
84	84	svr_linear	24934463,25	4993,44	0,2728	1,0661	3365,11
85	85	svr_linear	24934463,25	4993,44	0,2728	1,0661	3365,11
86	86	svr_linear	24934463,25	4993,44	0,2728	1,0661	3365,11
87	87	svr_linear	24934463,25	4993,44	0,2728	1,0661	3365,11
88	88	svr_linear	24934463,25	4993,44	0,2728	1,0661	3365,11
89	89	svr_linear	24934463,25	4993,44	0,2728	1,0661	3365,11
90	90	svr_linear	24934463,25	4993,44	0,2728	1,0661	3365,11
91	91	svr_linear	24934463,25	4993,44	0,2728	1,0661	3365,11
92	92	svr_linear	24934463,25	4993,44	0,2728	1,0661	3365,11
93	93	svr_linear	24934463,25	4993,44	0,2728	1,0661	3365,11
94	94	svr_linear	24934463,25	4993,44	0,2728	1,0661	3365,11
95	95	svr_linear	24934463,25	4993,44	0,2728	1,0661	3365,11
96	96	svr_linear	24934463,25	4993,44	0,2728	1,0661	3365,11
97	97	svr_linear	24934463,25	4993,44	0,2728	1,0661	3365,11
98	98	svr_linear	24934463,25	4993,44	0,2728	1,0661	3365,11
99	99	svr_linear	24934463,25	4993,44	0,2728	1,0661	3365,11
100	100	svr_poly_2	36839270,63	6069,54	-0,0744	1,0976	4388,8
101	101	svr_poly_2	36839270,63	6069,54	-0,0744	1,0976	4388,8
102	102	svr_poly_2	36839270,63	6069,54	-0,0744	1,0976	4388,8
103	103	svr_poly_2	36839270,63	6069,54	-0,0744	1,0976	4388,8
104	104	svr_poly_2	36839270,63	6069,54	-0,0744	1,0976	4388,8
105	105	svr_poly_2	36839270,63	6069,54	-0,0744	1,0976	4388,8
106	106	svr_poly_2	36839270,63	6069,54	-0,0744	1,0976	4388,8
107	107	svr_poly_2	36839270,63	6069,54	-0,0744	1,0976	4388,8
108	108	svr_poly_2	36839270,63	6069,54	-0,0744	1,0976	4388,8
109	109	svr_poly_2	36839270,63	6069,54	-0,0744	1,0976	4388,8
110	110	svr_poly_2	36839270,63	6069,54	-0,0744	1,0976	4388,8
111	111	svr_poly_2	36839270,63	6069,54	-0,0744	1,0976	4388,8
112	112	svr_poly_2	36839270,63	6069,54	-0,0744	1,0976	4388,8
113	113	svr_poly_2	36839270,63	6069,54	-0,0744	1,0976	4388,8
114	114	svr_poly_2	36839270,63	6069,54	-0,0744	1,0976	4388,8
115	115	svr_poly_2	36839270,63	6069,54	-0,0744	1,0976	4388,8
116	116	svr_poly_2	36839270,63	6069,54	-0,0744	1,0976	4388,8
117	117	svr_poly_2	36839270,63	6069,54	-0,0744	1,0976	4388,8
118	118	svr_poly_2	36839270,63	6069,54	-0,0744	1,0976	4388,8
119	119	svr_poly_2	36839270,63	6069,54	-0,0744	1,0976	4388,8
120	120	svr_poly_2	36839270,63	6069,54	-0,0744	1,0976	4388,8
121	121	svr_poly_2	36839270,63	6069,54	-0,0744	1,0976	4388,8
122	122	svr_poly_2	36839270,63	6069,54	-0,0744	1,0976	4388,8
123	123	svr_poly_2	36839270,63	6069,54	-0,0744	1,0976	4388,8
124	124	svr_poly_2	36839270,63	6069,54	-0,0744	1,0976	4388,8
125	125	svr_poly_2	36839270,63	6069,54	-0,0744	1,0976	4388,8
126	126	svr_poly_2	36839270,63	6069,54	-0,0744	1,0976	4388,8
127	127	svr_poly_2	36839270,63	6069,54	-0,0744	1,0976	4388,8
128	128	svr_poly_2	36839270,63	6069,54	-0,0744	1,0976	4388,8
129	129	svr_poly_2	36839270,63	6069,54	-0,0744	1,0976	4388,8
130	130	svr_poly_2	36839270,63	6069,54	-0,0744	1,0976	4388,8
131	131	svr_poly_2	36839270,63	6069,54	-0,0744	1,0976	4388,8
132	132	svr_poly_2	36839270,63	6069,54	-0,0744	1,0976	4388,8
133	133	svr_poly_2	36839270,63	6069,54	-0,0744	1,0976	4388,8
134	134	svr_poly_2	36839270,63	6069,54	-0,0744	1,0976	4388,8
135	135	svr_poly_2	36839270,63	6069,54	-0,0744	1,0976	4388,8
136	136	svr_poly_2	36839270,63	6069,54	-0,0744	1,0976	4388,8
137	137	svr_poly_2	36839270,63	6069,54	-0,0744	1,0976	4388,8
138	138	svr_poly_2	36839270,63	6069,54	-0,0744	1,0976	4388,8
139	139	svr_poly_2	36839270,63	6069,54	-0,0744	1,0976	4388,8
140	140	svr_poly_2	36839270,63	6069,54	-0,0744	1,0976	4388,8
141	141	svr_poly_2	36839270,63	6069,54	-0,0744	1,0976	4388,8
142	142	svr_poly_2	36839270,63	6069,54	-0,0744	1,0976	4388,8
143	143	svr_poly_2	36839270,63	6069,54	-0,0744	1,0976	4388,8
144	144	svr_poly_2	36839270,63	6069,54	-0,0744	1,0976	4388,8
145	145	svr_poly_2	36839270,63	6069,54	-0,0744	1,0976	4388,8
146	146	svr_poly_2	36839270,63	6069,54	-0,0744	1,0976	4388,8
147	147	svr_poly_2	36839270,63	6069,54	-0,0744	1,0976	4388,8
148	148	svr_poly_2	36839270,63	6069,54	-0,0744	1,0976	4388,8
149	149	svr_poly_2	36839270,63	6069,54	-0,0744	1,0976	4388,8
150	150	svr_poly_3	36822690,79	6068,17	-0,0739	1,0976	4388,13
151	151	svr_poly_3	36822690,79	6068,17	-0,0739	1,0976	4388,13
152	152	svr_poly_3	36822690,79	6068,17	-0,0739	1,0976	4388,13
153	153	svr_poly_3	36822690,79	6068,17	-0,0739	1,0976	4388,13
154	154	svr_poly_3	36822690,79	6068,17	-0,0739	1,0976	4388,13
155	155	svr_poly_3	36822690,79	6068,17	-0,0739	1,0976	4388,13
156	156	svr_poly_3	36822690,79	6068,17	-0,0739	1,0976	4388,13
157	157	svr_poly_3	36822690,79	6068,17	-0,0739	1,0976	4388,13
158	158	svr_poly_3	36822690,79	6068,17	-0,0739	1,0976	4388,13
159	159	svr_poly_3	36822690,79	6068,17	-0,0739	1,0976	4388,13
160	160	svr_poly_3	36822690,79	6068,17	-0,0739	1,0976	4388,13
161	161	svr_poly_3	36822690,79	6068,17	-0,0739	1,0976	4388,13
162	162	svr_poly_3	36822690,79	6068,17	-0,0739	1,0976	4388,13
163	163	svr_poly_3	36822690,79	6068,17	-0,0739	1,0976	4388,13
164	164	svr_poly_3	36822690,79	6068,17	-0,0739	1,0976	4388,13
165	165	svr_poly_3	36822690,79	6068,17	-0,0739	1,0976	4388,13
166	166	svr_poly_3	36822690,79	6068,17	-0,0739	1,0976	4388,13
167	167	svr_poly_3	36822690,79	6068,17	-0,0739	1,0976	4388,13
168	168	svr_poly_3	36822690,79	6068,17	-0,0739	1,0976	4388,13
169	169	svr_poly_3	36822690,79	6068,17	-0,0739	1,0976	4388,13
170	170	svr_poly_3	36822690,79	6068,17	-0,0739	1,0976	4388,13
171	171	svr_poly_3	36822690,79	6068,17	-0,0739	1,0976	4388,13
172	172	svr_poly_3	36822690,79	6068,17	-0,0739	1,0976	4388,13
173	173	svr_poly_3	36822690,79	6068,17	-0,0739	1,0976	4388,13
174	174	svr_poly_3	36822690,79	6068,17	-0,0739	1,0976	4388,13
175	175	svr_poly_3	36822690,79	6068,17	-0,0739	1,0976	4388,13
176	176	svr_poly_3	36822690,79	6068,17	-0,0739	1,0976	4388,13
177	177	svr_poly_3	36822690,79	6068,17	-0,0739	1,0976	4388,13
178	178	svr_poly_3	36822690,79	6068,17	-0,0739	1,0976	4388,13
179	179	svr_poly_3	36822690,79	6068,17	-0,0739	1,0976	4388,13
180	180	svr_poly_3	36822690,79	6068,17	-0,0739	1,0976	4388,13
181	181	svr_poly_3	36822690,79	6068,17	-0,0739	1,0976	4388,13
182	182	svr_poly_3	36822690,79	6068,17	-0,0739	1,0976	4388,13
183	183	svr_poly_3	36822690,79	6068,17	-0,0739	1,0976	4388,13
184	184	svr_poly_3	36822690,79	6068,17	-0,0739	1,0976	4388,13
185	185	svr_poly_3	36822690,79	6068,17	-0,0739	1,0976	4388,13
186	186	svr_poly_3	36822690,79	6068,17	-0,0739	1,0976	4388,13
187	187	svr_poly_3	36822690,79	6068,17	-0,0739	1,0976	4388,13
188	188	svr_poly_3	36822690,79	6068,17	-0,0739	1,0976	4388,13
189	189	svr_poly_3	36822690,79	6068,17	-0,0739	1,0976	4388,13
190	190	svr_poly_3	36822690,79	6068,17	-0,0739	1,0976	4388,13
191	191	svr_poly_3	36822690,79	6068,17	-0,0739	1,0976	4388,13
192	192	svr_poly_3	36822690,79	6068,17	-0,0739	1,0976	4388,13
193	193	svr_poly_3	36822690,79	6068,17	-0,0739	1,0976	4388,13
194	194	svr_poly_3	36822690,79	6068,17	-0,0739	1,0976	4388,13
195	195	svr_poly_3	36822690,79	6068,17	-0,0739	1,0976	4388,13
196	196	svr_poly_3	36822690,79	6068,17	-0,0739	1,0976	4388,13
197	197	svr_poly_3	36822690,79	6068,17	-0,0739	1,0976	4388,13
198	198	svr_poly_3	36822690,79	6068,17	-0,0739	1,0976	4388,13
199	199	svr_poly_3	36822690,79	6068,17	-0,0739	1,0976	4388,13
200	200	svr_poly_4	36801942,01	6066,46	-0,0733	1,0975	4387,33
201	201	svr_poly_4	36801942,01	6066,46	-0,0733	1,0975	4387,33
202	202	svr_poly_4	36801942,01	6066,46	-0,0733	1,0975	4387,33
203	203	svr_poly_4	36801942,01	6066,46	-0,0733	1,0975	4387,33
204	204	svr_poly_4	36801942,01	6066,46	-0,0733	1,0975	4387,33
205	205	svr_poly_4	36801942,01	6066,46	-0,0733	1,0975	4387,33
206	206	svr_poly_4	36801942,01	6066,46	-0,0733	1,0975	4387,33
207	207	svr_poly_4	36801942,01	6066,46	-0,0733	1,0975	4387,33
208	208	svr_poly_4	36801942,01	6066,46	-0,0733	1,0975	4387,33
209	209	svr_poly_4	36801942,01	6066,46	-0,0733	1,0975	4387,33
210	210	svr_poly_4	36801942,01	6066,46	-0,0733	1,0975	4387,33
211	211	svr_poly_4	36801942,01	6066,46	-0,0733	1,0975	4387,33
212	212	svr_poly_4	36801942,01	6066,46	-0,0733	1,0975	4387,33
213	213	svr_poly_4	36801942,01	6066,46	-0,0733	1,0975	4387,33
214	214	svr_poly_4	36801942,01	6066,46	-0,0733	1,0975	4387,33
215	215	svr_poly_4	36801942,01	6066,46	-0,0733	1,0975	4387,33
216	216	svr_poly_4	36801942,01	6066,46	-0,0733	1,0975	4387,33
217	217	svr_poly_4	36801942,01	6066,46	-0,0733	1,0975	4387,33
218	218	svr_poly_4	36801942,01	6066,46	-0,0733	1,0975	4387,33
219	219	svr_poly_4	36801942,01	6066,46	-0,0733	1,0975	4387,33
220	220	svr_poly_4	36801942,01	6066,46	-0,0733	1,0975	4387,33
221	221	svr_poly_4	36801942,01	6066,46	-0,0733	1,0975	4387,33
222	222	svr_poly_4	36801942,01	6066,46	-0,0733	1,0975	4387,33
223	223	svr_poly_4	36801942,01	6066,46	-0,0733	1,0975	4387,33
224	224	svr_poly_4	36801942,01	6066,46	-0,0733	1,0975	4387,33
225	225	svr_poly_4	36801942,01	6066,46	-0,0733	1,0975	4387,33
226	226	svr_poly_4	36801942,01	6066,46	-0,0733	1,0975	4387,33
227	227	svr_poly_4	36801942,01	6066,46	-0,0733	1,0975	4387,33
228	228	svr_poly_4	36801942,01	6066,46	-0,0733	1,0975	4387,33
229	229	svr_poly_4	36801942,01	6066,46	-0,0733	1,0975	4387,33
230	230	svr_poly_4	36801942,01	6066,46	-0,0733	1,0975	4387,33
231	231	svr_poly_4	36801942,01	6066,46	-0,0733	1,0975	4387,33
232	232	svr_poly_4	36801942,01	6066,46	-0,0733	1,0975	4387,33
233	233	svr_poly_4	36801942,01	6066,46	-0,0733	1,0975	4387,33
234	234	svr_poly_4	36801942,01	6066,46	-0,0733	1,0975	4387,33
235	235	svr_poly_4	36801942,01	6066,46	-0,0733	1,0975	4387,33
236	236	svr_poly_4	36801942,01	6066,46	-0,0733	1,0975	4387,33
237	237	svr_poly_4	36801942,01	6066,46	-0,0733	1,0975	4387,33
238	238	svr_poly_4	36801942,01	6066,46	-0,0733	1,0975	4387,33
239	239	svr_poly_4	36801942,01	6066,46	-0,0733	1,0975	4387,33
240	240	svr_poly_4	36801942,01	6066,46	-0,0733	1,0975	4387,33
241	241	svr_poly_4	36801942,01	6066,46	-0,0733	1,0975	4387,33
242	242	svr_poly_4	36801942,01	6066,46	-0,0733	1,0975	4387,33
243	243	svr_poly_4	36801942,01	6066,46	-0,0733	1,0975	4387,33
244	244	svr_poly_4	36801942,01	6066,46	-0,0733	1,0975	4387,33
245	245	svr_poly_4	36801942,01	6066,46	-0,0733	1,0975	4387,33
246	246	svr_poly_4	36801942,01	6066,46	-0,0733	1,0975	4387,33
247	247	svr_poly_4	36801942,01	6066,46	-0,0733	1,0975	4387,33
248	248	svr_poly_4	36801942,01	6066,46	-0,0733	1,0975	4387,33
249	249	svr_poly_4	36801942,01	6066,46	-0,0733	1,0975	4387,33
250	250	svr_poly_10	35648438,45	5970,63	-0,0396	1,0945	4282,71
251	251	svr_poly_10	35648438,45	5970,63	-0,0396	1,0945	4282,71
252	252	svr_poly_10	35648438,45	5970,63	-0,0396	1,0945	4282,71
253	253	svr_poly_10	35648438,45	5970,63	-0,0396	1,0945	4282,71
254	254	svr_poly_10	35648438,45	5970,63	-0,0396	1,0945	4282,71
255	255	svr_poly_10	35648438,45	5970,63	-0,0396	1,0945	4282,71
256	256	svr_poly_10	35648438,45	5970,63	-0,0396	1,0945	4282,71
257	257	svr_poly_10	35648438,45	5970,63	-0,0396	1,0945	4282,71
258	258	svr_poly_10	35648438,45	5970,63	-0,0396	1,0945	4282,71
259	259	svr_poly_10	35648438,45	5970,63	-0,0396	1,0945	4282,71
260	260	svr_poly_10	35648438,45	5970,63	-0,0396	1,0945	4282,71
261	261	svr_poly_10	35648438,45	5970,63	-0,0396	1,0945	4282,71
262	262	svr_poly_10	35648438,45	5970,63	-0,0396	1,0945	4282,71
263	263	svr_poly_10	35648438,45	5970,63	-0,0396	1,0945	4282,71
264	264	svr_poly_10	35648438,45	5970,63	-0,0396	1,0945	4282,71
265	265	svr_poly_10	35648438,45	5970,63	-0,0396	1,0945	4282,71
266	266	svr_poly_10	35648438,45	5970,63	-0,0396	1,0945	4282,71
267	267	svr_poly_10	35648438,45	5970,63	-0,0396	1,0945	4282,71
268	268	svr_poly_10	35648438,45	5970,63	-0,0396	1,0945	4282,71
269	269	svr_poly_10	35648438,45	5970,63	-0,0396	1,0945	4282,71
270	270	svr_poly_10	35648438,45	5970,63	-0,0396	1,0945	4282,71
271	271	svr_poly_10	35648438,45	5970,63	-0,0396	1,0945	4282,71
272	272	svr_poly_10	35648438,45	5970,63	-0,0396	1,0945	4282,71
273	273	svr_poly_10	35648438,45	5970,63	-0,0396	1,0945	4282,71
274	274	svr_poly_10	35648438,45	5970,63	-0,0396	1,0945	4282,71
275	275	svr_poly_10	35648438,45	5970,63	-0,0396	1,0945	4282,71
276	276	svr_poly_10	35648438,45	5970,63	-0,0396	1,0945	4282,71
277	277	svr_poly_10	35648438,45	5970,63	-0,0396	1,0945	4282,71
278	278	svr_poly_10	35648438,45	5970,63	-0,0396	1,0945	4282,71
279	279	svr_poly_10	35648438,45	5970,63	-0,0396	1,0945	4282,71
280	280	svr_poly_10	35648438,45	5970,63	-0,0396	1,0945	4282,71
281	281	svr_poly_10	35648438,45	5970,63	-0,0396	1,0945	4282,71
282	282	svr_poly_10	35648438,45	5970,63	-0,0396	1,0945	4282,71
283	283	svr_poly_10	35648438,45	5970,63	-0,0396	1,0945	4282,71
284	284	svr_poly_10	35648438,45	5970,63	-0,0396	1,0945	4282,71
285	285	svr_poly_10	35648438,45	5970,63	-0,0396	1,0945	4282,71
286	286	svr_poly_10	35648438,45	5970,63	-0,0396	1,0945	4282,71
287	287	svr_poly_10	35648438,45	5970,63	-0,0396	1,0945	4282,71
288	288	svr_poly_10	35648438,45	5970,63	-0,0396	1,0945	4282,71
289	289	svr_poly_10	35648438,45	5970,63	-0,0396	1,0945	4282,71
290	290	svr_poly_10	35648438,45	5970,63	-0,0396	1,0945	4282,71
291	291	svr_poly_10	35648438,45	5970,63	-0,0396	1,0945	4282,71
292	292	svr_poly_10	35648438,45	5970,63	-0,0396	1,0945	4282,71
293	293	svr_poly_10	35648438,45	5970,63	-0,0396	1,0945	4282,71
294	294	svr_poly_10	35648438,45	5970,63	-0,0396	1,0945	4282,71
295	295	svr_poly_10	35648438,45	5970,63	-0,0396	1,0945	4282,71
296	296	svr_poly_10	35648438,45	5970,63	-0,0396	1,0945	4282,71
297	297	svr_poly_10	35648438,45	5970,63	-0,0396	1,0945	4282,71
298	298	svr_poly_10	35648438,45	5970,63	-0,0396	1,0945	4282,71
299	299	svr_poly_10	35648438,45	5970,63	-0,0396	1,0945	4282,71
300	300	svr_poly_15	131791463,49	11480,05	-2,8436	1,3493	5359,15
301	301	svr_poly_15	131791463,49	11480,05	-2,8436	1,3493	5359,15
302	302	svr_poly_15	131791463,49	11480,05	-2,8436	1,3493	5359,15
303	303	svr_poly_15	131791463,49	11480,05	-2,8436	1,3493	5359,15
304	304	svr_poly_15	131791463,49	11480,05	-2,8436	1,3493	5359,15
305	305	svr_poly_15	131791463,49	11480,05	-2,8436	1,3493	5359,15
306	306	svr_poly_15	131791463,49	11480,05	-2,8436	1,3493	5359,15
307	307	svr_poly_15	131791463,49	11480,05	-2,8436	1,3493	5359,15
308	308	svr_poly_15	131791463,49	11480,05	-2,8436	1,3493	5359,15
309	309	svr_poly_15	131791463,49	11480,05	-2,8436	1,3493	5359,15
310	310	svr_poly_15	131791463,49	11480,05	-2,8436	1,3493	5359,15
311	311	svr_poly_15	131791463,49	11480,05	-2,8436	1,3493	5359,15
312	312	svr_poly_15	131791463,49	11480,05	-2,8436	1,3493	5359,15
313	313	svr_poly_15	131791463,49	11480,05	-2,8436	1,3493	5359,15
314	314	svr_poly_15	131791463,49	11480,05	-2,8436	1,3493	5359,15
315	315	svr_poly_15	131791463,49	11480,05	-2,8436	1,3493	5359,15
316	316	svr_poly_15	131791463,49	11480,05	-2,8436	1,3493	5359,15
317	317	svr_poly_15	131791463,49	11480,05	-2,8436	1,3493	5359,15
318	318	svr_poly_15	131791463,49	11480,05	-2,8436	1,3493	5359,15
319	319	svr_poly_15	131791463,49	11480,05	-2,8436	1,3493	5359,15
320	320	svr_poly_15	131791463,49	11480,05	-2,8436	1,3493	5359,15
321	321	svr_poly_15	131791463,49	11480,05	-2,8436	1,3493	5359,15
322	322	svr_poly_15	131791463,49	11480,05	-2,8436	1,3493	5359,15
323	323	svr_poly_15	131791463,49	11480,05	-2,8436	1,3493	5359,15
324	324	svr_poly_15	131791463,49	11480,05	-2,8436	1,3493	5359,15
325	325	svr_poly_15	131791463,49	11480,05	-2,8436	1,3493	5359,15
326	326	svr_poly_15	131791463,49	11480,05	-2,8436	1,3493	5359,15
327	327	svr_poly_15	131791463,49	11480,05	-2,8436	1,3493	5359,15
328	328	svr_poly_15	131791463,49	11480,05	-2,8436	1,3493	5359,15
329	329	svr_poly_15	131791463,49	11480,05	-2,8436	1,3493	5359,15
330	330	svr_poly_15	131791463,49	11480,05	-2,8436	1,3493	5359,15
331	331	svr_poly_15	131791463,49	11480,05	-2,8436	1,3493	5359,15
332	332	svr_poly_15	131791463,49	11480,05	-2,8436	1,3493	5359,15
333	333	svr_poly_15	131791463,49	11480,05	-2,8436	1,3493	5359,15
334	334	svr_poly_15	131791463,49	11480,05	-2,8436	1,3493	5359,15
335	335	svr_poly_15	131791463,49	11480,05	-2,8436	1,3493	5359,15
336	336	svr_poly_15	131791463,49	11480,05	-2,8436	1,3493	5359,15
337	337	svr_poly_15	131791463,49	11480,05	-2,8436	1,3493	5359,15
338	338	svr_poly_15	131791463,49	11480,05	-2,8436	1,3493	5359,15
339	339	svr_poly_15	131791463,49	11480,05	-2,8436	1,3493	5359,15
340	340	svr_poly_15	131791463,49	11480,05	-2,8436	1,3493	5359,15
341	341	svr_poly_15	131791463,49	11480,05	-2,8436	1,3493	5359,15
342	342	svr_poly_15	131791463,49	11480,05	-2,8436	1,3493	5359,15
343	343	svr_poly_15	131791463,49	11480,05	-2,8436	1,3493	5359,15
344	344	svr_poly_15	131791463,49	11480,05	-2,8436	1,3493	5359,15
345	345	svr_poly_15	131791463,49	11480,05	-2,8436	1,3493	5359,15
346	346	svr_poly_15	131791463,49	11480,05	-2,8436	1,3493	5359,15
347	347	svr_poly_15	131791463,49	11480,05	-2,8436	1,3493	5359,15
348	348	svr_poly_15	131791463,49	11480,05	-2,8436	1,3493	5359,15
349	349	svr_poly_15	131791463,49	11480,05	-2,8436	1,3493	5359,15
350	350	svr_rbf	36859099,58	6071,17	-0,075	1,0977	4389,6
351	351	svr_rbf	36859099,58	6071,17	-0,075	1,0977	4389,6
352	352	svr_rbf	36859099,58	6071,17	-0,075	1,0977	4389,6
353	353	svr_rbf	36859099,58	6071,17	-0,075	1,0977	4389,6
354	354	svr_rbf	36859099,58	6071,17	-0,075	1,0977	4389,6
355	355	svr_rbf	36859099,58	6071,17	-0,075	1,0977	4389,6
356	356	svr_rbf	36859099,58	6071,17	-0,075	1,0977	4389,6
357	357	svr_rbf	36859099,58	6071,17	-0,075	1,0977	4389,6
358	358	svr_rbf	36859099,58	6071,17	-0,075	1,0977	4389,6
359	359	svr_rbf	36859099,58	6071,17	-0,075	1,0977	4389,6
360	360	svr_rbf	36859099,58	6071,17	-0,075	1,0977	4389,6
361	361	svr_rbf	36859099,58	6071,17	-0,075	1,0977	4389,6
362	362	svr_rbf	36859099,58	6071,17	-0,075	1,0977	4389,6
363	363	svr_rbf	36859099,58	6071,17	-0,075	1,0977	4389,6
364	364	svr_rbf	36859099,58	6071,17	-0,075	1,0977	4389,6
365	365	svr_rbf	36859099,58	6071,17	-0,075	1,0977	4389,6
366	366	svr_rbf	36859099,58	6071,17	-0,075	1,0977	4389,6
367	367	svr_rbf	36859099,58	6071,17	-0,075	1,0977	4389,6
368	368	svr_rbf	36859099,58	6071,17	-0,075	1,0977	4389,6
369	369	svr_rbf	36859099,58	6071,17	-0,075	1,0977	4389,6
370	370	svr_rbf	36859099,58	6071,17	-0,075	1,0977	4389,6
371	371	svr_rbf	36859099,58	6071,17	-0,075	1,0977	4389,6
372	372	svr_rbf	36859099,58	6071,17	-0,075	1,0977	4389,6
373	373	svr_rbf	36859099,58	6071,17	-0,075	1,0977	4389,6
374	374	svr_rbf	36859099,58	6071,17	-0,075	1,0977	4389,6
375	375	svr_rbf	36859099,58	6071,17	-0,075	1,0977	4389,6
376	376	svr_rbf	36859099,58	6071,17	-0,075	1,0977	4389,6
377	377	svr_rbf	36859099,58	6071,17	-0,075	1,0977	4389,6
378	378	svr_rbf	36859099,58	6071,17	-0,075	1,0977	4389,6
379	379	svr_rbf	36859099,58	6071,17	-0,075	1,0977	4389,6
380	380	svr_rbf	36859099,58	6071,17	-0,075	1,0977	4389,6
381	381	svr_rbf	36859099,58	6071,17	-0,075	1,0977	4389,6
382	382	svr_rbf	36859099,58	6071,17	-0,075	1,0977	4389,6
383	383	svr_rbf	36859099,58	6071,17	-0,075	1,0977	4389,6
384	384	svr_rbf	36859099,58	6071,17	-0,075	1,0977	4389,6
385	385	svr_rbf	36859099,58	6071,17	-0,075	1,0977	4389,6
386	386	svr_rbf	36859099,58	6071,17	-0,075	1,0977	4389,6
387	387	svr_rbf	36859099,58	6071,17	-0,075	1,0977	4389,6
388	388	svr_rbf	36859099,58	6071,17	-0,075	1,0977	4389,6
389	389	svr_rbf	36859099,58	6071,17	-0,075	1,0977	4389,6
390	390	svr_rbf	36859099,58	6071,17	-0,075	1,0977	4389,6
391	391	svr_rbf	36859099,58	6071,17	-0,075	1,0977	4389,6
392	392	svr_rbf	36859099,58	6071,17	-0,075	1,0977	4389,6
393	393	svr_rbf	36859099,58	6071,17	-0,075	1,0977	4389,6
394	394	svr_rbf	36859099,58	6071,17	-0,075	1,0977	4389,6
395	395	svr_rbf	36859099,58	6071,17	-0,075	1,0977	4389,6
396	396	svr_rbf	36859099,58	6071,17	-0,075	1,0977	4389,6
397	397	svr_rbf	36859099,58	6071,17	-0,075	1,0977	4389,6
398	398	svr_rbf	36859099,58	6071,17	-0,075	1,0977	4389,6
399	399	svr_rbf	36859099,58	6071,17	-0,075	1,0977	4389,6
400	400	svr_sigmoid	36859337,55	6071,19	-0,075	1,0977	4389,61
401	401	svr_sigmoid	36859337,55	6071,19	-0,075	1,0977	4389,61
402	402	svr_sigmoid	36859337,55	6071,19	-0,075	1,0977	4389,61
403	403	svr_sigmoid	36859337,55	6071,19	-0,075	1,0977	4389,61
404	404	svr_sigmoid	36859337,55	6071,19	-0,075	1,0977	4389,61
405	405	svr_sigmoid	36859337,55	6071,19	-0,075	1,0977	4389,61
406	406	svr_sigmoid	36859337,55	6071,19	-0,075	1,0977	4389,61
407	407	svr_sigmoid	36859337,55	6071,19	-0,075	1,0977	4389,61
408	408	svr_sigmoid	36859337,55	6071,19	-0,075	1,0977	4389,61
409	409	svr_sigmoid	36859337,55	6071,19	-0,075	1,0977	4389,61
410	410	svr_sigmoid	36859337,55	6071,19	-0,075	1,0977	4389,61
411	411	svr_sigmoid	36859337,55	6071,19	-0,075	1,0977	4389,61
412	412	svr_sigmoid	36859337,55	6071,19	-0,075	1,0977	4389,61
413	413	svr_sigmoid	36859337,55	6071,19	-0,075	1,0977	4389,61
414	414	svr_sigmoid	36859337,55	6071,19	-0,075	1,0977	4389,61
415	415	svr_sigmoid	36859337,55	6071,19	-0,075	1,0977	4389,61
416	416	svr_sigmoid	36859337,55	6071,19	-0,075	1,0977	4389,61
417	417	svr_sigmoid	36859337,55	6071,19	-0,075	1,0977	4389,61
418	418	svr_sigmoid	36859337,55	6071,19	-0,075	1,0977	4389,61
419	419	svr_sigmoid	36859337,55	6071,19	-0,075	1,0977	4389,61
420	420	svr_sigmoid	36859337,55	6071,19	-0,075	1,0977	4389,61
421	421	svr_sigmoid	36859337,55	6071,19	-0,075	1,0977	4389,61
422	422	svr_sigmoid	36859337,55	6071,19	-0,075	1,0977	4389,61
423	423	svr_sigmoid	36859337,55	6071,19	-0,075	1,0977	4389,61
424	424	svr_sigmoid	36859337,55	6071,19	-0,075	1,0977	4389,61
425	425	svr_sigmoid	36859337,55	6071,19	-0,075	1,0977	4389,61
426	426	svr_sigmoid	36859337,55	6071,19	-0,075	1,0977	4389,61
427	427	svr_sigmoid	36859337,55	6071,19	-0,075	1,0977	4389,61
428	428	svr_sigmoid	36859337,55	6071,19	-0,075	1,0977	4389,61
429	429	svr_sigmoid	36859337,55	6071,19	-0,075	1,0977	4389,61
430	430	svr_sigmoid	36859337,55	6071,19	-0,075	1,0977	4389,61
431	431	svr_sigmoid	36859337,55	6071,19	-0,075	1,0977	4389,61
432	432	svr_sigmoid	36859337,55	6071,19	-0,075	1,0977	4389,61
433	433	svr_sigmoid	36859337,55	6071,19	-0,075	1,0977	4389,61
434	434	svr_sigmoid	36859337,55	6071,19	-0,075	1,0977	4389,61
435	435	svr_sigmoid	36859337,55	6071,19	-0,075	1,0977	4389,61
436	436	svr_sigmoid	36859337,55	6071,19	-0,075	1,0977	4389,61
437	437	svr_sigmoid	36859337,55	6071,19	-0,075	1,0977	4389,61
438	438	svr_sigmoid	36859337,55	6071,19	-0,075	1,0977	4389,61
439	439	svr_sigmoid	36859337,55	6071,19	-0,075	1,0977	4389,61
440	440	svr_sigmoid	36859337,55	6071,19	-0,075	1,0977	4389,61
441	441	svr_sigmoid	36859337,55	6071,19	-0,075	1,0977	4389,61
442	442	svr_sigmoid	36859337,55	6071,19	-0,075	1,0977	4389,61
443	443	svr_sigmoid	36859337,55	6071,19	-0,075	1,0977	4389,61
444	444	svr_sigmoid	36859337,55	6071,19	-0,075	1,0977	4389,61
445	445	svr_sigmoid	36859337,55	6071,19	-0,075	1,0977	4389,61
446	446	svr_sigmoid	36859337,55	6071,19	-0,075	1,0977	4389,61
447	447	svr_sigmoid	36859337,55	6071,19	-0,075	1,0977	4389,61
448	448	svr_sigmoid	36859337,55	6071,19	-0,075	1,0977	4389,61
449	449	svr_sigmoid	36859337,55	6071,19	-0,075	1,0977	4389,61
450	450	random_forest_10	20342783,81	4510,3	0,4067	1,0539	3006,45
451	451	random_forest_10	21595071,96	4647,05	0,3702	1,0572	3071,01
452	452	random_forest_10	19014458,74	4360,56	0,4455	1,0504	3030,48
453	453	random_forest_10	21426943,04	4628,92	0,3751	1,0568	3121,71
454	454	random_forest_10	20539515,65	4532,05	0,401	1,0544	3164,37
455	455	random_forest_10	23662679,95	4864,43	0,3099	1,0627	3304,3
456	456	random_forest_10	20921047,78	4573,95	0,3899	1,0554	3026,61
457	457	random_forest_10	21222410,18	4606,78	0,3811	1,0562	3132,7
458	458	random_forest_10	21417759,53	4627,93	0,3754	1,0568	2981,19
459	459	random_forest_10	18957463,9	4354,02	0,4471	1,0502	2880,08
460	460	random_forest_10	21506584,71	4637,52	0,3728	1,057	3232,98
461	461	random_forest_10	18080819,86	4252,15	0,4727	1,0479	2834,54
462	462	random_forest_10	21244923,86	4609,22	0,3804	1,0563	3119,12
463	463	random_forest_10	21649159,23	4652,87	0,3686	1,0574	3182,26
464	464	random_forest_10	19636991,29	4431,36	0,4273	1,052	2939,29
465	465	random_forest_10	20463050,11	4523,61	0,4032	1,0542	3047,68
466	466	random_forest_10	20217801,56	4496,42	0,4104	1,0536	3098,16
467	467	random_forest_10	22360769,4	4728,72	0,3479	1,0593	3236,59
468	468	random_forest_10	20819896,8	4562,88	0,3928	1,0552	3050,62
469	469	random_forest_10	24379573,77	4937,57	0,289	1,0646	3202,78
470	470	random_forest_10	20705019,5	4550,28	0,3962	1,0549	3183,56
471	471	random_forest_10	24515478,54	4951,31	0,285	1,065	3202,13
472	472	random_forest_10	20617947,21	4540,7	0,3987	1,0546	3146,31
473	473	random_forest_10	20908752,55	4572,61	0,3902	1,0554	2976,74
474	474	random_forest_10	24524987,91	4952,27	0,2848	1,065	3385,1
475	475	random_forest_10	19553889,81	4421,98	0,4297	1,0518	3071,92
476	476	random_forest_10	22461872,94	4739,4	0,3449	1,0595	3184,7
477	477	random_forest_10	21608067,61	4648,45	0,3698	1,0573	3222,5
478	478	random_forest_10	21681835,29	4656,38	0,3677	1,0575	3121,33
479	479	random_forest_10	18248107,26	4271,78	0,4678	1,0484	2863,9
480	480	random_forest_10	20920172,29	4573,86	0,3899	1,0554	3043,83
481	481	random_forest_10	21470494,78	4633,63	0,3738	1,0569	3040,08
482	482	random_forest_10	22390565,4	4731,87	0,34700000000000003	1,0593	3261,55
483	483	random_forest_10	19736369,18	4442,56	0,4244	1,0523	2999,19
484	484	random_forest_10	23334850,8	4830,62	0,3195	1,0618	3157,1
485	485	random_forest_10	22042003,67	4694,89	0,3572	1,0584	3316,86
486	486	random_forest_10	21812298,49	4670,36	0,3639	1,0578	3085,46
487	487	random_forest_10	20613485,99	4540,21	0,3988	1,0546	3069,75
488	488	random_forest_10	21618441,42	4649,56	0,3695	1,0573	3221,53
489	489	random_forest_10	23136977,58	4810,09	0,3252	1,0613	3221,93
490	490	random_forest_10	22038168,66	4694,48	0,3573	1,0584	3189,35
491	491	random_forest_10	22367140,09	4729,39	0,3477	1,0593	3258,83
492	492	random_forest_10	21273763,2	4612,35	0,3796	1,0564	3102,25
493	493	random_forest_10	20143278,94	4488,13	0,4125	1,0534	2981,47
494	494	random_forest_10	24235215,48	4922,93	0,2932	1,0642	3195,35
495	495	random_forest_10	22180351,76	4709,6	0,3531	1,0588	3130,64
496	496	random_forest_10	21662325,22	4654,28	0,3682	1,0574	3053,73
497	497	random_forest_10	21360583,45	4621,75	0,377	1,0566	3081,72
498	498	random_forest_10	17112716,59	4136,75	0,5009	1,0454	2760,07
499	499	random_forest_10	23080361,59	4804,2	0,3269	1,0612	3152,14
500	500	random_forest_50	21840797,9	4673,41	0,363	1,0579	3098,45
501	501	random_forest_50	18815946,1	4337,74	0,4513	1,0499	2930,71
502	502	random_forest_50	18837931,15	4340,27	0,4506	1,0499	2889,48
503	503	random_forest_50	20178833,62	4492,09	0,4115	1,0535	3016,96
504	504	random_forest_50	20046726,84	4477,36	0,4154	1,0531	3001,12
505	505	random_forest_50	19725426,94	4441,33	0,4247	1,0523	2952,15
506	506	random_forest_50	20365693,81	4512,84	0,4061	1,054	3034,03
507	507	random_forest_50	19175450,49	4378,98	0,4408	1,0508	2954,05
508	508	random_forest_50	19437382,29	4408,78	0,4331	1,0515	2915,32
509	509	random_forest_50	20614852,71	4540,36	0,3988	1,0546	3059,32
510	510	random_forest_50	19931708,29	4464,49	0,4187	1,0528	2998,14
511	511	random_forest_50	20097314,07	4483,0	0,4139	1,0533	2995,88
512	512	random_forest_50	20542412,68	4532,37	0,4009	1,0544	3039,42
513	513	random_forest_50	19976876,3	4469,55	0,4174	1,0529	3014,46
514	514	random_forest_50	19738206,19	4442,77	0,4244	1,0523	3015,5
515	515	random_forest_50	20726102,45	4552,59	0,3955	1,0549	3051,0
516	516	random_forest_50	19063929,54	4366,23	0,444	1,0505	2938,92
517	517	random_forest_50	20147288,24	4488,57	0,4124	1,0534	3008,07
518	518	random_forest_50	20565072,0	4534,87	0,4002	1,0545	3063,84
519	519	random_forest_50	19898932,25	4460,82	0,4197	1,0527	2978,06
520	520	random_forest_50	20055453,13	4478,33	0,4151	1,0532	3058,69
521	521	random_forest_50	19174679,86	4378,89	0,4408	1,0508	2949,81
522	522	random_forest_50	19728405,62	4441,67	0,4246	1,0523	2982,66
523	523	random_forest_50	20552628,83	4533,5	0,4006	1,0545	3101,37
524	524	random_forest_50	20515977,83	4529,46	0,4017	1,0544	3081,18
525	525	random_forest_50	19291571,37	4392,22	0,4374	1,0511	2976,84
526	526	random_forest_50	20867059,92	4568,05	0,3914	1,0553	3033,0
527	527	random_forest_50	20693713,75	4549,03	0,3965	1,0548	3024,6
528	528	random_forest_50	20069594,53	4479,91	0,4147	1,0532	3003,48
529	529	random_forest_50	19962540,34	4467,95	0,4178	1,0529	2936,47
530	530	random_forest_50	20421434,45	4519,01	0,4044	1,0541	3007,4
531	531	random_forest_50	19155692,99	4376,72	0,4413	1,0508	2947,26
532	532	random_forest_50	19372216,0	4401,39	0,435	1,0513	2927,73
533	533	random_forest_50	19628503,44	4430,41	0,4276	1,052	2899,05
534	534	random_forest_50	20269011,9	4502,11	0,4089	1,0537	3022,46
535	535	random_forest_50	19721501,07	4440,89	0,4248	1,0523	3000,89
536	536	random_forest_50	20361026,48	4512,32	0,4062	1,054	3024,12
537	537	random_forest_50	20399608,68	4516,59	0,4051	1,0541	3047,25
538	538	random_forest_50	20264671,79	4501,63	0,409	1,0537	2975,02
539	539	random_forest_50	20378966,22	4514,31	0,4057	1,054	2917,98
540	540	random_forest_50	20093695,09	4482,6	0,414	1,0533	2988,91
541	541	random_forest_50	20034092,96	4475,95	0,4157	1,0531	3009,94
542	542	random_forest_50	20588613,62	4537,47	0,3996	1,0546	3070,35
543	543	random_forest_50	20384908,43	4514,96	0,4055	1,054	3098,22
544	544	random_forest_50	21186610,64	4602,89	0,3821	1,0562	3005,38
545	545	random_forest_50	20435891,2	4520,61	0,40399999999999997	1,0542	2996,92
546	546	random_forest_50	20334412,25	4509,37	0,40700000000000003	1,0539	2983,44
547	547	random_forest_50	20046018,44	4477,28	0,4154	1,0531	2991,26
548	548	random_forest_50	19865616,83	4457,09	0,4206	1,0527	2959,91
549	549	random_forest_50	19741467,29	4443,14	0,4243	1,0523	2953,8
550	550	random_forest_100	20282805,26	4503,64	0,4085	1,0538	2985,68
551	551	random_forest_100	20174404,57	4491,59	0,4116	1,0535	2972,75
552	552	random_forest_100	19792544,75	4448,88	0,4228	1,0525	2993,98
553	553	random_forest_100	19680297,51	4436,25	0,426	1,0522	2953,21
554	554	random_forest_100	20107708,11	4484,16	0,4136	1,0533	2986,03
555	555	random_forest_100	19386431,16	4403,0	0,4346	1,0514	2943,29
556	556	random_forest_100	20203715,44	4494,85	0,4108	1,0535	2985,44
557	557	random_forest_100	19855833,2	4455,99	0,4209	1,0526	2983,95
558	558	random_forest_100	19590984,52	4426,17	0,4286	1,0519	2983,81
559	559	random_forest_100	20323287,79	4508,14	0,4073	1,0539	3032,04
560	560	random_forest_100	20700150,39	4549,74	0,3963	1,0549	3039,7
561	561	random_forest_100	20134403,25	4487,14	0,4128	1,0534	2964,45
562	562	random_forest_100	19430050,99	4407,95	0,4333	1,0515	2940,71
563	563	random_forest_100	20360656,64	4512,28	0,4062	1,054	2953,25
564	564	random_forest_100	19183839,03	4379,94	0,4405	1,0508	2934,39
565	565	random_forest_100	20029866,97	4475,47	0,4159	1,0531	2962,18
566	566	random_forest_100	20209621,97	4495,51	0,4106	1,0536	3040,2
567	567	random_forest_100	21128831,08	4596,61	0,3838	1,056	3111,3
568	568	random_forest_100	20518045,7	4529,68	0,4016	1,0544	3013,9
569	569	random_forest_100	19612003,18	4428,54	0,428	1,052	2934,39
570	570	random_forest_100	19541820,8	4420,61	0,4301	1,0518	2980,74
571	571	random_forest_100	19297390,2	4392,88	0,4372	1,0511	2960,74
572	572	random_forest_100	19905865,09	4461,6	0,4195	1,0528	2940,62
573	573	random_forest_100	19600679,21	4427,27	0,4284	1,0519	2943,16
574	574	random_forest_100	19642000,5	4431,93	0,4272	1,0521	2945,1
575	575	random_forest_100	19978311,51	4469,71	0,4174	1,0529	2995,52
576	576	random_forest_100	19667727,72	4434,83	0,4264	1,0521	2925,24
577	577	random_forest_100	19733582,72	4442,25	0,4245	1,0523	2981,01
578	578	random_forest_100	19304888,44	4393,73	0,43700000000000006	1,0512	2913,8
579	579	random_forest_100	19604500,71	4427,7	0,4283	1,052	2978,35
580	580	random_forest_100	19766045,86	4445,9	0,4235	1,0524	2924,1
581	581	random_forest_100	19815712,21	4451,48	0,4221	1,0525	2981,03
582	582	random_forest_100	20206840,66	4495,2	0,4107	1,0536	2999,64
583	583	random_forest_100	19854357,51	4455,82	0,42100000000000004	1,0526	2963,16
584	584	random_forest_100	20400243,55	4516,66	0,405	1,0541	3033,23
585	585	random_forest_100	20042384,55	4476,87	0,4155	1,0531	3031,3
586	586	random_forest_100	20588212,2	4537,42	0,3996	1,0546	2985,39
587	587	random_forest_100	19729226,4	4441,76	0,4246	1,0523	2943,5
588	588	random_forest_100	19415623,09	4406,32	0,4338	1,0515	3008,74
589	589	random_forest_100	20416558,66	4518,47	0,4046	1,0541	3063,61
590	590	random_forest_100	20046790,1	4477,36	0,4154	1,0531	2952,47
591	591	random_forest_100	20321565,98	4507,94	0,4073	1,0539	3030,02
592	592	random_forest_100	19857408,5	4456,17	0,4209	1,0526	2982,82
593	593	random_forest_100	19044570,0	4364,01	0,4446	1,0505	2937,67
594	594	random_forest_100	20321025,92	4507,88	0,4074	1,0539	3048,02
595	595	random_forest_100	19546417,03	4421,13	0,4299	1,0518	3022,21
596	596	random_forest_100	20157463,15	4489,71	0,4121	1,0534	3037,79
597	597	random_forest_100	19029051,88	4362,23	0,445	1,0504	2914,24
598	598	random_forest_100	19965164,68	4468,24	0,4177	1,0529	3002,02
599	599	random_forest_100	19616097,05	4429,01	0,4279	1,052	2922,15
600	600	random_forest_1000	19544816,88	4420,95	0,43	1,0518	2954,75
601	601	random_forest_1000	19625049,88	4430,02	0,4277	1,052	2964,35
602	602	random_forest_1000	19646752,41	4432,47	0,42700000000000005	1,0521	2968,15
603	603	random_forest_1000	19736049,53	4442,53	0,4244	1,0523	2963,12
604	604	random_forest_1000	19330235,84	4396,62	0,4363	1,0512	2946,89
605	605	random_forest_1000	19467164,47	4412,16	0,4323	1,0516	2947,04
606	606	random_forest_1000	19529398,23	4419,21	0,4304	1,0518	2972,4
607	607	random_forest_1000	19637893,91	4431,47	0,4273	1,052	2947,86
608	608	random_forest_1000	19623501,53	4429,84	0,4277	1,052	2936,64
609	609	random_forest_1000	19539246,39	4420,32	0,4302	1,0518	2953,7
610	610	random_forest_1000	19644009,87	4432,16	0,4271	1,0521	2952,91
611	611	random_forest_1000	19523361,3	4418,52	0,4306	1,0517	2970,24
612	612	random_forest_1000	19858141,08	4456,25	0,4209	1,0526	2961,39
613	613	random_forest_1000	19899313,07	4460,86	0,4197	1,0527	2973,99
614	614	random_forest_1000	19673789,1	4435,51	0,4262	1,0521	2974,0
615	615	random_forest_1000	19555376,0	4422,15	0,4297	1,0518	2952,46
616	616	random_forest_1000	19599121,18	4427,09	0,4284	1,0519	2954,11
617	617	random_forest_1000	19667133,42	4434,76	0,4264	1,0521	2954,77
618	618	random_forest_1000	19484349,91	4414,11	0,4318	1,0516	2955,21
619	619	random_forest_1000	19797030,65	4449,39	0,4226	1,0525	2976,85
620	620	random_forest_1000	19582312,21	4425,19	0,4289	1,0519	2979,01
621	621	random_forest_1000	19651498,52	4433,0	0,4269	1,0521	2966,07
622	622	random_forest_1000	19398998,16	4404,43	0,4342	1,0514	2945,24
623	623	random_forest_1000	19671688,83	4435,28	0,4263	1,0521	2971,73
624	624	random_forest_1000	19683731,36	4436,64	0,4259	1,0522	2971,28
625	625	random_forest_1000	19473509,94	4412,88	0,4321	1,0516	2956,35
626	626	random_forest_1000	19414495,87	4406,19	0,4338	1,0515	2965,51
627	627	random_forest_1000	19898976,1	4460,83	0,4197	1,0527	2975,68
628	628	random_forest_1000	19534734,96	4419,81	0,4303	1,0518	2961,28
629	629	random_forest_1000	19598803,67	4427,05	0,4284	1,0519	2954,72
630	630	random_forest_1000	19457935,06	4411,11	0,4325	1,0516	2937,82
631	631	random_forest_1000	19787723,06	4448,34	0,4229	1,0524	2971,13
632	632	random_forest_1000	19550313,48	4421,57	0,4298	1,0518	2951,48
633	633	random_forest_1000	19446748,69	4409,85	0,4329	1,0515	2956,19
634	634	random_forest_1000	19541727,76	4420,6	0,4301	1,0518	2955,73
635	635	random_forest_1000	19378608,64	4402,11	0,4348	1,0514	2934,0
636	636	random_forest_1000	19650774,66	4432,92	0,4269	1,0521	2966,68
637	637	random_forest_1000	19530508,68	4419,33	0,4304	1,0518	2953,59
638	638	random_forest_1000	19274965,44	4390,33	0,4379	1,0511	2930,17
639	639	random_forest_1000	19596735,01	4426,82	0,4285	1,0519	2971,85
640	640	random_forest_1000	19717259,83	4440,41	0,425	1,0523	2968,6
641	641	random_forest_1000	19578612,28	4424,77	0,429	1,0519	2962,73
642	642	random_forest_1000	19738086,63	4442,76	0,4244	1,0523	2972,34
643	643	random_forest_1000	19684882,58	4436,76	0,4259	1,0522	2942,91
644	644	random_forest_1000	19638467,35	4431,53	0,4273	1,052	2958,83
645	645	random_forest_1000	19664265,84	4434,44	0,4265	1,0521	2978,1
646	646	random_forest_1000	19955179,16	4467,12	0,418	1,0529	2983,24
647	647	random_forest_1000	19746261,27	4443,68	0,4241	1,0523	2973,28
648	648	random_forest_1000	19859067,04	4456,35	0,4208	1,0526	2964,4
649	649	random_forest_1000	19605001,32	4427,75	0,4282	1,052	2971,62
650	650	mlp_100	21803014,08	4669,37	0,3641	1,0578	3207,29
651	651	mlp_100	21804917,0	4669,57	0,3641	1,0578	3208,86
652	652	mlp_100	21934638,37	4683,44	0,3603	1,0581	3254,74
653	653	mlp_100	21923755,04	4682,28	0,3606	1,0581	3254,09
654	654	mlp_100	22038619,05	4694,53	0,3573	1,0584	3282,35
655	655	mlp_100	21755553,07	4664,28	0,3655	1,0577	3189,87
656	656	mlp_100	21759278,85	4664,68	0,3654	1,0577	3193,73
657	657	mlp_100	22011804,4	4691,67	0,358	1,0583	3272,84
658	658	mlp_100	21957705,14	4685,9	0,3596	1,0582	3258,71
659	659	mlp_100	21793460,5	4668,35	0,3644	1,0578	3207,05
660	660	mlp_100	22057177,16	4696,51	0,3567	1,0585	3284,14
661	661	mlp_100	22109461,82	4702,07	0,3552	1,0586	3288,59
662	662	mlp_100	21736453,9	4662,24	0,3661	1,0576	3187,73
663	663	mlp_100	21928492,96	4682,79	0,3605	1,0581	3251,59
664	664	mlp_100	22077401,53	4698,66	0,3561	1,0585	3283,57
665	665	mlp_100	21773310,82	4666,19	0,365	1,0577	3199,94
666	666	mlp_100	22079657,92	4698,9	0,3561	1,0585	3283,23
667	667	mlp_100	21936384,17	4683,63	0,3602	1,0581	3252,63
668	668	mlp_100	21978714,84	4688,15	0,359	1,0583	3265,49
669	669	mlp_100	21891380,43	4678,82	0,3616	1,058	3240,88
670	670	mlp_100	21852124,97	4674,63	0,3627	1,0579	3214,26
671	671	mlp_100	21968245,5	4687,03	0,3593	1,0582	3266,39
672	672	mlp_100	21918378,71	4681,71	0,3608	1,0581	3253,94
673	673	mlp_100	21942443,74	4684,28	0,3601	1,0582	3258,34
674	674	mlp_100	22077073,1	4698,62	0,3561	1,0585	3286,63
675	675	mlp_100	22025922,96	4693,18	0,3576	1,0584	3281,21
676	676	mlp_100	22061708,09	4696,99	0,3566	1,0585	3282,91
677	677	mlp_100	21743173,82	4662,96	0,3659	1,0576	3190,83
678	678	mlp_100	21731084,95	4661,66	0,3662	1,0576	3187,97
679	679	mlp_100	21743677,8	4663,01	0,3659	1,0576	3191,68
680	680	mlp_100	21746603,58	4663,33	0,3658	1,0576	3186,42
681	681	mlp_100	21909096,12	4680,72	0,361	1,0581	3252,36
682	682	mlp_100	22037879,9	4694,45	0,3573	1,0584	3282,3
683	683	mlp_100	22097104,1	4700,76	0,3556	1,0586	3286,17
684	684	mlp_100	21955924,11	4685,71	0,3597	1,0582	3258,66
685	685	mlp_100	21779375,03	4666,84	0,3648	1,0577	3200,66
686	686	mlp_100	22109536,56	4702,08	0,3552	1,0586	3292,8
687	687	mlp_100	21968748,8	4687,08	0,3593	1,0582	3265,92
688	688	mlp_100	21793256,87	4668,32	0,3644	1,0578	3206,77
689	689	mlp_100	21760412,91	4664,81	0,3654	1,0577	3196,86
690	690	mlp_100	22033106,73	4693,94	0,3574	1,0584	3281,35
691	691	mlp_100	21840776,47	4673,41	0,363	1,0579	3215,92
692	692	mlp_100	22087204,72	4699,7	0,3559	1,0585	3285,35
693	693	mlp_100	21933438,3	4683,31	0,3603	1,0581	3257,98
694	694	mlp_100	21932160,22	4683,18	0,3604	1,0581	3260,96
695	695	mlp_100	21788105,48	4667,77	0,3646	1,0577	3204,52
696	696	mlp_100	22048824,38	4695,62	0,35700000000000004	1,0584	3283,55
697	697	mlp_100	21917687,12	4681,63	0,3608	1,0581	3227,26
698	698	mlp_100	21777737,45	4666,66	0,3649	1,0577	3203,86
699	699	mlp_100	21834468,24	4672,74	0,3632	1,0579	3211,33
700	700	mlp_100_50	23625188,79	4860,57	0,311	1,0626	3331,92
701	701	mlp_100_50	23694443,11	4867,69	0,309	1,0628	3353,6
702	702	mlp_100_50	23542403,36	4852,05	0,3134	1,0624	3319,54
703	703	mlp_100_50	23361444,77	4833,37	0,3187	1,0619	3259,43
704	704	mlp_100_50	23310828,72	4828,13	0,3202	1,0618	3269,67
705	705	mlp_100_50	23450357,27	4842,56	0,3161	1,0622	3260,71
706	706	mlp_100_50	23477671,34	4845,38	0,3153	1,0622	3271,62
707	707	mlp_100_50	24009064,02	4899,9	0,2998	1,0636	3397,08
708	708	mlp_100_50	23563549,49	4854,23	0,3128	1,0625	3306,51
709	709	mlp_100_50	23570149,57	4854,91	0,3126	1,0625	3281,25
710	710	mlp_100_50	23591297,66	4857,09	0,312	1,0625	3309,06
711	711	mlp_100_50	23715843,8	4869,89	0,3084	1,0629	3296,16
712	712	mlp_100_50	23566611,74	4854,55	0,3127	1,0625	3272,49
713	713	mlp_100_50	23516987,13	4849,43	0,3142	1,0623	3274,44
714	714	mlp_100_50	23595103,54	4857,48	0,3119	1,0625	3305,96
715	715	mlp_100_50	23668779,02	4865,06	0,3097	1,0627	3328,34
716	716	mlp_100_50	23306514,87	4827,68	0,3203	1,0618	3250,76
717	717	mlp_100_50	23520917,12	4849,84	0,314	1,0623	3323,45
718	718	mlp_100_50	23931575,07	4891,99	0,3021	1,0634	3364,72
719	719	mlp_100_50	23262113,66	4823,08	0,3216	1,0617	3249,8
720	720	mlp_100_50	24037296,73	4902,78	0,299	1,0637	3388,27
721	721	mlp_100_50	23553813,1	4853,23	0,3131	1,0624	3283,94
722	722	mlp_100_50	23605850,54	4858,59	0,3116	1,0626	3290,46
723	723	mlp_100_50	23651504,3	4863,28	0,3102	1,0627	3367,81
724	724	mlp_100_50	23541173,87	4851,92	0,3134	1,0624	3301,19
725	725	mlp_100_50	23428285,14	4840,28	0,3167	1,0621	3262,19
726	726	mlp_100_50	23632470,54	4861,32	0,3108	1,0626	3319,97
727	727	mlp_100_50	23698370,89	4868,1	0,3089	1,0628	3335,72
728	728	mlp_100_50	23548155,75	4852,64	0,3132	1,0624	3303,03
729	729	mlp_100_50	23432234,47	4840,69	0,3166	1,0621	3268,28
730	730	mlp_100_50	23548566,75	4852,69	0,3132	1,0624	3278,24
731	731	mlp_100_50	23534920,6	4851,28	0,3136	1,0624	3280,45
732	732	mlp_100_50	23646110,06	4862,73	0,3104	1,0627	3312,36
733	733	mlp_100_50	23631488,91	4861,22	0,3108	1,0626	3325,99
734	734	mlp_100_50	23733575,58	4871,71	0,3078	1,0629	3322,87
735	735	mlp_100_50	23342620,43	4831,42	0,3192	1,0619	3254,67
736	736	mlp_100_50	23725751,65	4870,91	0,3081	1,0629	3322,61
737	737	mlp_100_50	23241921,87	4820,99	0,3222	1,0616	3245,16
738	738	mlp_100_50	23744008,65	4872,78	0,3075	1,0629	3319,38
739	739	mlp_100_50	23461147,52	4843,67	0,3158	1,0622	3280,01
740	740	mlp_100_50	23460797,75	4843,63	0,3158	1,0622	3268,42
741	741	mlp_100_50	23663560,66	4864,52	0,3099	1,0627	3322,8
742	742	mlp_100_50	23559229,64	4853,79	0,3129	1,0624	3272,67
743	743	mlp_100_50	23415876,04	4839,0	0,3171	1,0621	3261,63
744	744	mlp_100_50	23365780,75	4833,82	0,3186	1,0619	3256,77
745	745	mlp_100_50	24147599,71	4914,02	0,2958	1,064	3401,95
746	746	mlp_100_50	23303686,62	4827,39	0,3204	1,0618	3239,68
747	747	mlp_100_50	23230545,69	4819,81	0,3225	1,0616	3246,27
748	748	mlp_100_50	23303126,67	4827,33	0,3204	1,0618	3254,99
749	749	mlp_100_50	23441318,46	4841,62	0,3164	1,0621	3274,71
750	750	mlp_100_100_50	23923598,7	4891,18	0,3023	1,0634	3313,32
751	751	mlp_100_100_50	23209532,51	4817,63	0,3231	1,0615	3231,16
752	752	mlp_100_100_50	23225583,43	4819,29	0,3227	1,0616	3198,84
753	753	mlp_100_100_50	23383441,95	4835,64	0,318	1,062	3237,9
754	754	mlp_100_100_50	23087068,74	4804,9	0,3267	1,0612	3183,27
755	755	mlp_100_100_50	23108711,87	4807,15	0,3261	1,0612	3184,95
756	756	mlp_100_100_50	23187724,67	4815,36	0,3238	1,0615	3223,71
757	757	mlp_100_100_50	23062366,73	4802,33	0,3274	1,0611	3186,97
758	758	mlp_100_100_50	23165707,94	4813,08	0,3244	1,0614	3178,93
759	759	mlp_100_100_50	22895056,48	4784,88	0,3323	1,0607	3153,72
760	760	mlp_100_100_50	23137684,77	4810,16	0,3252	1,0613	3201,45
761	761	mlp_100_100_50	23331548,88	4830,27	0,3196	1,0618	3222,5
762	762	mlp_100_100_50	23249211,92	4821,74	0,322	1,0616	3210,49
763	763	mlp_100_100_50	23096499,48	4805,88	0,3264	1,0612	3185,85
764	764	mlp_100_100_50	23061731,7	4802,26	0,3274	1,0611	3177,23
765	765	mlp_100_100_50	23142348,01	4810,65	0,3251	1,0613	3205,78
766	766	mlp_100_100_50	23139769,76	4810,38	0,3252	1,0613	3220,04
767	767	mlp_100_100_50	23239305,69	4820,72	0,3223	1,0616	3214,02
768	768	mlp_100_100_50	23372074,84	4834,47	0,3184	1,0619	3252,51
769	769	mlp_100_100_50	23058431,73	4801,92	0,3275	1,0611	3206,96
770	770	mlp_100_100_50	23276662,04	4824,59	0,3212	1,0617	3235,71
771	771	mlp_100_100_50	23269224,15	4823,82	0,3214	1,0617	3206,69
772	772	mlp_100_100_50	23104506,8	4806,71	0,3262	1,0612	3183,85
773	773	mlp_100_100_50	23105781,87	4806,85	0,3261	1,0612	3185,33
774	774	mlp_100_100_50	23132040,58	4809,58	0,3254	1,0613	3193,63
775	775	mlp_100_100_50	23169400,79	4813,46	0,3243	1,0614	3185,85
776	776	mlp_100_100_50	23063366,84	4802,43	0,3274	1,0611	3185,23
777	777	mlp_100_100_50	23083544,45	4804,53	0,3268	1,0612	3190,16
778	778	mlp_100_100_50	23201866,61	4816,83	0,3233	1,0615	3226,13
779	779	mlp_100_100_50	23375434,46	4834,81	0,3183	1,062	3247,61
780	780	mlp_100_100_50	23264099,06	4823,29	0,3215	1,0617	3202,62
781	781	mlp_100_100_50	23426385,5	4840,08	0,3168	1,0621	3254,93
782	782	mlp_100_100_50	23230691,03	4819,82	0,3225	1,0616	3219,9
783	783	mlp_100_100_50	23142071,93	4810,62	0,3251	1,0613	3196,12
784	784	mlp_100_100_50	23234882,98	4820,26	0,3224	1,0616	3219,54
785	785	mlp_100_100_50	23257407,11	4822,59	0,3217	1,0616	3232,05
786	786	mlp_100_100_50	23411210,55	4838,51	0,3172	1,062	3248,73
787	787	mlp_100_100_50	23160437,9	4812,53	0,3246	1,0614	3192,89
788	788	mlp_100_100_50	23053163,71	4801,37	0,3277	1,0611	3207,71
789	789	mlp_100_100_50	23238674,24	4820,65	0,3223	1,0616	3205,71
790	790	mlp_100_100_50	23299376,99	4826,94	0,3205	1,0618	3211,14
791	791	mlp_100_100_50	23217928,69	4818,5	0,3229	1,0615	3198,61
792	792	mlp_100_100_50	23184568,17	4815,04	0,3238	1,0614	3199,03
793	793	mlp_100_100_50	23085054,46	4804,69	0,3267	1,0612	3187,13
794	794	mlp_100_100_50	23028162,82	4798,77	0,3284	1,061	3203,25
795	795	mlp_100_100_50	23401277,41	4837,49	0,3175	1,062	3239,52
796	796	mlp_100_100_50	23606095,24	4858,61	0,3116	1,0626	3288,18
797	797	mlp_100_100_50	23827260,36	4881,32	0,3051	1,0632	3293,76
798	798	mlp_100_100_50	23444177,31	4841,92	0,3163	1,0621	3250,42
799	799	mlp_100_100_50	23287970,97	4825,76	0,3208	1,0617	3237,86
800	800	decision_tree	33720632,83	5806,95	0,0166	1,0894	3577,87
801	801	decision_tree	31518162,25	5614,1	0,0808	1,0835	3472,52
802	802	decision_tree	31984801,32	5655,51	0,0672	1,0848	3606,62
803	803	decision_tree	30009877,67	5478,13	0,1248	1,0795	3343,07
804	804	decision_tree	37275268,59	6105,35	-0,0871	1,0988	3995,09
805	805	decision_tree	33419735,1	5780,98	0,0253	1,0886	3652,98
806	806	decision_tree	30598046,36	5531,55	0,1076	1,0811	3421,19
807	807	decision_tree	30102338,13	5486,56	0,1221	1,0798	3331,18
808	808	decision_tree	32540506,81	5704,43	0,051	1,0862	3505,33
809	809	decision_tree	31466782,26	5609,53	0,0823	1,0834	3407,29
810	810	decision_tree	32548543,05	5705,13	0,0508	1,0863	3669,54
811	811	decision_tree	33416097,07	5780,67	0,0255	1,0886	3639,74
812	812	decision_tree	32753467,19	5723,06	0,0448	1,0868	3545,5
813	813	decision_tree	31768404,16	5636,35	0,0735	1,0842	3556,65
814	814	decision_tree	30389838,13	5512,7	0,1137	1,0805	3461,97
815	815	decision_tree	30674073,46	5538,42	0,1054	1,0813	3457,26
816	816	decision_tree	33318410,6	5772,21	0,0283	1,0883	3626,49
817	817	decision_tree	34016533,8	5832,37	0,0079	1,0902	3664,09
818	818	decision_tree	31838933,96	5642,6	0,0715	1,0844	3414,27
819	819	decision_tree	32427764,9	5694,54	0,0543	1,0859	3479,14
820	820	decision_tree	34867741,91	5904,89	-0,0169	1,0924	3649,36
821	821	decision_tree	34144569,54	5843,34	0,0042	1,0905	3729,14
822	822	decision_tree	30869858,04	5556,06	0,0997	1,0818	3373,13
823	823	decision_tree	33285890,37	5769,39	0,0293	1,0882	3512,99
824	824	decision_tree	32921804,64	5737,75	0,0399	1,0873	3714,24
825	825	decision_tree	31311940,78	5595,71	0,0868	1,083	3387,47
826	826	decision_tree	31163265,28	5582,41	0,0912	1,0826	3423,9
827	827	decision_tree	36804165,75	6066,64	-0,0734	1,0975	3914,27
828	828	decision_tree	32205827,81	5675,02	0,0608	1,0854	3427,81
829	829	decision_tree	32626192,05	5711,93	0,0485	1,0865	3596,69
830	830	decision_tree	36342334,44	6028,46	-0,0599	1,0963	3730,79
831	831	decision_tree	32821182,54	5728,98	0,0428	1,087	3561,87
832	832	decision_tree	34432483,44	5867,92	-0,0042	1,0913	3699,34
833	833	decision_tree	32989354,3	5743,64	0,0379	1,0874	3598,34
834	834	decision_tree	33351523,18	5775,08	0,0273	1,0884	3586,75
835	835	decision_tree	29541341,06	5435,19	0,1385	1,0783	3323,51
836	836	decision_tree	33492913,91	5787,31	0,0232	1,0888	3623,18
837	837	decision_tree	32141672,19	5669,36	0,0626	1,0852	3558,61
838	838	decision_tree	32623543,05	5711,7	0,0486	1,0865	3540,4
839	839	decision_tree	42624606,34	6528,75	-0,2431	1,113	3783,17
840	840	decision_tree	31011788,08	5568,82	0,0956	1,0822	3547,02
841	841	decision_tree	34380275,64	5863,47	-0,0027	1,0911	3607,62
842	842	decision_tree	32031606,57	5659,65	0,0658	1,0849	3677,46
843	843	decision_tree	32868616,32	5733,12	0,0414	1,0871	3553,59
844	844	decision_tree	33958139,26	5827,36	0,0096	1,09	3659,3
845	845	decision_tree	35103928,19	5924,86	-0,0238	1,093	3773,84
846	846	decision_tree	33631738,41	5799,29	0,0192	1,0891	3724,17
847	847	decision_tree	34030993,38	5833,61	0,0075	1,0902	3633,11
848	848	decision_tree	31416576,54	5605,05	0,0838	1,0833	3493,43
849	849	decision_tree	34393162,25	5864,57	-0,003	1,0912	3638,08
850	850	adaboost	23841804,34	4882,81	0,3047	1,0632	3944,0
851	851	adaboost	22765293,74	4771,3	0,3361	1,0603	3865,63
852	852	adaboost	24317156,17	4931,24	0,2908	1,0644	4044,41
853	853	adaboost	23322089,31	4829,29	0,3198	1,0618	3924,48
854	854	adaboost	25923325,05	5091,5	0,244	1,0687	3932,58
855	855	adaboost	25046518,54	5004,65	0,2695	1,0664	3982,51
856	856	adaboost	24548224,18	4954,62	0,2841	1,0651	4070,08
857	857	adaboost	22626320,52	4756,71	0,3401	1,06	3788,5
858	858	adaboost	24931357,78	4993,13	0,2729	1,0661	4010,86
859	859	adaboost	22920801,66	4787,57	0,3315	1,0607	3741,09
860	860	adaboost	22770255,4	4771,82	0,3359	1,0603	3822,92
861	861	adaboost	23883183,81	4887,04	0,3035	1,0633	3900,65
862	862	adaboost	22731289,62	4767,73	0,3371	1,0602	3917,68
863	863	adaboost	23127256,7	4809,08	0,3255	1,0613	3971,33
864	864	adaboost	24846829,52	4984,66	0,2754	1,0659	4075,44
865	865	adaboost	23163220,29	4812,82	0,3245	1,0614	3840,99
866	866	adaboost	22319755,19	4724,38	0,3491	1,0592	3762,94
867	867	adaboost	22883722,28	4783,69	0,3326	1,0606	3833,37
868	868	adaboost	21878105,17	4677,4	0,3619	1,058	3790,32
869	869	adaboost	22171964,23	4708,71	0,3534	1,0588	3826,83
870	870	adaboost	22733774,74	4767,99	0,337	1,0603	3833,78
871	871	adaboost	25734738,55	5072,94	0,2495	1,0682	4055,27
872	872	adaboost	24535029,06	4953,28	0,2845	1,065	3978,43
873	873	adaboost	23769626,96	4875,41	0,3068	1,063	3853,73
874	874	adaboost	24043204,33	4903,39	0,2988	1,0637	4000,73
875	875	adaboost	25174464,23	5017,42	0,2658	1,0667	3963,17
876	876	adaboost	22474601,57	4740,74	0,3446	1,0596	3763,25
877	877	adaboost	23946095,24	4893,47	0,3016	1,0635	3969,19
878	878	adaboost	23865903,92	4885,27	0,304	1,0633	3991,31
879	879	adaboost	24775197,46	4977,47	0,2775	1,0657	3965,9
880	880	adaboost	23593887,17	4857,35	0,3119	1,0625	3950,71
881	881	adaboost	23324316,04	4829,53	0,3198	1,0618	3888,42
882	882	adaboost	23124484,79	4808,79	0,3256	1,0613	3840,54
883	883	adaboost	24486547,83	4948,39	0,2859	1,0649	3994,87
884	884	adaboost	24689260,47	4968,83	0,28	1,0654	4052,99
885	885	adaboost	25327948,23	5032,69	0,2613	1,0671	4019,44
886	886	adaboost	24391314,04	4938,76	0,2887	1,0646	4016,58
887	887	adaboost	23999609,69	4898,94	0,3001	1,0636	4002,37
888	888	adaboost	22805915,79	4775,55	0,3349	1,0604	3919,65
889	889	adaboost	23231066,14	4819,86	0,3225	1,0616	3916,01
890	890	adaboost	23221971,05	4818,92	0,3228	1,0615	3873,49
891	891	adaboost	24190029,31	4918,34	0,2945	1,0641	3952,6
892	892	adaboost	24488654,95	4948,6	0,2858	1,0649	4028,39
893	893	adaboost	25380892,86	5037,95	0,2598	1,0673	4076,27
894	894	adaboost	23015026,3	4797,4	0,3288	1,061	3859,77
895	895	adaboost	22502271,43	4743,66	0,3437	1,0596	3801,71
896	896	adaboost	23054541,22	4801,51	0,3276	1,0611	3840,7
897	897	adaboost	23294654,05	4826,45	0,3206	1,0617	3853,0
898	898	adaboost	23923751,35	4891,19	0,3023	1,0634	3964,88
899	899	adaboost	23374371,33	4834,7	0,3183	1,062	3942,75
900	900	bagging	22327594,75	4725,21	0,3488	1,0592	3217,43
901	901	bagging	20819646,11	4562,86	0,3928	1,0552	3079,03
902	902	bagging	22063846,91	4697,22	0,3565	1,0585	3205,61
903	903	bagging	22813459,22	4776,34	0,3347	1,0605	3201,3
904	904	bagging	22805146,51	4775,47	0,3349	1,0604	3312,22
905	905	bagging	19359571,73	4399,95	0,4354	1,0513	2885,64
906	906	bagging	20696347,68	4549,32	0,3964	1,0549	2949,85
907	907	bagging	22904485,89	4785,86	0,332	1,0607	3289,6
908	908	bagging	22048283,43	4695,56	0,35700000000000004	1,0584	3168,26
909	909	bagging	23534124,26	4851,2	0,3137	1,0624	3141,96
910	910	bagging	20130419,24	4486,69	0,4129	1,0534	3011,55
911	911	bagging	22685018,53	4762,88	0,3384	1,0601	3219,73
912	912	bagging	19925150,19	4463,76	0,4189	1,0528	3012,54
913	913	bagging	20083473,89	4481,46	0,4143	1,0532	3056,45
914	914	bagging	21930619,24	4683,01	0,3604	1,0581	3220,83
915	915	bagging	21481269,49	4634,79	0,3735	1,0569	3100,21
916	916	bagging	20109399,75	4484,35	0,4135	1,0533	3000,12
917	917	bagging	22115883,21	4702,75	0,355	1,0586	3284,6
918	918	bagging	20933522,02	4575,32	0,3895	1,0555	3099,52
919	919	bagging	21312145,37	4616,51	0,3785	1,0565	3012,05
920	920	bagging	24069948,38	4906,11	0,298	1,0638	3173,57
921	921	bagging	21574703,98	4644,86	0,3708	1,0572	3089,33
922	922	bagging	22751115,38	4769,81	0,3365	1,0603	3231,07
923	923	bagging	22436367,61	4736,7	0,3457	1,0595	3176,96
924	924	bagging	19596075,37	4426,75	0,4285	1,0519	3010,09
925	925	bagging	19329774,87	4396,56	0,4363	1,0512	2952,0
926	926	bagging	21980836,67	4688,37	0,359	1,0583	3145,89
927	927	bagging	20597702,21	4538,47	0,3993	1,0546	3040,09
928	928	bagging	25310494,25	5030,95	0,2618	1,0671	3369,27
929	929	bagging	20693795,33	4549,04	0,3965	1,0548	3080,29
930	930	bagging	23215963,1	4818,29	0,3229	1,0615	3369,68
931	931	bagging	20978456,21	4580,22	0,3882	1,0556	3139,33
932	932	bagging	23215795,33	4818,28	0,3229	1,0615	3393,79
933	933	bagging	19809595,75	4450,8	0,4223	1,0525	2861,95
934	934	bagging	21395659,36	4625,54	0,376	1,0567	3127,97
935	935	bagging	19223103,34	4384,42	0,4394	1,0509	2923,76
936	936	bagging	23085666,89	4804,75	0,3267	1,0612	3314,05
937	937	bagging	22675812,29	4761,91	0,3387	1,0601	3166,19
938	938	bagging	21741776,18	4662,81	0,3659	1,0576	3101,94
939	939	bagging	20044808,95	4477,14	0,4154	1,0531	2962,76
940	940	bagging	22978968,67	4793,64	0,3298	1,0609	3227,56
941	941	bagging	22935492,89	4789,1	0,3311	1,0608	3152,84
942	942	bagging	22563550,9	4750,11	0,342	1,0598	3199,32
943	943	bagging	21250189,7	4609,79	0,3803	1,0563	3143,19
944	944	bagging	21282292,97	4613,27	0,3793	1,0564	3237,23
945	945	bagging	18577804,7	4310,2	0,4582	1,0492	2913,45
946	946	bagging	19928655,96	4464,15	0,4188	1,0528	3021,1
947	947	bagging	20947651,64	4576,86	0,3891	1,0555	3098,45
948	948	bagging	21734696,29	4662,05	0,3661	1,0576	3050,87
949	949	bagging	24919778,54	4991,97	0,2732	1,0659999999999998	3256,66
950	950	extra_trees	18736949,78	4328,62	0,4536	1,0497	2777,71
951	951	extra_trees	18019973,12	4244,99	0,4745	1,0478	2707,2
952	952	extra_trees	19430468,58	4408,0	0,4333	1,0515	2786,18
953	953	extra_trees	19626641,4	4430,2	0,4276	1,052	2811,44
954	954	extra_trees	19165151,33	4377,8	0,4411	1,0508	2786,36
955	955	extra_trees	18724102,7	4327,14	0,4539	1,0496	2788,96
956	956	extra_trees	19072582,86	4367,22	0,4438	1,0505	2804,09
957	957	extra_trees	19311528,73	4394,49	0,4368	1,0512	2777,48
958	958	extra_trees	18845393,79	4341,13	0,4504	1,0499	2740,5
959	959	extra_trees	19176339,53	4379,08	0,4407	1,0508	2771,71
960	960	extra_trees	18716227,57	4326,23	0,4542	1,0496	2736,59
961	961	extra_trees	18003553,66	4243,06	0,4749	1,0477	2727,15
962	962	extra_trees	19049999,02	4364,63	0,4444	1,0505	2743,39
963	963	extra_trees	18844376,89	4341,01	0,4504	1,0499	2721,61
964	964	extra_trees	19189354,75	4380,57	0,4404	1,0509	2764,24
965	965	extra_trees	19661664,64	4434,15	0,4266	1,0521	2818,36
966	966	extra_trees	18768155,25	4332,22	0,4526	1,0497	2770,82
967	967	extra_trees	19191489,7	4380,81	0,4403	1,0509	2805,05
968	968	extra_trees	18749041,31	4330,02	0,4532	1,0497	2753,78
969	969	extra_trees	19265991,84	4389,3	0,4381	1,0511	2767,79
970	970	extra_trees	18806956,05	4336,7	0,4515	1,0498	2802,53
971	971	extra_trees	18640145,08	4317,42	0,4564	1,0494	2765,01
972	972	extra_trees	18466870,16	4297,31	0,4614	1,0489	2692,78
973	973	extra_trees	19047206,59	4364,31	0,4445	1,0505	2786,34
974	974	extra_trees	18583436,88	4310,85	0,45799999999999996	1,0493	2705,39
975	975	extra_trees	18725595,42	4327,31	0,4539	1,0496	2766,85
976	976	extra_trees	19294268,35	4392,52	0,4373	1,0511	2816,36
977	977	extra_trees	18642502,6	4317,7	0,4563	1,0494	2742,44
978	978	extra_trees	18878222,06	4344,91	0,4494	1,05	2780,91
979	979	extra_trees	18617942,14	4314,85	0,457	1,0493	2712,51
980	980	extra_trees	19037065,02	4363,15	0,4448	1,0505	2788,27
981	981	extra_trees	19013838,25	4360,49	0,4455	1,0504	2771,76
982	982	extra_trees	18681141,19	4322,17	0,4552	1,0495	2750,62
983	983	extra_trees	19389949,58	4403,4	0,4345	1,0514	2757,53
984	984	extra_trees	18820324,57	4338,24	0,4511	1,0499	2764,56
985	985	extra_trees	18777857,01	4333,34	0,4524	1,0498	2749,65
986	986	extra_trees	18847678,77	4341,39	0,4503	1,05	2814,87
987	987	extra_trees	18936585,13	4351,62	0,4477	1,0502	2776,32
988	988	extra_trees	18847715,85	4341,4	0,4503	1,05	2765,43
989	989	extra_trees	19460988,22	4411,46	0,4324	1,0516	2757,45
990	990	extra_trees	18083156,93	4252,43	0,4726	1,0479	2685,83
991	991	extra_trees	18503954,87	4301,62	0,4604	1,0490000000000002	2734,23
992	992	extra_trees	18450408,08	4295,39	0,4619	1,0489	2769,74
993	993	extra_trees	19004854,79	4359,46	0,4457	1,0504	2739,45
994	994	extra_trees	18250855,54	4272,1	0,4677	1,0484	2700,03
995	995	extra_trees	18942004,34	4352,24	0,4476	1,0502	2816,29
996	996	extra_trees	19597183,23	4426,87	0,4285	1,0519	2802,29
997	997	extra_trees	18836380,44	4340,09	0,4507	1,0499	2710,56
998	998	extra_trees	18456777,85	4296,14	0,4617	1,0489	2771,1
999	999	extra_trees	18228080,69	4269,44	0,4684	1,0483	2755,22
1000	1000	gradient_boosting	19474896,35	4413,04	0,43200000000000005	1,0516	3004,74
1001	1001	gradient_boosting	19116817,28	4372,28	0,4425	1,0507	2980,65
1002	1002	gradient_boosting	19603280,87	4427,56	0,4283	1,052	3032,78
1003	1003	gradient_boosting	19789584,91	4448,55	0,4229	1,0524	3024,02
1004	1004	gradient_boosting	19856031,56	4456,01	0,4209	1,0526	3015,3
1005	1005	gradient_boosting	19507551,59	4416,74	0,4311	1,0517	3006,36
1006	1006	gradient_boosting	20204252,1	4494,91	0,4108	1,0535	3051,16
1007	1007	gradient_boosting	19290294,99	4392,07	0,4374	1,0511	2968,27
1008	1008	gradient_boosting	20015985,78	4473,92	0,4163	1,053	3023,88
1009	1009	gradient_boosting	19627757,06	4430,32	0,4276	1,052	3007,35
1010	1010	gradient_boosting	19834915,07	4453,64	0,4215	1,0526	3044,39
1011	1011	gradient_boosting	20182512,11	4492,5	0,4114	1,0535	3068,85
1012	1012	gradient_boosting	19476770,91	4413,25	0,43200000000000005	1,0516	3006,1
1013	1013	gradient_boosting	19665626,4	4434,59	0,4265	1,0521	3017,31
1014	1014	gradient_boosting	19444892,07	4409,64	0,4329	1,0515	2977,23
1015	1015	gradient_boosting	19479380,87	4413,55	0,4319	1,0516	2986,88
1016	1016	gradient_boosting	19706658,74	4439,22	0,4253	1,0522	3024,61
1017	1017	gradient_boosting	19878195,86	4458,5	0,4203	1,0527	3023,96
1018	1018	gradient_boosting	19253206,02	4387,85	0,4385	1,051	2975,56
1019	1019	gradient_boosting	19557386,76	4422,37	0,4296	1,0518	3018,76
1020	1020	gradient_boosting	19404074,18	4405,01	0,4341	1,0514	2969,02
1021	1021	gradient_boosting	19382985,47	4402,61	0,4347	1,0514	3015,36
1022	1022	gradient_boosting	19909327,99	4461,99	0,4194	1,0528	3036,37
1023	1023	gradient_boosting	19917069,35	4462,85	0,4191	1,0528	3029,71
1024	1024	gradient_boosting	19854649,21	4455,86	0,42100000000000004	1,0526	3002,76
1025	1025	gradient_boosting	19746525,13	4443,71	0,4241	1,0523	3004,07
1026	1026	gradient_boosting	19546309,21	4421,12	0,43	1,0518	2994,65
1027	1027	gradient_boosting	19457694,08	4411,09	0,4325	1,0516	3007,5
1028	1028	gradient_boosting	19455925,56	4410,89	0,4326	1,0516	2996,42
1029	1029	gradient_boosting	19330657,6	4396,66	0,4362	1,0512	2994,81
1030	1030	gradient_boosting	20313822,76	4507,09	0,4076	1,0538	3023,39
1031	1031	gradient_boosting	19384739,65	4402,81	0,4347	1,0514	2980,68
1032	1032	gradient_boosting	19571219,1	4423,94	0,4292	1,0519	3020,67
1033	1033	gradient_boosting	19439416,58	4409,02	0,4331	1,0515	3003,38
1034	1034	gradient_boosting	20287944,52	4504,21	0,4083	1,0538	3050,67
1035	1035	gradient_boosting	19419569,14	4406,76	0,4336	1,0515	3015,39
1036	1036	gradient_boosting	19091653,25	4369,4	0,4432	1,0506	2983,94
1037	1037	gradient_boosting	19047252,23	4364,32	0,4445	1,0505	2964,24
1038	1038	gradient_boosting	19235485,4	4385,83	0,439	1,051	2988,32
1039	1039	gradient_boosting	19606326,51	4427,9	0,4282	1,052	2989,83
1040	1040	gradient_boosting	19560691,84	4422,75	0,4295	1,0518	3012,48
1041	1041	gradient_boosting	20065862,62	4479,49	0,4148	1,0532	3046,65
1042	1042	gradient_boosting	19821210,2	4452,1	0,4219	1,0525	3031,61
1043	1043	gradient_boosting	19165137,84	4377,8	0,4411	1,0508	2967,35
1044	1044	gradient_boosting	19359476,4	4399,94	0,4354	1,0513	2994,52
1045	1045	gradient_boosting	20157869,98	4489,75	0,4121	1,0534	3053,86
1046	1046	gradient_boosting	19716679,77	4440,35	0,425	1,0523	3029,68
1047	1047	gradient_boosting	19151306,89	4376,22	0,4415	1,0508	2980,1
1048	1048	gradient_boosting	19268002,65	4389,53	0,4381	1,0511	2971,41
1049	1049	gradient_boosting	19808181,23	4450,64	0,4223	1,0525	3022,17
0	0	linear_regression	29038999,53	5388,78	0,2206	1,0708	3861,83
1	1	linear_regression	29038999,53	5388,78	0,2206	1,0708	3861,83
2	2	linear_regression	29038999,53	5388,78	0,2206	1,0708	3861,83
3	3	linear_regression	29038999,53	5388,78	0,2206	1,0708	3861,83
4	4	linear_regression	29038999,53	5388,78	0,2206	1,0708	3861,83
5	5	linear_regression	29038999,53	5388,78	0,2206	1,0708	3861,83
6	6	linear_regression	29038999,53	5388,78	0,2206	1,0708	3861,83
7	7	linear_regression	29038999,53	5388,78	0,2206	1,0708	3861,83
8	8	linear_regression	29038999,53	5388,78	0,2206	1,0708	3861,83
9	9	linear_regression	29038999,53	5388,78	0,2206	1,0708	3861,83
10	10	linear_regression	29038999,53	5388,78	0,2206	1,0708	3861,83
11	11	linear_regression	29038999,53	5388,78	0,2206	1,0708	3861,83
12	12	linear_regression	29038999,53	5388,78	0,2206	1,0708	3861,83
13	13	linear_regression	29038999,53	5388,78	0,2206	1,0708	3861,83
14	14	linear_regression	29038999,53	5388,78	0,2206	1,0708	3861,83
15	15	linear_regression	29038999,53	5388,78	0,2206	1,0708	3861,83
16	16	linear_regression	29038999,53	5388,78	0,2206	1,0708	3861,83
17	17	linear_regression	29038999,53	5388,78	0,2206	1,0708	3861,83
18	18	linear_regression	29038999,53	5388,78	0,2206	1,0708	3861,83
19	19	linear_regression	29038999,53	5388,78	0,2206	1,0708	3861,83
20	20	linear_regression	29038999,53	5388,78	0,2206	1,0708	3861,83
21	21	linear_regression	29038999,53	5388,78	0,2206	1,0708	3861,83
22	22	linear_regression	29038999,53	5388,78	0,2206	1,0708	3861,83
23	23	linear_regression	29038999,53	5388,78	0,2206	1,0708	3861,83
24	24	linear_regression	29038999,53	5388,78	0,2206	1,0708	3861,83
25	25	linear_regression	29038999,53	5388,78	0,2206	1,0708	3861,83
26	26	linear_regression	29038999,53	5388,78	0,2206	1,0708	3861,83
27	27	linear_regression	29038999,53	5388,78	0,2206	1,0708	3861,83
28	28	linear_regression	29038999,53	5388,78	0,2206	1,0708	3861,83
29	29	linear_regression	29038999,53	5388,78	0,2206	1,0708	3861,83
30	30	linear_regression	29038999,53	5388,78	0,2206	1,0708	3861,83
31	31	linear_regression	29038999,53	5388,78	0,2206	1,0708	3861,83
32	32	linear_regression	29038999,53	5388,78	0,2206	1,0708	3861,83
33	33	linear_regression	29038999,53	5388,78	0,2206	1,0708	3861,83
34	34	linear_regression	29038999,53	5388,78	0,2206	1,0708	3861,83
35	35	linear_regression	29038999,53	5388,78	0,2206	1,0708	3861,83
36	36	linear_regression	29038999,53	5388,78	0,2206	1,0708	3861,83
37	37	linear_regression	29038999,53	5388,78	0,2206	1,0708	3861,83
38	38	linear_regression	29038999,53	5388,78	0,2206	1,0708	3861,83
39	39	linear_regression	29038999,53	5388,78	0,2206	1,0708	3861,83
40	40	linear_regression	29038999,53	5388,78	0,2206	1,0708	3861,83
41	41	linear_regression	29038999,53	5388,78	0,2206	1,0708	3861,83
42	42	linear_regression	29038999,53	5388,78	0,2206	1,0708	3861,83
43	43	linear_regression	29038999,53	5388,78	0,2206	1,0708	3861,83
44	44	linear_regression	29038999,53	5388,78	0,2206	1,0708	3861,83
45	45	linear_regression	29038999,53	5388,78	0,2206	1,0708	3861,83
46	46	linear_regression	29038999,53	5388,78	0,2206	1,0708	3861,83
47	47	linear_regression	29038999,53	5388,78	0,2206	1,0708	3861,83
48	48	linear_regression	29038999,53	5388,78	0,2206	1,0708	3861,83
49	49	linear_regression	29038999,53	5388,78	0,2206	1,0708	3861,83
50	50	svr_linear	29042421,91	5389,1	0,2206	1,0708	3636,9
51	51	svr_linear	29042421,91	5389,1	0,2206	1,0708	3636,9
52	52	svr_linear	29042421,91	5389,1	0,2206	1,0708	3636,9
53	53	svr_linear	29042421,91	5389,1	0,2206	1,0708	3636,9
54	54	svr_linear	29042421,91	5389,1	0,2206	1,0708	3636,9
55	55	svr_linear	29042421,91	5389,1	0,2206	1,0708	3636,9
56	56	svr_linear	29042421,91	5389,1	0,2206	1,0708	3636,9
57	57	svr_linear	29042421,91	5389,1	0,2206	1,0708	3636,9
58	58	svr_linear	29042421,91	5389,1	0,2206	1,0708	3636,9
59	59	svr_linear	29042421,91	5389,1	0,2206	1,0708	3636,9
60	60	svr_linear	29042421,91	5389,1	0,2206	1,0708	3636,9
61	61	svr_linear	29042421,91	5389,1	0,2206	1,0708	3636,9
62	62	svr_linear	29042421,91	5389,1	0,2206	1,0708	3636,9
63	63	svr_linear	29042421,91	5389,1	0,2206	1,0708	3636,9
64	64	svr_linear	29042421,91	5389,1	0,2206	1,0708	3636,9
65	65	svr_linear	29042421,91	5389,1	0,2206	1,0708	3636,9
66	66	svr_linear	29042421,91	5389,1	0,2206	1,0708	3636,9
67	67	svr_linear	29042421,91	5389,1	0,2206	1,0708	3636,9
68	68	svr_linear	29042421,91	5389,1	0,2206	1,0708	3636,9
69	69	svr_linear	29042421,91	5389,1	0,2206	1,0708	3636,9
70	70	svr_linear	29042421,91	5389,1	0,2206	1,0708	3636,9
71	71	svr_linear	29042421,91	5389,1	0,2206	1,0708	3636,9
72	72	svr_linear	29042421,91	5389,1	0,2206	1,0708	3636,9
73	73	svr_linear	29042421,91	5389,1	0,2206	1,0708	3636,9
74	74	svr_linear	29042421,91	5389,1	0,2206	1,0708	3636,9
75	75	svr_linear	29042421,91	5389,1	0,2206	1,0708	3636,9
76	76	svr_linear	29042421,91	5389,1	0,2206	1,0708	3636,9
77	77	svr_linear	29042421,91	5389,1	0,2206	1,0708	3636,9
78	78	svr_linear	29042421,91	5389,1	0,2206	1,0708	3636,9
79	79	svr_linear	29042421,91	5389,1	0,2206	1,0708	3636,9
80	80	svr_linear	29042421,91	5389,1	0,2206	1,0708	3636,9
81	81	svr_linear	29042421,91	5389,1	0,2206	1,0708	3636,9
82	82	svr_linear	29042421,91	5389,1	0,2206	1,0708	3636,9
83	83	svr_linear	29042421,91	5389,1	0,2206	1,0708	3636,9
84	84	svr_linear	29042421,91	5389,1	0,2206	1,0708	3636,9
85	85	svr_linear	29042421,91	5389,1	0,2206	1,0708	3636,9
86	86	svr_linear	29042421,91	5389,1	0,2206	1,0708	3636,9
87	87	svr_linear	29042421,91	5389,1	0,2206	1,0708	3636,9
88	88	svr_linear	29042421,91	5389,1	0,2206	1,0708	3636,9
89	89	svr_linear	29042421,91	5389,1	0,2206	1,0708	3636,9
90	90	svr_linear	29042421,91	5389,1	0,2206	1,0708	3636,9
91	91	svr_linear	29042421,91	5389,1	0,2206	1,0708	3636,9
92	92	svr_linear	29042421,91	5389,1	0,2206	1,0708	3636,9
93	93	svr_linear	29042421,91	5389,1	0,2206	1,0708	3636,9
94	94	svr_linear	29042421,91	5389,1	0,2206	1,0708	3636,9
95	95	svr_linear	29042421,91	5389,1	0,2206	1,0708	3636,9
96	96	svr_linear	29042421,91	5389,1	0,2206	1,0708	3636,9
97	97	svr_linear	29042421,91	5389,1	0,2206	1,0708	3636,9
98	98	svr_linear	29042421,91	5389,1	0,2206	1,0708	3636,9
99	99	svr_linear	29042421,91	5389,1	0,2206	1,0708	3636,9
100	100	svr_poly_2	41297290,94	6426,3	-0,1083	1,1007	4403,51
101	101	svr_poly_2	41297290,94	6426,3	-0,1083	1,1007	4403,51
102	102	svr_poly_2	41297290,94	6426,3	-0,1083	1,1007	4403,51
103	103	svr_poly_2	41297290,94	6426,3	-0,1083	1,1007	4403,51
104	104	svr_poly_2	41297290,94	6426,3	-0,1083	1,1007	4403,51
105	105	svr_poly_2	41297290,94	6426,3	-0,1083	1,1007	4403,51
106	106	svr_poly_2	41297290,94	6426,3	-0,1083	1,1007	4403,51
107	107	svr_poly_2	41297290,94	6426,3	-0,1083	1,1007	4403,51
108	108	svr_poly_2	41297290,94	6426,3	-0,1083	1,1007	4403,51
109	109	svr_poly_2	41297290,94	6426,3	-0,1083	1,1007	4403,51
110	110	svr_poly_2	41297290,94	6426,3	-0,1083	1,1007	4403,51
111	111	svr_poly_2	41297290,94	6426,3	-0,1083	1,1007	4403,51
112	112	svr_poly_2	41297290,94	6426,3	-0,1083	1,1007	4403,51
113	113	svr_poly_2	41297290,94	6426,3	-0,1083	1,1007	4403,51
114	114	svr_poly_2	41297290,94	6426,3	-0,1083	1,1007	4403,51
115	115	svr_poly_2	41297290,94	6426,3	-0,1083	1,1007	4403,51
116	116	svr_poly_2	41297290,94	6426,3	-0,1083	1,1007	4403,51
117	117	svr_poly_2	41297290,94	6426,3	-0,1083	1,1007	4403,51
118	118	svr_poly_2	41297290,94	6426,3	-0,1083	1,1007	4403,51
119	119	svr_poly_2	41297290,94	6426,3	-0,1083	1,1007	4403,51
120	120	svr_poly_2	41297290,94	6426,3	-0,1083	1,1007	4403,51
121	121	svr_poly_2	41297290,94	6426,3	-0,1083	1,1007	4403,51
122	122	svr_poly_2	41297290,94	6426,3	-0,1083	1,1007	4403,51
123	123	svr_poly_2	41297290,94	6426,3	-0,1083	1,1007	4403,51
124	124	svr_poly_2	41297290,94	6426,3	-0,1083	1,1007	4403,51
125	125	svr_poly_2	41297290,94	6426,3	-0,1083	1,1007	4403,51
126	126	svr_poly_2	41297290,94	6426,3	-0,1083	1,1007	4403,51
127	127	svr_poly_2	41297290,94	6426,3	-0,1083	1,1007	4403,51
128	128	svr_poly_2	41297290,94	6426,3	-0,1083	1,1007	4403,51
129	129	svr_poly_2	41297290,94	6426,3	-0,1083	1,1007	4403,51
130	130	svr_poly_2	41297290,94	6426,3	-0,1083	1,1007	4403,51
131	131	svr_poly_2	41297290,94	6426,3	-0,1083	1,1007	4403,51
132	132	svr_poly_2	41297290,94	6426,3	-0,1083	1,1007	4403,51
133	133	svr_poly_2	41297290,94	6426,3	-0,1083	1,1007	4403,51
134	134	svr_poly_2	41297290,94	6426,3	-0,1083	1,1007	4403,51
135	135	svr_poly_2	41297290,94	6426,3	-0,1083	1,1007	4403,51
136	136	svr_poly_2	41297290,94	6426,3	-0,1083	1,1007	4403,51
137	137	svr_poly_2	41297290,94	6426,3	-0,1083	1,1007	4403,51
138	138	svr_poly_2	41297290,94	6426,3	-0,1083	1,1007	4403,51
139	139	svr_poly_2	41297290,94	6426,3	-0,1083	1,1007	4403,51
140	140	svr_poly_2	41297290,94	6426,3	-0,1083	1,1007	4403,51
141	141	svr_poly_2	41297290,94	6426,3	-0,1083	1,1007	4403,51
142	142	svr_poly_2	41297290,94	6426,3	-0,1083	1,1007	4403,51
143	143	svr_poly_2	41297290,94	6426,3	-0,1083	1,1007	4403,51
144	144	svr_poly_2	41297290,94	6426,3	-0,1083	1,1007	4403,51
145	145	svr_poly_2	41297290,94	6426,3	-0,1083	1,1007	4403,51
146	146	svr_poly_2	41297290,94	6426,3	-0,1083	1,1007	4403,51
147	147	svr_poly_2	41297290,94	6426,3	-0,1083	1,1007	4403,51
148	148	svr_poly_2	41297290,94	6426,3	-0,1083	1,1007	4403,51
149	149	svr_poly_2	41297290,94	6426,3	-0,1083	1,1007	4403,51
150	150	svr_poly_3	41258827,41	6423,3	-0,1073	1,1006	4403,75
151	151	svr_poly_3	41258827,41	6423,3	-0,1073	1,1006	4403,75
152	152	svr_poly_3	41258827,41	6423,3	-0,1073	1,1006	4403,75
153	153	svr_poly_3	41258827,41	6423,3	-0,1073	1,1006	4403,75
154	154	svr_poly_3	41258827,41	6423,3	-0,1073	1,1006	4403,75
155	155	svr_poly_3	41258827,41	6423,3	-0,1073	1,1006	4403,75
156	156	svr_poly_3	41258827,41	6423,3	-0,1073	1,1006	4403,75
157	157	svr_poly_3	41258827,41	6423,3	-0,1073	1,1006	4403,75
158	158	svr_poly_3	41258827,41	6423,3	-0,1073	1,1006	4403,75
159	159	svr_poly_3	41258827,41	6423,3	-0,1073	1,1006	4403,75
160	160	svr_poly_3	41258827,41	6423,3	-0,1073	1,1006	4403,75
161	161	svr_poly_3	41258827,41	6423,3	-0,1073	1,1006	4403,75
162	162	svr_poly_3	41258827,41	6423,3	-0,1073	1,1006	4403,75
163	163	svr_poly_3	41258827,41	6423,3	-0,1073	1,1006	4403,75
164	164	svr_poly_3	41258827,41	6423,3	-0,1073	1,1006	4403,75
165	165	svr_poly_3	41258827,41	6423,3	-0,1073	1,1006	4403,75
166	166	svr_poly_3	41258827,41	6423,3	-0,1073	1,1006	4403,75
167	167	svr_poly_3	41258827,41	6423,3	-0,1073	1,1006	4403,75
168	168	svr_poly_3	41258827,41	6423,3	-0,1073	1,1006	4403,75
169	169	svr_poly_3	41258827,41	6423,3	-0,1073	1,1006	4403,75
170	170	svr_poly_3	41258827,41	6423,3	-0,1073	1,1006	4403,75
171	171	svr_poly_3	41258827,41	6423,3	-0,1073	1,1006	4403,75
172	172	svr_poly_3	41258827,41	6423,3	-0,1073	1,1006	4403,75
173	173	svr_poly_3	41258827,41	6423,3	-0,1073	1,1006	4403,75
174	174	svr_poly_3	41258827,41	6423,3	-0,1073	1,1006	4403,75
175	175	svr_poly_3	41258827,41	6423,3	-0,1073	1,1006	4403,75
176	176	svr_poly_3	41258827,41	6423,3	-0,1073	1,1006	4403,75
177	177	svr_poly_3	41258827,41	6423,3	-0,1073	1,1006	4403,75
178	178	svr_poly_3	41258827,41	6423,3	-0,1073	1,1006	4403,75
179	179	svr_poly_3	41258827,41	6423,3	-0,1073	1,1006	4403,75
180	180	svr_poly_3	41258827,41	6423,3	-0,1073	1,1006	4403,75
181	181	svr_poly_3	41258827,41	6423,3	-0,1073	1,1006	4403,75
182	182	svr_poly_3	41258827,41	6423,3	-0,1073	1,1006	4403,75
183	183	svr_poly_3	41258827,41	6423,3	-0,1073	1,1006	4403,75
184	184	svr_poly_3	41258827,41	6423,3	-0,1073	1,1006	4403,75
185	185	svr_poly_3	41258827,41	6423,3	-0,1073	1,1006	4403,75
186	186	svr_poly_3	41258827,41	6423,3	-0,1073	1,1006	4403,75
187	187	svr_poly_3	41258827,41	6423,3	-0,1073	1,1006	4403,75
188	188	svr_poly_3	41258827,41	6423,3	-0,1073	1,1006	4403,75
189	189	svr_poly_3	41258827,41	6423,3	-0,1073	1,1006	4403,75
190	190	svr_poly_3	41258827,41	6423,3	-0,1073	1,1006	4403,75
191	191	svr_poly_3	41258827,41	6423,3	-0,1073	1,1006	4403,75
192	192	svr_poly_3	41258827,41	6423,3	-0,1073	1,1006	4403,75
193	193	svr_poly_3	41258827,41	6423,3	-0,1073	1,1006	4403,75
194	194	svr_poly_3	41258827,41	6423,3	-0,1073	1,1006	4403,75
195	195	svr_poly_3	41258827,41	6423,3	-0,1073	1,1006	4403,75
196	196	svr_poly_3	41258827,41	6423,3	-0,1073	1,1006	4403,75
197	197	svr_poly_3	41258827,41	6423,3	-0,1073	1,1006	4403,75
198	198	svr_poly_3	41258827,41	6423,3	-0,1073	1,1006	4403,75
199	199	svr_poly_3	41258827,41	6423,3	-0,1073	1,1006	4403,75
200	200	svr_poly_4	41194638,86	6418,3	-0,1056	1,1005	4406,64
201	201	svr_poly_4	41194638,86	6418,3	-0,1056	1,1005	4406,64
202	202	svr_poly_4	41194638,86	6418,3	-0,1056	1,1005	4406,64
203	203	svr_poly_4	41194638,86	6418,3	-0,1056	1,1005	4406,64
204	204	svr_poly_4	41194638,86	6418,3	-0,1056	1,1005	4406,64
205	205	svr_poly_4	41194638,86	6418,3	-0,1056	1,1005	4406,64
206	206	svr_poly_4	41194638,86	6418,3	-0,1056	1,1005	4406,64
207	207	svr_poly_4	41194638,86	6418,3	-0,1056	1,1005	4406,64
208	208	svr_poly_4	41194638,86	6418,3	-0,1056	1,1005	4406,64
209	209	svr_poly_4	41194638,86	6418,3	-0,1056	1,1005	4406,64
210	210	svr_poly_4	41194638,86	6418,3	-0,1056	1,1005	4406,64
211	211	svr_poly_4	41194638,86	6418,3	-0,1056	1,1005	4406,64
212	212	svr_poly_4	41194638,86	6418,3	-0,1056	1,1005	4406,64
213	213	svr_poly_4	41194638,86	6418,3	-0,1056	1,1005	4406,64
214	214	svr_poly_4	41194638,86	6418,3	-0,1056	1,1005	4406,64
215	215	svr_poly_4	41194638,86	6418,3	-0,1056	1,1005	4406,64
216	216	svr_poly_4	41194638,86	6418,3	-0,1056	1,1005	4406,64
217	217	svr_poly_4	41194638,86	6418,3	-0,1056	1,1005	4406,64
218	218	svr_poly_4	41194638,86	6418,3	-0,1056	1,1005	4406,64
219	219	svr_poly_4	41194638,86	6418,3	-0,1056	1,1005	4406,64
220	220	svr_poly_4	41194638,86	6418,3	-0,1056	1,1005	4406,64
221	221	svr_poly_4	41194638,86	6418,3	-0,1056	1,1005	4406,64
222	222	svr_poly_4	41194638,86	6418,3	-0,1056	1,1005	4406,64
223	223	svr_poly_4	41194638,86	6418,3	-0,1056	1,1005	4406,64
224	224	svr_poly_4	41194638,86	6418,3	-0,1056	1,1005	4406,64
225	225	svr_poly_4	41194638,86	6418,3	-0,1056	1,1005	4406,64
226	226	svr_poly_4	41194638,86	6418,3	-0,1056	1,1005	4406,64
227	227	svr_poly_4	41194638,86	6418,3	-0,1056	1,1005	4406,64
228	228	svr_poly_4	41194638,86	6418,3	-0,1056	1,1005	4406,64
229	229	svr_poly_4	41194638,86	6418,3	-0,1056	1,1005	4406,64
230	230	svr_poly_4	41194638,86	6418,3	-0,1056	1,1005	4406,64
231	231	svr_poly_4	41194638,86	6418,3	-0,1056	1,1005	4406,64
232	232	svr_poly_4	41194638,86	6418,3	-0,1056	1,1005	4406,64
233	233	svr_poly_4	41194638,86	6418,3	-0,1056	1,1005	4406,64
234	234	svr_poly_4	41194638,86	6418,3	-0,1056	1,1005	4406,64
235	235	svr_poly_4	41194638,86	6418,3	-0,1056	1,1005	4406,64
236	236	svr_poly_4	41194638,86	6418,3	-0,1056	1,1005	4406,64
237	237	svr_poly_4	41194638,86	6418,3	-0,1056	1,1005	4406,64
238	238	svr_poly_4	41194638,86	6418,3	-0,1056	1,1005	4406,64
239	239	svr_poly_4	41194638,86	6418,3	-0,1056	1,1005	4406,64
240	240	svr_poly_4	41194638,86	6418,3	-0,1056	1,1005	4406,64
241	241	svr_poly_4	41194638,86	6418,3	-0,1056	1,1005	4406,64
242	242	svr_poly_4	41194638,86	6418,3	-0,1056	1,1005	4406,64
243	243	svr_poly_4	41194638,86	6418,3	-0,1056	1,1005	4406,64
244	244	svr_poly_4	41194638,86	6418,3	-0,1056	1,1005	4406,64
245	245	svr_poly_4	41194638,86	6418,3	-0,1056	1,1005	4406,64
246	246	svr_poly_4	41194638,86	6418,3	-0,1056	1,1005	4406,64
247	247	svr_poly_4	41194638,86	6418,3	-0,1056	1,1005	4406,64
248	248	svr_poly_4	41194638,86	6418,3	-0,1056	1,1005	4406,64
249	249	svr_poly_4	41194638,86	6418,3	-0,1056	1,1005	4406,64
250	250	svr_poly_10	80675341,21	8981,95	-1,1652	1,1968	5188,63
251	251	svr_poly_10	80675341,21	8981,95	-1,1652	1,1968	5188,63
252	252	svr_poly_10	80675341,21	8981,95	-1,1652	1,1968	5188,63
253	253	svr_poly_10	80675341,21	8981,95	-1,1652	1,1968	5188,63
254	254	svr_poly_10	80675341,21	8981,95	-1,1652	1,1968	5188,63
255	255	svr_poly_10	80675341,21	8981,95	-1,1652	1,1968	5188,63
256	256	svr_poly_10	80675341,21	8981,95	-1,1652	1,1968	5188,63
257	257	svr_poly_10	80675341,21	8981,95	-1,1652	1,1968	5188,63
258	258	svr_poly_10	80675341,21	8981,95	-1,1652	1,1968	5188,63
259	259	svr_poly_10	80675341,21	8981,95	-1,1652	1,1968	5188,63
260	260	svr_poly_10	80675341,21	8981,95	-1,1652	1,1968	5188,63
261	261	svr_poly_10	80675341,21	8981,95	-1,1652	1,1968	5188,63
262	262	svr_poly_10	80675341,21	8981,95	-1,1652	1,1968	5188,63
263	263	svr_poly_10	80675341,21	8981,95	-1,1652	1,1968	5188,63
264	264	svr_poly_10	80675341,21	8981,95	-1,1652	1,1968	5188,63
265	265	svr_poly_10	80675341,21	8981,95	-1,1652	1,1968	5188,63
266	266	svr_poly_10	80675341,21	8981,95	-1,1652	1,1968	5188,63
267	267	svr_poly_10	80675341,21	8981,95	-1,1652	1,1968	5188,63
268	268	svr_poly_10	80675341,21	8981,95	-1,1652	1,1968	5188,63
269	269	svr_poly_10	80675341,21	8981,95	-1,1652	1,1968	5188,63
270	270	svr_poly_10	80675341,21	8981,95	-1,1652	1,1968	5188,63
271	271	svr_poly_10	80675341,21	8981,95	-1,1652	1,1968	5188,63
272	272	svr_poly_10	80675341,21	8981,95	-1,1652	1,1968	5188,63
273	273	svr_poly_10	80675341,21	8981,95	-1,1652	1,1968	5188,63
274	274	svr_poly_10	80675341,21	8981,95	-1,1652	1,1968	5188,63
275	275	svr_poly_10	80675341,21	8981,95	-1,1652	1,1968	5188,63
276	276	svr_poly_10	80675341,21	8981,95	-1,1652	1,1968	5188,63
277	277	svr_poly_10	80675341,21	8981,95	-1,1652	1,1968	5188,63
278	278	svr_poly_10	80675341,21	8981,95	-1,1652	1,1968	5188,63
279	279	svr_poly_10	80675341,21	8981,95	-1,1652	1,1968	5188,63
280	280	svr_poly_10	80675341,21	8981,95	-1,1652	1,1968	5188,63
281	281	svr_poly_10	80675341,21	8981,95	-1,1652	1,1968	5188,63
282	282	svr_poly_10	80675341,21	8981,95	-1,1652	1,1968	5188,63
283	283	svr_poly_10	80675341,21	8981,95	-1,1652	1,1968	5188,63
284	284	svr_poly_10	80675341,21	8981,95	-1,1652	1,1968	5188,63
285	285	svr_poly_10	80675341,21	8981,95	-1,1652	1,1968	5188,63
286	286	svr_poly_10	80675341,21	8981,95	-1,1652	1,1968	5188,63
287	287	svr_poly_10	80675341,21	8981,95	-1,1652	1,1968	5188,63
288	288	svr_poly_10	80675341,21	8981,95	-1,1652	1,1968	5188,63
289	289	svr_poly_10	80675341,21	8981,95	-1,1652	1,1968	5188,63
290	290	svr_poly_10	80675341,21	8981,95	-1,1652	1,1968	5188,63
291	291	svr_poly_10	80675341,21	8981,95	-1,1652	1,1968	5188,63
292	292	svr_poly_10	80675341,21	8981,95	-1,1652	1,1968	5188,63
293	293	svr_poly_10	80675341,21	8981,95	-1,1652	1,1968	5188,63
294	294	svr_poly_10	80675341,21	8981,95	-1,1652	1,1968	5188,63
295	295	svr_poly_10	80675341,21	8981,95	-1,1652	1,1968	5188,63
296	296	svr_poly_10	80675341,21	8981,95	-1,1652	1,1968	5188,63
297	297	svr_poly_10	80675341,21	8981,95	-1,1652	1,1968	5188,63
298	298	svr_poly_10	80675341,21	8981,95	-1,1652	1,1968	5188,63
299	299	svr_poly_10	80675341,21	8981,95	-1,1652	1,1968	5188,63
300	300	svr_poly_15	2622124829,32	51206,69	-69,3733	7,3954	11850,91
301	301	svr_poly_15	2622124829,32	51206,69	-69,3733	7,3954	11850,91
302	302	svr_poly_15	2622124829,32	51206,69	-69,3733	7,3954	11850,91
303	303	svr_poly_15	2622124829,32	51206,69	-69,3733	7,3954	11850,91
304	304	svr_poly_15	2622124829,32	51206,69	-69,3733	7,3954	11850,91
305	305	svr_poly_15	2622124829,32	51206,69	-69,3733	7,3954	11850,91
306	306	svr_poly_15	2622124829,32	51206,69	-69,3733	7,3954	11850,91
307	307	svr_poly_15	2622124829,32	51206,69	-69,3733	7,3954	11850,91
308	308	svr_poly_15	2622124829,32	51206,69	-69,3733	7,3954	11850,91
309	309	svr_poly_15	2622124829,32	51206,69	-69,3733	7,3954	11850,91
310	310	svr_poly_15	2622124829,32	51206,69	-69,3733	7,3954	11850,91
311	311	svr_poly_15	2622124829,32	51206,69	-69,3733	7,3954	11850,91
312	312	svr_poly_15	2622124829,32	51206,69	-69,3733	7,3954	11850,91
313	313	svr_poly_15	2622124829,32	51206,69	-69,3733	7,3954	11850,91
314	314	svr_poly_15	2622124829,32	51206,69	-69,3733	7,3954	11850,91
315	315	svr_poly_15	2622124829,32	51206,69	-69,3733	7,3954	11850,91
316	316	svr_poly_15	2622124829,32	51206,69	-69,3733	7,3954	11850,91
317	317	svr_poly_15	2622124829,32	51206,69	-69,3733	7,3954	11850,91
318	318	svr_poly_15	2622124829,32	51206,69	-69,3733	7,3954	11850,91
319	319	svr_poly_15	2622124829,32	51206,69	-69,3733	7,3954	11850,91
320	320	svr_poly_15	2622124829,32	51206,69	-69,3733	7,3954	11850,91
321	321	svr_poly_15	2622124829,32	51206,69	-69,3733	7,3954	11850,91
322	322	svr_poly_15	2622124829,32	51206,69	-69,3733	7,3954	11850,91
323	323	svr_poly_15	2622124829,32	51206,69	-69,3733	7,3954	11850,91
324	324	svr_poly_15	2622124829,32	51206,69	-69,3733	7,3954	11850,91
325	325	svr_poly_15	2622124829,32	51206,69	-69,3733	7,3954	11850,91
326	326	svr_poly_15	2622124829,32	51206,69	-69,3733	7,3954	11850,91
327	327	svr_poly_15	2622124829,32	51206,69	-69,3733	7,3954	11850,91
328	328	svr_poly_15	2622124829,32	51206,69	-69,3733	7,3954	11850,91
329	329	svr_poly_15	2622124829,32	51206,69	-69,3733	7,3954	11850,91
330	330	svr_poly_15	2622124829,32	51206,69	-69,3733	7,3954	11850,91
331	331	svr_poly_15	2622124829,32	51206,69	-69,3733	7,3954	11850,91
332	332	svr_poly_15	2622124829,32	51206,69	-69,3733	7,3954	11850,91
333	333	svr_poly_15	2622124829,32	51206,69	-69,3733	7,3954	11850,91
334	334	svr_poly_15	2622124829,32	51206,69	-69,3733	7,3954	11850,91
335	335	svr_poly_15	2622124829,32	51206,69	-69,3733	7,3954	11850,91
336	336	svr_poly_15	2622124829,32	51206,69	-69,3733	7,3954	11850,91
337	337	svr_poly_15	2622124829,32	51206,69	-69,3733	7,3954	11850,91
338	338	svr_poly_15	2622124829,32	51206,69	-69,3733	7,3954	11850,91
339	339	svr_poly_15	2622124829,32	51206,69	-69,3733	7,3954	11850,91
340	340	svr_poly_15	2622124829,32	51206,69	-69,3733	7,3954	11850,91
341	341	svr_poly_15	2622124829,32	51206,69	-69,3733	7,3954	11850,91
342	342	svr_poly_15	2622124829,32	51206,69	-69,3733	7,3954	11850,91
343	343	svr_poly_15	2622124829,32	51206,69	-69,3733	7,3954	11850,91
344	344	svr_poly_15	2622124829,32	51206,69	-69,3733	7,3954	11850,91
345	345	svr_poly_15	2622124829,32	51206,69	-69,3733	7,3954	11850,91
346	346	svr_poly_15	2622124829,32	51206,69	-69,3733	7,3954	11850,91
347	347	svr_poly_15	2622124829,32	51206,69	-69,3733	7,3954	11850,91
348	348	svr_poly_15	2622124829,32	51206,69	-69,3733	7,3954	11850,91
349	349	svr_poly_15	2622124829,32	51206,69	-69,3733	7,3954	11850,91
350	350	svr_rbf	41349686,31	6430,37	-0,1098	1,1009	4404,07
351	351	svr_rbf	41349686,31	6430,37	-0,1098	1,1009	4404,07
352	352	svr_rbf	41349686,31	6430,37	-0,1098	1,1009	4404,07
353	353	svr_rbf	41349686,31	6430,37	-0,1098	1,1009	4404,07
354	354	svr_rbf	41349686,31	6430,37	-0,1098	1,1009	4404,07
355	355	svr_rbf	41349686,31	6430,37	-0,1098	1,1009	4404,07
356	356	svr_rbf	41349686,31	6430,37	-0,1098	1,1009	4404,07
357	357	svr_rbf	41349686,31	6430,37	-0,1098	1,1009	4404,07
358	358	svr_rbf	41349686,31	6430,37	-0,1098	1,1009	4404,07
359	359	svr_rbf	41349686,31	6430,37	-0,1098	1,1009	4404,07
360	360	svr_rbf	41349686,31	6430,37	-0,1098	1,1009	4404,07
361	361	svr_rbf	41349686,31	6430,37	-0,1098	1,1009	4404,07
362	362	svr_rbf	41349686,31	6430,37	-0,1098	1,1009	4404,07
363	363	svr_rbf	41349686,31	6430,37	-0,1098	1,1009	4404,07
364	364	svr_rbf	41349686,31	6430,37	-0,1098	1,1009	4404,07
365	365	svr_rbf	41349686,31	6430,37	-0,1098	1,1009	4404,07
366	366	svr_rbf	41349686,31	6430,37	-0,1098	1,1009	4404,07
367	367	svr_rbf	41349686,31	6430,37	-0,1098	1,1009	4404,07
368	368	svr_rbf	41349686,31	6430,37	-0,1098	1,1009	4404,07
369	369	svr_rbf	41349686,31	6430,37	-0,1098	1,1009	4404,07
370	370	svr_rbf	41349686,31	6430,37	-0,1098	1,1009	4404,07
371	371	svr_rbf	41349686,31	6430,37	-0,1098	1,1009	4404,07
372	372	svr_rbf	41349686,31	6430,37	-0,1098	1,1009	4404,07
373	373	svr_rbf	41349686,31	6430,37	-0,1098	1,1009	4404,07
374	374	svr_rbf	41349686,31	6430,37	-0,1098	1,1009	4404,07
375	375	svr_rbf	41349686,31	6430,37	-0,1098	1,1009	4404,07
376	376	svr_rbf	41349686,31	6430,37	-0,1098	1,1009	4404,07
377	377	svr_rbf	41349686,31	6430,37	-0,1098	1,1009	4404,07
378	378	svr_rbf	41349686,31	6430,37	-0,1098	1,1009	4404,07
379	379	svr_rbf	41349686,31	6430,37	-0,1098	1,1009	4404,07
380	380	svr_rbf	41349686,31	6430,37	-0,1098	1,1009	4404,07
381	381	svr_rbf	41349686,31	6430,37	-0,1098	1,1009	4404,07
382	382	svr_rbf	41349686,31	6430,37	-0,1098	1,1009	4404,07
383	383	svr_rbf	41349686,31	6430,37	-0,1098	1,1009	4404,07
384	384	svr_rbf	41349686,31	6430,37	-0,1098	1,1009	4404,07
385	385	svr_rbf	41349686,31	6430,37	-0,1098	1,1009	4404,07
386	386	svr_rbf	41349686,31	6430,37	-0,1098	1,1009	4404,07
387	387	svr_rbf	41349686,31	6430,37	-0,1098	1,1009	4404,07
388	388	svr_rbf	41349686,31	6430,37	-0,1098	1,1009	4404,07
389	389	svr_rbf	41349686,31	6430,37	-0,1098	1,1009	4404,07
390	390	svr_rbf	41349686,31	6430,37	-0,1098	1,1009	4404,07
391	391	svr_rbf	41349686,31	6430,37	-0,1098	1,1009	4404,07
392	392	svr_rbf	41349686,31	6430,37	-0,1098	1,1009	4404,07
393	393	svr_rbf	41349686,31	6430,37	-0,1098	1,1009	4404,07
394	394	svr_rbf	41349686,31	6430,37	-0,1098	1,1009	4404,07
395	395	svr_rbf	41349686,31	6430,37	-0,1098	1,1009	4404,07
396	396	svr_rbf	41349686,31	6430,37	-0,1098	1,1009	4404,07
397	397	svr_rbf	41349686,31	6430,37	-0,1098	1,1009	4404,07
398	398	svr_rbf	41349686,31	6430,37	-0,1098	1,1009	4404,07
399	399	svr_rbf	41349686,31	6430,37	-0,1098	1,1009	4404,07
400	400	svr_sigmoid	41350736,22	6430,45	-0,1098	1,1009	4404,19
401	401	svr_sigmoid	41350736,22	6430,45	-0,1098	1,1009	4404,19
402	402	svr_sigmoid	41350736,22	6430,45	-0,1098	1,1009	4404,19
403	403	svr_sigmoid	41350736,22	6430,45	-0,1098	1,1009	4404,19
404	404	svr_sigmoid	41350736,22	6430,45	-0,1098	1,1009	4404,19
405	405	svr_sigmoid	41350736,22	6430,45	-0,1098	1,1009	4404,19
406	406	svr_sigmoid	41350736,22	6430,45	-0,1098	1,1009	4404,19
407	407	svr_sigmoid	41350736,22	6430,45	-0,1098	1,1009	4404,19
408	408	svr_sigmoid	41350736,22	6430,45	-0,1098	1,1009	4404,19
409	409	svr_sigmoid	41350736,22	6430,45	-0,1098	1,1009	4404,19
410	410	svr_sigmoid	41350736,22	6430,45	-0,1098	1,1009	4404,19
411	411	svr_sigmoid	41350736,22	6430,45	-0,1098	1,1009	4404,19
412	412	svr_sigmoid	41350736,22	6430,45	-0,1098	1,1009	4404,19
413	413	svr_sigmoid	41350736,22	6430,45	-0,1098	1,1009	4404,19
414	414	svr_sigmoid	41350736,22	6430,45	-0,1098	1,1009	4404,19
415	415	svr_sigmoid	41350736,22	6430,45	-0,1098	1,1009	4404,19
416	416	svr_sigmoid	41350736,22	6430,45	-0,1098	1,1009	4404,19
417	417	svr_sigmoid	41350736,22	6430,45	-0,1098	1,1009	4404,19
418	418	svr_sigmoid	41350736,22	6430,45	-0,1098	1,1009	4404,19
419	419	svr_sigmoid	41350736,22	6430,45	-0,1098	1,1009	4404,19
420	420	svr_sigmoid	41350736,22	6430,45	-0,1098	1,1009	4404,19
421	421	svr_sigmoid	41350736,22	6430,45	-0,1098	1,1009	4404,19
422	422	svr_sigmoid	41350736,22	6430,45	-0,1098	1,1009	4404,19
423	423	svr_sigmoid	41350736,22	6430,45	-0,1098	1,1009	4404,19
424	424	svr_sigmoid	41350736,22	6430,45	-0,1098	1,1009	4404,19
425	425	svr_sigmoid	41350736,22	6430,45	-0,1098	1,1009	4404,19
426	426	svr_sigmoid	41350736,22	6430,45	-0,1098	1,1009	4404,19
427	427	svr_sigmoid	41350736,22	6430,45	-0,1098	1,1009	4404,19
428	428	svr_sigmoid	41350736,22	6430,45	-0,1098	1,1009	4404,19
429	429	svr_sigmoid	41350736,22	6430,45	-0,1098	1,1009	4404,19
430	430	svr_sigmoid	41350736,22	6430,45	-0,1098	1,1009	4404,19
431	431	svr_sigmoid	41350736,22	6430,45	-0,1098	1,1009	4404,19
432	432	svr_sigmoid	41350736,22	6430,45	-0,1098	1,1009	4404,19
433	433	svr_sigmoid	41350736,22	6430,45	-0,1098	1,1009	4404,19
434	434	svr_sigmoid	41350736,22	6430,45	-0,1098	1,1009	4404,19
435	435	svr_sigmoid	41350736,22	6430,45	-0,1098	1,1009	4404,19
436	436	svr_sigmoid	41350736,22	6430,45	-0,1098	1,1009	4404,19
437	437	svr_sigmoid	41350736,22	6430,45	-0,1098	1,1009	4404,19
438	438	svr_sigmoid	41350736,22	6430,45	-0,1098	1,1009	4404,19
439	439	svr_sigmoid	41350736,22	6430,45	-0,1098	1,1009	4404,19
440	440	svr_sigmoid	41350736,22	6430,45	-0,1098	1,1009	4404,19
441	441	svr_sigmoid	41350736,22	6430,45	-0,1098	1,1009	4404,19
442	442	svr_sigmoid	41350736,22	6430,45	-0,1098	1,1009	4404,19
443	443	svr_sigmoid	41350736,22	6430,45	-0,1098	1,1009	4404,19
444	444	svr_sigmoid	41350736,22	6430,45	-0,1098	1,1009	4404,19
445	445	svr_sigmoid	41350736,22	6430,45	-0,1098	1,1009	4404,19
446	446	svr_sigmoid	41350736,22	6430,45	-0,1098	1,1009	4404,19
447	447	svr_sigmoid	41350736,22	6430,45	-0,1098	1,1009	4404,19
448	448	svr_sigmoid	41350736,22	6430,45	-0,1098	1,1009	4404,19
449	449	svr_sigmoid	41350736,22	6430,45	-0,1098	1,1009	4404,19
450	450	random_forest_10	27795325,99	5272,13	0,254	1,0678	3653,7
451	451	random_forest_10	24571143,15	4956,93	0,3406	1,0599	3355,67
452	452	random_forest_10	25106665,66	5010,66	0,3262	1,0612	3404,97
453	453	random_forest_10	24946967,88	4994,69	0,3305	1,0608	3382,35
454	454	random_forest_10	25790066,7	5078,39	0,3078	1,0629	3405,68
455	455	random_forest_10	26163288,47	5115,01	0,2978	1,0638	3608,92
456	456	random_forest_10	23567053,86	4854,59	0,3675	1,0575	3325,55
457	457	random_forest_10	23837859,11	4882,4	0,3602	1,0581	3463,52
458	458	random_forest_10	25700040,44	5069,52	0,3103	1,0627	3405,66
459	459	random_forest_10	25493954,97	5049,15	0,3158	1,0622	3476,95
460	460	random_forest_10	24793630,0	4979,32	0,3346	1,0605	3442,28
461	461	random_forest_10	23930952,38	4891,93	0,3577	1,0584	3225,24
462	462	random_forest_10	26150908,88	5113,8	0,2982	1,0638	3444,63
463	463	random_forest_10	26364601,39	5134,65	0,2924	1,0643	3460,42
464	464	random_forest_10	26783218,23	5175,25	0,2812	1,0653	3388,09
465	465	random_forest_10	25222145,73	5022,17	0,3231	1,0615	3615,7
466	466	random_forest_10	25962915,56	5095,38	0,3032	1,0633	3491,72
467	467	random_forest_10	24052856,3	4904,37	0,3545	1,0587	3319,98
468	468	random_forest_10	23392253,79	4836,55	0,3722	1,0571	3246,01
469	469	random_forest_10	26720716,73	5169,21	0,2829	1,0652	3489,06
470	470	random_forest_10	25657773,18	5065,35	0,3114	1,0626	3478,23
471	471	random_forest_10	25684983,9	5068,04	0,3107	1,0626	3535,08
472	472	random_forest_10	21932929,88	4683,26	0,4114	1,0535	3210,55
473	473	random_forest_10	22631219,41	4757,23	0,3926	1,0552	3319,68
474	474	random_forest_10	25887481,64	5087,97	0,3052	1,0631	3517,97
475	475	random_forest_10	22954811,81	4791,12	0,3839	1,056	3303,18
476	476	random_forest_10	26379634,37	5136,11	0,292	1,0643	3592,25
477	477	random_forest_10	26282996,79	5126,69	0,2946	1,0641	3584,22
478	478	random_forest_10	23258726,46	4822,73	0,3758	1,0567	3234,44
479	479	random_forest_10	27114663,2	5207,17	0,2723	1,0661	3595,26
480	480	random_forest_10	26286322,4	5127,02	0,2945	1,0641	3520,08
481	481	random_forest_10	25793332,46	5078,71	0,3078	1,0629	3517,11
482	482	random_forest_10	27279278,62	5222,96	0,2679	1,0665	3536,38
483	483	random_forest_10	25221484,37	5022,1	0,3231	1,0615	3474,79
484	484	random_forest_10	24824709,57	4982,44	0,3337	1,0605	3479,67
485	485	random_forest_10	26795773,16	5176,46	0,2808	1,0654	3520,41
486	486	random_forest_10	23740545,72	4872,43	0,3628	1,0579	3451,88
487	487	random_forest_10	26490446,91	5146,89	0,289	1,0646	3396,37
488	488	random_forest_10	25956125,11	5094,72	0,3034	1,0633	3588,32
489	489	random_forest_10	26112630,4	5110,05	0,2992	1,0637	3436,96
490	490	random_forest_10	25482504,99	5048,02	0,3161	1,0622	3387,83
491	491	random_forest_10	22935707,41	4789,12	0,3844	1,0559	3337,48
492	492	random_forest_10	29443036,98	5426,14	0,2098	1,0718	3678,57
493	493	random_forest_10	26014761,35	5100,47	0,3018	1,0634	3592,01
494	494	random_forest_10	24749752,56	4974,91	0,3358	1,0604	3309,81
495	495	random_forest_10	27471222,42	5241,3	0,2627	1,067	3696,93
496	496	random_forest_10	25261213,21	5026,05	0,322	1,0616	3367,45
497	497	random_forest_10	23860873,95	4884,76	0,3596	1,0582	3295,46
498	498	random_forest_10	28410301,7	5330,13	0,2375	1,0693	3626,98
499	499	random_forest_10	26192691,54	5117,88	0,297	1,0639	3623,38
500	500	random_forest_50	23560926,27	4853,96	0,3677	1,0575	3328,51
501	501	random_forest_50	23889378,06	4887,68	0,3589	1,0583	3344,49
502	502	random_forest_50	22143682,68	4705,71	0,4057	1,054	3212,44
503	503	random_forest_50	24907955,92	4990,79	0,3315	1,0608	3441,58
504	504	random_forest_50	22704044,65	4764,88	0,3907	1,0554	3290,42
505	505	random_forest_50	23722920,74	4870,62	0,3633	1,0579	3340,88
506	506	random_forest_50	24968465,35	4996,85	0,3299	1,0609	3422,37
507	507	random_forest_50	22923966,52	4787,9	0,3848	1,0559	3285,01
508	508	random_forest_50	23918177,85	4890,62	0,3581	1,0583	3339,87
509	509	random_forest_50	23397836,15	4837,13	0,37200000000000005	1,0571	3278,13
510	510	random_forest_50	22601513,5	4754,1	0,3934	1,0551	3284,64
511	511	random_forest_50	23107196,86	4806,99	0,3798	1,0564	3334,07
512	512	random_forest_50	24925413,27	4992,54	0,331	1,0608	3450,28
513	513	random_forest_50	22859716,01	4781,18	0,3865	1,0558	3285,77
514	514	random_forest_50	24079802,96	4907,12	0,3537	1,0587	3370,38
515	515	random_forest_50	23474046,28	4845,0	0,37	1,0573	3368,6
516	516	random_forest_50	24079377,46	4907,07	0,3538	1,0587	3409,05
517	517	random_forest_50	23683478,82	4866,57	0,3644	1,0578	3343,45
518	518	random_forest_50	24151803,56	4914,45	0,3518	1,0589	3402,3
519	519	random_forest_50	24281295,9	4927,61	0,3483	1,0592	3373,94
520	520	random_forest_50	24401572,03	4939,79	0,3451	1,0595	3377,85
521	521	random_forest_50	24445607,4	4944,25	0,3439	1,0596	3358,02
522	522	random_forest_50	23442233,83	4841,72	0,3709	1,0572	3293,79
523	523	random_forest_50	22819664,01	4776,99	0,3876	1,0557	3270,27
524	524	random_forest_50	22750248,03	4769,72	0,3894	1,0555	3308,52
525	525	random_forest_50	22658549,23	4760,1	0,3919	1,0553	3312,63
526	526	random_forest_50	23753113,0	4873,72	0,3625	1,0579	3314,48
527	527	random_forest_50	23578631,0	4855,78	0,3672	1,0575	3333,14
528	528	random_forest_50	24009181,25	4899,92	0,3556	1,0586	3400,28
529	529	random_forest_50	22578218,75	4751,65	0,39399999999999996	1,0551	3271,8
530	530	random_forest_50	23681437,9	4866,36	0,3644	1,0578	3309,99
531	531	random_forest_50	21859246,38	4675,39	0,4133	1,0533	3276,19
532	532	random_forest_50	23606661,27	4858,67	0,3664	1,0576	3322,27
533	533	random_forest_50	23363352,55	4833,57	0,373	1,057	3373,14
534	534	random_forest_50	23871699,33	4885,87	0,3593	1,0582	3370,01
535	535	random_forest_50	23643573,95	4862,47	0,3654	1,0577	3274,2
536	536	random_forest_50	22392264,15	4732,05	0,39899999999999997	1,0546	3248,9
537	537	random_forest_50	23354421,7	4832,64	0,3732	1,057	3355,32
538	538	random_forest_50	24059506,28	4905,05	0,3543	1,0587	3416,99
539	539	random_forest_50	22830307,87	4778,11	0,3873	1,0557	3270,48
540	540	random_forest_50	23681642,41	4866,38	0,3644	1,0578	3423,36
541	541	random_forest_50	23510719,14	4848,79	0,369	1,0573	3360,08
542	542	random_forest_50	22392052,97	4732,02	0,39899999999999997	1,0546	3206,41
543	543	random_forest_50	22585869,92	4752,46	0,3938	1,0551	3274,71
544	544	random_forest_50	24113097,12	4910,51	0,3528	1,0588	3351,41
545	545	random_forest_50	22774684,96	4772,28	0,3888	1,0555	3275,2
546	546	random_forest_50	24044363,46	4903,51	0,3547	1,0586	3416,23
547	547	random_forest_50	23449017,42	4842,42	0,3707	1,0572	3281,22
548	548	random_forest_50	22507764,92	4744,23	0,3959	1,0549	3210,93
549	549	random_forest_50	24044893,11	4903,56	0,3547	1,0586	3394,93
550	550	random_forest_100	22844757,12	4779,62	0,3869	1,0557	3283,69
551	551	random_forest_100	23495666,98	4847,23	0,3694	1,0573	3337,69
552	552	random_forest_100	22911004,45	4786,54	0,3851	1,0559	3301,81
553	553	random_forest_100	22764090,04	4771,17	0,3891	1,0555	3289,78
554	554	random_forest_100	22745749,88	4769,25	0,3895	1,0555	3289,73
555	555	random_forest_100	22440078,0	4737,1	0,3977	1,0547	3227,51
556	556	random_forest_100	22315954,15	4723,98	0,4011	1,0544	3239,64
557	557	random_forest_100	23060806,13	4802,17	0,3811	1,0562	3292,09
558	558	random_forest_100	22226341,43	4714,48	0,4035	1,0542	3207,4
559	559	random_forest_100	23572102,06	4855,11	0,3674	1,0575	3299,31
560	560	random_forest_100	23455051,33	4843,04	0,3705	1,0572	3356,91
561	561	random_forest_100	22797751,05	4774,7	0,3881	1,0556	3311,04
562	562	random_forest_100	22911527,17	4786,6	0,3851	1,0559	3286,56
563	563	random_forest_100	23139497,86	4810,35	0,379	1,0564	3285,47
564	564	random_forest_100	23355473,61	4832,75	0,3732	1,057	3243,09
565	565	random_forest_100	22492885,7	4742,67	0,3963	1,0549	3255,69
566	566	random_forest_100	22770395,91	4771,83	0,3889	1,0555	3306,34
567	567	random_forest_100	23366273,25	4833,87	0,3729	1,057	3313,35
568	568	random_forest_100	22503080,56	4743,74	0,3961	1,0549	3238,94
569	569	random_forest_100	22453743,71	4738,54	0,3974	1,0548	3267,78
570	570	random_forest_100	23019978,27	4797,91	0,3822	1,0561	3294,4
571	571	random_forest_100	23412209,67	4838,62	0,3717	1,0571	3398,76
572	572	random_forest_100	22739915,56	4768,64	0,3897	1,0555	3263,73
573	573	random_forest_100	23685371,5	4866,76	0,3643	1,0578	3367,87
574	574	random_forest_100	23017138,8	4797,62	0,3823	1,0561	3322,33
575	575	random_forest_100	23327101,65	4829,81	0,3739	1,0569	3320,26
576	576	random_forest_100	23271839,66	4824,09	0,3754	1,0568	3341,45
577	577	random_forest_100	24240255,6	4923,44	0,3494	1,0591	3363,26
578	578	random_forest_100	23069040,77	4803,02	0,3809	1,0563	3301,07
579	579	random_forest_100	22937555,74	4789,32	0,3844	1,0559	3289,73
580	580	random_forest_100	23835073,66	4882,12	0,3603	1,0581	3384,32
581	581	random_forest_100	23329819,31	4830,1	0,3739	1,0569	3305,01
582	582	random_forest_100	23324793,42	4829,57	0,374	1,0569	3351,01
583	583	random_forest_100	22790581,98	4773,95	0,3883	1,0556	3307,68
584	584	random_forest_100	23017558,66	4797,66	0,3822	1,0561	3282,99
585	585	random_forest_100	22907919,7	4786,22	0,3852	1,0559	3257,36
586	586	random_forest_100	23256450,5	4822,49	0,3758	1,0567	3340,0
587	587	random_forest_100	23324901,21	4829,59	0,374	1,0569	3346,62
588	588	random_forest_100	23332883,1	4830,41	0,3738	1,0569	3355,16
589	589	random_forest_100	23212922,32	4817,98	0,377	1,0566	3370,9
590	590	random_forest_100	22597911,95	4753,73	0,3935	1,0551	3285,79
591	591	random_forest_100	22817753,68	4776,79	0,3876	1,0557	3301,23
592	592	random_forest_100	23170953,37	4813,62	0,3781	1,0565	3282,99
593	593	random_forest_100	23316803,68	4828,75	0,3742	1,0569	3367,02
594	594	random_forest_100	23452257,09	4842,75	0,3706	1,0572	3309,86
595	595	random_forest_100	23801319,43	4878,66	0,3612	1,0581	3354,68
596	596	random_forest_100	22973588,95	4793,08	0,3834	1,056	3302,89
597	597	random_forest_100	22367496,27	4729,43	0,3997	1,0546	3244,05
598	598	random_forest_100	23007618,22	4796,63	0,3825	1,0561	3291,84
599	599	random_forest_100	22819365,17	4776,96	0,3876	1,0557	3304,54
600	600	random_forest_1000	22932879,69	4788,83	0,3845	1,0559	3293,74
601	601	random_forest_1000	22927635,68	4788,28	0,3847	1,0559	3288,13
602	602	random_forest_1000	22993227,69	4795,13	0,3829	1,0561	3299,97
603	603	random_forest_1000	23373257,34	4834,59	0,3727	1,057	3319,46
604	604	random_forest_1000	22940953,1	4789,67	0,3843	1,056	3293,23
605	605	random_forest_1000	22859482,83	4781,16	0,3865	1,0558	3286,34
606	606	random_forest_1000	23005698,56	4796,43	0,3826	1,0561	3293,48
607	607	random_forest_1000	23143683,94	4810,79	0,3789	1,0564	3318,31
608	608	random_forest_1000	22443613,41	4737,47	0,3977	1,0547	3245,74
609	609	random_forest_1000	23163782,75	4812,88	0,3783	1,0565	3306,28
610	610	random_forest_1000	22438071,19	4736,88	0,3978	1,0547	3254,53
611	611	random_forest_1000	23124291,52	4808,77	0,3794	1,0564	3291,66
612	612	random_forest_1000	23232743,05	4820,04	0,3765	1,0567	3312,34
613	613	random_forest_1000	22984699,26	4794,24	0,3831	1,0561	3294,26
614	614	random_forest_1000	23041195,43	4800,12	0,3816	1,0562	3291,83
615	615	random_forest_1000	22837572,91	4778,87	0,3871	1,0557	3290,66
616	616	random_forest_1000	22762648,23	4771,02	0,3891	1,0555	3278,94
617	617	random_forest_1000	22975622,68	4793,29	0,3834	1,056	3298,88
618	618	random_forest_1000	22869451,99	4782,2	0,3862	1,0558	3284,49
619	619	random_forest_1000	22785371,99	4773,4	0,3885	1,0556	3288,05
620	620	random_forest_1000	22857725,46	4780,98	0,3865	1,0557	3272,49
621	621	random_forest_1000	22960247,74	4791,69	0,3838	1,056	3285,19
622	622	random_forest_1000	22877570,97	4783,05	0,386	1,0558	3295,01
623	623	random_forest_1000	22655671,04	4759,8	0,392	1,0553	3277,9
624	624	random_forest_1000	22908693,42	4786,3	0,3852	1,0559	3297,29
625	625	random_forest_1000	22830152,16	4778,09	0,3873	1,0557	3272,6
626	626	random_forest_1000	23105050,74	4806,77	0,3799	1,0564	3319,26
627	627	random_forest_1000	22948670,53	4790,48	0,3841	1,056	3286,35
628	628	random_forest_1000	22586930,39	4752,57	0,3938	1,0551	3257,99
629	629	random_forest_1000	22913592,44	4786,81	0,385	1,0559	3294,84
630	630	random_forest_1000	23063065,31	4802,4	0,381	1,0563	3309,02
631	631	random_forest_1000	23027865,92	4798,74	0,382	1,0562	3293,87
632	632	random_forest_1000	22960566,56	4791,72	0,3838	1,056	3296,73
633	633	random_forest_1000	22836449,83	4778,75	0,3871	1,0557	3302,23
634	634	random_forest_1000	22901094,96	4785,51	0,3854	1,0559	3284,97
635	635	random_forest_1000	23075172,69	4803,66	0,3807	1,0563	3301,05
636	636	random_forest_1000	23061489,21	4802,24	0,3811	1,0562	3297,15
637	637	random_forest_1000	22919153,96	4787,4	0,3849	1,0559	3305,39
638	638	random_forest_1000	22991191,34	4794,91	0,38299999999999995	1,0561	3293,3
639	639	random_forest_1000	22878523,6	4783,15	0,386	1,0558	3291,43
640	640	random_forest_1000	23024091,21	4798,34	0,3821	1,0562	3296,1
641	641	random_forest_1000	22976188,74	4793,35	0,3834	1,056	3292,52
642	642	random_forest_1000	22721248,64	4766,68	0,3902	1,0554	3292,51
643	643	random_forest_1000	22882887,5	4783,61	0,3859	1,0558	3278,96
644	644	random_forest_1000	22796617,02	4774,58	0,3882	1,0556	3282,28
645	645	random_forest_1000	22977370,74	4793,47	0,3833	1,056	3300,42
646	646	random_forest_1000	22804160,76	4775,37	0,38799999999999996	1,0556	3275,73
647	647	random_forest_1000	23079540,41	4804,12	0,3806	1,0563	3318,75
648	648	random_forest_1000	22782434,39	4773,09	0,3886	1,0556	3291,56
649	649	random_forest_1000	22960731,6	4791,74	0,3838	1,056	3305,21
650	650	mlp_100	27778198,28	5270,5	0,2545	1,0678	3531,22
651	651	mlp_100	27782955,66	5270,95	0,2544	1,0678	3543,85
652	652	mlp_100	27789063,23	5271,53	0,2542	1,0678	3535,66
653	653	mlp_100	27780074,86	5270,68	0,2544	1,0678	3532,43
654	654	mlp_100	27768205,13	5269,55	0,2547	1,0677	3534,51
655	655	mlp_100	27774703,57	5270,17	0,2546	1,0677	3534,56
656	656	mlp_100	27753359,35	5268,15	0,2551	1,0677	3532,93
657	657	mlp_100	28053755,93	5296,58	0,2471	1,0684	3654,07
658	658	mlp_100	27888976,59	5281,0	0,2515	1,068	3538,82
659	659	mlp_100	28043570,7	5295,62	0,2474	1,0684	3631,19
660	660	mlp_100	27888387,27	5280,95	0,2515	1,068	3577,34
661	661	mlp_100	27771512,01	5269,87	0,2547	1,0677	3541,32
662	662	mlp_100	27995515,49	5291,08	0,2486	1,0683	3628,6
663	663	mlp_100	27756498,6	5268,44	0,2551	1,0677	3534,33
664	664	mlp_100	27766845,48	5269,43	0,2548	1,0677	3534,92
665	665	mlp_100	27898711,78	5281,92	0,2512	1,068	3591,7
666	666	mlp_100	27870893,66	5279,29	0,252	1,068	3578,61
667	667	mlp_100	28064484,84	5297,59	0,2468	1,0684	3633,29
668	668	mlp_100	27735773,87	5266,48	0,2556	1,0676	3537,49
669	669	mlp_100	27767646,95	5269,5	0,2548	1,0677	3539,99
670	670	mlp_100	27965659,39	5288,26	0,2495	1,0682	3623,89
671	671	mlp_100	27986112,26	5290,19	0,2489	1,0683	3617,61
672	672	mlp_100	28062235,17	5297,38	0,2469	1,0684	3650,06
673	673	mlp_100	27972944,6	5288,95	0,2493	1,0682	3593,62
674	674	mlp_100	28014397,24	5292,86	0,2481	1,0683	3619,24
675	675	mlp_100	27931037,81	5284,98	0,2504	1,0681	3581,05
676	676	mlp_100	27767326,69	5269,47	0,2548	1,0677	3541,64
677	677	mlp_100	28036534,58	5294,95	0,2475	1,0684	3648,52
678	678	mlp_100	27909428,29	5282,94	0,251	1,0681	3589,65
679	679	mlp_100	27894394,73	5281,51	0,2514	1,068	3574,62
680	680	mlp_100	27849237,14	5277,24	0,2526	1,0679	3577,37
681	681	mlp_100	28043436,28	5295,61	0,2474	1,0684	3635,73
682	682	mlp_100	27786538,97	5271,29	0,2543	1,0678	3534,31
683	683	mlp_100	27764240,4	5269,18	0,2549	1,0677	3532,73
684	684	mlp_100	27790283,44	5271,65	0,2542	1,0678	3534,52
685	685	mlp_100	27925831,66	5284,49	0,2505	1,0681	3587,18
686	686	mlp_100	28012168,92	5292,65	0,2482	1,0683	3614,62
687	687	mlp_100	27776489,86	5270,34	0,2545	1,0677	3534,49
688	688	mlp_100	28086082,88	5299,63	0,2462	1,0685	3652,35
689	689	mlp_100	28062058,65	5297,36	0,2469	1,0684	3641,04
690	690	mlp_100	28051329,04	5296,35	0,2472	1,0684	3642,75
691	691	mlp_100	28061590,41	5297,32	0,2469	1,0684	3654,01
692	692	mlp_100	27755541,42	5268,35	0,2551	1,0677	3530,41
693	693	mlp_100	28027813,52	5294,13	0,2478	1,0684	3633,22
694	694	mlp_100	28003340,18	5291,82	0,2484	1,0683	3635,56
695	695	mlp_100	28035697,09	5294,87	0,2476	1,0684	3637,77
696	696	mlp_100	28051104,33	5296,33	0,2472	1,0684	3636,86
697	697	mlp_100	28068286,52	5297,95	0,2467	1,0685	3638,2
698	698	mlp_100	28054910,59	5296,69	0,2471	1,0684	3636,12
699	699	mlp_100	27788156,58	5271,45	0,2542	1,0678	3534,26
700	700	mlp_100_50	28037424,08	5295,04	0,2475	1,0684	3558,3
701	701	mlp_100_50	27923006,91	5284,22	0,2506	1,0681	3553,17
702	702	mlp_100_50	28220791,85	5312,32	0,2426	1,0688	3587,92
703	703	mlp_100_50	28429354,53	5331,92	0,237	1,0693	3606,81
704	704	mlp_100_50	27932417,12	5285,11	0,2503	1,0681	3542,72
705	705	mlp_100_50	28553502,43	5343,55	0,2337	1,0696	3647,82
706	706	mlp_100_50	27963908,05	5288,09	0,2495	1,0682	3553,54
707	707	mlp_100_50	27889454,48	5281,05	0,2515	1,068	3534,88
708	708	mlp_100_50	28203156,2	5310,66	0,2431	1,0688	3576,82
709	709	mlp_100_50	27998966,96	5291,41	0,2486	1,0683	3560,76
710	710	mlp_100_50	27914627,89	5283,43	0,2508	1,0681	3557,03
711	711	mlp_100_50	28188089,74	5309,25	0,2435	1,0688	3581,27
712	712	mlp_100_50	28678180,73	5355,2	0,2303	1,0699	3675,09
713	713	mlp_100_50	27866818,85	5278,9	0,2521	1,068	3537,25
714	714	mlp_100_50	27999535,14	5291,46	0,2485	1,0683	3559,84
715	715	mlp_100_50	27741525,52	5267,02	0,2555	1,0677	3555,45
716	716	mlp_100_50	27760091,08	5268,78	0,255	1,0677	3511,83
717	717	mlp_100_50	27903200,02	5282,35	0,2511	1,0681	3541,08
718	718	mlp_100_50	28217624,41	5312,03	0,2427	1,0688	3572,17
719	719	mlp_100_50	27776446,53	5270,34	0,2545	1,0677	3519,68
720	720	mlp_100_50	28090176,53	5300,02	0,2461	1,0685	3577,59
721	721	mlp_100_50	28054381,06	5296,64	0,2471	1,0684	3588,55
722	722	mlp_100_50	27987236,27	5290,3	0,2489	1,0683	3552,21
723	723	mlp_100_50	27851481,58	5277,45	0,2525	1,0679	3529,1
724	724	mlp_100_50	28385082,39	5327,77	0,2382	1,0692	3614,31
725	725	mlp_100_50	28256893,23	5315,72	0,2416	1,0689	3581,08
726	726	mlp_100_50	27986702,96	5290,25	0,2489	1,0683	3567,19
727	727	mlp_100_50	27863847,87	5278,62	0,2522	1,068	3528,84
728	728	mlp_100_50	28318383,84	5321,5	0,24	1,0691	3591,2
729	729	mlp_100_50	27962833,02	5287,99	0,2495	1,0682	3545,71
730	730	mlp_100_50	28024355,87	5293,8	0,2479	1,0684	3557,84
731	731	mlp_100_50	28176314,95	5308,14	0,2438	1,0687	3588,1
732	732	mlp_100_50	27882468,51	5280,39	0,2517	1,068	3533,44
733	733	mlp_100_50	28443156,5	5333,21	0,2366	1,0694	3626,61
734	734	mlp_100_50	27750464,92	5267,87	0,2552	1,0677	3518,78
735	735	mlp_100_50	27962103,11	5287,92	0,2495	1,0682	3543,51
736	736	mlp_100_50	28378415,11	5327,14	0,2384	1,0692	3596,82
737	737	mlp_100_50	27845319,59	5276,87	0,2527	1,0679	3540,43
738	738	mlp_100_50	28247611,4	5314,85	0,2419	1,0689	3586,75
739	739	mlp_100_50	28038120,97	5295,1	0,2475	1,0684	3565,3
740	740	mlp_100_50	28547166,77	5342,95	0,2338	1,0696	3624,6
741	741	mlp_100_50	28205645,94	5310,9	0,243	1,0688	3577,13
742	742	mlp_100_50	28358199,54	5325,24	0,2389	1,0692	3607,37
743	743	mlp_100_50	28130077,27	5303,78	0,245	1,0686	3584,22
744	744	mlp_100_50	27995406,68	5291,07	0,2487	1,0683	3529,73
745	745	mlp_100_50	28018550,59	5293,26	0,248	1,0683	3545,63
746	746	mlp_100_50	27852081,76	5277,51	0,2525	1,0679	3524,11
747	747	mlp_100_50	27944468,54	5286,25	0,25	1,0682	3523,37
748	748	mlp_100_50	27909792,21	5282,97	0,2509	1,0681	3539,18
749	749	mlp_100_50	27715998,02	5264,6	0,2562	1,0676	3503,6
750	750	mlp_100_100_50	27707849,85	5263,82	0,2564	1,0676	3450,15
751	751	mlp_100_100_50	27673474,66	5260,56	0,2573	1,0675	3463,11
752	752	mlp_100_100_50	27580128,38	5251,68	0,2598	1,0673	3435,18
753	753	mlp_100_100_50	27972358,16	5288,89	0,2493	1,0682	3499,59
754	754	mlp_100_100_50	27511817,14	5245,17	0,2616	1,0671	3429,97
755	755	mlp_100_100_50	28093619,02	5300,34	0,24600000000000002	1,0685	3515,05
756	756	mlp_100_100_50	27845731,13	5276,91	0,2527	1,0679	3480,92
757	757	mlp_100_100_50	27685809,65	5261,73	0,257	1,0675	3448,32
758	758	mlp_100_100_50	27634879,37	5256,89	0,2583	1,0674	3434,09
759	759	mlp_100_100_50	27608351,66	5254,37	0,259	1,0673	3443,16
760	760	mlp_100_100_50	27715523,39	5264,55	0,2562	1,0676	3458,88
761	761	mlp_100_100_50	27880689,36	5280,22	0,2517	1,068	3472,87
762	762	mlp_100_100_50	27628196,04	5256,25	0,2585	1,0674	3449,26
763	763	mlp_100_100_50	27643453,49	5257,7	0,2581	1,0674	3450,13
764	764	mlp_100_100_50	27723839,64	5265,34	0,2559	1,0676	3466,44
765	765	mlp_100_100_50	27840664,69	5276,43	0,2528	1,0679	3492,89
766	766	mlp_100_100_50	27598467,35	5253,42	0,2593	1,0673	3448,52
767	767	mlp_100_100_50	27794566,21	5272,06	0,254	1,0678	3471,27
768	768	mlp_100_100_50	27642409,23	5257,6	0,2581	1,0674	3449,29
769	769	mlp_100_100_50	27870474,62	5279,25	0,252	1,068	3494,57
770	770	mlp_100_100_50	27628749,3	5256,31	0,2585	1,0674	3456,21
771	771	mlp_100_100_50	27954283,27	5287,18	0,2498	1,0682	3483,97
772	772	mlp_100_100_50	27574316,86	5251,13	0,26	1,0673	3430,2
773	773	mlp_100_100_50	27890298,35	5281,13	0,2515	1,068	3483,86
774	774	mlp_100_100_50	27742319,01	5267,1	0,2554	1,0677	3469,05
775	775	mlp_100_100_50	27622100,71	5255,67	0,2587	1,0674	3452,05
776	776	mlp_100_100_50	28014748,04	5292,9	0,2481	1,0683	3478,68
777	777	mlp_100_100_50	27634165,02	5256,82	0,2583	1,0674	3448,45
778	778	mlp_100_100_50	27659777,82	5259,26	0,2577	1,0675	3464,3
779	779	mlp_100_100_50	28128540,27	5303,63	0,2451	1,0686	3527,92
780	780	mlp_100_100_50	27728476,51	5265,78	0,2558	1,0676	3460,84
781	781	mlp_100_100_50	27809254,7	5273,45	0,2536	1,0678	3469,69
782	782	mlp_100_100_50	28244160,18	5314,52	0,242	1,0689	3526,58
783	783	mlp_100_100_50	27666704,18	5259,91	0,2575	1,0675	3453,49
784	784	mlp_100_100_50	28113194,36	5302,19	0,2455	1,0686	3513,07
785	785	mlp_100_100_50	27748923,14	5267,72	0,2553	1,0677	3485,2
786	786	mlp_100_100_50	27840074,76	5276,37	0,2528	1,0679	3481,43
787	787	mlp_100_100_50	27629019,82	5256,33	0,2585	1,0674	3442,56
788	788	mlp_100_100_50	27602343,96	5253,79	0,2592	1,0673	3452,49
789	789	mlp_100_100_50	27841522,95	5276,51	0,2528	1,0679	3476,85
790	790	mlp_100_100_50	27957408,14	5287,48	0,2497	1,0682	3501,47
791	791	mlp_100_100_50	27609448,58	5254,47	0,259	1,0673	3450,57
792	792	mlp_100_100_50	27663407,22	5259,6	0,2576	1,0675	3447,22
793	793	mlp_100_100_50	27710677,71	5264,09	0,2563	1,0676	3444,24
794	794	mlp_100_100_50	27610490,89	5254,57	0,259	1,0673	3459,78
795	795	mlp_100_100_50	27700076,42	5263,09	0,2566	1,0676	3458,54
796	796	mlp_100_100_50	27653131,71	5258,62	0,2578	1,0674	3460,17
797	797	mlp_100_100_50	28051205,29	5296,34	0,2472	1,0684	3525,66
798	798	mlp_100_100_50	27909686,33	5282,96	0,251	1,0681	3483,99
799	799	mlp_100_100_50	27765197,83	5269,27	0,2548	1,0677	3467,95
800	800	decision_tree	41561922,91	6446,85	-0,1154	1,1014	4255,07
801	801	decision_tree	38215397,77	6181,86	-0,0256	1,0932	4061,54
802	802	decision_tree	40255546,78	6344,73	-0,0804	1,0982	4152,6
803	803	decision_tree	44176647,77	6646,55	-0,1856	1,1077	4166,48
804	804	decision_tree	36084189,17	6007,01	0,0316	1,088	4073,13
805	805	decision_tree	36759685,85	6062,98	0,0134	1,0897	4003,59
806	806	decision_tree	38433973,93	6199,51	-0,0315	1,0937	4075,44
807	807	decision_tree	49231540,16	7016,52	-0,3213	1,1201	4453,92
808	808	decision_tree	40069893,73	6330,08	-0,0754	1,0977	4132,42
809	809	decision_tree	43621193,14	6604,63	-0,1707	1,1064	4250,21
810	810	decision_tree	41386896,11	6433,26	-0,1108	1,1009	4195,95
811	811	decision_tree	44531450,13	6673,19	-0,1951	1,1086	4333,52
812	812	decision_tree	38309808,16	6189,49	-0,0282	1,0934	4119,79
813	813	decision_tree	41343641,6	6429,9	-0,1096	1,1008	4308,77
814	814	decision_tree	41827566,65	6467,42	-0,1226	1,102	4261,87
815	815	decision_tree	39573841,48	6290,77	-0,0621	1,0965	4094,65
816	816	decision_tree	39267857,42	6266,41	-0,0539	1,0958	3998,76
817	817	decision_tree	42348155,43	6507,55	-0,1366	1,1033	4247,1
818	818	decision_tree	40664348,69	6376,86	-0,0914	1,0992	4159,11
819	819	decision_tree	39275903,78	6267,05	-0,0541	1,0958	4208,69
820	820	decision_tree	45439321,62	6740,87	-0,2195	1,1108	4189,02
821	821	decision_tree	44554529,6	6674,92	-0,1958	1,1087	4394,45
822	822	decision_tree	41625059,41	6451,75	-0,1171	1,1015	4199,09
823	823	decision_tree	43238411,02	6575,59	-0,1604	1,1055	4240,34
824	824	decision_tree	41183526,91	6417,44	-0,1053	1,1004	4106,24
825	825	decision_tree	48721268,01	6980,06	-0,3076	1,1188	4344,45
826	826	decision_tree	37565745,46	6129,09	-0,0082	1,0916	4127,43
827	827	decision_tree	36188940,82	6015,72	0,0288	1,0883	4012,53
828	828	decision_tree	37818874,6	6149,71	-0,015	1,0922	4233,72
829	829	decision_tree	43046019,67	6560,95	-0,1553	1,105	4323,59
830	830	decision_tree	35487748,77	5957,16	0,0476	1,0866	4048,29
831	831	decision_tree	36287200,54	6023,89	0,0261	1,0885	4017,77
832	832	decision_tree	38943046,78	6240,44	-0,0452	1,095	4074,78
833	833	decision_tree	39036838,17	6247,95	-0,0477	1,0952	4069,81
834	834	decision_tree	40599338,17	6371,76	-0,0896	1,099	4382,73
835	835	decision_tree	35607367,97	5967,19	0,0444	1,0868	3960,54
836	836	decision_tree	40163659,36	6337,48	-0,0779	1,0979999999999999	4073,13
837	837	decision_tree	37384339,5	6114,27	-0,0033	1,0912	4097,83
838	838	decision_tree	40127790,15	6334,65	-0,077	1,0979	4255,55
839	839	decision_tree	41310596,45	6427,33	-0,1087	1,1008	4336,37
840	840	decision_tree	37030696,45	6085,29	0,0062	1,0903	4154,19
841	841	decision_tree	41121275,26	6412,59	-0,1036	1,1003	4132,73
842	842	decision_tree	37714983,87	6141,25	-0,0122	1,092	4142,66
843	843	decision_tree	48975165,99	6998,23	-0,3144	1,1195	4333,06
844	844	decision_tree	42913377,91	6550,83	-0,1517	1,1047	4388,03
845	845	decision_tree	36126715,03	6010,55	0,0304	1,0881	4136,17
846	846	decision_tree	38698427,58	6220,81	-0,0386	1,0944	4208,89
847	847	decision_tree	43365390,53	6585,24	-0,1639	1,1058	4181,21
848	848	decision_tree	40673858,04	6377,61	-0,0916	1,0992	4234,05
849	849	decision_tree	39346440,82	6272,67	-0,055999999999999994	1,0959999999999999	4079,75
850	850	adaboost	25136561,27	5013,64	0,3254	1,0613	3870,91
851	851	adaboost	25898468,41	5089,05	0,3049	1,0632	3863,6
852	852	adaboost	26689756,35	5166,21	0,2837	1,0651	3913,35
853	853	adaboost	26385517,13	5136,68	0,2919	1,0644	3976,09
854	854	adaboost	25631426,84	5062,75	0,3121	1,0625	3824,8
855	855	adaboost	24474045,71	4947,12	0,3432	1,0597	3721,11
856	856	adaboost	25154652,67	5015,44	0,3249	1,0614	3849,62
857	857	adaboost	25386669,19	5038,52	0,3187	1,0619	3899,84
858	858	adaboost	26196500,81	5118,25	0,2969	1,0639	3912,73
859	859	adaboost	25784531,73	5077,85	0,308	1,0629	3862,48
860	860	adaboost	26626621,14	5160,1	0,2854	1,0649	3916,77
861	861	adaboost	26348033,65	5133,03	0,2929	1,0643	3915,52
862	862	adaboost	25632776,27	5062,88	0,3121	1,0625	3871,72
863	863	adaboost	26891877,1	5185,74	0,2783	1,0656	3928,35
864	864	adaboost	27699355,49	5263,02	0,2566	1,0676	4048,61
865	865	adaboost	26651058,43	5162,47	0,2847	1,065	3885,12
866	866	adaboost	27192298,41	5214,62	0,2702	1,0663	3934,72
867	867	adaboost	26217268,83	5120,28	0,2964	1,0639	3927,13
868	868	adaboost	27294140,47	5224,38	0,2675	1,0666	4027,52
869	869	adaboost	25828435,18	5082,17	0,3068	1,063	3852,06
870	870	adaboost	26611381,18	5158,62	0,2858	1,0649	3885,45
871	871	adaboost	25791400,92	5078,52	0,3078	1,0629	3859,08
872	872	adaboost	26620063,63	5159,46	0,2856	1,0649	3889,1
873	873	adaboost	24921144,57	4992,11	0,3312	1,0608	3821,49
874	874	adaboost	27935808,03	5285,43	0,2503	1,0681	3998,46
875	875	adaboost	26778186,3	5174,76	0,2813	1,0653	3892,83
876	876	adaboost	26509219,81	5148,71	0,2885	1,0647	3974,64
877	877	adaboost	26622383,67	5159,69	0,2855	1,0649	3934,46
878	878	adaboost	26302995,39	5128,64	0,2941	1,0642	3917,35
879	879	adaboost	26704536,45	5167,64	0,2833	1,0651	4001,03
880	880	adaboost	25779463,88	5077,35	0,3081	1,0629	3832,76
881	881	adaboost	27144385,54	5210,03	0,2715	1,0662	3982,61
882	882	adaboost	25768224,5	5076,24	0,3084	1,0628	3827,48
883	883	adaboost	25852056,61	5084,49	0,3062	1,0631	3904,79
884	884	adaboost	25570743,14	5056,75	0,3137	1,0624	3842,81
885	885	adaboost	25389597,04	5038,81	0,3186	1,0619	3890,24
886	886	adaboost	26465032,99	5144,42	0,2897	1,0645	3910,19
887	887	adaboost	25890265,63	5088,25	0,3052	1,0631	3873,15
888	888	adaboost	24831571,97	4983,13	0,3336	1,0606	3843,68
889	889	adaboost	26056334,15	5104,54	0,3007	1,0636	3902,85
890	890	adaboost	26067053,39	5105,59	0,3004	1,0636	3837,79
891	891	adaboost	26232441,19	5121,76	0,29600000000000004	1,064	3828,1
892	892	adaboost	25850632,04	5084,35	0,3062	1,063	3918,81
893	893	adaboost	27881212,49	5280,27	0,2517	1,068	3982,61
894	894	adaboost	26728750,65	5169,99	0,2826	1,0652	3948,2
895	895	adaboost	26695967,58	5166,81	0,2835	1,0651	3953,81
896	896	adaboost	25425200,85	5042,34	0,3176	1,062	3890,65
897	897	adaboost	25505571,66	5050,3	0,3155	1,0622	3856,2
898	898	adaboost	25535046,8	5053,22	0,3147	1,0623	3931,67
899	899	adaboost	25946234,91	5093,74	0,3036	1,0633	3889,13
900	900	bagging	25325271,32	5032,42	0,3203	1,0618	3311,09
901	901	bagging	27079337,14	5203,78	0,2732	1,0659999999999998	3564,29
902	902	bagging	26731369,36	5170,24	0,2826	1,0652	3534,55
903	903	bagging	26528740,0	5150,61	0,28800000000000003	1,0647	3560,87
904	904	bagging	28425398,2	5331,55	0,2371	1,0693	3663,82
905	905	bagging	26295446,88	5127,91	0,2943	1,0641	3510,45
906	906	bagging	25773974,0	5076,81	0,3083	1,0629	3450,99
907	907	bagging	27408370,42	5235,3	0,2644	1,0668	3511,81
908	908	bagging	24834351,91	4983,41	0,3335	1,0606	3395,89
909	909	bagging	24418747,36	4941,53	0,3446	1,0596	3302,45
910	910	bagging	25550810,2	5054,78	0,3143	1,0623	3533,21
911	911	bagging	26019339,21	5100,92	0,3017	1,0635	3525,05
912	912	bagging	26121378,43	5110,91	0,2989	1,0637	3511,87
913	913	bagging	23718566,84	4870,17	0,3634	1,0578	3328,75
914	914	bagging	25044810,97	5004,48	0,3278	1,0611	3583,28
915	915	bagging	24927455,25	4992,74	0,331	1,0608	3292,46
916	916	bagging	25140951,6	5014,08	0,3253	1,0613	3313,14
917	917	bagging	24238299,07	4923,24	0,3495	1,0591	3384,76
918	918	bagging	25765865,92	5076,01	0,3085	1,0628	3456,73
919	919	bagging	24224480,75	4921,84	0,3499	1,0591	3309,09
920	920	bagging	24025520,39	4901,58	0,3552	1,0586	3348,58
921	921	bagging	24019442,58	4900,96	0,3554	1,0586	3274,05
922	922	bagging	23897947,29	4888,55	0,3586	1,0583	3432,69
923	923	bagging	25808727,18	5080,23	0,3073	1,0629	3477,53
924	924	bagging	27394125,74	5233,94	0,2648	1,0668	3554,58
925	925	bagging	25655508,64	5065,13	0,3115	1,0626	3500,39
926	926	bagging	26997625,92	5195,92	0,2754	1,0658	3598,46
927	927	bagging	26671852,07	5164,48	0,2842	1,0651	3468,73
928	928	bagging	23427406,01	4840,19	0,3712	1,0571	3227,44
929	929	bagging	23725804,45	4870,91	0,3632	1,0579	3414,58
930	930	bagging	22971213,61	4792,83	0,3835	1,056	3353,8
931	931	bagging	26045242,05	5103,45	0,301	1,0635	3523,87
932	932	bagging	26755508,09	5172,57	0,2819	1,0653	3613,19
933	933	bagging	24218811,94	4921,26	0,35	1,0591	3379,41
934	934	bagging	22835262,05	4778,63	0,3871	1,0557	3241,72
935	935	bagging	26936219,93	5190,01	0,2771	1,0657	3456,37
936	936	bagging	26633548,37	5160,77	0,2852	1,065	3613,54
937	937	bagging	24713263,26	4971,24	0,3367	1,0603	3360,5
938	938	bagging	24166702,8	4915,96	0,3514	1,0589	3344,59
939	939	bagging	28096954,75	5300,66	0,2459	1,0685	3487,88
940	940	bagging	26233002,89	5121,82	0,29600000000000004	1,064	3415,67
941	941	bagging	24462375,73	4945,95	0,3435	1,0597	3470,78
942	942	bagging	25122402,02	5012,23	0,3258	1,0613	3460,31
943	943	bagging	25191258,93	5019,09	0,3239	1,0614	3442,5
944	944	bagging	25547711,17	5054,47	0,3143	1,0623	3511,13
945	945	bagging	22479663,56	4741,27	0,3967	1,0548	3171,59
946	946	bagging	26278716,14	5126,28	0,2947	1,0641	3407,11
947	947	bagging	25414548,59	5041,28	0,3179	1,062	3498,78
948	948	bagging	24414630,34	4941,12	0,3448	1,0595	3447,14
[truncated: 8,501 more rows]
