# Supplementary material for: Regression applied to legal judgments to predict compensation for immaterial damage
Source: PeerJ Comput Sci. 2023 Mar 23;9:e1225. doi: 10.7717/peerj-cs.1225 (PMC10280496; doi:10.7717/peerj-cs.1225)
Supplement: Supplemental Information 1 [file peerj-cs-09-1225-s001.zip › graphs/tf_idf.csv]

	Unnamed: 0	algorithm	mse	rmse	r2	adj_r2	mae
0	0	linear_regression	36253685,14	6021,1	0,1831	1,1385	4176,29
1	1	linear_regression	36253685,14	6021,1	0,1831	1,1385	4176,29
2	2	linear_regression	36253685,14	6021,1	0,1831	1,1385	4176,29
3	3	linear_regression	36253685,14	6021,1	0,1831	1,1385	4176,29
4	4	linear_regression	36253685,14	6021,1	0,1831	1,1385	4176,29
5	5	linear_regression	36253685,14	6021,1	0,1831	1,1385	4176,29
6	6	linear_regression	36253685,14	6021,1	0,1831	1,1385	4176,29
7	7	linear_regression	36253685,14	6021,1	0,1831	1,1385	4176,29
8	8	linear_regression	36253685,14	6021,1	0,1831	1,1385	4176,29
9	9	linear_regression	36253685,14	6021,1	0,1831	1,1385	4176,29
10	10	linear_regression	36253685,14	6021,1	0,1831	1,1385	4176,29
11	11	linear_regression	36253685,14	6021,1	0,1831	1,1385	4176,29
12	12	linear_regression	36253685,14	6021,1	0,1831	1,1385	4176,29
13	13	linear_regression	36253685,14	6021,1	0,1831	1,1385	4176,29
14	14	linear_regression	36253685,14	6021,1	0,1831	1,1385	4176,29
15	15	linear_regression	36253685,14	6021,1	0,1831	1,1385	4176,29
16	16	linear_regression	36253685,14	6021,1	0,1831	1,1385	4176,29
17	17	linear_regression	36253685,14	6021,1	0,1831	1,1385	4176,29
18	18	linear_regression	36253685,14	6021,1	0,1831	1,1385	4176,29
19	19	linear_regression	36253685,14	6021,1	0,1831	1,1385	4176,29
20	20	linear_regression	36253685,14	6021,1	0,1831	1,1385	4176,29
21	21	linear_regression	36253685,14	6021,1	0,1831	1,1385	4176,29
22	22	linear_regression	36253685,14	6021,1	0,1831	1,1385	4176,29
23	23	linear_regression	36253685,14	6021,1	0,1831	1,1385	4176,29
24	24	linear_regression	36253685,14	6021,1	0,1831	1,1385	4176,29
25	25	linear_regression	36253685,14	6021,1	0,1831	1,1385	4176,29
26	26	linear_regression	36253685,14	6021,1	0,1831	1,1385	4176,29
27	27	linear_regression	36253685,14	6021,1	0,1831	1,1385	4176,29
28	28	linear_regression	36253685,14	6021,1	0,1831	1,1385	4176,29
29	29	linear_regression	36253685,14	6021,1	0,1831	1,1385	4176,29
30	30	linear_regression	36253685,14	6021,1	0,1831	1,1385	4176,29
31	31	linear_regression	36253685,14	6021,1	0,1831	1,1385	4176,29
32	32	linear_regression	36253685,14	6021,1	0,1831	1,1385	4176,29
33	33	linear_regression	36253685,14	6021,1	0,1831	1,1385	4176,29
34	34	linear_regression	36253685,14	6021,1	0,1831	1,1385	4176,29
35	35	linear_regression	36253685,14	6021,1	0,1831	1,1385	4176,29
36	36	linear_regression	36253685,14	6021,1	0,1831	1,1385	4176,29
37	37	linear_regression	36253685,14	6021,1	0,1831	1,1385	4176,29
38	38	linear_regression	36253685,14	6021,1	0,1831	1,1385	4176,29
39	39	linear_regression	36253685,14	6021,1	0,1831	1,1385	4176,29
40	40	linear_regression	36253685,14	6021,1	0,1831	1,1385	4176,29
41	41	linear_regression	36253685,14	6021,1	0,1831	1,1385	4176,29
42	42	linear_regression	36253685,14	6021,1	0,1831	1,1385	4176,29
43	43	linear_regression	36253685,14	6021,1	0,1831	1,1385	4176,29
44	44	linear_regression	36253685,14	6021,1	0,1831	1,1385	4176,29
45	45	linear_regression	36253685,14	6021,1	0,1831	1,1385	4176,29
46	46	linear_regression	36253685,14	6021,1	0,1831	1,1385	4176,29
47	47	linear_regression	36253685,14	6021,1	0,1831	1,1385	4176,29
48	48	linear_regression	36253685,14	6021,1	0,1831	1,1385	4176,29
49	49	linear_regression	36253685,14	6021,1	0,1831	1,1385	4176,29
50	50	svr_linear	32401042,33	5692,19	0,2699	1,1238	3733,44
51	51	svr_linear	32401042,33	5692,19	0,2699	1,1238	3733,44
52	52	svr_linear	32401042,33	5692,19	0,2699	1,1238	3733,44
53	53	svr_linear	32401042,33	5692,19	0,2699	1,1238	3733,44
54	54	svr_linear	32401042,33	5692,19	0,2699	1,1238	3733,44
55	55	svr_linear	32401042,33	5692,19	0,2699	1,1238	3733,44
56	56	svr_linear	32401042,33	5692,19	0,2699	1,1238	3733,44
57	57	svr_linear	32401042,33	5692,19	0,2699	1,1238	3733,44
58	58	svr_linear	32401042,33	5692,19	0,2699	1,1238	3733,44
59	59	svr_linear	32401042,33	5692,19	0,2699	1,1238	3733,44
60	60	svr_linear	32401042,33	5692,19	0,2699	1,1238	3733,44
61	61	svr_linear	32401042,33	5692,19	0,2699	1,1238	3733,44
62	62	svr_linear	32401042,33	5692,19	0,2699	1,1238	3733,44
63	63	svr_linear	32401042,33	5692,19	0,2699	1,1238	3733,44
64	64	svr_linear	32401042,33	5692,19	0,2699	1,1238	3733,44
65	65	svr_linear	32401042,33	5692,19	0,2699	1,1238	3733,44
66	66	svr_linear	32401042,33	5692,19	0,2699	1,1238	3733,44
67	67	svr_linear	32401042,33	5692,19	0,2699	1,1238	3733,44
68	68	svr_linear	32401042,33	5692,19	0,2699	1,1238	3733,44
69	69	svr_linear	32401042,33	5692,19	0,2699	1,1238	3733,44
70	70	svr_linear	32401042,33	5692,19	0,2699	1,1238	3733,44
71	71	svr_linear	32401042,33	5692,19	0,2699	1,1238	3733,44
72	72	svr_linear	32401042,33	5692,19	0,2699	1,1238	3733,44
73	73	svr_linear	32401042,33	5692,19	0,2699	1,1238	3733,44
74	74	svr_linear	32401042,33	5692,19	0,2699	1,1238	3733,44
75	75	svr_linear	32401042,33	5692,19	0,2699	1,1238	3733,44
76	76	svr_linear	32401042,33	5692,19	0,2699	1,1238	3733,44
77	77	svr_linear	32401042,33	5692,19	0,2699	1,1238	3733,44
78	78	svr_linear	32401042,33	5692,19	0,2699	1,1238	3733,44
79	79	svr_linear	32401042,33	5692,19	0,2699	1,1238	3733,44
80	80	svr_linear	32401042,33	5692,19	0,2699	1,1238	3733,44
81	81	svr_linear	32401042,33	5692,19	0,2699	1,1238	3733,44
82	82	svr_linear	32401042,33	5692,19	0,2699	1,1238	3733,44
83	83	svr_linear	32401042,33	5692,19	0,2699	1,1238	3733,44
84	84	svr_linear	32401042,33	5692,19	0,2699	1,1238	3733,44
85	85	svr_linear	32401042,33	5692,19	0,2699	1,1238	3733,44
86	86	svr_linear	32401042,33	5692,19	0,2699	1,1238	3733,44
87	87	svr_linear	32401042,33	5692,19	0,2699	1,1238	3733,44
88	88	svr_linear	32401042,33	5692,19	0,2699	1,1238	3733,44
89	89	svr_linear	32401042,33	5692,19	0,2699	1,1238	3733,44
90	90	svr_linear	32401042,33	5692,19	0,2699	1,1238	3733,44
91	91	svr_linear	32401042,33	5692,19	0,2699	1,1238	3733,44
92	92	svr_linear	32401042,33	5692,19	0,2699	1,1238	3733,44
93	93	svr_linear	32401042,33	5692,19	0,2699	1,1238	3733,44
94	94	svr_linear	32401042,33	5692,19	0,2699	1,1238	3733,44
95	95	svr_linear	32401042,33	5692,19	0,2699	1,1238	3733,44
96	96	svr_linear	32401042,33	5692,19	0,2699	1,1238	3733,44
97	97	svr_linear	32401042,33	5692,19	0,2699	1,1238	3733,44
98	98	svr_linear	32401042,33	5692,19	0,2699	1,1238	3733,44
99	99	svr_linear	32401042,33	5692,19	0,2699	1,1238	3733,44
100	100	svr_poly_2	46421059,23	6813,3	-0,046	1,1774	4763,15
101	101	svr_poly_2	46421059,23	6813,3	-0,046	1,1774	4763,15
102	102	svr_poly_2	46421059,23	6813,3	-0,046	1,1774	4763,15
103	103	svr_poly_2	46421059,23	6813,3	-0,046	1,1774	4763,15
104	104	svr_poly_2	46421059,23	6813,3	-0,046	1,1774	4763,15
105	105	svr_poly_2	46421059,23	6813,3	-0,046	1,1774	4763,15
106	106	svr_poly_2	46421059,23	6813,3	-0,046	1,1774	4763,15
107	107	svr_poly_2	46421059,23	6813,3	-0,046	1,1774	4763,15
108	108	svr_poly_2	46421059,23	6813,3	-0,046	1,1774	4763,15
109	109	svr_poly_2	46421059,23	6813,3	-0,046	1,1774	4763,15
110	110	svr_poly_2	46421059,23	6813,3	-0,046	1,1774	4763,15
111	111	svr_poly_2	46421059,23	6813,3	-0,046	1,1774	4763,15
112	112	svr_poly_2	46421059,23	6813,3	-0,046	1,1774	4763,15
113	113	svr_poly_2	46421059,23	6813,3	-0,046	1,1774	4763,15
114	114	svr_poly_2	46421059,23	6813,3	-0,046	1,1774	4763,15
115	115	svr_poly_2	46421059,23	6813,3	-0,046	1,1774	4763,15
116	116	svr_poly_2	46421059,23	6813,3	-0,046	1,1774	4763,15
117	117	svr_poly_2	46421059,23	6813,3	-0,046	1,1774	4763,15
118	118	svr_poly_2	46421059,23	6813,3	-0,046	1,1774	4763,15
119	119	svr_poly_2	46421059,23	6813,3	-0,046	1,1774	4763,15
120	120	svr_poly_2	46421059,23	6813,3	-0,046	1,1774	4763,15
121	121	svr_poly_2	46421059,23	6813,3	-0,046	1,1774	4763,15
122	122	svr_poly_2	46421059,23	6813,3	-0,046	1,1774	4763,15
123	123	svr_poly_2	46421059,23	6813,3	-0,046	1,1774	4763,15
124	124	svr_poly_2	46421059,23	6813,3	-0,046	1,1774	4763,15
125	125	svr_poly_2	46421059,23	6813,3	-0,046	1,1774	4763,15
126	126	svr_poly_2	46421059,23	6813,3	-0,046	1,1774	4763,15
127	127	svr_poly_2	46421059,23	6813,3	-0,046	1,1774	4763,15
128	128	svr_poly_2	46421059,23	6813,3	-0,046	1,1774	4763,15
129	129	svr_poly_2	46421059,23	6813,3	-0,046	1,1774	4763,15
130	130	svr_poly_2	46421059,23	6813,3	-0,046	1,1774	4763,15
131	131	svr_poly_2	46421059,23	6813,3	-0,046	1,1774	4763,15
132	132	svr_poly_2	46421059,23	6813,3	-0,046	1,1774	4763,15
133	133	svr_poly_2	46421059,23	6813,3	-0,046	1,1774	4763,15
134	134	svr_poly_2	46421059,23	6813,3	-0,046	1,1774	4763,15
135	135	svr_poly_2	46421059,23	6813,3	-0,046	1,1774	4763,15
136	136	svr_poly_2	46421059,23	6813,3	-0,046	1,1774	4763,15
137	137	svr_poly_2	46421059,23	6813,3	-0,046	1,1774	4763,15
138	138	svr_poly_2	46421059,23	6813,3	-0,046	1,1774	4763,15
139	139	svr_poly_2	46421059,23	6813,3	-0,046	1,1774	4763,15
140	140	svr_poly_2	46421059,23	6813,3	-0,046	1,1774	4763,15
141	141	svr_poly_2	46421059,23	6813,3	-0,046	1,1774	4763,15
142	142	svr_poly_2	46421059,23	6813,3	-0,046	1,1774	4763,15
143	143	svr_poly_2	46421059,23	6813,3	-0,046	1,1774	4763,15
144	144	svr_poly_2	46421059,23	6813,3	-0,046	1,1774	4763,15
145	145	svr_poly_2	46421059,23	6813,3	-0,046	1,1774	4763,15
146	146	svr_poly_2	46421059,23	6813,3	-0,046	1,1774	4763,15
147	147	svr_poly_2	46421059,23	6813,3	-0,046	1,1774	4763,15
148	148	svr_poly_2	46421059,23	6813,3	-0,046	1,1774	4763,15
149	149	svr_poly_2	46421059,23	6813,3	-0,046	1,1774	4763,15
150	150	svr_poly_3	46358684,5	6808,72	-0,0446	1,1771	4763,99
151	151	svr_poly_3	46358684,5	6808,72	-0,0446	1,1771	4763,99
152	152	svr_poly_3	46358684,5	6808,72	-0,0446	1,1771	4763,99
153	153	svr_poly_3	46358684,5	6808,72	-0,0446	1,1771	4763,99
154	154	svr_poly_3	46358684,5	6808,72	-0,0446	1,1771	4763,99
155	155	svr_poly_3	46358684,5	6808,72	-0,0446	1,1771	4763,99
156	156	svr_poly_3	46358684,5	6808,72	-0,0446	1,1771	4763,99
157	157	svr_poly_3	46358684,5	6808,72	-0,0446	1,1771	4763,99
158	158	svr_poly_3	46358684,5	6808,72	-0,0446	1,1771	4763,99
159	159	svr_poly_3	46358684,5	6808,72	-0,0446	1,1771	4763,99
160	160	svr_poly_3	46358684,5	6808,72	-0,0446	1,1771	4763,99
161	161	svr_poly_3	46358684,5	6808,72	-0,0446	1,1771	4763,99
162	162	svr_poly_3	46358684,5	6808,72	-0,0446	1,1771	4763,99
163	163	svr_poly_3	46358684,5	6808,72	-0,0446	1,1771	4763,99
164	164	svr_poly_3	46358684,5	6808,72	-0,0446	1,1771	4763,99
165	165	svr_poly_3	46358684,5	6808,72	-0,0446	1,1771	4763,99
166	166	svr_poly_3	46358684,5	6808,72	-0,0446	1,1771	4763,99
167	167	svr_poly_3	46358684,5	6808,72	-0,0446	1,1771	4763,99
168	168	svr_poly_3	46358684,5	6808,72	-0,0446	1,1771	4763,99
169	169	svr_poly_3	46358684,5	6808,72	-0,0446	1,1771	4763,99
170	170	svr_poly_3	46358684,5	6808,72	-0,0446	1,1771	4763,99
171	171	svr_poly_3	46358684,5	6808,72	-0,0446	1,1771	4763,99
172	172	svr_poly_3	46358684,5	6808,72	-0,0446	1,1771	4763,99
173	173	svr_poly_3	46358684,5	6808,72	-0,0446	1,1771	4763,99
174	174	svr_poly_3	46358684,5	6808,72	-0,0446	1,1771	4763,99
175	175	svr_poly_3	46358684,5	6808,72	-0,0446	1,1771	4763,99
176	176	svr_poly_3	46358684,5	6808,72	-0,0446	1,1771	4763,99
177	177	svr_poly_3	46358684,5	6808,72	-0,0446	1,1771	4763,99
178	178	svr_poly_3	46358684,5	6808,72	-0,0446	1,1771	4763,99
179	179	svr_poly_3	46358684,5	6808,72	-0,0446	1,1771	4763,99
180	180	svr_poly_3	46358684,5	6808,72	-0,0446	1,1771	4763,99
181	181	svr_poly_3	46358684,5	6808,72	-0,0446	1,1771	4763,99
182	182	svr_poly_3	46358684,5	6808,72	-0,0446	1,1771	4763,99
183	183	svr_poly_3	46358684,5	6808,72	-0,0446	1,1771	4763,99
184	184	svr_poly_3	46358684,5	6808,72	-0,0446	1,1771	4763,99
185	185	svr_poly_3	46358684,5	6808,72	-0,0446	1,1771	4763,99
186	186	svr_poly_3	46358684,5	6808,72	-0,0446	1,1771	4763,99
187	187	svr_poly_3	46358684,5	6808,72	-0,0446	1,1771	4763,99
188	188	svr_poly_3	46358684,5	6808,72	-0,0446	1,1771	4763,99
189	189	svr_poly_3	46358684,5	6808,72	-0,0446	1,1771	4763,99
190	190	svr_poly_3	46358684,5	6808,72	-0,0446	1,1771	4763,99
191	191	svr_poly_3	46358684,5	6808,72	-0,0446	1,1771	4763,99
192	192	svr_poly_3	46358684,5	6808,72	-0,0446	1,1771	4763,99
193	193	svr_poly_3	46358684,5	6808,72	-0,0446	1,1771	4763,99
194	194	svr_poly_3	46358684,5	6808,72	-0,0446	1,1771	4763,99
195	195	svr_poly_3	46358684,5	6808,72	-0,0446	1,1771	4763,99
196	196	svr_poly_3	46358684,5	6808,72	-0,0446	1,1771	4763,99
197	197	svr_poly_3	46358684,5	6808,72	-0,0446	1,1771	4763,99
198	198	svr_poly_3	46358684,5	6808,72	-0,0446	1,1771	4763,99
199	199	svr_poly_3	46358684,5	6808,72	-0,0446	1,1771	4763,99
200	200	svr_poly_4	46214607,68	6798,13	-0,0414	1,1766	4771,67
201	201	svr_poly_4	46214607,68	6798,13	-0,0414	1,1766	4771,67
202	202	svr_poly_4	46214607,68	6798,13	-0,0414	1,1766	4771,67
203	203	svr_poly_4	46214607,68	6798,13	-0,0414	1,1766	4771,67
204	204	svr_poly_4	46214607,68	6798,13	-0,0414	1,1766	4771,67
205	205	svr_poly_4	46214607,68	6798,13	-0,0414	1,1766	4771,67
206	206	svr_poly_4	46214607,68	6798,13	-0,0414	1,1766	4771,67
207	207	svr_poly_4	46214607,68	6798,13	-0,0414	1,1766	4771,67
208	208	svr_poly_4	46214607,68	6798,13	-0,0414	1,1766	4771,67
209	209	svr_poly_4	46214607,68	6798,13	-0,0414	1,1766	4771,67
210	210	svr_poly_4	46214607,68	6798,13	-0,0414	1,1766	4771,67
211	211	svr_poly_4	46214607,68	6798,13	-0,0414	1,1766	4771,67
212	212	svr_poly_4	46214607,68	6798,13	-0,0414	1,1766	4771,67
213	213	svr_poly_4	46214607,68	6798,13	-0,0414	1,1766	4771,67
214	214	svr_poly_4	46214607,68	6798,13	-0,0414	1,1766	4771,67
215	215	svr_poly_4	46214607,68	6798,13	-0,0414	1,1766	4771,67
216	216	svr_poly_4	46214607,68	6798,13	-0,0414	1,1766	4771,67
217	217	svr_poly_4	46214607,68	6798,13	-0,0414	1,1766	4771,67
218	218	svr_poly_4	46214607,68	6798,13	-0,0414	1,1766	4771,67
219	219	svr_poly_4	46214607,68	6798,13	-0,0414	1,1766	4771,67
220	220	svr_poly_4	46214607,68	6798,13	-0,0414	1,1766	4771,67
221	221	svr_poly_4	46214607,68	6798,13	-0,0414	1,1766	4771,67
222	222	svr_poly_4	46214607,68	6798,13	-0,0414	1,1766	4771,67
223	223	svr_poly_4	46214607,68	6798,13	-0,0414	1,1766	4771,67
224	224	svr_poly_4	46214607,68	6798,13	-0,0414	1,1766	4771,67
225	225	svr_poly_4	46214607,68	6798,13	-0,0414	1,1766	4771,67
226	226	svr_poly_4	46214607,68	6798,13	-0,0414	1,1766	4771,67
227	227	svr_poly_4	46214607,68	6798,13	-0,0414	1,1766	4771,67
228	228	svr_poly_4	46214607,68	6798,13	-0,0414	1,1766	4771,67
229	229	svr_poly_4	46214607,68	6798,13	-0,0414	1,1766	4771,67
230	230	svr_poly_4	46214607,68	6798,13	-0,0414	1,1766	4771,67
231	231	svr_poly_4	46214607,68	6798,13	-0,0414	1,1766	4771,67
232	232	svr_poly_4	46214607,68	6798,13	-0,0414	1,1766	4771,67
233	233	svr_poly_4	46214607,68	6798,13	-0,0414	1,1766	4771,67
234	234	svr_poly_4	46214607,68	6798,13	-0,0414	1,1766	4771,67
235	235	svr_poly_4	46214607,68	6798,13	-0,0414	1,1766	4771,67
236	236	svr_poly_4	46214607,68	6798,13	-0,0414	1,1766	4771,67
237	237	svr_poly_4	46214607,68	6798,13	-0,0414	1,1766	4771,67
238	238	svr_poly_4	46214607,68	6798,13	-0,0414	1,1766	4771,67
239	239	svr_poly_4	46214607,68	6798,13	-0,0414	1,1766	4771,67
240	240	svr_poly_4	46214607,68	6798,13	-0,0414	1,1766	4771,67
241	241	svr_poly_4	46214607,68	6798,13	-0,0414	1,1766	4771,67
242	242	svr_poly_4	46214607,68	6798,13	-0,0414	1,1766	4771,67
243	243	svr_poly_4	46214607,68	6798,13	-0,0414	1,1766	4771,67
244	244	svr_poly_4	46214607,68	6798,13	-0,0414	1,1766	4771,67
245	245	svr_poly_4	46214607,68	6798,13	-0,0414	1,1766	4771,67
246	246	svr_poly_4	46214607,68	6798,13	-0,0414	1,1766	4771,67
247	247	svr_poly_4	46214607,68	6798,13	-0,0414	1,1766	4771,67
248	248	svr_poly_4	46214607,68	6798,13	-0,0414	1,1766	4771,67
249	249	svr_poly_4	46214607,68	6798,13	-0,0414	1,1766	4771,67
250	250	svr_poly_10	99468953,64	9973,41	-1,2414	1,38	5412,7
251	251	svr_poly_10	99468953,64	9973,41	-1,2414	1,38	5412,7
252	252	svr_poly_10	99468953,64	9973,41	-1,2414	1,38	5412,7
253	253	svr_poly_10	99468953,64	9973,41	-1,2414	1,38	5412,7
254	254	svr_poly_10	99468953,64	9973,41	-1,2414	1,38	5412,7
255	255	svr_poly_10	99468953,64	9973,41	-1,2414	1,38	5412,7
256	256	svr_poly_10	99468953,64	9973,41	-1,2414	1,38	5412,7
257	257	svr_poly_10	99468953,64	9973,41	-1,2414	1,38	5412,7
258	258	svr_poly_10	99468953,64	9973,41	-1,2414	1,38	5412,7
259	259	svr_poly_10	99468953,64	9973,41	-1,2414	1,38	5412,7
260	260	svr_poly_10	99468953,64	9973,41	-1,2414	1,38	5412,7
261	261	svr_poly_10	99468953,64	9973,41	-1,2414	1,38	5412,7
262	262	svr_poly_10	99468953,64	9973,41	-1,2414	1,38	5412,7
263	263	svr_poly_10	99468953,64	9973,41	-1,2414	1,38	5412,7
264	264	svr_poly_10	99468953,64	9973,41	-1,2414	1,38	5412,7
265	265	svr_poly_10	99468953,64	9973,41	-1,2414	1,38	5412,7
266	266	svr_poly_10	99468953,64	9973,41	-1,2414	1,38	5412,7
267	267	svr_poly_10	99468953,64	9973,41	-1,2414	1,38	5412,7
268	268	svr_poly_10	99468953,64	9973,41	-1,2414	1,38	5412,7
269	269	svr_poly_10	99468953,64	9973,41	-1,2414	1,38	5412,7
270	270	svr_poly_10	99468953,64	9973,41	-1,2414	1,38	5412,7
271	271	svr_poly_10	99468953,64	9973,41	-1,2414	1,38	5412,7
272	272	svr_poly_10	99468953,64	9973,41	-1,2414	1,38	5412,7
273	273	svr_poly_10	99468953,64	9973,41	-1,2414	1,38	5412,7
274	274	svr_poly_10	99468953,64	9973,41	-1,2414	1,38	5412,7
275	275	svr_poly_10	99468953,64	9973,41	-1,2414	1,38	5412,7
276	276	svr_poly_10	99468953,64	9973,41	-1,2414	1,38	5412,7
277	277	svr_poly_10	99468953,64	9973,41	-1,2414	1,38	5412,7
278	278	svr_poly_10	99468953,64	9973,41	-1,2414	1,38	5412,7
279	279	svr_poly_10	99468953,64	9973,41	-1,2414	1,38	5412,7
280	280	svr_poly_10	99468953,64	9973,41	-1,2414	1,38	5412,7
281	281	svr_poly_10	99468953,64	9973,41	-1,2414	1,38	5412,7
282	282	svr_poly_10	99468953,64	9973,41	-1,2414	1,38	5412,7
283	283	svr_poly_10	99468953,64	9973,41	-1,2414	1,38	5412,7
284	284	svr_poly_10	99468953,64	9973,41	-1,2414	1,38	5412,7
285	285	svr_poly_10	99468953,64	9973,41	-1,2414	1,38	5412,7
286	286	svr_poly_10	99468953,64	9973,41	-1,2414	1,38	5412,7
287	287	svr_poly_10	99468953,64	9973,41	-1,2414	1,38	5412,7
288	288	svr_poly_10	99468953,64	9973,41	-1,2414	1,38	5412,7
289	289	svr_poly_10	99468953,64	9973,41	-1,2414	1,38	5412,7
290	290	svr_poly_10	99468953,64	9973,41	-1,2414	1,38	5412,7
291	291	svr_poly_10	99468953,64	9973,41	-1,2414	1,38	5412,7
292	292	svr_poly_10	99468953,64	9973,41	-1,2414	1,38	5412,7
293	293	svr_poly_10	99468953,64	9973,41	-1,2414	1,38	5412,7
294	294	svr_poly_10	99468953,64	9973,41	-1,2414	1,38	5412,7
295	295	svr_poly_10	99468953,64	9973,41	-1,2414	1,38	5412,7
296	296	svr_poly_10	99468953,64	9973,41	-1,2414	1,38	5412,7
297	297	svr_poly_10	99468953,64	9973,41	-1,2414	1,38	5412,7
298	298	svr_poly_10	99468953,64	9973,41	-1,2414	1,38	5412,7
299	299	svr_poly_10	99468953,64	9973,41	-1,2414	1,38	5412,7
300	300	svr_poly_15	121498002460,31	348565,64	-2736,7916	465,19	36626,29
301	301	svr_poly_15	121498002460,31	348565,64	-2736,7916	465,19	36626,29
302	302	svr_poly_15	121498002460,31	348565,64	-2736,7916	465,19	36626,29
303	303	svr_poly_15	121498002460,31	348565,64	-2736,7916	465,19	36626,29
304	304	svr_poly_15	121498002460,31	348565,64	-2736,7916	465,19	36626,29
305	305	svr_poly_15	121498002460,31	348565,64	-2736,7916	465,19	36626,29
306	306	svr_poly_15	121498002460,31	348565,64	-2736,7916	465,19	36626,29
307	307	svr_poly_15	121498002460,31	348565,64	-2736,7916	465,19	36626,29
308	308	svr_poly_15	121498002460,31	348565,64	-2736,7916	465,19	36626,29
309	309	svr_poly_15	121498002460,31	348565,64	-2736,7916	465,19	36626,29
310	310	svr_poly_15	121498002460,31	348565,64	-2736,7916	465,19	36626,29
311	311	svr_poly_15	121498002460,31	348565,64	-2736,7916	465,19	36626,29
312	312	svr_poly_15	121498002460,31	348565,64	-2736,7916	465,19	36626,29
313	313	svr_poly_15	121498002460,31	348565,64	-2736,7916	465,19	36626,29
314	314	svr_poly_15	121498002460,31	348565,64	-2736,7916	465,19	36626,29
315	315	svr_poly_15	121498002460,31	348565,64	-2736,7916	465,19	36626,29
316	316	svr_poly_15	121498002460,31	348565,64	-2736,7916	465,19	36626,29
317	317	svr_poly_15	121498002460,31	348565,64	-2736,7916	465,19	36626,29
318	318	svr_poly_15	121498002460,31	348565,64	-2736,7916	465,19	36626,29
319	319	svr_poly_15	121498002460,31	348565,64	-2736,7916	465,19	36626,29
320	320	svr_poly_15	121498002460,31	348565,64	-2736,7916	465,19	36626,29
321	321	svr_poly_15	121498002460,31	348565,64	-2736,7916	465,19	36626,29
322	322	svr_poly_15	121498002460,31	348565,64	-2736,7916	465,19	36626,29
323	323	svr_poly_15	121498002460,31	348565,64	-2736,7916	465,19	36626,29
324	324	svr_poly_15	121498002460,31	348565,64	-2736,7916	465,19	36626,29
325	325	svr_poly_15	121498002460,31	348565,64	-2736,7916	465,19	36626,29
326	326	svr_poly_15	121498002460,31	348565,64	-2736,7916	465,19	36626,29
327	327	svr_poly_15	121498002460,31	348565,64	-2736,7916	465,19	36626,29
328	328	svr_poly_15	121498002460,31	348565,64	-2736,7916	465,19	36626,29
329	329	svr_poly_15	121498002460,31	348565,64	-2736,7916	465,19	36626,29
330	330	svr_poly_15	121498002460,31	348565,64	-2736,7916	465,19	36626,29
331	331	svr_poly_15	121498002460,31	348565,64	-2736,7916	465,19	36626,29
332	332	svr_poly_15	121498002460,31	348565,64	-2736,7916	465,19	36626,29
333	333	svr_poly_15	121498002460,31	348565,64	-2736,7916	465,19	36626,29
334	334	svr_poly_15	121498002460,31	348565,64	-2736,7916	465,19	36626,29
335	335	svr_poly_15	121498002460,31	348565,64	-2736,7916	465,19	36626,29
336	336	svr_poly_15	121498002460,31	348565,64	-2736,7916	465,19	36626,29
337	337	svr_poly_15	121498002460,31	348565,64	-2736,7916	465,19	36626,29
338	338	svr_poly_15	121498002460,31	348565,64	-2736,7916	465,19	36626,29
339	339	svr_poly_15	121498002460,31	348565,64	-2736,7916	465,19	36626,29
340	340	svr_poly_15	121498002460,31	348565,64	-2736,7916	465,19	36626,29
341	341	svr_poly_15	121498002460,31	348565,64	-2736,7916	465,19	36626,29
342	342	svr_poly_15	121498002460,31	348565,64	-2736,7916	465,19	36626,29
343	343	svr_poly_15	121498002460,31	348565,64	-2736,7916	465,19	36626,29
344	344	svr_poly_15	121498002460,31	348565,64	-2736,7916	465,19	36626,29
345	345	svr_poly_15	121498002460,31	348565,64	-2736,7916	465,19	36626,29
346	346	svr_poly_15	121498002460,31	348565,64	-2736,7916	465,19	36626,29
347	347	svr_poly_15	121498002460,31	348565,64	-2736,7916	465,19	36626,29
348	348	svr_poly_15	121498002460,31	348565,64	-2736,7916	465,19	36626,29
349	349	svr_poly_15	121498002460,31	348565,64	-2736,7916	465,19	36626,29
350	350	svr_rbf	46478577,46	6817,52	-0,0473	1,1776	4763,51
351	351	svr_rbf	46478577,46	6817,52	-0,0473	1,1776	4763,51
352	352	svr_rbf	46478577,46	6817,52	-0,0473	1,1776	4763,51
353	353	svr_rbf	46478577,46	6817,52	-0,0473	1,1776	4763,51
354	354	svr_rbf	46478577,46	6817,52	-0,0473	1,1776	4763,51
355	355	svr_rbf	46478577,46	6817,52	-0,0473	1,1776	4763,51
356	356	svr_rbf	46478577,46	6817,52	-0,0473	1,1776	4763,51
357	357	svr_rbf	46478577,46	6817,52	-0,0473	1,1776	4763,51
358	358	svr_rbf	46478577,46	6817,52	-0,0473	1,1776	4763,51
359	359	svr_rbf	46478577,46	6817,52	-0,0473	1,1776	4763,51
360	360	svr_rbf	46478577,46	6817,52	-0,0473	1,1776	4763,51
361	361	svr_rbf	46478577,46	6817,52	-0,0473	1,1776	4763,51
362	362	svr_rbf	46478577,46	6817,52	-0,0473	1,1776	4763,51
363	363	svr_rbf	46478577,46	6817,52	-0,0473	1,1776	4763,51
364	364	svr_rbf	46478577,46	6817,52	-0,0473	1,1776	4763,51
365	365	svr_rbf	46478577,46	6817,52	-0,0473	1,1776	4763,51
366	366	svr_rbf	46478577,46	6817,52	-0,0473	1,1776	4763,51
367	367	svr_rbf	46478577,46	6817,52	-0,0473	1,1776	4763,51
368	368	svr_rbf	46478577,46	6817,52	-0,0473	1,1776	4763,51
369	369	svr_rbf	46478577,46	6817,52	-0,0473	1,1776	4763,51
370	370	svr_rbf	46478577,46	6817,52	-0,0473	1,1776	4763,51
371	371	svr_rbf	46478577,46	6817,52	-0,0473	1,1776	4763,51
372	372	svr_rbf	46478577,46	6817,52	-0,0473	1,1776	4763,51
373	373	svr_rbf	46478577,46	6817,52	-0,0473	1,1776	4763,51
374	374	svr_rbf	46478577,46	6817,52	-0,0473	1,1776	4763,51
375	375	svr_rbf	46478577,46	6817,52	-0,0473	1,1776	4763,51
376	376	svr_rbf	46478577,46	6817,52	-0,0473	1,1776	4763,51
377	377	svr_rbf	46478577,46	6817,52	-0,0473	1,1776	4763,51
378	378	svr_rbf	46478577,46	6817,52	-0,0473	1,1776	4763,51
379	379	svr_rbf	46478577,46	6817,52	-0,0473	1,1776	4763,51
380	380	svr_rbf	46478577,46	6817,52	-0,0473	1,1776	4763,51
381	381	svr_rbf	46478577,46	6817,52	-0,0473	1,1776	4763,51
382	382	svr_rbf	46478577,46	6817,52	-0,0473	1,1776	4763,51
383	383	svr_rbf	46478577,46	6817,52	-0,0473	1,1776	4763,51
384	384	svr_rbf	46478577,46	6817,52	-0,0473	1,1776	4763,51
385	385	svr_rbf	46478577,46	6817,52	-0,0473	1,1776	4763,51
386	386	svr_rbf	46478577,46	6817,52	-0,0473	1,1776	4763,51
387	387	svr_rbf	46478577,46	6817,52	-0,0473	1,1776	4763,51
388	388	svr_rbf	46478577,46	6817,52	-0,0473	1,1776	4763,51
389	389	svr_rbf	46478577,46	6817,52	-0,0473	1,1776	4763,51
390	390	svr_rbf	46478577,46	6817,52	-0,0473	1,1776	4763,51
391	391	svr_rbf	46478577,46	6817,52	-0,0473	1,1776	4763,51
392	392	svr_rbf	46478577,46	6817,52	-0,0473	1,1776	4763,51
393	393	svr_rbf	46478577,46	6817,52	-0,0473	1,1776	4763,51
394	394	svr_rbf	46478577,46	6817,52	-0,0473	1,1776	4763,51
395	395	svr_rbf	46478577,46	6817,52	-0,0473	1,1776	4763,51
396	396	svr_rbf	46478577,46	6817,52	-0,0473	1,1776	4763,51
397	397	svr_rbf	46478577,46	6817,52	-0,0473	1,1776	4763,51
398	398	svr_rbf	46478577,46	6817,52	-0,0473	1,1776	4763,51
399	399	svr_rbf	46478577,46	6817,52	-0,0473	1,1776	4763,51
400	400	svr_sigmoid	46493569,57	6818,62	-0,0477	1,1776	4763,83
401	401	svr_sigmoid	46493569,57	6818,62	-0,0477	1,1776	4763,83
402	402	svr_sigmoid	46493569,57	6818,62	-0,0477	1,1776	4763,83
403	403	svr_sigmoid	46493569,57	6818,62	-0,0477	1,1776	4763,83
404	404	svr_sigmoid	46493569,57	6818,62	-0,0477	1,1776	4763,83
405	405	svr_sigmoid	46493569,57	6818,62	-0,0477	1,1776	4763,83
406	406	svr_sigmoid	46493569,57	6818,62	-0,0477	1,1776	4763,83
407	407	svr_sigmoid	46493569,57	6818,62	-0,0477	1,1776	4763,83
408	408	svr_sigmoid	46493569,57	6818,62	-0,0477	1,1776	4763,83
409	409	svr_sigmoid	46493569,57	6818,62	-0,0477	1,1776	4763,83
410	410	svr_sigmoid	46493569,57	6818,62	-0,0477	1,1776	4763,83
411	411	svr_sigmoid	46493569,57	6818,62	-0,0477	1,1776	4763,83
412	412	svr_sigmoid	46493569,57	6818,62	-0,0477	1,1776	4763,83
413	413	svr_sigmoid	46493569,57	6818,62	-0,0477	1,1776	4763,83
414	414	svr_sigmoid	46493569,57	6818,62	-0,0477	1,1776	4763,83
415	415	svr_sigmoid	46493569,57	6818,62	-0,0477	1,1776	4763,83
416	416	svr_sigmoid	46493569,57	6818,62	-0,0477	1,1776	4763,83
417	417	svr_sigmoid	46493569,57	6818,62	-0,0477	1,1776	4763,83
418	418	svr_sigmoid	46493569,57	6818,62	-0,0477	1,1776	4763,83
419	419	svr_sigmoid	46493569,57	6818,62	-0,0477	1,1776	4763,83
420	420	svr_sigmoid	46493569,57	6818,62	-0,0477	1,1776	4763,83
421	421	svr_sigmoid	46493569,57	6818,62	-0,0477	1,1776	4763,83
422	422	svr_sigmoid	46493569,57	6818,62	-0,0477	1,1776	4763,83
423	423	svr_sigmoid	46493569,57	6818,62	-0,0477	1,1776	4763,83
424	424	svr_sigmoid	46493569,57	6818,62	-0,0477	1,1776	4763,83
425	425	svr_sigmoid	46493569,57	6818,62	-0,0477	1,1776	4763,83
426	426	svr_sigmoid	46493569,57	6818,62	-0,0477	1,1776	4763,83
427	427	svr_sigmoid	46493569,57	6818,62	-0,0477	1,1776	4763,83
428	428	svr_sigmoid	46493569,57	6818,62	-0,0477	1,1776	4763,83
429	429	svr_sigmoid	46493569,57	6818,62	-0,0477	1,1776	4763,83
430	430	svr_sigmoid	46493569,57	6818,62	-0,0477	1,1776	4763,83
431	431	svr_sigmoid	46493569,57	6818,62	-0,0477	1,1776	4763,83
432	432	svr_sigmoid	46493569,57	6818,62	-0,0477	1,1776	4763,83
433	433	svr_sigmoid	46493569,57	6818,62	-0,0477	1,1776	4763,83
434	434	svr_sigmoid	46493569,57	6818,62	-0,0477	1,1776	4763,83
435	435	svr_sigmoid	46493569,57	6818,62	-0,0477	1,1776	4763,83
436	436	svr_sigmoid	46493569,57	6818,62	-0,0477	1,1776	4763,83
437	437	svr_sigmoid	46493569,57	6818,62	-0,0477	1,1776	4763,83
438	438	svr_sigmoid	46493569,57	6818,62	-0,0477	1,1776	4763,83
439	439	svr_sigmoid	46493569,57	6818,62	-0,0477	1,1776	4763,83
440	440	svr_sigmoid	46493569,57	6818,62	-0,0477	1,1776	4763,83
441	441	svr_sigmoid	46493569,57	6818,62	-0,0477	1,1776	4763,83
442	442	svr_sigmoid	46493569,57	6818,62	-0,0477	1,1776	4763,83
443	443	svr_sigmoid	46493569,57	6818,62	-0,0477	1,1776	4763,83
444	444	svr_sigmoid	46493569,57	6818,62	-0,0477	1,1776	4763,83
445	445	svr_sigmoid	46493569,57	6818,62	-0,0477	1,1776	4763,83
446	446	svr_sigmoid	46493569,57	6818,62	-0,0477	1,1776	4763,83
447	447	svr_sigmoid	46493569,57	6818,62	-0,0477	1,1776	4763,83
448	448	svr_sigmoid	46493569,57	6818,62	-0,0477	1,1776	4763,83
449	449	svr_sigmoid	46493569,57	6818,62	-0,0477	1,1776	4763,83
450	450	random_forest_10	29429610,77	5424,91	0,3368	1,1124	3848,2
451	451	random_forest_10	28898898,81	5375,77	0,3488	1,1104	3601,8
452	452	random_forest_10	32483027,26	5699,39	0,268	1,1241	3793,07
453	453	random_forest_10	30458760,66	5518,95	0,3137	1,1164	3652,96
454	454	random_forest_10	31291582,39	5593,89	0,2949	1,1196	3770,34
455	455	random_forest_10	31495685,36	5612,1	0,2903	1,1203	3746,6
456	456	random_forest_10	35107005,91	5925,12	0,2089	1,1341	4084,75
457	457	random_forest_10	30478069,43	5520,69	0,3132	1,1164	3774,68
458	458	random_forest_10	35703455,63	5975,24	0,1955	1,1364	3871,11
459	459	random_forest_10	34087476,46	5838,45	0,2319	1,1302	3885,18
460	460	random_forest_10	35926997,34	5993,91	0,1904	1,1373	4034,16
461	461	random_forest_10	32879496,08	5734,06	0,2591	1,1256	3820,78
462	462	random_forest_10	32712043,31	5719,44	0,2629	1,125	3850,11
463	463	random_forest_10	35495850,21	5957,84	0,2001	1,1356	4120,74
464	464	random_forest_10	31406074,46	5604,11	0,2923	1,12	3748,82
465	465	random_forest_10	31694213,03	5629,76	0,2858	1,1211	3751,9
466	466	random_forest_10	35006754,39	5916,65	0,2112	1,1337	4099,2
467	467	random_forest_10	33347894,19	5774,76	0,2486	1,1274	3991,97
468	468	random_forest_10	32069017,64	5662,95	0,2774	1,1225	3907,12
469	469	random_forest_10	32827466,29	5729,53	0,2603	1,1254	3922,07
470	470	random_forest_10	29537937,55	5434,88	0,3344	1,1129	3870,47
471	471	random_forest_10	31218794,44	5587,38	0,2965	1,1193	3812,28
472	472	random_forest_10	30390885,98	5512,79	0,3152	1,1161	3723,0
473	473	random_forest_10	30640386,76	5535,38	0,3096	1,1171	3785,9
474	474	random_forest_10	34905810,84	5908,11	0,2134	1,1334	3905,21
475	475	random_forest_10	28334758,35	5323,04	0,3615	1,1083	3732,06
476	476	random_forest_10	31309971,06	5595,53	0,2945	1,1196	3732,85
477	477	random_forest_10	34092510,8	5838,88	0,2318	1,1303	3851,47
478	478	random_forest_10	31060385,76	5573,18	0,3001	1,1187	3698,79
479	479	random_forest_10	32128542,49	5668,2	0,276	1,1227	3806,87
480	480	random_forest_10	32388085,9	5691,05	0,2702	1,1237	3827,2
481	481	random_forest_10	31293746,9	5594,08	0,2948	1,1196	3756,65
482	482	random_forest_10	27971247,95	5288,79	0,3697	1,1069	3564,69
483	483	random_forest_10	36954340,81	6079,01	0,1673	1,1412	4081,27
484	484	random_forest_10	30866522,1	5555,76	0,3045	1,1179	3820,55
485	485	random_forest_10	31588510,73	5620,37	0,2882	1,1207	3630,25
486	486	random_forest_10	30495118,4	5522,24	0,3128	1,1165	3761,41
487	487	random_forest_10	31856444,74	5644,15	0,2822	1,1217	3885,57
488	488	random_forest_10	31952745,59	5652,68	0,28	1,1221	3850,29
489	489	random_forest_10	30403945,47	5513,98	0,3149	1,1162	3627,07
490	490	random_forest_10	33332093,34	5773,4	0,2489	1,1273	3847,5
491	491	random_forest_10	32429476,96	5694,69	0,2692	1,1239	3847,83
492	492	random_forest_10	36163621,92	6013,62	0,1851	1,1382	4083,52
493	493	random_forest_10	31435163,77	5606,71	0,2917	1,1201	3785,82
494	494	random_forest_10	31520248,12	5614,29	0,2897	1,1204	3875,27
495	495	random_forest_10	31710388,7	5631,2	0,2854	1,1212	3750,78
496	496	random_forest_10	30619358,64	5533,48	0,31	1,117	3659,59
497	497	random_forest_10	34559864,71	5878,76	0,2212	1,1320000000000001	3732,39
498	498	random_forest_10	34573310,76	5879,91	0,2209	1,1321	4070,31
499	499	random_forest_10	32596597,57	5709,34	0,2655	1,1245	4023,8
500	500	random_forest_50	31104599,79	5577,15	0,2991	1,1188	3814,6
501	501	random_forest_50	29523095,1	5433,52	0,3347	1,1128	3624,56
502	502	random_forest_50	30670393,17	5538,09	0,3089	1,1172	3695,98
503	503	random_forest_50	29552320,59	5436,2	0,3341	1,1129	3708,03
504	504	random_forest_50	30029533,88	5479,92	0,3233	1,1147	3701,04
505	505	random_forest_50	28875934,42	5373,63	0,3493	1,1103	3590,02
506	506	random_forest_50	30858800,0	5555,07	0,3046	1,1179	3757,04
507	507	random_forest_50	28842643,08	5370,53	0,3501	1,1102	3605,41
508	508	random_forest_50	31734710,09	5633,36	0,2849	1,1212	3712,76
509	509	random_forest_50	30348927,34	5508,99	0,3161	1,1159	3676,48
510	510	random_forest_50	28780072,08	5364,71	0,3515	1,11	3604,86
511	511	random_forest_50	29059225,26	5390,66	0,3452	1,111	3593,34
512	512	random_forest_50	29252223,24	5408,53	0,3408	1,1118	3680,63
513	513	random_forest_50	28448279,58	5333,69	0,359	1,1087	3637,54
514	514	random_forest_50	31394184,81	5603,05	0,2926	1,1199	3784,71
515	515	random_forest_50	29513581,9	5432,64	0,335	1,1128	3705,18
516	516	random_forest_50	31094664,57	5576,26	0,2993	1,1188	3709,04
517	517	random_forest_50	29826981,48	5461,41	0,3279	1,114	3667,03
518	518	random_forest_50	29405890,91	5422,72	0,3374	1,1123	3670,83
519	519	random_forest_50	30579526,53	5529,88	0,3109	1,1168	3688,22
520	520	random_forest_50	29815029,66	5460,31	0,3282	1,1139	3705,21
521	521	random_forest_50	30482085,8	5521,06	0,3131	1,1165	3717,77
522	522	random_forest_50	30331004,55	5507,36	0,3165	1,1159	3665,73
523	523	random_forest_50	30266812,17	5501,53	0,318	1,1156	3775,02
524	524	random_forest_50	30349980,4	5509,08	0,3161	1,1159999999999999	3638,59
525	525	random_forest_50	30271498,71	5501,95	0,3179	1,1157	3658,99
526	526	random_forest_50	28813324,22	5367,8	0,3507	1,1101	3569,28
527	527	random_forest_50	30743732,07	5544,7	0,3072	1,1175	3758,38
528	528	random_forest_50	28760678,01	5362,9	0,3519	1,1099	3628,2
529	529	random_forest_50	29743919,61	5453,8	0,3298	1,1136	3677,58
530	530	random_forest_50	31280027,17	5592,86	0,2951	1,1195	3735,55
531	531	random_forest_50	30995326,66	5567,34	0,3016	1,1184	3731,85
532	532	random_forest_50	30436679,88	5516,94	0,3142	1,1163	3654,12
533	533	random_forest_50	30496305,87	5522,35	0,3128	1,1165	3734,72
534	534	random_forest_50	31269200,88	5591,89	0,2954	1,1195	3724,11
535	535	random_forest_50	30650834,77	5536,32	0,3093	1,1171	3751,33
536	536	random_forest_50	30948139,46	5563,11	0,3026	1,1182	3709,27
537	537	random_forest_50	31295330,7	5594,22	0,2948	1,1196	3679,42
538	538	random_forest_50	29654867,89	5445,63	0,3318	1,1133	3717,35
539	539	random_forest_50	29414373,48	5423,5	0,3372	1,1124	3735,76
540	540	random_forest_50	30327558,19	5507,05	0,3166	1,1159	3700,26
541	541	random_forest_50	30061368,13	5482,82	0,3226	1,1149	3722,0
542	542	random_forest_50	29216119,51	5405,19	0,3417	1,1116	3641,72
543	543	random_forest_50	30157639,55	5491,6	0,3204	1,1152	3777,29
544	544	random_forest_50	28774986,21	5364,23	0,3516	1,1099	3649,9
545	545	random_forest_50	30168658,07	5492,6	0,3202	1,1153	3672,26
546	546	random_forest_50	30147138,45	5490,64	0,3207	1,1152	3721,32
547	547	random_forest_50	29503688,84	5431,73	0,3352	1,1127	3603,75
548	548	random_forest_50	30167350,11	5492,48	0,3202	1,1153	3668,67
549	549	random_forest_50	30059240,57	5482,63	0,3227	1,1148	3738,71
550	550	random_forest_100	29461503,17	5427,85	0,3361	1,1126	3685,08
551	551	random_forest_100	30844431,15	5553,78	0,305	1,1178	3715,41
552	552	random_forest_100	30522427,91	5524,71	0,3122	1,1166	3713,71
553	553	random_forest_100	30279027,4	5502,64	0,3177	1,1157	3699,18
554	554	random_forest_100	29984560,6	5475,82	0,3243	1,1146	3617,89
555	555	random_forest_100	30757607,4	5545,95	0,3069	1,1175	3725,32
556	556	random_forest_100	29686411,33	5448,52	0,3311	1,1134	3666,77
557	557	random_forest_100	29253685,7	5408,67	0,3408	1,1118	3648,56
558	558	random_forest_100	29393099,52	5421,54	0,3377	1,1123	3678,74
559	559	random_forest_100	30798738,12	5549,66	0,306	1,1177	3743,12
560	560	random_forest_100	30309515,9	5505,41	0,317	1,1158	3688,94
561	561	random_forest_100	29568585,36	5437,7	0,3337	1,113	3616,19
562	562	random_forest_100	29509706,83	5432,28	0,335	1,1127	3669,26
563	563	random_forest_100	31067589,97	5573,83	0,2999	1,1187	3765,26
564	564	random_forest_100	29686216,18	5448,51	0,3311	1,1134	3735,26
565	565	random_forest_100	30477926,58	5520,68	0,3132	1,1164	3708,96
566	566	random_forest_100	30368058,15	5510,72	0,3157	1,1159999999999999	3700,68
567	567	random_forest_100	29469724,28	5428,6	0,3359	1,1126	3659,68
568	568	random_forest_100	30431404,72	5516,47	0,3143	1,1163	3721,18
569	569	random_forest_100	30280018,77	5502,73	0,3177	1,1157	3664,25
570	570	random_forest_100	29356506,53	5418,16	0,3385	1,1122	3643,77
571	571	random_forest_100	28908378,87	5376,65	0,3486	1,1104	3657,46
572	572	random_forest_100	28810486,2	5367,54	0,3508	1,1101	3677,32
573	573	random_forest_100	30448430,76	5518,01	0,3139	1,1163	3725,43
574	574	random_forest_100	29218606,76	5405,42	0,3416	1,1116	3650,94
575	575	random_forest_100	29930416,28	5470,87	0,3256	1,1144	3684,87
576	576	random_forest_100	29433457,64	5425,26	0,3368	1,1125	3621,15
577	577	random_forest_100	31096830,25	5576,45	0,2993	1,1188	3756,74
578	578	random_forest_100	30672968,44	5538,32	0,3088	1,1172	3710,76
579	579	random_forest_100	29702307,62	5449,98	0,3307	1,1135	3686,44
580	580	random_forest_100	30254660,51	5500,42	0,3183	1,1156	3684,56
581	581	random_forest_100	29523488,62	5433,55	0,3347	1,1128	3666,34
582	582	random_forest_100	29565654,88	5437,43	0,3338	1,113	3649,66
583	583	random_forest_100	29925623,52	5470,43	0,3257	1,1143	3690,45
584	584	random_forest_100	29768172,42	5456,02	0,3292	1,1137	3687,72
585	585	random_forest_100	30161038,59	5491,91	0,3204	1,1152	3672,92
586	586	random_forest_100	30444989,74	5517,7	0,314	1,1163	3666,23
587	587	random_forest_100	30112272,41	5487,47	0,3215	1,115	3650,41
588	588	random_forest_100	29720553,15	5451,66	0,3303	1,1135	3701,83
589	589	random_forest_100	29072326,16	5391,88	0,3449	1,1111	3705,23
590	590	random_forest_100	29978961,03	5475,3	0,3245	1,1145	3701,79
591	591	random_forest_100	29951559,1	5472,8	0,3251	1,1144	3672,06
592	592	random_forest_100	28580746,72	5346,1	0,35600000000000004	1,1092	3627,63
593	593	random_forest_100	29953050,15	5472,94	0,325	1,1144	3703,51
594	594	random_forest_100	29159962,74	5400,0	0,3429	1,1114	3566,87
595	595	random_forest_100	30479291,39	5520,81	0,3132	1,1164	3718,32
596	596	random_forest_100	29817216,11	5460,51	0,3281	1,1139	3658,12
597	597	random_forest_100	29370953,46	5419,5	0,3382	1,1122	3673,82
598	598	random_forest_100	30293428,89	5503,95	0,3174	1,1157	3718,93
599	599	random_forest_100	30502203,46	5522,88	0,3127	1,1165	3683,38
600	600	random_forest_1000	29899846,51	5468,08	0,3262	1,1142	3669,53
601	601	random_forest_1000	29776382,71	5456,77	0,32899999999999996	1,1138	3668,38
602	602	random_forest_1000	29894203,6	5467,56	0,3264	1,1142	3675,29
603	603	random_forest_1000	29820843,53	5460,85	0,32799999999999996	1,1139	3685,61
604	604	random_forest_1000	29852389,62	5463,73	0,3273	1,1141	3681,59
605	605	random_forest_1000	30052833,23	5482,05	0,3228	1,1148	3678,13
606	606	random_forest_1000	29865828,99	5464,96	0,327	1,1141	3675,88
607	607	random_forest_1000	29724673,18	5452,03	0,3302	1,1136	3668,91
608	608	random_forest_1000	30182156,75	5493,83	0,3199	1,1153	3691,34
609	609	random_forest_1000	29840327,97	5462,63	0,3276	1,114	3674,3
610	610	random_forest_1000	29896790,35	5467,8	0,3263	1,1142	3664,35
611	611	random_forest_1000	29630533,52	5443,39	0,3323	1,1132	3665,79
612	612	random_forest_1000	29744227,96	5453,83	0,3298	1,1136	3667,96
613	613	random_forest_1000	29746725,25	5454,06	0,3297	1,1136	3662,46
614	614	random_forest_1000	30015222,0	5478,61	0,3236	1,1147	3696,51
615	615	random_forest_1000	29864775,62	5464,87	0,327	1,1141	3660,23
616	616	random_forest_1000	30118307,34	5488,01	0,3213	1,1151	3699,18
617	617	random_forest_1000	30028202,65	5479,8	0,3234	1,1147	3694,49
618	618	random_forest_1000	29856907,28	5464,15	0,3272	1,1141	3681,45
619	619	random_forest_1000	30284727,23	5503,16	0,3176	1,1157	3693,5
620	620	random_forest_1000	29839568,93	5462,56	0,3276	1,114	3672,84
621	621	random_forest_1000	30107293,83	5487,01	0,3216	1,115	3685,32
622	622	random_forest_1000	29995271,36	5476,79	0,3241	1,1146	3683,42
623	623	random_forest_1000	29844946,34	5463,05	0,3275	1,114	3661,59
624	624	random_forest_1000	29684535,87	5448,35	0,3311	1,1134	3684,38
625	625	random_forest_1000	29739890,32	5453,43	0,3299	1,1136	3670,94
626	626	random_forest_1000	30018836,48	5478,94	0,3236	1,1147	3694,89
627	627	random_forest_1000	29813971,38	5460,22	0,3282	1,1139	3671,52
628	628	random_forest_1000	29782332,85	5457,32	0,3289	1,1138	3670,01
629	629	random_forest_1000	29911612,3	5469,15	0,326	1,1143	3671,05
630	630	random_forest_1000	29829901,24	5461,68	0,3278	1,114	3694,45
631	631	random_forest_1000	29905496,73	5468,59	0,3261	1,1143	3680,1
632	632	random_forest_1000	29539902,75	5435,06	0,3344	1,1129	3654,59
633	633	random_forest_1000	29811207,18	5459,96	0,3282	1,1139	3686,68
634	634	random_forest_1000	29820037,69	5460,77	0,32799999999999996	1,1139	3676,14
635	635	random_forest_1000	29668072,76	5446,84	0,3315	1,1133	3644,26
636	636	random_forest_1000	29663357,1	5446,41	0,3316	1,1133	3654,14
637	637	random_forest_1000	29823338,18	5461,07	0,32799999999999996	1,1139	3672,84
638	638	random_forest_1000	29702581,35	5450,01	0,3307	1,1135	3642,64
639	639	random_forest_1000	30309917,91	5505,44	0,317	1,1158	3685,01
640	640	random_forest_1000	30054254,84	5482,18	0,3228	1,1148	3679,44
641	641	random_forest_1000	29762266,22	5455,48	0,3293	1,1137	3680,98
642	642	random_forest_1000	29798400,62	5458,79	0,3285	1,1138	3665,34
643	643	random_forest_1000	29557920,63	5436,72	0,33399999999999996	1,1129	3652,82
644	644	random_forest_1000	29524303,22	5433,63	0,3347	1,1128	3666,93
645	645	random_forest_1000	29766421,8	5455,86	0,3293	1,1137	3676,66
646	646	random_forest_1000	29653525,57	5445,51	0,3318	1,1133	3649,52
647	647	random_forest_1000	29789105,51	5457,94	0,3287	1,1138	3671,82
648	648	random_forest_1000	30011633,9	5478,29	0,3237	1,1147	3693,09
649	649	random_forest_1000	29641840,53	5444,43	0,3321	1,1132	3671,74
650	650	mlp_100	31165363,12	5582,59	0,2977	1,1191	3795,09
651	651	mlp_100	31174803,37	5583,44	0,2975	1,1191	3790,98
652	652	mlp_100	30900968,04	5558,86	0,3037	1,1181	3693,7
653	653	mlp_100	31174472,0	5583,41	0,2975	1,1191	3787,24
654	654	mlp_100	31189379,36	5584,75	0,2972	1,1192	3782,6
655	655	mlp_100	31147917,01	5581,03	0,2981	1,119	3789,22
656	656	mlp_100	31171112,13	5583,11	0,2976	1,1191	3777,39
657	657	mlp_100	31185475,38	5584,4	0,2973	1,1191	3793,67
658	658	mlp_100	31187232,86	5584,55	0,2972	1,1192	3785,3
659	659	mlp_100	31081061,52	5575,04	0,2996	1,1187	3775,51
660	660	mlp_100	31190127,09	5584,81	0,2972	1,1192	3782,37
661	661	mlp_100	31024573,6	5569,97	0,3009	1,1185	3751,42
662	662	mlp_100	31043590,19	5571,68	0,3005	1,1186	3759,22
663	663	mlp_100	31108343,66	5577,49	0,299	1,1189	3786,4
664	664	mlp_100	31153586,53	5581,54	0,298	1,119	3794,42
665	665	mlp_100	30943479,21	5562,69	0,3027	1,1182	3721,35
666	666	mlp_100	31188102,72	5584,63	0,2972	1,1192	3793,34
667	667	mlp_100	30996348,45	5567,44	0,3015	1,1184	3743,37
668	668	mlp_100	31116080,31	5578,18	0,2988	1,1189	3779,35
669	669	mlp_100	31180970,56	5583,99	0,2974	1,1191	3797,6
670	670	mlp_100	31206250,67	5586,26	0,2968	1,1192	3776,45
671	671	mlp_100	30881768,6	5557,14	0,3041	1,1179999999999999	3705,61
672	672	mlp_100	31178112,3	5583,74	0,2974	1,1191	3799,54
673	673	mlp_100	31021419,45	5569,69	0,301	1,1185	3746,56
674	674	mlp_100	31180653,62	5583,96	0,2974	1,1191	3801,97
675	675	mlp_100	31199189,46	5585,62	0,297	1,1192	3800,81
676	676	mlp_100	30908119,68	5559,51	0,3035	1,1181	3704,17
677	677	mlp_100	31203223,32	5585,98	0,2969	1,1192	3789,28
678	678	mlp_100	31178744,65	5583,79	0,2974	1,1191	3783,06
679	679	mlp_100	31155893,01	5581,75	0,2979	1,119	3784,44
680	680	mlp_100	31186376,55	5584,48	0,2973	1,1191	3789,47
681	681	mlp_100	31102448,59	5576,96	0,2991	1,1188	3777,26
682	682	mlp_100	31182969,05	5584,17	0,2973	1,1191	3795,78
683	683	mlp_100	30796752,99	5549,48	0,306	1,1177	3672,24
684	684	mlp_100	30905821,09	5559,3	0,3036	1,1181	3707,61
685	685	mlp_100	30935771,63	5561,99	0,3029	1,1182	3712,82
686	686	mlp_100	31110721,23	5577,7	0,299	1,1189	3778,71
687	687	mlp_100	31161953,92	5582,29	0,2978	1,1191	3780,92
688	688	mlp_100	30984364,43	5566,36	0,3018	1,1184	3735,46
689	689	mlp_100	31092457,47	5576,06	0,2994	1,1188	3782,58
690	690	mlp_100	31168341,02	5582,86	0,2977	1,1191	3778,96
691	691	mlp_100	31177075,08	5583,64	0,2975	1,1191	3793,6
692	692	mlp_100	30969959,81	5565,07	0,3021	1,1183	3736,96
693	693	mlp_100	31060390,05	5573,18	0,3001	1,1187	3772,69
694	694	mlp_100	31156063,92	5581,76	0,2979	1,119	3790,71
695	695	mlp_100	31054983,76	5572,7	0,3002	1,1186	3760,85
696	696	mlp_100	31066496,78	5573,73	0,3	1,1187	3773,21
697	697	mlp_100	31022770,96	5569,81	0,3009	1,1185	3745,66
698	698	mlp_100	31205031,29	5586,15	0,2968	1,1192	3778,89
699	699	mlp_100	31027628,73	5570,24	0,3008	1,1185	3755,29
700	700	mlp_100_50	30046345,9	5481,45	0,3229	1,1148	3441,48
701	701	mlp_100_50	30034157,36	5480,34	0,3232	1,1147	3428,55
702	702	mlp_100_50	30106050,17	5486,9	0,3216	1,115	3400,96
703	703	mlp_100_50	29946151,56	5472,31	0,3252	1,1144	3430,88
704	704	mlp_100_50	30659392,56	5537,09	0,3091	1,1171	3508,0
705	705	mlp_100_50	29935778,58	5471,36	0,3254	1,1144	3440,23
706	706	mlp_100_50	30952082,93	5563,46	0,3025	1,1183	3683,94
707	707	mlp_100_50	30295290,93	5504,12	0,3173	1,1157	3458,12
708	708	mlp_100_50	30167562,43	5492,5	0,3202	1,1153	3411,45
709	709	mlp_100_50	29963353,48	5473,88	0,3248	1,1145	3443,77
710	710	mlp_100_50	30840583,6	5553,43	0,305	1,1178	3586,64
711	711	mlp_100_50	30216295,5	5496,94	0,3191	1,1154	3446,28
712	712	mlp_100_50	31411669,15	5604,61	0,2922	1,12	3737,3
713	713	mlp_100_50	31627074,87	5623,8	0,2873	1,1208	3767,8
714	714	mlp_100_50	30404593,77	5514,04	0,3149	1,1162	3576,06
715	715	mlp_100_50	30003488,79	5477,54	0,3239	1,1146	3416,71
716	716	mlp_100_50	30131938,78	5489,26	0,321	1,1151	3421,06
717	717	mlp_100_50	29884506,29	5466,67	0,3266	1,1142	3446,18
718	718	mlp_100_50	29955633,23	5473,17	0,325	1,1144	3419,2
719	719	mlp_100_50	30155615,14	5491,41	0,3205	1,1152	3409,2
720	720	mlp_100_50	30110425,33	5487,3	0,3215	1,115	3420,5
721	721	mlp_100_50	29946159,73	5472,31	0,3252	1,1144	3442,57
722	722	mlp_100_50	29911922,83	5469,18	0,326	1,1143	3451,15
723	723	mlp_100_50	30143744,73	5490,33	0,3208	1,1152	3411,44
724	724	mlp_100_50	31283203,78	5593,14	0,2951	1,1195	3670,5
725	725	mlp_100_50	30033309,96	5480,27	0,3232	1,1147	3421,34
726	726	mlp_100_50	30229467,01	5498,13	0,3188	1,1155	3402,83
727	727	mlp_100_50	29979851,74	5475,39	0,3244	1,1145	3415,84
728	728	mlp_100_50	30161292,83	5491,93	0,3204	1,1152	3396,54
729	729	mlp_100_50	30635157,59	5534,9	0,3097	1,117	3538,24
730	730	mlp_100_50	29938775,46	5471,63	0,3254	1,1144	3408,48
731	731	mlp_100_50	30632952,25	5534,7	0,3097	1,117	3562,17
732	732	mlp_100_50	31289216,91	5593,68	0,2949	1,1195	3718,07
733	733	mlp_100_50	30075495,98	5484,11	0,3223	1,1149	3455,8
734	734	mlp_100_50	30054578,05	5482,21	0,3228	1,1148	3470,67
735	735	mlp_100_50	30034352,27	5480,36	0,3232	1,1147	3422,26
736	736	mlp_100_50	30163760,34	5492,15	0,3203	1,1152	3483,67
737	737	mlp_100_50	30628762,41	5534,33	0,3098	1,117	3522,33
738	738	mlp_100_50	30189435,68	5494,49	0,3197	1,1153	3421,49
739	739	mlp_100_50	30128222,31	5488,92	0,3211	1,1151	3404,12
740	740	mlp_100_50	30049902,27	5481,78	0,3229	1,1148	3416,11
741	741	mlp_100_50	31205682,84	5586,2	0,2968	1,1192	3673,6
742	742	mlp_100_50	29932673,9	5471,08	0,3255	1,1144	3414,36
743	743	mlp_100_50	30133101,26	5489,36	0,321	1,1151	3383,37
744	744	mlp_100_50	30251195,07	5500,11	0,3183	1,1156	3376,44
745	745	mlp_100_50	30245919,21	5499,63	0,3184	1,1156	3420,96
746	746	mlp_100_50	30618833,79	5533,43	0,31	1,117	3542,13
747	747	mlp_100_50	29933523,58	5471,15	0,3255	1,1144	3429,34
748	748	mlp_100_50	30085727,25	5485,05	0,3221	1,1149	3414,71
749	749	mlp_100_50	30161331,97	5491,93	0,3204	1,1152	3379,35
750	750	mlp_100_100_50	30152095,29	5491,09	0,3206	1,1152	3356,82
751	751	mlp_100_100_50	30137902,07	5489,8	0,3209	1,1151	3354,72
752	752	mlp_100_100_50	29919145,75	5469,84	0,3258	1,1143	3339,3
753	753	mlp_100_100_50	30210924,52	5496,45	0,3192	1,1154	3347,33
754	754	mlp_100_100_50	30139195,41	5489,92	0,3209	1,1151	3345,88
755	755	mlp_100_100_50	30267182,13	5501,56	0,318	1,1156	3358,89
756	756	mlp_100_100_50	30334777,53	5507,7	0,3164	1,1159	3355,05
757	757	mlp_100_100_50	30074662,0	5484,04	0,3223	1,1149	3341,08
758	758	mlp_100_100_50	30227484,23	5497,95	0,3189	1,1155	3342,82
759	759	mlp_100_100_50	30275034,29	5502,28	0,3178	1,1157	3363,87
760	760	mlp_100_100_50	30223537,32	5497,59	0,319	1,1155	3339,03
761	761	mlp_100_100_50	30252989,02	5500,27	0,3183	1,1156	3358,23
762	762	mlp_100_100_50	30082808,16	5484,78	0,3221	1,1149	3344,99
763	763	mlp_100_100_50	30331114,58	5507,37	0,3165	1,1159	3340,08
764	764	mlp_100_100_50	30128292,77	5488,92	0,3211	1,1151	3360,38
765	765	mlp_100_100_50	30085969,59	5485,07	0,3221	1,1149	3347,69
766	766	mlp_100_100_50	29953714,25	5473,0	0,325	1,1144	3334,92
767	767	mlp_100_100_50	30146790,54	5490,61	0,3207	1,1152	3348,22
768	768	mlp_100_100_50	30175927,54	5493,26	0,32	1,1153	3410,81
769	769	mlp_100_100_50	30214316,89	5496,76	0,3192	1,1154	3359,53
770	770	mlp_100_100_50	29951762,06	5472,82	0,3251	1,1144	3390,84
771	771	mlp_100_100_50	30058958,43	5482,61	0,3227	1,1148	3339,94
772	772	mlp_100_100_50	30372505,94	5511,13	0,3156	1,1159999999999999	3341,75
773	773	mlp_100_100_50	29948731,13	5472,54	0,3251	1,1144	3414,86
774	774	mlp_100_100_50	30537706,66	5526,09	0,3119	1,1167	3358,47
775	775	mlp_100_100_50	30312244,6	5505,66	0,317	1,1158	3350,46
776	776	mlp_100_100_50	30276046,06	5502,37	0,3178	1,1157	3362,5
777	777	mlp_100_100_50	29968396,99	5474,34	0,3247	1,1145	3338,62
778	778	mlp_100_100_50	30197057,16	5495,18	0,3196	1,1154	3338,89
779	779	mlp_100_100_50	30170839,11	5492,8	0,3201	1,1153	3342,48
780	780	mlp_100_100_50	29944043,79	5472,12	0,3253	1,1144	3369,88
781	781	mlp_100_100_50	29988710,2	5476,19	0,3242	1,1146	3352,11
782	782	mlp_100_100_50	30106370,26	5486,93	0,3216	1,115	3350,35
783	783	mlp_100_100_50	30125452,14	5488,67	0,3212	1,1151	3364,63
784	784	mlp_100_100_50	30109486,25	5487,21	0,3215	1,115	3350,51
785	785	mlp_100_100_50	29947405,74	5472,42	0,3252	1,1144	3385,66
786	786	mlp_100_100_50	30007986,49	5477,95	0,3238	1,1146	3342,78
787	787	mlp_100_100_50	30076685,76	5484,22	0,3223	1,1149	3346,35
788	788	mlp_100_100_50	29973766,87	5474,83	0,3246	1,1145	3372,62
789	789	mlp_100_100_50	30195575,11	5495,05	0,3196	1,1154	3372,79
790	790	mlp_100_100_50	30042201,15	5481,08	0,32299999999999995	1,1148	3358,54
791	791	mlp_100_100_50	29913773,54	5469,35	0,3259	1,1143	3366,75
792	792	mlp_100_100_50	30265235,51	5501,38	0,318	1,1156	3362,96
793	793	mlp_100_100_50	30219661,64	5497,24	0,319	1,1155	3338,77
794	794	mlp_100_100_50	30185086,66	5494,1	0,3198	1,1153	3371,18
795	795	mlp_100_100_50	30125666,89	5488,69	0,3212	1,1151	3337,09
796	796	mlp_100_100_50	30202414,88	5495,67	0,3194	1,1154	3369,36
797	797	mlp_100_100_50	30346443,66	5508,76	0,3162	1,1159	3353,46
798	798	mlp_100_100_50	30204474,63	5495,86	0,3194	1,1154	3364,47
799	799	mlp_100_100_50	30351513,06	5509,22	0,3161	1,1159999999999999	3354,72
800	800	decision_tree	54947796,02	7412,68	-0,2382	1,2099	4700,32
801	801	decision_tree	50439436,55	7102,07	-0,1366	1,1927	4594,75
802	802	decision_tree	54222074,16	7363,56	-0,2218	1,2072	4599,66
803	803	decision_tree	52194946,16	7224,61	-0,1761	1,1994	4576,24
804	804	decision_tree	42840074,37	6545,23	0,0347	1,1637	4204,32
805	805	decision_tree	47511532,18	6892,86	-0,0706	1,1815	4355,95
806	806	decision_tree	47011243,57	6856,47	-0,0593	1,1796	4404,62
807	807	decision_tree	52822117,42	7267,88	-0,1903	1,2018	4480,15
808	808	decision_tree	61619723,38	7849,82	-0,3885	1,2354	5031,47
809	809	decision_tree	49106537,55	7007,61	-0,1065	1,1876	4564,58
810	810	decision_tree	42818631,57	6543,59	0,0351	1,1636	4233,85
811	811	decision_tree	45801003,55	6767,64	-0,0321	1,175	4402,04
812	812	decision_tree	48325453,82	6951,65	-0,0889	1,1846	4635,79
813	813	decision_tree	63242848,72	7952,54	-0,4251	1,2416	4854,29
814	814	decision_tree	50975774,77	7139,73	-0,1487	1,1948	4484,85
815	815	decision_tree	44444186,16	6666,65	-0,0015	1,1698	4255,97
816	816	decision_tree	55640645,14	7459,27	-0,2538	1,2126	4670,25
817	817	decision_tree	48937863,25	6995,56	-0,1027	1,187	4271,21
818	818	decision_tree	62365933,5	7897,21	-0,4053	1,2383	4763,23
819	819	decision_tree	49813240,86	7057,85	-0,1225	1,1903	4391,8
820	820	decision_tree	49365147,22	7026,03	-0,1124	1,1886	4383,79
821	821	decision_tree	53131969,34	7289,17	-0,1973	1,203	4696,44
822	822	decision_tree	41417173,5	6435,62	0,0667	1,1582	4200,98
823	823	decision_tree	53266032,25	7298,36	-0,2003	1,2035	4506,7
824	824	decision_tree	46122763,11	6791,37	-0,0393	1,1762	4443,39
825	825	decision_tree	51716999,94	7191,45	-0,1654	1,1976	4480,21
826	826	decision_tree	44020377,42	6634,79	0,0081	1,1682	4344,45
827	827	decision_tree	46673863,25	6831,83	-0,0517	1,1783	4414,25
828	828	decision_tree	44772011,46	6691,19	-0,0089	1,1711	4296,7
829	829	decision_tree	46699794,96	6833,72	-0,0523	1,1784	4326,54
830	830	decision_tree	54768522,32	7400,58	-0,2341	1,2092	4714,65
831	831	decision_tree	61046972,44	7813,26	-0,3756	1,2332	4768,26
832	832	decision_tree	42421860,86	6513,21	0,0441	1,1621	4355,05
833	833	decision_tree	49012076,09	7000,86	-0,1044	1,1873	4424,91
834	834	decision_tree	52527900,6	7247,61	-0,1836	1,2007	4585,51
835	835	decision_tree	43701570,66	6610,72	0,0152	1,167	4423,52
836	836	decision_tree	58911451,78	7675,38	-0,3275	1,2251	4735,42
837	837	decision_tree	41830310,4	6467,64	0,0574	1,1598	4140,48
838	838	decision_tree	43868226,69	6623,31	0,0115	1,1676	4291,07
839	839	decision_tree	44565144,84	6675,71	-0,0042	1,1703	4347,1
840	840	decision_tree	47750339,27	6910,16	-0,076	1,1824	4345,38
841	841	decision_tree	47288739,54	6876,68	-0,0656	1,1807	4570,21
842	842	decision_tree	48564178,74	6968,8	-0,0943	1,1855	4498,75
843	843	decision_tree	42904832,65	6550,18	0,0332	1,1639	4360,28
844	844	decision_tree	46848987,48	6844,63	-0,0557	1,179	4577,17
845	845	decision_tree	48346833,58	6953,19	-0,0894	1,1847	4407,36
846	846	decision_tree	45625047,41	6754,63	-0,0281	1,1743	4373,17
847	847	decision_tree	51432315,68	7171,63	-0,159	1,1965	4430,15
848	848	decision_tree	48498654,77	6964,1	-0,0929	1,1853	4506,04
849	849	decision_tree	42695151,57	6534,15	0,0379	1,1631	4279,1
850	850	adaboost	31466319,74	5609,48	0,2909	1,1202	4456,47
851	851	adaboost	30474566,64	5520,38	0,3133	1,1164	4339,24
852	852	adaboost	34348570,07	5860,77	0,226	1,1312	4606,08
853	853	adaboost	32375951,21	5689,99	0,2705	1,1237	4497,35
854	854	adaboost	30648662,53	5536,12	0,3094	1,1171	4395,13
855	855	adaboost	31278935,54	5592,76	0,2952	1,1195	4421,85
856	856	adaboost	31129094,49	5579,35	0,2985	1,1189	4403,66
857	857	adaboost	32500657,02	5700,93	0,2676	1,1242	4489,4
858	858	adaboost	30338190,81	5508,01	0,3164	1,1159	4402,78
859	859	adaboost	34025031,52	5833,1	0,2333	1,13	4546,96
860	860	adaboost	29710795,28	5450,76	0,3305	1,1135	4350,27
861	861	adaboost	30980924,49	5566,05	0,3019	1,1184	4449,43
862	862	adaboost	32280191,34	5681,57	0,2726	1,1233	4533,77
863	863	adaboost	31739699,09	5633,8	0,2848	1,1213	4517,42
864	864	adaboost	32299603,57	5683,27	0,2722	1,1234	4478,91
865	865	adaboost	32917055,33	5737,34	0,2583	1,1258	4561,36
866	866	adaboost	30773886,62	5547,42	0,3066	1,1176	4303,58
867	867	adaboost	32102573,25	5665,91	0,2766	1,1226	4504,9
868	868	adaboost	29963648,15	5473,91	0,3248	1,1145	4394,88
869	869	adaboost	31588623,04	5620,38	0,2882	1,1207	4459,58
870	870	adaboost	29778365,13	5456,96	0,32899999999999996	1,1138	4437,08
871	871	adaboost	28815432,0	5368,0	0,3507	1,1101	4344,95
872	872	adaboost	31837743,86	5642,49	0,2826	1,1216	4565,61
873	873	adaboost	31388642,56	5602,56	0,2927	1,1199	4453,51
874	874	adaboost	32258069,18	5679,62	0,2731	1,1232	4473,73
875	875	adaboost	32318797,61	5684,96	0,2717	1,1235	4445,04
876	876	adaboost	30867585,39	5555,86	0,3044	1,1179	4468,33
877	877	adaboost	29902375,2	5468,31	0,3262	1,1142	4420,56
878	878	adaboost	30533771,75	5525,74	0,312	1,1167	4373,05
879	879	adaboost	29993354,14	5476,62	0,3241	1,1146	4345,16
880	880	adaboost	31732808,67	5633,19	0,2849	1,1212	4472,56
881	881	adaboost	31405257,57	5604,04	0,2923	1,12	4369,96
882	882	adaboost	32514757,76	5702,17	0,2673	1,1242	4388,65
883	883	adaboost	32119293,45	5667,39	0,2762	1,1227	4415,34
884	884	adaboost	31529057,46	5615,07	0,2895	1,1205	4523,2
885	885	adaboost	31645039,8	5625,39	0,2869	1,1209	4441,67
886	886	adaboost	30815481,22	5551,17	0,3056	1,1177	4470,19
887	887	adaboost	32163799,69	5671,31	0,2752	1,1229	4520,63
888	888	adaboost	31543356,03	5616,35	0,2892	1,1205	4537,77
889	889	adaboost	31875582,06	5645,85	0,2817	1,1218	4468,49
890	890	adaboost	31700144,27	5630,29	0,2857	1,1211	4477,34
891	891	adaboost	31378501,27	5601,65	0,2929	1,1199	4451,33
892	892	adaboost	32884302,86	5734,48	0,259	1,1256	4534,79
893	893	adaboost	29752085,85	5454,55	0,3296	1,1137	4372,61
894	894	adaboost	30177475,98	5493,4	0,32	1,1153	4386,39
895	895	adaboost	33165290,66	5758,93	0,2527	1,1267	4485,13
896	896	adaboost	31920222,58	5649,8	0,2807	1,122	4510,88
897	897	adaboost	31272896,79	5592,22	0,2953	1,1195	4457,25
898	898	adaboost	32118891,16	5667,35	0,2762	1,1227	4520,86
899	899	adaboost	31230404,67	5588,42	0,2963	1,1193	4479,06
900	900	bagging	32391457,4	5691,35	0,2701	1,1238	3831,17
901	901	bagging	29404081,41	5422,55	0,3374	1,1123	3549,95
902	902	bagging	33761062,4	5810,43	0,2392	1,129	3912,83
903	903	bagging	32843008,72	5730,88	0,2599	1,1255	3821,17
904	904	bagging	28822295,21	5368,64	0,3505	1,1101	3611,13
905	905	bagging	33031709,23	5747,32	0,2557	1,1262	3859,43
906	906	bagging	30334082,81	5507,64	0,3165	1,1159	3798,28
907	907	bagging	35962302,05	5996,86	0,1896	1,1374	4025,97
908	908	bagging	29700558,2	5449,82	0,3307	1,1135	3646,66
909	909	bagging	34038980,41	5834,29	0,233	1,13	3787,33
910	910	bagging	30283136,86	5503,01	0,3176	1,1157	3651,04
911	911	bagging	33652534,6	5801,08	0,2417	1,1286	4052,77
912	912	bagging	35643434,04	5970,21	0,1968	1,1362	3959,85
913	913	bagging	30396156,25	5513,27	0,3151	1,1161	3716,0
914	914	bagging	33509031,79	5788,7	0,2449	1,128	3901,37
915	915	bagging	31149463,16	5581,17	0,2981	1,119	3848,36
916	916	bagging	26965700,88	5192,85	0,3924	1,103	3592,43
917	917	bagging	30987702,25	5566,66	0,3017	1,1184	3711,44
918	918	bagging	32034651,99	5659,92	0,2781	1,1224	3923,32
919	919	bagging	30959554,49	5564,13	0,3024	1,1183	3824,29
920	920	bagging	32827775,21	5729,55	0,2603	1,1254	3754,78
921	921	bagging	31058992,05	5573,06	0,3001	1,1187	3670,85
922	922	bagging	32559598,0	5706,1	0,2663	1,1244	3811,47
923	923	bagging	31856103,6	5644,12	0,2822	1,1217	3809,84
924	924	bagging	29064955,0	5391,19	0,3451	1,111	3716,4
925	925	bagging	31195566,24	5585,3	0,2971	1,1192	3869,35
926	926	bagging	31088569,68	5575,71	0,2995	1,1188	3715,94
927	927	bagging	30827025,64	5552,21	0,3054	1,1178	3715,01
928	928	bagging	32100318,21	5665,71	0,2767	1,1226	3831,14
929	929	bagging	30495003,99	5522,23	0,3128	1,1165	3640,88
930	930	bagging	29485948,44	5430,1	0,3356	1,1127	3600,61
931	931	bagging	29596032,46	5440,22	0,3331	1,1131	3667,76
932	932	bagging	32456888,19	5697,09	0,2686	1,124	3922,93
933	933	bagging	31280303,82	5592,88	0,2951	1,1195	3713,06
934	934	bagging	32658377,19	5714,75	0,2641	1,1248	3948,83
935	935	bagging	31147777,17	5581,02	0,2981	1,119	3758,26
936	936	bagging	30943930,83	5562,73	0,3027	1,1182	3837,52
937	937	bagging	30744769,64	5544,8	0,3072	1,1175	3696,57
938	938	bagging	32637128,75	5712,89	0,2646	1,1247	3899,47
939	939	bagging	31427384,93	5606,01	0,2918	1,1201	3616,8
940	940	bagging	32515717,14	5702,26	0,2673	1,1242	3764,29
941	941	bagging	32693384,85	5717,81	0,2633	1,1249	3709,22
942	942	bagging	30006256,31	5477,8	0,3238	1,1146	3639,98
943	943	bagging	32028478,66	5659,37	0,2783	1,1224	3740,54
944	944	bagging	32781196,95	5725,49	0,2613	1,1252	3778,98
945	945	bagging	35489315,57	5957,29	0,2003	1,1356	3894,97
946	946	bagging	31100258,57	5576,76	0,2992	1,1188	3727,23
947	947	bagging	31172832,23	5583,26	0,2976	1,1191	3830,14
948	948	bagging	33483453,48	5786,49	0,2455	1,1279	3828,53
949	949	bagging	36070399,57	6005,86	0,1872	1,1378	4080,78
950	950	extra_trees	29310142,42	5413,88	0,3395	1,112	3515,76
951	951	extra_trees	29780951,68	5457,19	0,3289	1,1138	3557,38
952	952	extra_trees	29969424,43	5474,43	0,3247	1,1145	3569,73
953	953	extra_trees	28664884,0	5353,96	0,3541	1,1095	3519,12
954	954	extra_trees	30375650,37	5511,41	0,3155	1,1161	3560,87
955	955	extra_trees	29478125,26	5429,38	0,3358	1,1126	3505,94
956	956	extra_trees	29755956,46	5454,9	0,3295	1,1137	3530,04
957	957	extra_trees	28677124,28	5355,1	0,3538	1,1096	3563,97
958	958	extra_trees	29358925,79	5418,39	0,3384	1,1122	3574,58
959	959	extra_trees	28974715,95	5382,82	0,3471	1,1107	3488,05
960	960	extra_trees	28849382,04	5371,16	0,3499	1,1102	3508,13
961	961	extra_trees	28866477,87	5372,75	0,3495	1,1103	3503,61
962	962	extra_trees	29229538,33	5406,43	0,3414	1,1117	3497,01
963	963	extra_trees	29669737,6	5446,99	0,3314	1,1134	3578,7
964	964	extra_trees	28610238,85	5348,85	0,3553	1,1093	3466,19
965	965	extra_trees	28849026,98	5371,13	0,3499	1,1102	3519,83
966	966	extra_trees	29298767,02	5412,83	0,3398	1,1119	3553,68
967	967	extra_trees	28604727,02	5348,34	0,3554	1,1093	3540,02
968	968	extra_trees	29066484,59	5391,33	0,345	1,1111	3513,23
969	969	extra_trees	28775553,03	5364,28	0,3516	1,1099	3521,88
970	970	extra_trees	28149823,38	5305,64	0,3657	1,1075	3492,75
971	971	extra_trees	29945488,62	5472,25	0,3252	1,1144	3532,04
972	972	extra_trees	29434835,09	5425,39	0,3367	1,1125	3536,54
973	973	extra_trees	28842918,39	5370,56	0,3501	1,1102	3516,13
974	974	extra_trees	29824380,78	5461,17	0,3279	1,1139	3518,78
975	975	extra_trees	28520441,09	5340,45	0,3573	1,109	3456,06
976	976	extra_trees	29391120,47	5421,36	0,3377	1,1123	3529,39
977	977	extra_trees	29447059,88	5426,51	0,3365	1,1125	3528,32
978	978	extra_trees	28871349,56	5373,21	0,3494	1,1103	3529,33
979	979	extra_trees	28330156,44	5322,61	0,3616	1,1082	3494,55
980	980	extra_trees	29623311,45	5442,73	0,3325	1,1132	3568,78
981	981	extra_trees	28532308,79	5341,56	0,3571	1,109	3507,25
982	982	extra_trees	29060357,55	5390,77	0,3452	1,111	3502,04
983	983	extra_trees	29376018,98	5419,96	0,3381	1,1122	3551,92
984	984	extra_trees	30338697,24	5508,06	0,3164	1,1159	3620,31
985	985	extra_trees	29444593,96	5426,29	0,3365	1,1125	3518,48
986	986	extra_trees	29873700,77	5465,68	0,3268	1,1141	3579,33
987	987	extra_trees	28591769,22	5347,13	0,3557	1,1092	3506,56
988	988	extra_trees	28709356,93	5358,11	0,3531	1,1097	3475,34
989	989	extra_trees	28490945,7	5337,69	0,358	1,1089	3499,24
990	990	extra_trees	30071929,38	5483,79	0,3224	1,1149	3569,07
991	991	extra_trees	28953954,43	5380,89	0,3476	1,1106	3522,37
992	992	extra_trees	29333550,96	5416,05	0,33899999999999997	1,1121	3537,79
993	993	extra_trees	28380707,33	5327,35	0,3605	1,1084	3507,95
994	994	extra_trees	29595972,28	5440,22	0,3331	1,1131	3521,81
995	995	extra_trees	29638956,24	5444,17	0,3321	1,1132	3538,74
996	996	extra_trees	29643201,77	5444,56	0,332	1,1133	3583,32
997	997	extra_trees	29012640,12	5386,34	0,3462	1,1108	3499,39
998	998	extra_trees	29318620,02	5414,67	0,3393	1,112	3535,76
999	999	extra_trees	29656532,63	5445,78	0,3317	1,1133	3548,13
1000	1000	gradient_boosting	25557078,91	5055,4	0,4241	1,0976	3510,22
1001	1001	gradient_boosting	24949442,47	4994,94	0,4378	1,0953	3461,4
1002	1002	gradient_boosting	25378790,24	5037,74	0,4281	1,097	3493,44
1003	1003	gradient_boosting	25193521,21	5019,31	0,4323	1,0963	3471,55
1004	1004	gradient_boosting	25513684,22	5051,11	0,4251	1,0975	3532,93
1005	1005	gradient_boosting	25067943,07	5006,79	0,4351	1,0958	3489,69
1006	1006	gradient_boosting	24818246,56	4981,79	0,4408	1,0948	3458,53
1007	1007	gradient_boosting	25328696,99	5032,76	0,4293	1,0968	3497,01
1008	1008	gradient_boosting	25185933,23	5018,56	0,4325	1,0962	3590,07
1009	1009	gradient_boosting	25560530,69	5055,74	0,424	1,0977	3504,35
1010	1010	gradient_boosting	24966167,87	4996,62	0,4374	1,0954	3475,56
1011	1011	gradient_boosting	25537386,07	5053,45	0,4245	1,0976	3530,71
1012	1012	gradient_boosting	25299903,64	5029,9	0,4299	1,0967	3486,87
1013	1013	gradient_boosting	25139993,31	5013,98	0,4335	1,0959999999999999	3474,46
1014	1014	gradient_boosting	25360222,11	5035,89	0,4285	1,0969	3507,76
1015	1015	gradient_boosting	24907460,64	4990,74	0,4387	1,0952	3480,64
1016	1016	gradient_boosting	25126103,21	5012,59	0,4338	1,0959999999999999	3465,85
1017	1017	gradient_boosting	25143453,64	5014,32	0,4334	1,0961	3487,62
1018	1018	gradient_boosting	25174143,49	5017,38	0,4327	1,0962	3489,92
1019	1019	gradient_boosting	25202134,96	5020,17	0,4321	1,0963	3455,67
1020	1020	gradient_boosting	25773598,51	5076,77	0,4192	1,0985	3537,51
1021	1021	gradient_boosting	25267598,85	5026,69	0,4306	1,0965	3502,79
1022	1022	gradient_boosting	25082262,51	5008,22	0,4348	1,0958	3479,78
1023	1023	gradient_boosting	25280896,85	5028,01	0,4303	1,0966	3575,58
1024	1024	gradient_boosting	25203229,29	5020,28	0,4321	1,0963	3499,67
1025	1025	gradient_boosting	25205984,29	5020,56	0,43200000000000005	1,0963	3443,11
1026	1026	gradient_boosting	25175686,35	5017,54	0,4327	1,0962	3497,72
1027	1027	gradient_boosting	25181825,14	5018,15	0,4326	1,0962	3493,5
1028	1028	gradient_boosting	25615509,44	5061,18	0,4228	1,0979	3534,48
1029	1029	gradient_boosting	24959894,88	4995,99	0,4376	1,0954	3465,91
1030	1030	gradient_boosting	25365739,62	5036,44	0,4284	1,0969	3489,69
1031	1031	gradient_boosting	24427290,89	4942,4	0,4496	1,0933	3437,59
1032	1032	gradient_boosting	24892891,35	4989,28	0,4391	1,0951	3469,94
1033	1033	gradient_boosting	25493946,44	5049,15	0,4255	1,0974	3510,17
1034	1034	gradient_boosting	25643027,07	5063,89	0,4222	1,0979999999999999	3522,68
1035	1035	gradient_boosting	24741190,89	4974,05	0,4425	1,0945	3439,56
1036	1036	gradient_boosting	25279966,97	5027,92	0,4304	1,0966	3491,14
1037	1037	gradient_boosting	25507030,45	5050,45	0,4252	1,0975	3508,88
1038	1038	gradient_boosting	25426818,75	5042,5	0,42700000000000005	1,0971	3508,56
1039	1039	gradient_boosting	25253164,75	5025,25	0,431	1,0965	3469,65
1040	1040	gradient_boosting	25376073,15	5037,47	0,4282	1,097	3506,48
1041	1041	gradient_boosting	25523953,55	5052,12	0,4249	1,0975	3535,5
1042	1042	gradient_boosting	25345872,96	5034,47	0,4289	1,0968	3515,17
1043	1043	gradient_boosting	25427656,51	5042,58	0,42700000000000005	1,0971	3491,84
1044	1044	gradient_boosting	25040541,34	5004,05	0,4357	1,0957	3474,31
1045	1045	gradient_boosting	25278560,91	5027,78	0,4304	1,0966	3477,95
1046	1046	gradient_boosting	25183003,07	5018,27	0,4325	1,0962	3473,59
1047	1047	gradient_boosting	25096684,97	5009,66	0,4345	1,0959	3482,16
1048	1048	gradient_boosting	25366734,19	5036,54	0,4284	1,0969	3499,92
1049	1049	gradient_boosting	25156800,77	5015,66	0,4331	1,0961	3472,97
0	0	linear_regression	25760673,82	5075,5	-0,1667	1,1978	4109,03
1	1	linear_regression	25760673,82	5075,5	-0,1667	1,1978	4109,03
2	2	linear_regression	25760673,82	5075,5	-0,1667	1,1978	4109,03
3	3	linear_regression	25760673,82	5075,5	-0,1667	1,1978	4109,03
4	4	linear_regression	25760673,82	5075,5	-0,1667	1,1978	4109,03
5	5	linear_regression	25760673,82	5075,5	-0,1667	1,1978	4109,03
6	6	linear_regression	25760673,82	5075,5	-0,1667	1,1978	4109,03
7	7	linear_regression	25760673,82	5075,5	-0,1667	1,1978	4109,03
8	8	linear_regression	25760673,82	5075,5	-0,1667	1,1978	4109,03
9	9	linear_regression	25760673,82	5075,5	-0,1667	1,1978	4109,03
10	10	linear_regression	25760673,82	5075,5	-0,1667	1,1978	4109,03
11	11	linear_regression	25760673,82	5075,5	-0,1667	1,1978	4109,03
12	12	linear_regression	25760673,82	5075,5	-0,1667	1,1978	4109,03
13	13	linear_regression	25760673,82	5075,5	-0,1667	1,1978	4109,03
14	14	linear_regression	25760673,82	5075,5	-0,1667	1,1978	4109,03
15	15	linear_regression	25760673,82	5075,5	-0,1667	1,1978	4109,03
16	16	linear_regression	25760673,82	5075,5	-0,1667	1,1978	4109,03
17	17	linear_regression	25760673,82	5075,5	-0,1667	1,1978	4109,03
18	18	linear_regression	25760673,82	5075,5	-0,1667	1,1978	4109,03
19	19	linear_regression	25760673,82	5075,5	-0,1667	1,1978	4109,03
20	20	linear_regression	25760673,82	5075,5	-0,1667	1,1978	4109,03
21	21	linear_regression	25760673,82	5075,5	-0,1667	1,1978	4109,03
22	22	linear_regression	25760673,82	5075,5	-0,1667	1,1978	4109,03
23	23	linear_regression	25760673,82	5075,5	-0,1667	1,1978	4109,03
24	24	linear_regression	25760673,82	5075,5	-0,1667	1,1978	4109,03
25	25	linear_regression	25760673,82	5075,5	-0,1667	1,1978	4109,03
26	26	linear_regression	25760673,82	5075,5	-0,1667	1,1978	4109,03
27	27	linear_regression	25760673,82	5075,5	-0,1667	1,1978	4109,03
28	28	linear_regression	25760673,82	5075,5	-0,1667	1,1978	4109,03
29	29	linear_regression	25760673,82	5075,5	-0,1667	1,1978	4109,03
30	30	linear_regression	25760673,82	5075,5	-0,1667	1,1978	4109,03
31	31	linear_regression	25760673,82	5075,5	-0,1667	1,1978	4109,03
32	32	linear_regression	25760673,82	5075,5	-0,1667	1,1978	4109,03
33	33	linear_regression	25760673,82	5075,5	-0,1667	1,1978	4109,03
34	34	linear_regression	25760673,82	5075,5	-0,1667	1,1978	4109,03
35	35	linear_regression	25760673,82	5075,5	-0,1667	1,1978	4109,03
36	36	linear_regression	25760673,82	5075,5	-0,1667	1,1978	4109,03
37	37	linear_regression	25760673,82	5075,5	-0,1667	1,1978	4109,03
38	38	linear_regression	25760673,82	5075,5	-0,1667	1,1978	4109,03
39	39	linear_regression	25760673,82	5075,5	-0,1667	1,1978	4109,03
40	40	linear_regression	25760673,82	5075,5	-0,1667	1,1978	4109,03
41	41	linear_regression	25760673,82	5075,5	-0,1667	1,1978	4109,03
42	42	linear_regression	25760673,82	5075,5	-0,1667	1,1978	4109,03
43	43	linear_regression	25760673,82	5075,5	-0,1667	1,1978	4109,03
44	44	linear_regression	25760673,82	5075,5	-0,1667	1,1978	4109,03
45	45	linear_regression	25760673,82	5075,5	-0,1667	1,1978	4109,03
46	46	linear_regression	25760673,82	5075,5	-0,1667	1,1978	4109,03
47	47	linear_regression	25760673,82	5075,5	-0,1667	1,1978	4109,03
48	48	linear_regression	25760673,82	5075,5	-0,1667	1,1978	4109,03
49	49	linear_regression	25760673,82	5075,5	-0,1667	1,1978	4109,03
50	50	svr_linear	13948456,08	3734,76	0,3683	1,1071	2971,03
51	51	svr_linear	13948456,08	3734,76	0,3683	1,1071	2971,03
52	52	svr_linear	13948456,08	3734,76	0,3683	1,1071	2971,03
53	53	svr_linear	13948456,08	3734,76	0,3683	1,1071	2971,03
54	54	svr_linear	13948456,08	3734,76	0,3683	1,1071	2971,03
55	55	svr_linear	13948456,08	3734,76	0,3683	1,1071	2971,03
56	56	svr_linear	13948456,08	3734,76	0,3683	1,1071	2971,03
57	57	svr_linear	13948456,08	3734,76	0,3683	1,1071	2971,03
58	58	svr_linear	13948456,08	3734,76	0,3683	1,1071	2971,03
59	59	svr_linear	13948456,08	3734,76	0,3683	1,1071	2971,03
60	60	svr_linear	13948456,08	3734,76	0,3683	1,1071	2971,03
61	61	svr_linear	13948456,08	3734,76	0,3683	1,1071	2971,03
62	62	svr_linear	13948456,08	3734,76	0,3683	1,1071	2971,03
63	63	svr_linear	13948456,08	3734,76	0,3683	1,1071	2971,03
64	64	svr_linear	13948456,08	3734,76	0,3683	1,1071	2971,03
65	65	svr_linear	13948456,08	3734,76	0,3683	1,1071	2971,03
66	66	svr_linear	13948456,08	3734,76	0,3683	1,1071	2971,03
67	67	svr_linear	13948456,08	3734,76	0,3683	1,1071	2971,03
68	68	svr_linear	13948456,08	3734,76	0,3683	1,1071	2971,03
69	69	svr_linear	13948456,08	3734,76	0,3683	1,1071	2971,03
70	70	svr_linear	13948456,08	3734,76	0,3683	1,1071	2971,03
71	71	svr_linear	13948456,08	3734,76	0,3683	1,1071	2971,03
72	72	svr_linear	13948456,08	3734,76	0,3683	1,1071	2971,03
73	73	svr_linear	13948456,08	3734,76	0,3683	1,1071	2971,03
74	74	svr_linear	13948456,08	3734,76	0,3683	1,1071	2971,03
75	75	svr_linear	13948456,08	3734,76	0,3683	1,1071	2971,03
76	76	svr_linear	13948456,08	3734,76	0,3683	1,1071	2971,03
77	77	svr_linear	13948456,08	3734,76	0,3683	1,1071	2971,03
78	78	svr_linear	13948456,08	3734,76	0,3683	1,1071	2971,03
79	79	svr_linear	13948456,08	3734,76	0,3683	1,1071	2971,03
80	80	svr_linear	13948456,08	3734,76	0,3683	1,1071	2971,03
81	81	svr_linear	13948456,08	3734,76	0,3683	1,1071	2971,03
82	82	svr_linear	13948456,08	3734,76	0,3683	1,1071	2971,03
83	83	svr_linear	13948456,08	3734,76	0,3683	1,1071	2971,03
84	84	svr_linear	13948456,08	3734,76	0,3683	1,1071	2971,03
85	85	svr_linear	13948456,08	3734,76	0,3683	1,1071	2971,03
86	86	svr_linear	13948456,08	3734,76	0,3683	1,1071	2971,03
87	87	svr_linear	13948456,08	3734,76	0,3683	1,1071	2971,03
88	88	svr_linear	13948456,08	3734,76	0,3683	1,1071	2971,03
89	89	svr_linear	13948456,08	3734,76	0,3683	1,1071	2971,03
90	90	svr_linear	13948456,08	3734,76	0,3683	1,1071	2971,03
91	91	svr_linear	13948456,08	3734,76	0,3683	1,1071	2971,03
92	92	svr_linear	13948456,08	3734,76	0,3683	1,1071	2971,03
93	93	svr_linear	13948456,08	3734,76	0,3683	1,1071	2971,03
94	94	svr_linear	13948456,08	3734,76	0,3683	1,1071	2971,03
95	95	svr_linear	13948456,08	3734,76	0,3683	1,1071	2971,03
96	96	svr_linear	13948456,08	3734,76	0,3683	1,1071	2971,03
97	97	svr_linear	13948456,08	3734,76	0,3683	1,1071	2971,03
98	98	svr_linear	13948456,08	3734,76	0,3683	1,1071	2971,03
99	99	svr_linear	13948456,08	3734,76	0,3683	1,1071	2971,03
100	100	svr_poly_2	22523150,53	4745,86	-0,02	1,1729	3723,32
101	101	svr_poly_2	22523150,53	4745,86	-0,02	1,1729	3723,32
102	102	svr_poly_2	22523150,53	4745,86	-0,02	1,1729	3723,32
103	103	svr_poly_2	22523150,53	4745,86	-0,02	1,1729	3723,32
104	104	svr_poly_2	22523150,53	4745,86	-0,02	1,1729	3723,32
105	105	svr_poly_2	22523150,53	4745,86	-0,02	1,1729	3723,32
106	106	svr_poly_2	22523150,53	4745,86	-0,02	1,1729	3723,32
107	107	svr_poly_2	22523150,53	4745,86	-0,02	1,1729	3723,32
108	108	svr_poly_2	22523150,53	4745,86	-0,02	1,1729	3723,32
109	109	svr_poly_2	22523150,53	4745,86	-0,02	1,1729	3723,32
110	110	svr_poly_2	22523150,53	4745,86	-0,02	1,1729	3723,32
111	111	svr_poly_2	22523150,53	4745,86	-0,02	1,1729	3723,32
112	112	svr_poly_2	22523150,53	4745,86	-0,02	1,1729	3723,32
113	113	svr_poly_2	22523150,53	4745,86	-0,02	1,1729	3723,32
114	114	svr_poly_2	22523150,53	4745,86	-0,02	1,1729	3723,32
115	115	svr_poly_2	22523150,53	4745,86	-0,02	1,1729	3723,32
116	116	svr_poly_2	22523150,53	4745,86	-0,02	1,1729	3723,32
117	117	svr_poly_2	22523150,53	4745,86	-0,02	1,1729	3723,32
118	118	svr_poly_2	22523150,53	4745,86	-0,02	1,1729	3723,32
119	119	svr_poly_2	22523150,53	4745,86	-0,02	1,1729	3723,32
120	120	svr_poly_2	22523150,53	4745,86	-0,02	1,1729	3723,32
121	121	svr_poly_2	22523150,53	4745,86	-0,02	1,1729	3723,32
122	122	svr_poly_2	22523150,53	4745,86	-0,02	1,1729	3723,32
123	123	svr_poly_2	22523150,53	4745,86	-0,02	1,1729	3723,32
124	124	svr_poly_2	22523150,53	4745,86	-0,02	1,1729	3723,32
125	125	svr_poly_2	22523150,53	4745,86	-0,02	1,1729	3723,32
126	126	svr_poly_2	22523150,53	4745,86	-0,02	1,1729	3723,32
127	127	svr_poly_2	22523150,53	4745,86	-0,02	1,1729	3723,32
128	128	svr_poly_2	22523150,53	4745,86	-0,02	1,1729	3723,32
129	129	svr_poly_2	22523150,53	4745,86	-0,02	1,1729	3723,32
130	130	svr_poly_2	22523150,53	4745,86	-0,02	1,1729	3723,32
131	131	svr_poly_2	22523150,53	4745,86	-0,02	1,1729	3723,32
132	132	svr_poly_2	22523150,53	4745,86	-0,02	1,1729	3723,32
133	133	svr_poly_2	22523150,53	4745,86	-0,02	1,1729	3723,32
134	134	svr_poly_2	22523150,53	4745,86	-0,02	1,1729	3723,32
135	135	svr_poly_2	22523150,53	4745,86	-0,02	1,1729	3723,32
136	136	svr_poly_2	22523150,53	4745,86	-0,02	1,1729	3723,32
137	137	svr_poly_2	22523150,53	4745,86	-0,02	1,1729	3723,32
138	138	svr_poly_2	22523150,53	4745,86	-0,02	1,1729	3723,32
139	139	svr_poly_2	22523150,53	4745,86	-0,02	1,1729	3723,32
140	140	svr_poly_2	22523150,53	4745,86	-0,02	1,1729	3723,32
141	141	svr_poly_2	22523150,53	4745,86	-0,02	1,1729	3723,32
142	142	svr_poly_2	22523150,53	4745,86	-0,02	1,1729	3723,32
143	143	svr_poly_2	22523150,53	4745,86	-0,02	1,1729	3723,32
144	144	svr_poly_2	22523150,53	4745,86	-0,02	1,1729	3723,32
145	145	svr_poly_2	22523150,53	4745,86	-0,02	1,1729	3723,32
146	146	svr_poly_2	22523150,53	4745,86	-0,02	1,1729	3723,32
147	147	svr_poly_2	22523150,53	4745,86	-0,02	1,1729	3723,32
148	148	svr_poly_2	22523150,53	4745,86	-0,02	1,1729	3723,32
149	149	svr_poly_2	22523150,53	4745,86	-0,02	1,1729	3723,32
150	150	svr_poly_3	22507592,61	4744,22	-0,0193	1,1728	3722,43
151	151	svr_poly_3	22507592,61	4744,22	-0,0193	1,1728	3722,43
152	152	svr_poly_3	22507592,61	4744,22	-0,0193	1,1728	3722,43
153	153	svr_poly_3	22507592,61	4744,22	-0,0193	1,1728	3722,43
154	154	svr_poly_3	22507592,61	4744,22	-0,0193	1,1728	3722,43
155	155	svr_poly_3	22507592,61	4744,22	-0,0193	1,1728	3722,43
156	156	svr_poly_3	22507592,61	4744,22	-0,0193	1,1728	3722,43
157	157	svr_poly_3	22507592,61	4744,22	-0,0193	1,1728	3722,43
158	158	svr_poly_3	22507592,61	4744,22	-0,0193	1,1728	3722,43
159	159	svr_poly_3	22507592,61	4744,22	-0,0193	1,1728	3722,43
160	160	svr_poly_3	22507592,61	4744,22	-0,0193	1,1728	3722,43
161	161	svr_poly_3	22507592,61	4744,22	-0,0193	1,1728	3722,43
162	162	svr_poly_3	22507592,61	4744,22	-0,0193	1,1728	3722,43
163	163	svr_poly_3	22507592,61	4744,22	-0,0193	1,1728	3722,43
164	164	svr_poly_3	22507592,61	4744,22	-0,0193	1,1728	3722,43
165	165	svr_poly_3	22507592,61	4744,22	-0,0193	1,1728	3722,43
166	166	svr_poly_3	22507592,61	4744,22	-0,0193	1,1728	3722,43
167	167	svr_poly_3	22507592,61	4744,22	-0,0193	1,1728	3722,43
168	168	svr_poly_3	22507592,61	4744,22	-0,0193	1,1728	3722,43
169	169	svr_poly_3	22507592,61	4744,22	-0,0193	1,1728	3722,43
170	170	svr_poly_3	22507592,61	4744,22	-0,0193	1,1728	3722,43
171	171	svr_poly_3	22507592,61	4744,22	-0,0193	1,1728	3722,43
172	172	svr_poly_3	22507592,61	4744,22	-0,0193	1,1728	3722,43
173	173	svr_poly_3	22507592,61	4744,22	-0,0193	1,1728	3722,43
174	174	svr_poly_3	22507592,61	4744,22	-0,0193	1,1728	3722,43
175	175	svr_poly_3	22507592,61	4744,22	-0,0193	1,1728	3722,43
176	176	svr_poly_3	22507592,61	4744,22	-0,0193	1,1728	3722,43
177	177	svr_poly_3	22507592,61	4744,22	-0,0193	1,1728	3722,43
178	178	svr_poly_3	22507592,61	4744,22	-0,0193	1,1728	3722,43
179	179	svr_poly_3	22507592,61	4744,22	-0,0193	1,1728	3722,43
180	180	svr_poly_3	22507592,61	4744,22	-0,0193	1,1728	3722,43
181	181	svr_poly_3	22507592,61	4744,22	-0,0193	1,1728	3722,43
182	182	svr_poly_3	22507592,61	4744,22	-0,0193	1,1728	3722,43
183	183	svr_poly_3	22507592,61	4744,22	-0,0193	1,1728	3722,43
184	184	svr_poly_3	22507592,61	4744,22	-0,0193	1,1728	3722,43
185	185	svr_poly_3	22507592,61	4744,22	-0,0193	1,1728	3722,43
186	186	svr_poly_3	22507592,61	4744,22	-0,0193	1,1728	3722,43
187	187	svr_poly_3	22507592,61	4744,22	-0,0193	1,1728	3722,43
188	188	svr_poly_3	22507592,61	4744,22	-0,0193	1,1728	3722,43
189	189	svr_poly_3	22507592,61	4744,22	-0,0193	1,1728	3722,43
190	190	svr_poly_3	22507592,61	4744,22	-0,0193	1,1728	3722,43
191	191	svr_poly_3	22507592,61	4744,22	-0,0193	1,1728	3722,43
192	192	svr_poly_3	22507592,61	4744,22	-0,0193	1,1728	3722,43
193	193	svr_poly_3	22507592,61	4744,22	-0,0193	1,1728	3722,43
194	194	svr_poly_3	22507592,61	4744,22	-0,0193	1,1728	3722,43
195	195	svr_poly_3	22507592,61	4744,22	-0,0193	1,1728	3722,43
196	196	svr_poly_3	22507592,61	4744,22	-0,0193	1,1728	3722,43
197	197	svr_poly_3	22507592,61	4744,22	-0,0193	1,1728	3722,43
198	198	svr_poly_3	22507592,61	4744,22	-0,0193	1,1728	3722,43
199	199	svr_poly_3	22507592,61	4744,22	-0,0193	1,1728	3722,43
200	200	svr_poly_4	22457454,98	4738,93	-0,0171	1,1724	3720,85
201	201	svr_poly_4	22457454,98	4738,93	-0,0171	1,1724	3720,85
202	202	svr_poly_4	22457454,98	4738,93	-0,0171	1,1724	3720,85
203	203	svr_poly_4	22457454,98	4738,93	-0,0171	1,1724	3720,85
204	204	svr_poly_4	22457454,98	4738,93	-0,0171	1,1724	3720,85
205	205	svr_poly_4	22457454,98	4738,93	-0,0171	1,1724	3720,85
206	206	svr_poly_4	22457454,98	4738,93	-0,0171	1,1724	3720,85
207	207	svr_poly_4	22457454,98	4738,93	-0,0171	1,1724	3720,85
208	208	svr_poly_4	22457454,98	4738,93	-0,0171	1,1724	3720,85
209	209	svr_poly_4	22457454,98	4738,93	-0,0171	1,1724	3720,85
210	210	svr_poly_4	22457454,98	4738,93	-0,0171	1,1724	3720,85
211	211	svr_poly_4	22457454,98	4738,93	-0,0171	1,1724	3720,85
212	212	svr_poly_4	22457454,98	4738,93	-0,0171	1,1724	3720,85
213	213	svr_poly_4	22457454,98	4738,93	-0,0171	1,1724	3720,85
214	214	svr_poly_4	22457454,98	4738,93	-0,0171	1,1724	3720,85
215	215	svr_poly_4	22457454,98	4738,93	-0,0171	1,1724	3720,85
216	216	svr_poly_4	22457454,98	4738,93	-0,0171	1,1724	3720,85
217	217	svr_poly_4	22457454,98	4738,93	-0,0171	1,1724	3720,85
218	218	svr_poly_4	22457454,98	4738,93	-0,0171	1,1724	3720,85
219	219	svr_poly_4	22457454,98	4738,93	-0,0171	1,1724	3720,85
220	220	svr_poly_4	22457454,98	4738,93	-0,0171	1,1724	3720,85
221	221	svr_poly_4	22457454,98	4738,93	-0,0171	1,1724	3720,85
222	222	svr_poly_4	22457454,98	4738,93	-0,0171	1,1724	3720,85
223	223	svr_poly_4	22457454,98	4738,93	-0,0171	1,1724	3720,85
224	224	svr_poly_4	22457454,98	4738,93	-0,0171	1,1724	3720,85
225	225	svr_poly_4	22457454,98	4738,93	-0,0171	1,1724	3720,85
226	226	svr_poly_4	22457454,98	4738,93	-0,0171	1,1724	3720,85
227	227	svr_poly_4	22457454,98	4738,93	-0,0171	1,1724	3720,85
228	228	svr_poly_4	22457454,98	4738,93	-0,0171	1,1724	3720,85
229	229	svr_poly_4	22457454,98	4738,93	-0,0171	1,1724	3720,85
230	230	svr_poly_4	22457454,98	4738,93	-0,0171	1,1724	3720,85
231	231	svr_poly_4	22457454,98	4738,93	-0,0171	1,1724	3720,85
232	232	svr_poly_4	22457454,98	4738,93	-0,0171	1,1724	3720,85
233	233	svr_poly_4	22457454,98	4738,93	-0,0171	1,1724	3720,85
234	234	svr_poly_4	22457454,98	4738,93	-0,0171	1,1724	3720,85
235	235	svr_poly_4	22457454,98	4738,93	-0,0171	1,1724	3720,85
236	236	svr_poly_4	22457454,98	4738,93	-0,0171	1,1724	3720,85
237	237	svr_poly_4	22457454,98	4738,93	-0,0171	1,1724	3720,85
238	238	svr_poly_4	22457454,98	4738,93	-0,0171	1,1724	3720,85
239	239	svr_poly_4	22457454,98	4738,93	-0,0171	1,1724	3720,85
240	240	svr_poly_4	22457454,98	4738,93	-0,0171	1,1724	3720,85
241	241	svr_poly_4	22457454,98	4738,93	-0,0171	1,1724	3720,85
242	242	svr_poly_4	22457454,98	4738,93	-0,0171	1,1724	3720,85
243	243	svr_poly_4	22457454,98	4738,93	-0,0171	1,1724	3720,85
244	244	svr_poly_4	22457454,98	4738,93	-0,0171	1,1724	3720,85
245	245	svr_poly_4	22457454,98	4738,93	-0,0171	1,1724	3720,85
246	246	svr_poly_4	22457454,98	4738,93	-0,0171	1,1724	3720,85
247	247	svr_poly_4	22457454,98	4738,93	-0,0171	1,1724	3720,85
248	248	svr_poly_4	22457454,98	4738,93	-0,0171	1,1724	3720,85
249	249	svr_poly_4	22457454,98	4738,93	-0,0171	1,1724	3720,85
250	250	svr_poly_10	21825466,87	4671,77	0,0116	1,1676	3677,99
251	251	svr_poly_10	21825466,87	4671,77	0,0116	1,1676	3677,99
252	252	svr_poly_10	21825466,87	4671,77	0,0116	1,1676	3677,99
253	253	svr_poly_10	21825466,87	4671,77	0,0116	1,1676	3677,99
254	254	svr_poly_10	21825466,87	4671,77	0,0116	1,1676	3677,99
255	255	svr_poly_10	21825466,87	4671,77	0,0116	1,1676	3677,99
256	256	svr_poly_10	21825466,87	4671,77	0,0116	1,1676	3677,99
257	257	svr_poly_10	21825466,87	4671,77	0,0116	1,1676	3677,99
258	258	svr_poly_10	21825466,87	4671,77	0,0116	1,1676	3677,99
259	259	svr_poly_10	21825466,87	4671,77	0,0116	1,1676	3677,99
260	260	svr_poly_10	21825466,87	4671,77	0,0116	1,1676	3677,99
261	261	svr_poly_10	21825466,87	4671,77	0,0116	1,1676	3677,99
262	262	svr_poly_10	21825466,87	4671,77	0,0116	1,1676	3677,99
263	263	svr_poly_10	21825466,87	4671,77	0,0116	1,1676	3677,99
264	264	svr_poly_10	21825466,87	4671,77	0,0116	1,1676	3677,99
265	265	svr_poly_10	21825466,87	4671,77	0,0116	1,1676	3677,99
266	266	svr_poly_10	21825466,87	4671,77	0,0116	1,1676	3677,99
267	267	svr_poly_10	21825466,87	4671,77	0,0116	1,1676	3677,99
268	268	svr_poly_10	21825466,87	4671,77	0,0116	1,1676	3677,99
269	269	svr_poly_10	21825466,87	4671,77	0,0116	1,1676	3677,99
270	270	svr_poly_10	21825466,87	4671,77	0,0116	1,1676	3677,99
271	271	svr_poly_10	21825466,87	4671,77	0,0116	1,1676	3677,99
272	272	svr_poly_10	21825466,87	4671,77	0,0116	1,1676	3677,99
273	273	svr_poly_10	21825466,87	4671,77	0,0116	1,1676	3677,99
274	274	svr_poly_10	21825466,87	4671,77	0,0116	1,1676	3677,99
275	275	svr_poly_10	21825466,87	4671,77	0,0116	1,1676	3677,99
276	276	svr_poly_10	21825466,87	4671,77	0,0116	1,1676	3677,99
277	277	svr_poly_10	21825466,87	4671,77	0,0116	1,1676	3677,99
278	278	svr_poly_10	21825466,87	4671,77	0,0116	1,1676	3677,99
279	279	svr_poly_10	21825466,87	4671,77	0,0116	1,1676	3677,99
280	280	svr_poly_10	21825466,87	4671,77	0,0116	1,1676	3677,99
281	281	svr_poly_10	21825466,87	4671,77	0,0116	1,1676	3677,99
282	282	svr_poly_10	21825466,87	4671,77	0,0116	1,1676	3677,99
283	283	svr_poly_10	21825466,87	4671,77	0,0116	1,1676	3677,99
284	284	svr_poly_10	21825466,87	4671,77	0,0116	1,1676	3677,99
285	285	svr_poly_10	21825466,87	4671,77	0,0116	1,1676	3677,99
286	286	svr_poly_10	21825466,87	4671,77	0,0116	1,1676	3677,99
287	287	svr_poly_10	21825466,87	4671,77	0,0116	1,1676	3677,99
288	288	svr_poly_10	21825466,87	4671,77	0,0116	1,1676	3677,99
289	289	svr_poly_10	21825466,87	4671,77	0,0116	1,1676	3677,99
290	290	svr_poly_10	21825466,87	4671,77	0,0116	1,1676	3677,99
291	291	svr_poly_10	21825466,87	4671,77	0,0116	1,1676	3677,99
292	292	svr_poly_10	21825466,87	4671,77	0,0116	1,1676	3677,99
293	293	svr_poly_10	21825466,87	4671,77	0,0116	1,1676	3677,99
294	294	svr_poly_10	21825466,87	4671,77	0,0116	1,1676	3677,99
295	295	svr_poly_10	21825466,87	4671,77	0,0116	1,1676	3677,99
296	296	svr_poly_10	21825466,87	4671,77	0,0116	1,1676	3677,99
297	297	svr_poly_10	21825466,87	4671,77	0,0116	1,1676	3677,99
298	298	svr_poly_10	21825466,87	4671,77	0,0116	1,1676	3677,99
299	299	svr_poly_10	21825466,87	4671,77	0,0116	1,1676	3677,99
300	300	svr_poly_15	30145392,34	5490,48	-0,3652	1,2315	4096,22
301	301	svr_poly_15	30145392,34	5490,48	-0,3652	1,2315	4096,22
302	302	svr_poly_15	30145392,34	5490,48	-0,3652	1,2315	4096,22
303	303	svr_poly_15	30145392,34	5490,48	-0,3652	1,2315	4096,22
304	304	svr_poly_15	30145392,34	5490,48	-0,3652	1,2315	4096,22
305	305	svr_poly_15	30145392,34	5490,48	-0,3652	1,2315	4096,22
306	306	svr_poly_15	30145392,34	5490,48	-0,3652	1,2315	4096,22
307	307	svr_poly_15	30145392,34	5490,48	-0,3652	1,2315	4096,22
308	308	svr_poly_15	30145392,34	5490,48	-0,3652	1,2315	4096,22
309	309	svr_poly_15	30145392,34	5490,48	-0,3652	1,2315	4096,22
310	310	svr_poly_15	30145392,34	5490,48	-0,3652	1,2315	4096,22
311	311	svr_poly_15	30145392,34	5490,48	-0,3652	1,2315	4096,22
312	312	svr_poly_15	30145392,34	5490,48	-0,3652	1,2315	4096,22
313	313	svr_poly_15	30145392,34	5490,48	-0,3652	1,2315	4096,22
314	314	svr_poly_15	30145392,34	5490,48	-0,3652	1,2315	4096,22
315	315	svr_poly_15	30145392,34	5490,48	-0,3652	1,2315	4096,22
316	316	svr_poly_15	30145392,34	5490,48	-0,3652	1,2315	4096,22
317	317	svr_poly_15	30145392,34	5490,48	-0,3652	1,2315	4096,22
318	318	svr_poly_15	30145392,34	5490,48	-0,3652	1,2315	4096,22
319	319	svr_poly_15	30145392,34	5490,48	-0,3652	1,2315	4096,22
320	320	svr_poly_15	30145392,34	5490,48	-0,3652	1,2315	4096,22
321	321	svr_poly_15	30145392,34	5490,48	-0,3652	1,2315	4096,22
322	322	svr_poly_15	30145392,34	5490,48	-0,3652	1,2315	4096,22
323	323	svr_poly_15	30145392,34	5490,48	-0,3652	1,2315	4096,22
324	324	svr_poly_15	30145392,34	5490,48	-0,3652	1,2315	4096,22
325	325	svr_poly_15	30145392,34	5490,48	-0,3652	1,2315	4096,22
326	326	svr_poly_15	30145392,34	5490,48	-0,3652	1,2315	4096,22
327	327	svr_poly_15	30145392,34	5490,48	-0,3652	1,2315	4096,22
328	328	svr_poly_15	30145392,34	5490,48	-0,3652	1,2315	4096,22
329	329	svr_poly_15	30145392,34	5490,48	-0,3652	1,2315	4096,22
330	330	svr_poly_15	30145392,34	5490,48	-0,3652	1,2315	4096,22
331	331	svr_poly_15	30145392,34	5490,48	-0,3652	1,2315	4096,22
332	332	svr_poly_15	30145392,34	5490,48	-0,3652	1,2315	4096,22
333	333	svr_poly_15	30145392,34	5490,48	-0,3652	1,2315	4096,22
334	334	svr_poly_15	30145392,34	5490,48	-0,3652	1,2315	4096,22
335	335	svr_poly_15	30145392,34	5490,48	-0,3652	1,2315	4096,22
336	336	svr_poly_15	30145392,34	5490,48	-0,3652	1,2315	4096,22
337	337	svr_poly_15	30145392,34	5490,48	-0,3652	1,2315	4096,22
338	338	svr_poly_15	30145392,34	5490,48	-0,3652	1,2315	4096,22
339	339	svr_poly_15	30145392,34	5490,48	-0,3652	1,2315	4096,22
340	340	svr_poly_15	30145392,34	5490,48	-0,3652	1,2315	4096,22
341	341	svr_poly_15	30145392,34	5490,48	-0,3652	1,2315	4096,22
342	342	svr_poly_15	30145392,34	5490,48	-0,3652	1,2315	4096,22
343	343	svr_poly_15	30145392,34	5490,48	-0,3652	1,2315	4096,22
344	344	svr_poly_15	30145392,34	5490,48	-0,3652	1,2315	4096,22
345	345	svr_poly_15	30145392,34	5490,48	-0,3652	1,2315	4096,22
346	346	svr_poly_15	30145392,34	5490,48	-0,3652	1,2315	4096,22
347	347	svr_poly_15	30145392,34	5490,48	-0,3652	1,2315	4096,22
348	348	svr_poly_15	30145392,34	5490,48	-0,3652	1,2315	4096,22
349	349	svr_poly_15	30145392,34	5490,48	-0,3652	1,2315	4096,22
350	350	svr_rbf	22550628,81	4748,75	-0,0213	1,1732	3723,82
351	351	svr_rbf	22550628,81	4748,75	-0,0213	1,1732	3723,82
352	352	svr_rbf	22550628,81	4748,75	-0,0213	1,1732	3723,82
353	353	svr_rbf	22550628,81	4748,75	-0,0213	1,1732	3723,82
354	354	svr_rbf	22550628,81	4748,75	-0,0213	1,1732	3723,82
355	355	svr_rbf	22550628,81	4748,75	-0,0213	1,1732	3723,82
356	356	svr_rbf	22550628,81	4748,75	-0,0213	1,1732	3723,82
357	357	svr_rbf	22550628,81	4748,75	-0,0213	1,1732	3723,82
358	358	svr_rbf	22550628,81	4748,75	-0,0213	1,1732	3723,82
359	359	svr_rbf	22550628,81	4748,75	-0,0213	1,1732	3723,82
360	360	svr_rbf	22550628,81	4748,75	-0,0213	1,1732	3723,82
361	361	svr_rbf	22550628,81	4748,75	-0,0213	1,1732	3723,82
362	362	svr_rbf	22550628,81	4748,75	-0,0213	1,1732	3723,82
363	363	svr_rbf	22550628,81	4748,75	-0,0213	1,1732	3723,82
364	364	svr_rbf	22550628,81	4748,75	-0,0213	1,1732	3723,82
365	365	svr_rbf	22550628,81	4748,75	-0,0213	1,1732	3723,82
366	366	svr_rbf	22550628,81	4748,75	-0,0213	1,1732	3723,82
367	367	svr_rbf	22550628,81	4748,75	-0,0213	1,1732	3723,82
368	368	svr_rbf	22550628,81	4748,75	-0,0213	1,1732	3723,82
369	369	svr_rbf	22550628,81	4748,75	-0,0213	1,1732	3723,82
370	370	svr_rbf	22550628,81	4748,75	-0,0213	1,1732	3723,82
371	371	svr_rbf	22550628,81	4748,75	-0,0213	1,1732	3723,82
372	372	svr_rbf	22550628,81	4748,75	-0,0213	1,1732	3723,82
373	373	svr_rbf	22550628,81	4748,75	-0,0213	1,1732	3723,82
374	374	svr_rbf	22550628,81	4748,75	-0,0213	1,1732	3723,82
375	375	svr_rbf	22550628,81	4748,75	-0,0213	1,1732	3723,82
376	376	svr_rbf	22550628,81	4748,75	-0,0213	1,1732	3723,82
377	377	svr_rbf	22550628,81	4748,75	-0,0213	1,1732	3723,82
378	378	svr_rbf	22550628,81	4748,75	-0,0213	1,1732	3723,82
379	379	svr_rbf	22550628,81	4748,75	-0,0213	1,1732	3723,82
380	380	svr_rbf	22550628,81	4748,75	-0,0213	1,1732	3723,82
381	381	svr_rbf	22550628,81	4748,75	-0,0213	1,1732	3723,82
382	382	svr_rbf	22550628,81	4748,75	-0,0213	1,1732	3723,82
383	383	svr_rbf	22550628,81	4748,75	-0,0213	1,1732	3723,82
384	384	svr_rbf	22550628,81	4748,75	-0,0213	1,1732	3723,82
385	385	svr_rbf	22550628,81	4748,75	-0,0213	1,1732	3723,82
386	386	svr_rbf	22550628,81	4748,75	-0,0213	1,1732	3723,82
387	387	svr_rbf	22550628,81	4748,75	-0,0213	1,1732	3723,82
388	388	svr_rbf	22550628,81	4748,75	-0,0213	1,1732	3723,82
389	389	svr_rbf	22550628,81	4748,75	-0,0213	1,1732	3723,82
390	390	svr_rbf	22550628,81	4748,75	-0,0213	1,1732	3723,82
391	391	svr_rbf	22550628,81	4748,75	-0,0213	1,1732	3723,82
392	392	svr_rbf	22550628,81	4748,75	-0,0213	1,1732	3723,82
393	393	svr_rbf	22550628,81	4748,75	-0,0213	1,1732	3723,82
394	394	svr_rbf	22550628,81	4748,75	-0,0213	1,1732	3723,82
395	395	svr_rbf	22550628,81	4748,75	-0,0213	1,1732	3723,82
396	396	svr_rbf	22550628,81	4748,75	-0,0213	1,1732	3723,82
397	397	svr_rbf	22550628,81	4748,75	-0,0213	1,1732	3723,82
398	398	svr_rbf	22550628,81	4748,75	-0,0213	1,1732	3723,82
399	399	svr_rbf	22550628,81	4748,75	-0,0213	1,1732	3723,82
400	400	svr_sigmoid	22557540,64	4749,48	-0,0216	1,1732	3724,16
401	401	svr_sigmoid	22557540,64	4749,48	-0,0216	1,1732	3724,16
402	402	svr_sigmoid	22557540,64	4749,48	-0,0216	1,1732	3724,16
403	403	svr_sigmoid	22557540,64	4749,48	-0,0216	1,1732	3724,16
404	404	svr_sigmoid	22557540,64	4749,48	-0,0216	1,1732	3724,16
405	405	svr_sigmoid	22557540,64	4749,48	-0,0216	1,1732	3724,16
406	406	svr_sigmoid	22557540,64	4749,48	-0,0216	1,1732	3724,16
407	407	svr_sigmoid	22557540,64	4749,48	-0,0216	1,1732	3724,16
408	408	svr_sigmoid	22557540,64	4749,48	-0,0216	1,1732	3724,16
409	409	svr_sigmoid	22557540,64	4749,48	-0,0216	1,1732	3724,16
410	410	svr_sigmoid	22557540,64	4749,48	-0,0216	1,1732	3724,16
411	411	svr_sigmoid	22557540,64	4749,48	-0,0216	1,1732	3724,16
412	412	svr_sigmoid	22557540,64	4749,48	-0,0216	1,1732	3724,16
413	413	svr_sigmoid	22557540,64	4749,48	-0,0216	1,1732	3724,16
414	414	svr_sigmoid	22557540,64	4749,48	-0,0216	1,1732	3724,16
415	415	svr_sigmoid	22557540,64	4749,48	-0,0216	1,1732	3724,16
416	416	svr_sigmoid	22557540,64	4749,48	-0,0216	1,1732	3724,16
417	417	svr_sigmoid	22557540,64	4749,48	-0,0216	1,1732	3724,16
418	418	svr_sigmoid	22557540,64	4749,48	-0,0216	1,1732	3724,16
419	419	svr_sigmoid	22557540,64	4749,48	-0,0216	1,1732	3724,16
420	420	svr_sigmoid	22557540,64	4749,48	-0,0216	1,1732	3724,16
421	421	svr_sigmoid	22557540,64	4749,48	-0,0216	1,1732	3724,16
422	422	svr_sigmoid	22557540,64	4749,48	-0,0216	1,1732	3724,16
423	423	svr_sigmoid	22557540,64	4749,48	-0,0216	1,1732	3724,16
424	424	svr_sigmoid	22557540,64	4749,48	-0,0216	1,1732	3724,16
425	425	svr_sigmoid	22557540,64	4749,48	-0,0216	1,1732	3724,16
426	426	svr_sigmoid	22557540,64	4749,48	-0,0216	1,1732	3724,16
427	427	svr_sigmoid	22557540,64	4749,48	-0,0216	1,1732	3724,16
428	428	svr_sigmoid	22557540,64	4749,48	-0,0216	1,1732	3724,16
429	429	svr_sigmoid	22557540,64	4749,48	-0,0216	1,1732	3724,16
430	430	svr_sigmoid	22557540,64	4749,48	-0,0216	1,1732	3724,16
431	431	svr_sigmoid	22557540,64	4749,48	-0,0216	1,1732	3724,16
432	432	svr_sigmoid	22557540,64	4749,48	-0,0216	1,1732	3724,16
433	433	svr_sigmoid	22557540,64	4749,48	-0,0216	1,1732	3724,16
434	434	svr_sigmoid	22557540,64	4749,48	-0,0216	1,1732	3724,16
435	435	svr_sigmoid	22557540,64	4749,48	-0,0216	1,1732	3724,16
436	436	svr_sigmoid	22557540,64	4749,48	-0,0216	1,1732	3724,16
437	437	svr_sigmoid	22557540,64	4749,48	-0,0216	1,1732	3724,16
438	438	svr_sigmoid	22557540,64	4749,48	-0,0216	1,1732	3724,16
439	439	svr_sigmoid	22557540,64	4749,48	-0,0216	1,1732	3724,16
440	440	svr_sigmoid	22557540,64	4749,48	-0,0216	1,1732	3724,16
441	441	svr_sigmoid	22557540,64	4749,48	-0,0216	1,1732	3724,16
442	442	svr_sigmoid	22557540,64	4749,48	-0,0216	1,1732	3724,16
443	443	svr_sigmoid	22557540,64	4749,48	-0,0216	1,1732	3724,16
444	444	svr_sigmoid	22557540,64	4749,48	-0,0216	1,1732	3724,16
445	445	svr_sigmoid	22557540,64	4749,48	-0,0216	1,1732	3724,16
446	446	svr_sigmoid	22557540,64	4749,48	-0,0216	1,1732	3724,16
447	447	svr_sigmoid	22557540,64	4749,48	-0,0216	1,1732	3724,16
448	448	svr_sigmoid	22557540,64	4749,48	-0,0216	1,1732	3724,16
449	449	svr_sigmoid	22557540,64	4749,48	-0,0216	1,1732	3724,16
450	450	random_forest_10	14668793,47	3829,99	0,3357	1,1126	2962,36
451	451	random_forest_10	13178859,35	3630,27	0,4032	1,1012	2914,74
452	452	random_forest_10	16397773,18	4049,42	0,2574	1,1259	3055,01
453	453	random_forest_10	11367770,54	3371,61	0,4852	1,0873	2586,42
454	454	random_forest_10	14183633,54	3766,12	0,3577	1,1089	2992,15
455	455	random_forest_10	13836552,81	3719,75	0,3734	1,1062	2892,04
456	456	random_forest_10	17360487,77	4166,59	0,2138	1,1333	3393,58
457	457	random_forest_10	12576707,65	3546,37	0,4304	1,0966	2842,71
458	458	random_forest_10	15918572,54	3989,81	0,2791	1,1222	3148,89
459	459	random_forest_10	11865346,5	3444,61	0,4626	1,0911	2751,96
460	460	random_forest_10	14161452,96	3763,17	0,3587	1,1087	2932,09
461	461	random_forest_10	14141664,26	3760,54	0,3596	1,1086	3001,31
462	462	random_forest_10	15429903,65	3928,09	0,3012	1,1185	3182,91
463	463	random_forest_10	14844561,62	3852,86	0,3277	1,114	3079,68
464	464	random_forest_10	16167081,38	4020,83	0,2678	1,1241	3299,25
465	465	random_forest_10	11752691,27	3428,22	0,4677	1,0902	2778,82
466	466	random_forest_10	13861144,03	3723,06	0,3723	1,1064	2913,89
467	467	random_forest_10	14694167,02	3833,3	0,3345	1,1128	3010,24
468	468	random_forest_10	14082645,57	3752,69	0,3622	1,1081	2944,27
469	469	random_forest_10	13603611,65	3688,31	0,3839	1,1045	2851,12
470	470	random_forest_10	13225632,21	3636,71	0,401	1,1016	2836,07
471	471	random_forest_10	14285699,77	3779,64	0,353	1,1097	2967,53
472	472	random_forest_10	12286743,66	3505,25	0,4436	1,0943	2674,71
473	473	random_forest_10	13995892,98	3741,11	0,3662	1,1075	3009,54
474	474	random_forest_10	15588958,4	3948,29	0,294	1,1197	3084,54
475	475	random_forest_10	14642480,77	3826,55	0,3369	1,1124	2949,8
476	476	random_forest_10	13385550,14	3658,63	0,3938	1,1028	2793,03
477	477	random_forest_10	12098112,46	3478,23	0,4521	1,0929	2654,75
478	478	random_forest_10	14135713,09	3759,75	0,3598	1,1085	2867,14
479	479	random_forest_10	12000336,84	3464,15	0,4565	1,0921	2806,17
480	480	random_forest_10	14083200,37	3752,76	0,3622	1,1081	2940,68
481	481	random_forest_10	13634544,62	3692,5	0,3825	1,1047	2908,23
482	482	random_forest_10	16204737,26	4025,51	0,2661	1,1244	3087,64
483	483	random_forest_10	13809370,47	3716,1	0,3746	1,1059999999999999	2970,18
484	484	random_forest_10	12974961,47	3602,08	0,4124	1,0996	2785,87
485	485	random_forest_10	13572929,24	3684,15	0,3853	1,1042	2792,8
486	486	random_forest_10	14927687,72	3863,64	0,324	1,1146	2995,82
487	487	random_forest_10	16955927,04	4117,76	0,2321	1,1302	3261,91
488	488	random_forest_10	15775194,57	3971,8	0,2856	1,1211	3071,88
489	489	random_forest_10	13519682,59	3676,91	0,3877	1,1038	2907,11
490	490	random_forest_10	14594509,43	3820,28	0,33899999999999997	1,1121	3047,16
491	491	random_forest_10	15193804,32	3897,92	0,3119	1,1167	3060,49
492	492	random_forest_10	14272720,2	3777,93	0,3536	1,1096	2944,93
493	493	random_forest_10	13687767,51	3699,7	0,3801	1,1051	2975,61
494	494	random_forest_10	12471206,7	3531,46	0,4352	1,0958	2801,27
495	495	random_forest_10	16227175,74	4028,3	0,2651	1,1246	3162,69
496	496	random_forest_10	15571351,02	3946,06	0,2948	1,1196	3094,55
497	497	random_forest_10	14113307,01	3756,77	0,3608	1,1084	2891,17
498	498	random_forest_10	12270013,02	3502,86	0,4443	1,0942	2754,71
499	499	random_forest_10	15268640,32	3907,51	0,3085	1,1172	3106,93
500	500	random_forest_50	11634831,62	3410,99	0,4731	1,0893	2763,82
501	501	random_forest_50	11041157,25	3322,82	0,5	1,0848	2712,53
502	502	random_forest_50	10714818,23	3273,35	0,5147	1,0823	2652,67
503	503	random_forest_50	11097056,12	3331,22	0,4974	1,0852	2709,37
504	504	random_forest_50	11266625,57	3356,58	0,4898	1,0865	2726,08
505	505	random_forest_50	11848633,16	3442,18	0,4634	1,091	2840,78
506	506	random_forest_50	12325509,87	3510,77	0,4418	1,0946	2890,89
507	507	random_forest_50	11749096,87	3427,7	0,4679	1,0902	2750,72
508	508	random_forest_50	12300244,1	3507,17	0,4429	1,0944	2885,47
509	509	random_forest_50	11755772,28	3428,67	0,4676	1,0903	2775,51
510	510	random_forest_50	11206442,84	3347,6	0,4925	1,0859999999999999	2769,26
511	511	random_forest_50	11143342,39	3338,16	0,4953	1,0856	2724,77
512	512	random_forest_50	10582459,46	3253,07	0,5207	1,0813	2652,22
513	513	random_forest_50	11692569,0	3419,44	0,4705	1,0898	2799,3
514	514	random_forest_50	11179721,33	3343,61	0,4937	1,0858	2716,81
515	515	random_forest_50	11910622,57	3451,18	0,4606	1,0915	2851,53
516	516	random_forest_50	11132187,06	3336,49	0,4958	1,0855	2721,89
517	517	random_forest_50	10597990,42	3255,46	0,52	1,0814	2631,42
518	518	random_forest_50	11950470,51	3456,95	0,4588	1,0918	2778,09
519	519	random_forest_50	11427865,93	3380,51	0,4825	1,0877	2745,44
520	520	random_forest_50	11304288,48	3362,19	0,4881	1,0868	2706,89
521	521	random_forest_50	11538974,39	3396,91	0,4774	1,0886	2792,49
522	522	random_forest_50	10364110,84	3219,33	0,5306	1,0796	2656,85
523	523	random_forest_50	10524528,19	3244,15	0,5234	1,0808	2609,24
524	524	random_forest_50	11682059,92	3417,9	0,4709	1,0897	2776,48
525	525	random_forest_50	11327482,61	3365,63	0,48700000000000004	1,087	2765,16
526	526	random_forest_50	10439993,57	3231,1	0,5272	1,0802	2663,93
527	527	random_forest_50	12019656,96	3466,94	0,4557	1,0923	2828,7
528	528	random_forest_50	11694939,48	3419,79	0,4704	1,0898	2789,71
529	529	random_forest_50	11709200,92	3421,87	0,4697	1,0899	2783,46
530	530	random_forest_50	10885473,16	3299,31	0,507	1,0836	2707,56
531	531	random_forest_50	10447352,12	3232,24	0,5269	1,0802	2652,79
532	532	random_forest_50	11990637,64	3462,75	0,457	1,0921	2791,07
533	533	random_forest_50	10660334,15	3265,02	0,5172	1,0819	2698,81
534	534	random_forest_50	11307217,64	3362,62	0,4879	1,0868	2763,36
535	535	random_forest_50	11792580,68	3434,03	0,4659	1,0905	2823,59
536	536	random_forest_50	11185231,12	3344,43	0,4934	1,0859	2745,71
537	537	random_forest_50	12591716,79	3548,48	0,4297	1,0967	2928,83
538	538	random_forest_50	11366897,84	3371,48	0,4852	1,0873	2779,9
539	539	random_forest_50	11542782,39	3397,47	0,4772	1,0886	2796,87
540	540	random_forest_50	11136449,81	3337,13	0,4957	1,0855	2723,9
541	541	random_forest_50	12008709,67	3465,36	0,4561	1,0922	2793,46
542	542	random_forest_50	10602345,71	3256,12	0,5198	1,0814	2692,19
543	543	random_forest_50	10472409,31	3236,11	0,5257	1,0804	2639,6
544	544	random_forest_50	11695405,38	3419,85	0,4703	1,0898	2757,26
545	545	random_forest_50	11424178,1	3379,97	0,4826	1,0877	2721,4
546	546	random_forest_50	11338794,38	3367,31	0,4865	1,0871	2726,85
547	547	random_forest_50	10589517,04	3254,15	0,5204	1,0813	2673,64
548	548	random_forest_50	11507019,06	3392,2	0,4789	1,0884	2790,9
549	549	random_forest_50	11383531,17	3373,95	0,4845	1,0874	2787,9
550	550	random_forest_100	10891352,55	3300,2	0,5068	1,0836	2740,49
551	551	random_forest_100	10917663,54	3304,19	0,5056	1,0838	2709,68
552	552	random_forest_100	11182957,39	3344,09	0,4935	1,0859	2715,82
553	553	random_forest_100	10987415,84	3314,73	0,5024	1,0844	2718,53
554	554	random_forest_100	11216549,69	3349,11	0,49200000000000005	1,0861	2753,12
555	555	random_forest_100	10797291,64	3285,92	0,511	1,0829	2682,2
556	556	random_forest_100	11265884,88	3356,47	0,4898	1,0865	2798,07
557	557	random_forest_100	11068611,23	3326,95	0,4987	1,085	2694,43
558	558	random_forest_100	11324724,73	3365,22	0,4871	1,087	2702,94
559	559	random_forest_100	11380108,66	3373,44	0,4846	1,0874	2765,8
560	560	random_forest_100	11519911,81	3394,1	0,4783	1,0885	2779,2
561	561	random_forest_100	11651163,9	3413,38	0,4723	1,0895	2787,33
562	562	random_forest_100	11396528,45	3375,87	0,4839	1,0875	2726,39
563	563	random_forest_100	10677665,63	3267,67	0,5164	1,082	2690,54
564	564	random_forest_100	10993711,78	3315,68	0,5021	1,0844	2729,32
565	565	random_forest_100	11007986,1	3317,83	0,5015	1,0845	2691,28
566	566	random_forest_100	12178598,68	3489,78	0,4485	1,0935	2810,38
567	567	random_forest_100	10705280,96	3271,89	0,5152	1,0822	2686,7
568	568	random_forest_100	11282833,45	3358,99	0,489	1,0866	2773,51
569	569	random_forest_100	11506729,7	3392,16	0,4789	1,0884	2780,82
570	570	random_forest_100	11490535,01	3389,77	0,4796	1,0882	2759,08
571	571	random_forest_100	10584486,79	3253,38	0,5206	1,0813	2696,11
572	572	random_forest_100	10601233,86	3255,95	0,5199	1,0814	2665,36
573	573	random_forest_100	11406280,79	3377,32	0,4834	1,0876	2774,84
574	574	random_forest_100	11566197,0	3400,91	0,4762	1,0888	2801,62
575	575	random_forest_100	11153179,24	3339,64	0,4949	1,0856	2752,78
576	576	random_forest_100	11378406,88	3373,19	0,4847	1,0874	2782,29
577	577	random_forest_100	10858199,27	3295,18	0,5083	1,0834	2714,59
578	578	random_forest_100	11332145,26	3366,33	0,4868	1,087	2762,13
579	579	random_forest_100	11021496,99	3319,86	0,5009	1,0846	2751,58
580	580	random_forest_100	10752821,04	3279,15	0,513	1,0826	2720,58
581	581	random_forest_100	11364767,57	3371,17	0,4853	1,0873	2769,79
582	582	random_forest_100	11441765,13	3382,57	0,4818	1,0879	2762,66
583	583	random_forest_100	11355093,75	3369,73	0,4857	1,0872	2752,06
584	584	random_forest_100	11367572,16	3371,58	0,4852	1,0873	2780,26
585	585	random_forest_100	10934344,45	3306,71	0,5048	1,084	2738,58
586	586	random_forest_100	11322105,83	3364,83	0,4872	1,0869	2778,63
587	587	random_forest_100	10811100,69	3288,02	0,5104	1,083	2732,74
588	588	random_forest_100	11327747,39	3365,67	0,48700000000000004	1,087	2753,73
589	589	random_forest_100	10882432,85	3298,85	0,5072	1,0836	2706,12
590	590	random_forest_100	11172683,12	3342,56	0,494	1,0858	2749,22
591	591	random_forest_100	11574940,77	3402,2	0,4758	1,0889	2792,35
592	592	random_forest_100	11412784,29	3378,28	0,4831	1,0876	2774,45
593	593	random_forest_100	11439753,32	3382,27	0,4819	1,0878	2749,2
594	594	random_forest_100	10945240,29	3308,36	0,5043	1,084	2737,11
595	595	random_forest_100	11237111,91	3352,18	0,4911	1,0863	2764,07
596	596	random_forest_100	10908082,04	3302,74	0,506	1,0838	2745,3
597	597	random_forest_100	10961638,37	3310,84	0,5036	1,0842	2699,68
598	598	random_forest_100	10987669,31	3314,77	0,5024	1,0844	2734,03
599	599	random_forest_100	11270180,72	3357,11	0,4896	1,0865	2750,93
600	600	random_forest_1000	10934265,19	3306,7	0,5048	1,084	2730,78
601	601	random_forest_1000	10821191,58	3289,56	0,5099	1,0831	2702,85
602	602	random_forest_1000	11072935,3	3327,6	0,4985	1,085	2749,02
603	603	random_forest_1000	10983681,68	3314,16	0,5026	1,0843	2723,84
604	604	random_forest_1000	10912494,19	3303,41	0,5058	1,0838	2710,35
605	605	random_forest_1000	10918023,6	3304,24	0,5055	1,0838	2727,15
606	606	random_forest_1000	10862154,82	3295,78	0,5081	1,0834	2709,5
607	607	random_forest_1000	10913351,2	3303,54	0,5058	1,0838	2720,86
608	608	random_forest_1000	10812567,36	3288,25	0,5103	1,083	2726,7
609	609	random_forest_1000	10921111,79	3304,71	0,5054	1,0839	2730,38
610	610	random_forest_1000	10711922,25	3272,91	0,5149	1,0823	2683,83
611	611	random_forest_1000	10839644,11	3292,36	0,5091	1,0832	2719,03
612	612	random_forest_1000	11107150,57	3332,74	0,49700000000000005	1,0853	2749,5
613	613	random_forest_1000	10933588,24	3306,6	0,5048	1,084	2720,94
614	614	random_forest_1000	10798750,15	3286,15	0,5109	1,0829	2716,22
615	615	random_forest_1000	10806632,56	3287,34	0,5106	1,083	2713,5
616	616	random_forest_1000	11018061,25	3319,35	0,501	1,0846	2724,29
617	617	random_forest_1000	10925299,26	3305,34	0,5052	1,0839	2708,52
618	618	random_forest_1000	10956229,33	3310,02	0,5038	1,0841	2725,27
619	619	random_forest_1000	10928798,66	3305,87	0,5051	1,0839	2728,9
620	620	random_forest_1000	10887581,68	3299,63	0,5069	1,0836	2714,26
621	621	random_forest_1000	10758226,46	3279,97	0,5128	1,0826	2695,32
622	622	random_forest_1000	10902120,04	3301,84	0,5063	1,0837	2724,71
623	623	random_forest_1000	10895697,75	3300,86	0,5066	1,0837	2732,1
624	624	random_forest_1000	10929443,19	3305,97	0,505	1,0839	2718,98
625	625	random_forest_1000	10831593,77	3291,14	0,5095	1,0832	2700,25
626	626	random_forest_1000	10880095,36	3298,5	0,5073	1,0835	2723,42
627	627	random_forest_1000	10986343,06	3314,57	0,5024	1,0844	2739,76
628	628	random_forest_1000	11029406,55	3321,06	0,5005	1,0847	2738,35
629	629	random_forest_1000	10997491,18	3316,25	0,5019	1,0844	2729,73
630	630	random_forest_1000	11038213,79	3322,38	0,5001	1,0848	2738,92
631	631	random_forest_1000	10826718,26	3290,4	0,5097	1,0831	2715,08
632	632	random_forest_1000	10839003,86	3292,26	0,5091	1,0832	2728,32
633	633	random_forest_1000	10873461,04	3297,49	0,5076	1,0835	2709,69
634	634	random_forest_1000	10864435,22	3296,12	0,508	1,0834	2723,05
635	635	random_forest_1000	10706428,43	3272,07	0,5151	1,0822	2682,87
636	636	random_forest_1000	10840198,25	3292,45	0,5091	1,0832	2708,5
637	637	random_forest_1000	10962587,43	3310,98	0,5035	1,0842	2732,17
638	638	random_forest_1000	11070237,93	3327,2	0,4987	1,085	2743,93
639	639	random_forest_1000	11063028,7	3326,11	0,499	1,0849	2730,18
640	640	random_forest_1000	10862077,84	3295,77	0,5081	1,0834	2722,02
641	641	random_forest_1000	11059961,74	3325,65	0,4991	1,0849	2727,18
642	642	random_forest_1000	10972656,83	3312,5	0,5031	1,0843	2722,48
643	643	random_forest_1000	11131896,15	3336,45	0,4959	1,0855	2745,94
644	644	random_forest_1000	10840659,72	3292,52	0,509	1,0832	2705,74
645	645	random_forest_1000	10936046,6	3306,97	0,5047	1,084	2710,35
646	646	random_forest_1000	10907428,16	3302,64	0,506	1,0838	2734,39
647	647	random_forest_1000	11037614,11	3322,29	0,5001	1,0848	2734,99
648	648	random_forest_1000	11065078,32	3326,42	0,4989	1,085	2735,36
649	649	random_forest_1000	10758080,02	3279,95	0,5128	1,0826	2696,58
650	650	mlp_100	16083500,86	4010,42	0,2716	1,1235	3288,2
651	651	mlp_100	16221348,35	4027,57	0,2654	1,1246	3263,44
652	652	mlp_100	16152591,73	4019,03	0,2685	1,124	3278,93
653	653	mlp_100	16243873,14	4030,37	0,2643	1,1247	3286,74
654	654	mlp_100	16020336,51	4002,54	0,2745	1,123	3253,26
655	655	mlp_100	16050821,52	4006,35	0,2731	1,1232	3250,57
656	656	mlp_100	16100392,43	4012,53	0,2708	1,1236	3247,83
657	657	mlp_100	16180810,66	4022,54	0,2672	1,1242	3310,95
658	658	mlp_100	16767706,29	4094,84	0,2406	1,1288	3318,98
659	659	mlp_100	16068756,85	4008,59	0,2723	1,1234	3240,74
660	660	mlp_100	16565810,05	4070,11	0,2498	1,1272	3310,84
661	661	mlp_100	16554146,28	4068,68	0,2503	1,1271	3311,29
662	662	mlp_100	16178546,03	4022,26	0,2673	1,1242	3283,06
663	663	mlp_100	16325314,73	4040,46	0,2607	1,1254	3303,86
664	664	mlp_100	16253362,68	4031,55	0,2639	1,1248	3294,55
665	665	mlp_100	16399813,77	4049,67	0,2573	1,1259	3308,33
666	666	mlp_100	16082252,25	4010,27	0,2717	1,1235	3287,27
667	667	mlp_100	16025907,57	4003,24	0,2742	1,1231	3239,65
668	668	mlp_100	16280098,38	4034,86	0,2627	1,125	3301,06
669	669	mlp_100	15964382,09	3995,55	0,27699999999999997	1,1226	3231,24
670	670	mlp_100	16247356,77	4030,8	0,2642	1,1248	3275,06
671	671	mlp_100	16019240,78	4002,4	0,2745	1,123	3231,47
672	672	mlp_100	16183862,56	4022,92	0,2671	1,1243	3296,75
673	673	mlp_100	16203951,15	4025,41	0,2662	1,1244	3280,82
674	674	mlp_100	16427328,07	4053,06	0,256	1,1261	3307,19
675	675	mlp_100	16134963,66	4016,84	0,2693	1,1239	3274,28
676	676	mlp_100	16109791,88	4013,7	0,2704	1,1237	3223,78
677	677	mlp_100	16000475,44	4000,06	0,2754	1,1229	3250,33
678	678	mlp_100	16003153,42	4000,39	0,2752	1,1229	3255,85
679	679	mlp_100	16311823,92	4038,79	0,2613	1,1253	3271,15
680	680	mlp_100	16639005,23	4079,09	0,2465	1,1278	3312,64
681	681	mlp_100	16017012,45	4002,13	0,2746	1,123	3238,92
682	682	mlp_100	16037216,72	4004,65	0,2737	1,1231	3269,79
683	683	mlp_100	16411136,04	4051,07	0,2568	1,126	3310,84
684	684	mlp_100	16414896,86	4051,53	0,2566	1,126	3311,61
685	685	mlp_100	16156432,41	4019,51	0,2683	1,1241	3270,01
686	686	mlp_100	16178815,46	4022,29	0,2673	1,1242	3298,89
687	687	mlp_100	16478530,49	4059,38	0,2537	1,1265	3304,37
688	688	mlp_100	16234045,27	4029,15	0,2648	1,1247	3261,9
689	689	mlp_100	16081974,63	4010,23	0,2717	1,1235	3227,06
690	690	mlp_100	16542425,81	4067,24	0,2508	1,127	3312,18
691	691	mlp_100	16181472,37	4022,62	0,2672	1,1243	3284,24
692	692	mlp_100	16186447,2	4023,24	0,2669	1,1243	3286,59
693	693	mlp_100	15960252,42	3995,03	0,2772	1,1226	3235,47
694	694	mlp_100	16007220,77	4000,9	0,2751	1,1229	3261,74
695	695	mlp_100	16273097,03	4033,99	0,263	1,125	3266,62
696	696	mlp_100	16373338,34	4046,4	0,2585	1,1257	3307,55
697	697	mlp_100	16028182,03	4003,52	0,2741	1,1231	3267,96
698	698	mlp_100	16126735,1	4015,81	0,2697	1,1238	3292,41
699	699	mlp_100	16330569,06	4041,11	0,2604	1,1254	3281,53
700	700	mlp_100_50	17349379,23	4165,26	0,2143	1,1332	3136,08
701	701	mlp_100_50	18666274,65	4320,45	0,1546	1,1433	3361,44
702	702	mlp_100_50	18194981,21	4265,56	0,17600000000000002	1,1397	3278,87
703	703	mlp_100_50	17472057,01	4179,96	0,2087	1,1342	3162,66
704	704	mlp_100_50	17388173,38	4169,91	0,2125	1,1335	3155,01
705	705	mlp_100_50	17268528,22	4155,54	0,2179	1,1326	3151,13
706	706	mlp_100_50	18792440,52	4335,02	0,1489	1,1443	3410,45
707	707	mlp_100_50	17413153,79	4172,91	0,2114	1,1337	3152,27
708	708	mlp_100_50	17593778,89	4194,49	0,2032	1,1351	3180,33
709	709	mlp_100_50	17119451,85	4137,57	0,2247	1,1315	3113,52
710	710	mlp_100_50	17669571,41	4203,52	0,1998	1,1357	3225,35
711	711	mlp_100_50	17544324,14	4188,59	0,2055	1,1347	3157,82
712	712	mlp_100_50	17274181,5	4156,22	0,2177	1,1326	3132,25
713	713	mlp_100_50	17580375,55	4192,9	0,2038	1,135	3189,69
714	714	mlp_100_50	17451330,42	4177,48	0,2097	1,1340000000000001	3141,62
715	715	mlp_100_50	17731490,15	4210,88	0,19699999999999998	1,1362	3227,64
716	716	mlp_100_50	17852835,45	4225,26	0,1915	1,1371	3212,07
717	717	mlp_100_50	17763346,4	4214,66	0,1955	1,1364	3210,78
718	718	mlp_100_50	17141555,71	4140,24	0,2237	1,1316	3140,73
719	719	mlp_100_50	17407287,03	4172,2	0,2117	1,1337	3141,11
720	720	mlp_100_50	17121477,44	4137,81	0,2246	1,1315	3117,92
721	721	mlp_100_50	19485396,54	4414,23	0,1175	1,1496	3482,47
722	722	mlp_100_50	16904244,71	4111,48	0,2344	1,1298	3095,38
723	723	mlp_100_50	17853788,48	4225,37	0,1914	1,1371	3228,92
724	724	mlp_100_50	19150390,23	4376,12	0,1327	1,147	3441,36
725	725	mlp_100_50	18107582,51	4255,3	0,1799	1,139	3275,54
726	726	mlp_100_50	17935933,03	4235,08	0,1877	1,1377	3223,93
727	727	mlp_100_50	17621269,82	4197,77	0,20199999999999999	1,1353	3179,83
728	728	mlp_100_50	17289184,49	4158,03	0,217	1,1328	3129,38
729	729	mlp_100_50	17445271,98	4176,75	0,2099	1,1340000000000001	3154,78
730	730	mlp_100_50	17921670,25	4233,4	0,1884	1,1376	3220,61
731	731	mlp_100_50	16727412,71	4089,92	0,2424	1,1284	3088,35
732	732	mlp_100_50	17489261,49	4182,02	0,2079	1,1343	3152,07
733	733	mlp_100_50	17226868,03	4150,53	0,2198	1,1323	3130,1
734	734	mlp_100_50	17880583,07	4228,54	0,1902	1,1373	3220,83
735	735	mlp_100_50	17463881,59	4178,98	0,2091	1,1341	3148,3
736	736	mlp_100_50	17504219,97	4183,8	0,2073	1,1344	3151,39
737	737	mlp_100_50	17998570,84	4242,47	0,1849	1,1382	3247,4
738	738	mlp_100_50	16989284,71	4121,81	0,2306	1,1305	3111,29
739	739	mlp_100_50	16902863,63	4111,31	0,2345	1,1298	3106,3
740	740	mlp_100_50	18020744,98	4245,08	0,1839	1,1384	3231,0
741	741	mlp_100_50	17175600,08	4144,35	0,2222	1,1319	3127,78
742	742	mlp_100_50	18584518,69	4310,98	0,1583	1,1427	3305,66
743	743	mlp_100_50	18034569,5	4246,71	0,1832	1,1385	3275,75
744	744	mlp_100_50	17752715,67	4213,4	0,196	1,1363	3207,33
745	745	mlp_100_50	17226318,26	4150,46	0,2199	1,1323	3132,22
746	746	mlp_100_50	17743139,07	4212,26	0,1964	1,1362	3210,9
747	747	mlp_100_50	17243259,01	4152,5	0,2191	1,1324	3139,96
748	748	mlp_100_50	17431809,66	4175,14	0,2105	1,1339	3156,35
749	749	mlp_100_50	18085446,5	4252,7	0,1809	1,1389	3293,88
750	750	mlp_100_100_50	16146071,31	4018,22	0,2688	1,124	3036,78
751	751	mlp_100_100_50	15704534,91	3962,89	0,2888	1,1206	2980,13
752	752	mlp_100_100_50	15897748,16	3987,2	0,28	1,1221	3008,85
753	753	mlp_100_100_50	15977876,39	3997,23	0,2764	1,1227	3013,27
754	754	mlp_100_100_50	15845989,98	3980,7	0,2824	1,1217	2990,08
755	755	mlp_100_100_50	15801233,05	3975,08	0,2844	1,1213	2993,53
756	756	mlp_100_100_50	15845013,23	3980,58	0,2824	1,1217	3004,31
757	757	mlp_100_100_50	15872476,62	3984,03	0,2812	1,1219	3007,3
758	758	mlp_100_100_50	16052165,81	4006,52	0,273	1,1233	3041,66
759	759	mlp_100_100_50	15922988,78	3990,36	0,2789	1,1223	3029,78
760	760	mlp_100_100_50	16013405,3	4001,68	0,2748	1,123	3007,14
761	761	mlp_100_100_50	15676914,75	3959,41	0,29	1,1204	2986,74
762	762	mlp_100_100_50	15736206,92	3966,89	0,2873	1,1208	2982,59
763	763	mlp_100_100_50	15665591,5	3957,98	0,2905	1,1203	2986,64
764	764	mlp_100_100_50	15980312,94	3997,54	0,2763	1,1227	3018,73
765	765	mlp_100_100_50	15819518,72	3977,38	0,2836	1,1215	2990,84
766	766	mlp_100_100_50	15931120,71	3991,38	0,2785	1,1223	3021,53
767	767	mlp_100_100_50	15890387,34	3986,27	0,2804	1,122	3007,87
768	768	mlp_100_100_50	15788154,82	3973,43	0,285	1,1212	2997,21
769	769	mlp_100_100_50	15777381,28	3972,08	0,2855	1,1211	2984,0
770	770	mlp_100_100_50	16040979,94	4005,12	0,2735	1,1232	3023,53
771	771	mlp_100_100_50	15623187,01	3952,62	0,2925	1,12	2985,74
772	772	mlp_100_100_50	15883465,03	3985,41	0,2807	1,122	3012,22
773	773	mlp_100_100_50	16078832,53	4009,84	0,2718	1,1235	3037,74
774	774	mlp_100_100_50	15990493,64	3998,81	0,2758	1,1228	3029,66
775	775	mlp_100_100_50	15930575,98	3991,31	0,2785	1,1223	3015,04
776	776	mlp_100_100_50	16113310,87	4014,14	0,2703	1,1237	3033,44
777	777	mlp_100_100_50	15754525,21	3969,2	0,2865	1,121	3009,51
778	778	mlp_100_100_50	15838420,97	3979,75	0,2827	1,1216	3008,36
779	779	mlp_100_100_50	15703014,69	3962,7	0,2888	1,1206	2981,36
780	780	mlp_100_100_50	15870411,69	3983,77	0,2813	1,1219	3007,19
781	781	mlp_100_100_50	15928988,78	3991,11	0,2786	1,1223	3004,86
782	782	mlp_100_100_50	15594953,25	3949,04	0,2937	1,1197	2965,27
783	783	mlp_100_100_50	15990354,52	3998,79	0,2758	1,1228	3002,25
784	784	mlp_100_100_50	15783164,18	3972,8	0,2852	1,1212	2988,99
785	785	mlp_100_100_50	15982765,62	3997,85	0,2762	1,1227	3010,27
786	786	mlp_100_100_50	15901159,48	3987,63	0,2799	1,1221	2999,92
787	787	mlp_100_100_50	15893306,53	3986,64	0,2802	1,122	3017,36
788	788	mlp_100_100_50	15808206,96	3975,95	0,2841	1,1214	3007,44
789	789	mlp_100_100_50	15791566,34	3973,86	0,2848	1,1213	2997,96
790	790	mlp_100_100_50	15828818,3	3978,54	0,2831	1,1215	3006,48
791	791	mlp_100_100_50	15863740,64	3982,93	0,2816	1,1218	2991,65
792	792	mlp_100_100_50	16287487,79	4035,78	0,2624	1,1251	3047,18
793	793	mlp_100_100_50	15731617,75	3966,31	0,2875	1,1208	2999,08
794	794	mlp_100_100_50	15833455,94	3979,13	0,2829	1,1216	2991,29
795	795	mlp_100_100_50	15910340,54	3988,78	0,2795	1,1222	3016,92
796	796	mlp_100_100_50	15519373,32	3939,46	0,2972	1,1192	2987,17
797	797	mlp_100_100_50	16286924,79	4035,71	0,2624	1,1251	3056,23
798	798	mlp_100_100_50	16640043,9	4079,22	0,2464	1,1278	3084,8
799	799	mlp_100_100_50	15931678,8	3991,45	0,2785	1,1223	3002,74
800	800	decision_tree	33790425,79	5812,95	-0,5303	1,2595	3928,64
801	801	decision_tree	29527145,89	5433,89	-0,3372	1,2267	3738,11
802	802	decision_tree	27798457,99	5272,42	-0,2589	1,2135	3549,36
803	803	decision_tree	26246867,67	5123,17	-0,1887	1,2015	3403,75
804	804	decision_tree	36187635,33	6015,62	-0,6389	1,2779	3938,57
805	805	decision_tree	32150661,69	5670,16	-0,456	1,2469	3759,92
806	806	decision_tree	35005463,57	5916,54	-0,5853	1,2688	4069,64
807	807	decision_tree	30277910,72	5502,54	-0,3712	1,2325	3819,31
808	808	decision_tree	33249130,41	5766,21	-0,5058	1,2553	3751,56
809	809	decision_tree	34213172,38	5849,2	-0,5494	1,2627	4127,51
810	810	decision_tree	32899133,06	5735,78	-0,4899	1,2526	3797,66
811	811	decision_tree	33096215,36	5752,93	-0,4989	1,2541	3859,15
812	812	decision_tree	31293660,22	5594,07	-0,4172	1,2403	3786,11
813	813	decision_tree	30512930,16	5523,85	-0,3819	1,2343	3705,46
814	814	decision_tree	29962152,31	5473,77	-0,3569	1,2301	3696,8
815	815	decision_tree	31791645,2	5638,41	-0,4398	1,2441	3703,88
816	816	decision_tree	30281593,37	5502,87	-0,3714	1,2325	3478,52
817	817	decision_tree	33779875,21	5812,05	-0,5298	1,2594	3928,73
818	818	decision_tree	28251571,0	5315,22	-0,2795	1,2169	3675,14
819	819	decision_tree	30886152,73	5557,53	-0,3988	1,2372	3619,36
820	820	decision_tree	30711156,18	5541,76	-0,3908	1,2358	3633,83
821	821	decision_tree	29177049,16	5401,58	-0,3214	1,224	3516,61
822	822	decision_tree	37073146,11	6088,77	-0,679	1,2847	3950,38
823	823	decision_tree	29331463,99	5415,85	-0,3284	1,2252	3627,31
824	824	decision_tree	31084775,45	5575,37	-0,4078	1,2387	3638,72
825	825	decision_tree	28848297,99	5371,06	-0,3065	1,2215	3725,42
826	826	decision_tree	32859644,76	5732,33	-0,4881	1,2523	3855,74
827	827	decision_tree	29784706,27	5457,54	-0,3489	1,2287	3685,54
828	828	decision_tree	31831101,73	5641,91	-0,4416	1,2444	3887,38
829	829	decision_tree	30449566,77	5518,11	-0,379	1,2338	3521,25
830	830	decision_tree	29126774,39	5396,92	-0,3191	1,2237	3628,78
831	831	decision_tree	33842691,13	5817,45	-0,5327	1,2599	3864,2
832	832	decision_tree	30580126,02	5529,93	-0,3849	1,2348	3754,66
833	833	decision_tree	31724456,51	5632,45	-0,4367	1,2436	3824,15
834	834	decision_tree	35297954,26	5941,21	-0,5986	1,271	3846,0
835	835	decision_tree	29737410,79	5453,2	-0,3467	1,2283	3738,11
836	836	decision_tree	28987278,55	5383,98	-0,3128	1,2226	3549,31
837	837	decision_tree	24667206,51	4966,61	-0,1171	1,1894	3260,03
838	838	decision_tree	35933371,9	5994,45	-0,6274	1,2759	4092,31
839	839	decision_tree	26197698,38	5118,37	-0,1864	1,2012	3467,05
840	840	decision_tree	30196828,85	5495,16	-0,3676	1,2319	3704,89
841	841	decision_tree	28402550,71	5329,4	-0,2863	1,2181	3473,21
842	842	decision_tree	28479546,55	5336,62	-0,2898	1,2187	3464,93
843	843	decision_tree	34453600,79	5869,72	-0,5603	1,2646	3870,94
844	844	decision_tree	31636099,95	5624,6	-0,4327	1,2429	3880,44
845	845	decision_tree	32450192,24	5696,51	-0,4696	1,2492	3765,26
846	846	decision_tree	32064695,98	5662,57	-0,4521	1,2462	3704,94
847	847	decision_tree	28676387,97	5355,03	-0,2987	1,2202	3683,5
848	848	decision_tree	27452403,95	5239,5	-0,2433	1,2108	3400,25
849	849	decision_tree	31611252,27	5622,39	-0,4316	1,2427	3718,85
850	850	adaboost	18186010,2	4264,51	0,1764	1,1396	3798,73
851	851	adaboost	19111872,76	4371,71	0,1345	1,1468	3812,76
852	852	adaboost	19402332,49	4404,81	0,1213	1,149	3854,01
853	853	adaboost	19892919,04	4460,15	0,0991	1,1527	3907,93
854	854	adaboost	19246858,45	4387,12	0,1283	1,1478	3809,41
855	855	adaboost	19559074,87	4422,56	0,1142	1,1502	3833,92
856	856	adaboost	19819162,6	4451,87	0,1024	1,1522	3905,46
857	857	adaboost	19152645,55	4376,37	0,1326	1,1471	3842,08
858	858	adaboost	18691824,82	4323,4	0,1535	1,1435	3713,47
859	859	adaboost	18330505,21	4281,41	0,1698	1,1408	3748,24
860	860	adaboost	19708057,99	4439,38	0,1075	1,1513	3902,48
861	861	adaboost	19142884,73	4375,26	0,1331	1,147	3855,28
862	862	adaboost	19132428,57	4374,06	0,1335	1,1469	3778,35
863	863	adaboost	18814933,01	4337,62	0,1479	1,1445	3823,76
864	864	adaboost	19299450,79	4393,11	0,126	1,1482	3840,67
865	865	adaboost	20363656,86	4512,61	0,0778	1,1564	3937,8
866	866	adaboost	18991984,87	4357,98	0,1399	1,1458	3806,3
867	867	adaboost	20503153,54	4528,04	0,0715	1,1574	3932,47
868	868	adaboost	18147753,99	4260,02	0,1781	1,1393	3748,0
869	869	adaboost	19011394,01	4360,21	0,139	1,146	3867,37
870	870	adaboost	18747916,29	4329,89	0,1509	1,1440000000000001	3772,47
871	871	adaboost	19163135,38	4377,57	0,1321	1,1471	3845,42
872	872	adaboost	19899917,45	4460,93	0,0988	1,1528	3865,41
873	873	adaboost	18626900,59	4315,89	0,1564	1,143	3787,31
874	874	adaboost	17990614,98	4241,53	0,1852	1,1381	3686,08
875	875	adaboost	19645105,76	4432,28	0,1103	1,1508	3878,37
876	876	adaboost	19464366,0	4411,84	0,1185	1,1495	3875,72
877	877	adaboost	20293774,8	4504,86	0,0809	1,1558	3925,19
878	878	adaboost	18797116,11	4335,56	0,1487	1,1443	3807,27
879	879	adaboost	18507207,51	4302,0	0,1618	1,1421	3732,2
880	880	adaboost	18604675,11	4313,31	0,1574	1,1429	3747,13
881	881	adaboost	18127854,71	4257,68	0,179	1,1392	3784,81
882	882	adaboost	18567514,86	4309,0	0,1591	1,1426	3810,08
883	883	adaboost	20295419,29	4505,04	0,0809	1,1558	3913,62
884	884	adaboost	19200591,56	4381,85	0,1304	1,1474	3821,5
885	885	adaboost	19349438,03	4398,8	0,1237	1,1486	3877,68
886	886	adaboost	19290764,49	4392,13	0,1264	1,1481	3874,68
887	887	adaboost	19032925,37	4362,67	0,138	1,1461	3830,31
888	888	adaboost	19022267,99	4361,45	0,1385	1,1461	3782,99
889	889	adaboost	18701974,66	4324,58	0,153	1,1436	3749,09
890	890	adaboost	18647699,21	4318,3	0,1555	1,1432	3773,54
891	891	adaboost	20914673,49	4573,26	0,0528	1,1606	4027,45
892	892	adaboost	18464271,19	4297,01	0,1638	1,1418	3743,81
893	893	adaboost	18180200,22	4263,82	0,1767	1,1396	3742,4
894	894	adaboost	18954999,02	4353,73	0,1416	1,1455	3773,25
895	895	adaboost	19730178,78	4441,87	0,1065	1,1515	3834,86
896	896	adaboost	19413195,46	4406,04	0,1208	1,1491	3884,97
897	897	adaboost	20526727,35	4530,64	0,0704	1,1576	3957,16
898	898	adaboost	18871387,45	4344,12	0,1454	1,1449	3775,86
899	899	adaboost	18535620,67	4305,3	0,1606	1,1423	3741,84
900	900	bagging	11190669,72	3345,25	0,4932	1,0859	2631,58
901	901	bagging	13325446,91	3650,4	0,3965	1,1023	2856,74
902	902	bagging	10822388,01	3289,74	0,5099	1,0831	2619,97
903	903	bagging	13015723,62	3607,73	0,4105	1,0999	2864,05
904	904	bagging	11879018,53	3446,6	0,462	1,0912	2663,53
905	905	bagging	15200883,81	3898,83	0,3116	1,1167	3098,55
906	906	bagging	14389742,68	3793,38	0,3483	1,1105	3014,17
907	907	bagging	10991803,74	3315,39	0,5022	1,0844	2627,84
908	908	bagging	11577441,33	3402,56	0,4757	1,0889	2676,52
909	909	bagging	14420433,54	3797,42	0,3469	1,1107	2921,6
910	910	bagging	13072176,41	3615,55	0,408	1,1004	2762,02
911	911	bagging	13288492,64	3645,34	0,3982	1,102	2832,62
912	912	bagging	12295594,47	3506,51	0,4432	1,0944	2754,63
913	913	bagging	12965441,26	3600,76	0,4128	1,0996	2811,44
914	914	bagging	11713141,74	3422,45	0,4695	1,0899	2645,13
915	915	bagging	15116079,6	3887,94	0,3154	1,1161	3102,18
916	916	bagging	14327576,41	3785,18	0,3511	1,11	3052,01
917	917	bagging	12580702,94	3546,93	0,4302	1,0966	2837,41
918	918	bagging	16192627,66	4024,01	0,2667	1,1243	3105,82
919	919	bagging	14648900,12	3827,39	0,3366	1,1125	2968,17
920	920	bagging	14408545,54	3795,86	0,3475	1,1106	2947,55
921	921	bagging	13215757,21	3635,35	0,4015	1,1015	2829,78
922	922	bagging	13947997,94	3734,7	0,3683	1,1071	2925,9
923	923	bagging	13638749,26	3693,07	0,3823	1,1047	2913,1
924	924	bagging	13030079,01	3609,72	0,4099	1,1001	2888,56
925	925	bagging	13137662,13	3624,59	0,405	1,1009	2803,36
926	926	bagging	11162376,26	3341,01	0,4945	1,0857	2600,78
927	927	bagging	15713948,79	3964,08	0,2883	1,1207	3121,0
928	928	bagging	13848474,38	3721,35	0,3728	1,1063	2830,08
929	929	bagging	16497882,77	4061,76	0,2528	1,1267	3136,36
930	930	bagging	14429862,89	3798,67	0,3465	1,1108	2873,24
931	931	bagging	13754108,27	3708,65	0,3771	1,1056	2961,77
932	932	bagging	13567633,42	3683,43	0,3855	1,1042	2846,78
933	933	bagging	13109804,02	3620,75	0,4063	1,1007	2958,41
934	934	bagging	15206517,3	3899,55	0,3113	1,1168	3088,15
935	935	bagging	11513293,85	3393,12	0,4786	1,0884	2816,58
936	936	bagging	13466184,03	3669,63	0,3901	1,1034	2794,12
937	937	bagging	12973610,83	3601,89	0,4125	1,0996	2925,63
938	938	bagging	15533162,36	3941,21	0,2965	1,1193	3237,04
939	939	bagging	14506767,42	3808,78	0,34299999999999997	1,1114	2938,44
940	940	bagging	12980306,84	3602,82	0,4121	1,0997	2866,08
941	941	bagging	12094115,65	3477,66	0,4523	1,0929	2703,4
942	942	bagging	14756616,87	3841,43	0,3317	1,1133	3050,5
943	943	bagging	13578822,14	3684,95	0,385	1,1043	2864,91
944	944	bagging	11962452,86	3458,68	0,4582	1,0919	2650,96
945	945	bagging	14817020,99	3849,29	0,32899999999999996	1,1138	3004,57
946	946	bagging	13919531,31	3730,89	0,3696	1,1069	2979,97
947	947	bagging	14247631,16	3774,6	0,3548	1,1094	2956,46
948	948	bagging	13262759,76	3641,81	0,3994	1,1018	2912,63
[truncated: 8,501 more rows]
