# Supplementary material for: Regression applied to legal judgments to predict compensation for immaterial damage
Source: PeerJ Comput Sci. 2023 Mar 23;9:e1225. doi: 10.7717/peerj-cs.1225 (PMC10280496; doi:10.7717/peerj-cs.1225)
Supplement: Supplemental Information 1 [file peerj-cs-09-1225-s001.zip › model/xgboost_regressor.py]

"""

@author Thiago
@date Oct 23, 2020
"""

class XGBoostRegressor():

    def fit(self):
        """

        """
        pass

    def train(self):
        """

        """
        pass

    def predict(self):
        """

        """
        pass
