# Supplementary material for: Regression applied to legal judgments to predict compensation for immaterial damage
Source: PeerJ Comput Sci. 2023 Mar 23;9:e1225. doi: 10.7717/peerj-cs.1225 (PMC10280496; doi:10.7717/peerj-cs.1225)
Supplement: Supplemental Information 1 [file peerj-cs-09-1225-s001.zip › project_tests/test_log_evaluation.py]

"""

"""
from evaluation import regression_logs_evaluation
from util.path_constants import REPRESENTATIONS, PATH_LOGS


def test_log_evaluation():
    for repr_path in REPRESENTATIONS:
        log_path = PATH_LOGS + repr_path
