# Supplementary material for: Regression applied to legal judgments to predict compensation for immaterial damage
Source: PeerJ Comput Sci. 2023 Mar 23;9:e1225. doi: 10.7717/peerj-cs.1225 (PMC10280496; doi:10.7717/peerj-cs.1225)
Supplement: Supplemental Information 1 [file peerj-cs-09-1225-s001.zip › project_tests/test_pre_processing.py]

"""

"""

from pre_processing import unify_databases


def test_unify_database():
    unify_databases.create_final_dataset(remove_stopwords=False, stemming=True)
    unify_databases.create_final_dataset(remove_stopwords=False, stemming=False)
    unify_databases.create_final_dataset(remove_stopwords=True, stemming=True)
    unify_databases.create_final_dataset(remove_stopwords=True, stemming=False)
