# Supplementary material for: Regression applied to legal judgments to predict compensation for immaterial damage
Source: PeerJ Comput Sci. 2023 Mar 23;9:e1225. doi: 10.7717/peerj-cs.1225 (PMC10280496; doi:10.7717/peerj-cs.1225)
Supplement: Supplemental Information 1 [file peerj-cs-09-1225-s001.zip › project_tests/test_paper_experiments.py]

"""

@author Thiago Raulino Dal Pont
@date Oct 30, 2020
"""

# Import Libraries
import gc
import glob
import logging
import random
import time
from datetime import datetime

from matplotlib import rcParams
from matplotlib.patches import Patch

from model.vsm_regression_models import REGRESSION_MODELS_PAPER

rcParams['font.family'] = 'serif'
rcParams['font.sans-serif'] = ['Times']
import matplotlib.pyplot as plt
import numpy as np
import pandas as pd
import seaborn as sns
import tqdm
from sklearn.model_selection import KFold, train_test_split

from evaluation import regression_evaluation
from evaluation.regression_evaluation import get_cross_validation_average, get_binary_code
from model import vsm_regression_models
from model.feature_selections import bow_feature_selection, remove_outliers_iforest
from pre_processing.text_pre_processing import process_judge, process_has_x, process_loss, process_time_delay
from representation import bow_tf, bow_tf_idf, bow_mean_embeddings, bow_binary
from util.path_constants import INCLUDE_ZERO_VALUES
# Run Experiments
from util.value_contants import K_BEST_FEATURE_PAPER


def run_individual_experiments(tech):
    print("#" * 100)
    print("\t\t\t\t\tIndividual RESULTS")

    """
    Exp 1:
        - Include Attributes
    """
    build_test_setup(tech,
                     feature_selection=False,
                     use_cross_validation=False,
                     remove_outliers=False,
                     include_attributes=True,
                     n_grams=False,
                     overfitting_avoidance=False,
                     remove_outliers_both=False,
                     fs_after=False)

    """
    Exp 2:
        - N-Grams
    """
    # build_test_setup(tech,
    #                  feature_selection=False,
    #                  use_cross_validation=False,
    #                  remove_outliers=False,
    #                  include_attributes=False,
    #                  n_grams=True,
    #                  reduce_models=False,
    #                  fs_after=False)

    """
    Exp 3:
        - Feature Selection
    """
    build_test_setup(tech,
                     feature_selection=False,
                     use_cross_validation=False,
                     remove_outliers=False,
                     include_attributes=False,
                     n_grams=False,
                     overfitting_avoidance=False,
                     remove_outliers_both=False,
                     fs_after=False)

    """
    Exp 4:
        - Cross Validation
    """
    build_test_setup(tech,
                     feature_selection=False,
                     use_cross_validation=True,
                     remove_outliers=False,
                     include_attributes=False,
                     n_grams=False,
                     overfitting_avoidance=False,
                     remove_outliers_both=False,
                     fs_after=False)

    """
    Exp 5:
        - Remove Outliers 
    """
    build_test_setup(tech,
                     feature_selection=False,
                     use_cross_validation=False,
                     remove_outliers=True,
                     include_attributes=False,
                     n_grams=False,
                     overfitting_avoidance=False,
                     remove_outliers_both=False,
                     fs_after=False)

    """
    Exp 6:
        - Remove Outliers Both
    """
    build_test_setup(tech,
                     feature_selection=False,
                     use_cross_validation=False,
                     remove_outliers=False,
                     include_attributes=False,
                     n_grams=False,
                     overfitting_avoidance=False,
                     remove_outliers_both=True,
                     fs_after=False)


def run_16_experiments_set_fs_ngram(tech):
    print("#" * 100)
    print("\t\t\t\t\t16 EXPERIMENTS RESULTS")

    """
    Experiment 0: 1001000
    """
    # build_test_setup(tech,
    #                  feature_selection=False,
    #                  remove_outliers=False,
    #                  remove_outliers_both=False,
    #                  n_grams=True,
    #                  include_attributes=False,
    #                  use_cross_validation=False,
    #                  overfitting_avoidance=False,
    #                  fs_after=False)
    #
    # """
    # Experiment 1: 1001001
    # """
    # build_test_setup(tech,
    #                  feature_selection=False,
    #                  remove_outliers=False,
    #                  remove_outliers_both=False,
    #                  n_grams=True,
    #                  include_attributes=False,
    #                  use_cross_validation=False,
    #                  overfitting_avoidance=True,
    #                  fs_after=False)
    #
    # """
    # Experiment 2: 1001010
    # """
    # build_test_setup(tech,
    #                  feature_selection=False,
    #                  remove_outliers=False,
    #                  remove_outliers_both=False,
    #                  n_grams=True,
    #                  include_attributes=False,
    #                  use_cross_validation=True,
    #                  overfitting_avoidance=False,
    #                  fs_after=False)
    #
    # """
    # Experiment 3: 1001011
    # """
    # build_test_setup(tech,
    #                  feature_selection=False,
    #                  remove_outliers=False,
    #                  remove_outliers_both=False,
    #                  n_grams=True,
    #                  include_attributes=False,
    #                  use_cross_validation=True,
    #                  overfitting_avoidance=True,
    #                  fs_after=False)
    #
    # """
    # Experiment 4: 1001100
    # """
    # build_test_setup(tech,
    #                  feature_selection=False,
    #                  remove_outliers=False,
    #                  remove_outliers_both=False,
    #                  n_grams=True,
    #                  include_attributes=True,
    #                  use_cross_validation=False,
    #                  overfitting_avoidance=False,
    #                  fs_after=False)
    #
    # """
    # Experiment 5: 1001101
    # """
    # build_test_setup(tech,
    #                  feature_selection=False,
    #                  remove_outliers=False,
    #                  remove_outliers_both=False,
    #                  n_grams=True,
    #                  include_attributes=True,
    #                  use_cross_validation=False,
    #                  overfitting_avoidance=True,
    #                  fs_after=False)
    #
    # """
    # Experiment 6: 1001110
    # """
    # build_test_setup(tech,
    #                  feature_selection=False,
    #                  remove_outliers=False,
    #                  remove_outliers_both=False,
    #                  n_grams=True,
    #                  include_attributes=True,
    #                  use_cross_validation=True,
    #                  overfitting_avoidance=False,
    #                  fs_after=False)
    #
    # """
    # Experiment 7: 1001111
    # """
    # build_test_setup(tech,
    #                  feature_selection=False,
    #                  remove_outliers=False,
    #                  remove_outliers_both=False,
    #                  n_grams=True,
    #                  include_attributes=True,
    #                  use_cross_validation=True,
    #                  overfitting_avoidance=True,
    #                  fs_after=False)

    ##############################################################

    """
    Experiment 8: 1001000
    """
    build_test_setup(tech,
                     feature_selection=False,
                     remove_outliers=True,
                     remove_outliers_both=False,
                     n_grams=True,
                     include_attributes=False,
                     use_cross_validation=False,
                     overfitting_avoidance=False,
                     fs_after=False)

    """
    Experiment 9: 1001001
    """
    build_test_setup(tech,
                     feature_selection=False,
                     remove_outliers=True,
                     remove_outliers_both=False,
                     n_grams=True,
                     include_attributes=False,
                     use_cross_validation=False,
                     overfitting_avoidance=True,
                     fs_after=False)

    """
    Experiment 10: 1001010
    """
    build_test_setup(tech,
                     feature_selection=False,
                     remove_outliers=True,
                     remove_outliers_both=False,
                     n_grams=True,
                     include_attributes=False,
                     use_cross_validation=True,
                     overfitting_avoidance=False,
                     fs_after=False)

    """
    Experiment 11: 1001011
    """
    build_test_setup(tech,
                     feature_selection=False,
                     remove_outliers=True,
                     remove_outliers_both=False,
                     n_grams=True,
                     include_attributes=False,
                     use_cross_validation=True,
                     overfitting_avoidance=True,
                     fs_after=False)

    """
    Experiment 12: 1001100
    """
    build_test_setup(tech,
                     feature_selection=False,
                     remove_outliers=True,
                     remove_outliers_both=False,
                     n_grams=True,
                     include_attributes=True,
                     use_cross_validation=False,
                     overfitting_avoidance=False,
                     fs_after=False)

    """
    Experiment 13: 1001101
    """
    build_test_setup(tech,
                     feature_selection=False,
                     remove_outliers=True,
                     remove_outliers_both=False,
                     n_grams=True,
                     include_attributes=True,
                     use_cross_validation=False,
                     overfitting_avoidance=True,
                     fs_after=False)

    """
    Experiment 14: 1001110
    """
    build_test_setup(tech,
                     feature_selection=False,
                     remove_outliers=True,
                     remove_outliers_both=False,
                     n_grams=True,
                     include_attributes=True,
                     use_cross_validation=True,
                     overfitting_avoidance=False,
                     fs_after=False)

    """
    Experiment 15: 1001111
    """
    build_test_setup(tech,
                     feature_selection=False,
                     remove_outliers=True,
                     remove_outliers_both=False,
                     n_grams=True,
                     include_attributes=True,
                     use_cross_validation=True,
                     overfitting_avoidance=True,
                     fs_after=False)


def run_incremental_experiments(tech):
    print("#" * 100)
    print("\t\t\t\t\tINCREMENTAL RESULTS")
    """
    Exp 1:
        - Include Attributes
        - N-Grams
    """
    build_test_setup(tech,
                     feature_selection=False,
                     use_cross_validation=False,
                     remove_outliers=False,
                     include_attributes=True,
                     n_grams=True,
                     overfitting_avoidance=False,
                     remove_outliers_both=False,
                     fs_after=False)

    """
    Exp 2:
        - Include Attributes
        - N-Grams
        - Feature Selections
    """
    build_test_setup(tech,
                     feature_selection=False,
                     use_cross_validation=False,
                     remove_outliers=False,
                     include_attributes=True,
                     n_grams=True,
                     overfitting_avoidance=False,
                     remove_outliers_both=False,
                     fs_after=False)

    """
    Exp 3:
        - Include Attributes
        - N-Grams
        - Feature Selection
        - Reduce Models
    """
    build_test_setup(tech,
                     feature_selection=False,
                     use_cross_validation=False,
                     remove_outliers=False,
                     include_attributes=True,
                     n_grams=True,
                     overfitting_avoidance=True,
                     remove_outliers_both=False,
                     fs_after=False)

    """
    Exp 4:
        - Include Attributes
        - N-Grams
        - Feature Selection
        - Reduce Models
        - Outliers
    """
    build_test_setup(tech,
                     feature_selection=False,
                     use_cross_validation=False,
                     remove_outliers=False,
                     include_attributes=True,
                     n_grams=True,
                     overfitting_avoidance=True,
                     remove_outliers_both=True,
                     fs_after=False)

    """
    Exp 5:
        - Include Attributes
        - N-Grams
        - Feature Selection
        - Reduce Models
        - Cross-Validation
    """
    build_test_setup(tech,
                     feature_selection=False,
                     use_cross_validation=True,
                     remove_outliers=False,
                     include_attributes=True,
                     n_grams=True,
                     overfitting_avoidance=True,
                     remove_outliers_both=False,
                     fs_after=False)


def combination_experiments(tech):
    print("#" * 100)
    print("\t\t\t\t\tCombination RESULTS")
    """
    Exp 1:
        - N-Grams
        - Feature Selection
    """
    build_test_setup(tech,
                     feature_selection=False,
                     use_cross_validation=False,
                     remove_outliers=False,
                     include_attributes=False,
                     n_grams=True,
                     overfitting_avoidance=False,
                     remove_outliers_both=False,
                     fs_after=False)

    """
    Exp 2:
        - Attributes
        - Feature Selection
    """
    build_test_setup(tech,
                     feature_selection=False,
                     use_cross_validation=False,
                     remove_outliers=False,
                     include_attributes=True,
                     n_grams=False,
                     overfitting_avoidance=False,
                     remove_outliers_both=False,
                     fs_after=False)

    """
    Exp 3:
        - N-Grams
        - Feature Selection
        - Cross val
        - Include Attr
    """
    build_test_setup(tech,
                     feature_selection=False,
                     use_cross_validation=True,
                     remove_outliers=False,
                     include_attributes=True,
                     n_grams=True,
                     overfitting_avoidance=False,
                     remove_outliers_both=False,
                     fs_after=False)

    """
    Exp 5:
        - N-Grams
        - Feature Selection
        - Cross Validation
        - Overfitting Avoidance
    """
    build_test_setup(tech,
                     feature_selection=False,
                     use_cross_validation=True,
                     remove_outliers=False,
                     include_attributes=False,
                     n_grams=True,
                     overfitting_avoidance=True,
                     remove_outliers_both=False,
                     fs_after=False)

    """
    Exp 6: 100111
    """
    build_test_setup(tech,
                     feature_selection=False,
                     remove_outliers=False,
                     n_grams=False,
                     include_attributes=True,
                     use_cross_validation=True,
                     overfitting_avoidance=True,
                     remove_outliers_both=False,
                     fs_after=False)

    """
    Exp 7: 101011
    """
    build_test_setup(tech,
                     feature_selection=False,
                     remove_outliers=False,
                     n_grams=True,
                     include_attributes=False,
                     use_cross_validation=True,
                     overfitting_avoidance=True,
                     remove_outliers_both=False,
                     fs_after=False)

    """
    Exp 8: 101101
    """
    build_test_setup(tech,
                     feature_selection=False,
                     remove_outliers=False,
                     n_grams=True,
                     include_attributes=True,
                     use_cross_validation=False,
                     overfitting_avoidance=True,
                     remove_outliers_both=False,
                     fs_after=False)

    """
    Exp 9: 101110
    """
    build_test_setup(tech,
                     feature_selection=False,
                     remove_outliers=False,
                     n_grams=True,
                     include_attributes=True,
                     use_cross_validation=True,
                     overfitting_avoidance=False,
                     remove_outliers_both=False,
                     fs_after=False)

    """
    Exp 10: 001111
    """
    build_test_setup(tech,
                     feature_selection=False,
                     remove_outliers=False,
                     n_grams=True,
                     include_attributes=True,
                     use_cross_validation=True,
                     overfitting_avoidance=True,
                     remove_outliers_both=False,
                     fs_after=False)


def run_experiments(tech):
    print(REGRESSION_MODELS_PAPER.keys())

    # # All
    it = 0
    total_comb = 2 ** 6

    flag = False
    for fs in [True, False]:
        for oa in [True, False]:
            for or1 in [True, False]:
                for or2 in [True, False]:
                    for at in [True, False]:
                        for cv in [True, False]:
                            for ng in [True, False]:

                                if or2 and or1:
                                    total_comb -= 1
                                    continue

                                it += 1

                                print("=" * 50, "\t", it, "of", total_comb, "(", round((it - 1) / total_comb * 100, 1),
                                      "%)\t", "=" * 50)

                                t1 = datetime.now()

                                build_test_setup(tech,
                                                 feature_selection=fs,
                                                 use_cross_validation=cv,
                                                 remove_outliers=or1,
                                                 include_attributes=at,
                                                 n_grams=ng,
                                                 overfitting_avoidance=oa,
                                                 remove_outliers_both=or2,
                                                 fs_after=False,
                                                 k_features=500)

                                t2 = datetime.now()
                                print("Elapsed Time:\t", (t2 - t1))

                                # Give a small rest to the processor
                                for i in range(5):
                                    time.sleep(60)
                                    print("=", end="")
                                print("")

    ##############################################################################################################################

    print("Waiting")
    time.sleep(2 ** 32 - 1)


def build_test_setup(tech, feature_selection, use_cross_validation, remove_outliers, include_attributes,
                     n_grams, overfitting_avoidance, remove_outliers_both, fs_after=True, make_predictions=None,
                     k_features=None):
    print(datetime.today())
    print("PAPER EXPERIMENTS")
    print("Tech:              ", tech)
    print("Feature Selection: ", feature_selection)
    print("Cross Validation:  ", use_cross_validation)
    print("Remove Outliers:   ", remove_outliers)
    print("Include Attributes:", include_attributes)
    print("Include N-Grams:   ", n_grams)
    print("Reduce Models:     ", overfitting_avoidance)
    print("After FS:          ", fs_after)
    print("Remove outlier_both", remove_outliers_both)
    print("K Feature Select:  ", k_features)
    print("")

    # Read CSV with processed documents
    raw_data_df = pd.read_csv("data/processed_dataset_wo_stopwords_wo_stemming.csv")
    print("Processed documents:", raw_data_df.shape[0])

    # Remove NaN values
    raw_data_df.dropna(inplace=True)

    # Remove documents with zero values outputs
    if not INCLUDE_ZERO_VALUES:
        raw_data_df = raw_data_df.loc[raw_data_df["indenizacao"] > 1.0]
        print("No proc w/ compensation > 0:", raw_data_df.shape[0])

    # In case you want to filter by judge, uncomment the following lines.
    # raw_data_df["juiz"] = raw_data_df["juiz"].apply(lambda  x: str(x).strip())
    # raw_data_df = raw_data_df.loc[raw_data_df["juiz"] == "Vânia Petermann"]
    # print("After:            ", raw_data_df.shape[0])

    # Convert np.array of texts to list
    x = [row for row in raw_data_df["sentenca"].values]

    # token_count(x)

    # Get Judgments No of each case
    sentenca_std = [str(row) for row in raw_data_df["judgement"].values]

    # Extract attributes
    days_list = list(raw_data_df["dia"])
    months_list = list(raw_data_df["mes"])
    years_list = list(raw_data_df["ano"])
    day_week_list = list(raw_data_df["dia_semana"])
    judges = list(raw_data_df["juiz"])
    type_judges = list(raw_data_df["tipo_juiz"])

    judges, type_judges = process_judge(judges, type_judges)

    has_permanent_loss_list = process_has_x(raw_data_df["extravio_permanente"].values)
    has_temporally_loss_list = process_has_x(raw_data_df["extravio_temporario"].values)
    interval_loss_list = process_loss(raw_data_df["intevalo_extravio"].values)
    has_luggage_violation_list = process_has_x(raw_data_df["tem_violacao_bagagem"].values)
    has_flight_delay_list = process_has_x(raw_data_df["tem_atraso_voo"].values)
    has_flight_cancellation_list = process_has_x(raw_data_df["tem_cancelamento_voo"].values)
    flight_delay_list = process_time_delay(raw_data_df["qtd_atraso_voo"].values)
    is_consumers_fault_list = process_has_x(raw_data_df["culpa_consumidor"].values)
    has_adverse_flight_conditions_list = process_has_x(raw_data_df["tem_condicao_adversa_voo"].values)
    has_no_show_list = process_has_x(raw_data_df["tem_no_show"].values)
    has_overbooking_list = process_has_x(raw_data_df["tem_overbooking"].values)
    has_cancel_refunding_problem_list = process_has_x(raw_data_df["tem_cancelamento_usuario_ressarcimento"].values)
    has_offer_disagreement_list = process_has_x(raw_data_df["tem_desacordo_oferta"].values)

    # Compensation values
    std_y = raw_data_df["indenizacao"].values

    # Get bow representation
    time.sleep(0.1)
    if tech == "TF":
        std_bow, feature_names = bow_tf.document_vector(x, n_grams=n_grams)
    elif tech == "TF-IDF":
        std_bow, feature_names = bow_tf_idf.document_vector(x, n_grams=n_grams)
    elif tech == "AVG-EMB":
        std_bow, feature_names = bow_mean_embeddings.document_vector(x)
    # elif tech == "LDA":
    #     pass
    else:  # if tech == "Binary"
        std_bow, feature_names = bow_binary.document_vector(x)

    list_results = list()

    # Convert np.array to list
    list_bow = list(std_bow)

    print("Total documents:", len(list_bow))

    # Clean the memory
    del std_bow
    gc.collect()

    #############################################
    #              feature_selection            #
    #############################################
    if feature_selection and not fs_after:
        if k_features is None:
            k_fs = K_BEST_FEATURE_PAPER
        else:
            k_fs = k_features

        print("k = ", k_fs)
        list_bow = bow_feature_selection(list_bow, std_y, k_fs, feature_names)

    if include_attributes:
        for i in range(len(list_bow)):
            # Judgement date infomation
            day = days_list[i]
            month = months_list[i]
            year = years_list[i]
            day_week = day_week_list[i]

            # Judge information
            judge = judges[i]
            type_judge = type_judges[i]

            has_permanent_loss = has_permanent_loss_list[i]
            has_temporally_loss = has_temporally_loss_list[i]
            interval_loss = interval_loss_list[i]
            has_luggage_violation = has_luggage_violation_list[i]
            has_flight_delay = has_flight_delay_list[i]
            has_flight_cancellation = has_flight_cancellation_list[i]
            flight_delay = flight_delay_list[i]
            is_consumers_fault = is_consumers_fault_list[i]
            has_adverse_flight_conditions = has_adverse_flight_conditions_list[i]
            has_overbooking = has_overbooking_list[i]
            has_no_show = has_no_show_list[i]
            has_cancel_refunding = has_cancel_refunding_problem_list[i]
            has_offer_disagreement = has_offer_disagreement_list[i]

            # Include attributes to bag of words
            list_bow[i] = np.append(list_bow[i], [day, month, year, day_week])
            list_bow[i] = np.append(list_bow[i], judge)
            list_bow[i] = np.append(list_bow[i], type_judge)
            list_bow[i] = np.append(list_bow[i], has_permanent_loss)
            list_bow[i] = np.append(list_bow[i], has_temporally_loss)
            list_bow[i] = np.append(list_bow[i], [interval_loss, flight_delay])
            list_bow[i] = np.append(list_bow[i], has_luggage_violation)
            list_bow[i] = np.append(list_bow[i], has_flight_delay)
            list_bow[i] = np.append(list_bow[i], has_flight_cancellation)
            list_bow[i] = np.append(list_bow[i], is_consumers_fault)
            list_bow[i] = np.append(list_bow[i], has_adverse_flight_conditions)
            list_bow[i] = np.append(list_bow[i], has_no_show)
            list_bow[i] = np.append(list_bow[i], has_overbooking)
            list_bow[i] = np.append(list_bow[i], has_cancel_refunding)
            list_bow[i] = np.append(list_bow[i], has_offer_disagreement)

            del judge, type_judge, day, month, year, day_week, has_permanent_loss
            del has_temporally_loss, interval_loss, has_luggage_violation
            del has_flight_delay, has_flight_cancellation, flight_delay
            del is_consumers_fault, has_adverse_flight_conditions
            del has_no_show, has_overbooking, has_cancel_refunding, has_offer_disagreement

    del judges, type_judges, days_list, day_week_list, months_list, years_list
    del has_permanent_loss_list, has_temporally_loss_list, interval_loss_list
    del has_luggage_violation_list, has_flight_delay_list, has_flight_cancellation_list
    del flight_delay_list, is_consumers_fault_list, has_adverse_flight_conditions_list
    del has_no_show_list, has_overbooking_list, has_cancel_refunding_problem_list, has_offer_disagreement_list

    gc.collect()

    #############################################
    #              feature_selection            #
    #############################################
    if feature_selection and fs_after:
        if k_features is None:
            k_fs = K_BEST_FEATURE_PAPER
        else:
            k_fs = k_features
        bow = bow_feature_selection(list_bow, std_y, k_fs)
    else:
        bow = list_bow

    y = std_y

    sentenca_num = sentenca_std

    # Same No of repetitions for both
    repetitions = 25
    # if not use_cross_validation:
    #     repetitions = 100

    # if make_predictions is not None:
    #     repetitions = 1

    if remove_outliers_both:
        bow, y, sentenca_num = remove_outliers_iforest(bow, y, sentenca_num)
        print("No Docs (OR2):", len(y))

    print_or1_flag = False
    for repetition in tqdm.tqdm(range(repetitions)):
        arr = list()

        for i in range(len(sentenca_num)):
            bow_i = list(bow[i])
            s_i = sentenca_num[i]
            arr.append([s_i, bow_i])

        results_cross_val = list()
        sentence_test_list = list()
        test_predictions_list = list()
        y_test_list = list()

        #############################################
        #              cross_validation             #
        #############################################
        k_splits = 5
        if use_cross_validation:
            random_state = int(str(int((random.random() * random.random() * time.time())))[::-1]) % 2 ** 32
            kfold = KFold(n_splits=k_splits, shuffle=True, random_state=random_state)

            final_set = kfold.split(arr, y)
        else:
            random_state = int((random.random() * random.random() * time.time())) % 2 ** 32
            x_train, x_test, y_train, y_test = train_test_split(arr, y, test_size=round((1 / k_splits), 2),
                                                                random_state=random_state)
            final_set = [[[x_train, y_train], [x_test, y_test]]]

        for train_ix, test_ix in final_set:

            if use_cross_validation:
                x_train = np.array(arr)[train_ix.astype(int)]
                x_test = np.array(arr)[test_ix.astype(int)]
                y_train = np.array(y)[train_ix.astype(int)]
                y_test = np.array(y)[test_ix.astype(int)]

            else:
                x_train, y_train = train_ix
                x_test, y_test = test_ix

            sentence_test = [int(row[0]) for row in x_test]
            sentence_train = [int(row[0]) for row in x_train]

            x_train = [row[1] for row in x_train]
            x_test = [row[1] for row in x_test]

            #############################################
            #              remove outliers Simple       #
            #############################################
            if remove_outliers:
                x_train, y_train, sentence_train = remove_outliers_iforest(x_train, y_train, sentence_train)
                if not print_or1_flag:
                    print("No Docs (OR1):", len(y_train))
                    print_or1_flag = True

            # Train the models
            train_predictions, test_predictions = vsm_regression_models.full_models_regression(x_train, y_train, x_test,
                                                                                               y_test,
                                                                                               feature_names, "tf",
                                                                                               papers_models=True,
                                                                                               reduce_models=overfitting_avoidance)
            # Evaluate the predictions
            dict_results = regression_evaluation.overfitting_evaluation(train_predictions, test_predictions)

            # Get the used k
            if feature_selection:
                if k_features is not None:
                    k = k_features
                else:
                    k = K_BEST_FEATURE_PAPER
            else:
                k = len(x_train[0])

            for row in dict_results:
                row.append(k)

            results_cross_val.append(dict_results)

            test_predictions_list.extend(list(test_predictions))
            y_test_list.extend(list(y_test))
            sentence_test_list.extend(list(sentence_test))

            # Clean Memory
            del sentence_test, sentence_train, x_train, x_test, y_train, y_test
            del train_predictions, test_predictions

        # Append results to the list
        list_results.extend(get_cross_validation_average(results_cross_val))
        if make_predictions is not None:
            regression_evaluation.save_predictions(tech=tech,
                                                   pred_test=test_predictions_list,
                                                   sentence_test=sentence_test_list,
                                                   output_file_path="data/paper/final/predictions_" + tech + ".@")

        del results_cross_val, test_predictions_list, sentence_test_list

    del sentenca_num

    # Create dataframe using results' list
    df = pd.DataFrame(list_results, columns=["tech", "rmse_test", "rmse_train", "rmse_ratio",
                                             "r2_train", "r2_test", "r2_ratio",
                                             "mae_train", "mae_test", "mae_ratio", "mpe_train", "mpe_test", "mpe_ratio",
                                             "k"])

    # Write file name according to the experimental setup.
    file_name = "data/paper/results_regression_@fs_@tech_@outlier_@n_gram_@attr_@cross_val_@reduce_model_@remove_outliers_both.#"

    file_name = file_name.replace("@tech", str(tech).lower())

    if remove_outliers:
        file_name = file_name.replace("@outlier", "wo_or1")
    else:
        file_name = file_name.replace("@outlier", "w_or1")

    if n_grams:
        file_name = file_name.replace("@n_gram", "w_ng")
    else:
        file_name = file_name.replace("@n_gram", "wo_ng")

    if feature_selection:
        if k_features is None:
            file_name = file_name.replace("@fs", "w_fs_@fs_after_" + str(K_BEST_FEATURE_PAPER))
        else:
            file_name = file_name.replace("@fs", "w_fs_@fs_after_" + str(k_features))

        if fs_after:
            file_name = file_name.replace("@fs_after", "after")
        else:
            file_name = file_name.replace("@fs_after", "before")
    else:
        file_name = file_name.replace("@fs", "wo_fs")

    if include_attributes:
        file_name = file_name.replace("@attr", "w_at")
    else:
        file_name = file_name.replace("@attr", "wo_at")

    if use_cross_validation:
        file_name = file_name.replace("@cross_val", "w_cv")
    else:
        file_name = file_name.replace("@cross_val", "wo_cv")

    if overfitting_avoidance:
        file_name = file_name.replace("@reduce_model", "w_oa")
    else:
        file_name = file_name.replace("@reduce_model", "wo_oa")

    if remove_outliers_both:
        file_name = file_name.replace("@remove_outliers_both", "w_or2")
    else:
        file_name = file_name.replace("@remove_outliers_both", "wo_or2")

    df.to_csv(file_name.replace("#", "csv"), index=False)
    df.to_excel(file_name.replace("#", "xlsx"), index=False)
    df.to_json(file_name.replace("#", "json"), orient="records")


def replace_tech_name(tech):
    tech = tech.replace("svr_poly_rbf", "SVM RBF")
    tech = tech.replace("svr_linear", "SVM Linear")
    tech = tech.replace("gradient_boosting", "Gradient Boosting")
    tech = tech.replace("ridge", "Ridge")
    tech = tech.replace("adaboost", "Adaboost")
    tech = tech.replace("decision_tree", "Decision Tree")

    if tech.find("_") == -1:
        tech = tech.replace("mlp", "Neural Network")
    tech = tech.replace("elastic_net", "Elastic Net")
    tech = tech.replace("xgboost_rf", "XGBoosting RF")
    tech = tech.replace("xgboost", "XGBoosting")
    tech = tech.replace("bagging", "Bagging")
    tech = tech.replace("random_forest", "Random Forest")
    tech = tech.replace("ensemble_voting_bg_mlp_gd_xgb", "Ensemble Voting")

    return tech


def token_count(docs):
    total_tokens = 0
    len_docs = len(docs)
    vocab = {}

    for text in tqdm.tqdm(docs):

        tokens = text.split()

        total_tokens += len(tokens)

        for token in tokens:
            if token not in vocab.keys():
                vocab[token] = 1
            else:
                vocab[token] += 1

    print("Total Tokens:", total_tokens)
    print("Total Docs:  ", len_docs)
    print("Tokens/Doc:  ", round(total_tokens / len_docs, 0))
    print("Vocab size:  ", len(vocab.keys()))
    # print("Vocab:", vocab)


def evaluate_results():
    print("-" * 16, "Test Log", "-" * 16)
    """
    Evaluate Results
    """
    skip_techs = [
        "svr_linear",
        "mlp2",
        "mlp_400_200_100_50"
    ]

    logs = glob.glob("data/paper/final_results/*.csv")
    logs = [log_i for log_i in logs if log_i.find("_table") == -1]

    fullresults = dict()

    techs = []
    techs_all = []
    ensemble_results = list()
    mlp_results = list()

    for log in tqdm.tqdm(logs):

        df = pd.read_csv(log)
        techs = [tech for tech in df["tech"] if tech not in skip_techs]

        techs = sorted(set(list(techs)))
        df = df[df["tech"] != "mlp2"]

        results = list()
        full_results = list()

        for tech in techs:

            if tech in skip_techs:
                continue

            techs_all.append(tech)

            sub_df = df[df["tech"] == tech]

            rmse_test_mean = np.mean(sub_df["rmse_test"])
            rmse_test = np.array(sub_df["rmse_test"])
            mae_test_mean = np.mean(sub_df["mae_test"])
            mae_test = np.array(sub_df["mae_test"])
            r2_test_mean = np.mean(sub_df["r2_test"])
            r2_test = np.array(sub_df["r2_test"])

            tech = tech.replace("emsemble", "ensemble")

            if tech.find("emsemble") >= 0 or tech.find("ensemble") >= 0:
                tech = tech.replace("emsemble", "ensemble")
                bin_code = get_binary_code(log)
                tech = replace_tech_name(tech)
                ensemble_results.append([tech, log, bin_code, rmse_test, mae_test, r2_test])

            elif tech[:5].find("mlp") >= 0:
                bin_code = get_binary_code(log)
                tech = replace_tech_name(tech)
                mlp_results.append([tech, log, bin_code, rmse_test, mae_test, r2_test])

            tech = replace_tech_name(tech)
            results.append([tech, rmse_test_mean, mae_test_mean, r2_test_mean])
            full_results.append([tech, log, rmse_test, mae_test, r2_test])

        df = pd.DataFrame(results, columns=["tech", "rmse_test", "mae_test", "r2_test"])
        df_full = pd.DataFrame(full_results, columns=["tech", "log", "rmse_test", "mae_test", "r2_test"])

        fullresults[log] = df

        plot_metrics_separate(df, log)

    regression_evaluation.build_binary_table(logs, sorted(set(techs_all)))


def plot_violin_box_plot(df_full, log="", x_col="", file_name="", plot_violin=True):
    final_data = list()

    for index, row in df_full.iterrows():
        log_path = row["log"]
        bin_code = row["bin_code"]
        tech = row["tech"]
        rmse_test = list(row["rmse_test"])
        mae_test = list(row["mae_test"])
        r2_test = list(row["r2_test"])

        # Shuffle is not a must
        random.shuffle(rmse_test)
        random.shuffle(mae_test)
        random.shuffle(r2_test)

        for i in range(len(rmse_test)):
            final_data.append([tech, bin_code, rmse_test[i], r2_test[i], mae_test[i]])

        # time.sleep(5)

    new_df = pd.DataFrame(final_data, columns=["tech", "bin_code", "rmse_test", "r2_test", "mae_test"])

    plt.close()
    plt.figure(figsize=(15, 8))
    plt.grid(linestyle=':', linewidth=2, axis="y")

    if plot_violin:

        sns.violinplot(y="r2_test",
                       x=x_col,
                       data=new_df)
    else:
        sns.boxplot(y="r2_test",
                    x=x_col,
                    data=new_df)

    plt.title("R2 Test " + tech)
    plt.xticks(rotation='vertical')
    plt.tight_layout()
    if file_name is None:
        fn = log.replace(".csv", "_r2_violin.png")
    else:
        fn = file_name.replace(".#", "_r2.png")

    plt.savefig(fn, dpi=300)

    plt.close()
    plt.figure(figsize=(15, 8))

    plt.title("RMSE Test " + tech)
    plt.xticks(rotation='vertical')
    plt.grid(linestyle=':', linewidth=2, axis="y")

    if plot_violin:
        sns.violinplot(y="rmse_test",
                       x=x_col,
                       data=new_df)
    else:
        sns.boxplot(y="rmse_test",
                    x=x_col,
                    data=new_df)

    if file_name is None:
        fn = log.replace(".csv", "_rmse_violin.png")
    else:
        fn = file_name.replace(".#", "_rmse.png")

    plt.tight_layout()
    plt.savefig(fn, dpi=300)

    plt.close()
    plt.figure(figsize=(15, 8))

    plt.title("MAE Test " + tech)
    plt.xticks(rotation='vertical')
    plt.grid(linestyle=':', linewidth=2, axis="y")
    if plot_violin:
        sns.violinplot(y="mae_test",
                       x=x_col,
                       data=new_df)
    else:
        sns.boxplot(y="mae_test",
                    x=x_col,
                    data=new_df)

    plt.tight_layout()

    if file_name is None:
        fn = log.replace(".csv", "_mae_violin.png")
    else:
        fn = file_name.replace(".#", "_mae.png")

    plt.savefig(fn, dpi=300)


def plot_violin_2(df_full, log):
    final_data = list()

    for index, row in df_full.iterrows():
        log_path = row["log"]
        tech = row["tech"]
        rmse_test = list(row["rmse_test"])
        mae_test = list(row["mae_test"])
        r2_test = list(row["r2_test"])
        #
        # print(len(rmse_test))
        # print(len(r2_test))
        # print(len(mae_test))

        for i in range(len(rmse_test)):
            final_data.append([tech, log, rmse_test[i], r2_test[i], mae_test[i]])

        # time.sleep(5)

    new_df = pd.DataFrame(final_data, columns=["tech", "log", "rmse_test", "r2_test", "mae_test"])

    plt.title("RMSE Test")
    plt.xticks(rotation='vertical')
    plt.grid(linestyle=':', linewidth=2, axis="y")
    plt.tight_layout()
    plt.savefig(log.replace(".csv", "_rmse_violin.png"))


def rename_log(logs):
    new_logs = list()

    for log in logs:
        new_log = log

        new_log = new_log.replace("wo_outlier", "wo_or1")
        new_log = new_log.replace("w_outlier", "w_or1")
        new_log = new_log.replace("wo_n_gram", "wo_ng")
        new_log = new_log.replace("w_n_gram", "w_ng")
        new_log = new_log.replace("wo_attr", "wo_at")
        new_log = new_log.replace("w_attr", "w_at")
        new_log = new_log.replace("w_cros_val", "w_cv")
        new_log = new_log.replace("wo_cross_val", "wo_cv")
        new_log = new_log.replace("wo_reduce_model", "wo_oa")
        new_log = new_log.replace("w_reduce_model", "w_oa")
        new_log = new_log.replace("w_reduce_model", "w_oa")
        new_log = new_log.replace("w_reduce_model", "w_oa")

        if new_log.find("or2") <= -1:
            new_log = new_log.replace(".csv", "_wo_or2.csv")

        new_logs.append(new_logs)

    return new_logs


# main log files
#

def plot_metrics(results, log):
    techs = sorted(set(results["tech"]))
    # matplotlib.style.use("seaborn")

    # plt.figure(figsize=(18, 10))
    # plt.grid(linestyle=':')

    r2_mean = list()
    table_results_list = list()

    """
    for tech in techs:
        data = results[results["tech"] == tech]["r2_test"]
        r2_mean.append(float(data))
        plt.bar(tech, data)

    data = results["r2_test"]
    print("Mean R2:", round(float(np.mean(data)), 4))

    for tech, data_tech in zip(techs, data):
        label = "{:.4f}".format(data_tech)

        plt.annotate(label,  # this is the text
                     (tech, data_tech),  # this is the point to label
                     textcoords="offset points",  # how to position the text
                     xytext=(0, 2),  # distance from text to points (x,y)
                     fontsize=23,
                     ha='center')  # horizontal alignment can be left, right or center

    plt.xticks(rotation='vertical')
    plt.title("R2 Test", fontsize=23)
    plt.xticks(fontsize=16)
    plt.yticks(fontsize=16)
    plt.legend(bbox_to_anchor=(0.5, -0.1), ncol=4, loc='upper center', borderaxespad=0., fontsize=23)

    plt.tight_layout()
    plt.savefig(log.replace(".csv", "_r2_test.png"))

    #########################################################

    plt.figure(figsize=(15, 10))
    plt.grid(linestyle=':')

    # RMSE plot
    for tech in techs:
        data = results[results["tech"] == tech]["rmse_test"]
        plt.bar(tech, data)

    data = results["rmse_test"]
    print("Mean RMSE:", round(float(np.mean(data)), 2))
    for tech, data_tech in zip(techs, data):
        label = "{:.2f}".format(data_tech)

        plt.annotate(label,  # this is the text
                     (tech, data_tech),  # this is the point to label
                     textcoords="offset points",  # how to position the text
                     fontsize=23,
                     xytext=(0, 2),  # distance from text to points (x,y)
                     ha='center')  # horizontal alignment can be left, right or center

    plt.xticks(rotation='vertical')
    plt.title("RMSE Test", fontsize=23)
    plt.xticks(fontsize=16)
    plt.yticks(fontsize=16)
    plt.legend(bbox_to_anchor=(0.5, -0.1), ncol=4, loc='upper center', borderaxespad=0., fontsize=23)

    plt.tight_layout()
    plt.savefig(log.replace(".csv", "_rmse_test.png"))

    plt.figure(figsize=(15, 10))
    plt.grid(linestyle=':')

    # MAE plot
    for tech in techs:
        data = results[results["tech"] == tech]["mae_test"]
        plt.bar(tech, data)

    data = results["mae_test"]
    print("Mean MAE:", round(float(np.mean(data)), 2))
    for tech, data_tech in zip(techs, data):
        label = "{:.2f}".format(data_tech)

        plt.annotate(label,  # this is the text
                     (tech, data_tech),  # this is the point to label
                     textcoords="offset points",  # how to position the text
                     fontsize=23,
                     xytext=(0, 2),  # distance from text to points (x,y)
                     ha='center')  # horizontal alignment can be left, right or center

    plt.xticks(rotation='vertical')
    plt.title("MAE Test", fontsize=23)
    plt.xticks(fontsize=16)
    plt.yticks(fontsize=16)
    plt.legend(bbox_to_anchor=(0.5, -0.1), ncol=4, loc='upper center', borderaxespad=0., fontsize=23)

    plt.tight_layout()
    plt.savefig(log.replace(".csv", "_mae_test.png"))
    """
    #########################################################
    # Plot R2 and RMSE in the same plot

    logs_interest = [
        "data/paper/final_results/results_regression_w_fs_before_500_tf_w_or1_w_ng_w_at_w_cv_w_oa_w_or2.csv",
        "data/paper/final_results/results_regression_wo_fs_tf_w_or1_wo_ng_wo_at_wo_cv_wo_oa_wo_or2.csv",
        "data/paper/final_results/results_regression_w_fs_before_500_tf_w_or1_w_ng_w_at_wo_cv_w_oa_w_or2.csv"
    ]

    if log != logs_interest[0] and log != logs_interest[1] and log != logs_interest[2]:
        return None

    # plt.figure(figsize=(15, 8))
    plt.grid()
    fig, ax1 = plt.subplots()

    ax1.margins(x=0.01, y=0.01)
    fig.set_figheight(6)
    fig.set_figwidth(14)

    color = 'tab:red'
    # ax1.set_xlabel('Technique')
    ax1.set_ylabel('Error', color="black", fontsize=16)
    ax1.set_axisbelow(True)
    ax1.grid(axis="y", linestyle=":", alpha=0.8)

    data = results["rmse_test"]
    min_lim, max_lim = get_lim(data, "RMSE")
    # ax1.set_ylim(-400, max_lim) # Full
    ax1.set_ylim(-1200, max_lim)  # Simple
    ax1.set_ylim(-400, max_lim)  # Best

    # ax1.plot(t, r2, color=color)
    x = np.arange(len(techs))
    it_techs = 0
    bar_width = 0.3

    tech_labels = ["A", "B", "C"]
    color_code = (217 / 255, 198 / 255, 176 / 255)
    for tech in techs:
        data = float(results[results["tech"] == tech]["rmse_test"])

        if it_techs == 0:

            ax1.bar(x[it_techs] - bar_width, data, color=color_code, width=bar_width, label="RMSE")
        else:
            ax1.bar(x[it_techs] - bar_width, data, color=color_code, width=bar_width)

        label = format(data, ',.0f')

        plt.annotate(label,  # this is the text
                     (x[it_techs] - bar_width, 0),  # this is the point to label
                     textcoords="offset points",  # how to position the text
                     xytext=(0, 10),  # distance from text to points (x,y)
                     color="black",
                     fontsize=10,
                     rotation=90,
                     ha='center')  # horizontal alignment can be left, right or center

        it_techs += 1
    it_techs = 0
    color_hatch = (120 / 255, 159 / 255, 138 / 255)
    for tech in techs:
        data = float(results[results["tech"] == tech]["mae_test"])
        if it_techs == 0:
            ax1.bar(x[it_techs], data, color=color_hatch, width=bar_width, label="MAE")
        else:
            ax1.bar(x[it_techs], data, color=color_hatch, width=bar_width)

        #  ax2.bar(x[it_techs] + bar_width, data, color="white", width=bar_width, label="R²", edgecolor=color_code, hatch="////////")
        label = format(data, ',.0f')

        plt.annotate(label,  # this is the text
                     (x[it_techs], 0),  # this is the point to label
                     textcoords="offset points",  # how to position the text
                     xytext=(0, 10),  # distance from text to points (x,y)
                     color="black",
                     fontsize=10,
                     backgroundcolor=(120 / 255, 159 / 255, 138 / 255, 0.3),
                     rotation=90,
                     ha='center')  # horizontal alignment can be left, right or center

        it_techs += 1

    ax1.tick_params(axis='y', labelcolor="black", labelsize=16)
    ylabels = [format(label, ',.0f') if label >= 0 else "" for label in ax1.get_yticks()]
    ax1.set_yticklabels(ylabels)
    # ax1.set_xticklabels(tech_labels)
    # ax1.set_xticklabels(techs, rotation=90, fontsize=20)
    ax1.set_xticks(x)
    ax1.set_xticklabels(techs, rotation=25, fontsize=16)

    ax2 = ax1.twinx()  # instantiate a second axes that shares the same x-axis

    color = 'tab:blue'
    ax2.set_ylabel('R²', color="black", fontsize=16)  # we already handled the x-label with ax1

    data = list()
    for tech in techs:
        data.append(float(results[results["tech"] == tech]["r2_test"]))

    lim_min, lim_max = get_lim(data, "R2")
    ax2.set_ylim(lim_min, 1)

    # ax2.plot(techs, data, "-s", color=(25 / 255, 46 / 255, 91 / 255), label="R²")

    ylabels = [format(label, ',.2f') for label in ax2.get_yticks()]
    ax2.set_yticklabels(ylabels)
    # ax2.set_xticklabels(tech_labels, rotation=90, fontsize=20)
    ax2.set_xticks(x)
    ax2.set_xticklabels(techs, rotation=25, fontsize=16)

    color_code = (132 / 255, 136 / 255, 164 / 255)
    it_techs = 0
    for tech in techs:
        data = float(results[results["tech"] == tech]["r2_test"])

        if it_techs == 0:
            # ax2.bar(x[it_techs] + bar_width, data, color="white", width=bar_width, label="R²", edgecolor=color_code, hatch="/////")
            ax2.bar(x[it_techs] + bar_width, data, color=color_code, width=bar_width)
        else:
            # ax2.bar(x[it_techs] + bar_width, data, color="white", width=bar_width, edgecolor=color_code, hatch="/////")
            ax2.bar(x[it_techs] + bar_width, data, color=color_code, width=bar_width)

        label = format(data, ',.2f')

        plt.annotate(label,  # this is the text
                     (x[it_techs] + bar_width, 0),  # this is the point to label
                     textcoords="offset points",  # how to position the text
                     xytext=(0, 10),  # distance from text to points (x,y)
                     color="black",
                     fontsize=10,
                     rotation=90,
                     # backgroundcolor=(102 / 255, 106 / 255, 134 / 255),
                     ha='center')  # horizontal alignment can be left, right or center

        it_techs += 1

    ax2.tick_params(axis='y', labelcolor="black", labelsize=16)

    # lim_min, lim_max = get_lim(data, "R2")
    #
    # ax2.set_ylim(lim_min, lim_max)

    labels = ["RMSE", "MAE", "R2"]
    legend_elements = [
        Patch(facecolor=(217 / 255, 198 / 255, 176 / 255), label='RMSE'),
        Patch(facecolor=(120 / 255, 159 / 255, 138 / 255), label='MAE'),
        Patch(facecolor=(132 / 255, 136 / 255, 164 / 255), label='R²'),
    ]
    # ax1.legend(handles=legend_elements, loc='upper center', bbox_to_anchor=(0.5, -0.2), fancybox=False, shadow=False, ncol=6)
    ax1.legend(handles=legend_elements, fancybox=False, shadow=False)

    # align_yaxis(ax1, ax2)
    plt.subplots_adjust(left=0.1, right=0.9, top=0.9, bottom=0.1)

    # ax2.legend(loc='upper left', bbox_to_anchor=(0.5, 0.2), fancybox=False, shadow=False, ncol=6)
    fig.tight_layout()  # otherwise the right y-label is slightly clipped
    plt.savefig(log.replace(".csv", "_r2_rmse_test.pdf"), dpi=100, rasterized=True)

    #########################################################

    metrics = ["r2_test", "rmse_test", "mae_test"]

    data = list()
    techs = sorted(set(results["tech"]))
    columns = ["metric"]
    columns = columns + techs

    for metric in metrics:
        row_data = list()
        row_data.append(metric)

        for tech in techs:
            metric_value = results[results["tech"] == tech][metric]

            row_data.append(float(metric_value))

        data.append(row_data)

    df = pd.DataFrame(data=data, columns=columns)
    df.to_csv(log.replace(".csv", "_table.csv"), index=False)
    df.to_excel(log.replace(".csv", "_table.xlsx"), index=False)


def plot_metrics_separate(results, log):
    techs = sorted(set(results["tech"]))

    #########################################################
    # Plot R2 and RMSE in the same plot

    logs_interest = [
        "data/paper/final_results/results_regression_w_fs_before_500_tf_w_or1_w_ng_w_at_w_cv_w_oa_w_or2.csv",
        "data/paper/final_results/results_regression_wo_fs_tf_w_or1_wo_ng_wo_at_wo_cv_wo_oa_wo_or2.csv",
        "data/paper/final_results/results_regression_w_fs_before_500_tf_w_or1_w_ng_w_at_wo_cv_w_oa_w_or2.csv"
    ]

    if log != logs_interest[0] and log != logs_interest[1] and log != logs_interest[2]:
        return None

    # plt.figure(figsize=(15, 8))
    plt.grid()
    fig, ax1 = plt.subplots()

    ax1.margins(x=0.01, y=0.01)
    fig.set_figheight(6)
    fig.set_figwidth(14)

    color = 'tab:red'
    # ax1.set_xlabel('Technique')
    ax1.set_ylabel('Error', color="black", fontsize=16)
    ax1.set_axisbelow(True)
    ax1.grid(axis="y", linestyle=":", alpha=0.8)

    data = results["rmse_test"]
    min_lim, max_lim = get_lim(data, "RMSE")
    # ax1.set_ylim(-400, max_lim) # Full
    ax1.set_ylim(-1200, max_lim)  # Simple
    ax1.set_ylim(-400, max_lim)  # Best

    # ax1.plot(t, r2, color=color)
    x = np.arange(len(techs))
    it_techs = 0
    bar_width = 0.45

    tech_labels = ["A", "B", "C"]
    color_code = (217 / 255, 198 / 255, 176 / 255)
    for tech in techs:
        data = float(results[results["tech"] == tech]["rmse_test"])

        if it_techs == 0:

            ax1.bar(x[it_techs] - bar_width / 2, data, color=color_code, width=bar_width, label="RMSE")
        else:
            ax1.bar(x[it_techs] - bar_width / 2, data, color=color_code, width=bar_width)

        label = format(data, ',.0f')

        plt.annotate(label,  # this is the text
                     (x[it_techs] - bar_width / 2, 0),  # this is the point to label
                     textcoords="offset points",  # how to position the text
                     xytext=(0, 10),  # distance from text to points (x,y)
                     color="black",
                     fontsize=10,
                     rotation=90,
                     ha='center')  # horizontal alignment can be left, right or center

        it_techs += 1
    it_techs = 0
    color_hatch = (120 / 255, 159 / 255, 138 / 255)
    for tech in techs:
        data = float(results[results["tech"] == tech]["mae_test"])
        if it_techs == 0:
            ax1.bar(x[it_techs] + bar_width / 2, data, color=color_hatch, width=bar_width, label="MAE")
        else:
            ax1.bar(x[it_techs] + bar_width / 2, data, color=color_hatch, width=bar_width)

        #  ax2.bar(x[it_techs] + bar_width, data, color="white", width=bar_width, label="R²", edgecolor=color_code, hatch="////////")
        label = format(data, ',.0f')

        plt.annotate(label,  # this is the text
                     (x[it_techs] + bar_width / 2, 0),  # this is the point to label
                     textcoords="offset points",  # how to position the text
                     xytext=(0, 10),  # distance from text to points (x,y)
                     color="black",
                     fontsize=10,
                     backgroundcolor=(120 / 255, 159 / 255, 138 / 255, 0.3),
                     rotation=90,
                     ha='center')  # horizontal alignment can be left, right or center

        it_techs += 1

    ax1.tick_params(axis='y', labelcolor="black", labelsize=16)
    ylabels = [format(label, ',.0f') if label >= 0 else "" for label in ax1.get_yticks()]
    ax1.set_yticklabels(ylabels)
    ax1.set_xticks(x)
    ax1.set_xticklabels(techs, rotation=25, fontsize=16)

    labels = ["RMSE", "MAE"]
    legend_elements = [
        Patch(facecolor=(217 / 255, 198 / 255, 176 / 255), label='RMSE'),
        Patch(facecolor=(120 / 255, 159 / 255, 138 / 255), label='MAE')
    ]
    # ax1.legend(handles=legend_elements, loc='upper center', bbox_to_anchor=(0.5, -0.2), fancybox=False, shadow=False, ncol=6)
    ax1.legend(handles=legend_elements, fancybox=False, shadow=False)

    # align_yaxis(ax1, ax2)
    plt.subplots_adjust(left=0.1, right=0.9, top=0.9, bottom=0.1)

    # ax2.legend(loc='upper left', bbox_to_anchor=(0.5, 0.2), fancybox=False, shadow=False, ncol=6)
    fig.tight_layout()  # otherwise the right y-label is slightly clipped
    plt.savefig(log.replace(".csv", "_rmse_test.pdf"), dpi=100, rasterized=True)

    #########################################################

    metrics = ["r2_test", "rmse_test", "mae_test"]

    data = list()
    techs = sorted(set(results["tech"]))
    columns = ["metric"]
    columns = columns + techs

    for metric in metrics:
        row_data = list()
        row_data.append(metric)

        for tech in techs:
            metric_value = results[results["tech"] == tech][metric]

            row_data.append(float(metric_value))

        data.append(row_data)

    df = pd.DataFrame(data=data, columns=columns)
    df.to_csv(log.replace(".csv", "_table.csv"), index=False)
    df.to_excel(log.replace(".csv", "_table.xlsx"), index=False)

    fig, ax2 = plt.subplots()
    ax2.margins(x=0.01, y=0.01)
    fig.set_figheight(4)
    fig.set_figwidth(10)

    # ax1.plot(t, r2, color=color)
    x = np.arange(len(techs))
    it_techs = 0
    bar_width = 0.5
    # ax2 = ax1.twinx()  # instantiate a second axes that shares the same x-axis
    ax2.set_axisbelow(True)

    ax2.grid(axis="y", linestyle=":", alpha=0.8)
    ax2.set_ylabel('R²', color="black", fontsize=16)  # we already handled the x-label with ax1

    data = list()
    for tech in techs:
        data.append(float(results[results["tech"] == tech]["r2_test"]))

    lim_min, lim_max = get_lim(data, "R2")
    ax2.set_ylim(lim_min, 1)

    # ax2.plot(techs, data, "-s", color=(25 / 255, 46 / 255, 91 / 255), label="R²")

    ylabels = [format(label, ',.2f') for label in ax2.get_yticks()]
    ax2.set_yticklabels(ylabels)
    # ax2.set_xticklabels(tech_labels, rotation=90, fontsize=20)
    ax2.set_xticks(x)
    ax2.set_xticklabels(techs, rotation=25, fontsize=16)

    color_code = (132 / 255, 136 / 255, 164 / 255)
    it_techs = 0
    for tech in techs:
        data = float(results[results["tech"] == tech]["r2_test"])

        if it_techs == 0:
            # ax2.bar(x[it_techs] + bar_width, data, color="white", width=bar_width, label="R²", edgecolor=color_code, hatch="/////")
            ax2.bar(x[it_techs], data, color=color_code, width=bar_width)
        else:
            # ax2.bar(x[it_techs] + bar_width, data, color="white", width=bar_width, edgecolor=color_code, hatch="/////")
            ax2.bar(x[it_techs], data, color=color_code, width=bar_width)

        label = format(data, ',.2f')

        plt.annotate(label,  # this is the text
                     (x[it_techs], 0),  # this is the point to label
                     textcoords="offset points",  # how to position the text
                     xytext=(0, 10),  # distance from text to points (x,y)
                     color="black",
                     fontsize=10,
                     rotation=90,
                     # backgroundcolor=(102 / 255, 106 / 255, 134 / 255),
                     ha='center')  # horizontal alignment can be left, right or center

        it_techs += 1

    ax2.tick_params(axis='y', labelcolor="black", labelsize=16)

    # lim_min, lim_max = get_lim(data, "R2")
    #
    # ax2.set_ylim(lim_min, lim_max)

    labels = ["R2"]
    legend_elements = [
        Patch(facecolor=(132 / 255, 136 / 255, 164 / 255), label='R²'),
    ]
    # ax1.legend(handles=legend_elements, loc='upper center', bbox_to_anchor=(0.5, -0.2), fancybox=False, shadow=False, ncol=6)
    ax2.legend(handles=legend_elements, fancybox=False, shadow=False)

    # align_yaxis(ax1, ax2)
    plt.subplots_adjust(left=0.1, right=0.9, top=0.9, bottom=0.1)

    # ax2.legend(loc='upper left', bbox_to_anchor=(0.5, 0.2), fancybox=False, shadow=False, ncol=6)
    fig.tight_layout()  # otherwise the right y-label is slightly clipped
    plt.savefig(log.replace(".csv", "_r2.pdf"), dpi=100, rasterized=True)

    #########################################################

    metrics = ["r2_test"]

    data = list()
    techs = sorted(set(results["tech"]))
    columns = ["metric"]
    columns = columns + techs

    for metric in metrics:
        row_data = list()
        row_data.append(metric)

        for tech in techs:
            metric_value = results[results["tech"] == tech][metric]

            row_data.append(float(metric_value))

        data.append(row_data)

    df = pd.DataFrame(data=data, columns=columns)
    df.to_csv(log.replace(".csv", "_table.csv"), index=False)
    df.to_excel(log.replace(".csv", "_table.xlsx"), index=False)


def align_yaxis(ax1, ax2):
    y_lims = np.array([ax.get_ylim() for ax in [ax1, ax2]])

    # force 0 to appear on both axes, comment if don't need
    y_lims[:, 0] = y_lims[:, 0].clip(None, 0)
    y_lims[:, 1] = y_lims[:, 1].clip(0, None)

    # normalize both axes
    y_mags = (y_lims[:, 1] - y_lims[:, 0]).reshape(len(y_lims), 1)
    y_lims_normalized = y_lims / y_mags

    # find combined range
    y_new_lims_normalized = np.array([np.min(y_lims_normalized), np.max(y_lims_normalized)])

    # denormalize combined range to get new axes
    new_lim1, new_lim2 = y_new_lims_normalized * y_mags
    ax1.set_ylim(new_lim1)
    ax2.set_ylim(new_lim2)


def get_lim(data, type):
    min_data = min(data)
    max_data = max(data)

    if type == "R2":

        delta = 0.1
        min_lim = 0
        max_lim = 1

        while min_lim > min_data:
            min_lim -= delta

        while max_lim < max_data:
            max_lim += delta

        return min_lim, max_lim
    elif type == "RMSE":
        delta = 500
        min_lim = 0
        max_lim = 3000

        while min_lim > min_data:
            min_lim -= delta

        while max_lim < max_data:
            max_lim += delta

        return min_lim, max_lim
    else:
        print("Error type")

    return 0, 1
