# Supplementary material for: Regression applied to legal judgments to predict compensation for immaterial damage
Source: PeerJ Comput Sci. 2023 Mar 23;9:e1225. doi: 10.7717/peerj-cs.1225 (PMC10280496; doi:10.7717/peerj-cs.1225)
Supplement: Supplemental Information 1 [file peerj-cs-09-1225-s001.zip › representation/bow_tf_idf.py]

import time

import numpy as np
import tqdm
from sklearn.decomposition import PCA
from sklearn.feature_extraction.text import TfidfVectorizer

from pre_processing.text_pre_processing import process_text


def document_vector(corpus, dim=0, n_grams=True):
    print("TF-IDF BOW Document Vector")
    time.sleep(0.2)
    processed_corpus = list(corpus)
    # for doc in tqdm.tqdm(corpus):
    #     proc = process_text(doc, remove_stopwords=remove_stopwords, stemming=stemming)
    #     processed_corpus.append(proc)

    if n_grams:
        vectorizer = TfidfVectorizer(ngram_range=(1, 4))
    else:
        vectorizer = TfidfVectorizer()

    x = vectorizer.fit_transform(processed_corpus).toarray()
    feature_names = vectorizer.get_feature_names()

    if dim > 0:
        print("Applying PCA to reduce to", dim, "dimensions")
        pca = PCA(n_components=dim)
        x = pca.fit_transform(x)
        print("Variance:", np.sum(pca.explained_variance_ratio_))

    return x, feature_names
