# Supplementary material for: Regression applied to legal judgments to predict compensation for immaterial damage
Source: PeerJ Comput Sci. 2023 Mar 23;9:e1225. doi: 10.7717/peerj-cs.1225 (PMC10280496; doi:10.7717/peerj-cs.1225)
Supplement: Supplemental Information 1 [file peerj-cs-09-1225-s001.zip › util/sheets_credentials.json]

{
    "installed": {
        "client_id": "937530983450-q05esia2iboq793tqcju0erp2tibiuuk.apps.googleusercontent.com",
        "project_id": "regressionprojec-1598457586075",
        "auth_uri": "https://accounts.google.com/o/oauth2/auth",
        "token_uri": "https://oauth2.googleapis.com/token",
        "auth_provider_x509_cert_url": "https://www.googleapis.com/oauth2/v1/certs",
        "client_secret": "-yX6Sg89okrQKcaUOiG0J1Rj",
        "redirect_uris": [
            "urn:ietf:wg:oauth:2.0:oob",
            "http://localhost"
        ]
    }
}
