# Supplementary material for: Regression applied to legal judgments to predict compensation for immaterial damage
Source: PeerJ Comput Sci. 2023 Mar 23;9:e1225. doi: 10.7717/peerj-cs.1225 (PMC10280496; doi:10.7717/peerj-cs.1225)
Supplement: Supplemental Information 1 [file peerj-cs-09-1225-s001.zip › util/sheets_api.py]

"""

@author Thiago Raulion Dal Pont
"""

import os.path
import pickle

import pandas as pd
from google.auth.transport.requests import Request
from google_auth_oauthlib.flow import InstalledAppFlow
from googleapiclient.discovery import build

SCOPES = ['https://www.googleapis.com/auth/spreadsheets']

SAMPLE_SPREADSHEET_ID_input = '1AG3o7A0JGfmJzSMZtA1s_jObdJSiuX54Jusmwuq0MRU'
SAMPLE_RANGE_NAME = 'Atributos/Classes!A1:AA1000'


def save_data(data=pd.DataFrame()):
    return None


def gsheet_api_check(SCOPES):
    creds = None
    if os.path.exists('token.pickle'):
        with open('token.pickle', 'rb') as token:
            creds = pickle.load(token)

    if not creds or not creds.valid:
        if creds and creds.expired and creds.refresh_token:
            creds.refresh(Request())
        else:
            flow = InstalledAppFlow.from_client_secrets_file('util/sheets_credentials.json', SCOPES)
            creds = flow.run_local_server(port=0)
        with open('token.pickle', 'wb') as token:
            pickle.dump(creds, token)
    return creds


def pull_sheet_data(SCOPES, SPREADSHEET_ID, RANGE_NAME):
    creds = gsheet_api_check(SCOPES)
    service = build('sheets', 'v4', credentials=creds)
    sheet = service.spreadsheets()
    result = sheet.values().get(
        spreadsheetId=SPREADSHEET_ID,
        range=RANGE_NAME).execute()
    values = result.get('values', [])

    if not values:
        print('No data found.')
    else:
        rows = sheet.values().get(spreadsheetId=SPREADSHEET_ID,
                                  range=RANGE_NAME).execute()
        data = rows.get('values')
        print("COMPLETE: Data copied")
        return data


def export_data_to_sheets(df, scopes, spreadsheet_id, range_name):
    creds = gsheet_api_check(scopes)
    service = build('sheets', 'v4', credentials=creds)

    response_date = service.spreadsheets().values().update(
        spreadsheetId=spreadsheet_id,
        valueInputOption='RAW',
        range=range_name,
        body=dict(
            majorDimension='ROWS',
            values=df.T.reset_index().T.values.tolist())
    ).execute()
