# Supplementary material for: Regression applied to legal judgments to predict compensation for immaterial damage
Source: PeerJ Comput Sci. 2023 Mar 23;9:e1225. doi: 10.7717/peerj-cs.1225 (PMC10280496; doi:10.7717/peerj-cs.1225)
Supplement: Supplemental Information 1 [file peerj-cs-09-1225-s001.zip › util/value_contants.py]

"""

"""

CLASSE_DICT = {
    "E": "extincao",
    "PP": "parcialmente_procedente",
    "PT": "procedente",
    "I": "improcedente"
}

MAX_NUMBER_WORDS = 20000
EMBEDDINGS_MAX_LEN_SEQ = 4000
EMBEDDINGS_LEN = 100

GET_INDIVIDUAL_VALUES = True
COLUMN_TOTAL_COMPENSATION = "indenizacao_total"
COLUMN_IND_COMPENSATION = "indenizacao_individual"

# K_BEST_FEATURES_LIST = [5, 10, 50, 100, 150, 200, 500, 750, 1000, 1500, 2000, 3000, 4000, 5000, 7500, 10000, 15000]
K_BEST_FEATURES_LIST = [500, 5000, 10000, 15000]
# K_BEST_FEATURES_LIST = [5, 10, 50, 100, 150, 200, 300, 500, 1000, 2500, 5000, 7500, 10000, 15000]

SAVE_PREDICTIONS = False

INCLUDE_ATTRIBUTES = False
REMOVE_OUTLIERS = True
FEATURE_SELECTION = True
K_BEST_FEATURE_PAPER = 5000
