# Supplementary material for: Regression applied to legal judgments to predict compensation for immaterial damage
Source: PeerJ Comput Sci. 2023 Mar 23;9:e1225. doi: 10.7717/peerj-cs.1225 (PMC10280496; doi:10.7717/peerj-cs.1225)
Supplement: Supplemental Information 1 [file peerj-cs-09-1225-s001.zip › util/aux_function.py]

"""

"""
import datetime


def print_time():
    print(datetime.datetime.now().strftime("%Y-%m-%d %H:%M:%S"))
