# Supplementary material for: Regression applied to legal judgments to predict compensation for immaterial damage
Source: PeerJ Comput Sci. 2023 Mar 23;9:e1225. doi: 10.7717/peerj-cs.1225 (PMC10280496; doi:10.7717/peerj-cs.1225)
Supplement: Supplemental Information 1 [file peerj-cs-09-1225-s001.zip › execution_log_v2.log]

(text_mining_env) egov@acer:/media/egov/HD_Files/Experiments/Projects/text_regression_in_law_judgments$ python run_tests.py 
[nltk_data] Downloading package stopwords to /home/egov/nltk_data...
[nltk_data]   Package stopwords is already up-to-date!
[nltk_data] Downloading package rslp to /home/egov/nltk_data...
[nltk_data]   Package rslp is already up-to-date!
dict_keys(['elastic_net', 'ridge', 'decision_tree', 'adaboost', 'bagging', 'gradient_boosting', 'mlp', 'random_forest', 'svr_poly_rbf', 'xgboost', 'ensemble_voting_bg_mlp_gd_xgb'])
================================================== 	 1 of 112 ( 0.0 %)	 ==================================================
2021-01-05 19:32:45.408594
PAPER EXPERIMENTS
Tech:               TF
Feature Selection:  True
Cross Validation:   True
Remove Outliers:    True
Include Attributes: True
Include N-Grams:    True
Reduce Models:      True
After FS:           False
Remove outlier_both False
K Feature Select:   500

Processed documents: 1062
No proc w/ compensation > 0: 940
TF BOW Document Vector
Features:  25000
Total documents: 940
k =  500
Feature Selection....
100%|███████████████████████████████████████████████████████████████████████████████████████████████████████████████████████████████████████████████████████████████████| 25/25 [1:02:57<00:00, 151.09s/it]
Elapsed Time:	 1:06:08.740935
====================
================================================== 	 20 of 112 ( 17.0 %)	 ==================================================
2021-01-05 20:58:55.017462
PAPER EXPERIMENTS
Tech:               TF
Feature Selection:  True
Cross Validation:   True
Remove Outliers:    True
Include Attributes: True
Include N-Grams:    False
Reduce Models:      True
After FS:           False
Remove outlier_both False
K Feature Select:   500

Processed documents: 1062
No proc w/ compensation > 0: 940
TF BOW Document Vector
Features:  16904
Total documents: 940
k =  500
Feature Selection....
100%|█████████████████████████████████████████████████████████████████████████████████████████████████████████████████████████████████████████████████████████████████████| 25/25 [54:35<00:00, 131.01s/it]
Elapsed Time:	 0:56:46.862866
====================
================================================== 	 20 of 112 ( 17.0 %)	 ==================================================
2021-01-05 22:15:42.797252
PAPER EXPERIMENTS
Tech:               TF
Feature Selection:  True
Cross Validation:   False
Remove Outliers:    True
Include Attributes: True
Include N-Grams:    True
Reduce Models:      True
After FS:           False
Remove outlier_both False
K Feature Select:   500

Processed documents: 1062
No proc w/ compensation > 0: 940
TF BOW Document Vector
Features:  25000
Total documents: 940
k =  500
Feature Selection....
100%|██████████████████████████████████████████████████████████████████████████████████████████████████████████████████████████████████████████████████████████████████████| 25/25 [12:51<00:00, 30.85s/it]
Elapsed Time:	 0:16:06.976649
====================
================================================== 	 20 of 112 ( 17.0 %)	 ==================================================
2021-01-05 22:51:50.830098
PAPER EXPERIMENTS
Tech:               TF
Feature Selection:  True
Cross Validation:   False
Remove Outliers:    True
Include Attributes: True
Include N-Grams:    False
Reduce Models:      True
After FS:           False
Remove outlier_both False
K Feature Select:   500

Processed documents: 1062
No proc w/ compensation > 0: 940
TF BOW Document Vector
Features:  16904
Total documents: 940
k =  500
Feature Selection....
100%|██████████████████████████████████████████████████████████████████████████████████████████████████████████████████████████████████████████████████████████████████████| 25/25 [10:59<00:00, 26.39s/it]
Elapsed Time:	 0:13:12.762064
====================
================================================== 	 20 of 112 ( 17.0 %)	 ==================================================
2021-01-05 23:25:04.366582
PAPER EXPERIMENTS
Tech:               TF
Feature Selection:  True
Cross Validation:   True
Remove Outliers:    True
Include Attributes: False
Include N-Grams:    True
Reduce Models:      True
After FS:           False
Remove outlier_both False
K Feature Select:   500

Processed documents: 1062
No proc w/ compensation > 0: 940
TF BOW Document Vector
Features:  25000
Total documents: 940
k =  500
Feature Selection....
100%|██████████████████████████████████████████████████████████████████████████████████████████████████████████████████████████████████████████████████████████████████████| 25/25 [39:50<00:00, 95.64s/it]
Elapsed Time:	 0:43:05.445600
====================
================================================== 	 20 of 112 ( 17.0 %)	 ==================================================
2021-01-06 00:28:10.633981
PAPER EXPERIMENTS
Tech:               TF
Feature Selection:  True
Cross Validation:   True
Remove Outliers:    True
Include Attributes: False
Include N-Grams:    False
Reduce Models:      True
After FS:           False
Remove outlier_both False
K Feature Select:   500

Processed documents: 1062
No proc w/ compensation > 0: 940
TF BOW Document Vector
Features:  16904
Total documents: 940
k =  500
Feature Selection....
100%|██████████████████████████████████████████████████████████████████████████████████████████████████████████████████████████████████████████████████████████████████████| 25/25 [35:21<00:00, 84.85s/it]
Elapsed Time:	 0:37:33.688716
====================
================================================== 	 20 of 112 ( 17.0 %)	 ==================================================
2021-01-06 01:25:45.225242
PAPER EXPERIMENTS
Tech:               TF
Feature Selection:  True
Cross Validation:   False
Remove Outliers:    True
Include Attributes: False
Include N-Grams:    True
Reduce Models:      True
After FS:           False
Remove outlier_both False
K Feature Select:   500

Processed documents: 1062
No proc w/ compensation > 0: 940
TF BOW Document Vector
Features:  25000
Total documents: 940
k =  500
Feature Selection....
100%|██████████████████████████████████████████████████████████████████████████████████████████████████████████████████████████████████████████████████████████████████████| 25/25 [07:44<00:00, 18.56s/it]
Elapsed Time:	 0:10:58.203236
====================
================================================== 	 20 of 112 ( 17.0 %)	 ==================================================
2021-01-06 01:56:44.271279
PAPER EXPERIMENTS
Tech:               TF
Feature Selection:  True
Cross Validation:   False
Remove Outliers:    True
Include Attributes: False
Include N-Grams:    False
Reduce Models:      True
After FS:           False
Remove outlier_both False
K Feature Select:   500

Processed documents: 1062
No proc w/ compensation > 0: 940
TF BOW Document Vector
Features:  16904
Total documents: 940
k =  500
Feature Selection....
100%|██████████████████████████████████████████████████████████████████████████████████████████████████████████████████████████████████████████████████████████████████████| 25/25 [06:21<00:00, 15.26s/it]
Elapsed Time:	 0:08:34.148661
====================
================================================== 	 20 of 112 ( 17.0 %)	 ==================================================
2021-01-06 02:25:19.134480
PAPER EXPERIMENTS
Tech:               TF
Feature Selection:  False
Cross Validation:   True
Remove Outliers:    True
Include Attributes: True
Include N-Grams:    True
Reduce Models:      True
After FS:           False
Remove outlier_both False
K Feature Select:   500

Processed documents: 1062
No proc w/ compensation > 0: 940
TF BOW Document Vector
Features:  25000
Total documents: 940
100%|█████████████████████████████████████████████████████████████████████████████████████████████████████████████████████████████████████████████████████████████████| 25/25 [21:38:26<00:00, 3116.27s/it]
Elapsed Time:	 21:38:31.703620
====================
================================================== 	 20 of 112 ( 17.0 %)	 ==================================================
2021-01-07 00:23:51.533049
PAPER EXPERIMENTS
Tech:               TF
Feature Selection:  False
Cross Validation:   True
Remove Outliers:    True
Include Attributes: True
Include N-Grams:    False
Reduce Models:      True
After FS:           False
Remove outlier_both False
K Feature Select:   500

Processed documents: 1062
No proc w/ compensation > 0: 940
TF BOW Document Vector
Features:  16904
Total documents: 940
100%|█████████████████████████████████████████████████████████████████████████████████████████████████████████████████████████████████████████████████████████████████| 25/25 [13:12:23<00:00, 1901.75s/it]
Elapsed Time:	 13:12:25.715440
====================
================================================== 	 20 of 112 ( 17.0 %)	 ==================================================
2021-01-07 13:56:18.036904
PAPER EXPERIMENTS
Tech:               TF
Feature Selection:  False
Cross Validation:   False
Remove Outliers:    True
Include Attributes: True
Include N-Grams:    True
Reduce Models:      True
After FS:           False
Remove outlier_both False
K Feature Select:   500

Processed documents: 1062
No proc w/ compensation > 0: 940
TF BOW Document Vector
Features:  25000
Total documents: 940
100%|███████████████████████████████████████████████████████████████████████████████████████████████████████████████████████████████████████████████████████████████████| 25/25 [4:19:19<00:00, 622.39s/it]
Elapsed Time:	 4:19:24.648844
====================
================================================== 	 20 of 112 ( 17.0 %)	 ==================================================
2021-01-07 18:35:43.628761
PAPER EXPERIMENTS
Tech:               TF
Feature Selection:  False
Cross Validation:   False
Remove Outliers:    True
Include Attributes: True
Include N-Grams:    False
Reduce Models:      True
After FS:           False
Remove outlier_both False
K Feature Select:   500

Processed documents: 1062
No proc w/ compensation > 0: 940
TF BOW Document Vector
Features:  16904
Total documents: 940
100%|███████████████████████████████████████████████████████████████████████████████████████████████████████████████████████████████████████████████████████████████████| 25/25 [2:39:12<00:00, 382.11s/it]
Elapsed Time:	 2:39:14.668562
====================
================================================== 	 20 of 112 ( 17.0 %)	 ==================================================
2021-01-07 21:34:59.224347
PAPER EXPERIMENTS
Tech:               TF
Feature Selection:  False
Cross Validation:   True
Remove Outliers:    True
Include Attributes: False
Include N-Grams:    True
Reduce Models:      True
After FS:           False
Remove outlier_both False
K Feature Select:   500

Processed documents: 1062
No proc w/ compensation > 0: 940
TF BOW Document Vector
Features:  25000
Total documents: 940
 80%|███████████████████████████████████████████████████████████████████████████████████████████████████████████████████████████████▏                               | 20/25 [16:11:25<4:10:14, 3002.99s/it]
