# Supplementary material for: Regression applied to legal judgments to predict compensation for immaterial damage
Source: PeerJ Comput Sci. 2023 Mar 23;9:e1225. doi: 10.7717/peerj-cs.1225 (PMC10280496; doi:10.7717/peerj-cs.1225)
Supplement: Supplemental Information 1 [file peerj-cs-09-1225-s001.zip › requirements.txt]

pandas
scikit-learn
tqdm
numpy
matplotlib
gensim
graphviz
nltk
xgboost
seaborn
pyqt5
statsmodels
scipy
