# Supplementary material for: Regression applied to legal judgments to predict compensation for immaterial damage
Source: PeerJ Comput Sci. 2023 Mar 23;9:e1225. doi: 10.7717/peerj-cs.1225 (PMC10280496; doi:10.7717/peerj-cs.1225)
Supplement: Supplemental Information 1 [file peerj-cs-09-1225-s001.zip › run_evaluation.py]

from evaluation.regression_paper_evaluation import paper_results_evaluation
from project_tests import test_paper_experiments


def main():
    # Process the logs
    test_paper_experiments.evaluate_results()

    # Prepare
    paper_results_evaluation()


if __name__ == "__main__":
    main()
