# Supplementary material for: Regression applied to legal judgments to predict compensation for immaterial damage
Source: PeerJ Comput Sci. 2023 Mar 23;9:e1225. doi: 10.7717/peerj-cs.1225 (PMC10280496; doi:10.7717/peerj-cs.1225)
Supplement: Supplemental Information 1 [file peerj-cs-09-1225-s001.zip › screen.log]

Script started on 2021-01-15 13:30:37-03:00 [TERM="xterm-256color" TTY="/dev/pts/0" COLUMNS="203" LINES="56"]
(base) ]0;egov@acer: /media/egov/HD_Files/Experiments/Projects/text_regression_in_law_judgments[01;32megov@acer[00m:[01;34m/media/egov/HD_Files/Experiments/Projects/text_regression_in_law_judgments[00m$ exitclearpython run_tests.py conda activate text_mining_env
(text_mining_env) ]0;egov@acer: /media/egov/HD_Files/Experiments/Projects/text_regression_in_law_judgments[01;32megov@acer[00m:[01;34m/media/egov/HD_Files/Experiments/Projects/text_regression_in_law_judgments[00m$ conda activate text_mining_envexit[Kclearpython run_tests.py 
[nltk_data] Downloading package stopwords to /home/egov/nltk_data...
[nltk_data]   Package stopwords is already up-to-date!
[nltk_data] Downloading package rslp to /home/egov/nltk_data...
[nltk_data]   Package rslp is already up-to-date!
dict_keys(['elastic_net', 'ridge', 'decision_tree', 'adaboost', 'bagging', 'gradient_boosting', 'mlp', 'random_forest', 'svr_poly_rbf', 'xgboost', 'ensemble_voting_bg_mlp_gd_xgb'])
================================================== 	 1 of 56 ( 0.0 %)	 ==================================================
2021-01-15 13:30:44.084110
PAPER EXPERIMENTS
Tech:               TF
Feature Selection:  False
Cross Validation:   False
Remove Outliers:    True
Include Attributes: False
Include N-Grams:    False
Reduce Models:      True
After FS:           False
Remove outlier_both False
K Feature Select:   500

Processed documents: 1062
No proc w/ compensation > 0: 940
TF BOW Document Vector
Features:  16904
Total documents: 940

  0%|                                                                                                                                                                               | 0/25 [00:00<?, ?it/s]No Docs (OR1): 676

  4%|██████▌                                                                                                                                                             | 1/25 [04:58<1:59:32, 298.86s/it]
  8%|█████████████                                                                                                                                                       | 2/25 [09:37<1:52:17, 292.94s/it]
 12%|███████████████████▋                                                                                                                                                | 3/25 [15:31<1:54:02, 311.01s/it]
 16%|██████████████████████████▏                                                                                                                                         | 4/25 [20:28<1:47:23, 306.86s/it]
 20%|████████████████████████████████▊                                                                                                                                   | 5/25 [25:11<1:39:52, 299.61s/it]
 24%|███████████████████████████████████████▎                                                                                                                            | 6/25 [30:26<1:36:24, 304.43s/it]
 28%|█████████████████████████████████████████████▉                                                                                                                      | 7/25 [35:20<1:30:21, 301.19s/it]
 32%|████████████████████████████████████████████████████▍                                                                                                               | 8/25 [40:22<1:25:23, 301.40s/it]
 36%|███████████████████████████████████████████████████████████                                                                                                         | 9/25 [45:32<1:21:06, 304.17s/it]
 40%|█████████████████████████████████████████████████████████████████▏                                                                                                 | 10/25 [50:24<1:15:07, 300.47s/it]
 44%|███████████████████████████████████████████████████████████████████████▋                                                                                           | 11/25 [55:18<1:09:37, 298.36s/it]
 48%|█████████████████████████████████████████████████████████████████████████████▎                                                                                   | 12/25 [1:00:45<1:06:32, 307.10s/it]
 52%|███████████████████████████████████████████████████████████████████████████████████▋                                                                             | 13/25 [1:05:39<1:00:38, 303.22s/it]
 56%|███████████████████████████████████████████████████████████████████████████████████████████▎                                                                       | 14/25 [1:10:00<53:14, 290.41s/it]
 60%|█████████████████████████████████████████████████████████████████████████████████████████████████▊                                                                 | 15/25 [1:14:49<48:20, 290.04s/it]
 64%|████████████████████████████████████████████████████████████████████████████████████████████████████████▎                                                          | 16/25 [1:19:20<42:40, 284.47s/it]
 68%|██████████████████████████████████████████████████████████████████████████████████████████████████████████████▊                                                    | 17/25 [1:23:49<37:16, 279.59s/it]
 72%|█████████████████████████████████████████████████████████████████████████████████████████████████████████████████████▎                                             | 18/25 [1:28:41<33:03, 283.35s/it]
 76%|███████████████████████████████████████████████████████████████████████████████████████████████████████████████████████████▉                                       | 19/25 [1:33:33<28:36, 286.03s/it]
 80%|██████████████████████████████████████████████████████████████████████████████████████████████████████████████████████████████████▍                                | 20/25 [1:38:24<23:56, 287.35s/it]
 84%|████████████████████████████████████████████████████████████████████████████████████████████████████████████████████████████████████████▉                          | 21/25 [1:43:17<19:16, 289.17s/it]
 88%|███████████████████████████████████████████████████████████████████████████████████████████████████████████████████████████████████████████████▍                   | 22/25 [1:49:14<15:28, 309.46s/it]
 92%|█████████████████████████████████████████████████████████████████████████████████████████████████████████████████████████████████████████████████████▉             | 23/25 [1:53:43<09:55, 297.55s/it]
 96%|████████████████████████████████████████████████████████████████████████████████████████████████████████████████████████████████████████████████████████████▍      | 24/25 [1:58:04<04:46, 286.38s/it]
100%|███████████████████████████████████████████████████████████████████████████████████████████████████████████████████████████████████████████████████████████████████| 25/25 [2:02:37<00:00, 282.35s/it]
100%|███████████████████████████████████████████████████████████████████████████████████████████████████████████████████████████████████████████████████████████████████| 25/25 [2:02:37<00:00, 294.29s/it]
Elapsed Time:	 2:02:39.004046
=====
================================================== 	 2 of 56 ( 1.8 %)	 ==================================================
2021-01-15 15:38:23.332894
PAPER EXPERIMENTS
Tech:               TF
Feature Selection:  False
Cross Validation:   False
Remove Outliers:    True
Include Attributes: False
Include N-Grams:    True
Reduce Models:      True
After FS:           False
Remove outlier_both False
K Feature Select:   500

Processed documents: 1062
No proc w/ compensation > 0: 940
TF BOW Document Vector
Features:  25000
Total documents: 940

  0%|                                                                                                                                                                               | 0/25 [00:00<?, ?it/s]No Docs (OR1): 676

  4%|██████▌                                                                                                                                                             | 1/25 [08:23<3:21:34, 503.94s/it]
  8%|█████████████                                                                                                                                                       | 2/25 [15:31<3:04:26, 481.17s/it]
 12%|███████████████████▋                                                                                                                                                | 3/25 [23:26<2:55:39, 479.07s/it]
 16%|██████████████████████████▏                                                                                                                                         | 4/25 [31:04<2:45:32, 472.96s/it]
 20%|████████████████████████████████▊                                                                                                                                   | 5/25 [39:12<2:39:07, 477.36s/it]
 24%|███████████████████████████████████████▎                                                                                                                            | 6/25 [46:15<2:26:01, 461.11s/it]
 28%|█████████████████████████████████████████████▉                                                                                                                      | 7/25 [55:37<2:27:23, 491.29s/it]
 32%|███████████████████████████████████████████████████▊                                                                                                              | 8/25 [1:03:10<2:15:59, 479.98s/it]
 36%|██████████████████████████████████████████████████████████▎                                                                                                       | 9/25 [1:12:19<2:13:30, 500.68s/it]
 40%|████████████████████████████████████████████████████████████████▍                                                                                                | 10/25 [1:19:52<2:01:33, 486.26s/it]
 44%|██████████████████████████████████████████████████████████████████████▊                                                                                          | 11/25 [1:28:02<1:53:41, 487.28s/it]
 48%|█████████████████████████████████████████████████████████████████████████████▎                                                                                   | 12/25 [1:37:06<1:49:15, 504.25s/it]
 52%|███████████████████████████████████████████████████████████████████████████████████▋                                                                             | 13/25 [1:45:46<1:41:49, 509.09s/it]
 56%|██████████████████████████████████████████████████████████████████████████████████████████▏                                                                      | 14/25 [1:54:16<1:33:22, 509.30s/it]
 60%|████████████████████████████████████████████████████████████████████████████████████████████████▌                                                                | 15/25 [2:01:38<1:21:31, 489.16s/it]
 64%|███████████████████████████████████████████████████████████████████████████████████████████████████████                                                          | 16/25 [2:12:43<1:21:16, 541.80s/it]
 68%|█████████████████████████████████████████████████████████████████████████████████████████████████████████████▍                                                   | 17/25 [2:20:47<1:09:56, 524.53s/it]
 72%|█████████████████████████████████████████████████████████████████████████████████████████████████████████████████████▎                                             | 18/25 [2:28:51<59:46, 512.29s/it]
 76%|███████████████████████████████████████████████████████████████████████████████████████████████████████████████████████████▉                                       | 19/25 [2:36:20<49:21, 493.50s/it]
 80%|██████████████████████████████████████████████████████████████████████████████████████████████████████████████████████████████████▍                                | 20/25 [2:44:56<41:41, 500.25s/it]
 84%|████████████████████████████████████████████████████████████████████████████████████████████████████████████████████████████████████████▉                          | 21/25 [2:53:12<33:15, 498.85s/it]
 88%|███████████████████████████████████████████████████████████████████████████████████████████████████████████████████████████████████████████████▍                   | 22/25 [3:01:08<24:36, 492.16s/it]
 92%|█████████████████████████████████████████████████████████████████████████████████████████████████████████████████████████████████████████████████████▉             | 23/25 [3:10:23<17:01, 510.98s/it]
 96%|████████████████████████████████████████████████████████████████████████████████████████████████████████████████████████████████████████████████████████████▍      | 24/25 [3:17:47<08:10, 490.98s/it]
100%|███████████████████████████████████████████████████████████████████████████████████████████████████████████████████████████████████████████████████████████████████| 25/25 [3:27:09<00:00, 512.26s/it]
100%|███████████████████████████████████████████████████████████████████████████████████████████████████████████████████████████████████████████████████████████████████| 25/25 [3:27:09<00:00, 497.20s/it]
Elapsed Time:	 3:27:14.513941
=====
================================================== 	 3 of 56 ( 3.6 %)	 ==================================================
2021-01-15 19:10:38.136391
PAPER EXPERIMENTS
Tech:               TF
Feature Selection:  False
Cross Validation:   True
Remove Outliers:    True
Include Attributes: False
Include N-Grams:    False
Reduce Models:      True
After FS:           False
Remove outlier_both False
K Feature Select:   500

Processed documents: 1062
No proc w/ compensation > 0: 940
TF BOW Document Vector
Features:  16904
Total documents: 940

  0%|                                                                                                                                                                               | 0/25 [00:00<?, ?it/s]No Docs (OR1): 676

  4%|██████▍                                                                                                                                                           | 1/25 [26:09<10:27:50, 1569.59s/it]
  8%|█████████████                                                                                                                                                      | 2/25 [51:37<9:56:50, 1557.00s/it]
 12%|███████████████████▎                                                                                                                                             | 3/25 [1:15:43<9:18:40, 1523.65s/it]
 16%|█████████████████████████▊                                                                                                                                       | 4/25 [1:42:19<9:00:54, 1545.47s/it]
 20%|████████████████████████████████▏                                                                                                                                | 5/25 [2:08:52<8:39:56, 1559.82s/it]
 24%|██████████████████████████████████████▋                                                                                                                          | 6/25 [2:34:36<8:12:24, 1555.00s/it]
 28%|█████████████████████████████████████████████                                                                                                                    | 7/25 [3:01:20<7:50:54, 1569.72s/it]
 32%|███████████████████████████████████████████████████▌                                                                                                             | 8/25 [3:27:33<7:25:00, 1570.62s/it]
 36%|█████████████████████████████████████████████████████████▉                                                                                                       | 9/25 [3:51:44<6:49:14, 1534.68s/it]
 40%|████████████████████████████████████████████████████████████████                                                                                                | 10/25 [4:17:17<6:23:35, 1534.36s/it]
 44%|██████████████████████████████████████████████████████████████████████▍                                                                                         | 11/25 [4:41:58<5:54:16, 1518.35s/it]
 48%|████████████████████████████████████████████████████████████████████████████▊                                                                                   | 12/25 [5:07:59<5:31:44, 1531.13s/it]
 52%|███████████████████████████████████████████████████████████████████████████████████▏                                                                            | 13/25 [5:32:18<5:01:54, 1509.55s/it]
 56%|█████████████████████████████████████████████████████████████████████████████████████████▌                                                                      | 14/25 [5:56:23<4:33:10, 1490.04s/it]
 60%|████████████████████████████████████████████████████████████████████████████████████████████████                                                                | 15/25 [6:21:50<4:10:10, 1501.03s/it]
 64%|██████████████████████████████████████████████████████████████████████████████████████████████████████▍                                                         | 16/25 [6:47:24<3:46:38, 1510.97s/it]
 68%|████████████████████████████████████████████████████████████████████████████████████████████████████████████▊                                                   | 17/25 [7:13:48<3:24:23, 1532.88s/it]
 72%|███████████████████████████████████████████████████████████████████████████████████████████████████████████████████▏                                            | 18/25 [7:37:11<2:54:18, 1494.10s/it]
 76%|█████████████████████████████████████████████████████████████████████████████████████████████████████████████████████████▌                                      | 19/25 [8:03:33<2:32:02, 1520.47s/it]
 80%|████████████████████████████████████████████████████████████████████████████████████████████████████████████████████████████████                                | 20/25 [8:26:55<2:03:44, 1484.83s/it]
 84%|██████████████████████████████████████████████████████████████████████████████████████████████████████████████████████████████████████▍                         | 21/25 [8:50:28<1:37:33, 1463.33s/it]
 88%|████████████████████████████████████████████████████████████████████████████████████████████████████████████████████████████████████████████▊                   | 22/25 [9:15:36<1:13:50, 1476.81s/it]
 92%|█████████████████████████████████████████████████████████████████████████████████████████████████████████████████████████████████████████████████████             | 23/25 [9:42:11<50:24, 1512.15s/it]
 96%|██████████████████████████████████████████████████████████████████████████████████████████████████████████████████████████████████████████████████████████▌      | 24/25 [10:07:21<25:11, 1511.50s/it]
100%|█████████████████████████████████████████████████████████████████████████████████████████████████████████████████████████████████████████████████████████████████| 25/25 [10:33:14<00:00, 1523.97s/it]
100%|█████████████████████████████████████████████████████████████████████████████████████████████████████████████████████████████████████████████████████████████████| 25/25 [10:33:14<00:00, 1519.78s/it]
Elapsed Time:	 10:33:16.317534
=====
================================================== 	 4 of 56 ( 5.4 %)	 ==================================================
2021-01-16 05:48:54.729139
PAPER EXPERIMENTS
Tech:               TF
Feature Selection:  False
Cross Validation:   True
Remove Outliers:    True
Include Attributes: False
Include N-Grams:    True
Reduce Models:      True
After FS:           False
Remove outlier_both False
K Feature Select:   500

Processed documents: 1062
No proc w/ compensation > 0: 940
TF BOW Document Vector
Features:  25000
Total documents: 940

  0%|                                                                                                                                                                               | 0/25 [00:00<?, ?it/s]No Docs (OR1): 676

  4%|██████▍                                                                                                                                                           | 1/25 [40:43<16:17:15, 2443.14s/it]
  8%|████████████▊                                                                                                                                                   | 2/25 [1:20:46<15:31:58, 2431.23s/it]
 12%|███████████████████▏                                                                                                                                            | 3/25 [2:01:55<14:55:37, 2442.64s/it]
 16%|█████████████████████████▌                                                                                                                                      | 4/25 [2:41:57<14:10:37, 2430.36s/it]
 20%|████████████████████████████████                                                                                                                                | 5/25 [3:26:24<13:53:49, 2501.46s/it]
 24%|██████████████████████████████████████▍                                                                                                                         | 6/25 [4:06:37<13:03:41, 2474.82s/it]
 28%|████████████████████████████████████████████▊                                                                                                                   | 7/25 [4:48:54<12:27:59, 2493.33s/it]
 32%|███████████████████████████████████████████████████▏                                                                                                            | 8/25 [5:30:56<11:48:54, 2502.02s/it]
 36%|█████████████████████████████████████████████████████████▌                                                                                                      | 9/25 [6:13:31<11:11:28, 2518.02s/it]
 40%|███████████████████████████████████████████████████████████████▌                                                                                               | 10/25 [6:52:44<10:17:06, 2468.43s/it]
 44%|██████████████████████████████████████████████████████████████████████▍                                                                                         | 11/25 [7:35:15<9:41:45, 2493.24s/it]
 48%|████████████████████████████████████████████████████████████████████████████▊                                                                                   | 12/25 [8:17:29<9:02:49, 2505.34s/it]
 52%|███████████████████████████████████████████████████████████████████████████████████▏                                                                            | 13/25 [8:58:36<8:18:45, 2493.80s/it]
 56%|█████████████████████████████████████████████████████████████████████████████████████████▌                                                                      | 14/25 [9:40:29<7:38:15, 2499.62s/it]
 60%|███████████████████████████████████████████████████████████████████████████████████████████████▍                                                               | 15/25 [10:20:35<6:51:55, 2471.50s/it]
 64%|█████████████████████████████████████████████████████████████████████████████████████████████████████▊                                                         | 16/25 [11:01:50<6:10:54, 2472.69s/it]
 68%|████████████████████████████████████████████████████████████████████████████████████████████████████████████                                                   | 17/25 [11:44:23<5:32:55, 2496.89s/it]
 72%|██████████████████████████████████████████████████████████████████████████████████████████████████████████████████▍                                            | 18/25 [12:23:47<4:46:38, 2456.93s/it]
 76%|████████████████████████████████████████████████████████████████████████████████████████████████████████████████████████▊                                      | 19/25 [13:05:42<4:07:25, 2474.25s/it]
 80%|███████████████████████████████████████████████████████████████████████████████████████████████████████████████████████████████▏                               | 20/25 [13:46:46<3:25:55, 2471.13s/it]
 84%|█████████████████████████████████████████████████████████████████████████████████████████████████████████████████████████████████████▌                         | 21/25 [14:31:01<2:48:25, 2526.28s/it]
 88%|███████████████████████████████████████████████████████████████████████████████████████████████████████████████████████████████████████████▉                   | 22/25 [15:11:39<2:04:59, 2499.91s/it]
 92%|██████████████████████████████████████████████████████████████████████████████████████████████████████████████████████████████████████████████████▎            | 23/25 [15:55:21<1:24:33, 2536.61s/it]
 96%|██████████████████████████████████████████████████████████████████████████████████████████████████████████████████████████████████████████████████████████▌      | 24/25 [16:37:39<42:17, 2537.07s/it]
100%|█████████████████████████████████████████████████████████████████████████████████████████████████████████████████████████████████████████████████████████████████| 25/25 [17:17:43<00:00, 2497.07s/it]
100%|█████████████████████████████████████████████████████████████████████████████████████████████████████████████████████████████████████████████████████████████████| 25/25 [17:17:43<00:00, 2490.54s/it]
Elapsed Time:	 17:17:48.229232
=====
================================================== 	 5 of 56 ( 7.1 %)	 ==================================================
2021-01-16 23:11:43.224402
PAPER EXPERIMENTS
Tech:               TF
Feature Selection:  False
Cross Validation:   False
Remove Outliers:    True
Include Attributes: True
Include N-Grams:    False
Reduce Models:      True
After FS:           False
Remove outlier_both False
K Feature Select:   500

Processed documents: 1062
No proc w/ compensation > 0: 940
TF BOW Document Vector
Features:  16904
Total documents: 940

  0%|                                                                                                                                                                               | 0/25 [00:00<?, ?it/s]No Docs (OR1): 676

  4%|██████▌                                                                                                                                                             | 1/25 [04:15<1:42:13, 255.57s/it]
  8%|█████████████                                                                                                                                                       | 2/25 [09:20<1:43:38, 270.37s/it]
 12%|███████████████████▋                                                                                                                                                | 3/25 [15:02<1:47:01, 291.88s/it]
 16%|██████████████████████████▏                                                                                                                                         | 4/25 [20:09<1:43:41, 296.27s/it]
 20%|████████████████████████████████▊                                                                                                                                   | 5/25 [25:10<1:39:17, 297.85s/it]
 24%|███████████████████████████████████████▎                                                                                                                            | 6/25 [32:08<1:45:44, 333.93s/it]
 28%|█████████████████████████████████████████████▉                                                                                                                      | 7/25 [37:35<1:39:32, 331.82s/it]
 32%|████████████████████████████████████████████████████▍                                                                                                               | 8/25 [43:13<1:34:30, 333.53s/it]
 36%|███████████████████████████████████████████████████████████                                                                                                         | 9/25 [48:29<1:27:32, 328.26s/it]
 40%|█████████████████████████████████████████████████████████████████▏                                                                                                 | 10/25 [54:24<1:24:07, 336.52s/it]
 44%|██████████████████████████████████████████████████████████████████████▊                                                                                          | 11/25 [1:00:22<1:20:00, 342.87s/it]
 48%|█████████████████████████████████████████████████████████████████████████████▎                                                                                   | 12/25 [1:04:52<1:09:33, 321.01s/it]
 52%|███████████████████████████████████████████████████████████████████████████████████▋                                                                             | 13/25 [1:10:20<1:04:38, 323.19s/it]
 56%|███████████████████████████████████████████████████████████████████████████████████████████▎                                                                       | 14/25 [1:15:01<56:53, 310.35s/it]
 60%|█████████████████████████████████████████████████████████████████████████████████████████████████▊                                                                 | 15/25 [1:21:04<54:21, 326.15s/it]
 64%|████████████████████████████████████████████████████████████████████████████████████████████████████████▎                                                          | 16/25 [1:25:56<47:22, 315.85s/it]
 68%|██████████████████████████████████████████████████████████████████████████████████████████████████████████████▊                                                    | 17/25 [1:31:32<42:55, 321.95s/it]
 72%|█████████████████████████████████████████████████████████████████████████████████████████████████████████████████████▎                                             | 18/25 [1:37:17<38:22, 328.98s/it]
 76%|███████████████████████████████████████████████████████████████████████████████████████████████████████████████████████████▉                                       | 19/25 [1:42:32<32:28, 324.82s/it]
 80%|██████████████████████████████████████████████████████████████████████████████████████████████████████████████████████████████████▍                                | 20/25 [1:47:53<26:57, 323.52s/it]
 84%|████████████████████████████████████████████████████████████████████████████████████████████████████████████████████████████████████████▉                          | 21/25 [1:54:24<22:55, 343.79s/it]
 88%|███████████████████████████████████████████████████████████████████████████████████████████████████████████████████████████████████████████████▍                   | 22/25 [1:59:00<16:10, 323.51s/it]
 92%|█████████████████████████████████████████████████████████████████████████████████████████████████████████████████████████████████████████████████████▉             | 23/25 [2:03:58<10:31, 315.97s/it]
 96%|████████████████████████████████████████████████████████████████████████████████████████████████████████████████████████████████████████████████████████████▍      | 24/25 [2:08:49<05:08, 308.24s/it]
100%|███████████████████████████████████████████████████████████████████████████████████████████████████████████████████████████████████████████████████████████████████| 25/25 [2:14:45<00:00, 322.72s/it]
100%|███████████████████████████████████████████████████████████████████████████████████████████████████████████████████████████████████████████████████████████████████| 25/25 [2:14:45<00:00, 323.42s/it]
Elapsed Time:	 2:14:47.653273
=====
================================================== 	 6 of 56 ( 8.9 %)	 ==================================================
2021-01-17 01:31:31.125771
PAPER EXPERIMENTS
Tech:               TF
Feature Selection:  False
Cross Validation:   False
Remove Outliers:    True
Include Attributes: True
Include N-Grams:    True
Reduce Models:      True
After FS:           False
Remove outlier_both False
K Feature Select:   500

Processed documents: 1062
No proc w/ compensation > 0: 940
TF BOW Document Vector
Features:  25000
Total documents: 940

  0%|                                                                                                                                                                               | 0/25 [00:00<?, ?it/s]No Docs (OR1): 676

  4%|██████▌                                                                                                                                                             | 1/25 [09:21<3:44:42, 561.75s/it]
  8%|█████████████                                                                                                                                                       | 2/25 [19:19<3:39:27, 572.50s/it]
 12%|███████████████████▋                                                                                                                                                | 3/25 [28:26<3:27:05, 564.81s/it]
 16%|██████████████████████████▏                                                                                                                                         | 4/25 [37:20<3:14:30, 555.74s/it]
 20%|████████████████████████████████▊                                                                                                                                   | 5/25 [45:54<3:01:04, 543.22s/it]
 24%|███████████████████████████████████████▎                                                                                                                            | 6/25 [53:45<2:45:09, 521.53s/it]
 28%|█████████████████████████████████████████████▎                                                                                                                    | 7/25 [1:01:46<2:32:46, 509.26s/it]
 32%|███████████████████████████████████████████████████▊                                                                                                              | 8/25 [1:11:21<2:29:54, 529.10s/it]
 36%|██████████████████████████████████████████████████████████▎                                                                                                       | 9/25 [1:20:50<2:24:14, 540.90s/it]
 40%|████████████████████████████████████████████████████████████████▍                                                                                                | 10/25 [1:29:18<2:12:46, 531.13s/it]
 44%|██████████████████████████████████████████████████████████████████████▊                                                                                          | 11/25 [1:38:44<2:06:22, 541.59s/it]
 48%|█████████████████████████████████████████████████████████████████████████████▎                                                                                   | 12/25 [1:48:23<1:59:45, 552.76s/it]
 52%|███████████████████████████████████████████████████████████████████████████████████▋                                                                             | 13/25 [1:55:53<1:44:23, 522.00s/it]
 56%|██████████████████████████████████████████████████████████████████████████████████████████▏                                                                      | 14/25 [2:03:44<1:32:53, 506.64s/it]
 60%|████████████████████████████████████████████████████████████████████████████████████████████████▌                                                                | 15/25 [2:12:09<1:24:21, 506.14s/it]
 64%|███████████████████████████████████████████████████████████████████████████████████████████████████████                                                          | 16/25 [2:20:39<1:16:06, 507.42s/it]
 68%|█████████████████████████████████████████████████████████████████████████████████████████████████████████████▍                                                   | 17/25 [2:29:18<1:08:05, 510.72s/it]
 72%|███████████████████████████████████████████████████████████████████████████████████████████████████████████████████▉                                             | 18/25 [2:38:20<1:00:41, 520.20s/it]
 76%|███████████████████████████████████████████████████████████████████████████████████████████████████████████████████████████▉                                       | 19/25 [2:48:14<54:14, 542.34s/it]
 80%|██████████████████████████████████████████████████████████████████████████████████████████████████████████████████████████████████▍                                | 20/25 [2:56:46<44:26, 533.32s/it]
 84%|████████████████████████████████████████████████████████████████████████████████████████████████████████████████████████████████████████▉                          | 21/25 [3:04:52<34:36, 519.15s/it]
 88%|███████████████████████████████████████████████████████████████████████████████████████████████████████████████████████████████████████████████▍                   | 22/25 [3:15:23<27:37, 552.65s/it]
 92%|█████████████████████████████████████████████████████████████████████████████████████████████████████████████████████████████████████████████████████▉             | 23/25 [3:23:57<18:01, 540.91s/it]
 96%|████████████████████████████████████████████████████████████████████████████████████████████████████████████████████████████████████████████████████████████▍      | 24/25 [3:33:03<09:02, 542.45s/it]
100%|███████████████████████████████████████████████████████████████████████████████████████████████████████████████████████████████████████████████████████████████████| 25/25 [3:41:48<00:00, 537.28s/it]
100%|███████████████████████████████████████████████████████████████████████████████████████████████████████████████████████████████████████████████████████████████████| 25/25 [3:41:48<00:00, 532.34s/it]
Elapsed Time:	 3:41:53.314148
=====
================================================== 	 7 of 56 ( 10.7 %)	 ==================================================
2021-01-17 05:18:24.711723
PAPER EXPERIMENTS
Tech:               TF
Feature Selection:  False
Cross Validation:   True
Remove Outliers:    True
Include Attributes: True
Include N-Grams:    False
Reduce Models:      True
After FS:           False
Remove outlier_both False
K Feature Select:   500

Processed documents: 1062
No proc w/ compensation > 0: 940
TF BOW Document Vector
Features:  16904
Total documents: 940

  0%|                                                                                                                                                                               | 0/25 [00:00<?, ?it/s]No Docs (OR1): 676

  4%|██████▍                                                                                                                                                           | 1/25 [27:31<11:00:38, 1651.58s/it]
  8%|████████████▉                                                                                                                                                     | 2/25 [52:29<10:15:27, 1605.56s/it]
 12%|███████████████████▎                                                                                                                                             | 3/25 [1:17:43<9:38:39, 1578.15s/it]
 16%|█████████████████████████▊                                                                                                                                       | 4/25 [1:42:34<9:03:06, 1551.76s/it]
 20%|████████████████████████████████▏                                                                                                                                | 5/25 [2:06:54<8:28:04, 1524.25s/it]
 24%|██████████████████████████████████████▋                                                                                                                          | 6/25 [2:34:32<8:15:22, 1564.34s/it]
 28%|█████████████████████████████████████████████                                                                                                                    | 7/25 [3:00:46<7:50:14, 1567.45s/it]
 32%|███████████████████████████████████████████████████▌                                                                                                             | 8/25 [3:26:57<7:24:21, 1568.30s/it]
 36%|█████████████████████████████████████████████████████████▉                                                                                                       | 9/25 [3:51:29<6:50:30, 1539.43s/it]
 40%|████████████████████████████████████████████████████████████████                                                                                                | 10/25 [4:19:18<6:34:34, 1578.29s/it]
 44%|██████████████████████████████████████████████████████████████████████▍                                                                                         | 11/25 [4:47:28<6:16:06, 1611.87s/it]
 48%|████████████████████████████████████████████████████████████████████████████▊                                                                                   | 12/25 [5:12:40<5:42:45, 1581.99s/it]
 52%|███████████████████████████████████████████████████████████████████████████████████▏                                                                            | 13/25 [5:40:18<5:20:58, 1604.87s/it]
 56%|█████████████████████████████████████████████████████████████████████████████████████████▌                                                                      | 14/25 [6:06:38<4:52:51, 1597.38s/it]
 60%|████████████████████████████████████████████████████████████████████████████████████████████████                                                                | 15/25 [6:32:47<4:24:47, 1588.75s/it]
 64%|██████████████████████████████████████████████████████████████████████████████████████████████████████▍                                                         | 16/25 [6:59:07<3:57:54, 1586.02s/it]
 68%|████████████████████████████████████████████████████████████████████████████████████████████████████████████▊                                                   | 17/25 [7:23:57<3:27:38, 1557.37s/it]
 72%|███████████████████████████████████████████████████████████████████████████████████████████████████████████████████▏                                            | 18/25 [7:47:51<2:57:23, 1520.44s/it]
 76%|█████████████████████████████████████████████████████████████████████████████████████████████████████████████████████████▌                                      | 19/25 [8:16:44<2:38:24, 1584.11s/it]
 80%|████████████████████████████████████████████████████████████████████████████████████████████████████████████████████████████████                                | 20/25 [8:42:58<2:11:45, 1581.05s/it]
 84%|██████████████████████████████████████████████████████████████████████████████████████████████████████████████████████████████████████▍                         | 21/25 [9:10:48<1:47:10, 1607.63s/it]
 88%|████████████████████████████████████████████████████████████████████████████████████████████████████████████████████████████████████████████▊                   | 22/25 [9:36:48<1:19:40, 1593.46s/it]
 92%|████████████████████████████████████████████████████████████████████████████████████████████████████████████████████████████████████████████████████             | 23/25 [10:02:30<52:36, 1578.05s/it]
 96%|██████████████████████████████████████████████████████████████████████████████████████████████████████████████████████████████████████████████████████████▌      | 24/25 [10:27:53<26:01, 1561.59s/it]
100%|█████████████████████████████████████████████████████████████████████████████████████████████████████████████████████████████████████████████████████████████████| 25/25 [10:54:58<00:00, 1580.48s/it]
100%|█████████████████████████████████████████████████████████████████████████████████████████████████████████████████████████████████████████████████████████████████| 25/25 [10:54:58<00:00, 1571.93s/it]
Elapsed Time:	 10:55:00.265662
=====
================================================== 	 8 of 56 ( 12.5 %)	 ==================================================
2021-01-17 16:18:25.272370
PAPER EXPERIMENTS
Tech:               TF
Feature Selection:  False
Cross Validation:   True
Remove Outliers:    True
Include Attributes: True
Include N-Grams:    True
Reduce Models:      True
After FS:           False
Remove outlier_both False
K Feature Select:   500

Processed documents: 1062
No proc w/ compensation > 0: 940
TF BOW Document Vector
Features:  25000
Total documents: 940

  0%|                                                                                                                                                                               | 0/25 [00:00<?, ?it/s]No Docs (OR1): 676

  4%|██████▍                                                                                                                                                           | 1/25 [45:13<18:05:17, 2713.23s/it]
  8%|████████████▊                                                                                                                                                   | 2/25 [1:30:22<17:19:38, 2712.13s/it]
 12%|███████████████████▏                                                                                                                                            | 3/25 [2:09:52<15:56:49, 2609.53s/it]
 16%|█████████████████████████▌                                                                                                                                      | 4/25 [2:55:47<15:28:34, 2653.06s/it]
 20%|████████████████████████████████                                                                                                                                | 5/25 [3:40:29<14:47:13, 2661.68s/it]
 24%|██████████████████████████████████████▍                                                                                                                         | 6/25 [4:26:48<14:14:01, 2696.93s/it]
 28%|████████████████████████████████████████████▊                                                                                                                   | 7/25 [5:11:05<13:25:30, 2685.00s/it]
 32%|███████████████████████████████████████████████████▏                                                                                                            | 8/25 [5:52:50<12:25:23, 2630.82s/it]
 36%|█████████████████████████████████████████████████████████▌                                                                                                      | 9/25 [6:36:04<11:38:37, 2619.86s/it]
 40%|███████████████████████████████████████████████████████████████▌                                                                                               | 10/25 [7:20:10<10:56:55, 2627.73s/it]
 44%|█████████████████████████████████████████████████████████████████████▉                                                                                         | 11/25 [8:06:11<10:22:26, 2667.61s/it]
 48%|████████████████████████████████████████████████████████████████████████████▊                                                                                   | 12/25 [8:47:41<9:26:29, 2614.58s/it]
 52%|███████████████████████████████████████████████████████████████████████████████████▏                                                                            | 13/25 [9:34:24<8:54:12, 2671.04s/it]
 56%|█████████████████████████████████████████████████████████████████████████████████████████                                                                      | 14/25 [10:19:12<8:10:35, 2675.94s/it]
 60%|███████████████████████████████████████████████████████████████████████████████████████████████▍                                                               | 15/25 [11:02:41<7:22:39, 2655.93s/it]
 64%|█████████████████████████████████████████████████████████████████████████████████████████████████████▊                                                         | 16/25 [11:45:39<6:34:54, 2632.68s/it]
 68%|████████████████████████████████████████████████████████████████████████████████████████████████████████████                                                   | 17/25 [12:29:43<5:51:28, 2636.12s/it]
 72%|██████████████████████████████████████████████████████████████████████████████████████████████████████████████████▍                                            | 18/25 [13:14:12<5:08:41, 2645.92s/it]
 76%|████████████████████████████████████████████████████████████████████████████████████████████████████████████████████████▊                                      | 19/25 [13:57:57<4:23:57, 2639.51s/it]
 80%|███████████████████████████████████████████████████████████████████████████████████████████████████████████████████████████████▏                               | 20/25 [14:43:22<3:42:05, 2665.17s/it]
 84%|█████████████████████████████████████████████████████████████████████████████████████████████████████████████████████████████████████▌                         | 21/25 [15:26:31<2:56:09, 2642.41s/it]
 88%|███████████████████████████████████████████████████████████████████████████████████████████████████████████████████████████████████████████▉                   | 22/25 [16:08:45<2:10:29, 2609.72s/it]
 92%|██████████████████████████████████████████████████████████████████████████████████████████████████████████████████████████████████████████████████▎            | 23/25 [16:51:01<1:26:15, 2587.82s/it]
 96%|██████████████████████████████████████████████████████████████████████████████████████████████████████████████████████████████████████████████████████████▌      | 24/25 [17:34:45<43:18, 2598.67s/it]
100%|█████████████████████████████████████████████████████████████████████████████████████████████████████████████████████████████████████████████████████████████████| 25/25 [18:21:10<00:00, 2654.41s/it]
100%|█████████████████████████████████████████████████████████████████████████████████████████████████████████████████████████████████████████████████████████████████| 25/25 [18:21:10<00:00, 2642.81s/it]
Elapsed Time:	 18:21:15.029226
=====
================================================== 	 9 of 56 ( 14.3 %)	 ==================================================
2021-01-18 10:44:40.564604
PAPER EXPERIMENTS
Tech:               TF
Feature Selection:  False
Cross Validation:   False
Remove Outliers:    False
Include Attributes: False
Include N-Grams:    False
Reduce Models:      True
After FS:           False
Remove outlier_both True
K Feature Select:   500

Processed documents: 1062
No proc w/ compensation > 0: 940
TF BOW Document Vector
Features:  16904
Total documents: 940
No Docs (OR2): 846

  0%|                                                                                                                                                                               | 0/25 [00:00<?, ?it/s]
  4%|██████▌                                                                                                                                                             | 1/25 [04:13<1:41:26, 253.58s/it]
  8%|█████████████                                                                                                                                                       | 2/25 [09:18<1:43:06, 269.00s/it]
 12%|███████████████████▋                                                                                                                                                | 3/25 [13:51<1:39:01, 270.07s/it]
 16%|██████████████████████████▏                                                                                                                                         | 4/25 [18:37<1:36:16, 275.08s/it]
 20%|████████████████████████████████▊                                                                                                                                   | 5/25 [23:23<1:32:43, 278.18s/it]
 24%|███████████████████████████████████████▎                                                                                                                            | 6/25 [29:04<1:34:07, 297.22s/it]
 28%|█████████████████████████████████████████████▉                                                                                                                      | 7/25 [33:19<1:25:17, 284.33s/it]
 32%|████████████████████████████████████████████████████▍                                                                                                               | 8/25 [37:22<1:17:03, 271.98s/it]
 36%|███████████████████████████████████████████████████████████                                                                                                         | 9/25 [42:14<1:14:09, 278.08s/it]
 40%|█████████████████████████████████████████████████████████████████▏                                                                                                 | 10/25 [46:32<1:08:02, 272.14s/it]
 44%|███████████████████████████████████████████████████████████████████████▋                                                                                           | 11/25 [51:03<1:03:23, 271.65s/it]
 48%|███████████████████████████████████████████████████████████████████████████████▏                                                                                     | 12/25 [55:33<58:47, 271.31s/it]
 52%|████████████████████████████████████████████████████████████████████████████████████▊                                                                              | 13/25 [1:00:30<55:46, 278.88s/it]
 56%|███████████████████████████████████████████████████████████████████████████████████████████▎                                                                       | 14/25 [1:05:27<52:06, 284.18s/it]
 60%|█████████████████████████████████████████████████████████████████████████████████████████████████▊                                                                 | 15/25 [1:09:49<46:16, 277.69s/it]
 64%|████████████████████████████████████████████████████████████████████████████████████████████████████████▎                                                          | 16/25 [1:14:15<41:08, 274.25s/it]
 68%|██████████████████████████████████████████████████████████████████████████████████████████████████████████████▊                                                    | 17/25 [1:18:36<36:01, 270.16s/it]
 72%|█████████████████████████████████████████████████████████████████████████████████████████████████████████████████████▎                                             | 18/25 [1:22:53<31:02, 266.11s/it]
 76%|███████████████████████████████████████████████████████████████████████████████████████████████████████████████████████████▉                                       | 19/25 [1:27:29<26:55, 269.23s/it]
 80%|██████████████████████████████████████████████████████████████████████████████████████████████████████████████████████████████████▍                                | 20/25 [1:32:00<22:29, 269.85s/it]
 84%|████████████████████████████████████████████████████████████████████████████████████████████████████████████████████████████████████████▉                          | 21/25 [1:36:12<17:37, 264.41s/it]
 88%|███████████████████████████████████████████████████████████████████████████████████████████████████████████████████████████████████████████████▍                   | 22/25 [1:40:41<13:17, 265.72s/it]
 92%|█████████████████████████████████████████████████████████████████████████████████████████████████████████████████████████████████████████████████████▉             | 23/25 [1:45:55<09:20, 280.38s/it]
 96%|████████████████████████████████████████████████████████████████████████████████████████████████████████████████████████████████████████████████████████████▍      | 24/25 [1:50:04<04:30, 270.96s/it]
100%|███████████████████████████████████████████████████████████████████████████████████████████████████████████████████████████████████████████████████████████████████| 25/25 [1:54:29<00:00, 269.16s/it]
100%|███████████████████████████████████████████████████████████████████████████████████████████████████████████████████████████████████████████████████████████████████| 25/25 [1:54:29<00:00, 274.80s/it]
Elapsed Time:	 1:54:44.828033
=====
================================================== 	 10 of 56 ( 16.1 %)	 ==================================================
2021-01-18 12:44:25.624387
PAPER EXPERIMENTS
Tech:               TF
Feature Selection:  False
Cross Validation:   False
Remove Outliers:    False
Include Attributes: False
Include N-Grams:    True
Reduce Models:      True
After FS:           False
Remove outlier_both True
K Feature Select:   500

Processed documents: 1062
No proc w/ compensation > 0: 940
TF BOW Document Vector
Features:  25000
Total documents: 940
No Docs (OR2): 846

  0%|                                                                                                                                                                               | 0/25 [00:00<?, ?it/s]
  4%|██████▌                                                                                                                                                             | 1/25 [08:29<3:23:43, 509.29s/it]
  8%|█████████████                                                                             
