# Supplementary material for: Regression applied to legal judgments to predict compensation for immaterial damage
Source: PeerJ Comput Sci. 2023 Mar 23;9:e1225. doi: 10.7717/peerj-cs.1225 (PMC10280496; doi:10.7717/peerj-cs.1225)
Supplement: Supplemental Information 2 [file peerj-cs-09-1225-s002.zip]

Archive with 928 entries (928 files):
- 1.txt
- 3.txt
- 4.txt
- 5.txt
- 6.txt
- 8.txt
- 9.txt
- 11.txt
- 12.txt
- 13.txt
- 14.txt
- 15.txt
- 16.txt
- 17.txt
- 19.txt
- 20.txt
- 21.txt
- 22.txt
- 23.txt
- 24.txt
- 25.txt
- 26.txt
- 27.txt
- 28.txt
- 29.txt
- 30.txt
- 31.txt
- 32.txt
- 33.txt
- 34.txt
- 35.txt
- 36.txt
- 37.txt
- 38.txt
- 39.txt
- 40.txt
- 41.txt
- 42.txt
- 43.txt
- 44.txt
- 45.txt
- 46.txt
- 47.txt
- 48.txt
- 49.txt
- 50.txt
- 51.txt
- 52.txt
- 53.txt
- 54.txt
- 55.txt
- 56.txt
- 57.txt
- 58.txt
- 59.txt
- 60.txt
- 61.txt
- 62.txt
- 63.txt
- 65.txt
- 67.txt
- 68.txt
- 69.txt
- 70.txt
- 71.txt
- 72.txt
- 73.txt
- 74.txt
- 75.txt
- 76.txt
- 77.txt
- 78.txt
- 79.txt
- 80.txt
- 81.txt
- 84.txt
- 86.txt
- 88.txt
- 89.txt
- 90.txt
- 91.txt
- 92.txt
- 93.txt
- 94.txt
- 97.txt
- 98.txt
- 99.txt
- 100.txt
- 101.txt
- 103.txt
- 104.txt
- 105.txt
- 106.txt
- 107.txt
- 109.txt
- 113.txt
- 115.txt
- 116.txt
- 117.txt
- 118.txt
- 119.txt
- 121.txt
- 122.txt
- 123.txt
- 124.txt
- 125.txt
- 126.txt
- 127.txt
- 128.txt
- 129.txt
- 130.txt
- 131.txt
- 132.txt
- 133.txt
- 134.txt
- 135.txt
- 136.txt
- 137.txt
- 138.txt
- 139.txt
- 140.txt
- 141.txt
- 142.txt
- 143.txt
- 144.txt
- 145.txt
- 146.txt
- 147.txt
- 148.txt
- 149.txt
- 151.txt
- 152.txt
- 153.txt
- 154.txt
- 155.txt
- 156.txt
- 157.txt
- 158.txt
- 159.txt
- 160.txt
- 161.txt
- 162.txt
- 163.txt
- 164.txt
- 166.txt
- 167.txt
- 168.txt
- 169.txt
- 170.txt
- 171.txt
- 173.txt
- 174.txt
- 175.txt
- 176.txt
- 177.txt
- 179.txt
- 180.txt
- 181.txt
- 182.txt
- 183.txt
- 185.txt
- 186.txt
- 188.txt
- 189.txt
- 190.txt
- 191.txt
- 192.txt
- 193.txt
- 194.txt
- 195.txt
- 198.txt
- 200.txt
- 202.txt
- 203.txt
- 204.txt
- 207.txt
- 208.txt
- 209.txt
- 210.txt
- 211.txt
- 213.txt
- 214.txt
- 215.txt
- 216.txt
- 217.txt
- 218.txt
- 219.txt
- 221.txt
- 222.txt
- 223.txt
- 225.txt
- 228.txt
- 229.txt
- 230.txt
- 231.txt
- 232.txt
- 233.txt
- 235.txt
- 236.txt
- 237.txt
- 241.txt
- 243.txt
- 244.txt
- 246.txt
- 248.txt
- 249.txt
- 253.txt
- 254.txt
- 255.txt
- 256.txt
- 257.txt
- 258.txt
- 259.txt
- 260.txt
- 261.txt
- 262.txt
- 263.txt
- 265.txt
- 266.txt
- 267.txt
- 268.txt
- 269.txt
- 270.txt
- 274.txt
- 275.txt
- 276.txt
- 277.txt
- 278.txt
- 279.txt
- 280.txt
- 281.txt
- 283.txt
- 284.txt
- 285.txt
- 286.txt
- 287.txt
- 288.txt
- 289.txt
- 290.txt
- 292.txt
- 293.txt
- 294.txt
- 295.txt
- 297.txt
- 298.txt
- 299.txt
- 300.txt
- 301.txt
- 303.txt
- 305.txt
- 306.txt
- 307.txt
- 308.txt
- 309.txt
- 310.txt
- 312.txt
- 313.txt
- 317.txt
- 318.txt
- 319.txt
- 320.txt
- 321.txt
- 322.txt
- 326.txt
- 327.txt
- 330.txt
- 331.txt
- 333.txt
- 334.txt
- 335.txt
- 336.txt
- 339.txt
- 342.txt
- 343.txt
- 344.txt
- 346.txt
- 347.txt
- 348.txt
- 349.txt
- 350.txt
- 351.txt
- 353.txt
- 354.txt
- 356.txt
- 358.txt
- 359.txt
- 363.txt
- 364.txt
- 365.txt
- 366.txt
- 368.txt
- 369.txt
- 370.txt
- 371.txt
- 372.txt
- 374.txt
- 376.txt
- 378.txt
- 379.txt
- 380.txt
[truncated: 628 more entries]
