# Supplementary material for: Regression applied to legal judgments to predict compensation for immaterial damage
Source: PeerJ Comput Sci. 2023 Mar 23;9:e1225. doi: 10.7717/peerj-cs.1225 (PMC10280496; doi:10.7717/peerj-cs.1225)
Supplement: Supplemental Information 2 [file peerj-cs-09-1225-s002.zip › 1.txt]

Autos n° NUMERO_PROC 

Ação: Procedimento do Juizado Especial Cível/PROC 

Autor: AUTOR


Réu: REU


Vistos etc.


I. Relatório

Relatório dispensado na forma do artigo 38, caput, da Lei 9.099/95.

II. Fundamentação


Julgo antecipadamente o feito, porquanto a solução dos autos pode ser obtida da análise do direito que disciplina a matéria, bem como pelo fato de que as provas carreadas são suficientes para a formação de meu convencimento. Valho-me, pois, do artigo 355, inciso I, do Código de Processo Civil.

De início, afasto a preliminar de falta de interesse processual, alegada em vista do contrato de transporte aéreo prever, previamente ao ajuizamento judicial, a obrigação de composição extrajudicial por meio da mediação privada. Destarte, trata-se de contrato de adesão em que ao privar o consumidor de seu direito jurisdicional o coloca em excessiva desvantagem, conforme alude o art. 51, inciso IV do Código de Defesa do Consumidor. Não obstante, a Constituição Federal de 1988 assegura a inasfatabilidade da jurisdição (art. 5º, XXXV),  sendo de pleno direito do Autor buscar pela apreciação do Poder Judiciário no caso, já que não tem interesse na autocomposição (fl. 106).

Dito isso, cumpre fixar o regramento aplicável ao caso em apreço.

No ano de 2017, o Supremo Tribunal Federal, ao julgar o Recurso Extraordinário n. 636.331/RJ, em sede de repercussão geral, assim decidiu:


Recurso extraordinário com repercussão geral. 2. Extravio de bagagem. Dano material. Limitação. Antinomia. Convenção de Varsóvia. Código de Defesa do Consumidor. 3. Julgamento de mérito. É aplicável o limite indenizatório estabelecido na Convenção de Varsóvia e demais acordos internacionais subscritos pelo Brasil, em relação às condenações por dano material decorrente de extravio de bagagem, em voos internacionais. 5. Repercussão geral. Tema 210. Fixação da tese: "Nos termos do art. 178 da Constituição da República, as normas e os tratados internacionais limitadores da responsabilidade das transportadoras aéreas de passageiros, especialmente as Convenções de Varsóvia e Montreal, têm prevalência em relação ao Código de Defesa do Consumidor". 6. Caso concreto. Acórdão que aplicou o Código de Defesa do Consumidor. Indenização superior ao limite previsto no art. 22 da Convenção de Varsóvia, com as modificações efetuadas pelos acordos internacionais posteriores. Decisão recorrida reformada, para reduzir o valor da condenação por danos materiais, limitando-o ao patamar estabelecido na legislação internacional. 7. Recurso a que se dá provimento. (RE 636331, Relator(a):  Min. GILMAR MENDES, Tribunal Pleno, julgado em 25/05/2017, PROCESSO ELETRÔNICO DJe-257 DIVULG 10-11-2017 PUBLIC 13-11-2017).

Desse modo, aplicar-se-ão as normas internacionais naquilo que lhes couber, ou seja, na análise do pedido de danos materiais. Os demais pedidos serão analisados com base no Código de Defesa do Consumidor, vez que as partes envolvidas na avença se enquadram nos conceitos de fornecedor e consumidor, dispostos nos artigos 3.º e 2.º da Lei n. 8.078/1990. 

Sustenta o Autor que adquiriu passagens de ida e volta da Ré,  referente ao trecho Florianópolis/SC - Santiago/Chile, na data de 03/09/2018, com previsão de chegada às 19h:15min. Entretanto, alega ter ocorrido atrasos dos voos, por parte da companhia aérea, fazendo com que chegasse a Santiago na madrugada do dia 04/09/2018 (fl. 18). Além disso, fora surpreendido com o extravio de sua bagagem no momento da chegada do voo. Aduz que, recebeu sua mala apenas no fim do dia 05/09/2018, ou seja, (02) dois dias após sua chegada e esta estava bastante danificada.

Diante do exposto, requer, em síntese: a) condenação da ré ao pagamento de indenização por danos morais no valor de R$ 12.000,00 (doze mil reais); e b) o ressarcimento no montante de R$ 1.633,46 (um mil seiscentos e trinta e três reais e quarenta e seis centavos) relativos aos valores gastos com as compras de itens de vestuário para a prática do esporte esqui - visto que a viagem fora planejada com esse intuito -, itens de higiene pessoal e outros necessários para prosseguimento da viagem.

Em sede de contestação, aduz a parte ré que os atrasos dos voos, alegados pelo autor, foram causados pela readequação da malha aérea, portanto, caso fortuito capaz de eximir-se da responsabilidade de indenização. Alega, ainda, que a mala fora entregue alguns dias depois do desembarque e que o contrato de prestação de serviço aéreo prevê só haver indenização ao passageiro caso a condição de extraviada ultrapasse 30 (trinta) dias. Sobre os danos materiais e morais, sustenta que não houve a comprovação dos danos suportados pelo autor.

Pois bem.

Verifico que é fato incontroverso o extravio temporário da bagagem do autor (fls. 16/18), referente a viagem de ida de Florianópolis/SC a Santiago/SCL, no dia 03/09/2018. Bem como, o atraso do voo de São Paulo para Santiago.

Destarte, tratando-se de relação de consumo, a responsabilidade da ré é objetiva, nos termos do art. 14 do Código de Defesa do Consumidor, de modo que é desnecessária a comprovação de culpa ou dolo. Portanto, verificada condutas antijurídicas da prestadora de serviço e o danos sofridos pelo consumidor, exsurge o dever de indenizar.

Desse modo, é flagrante que a situação ocorrida e gerada pela ré – extravio temporário de bagagem -  causou transtorno e angústia ao autor em razão de permanecer metade da viagem sem seus pertences, visto que os recebeu final do dia 05/09/2018 e seu retorno fora madrugada de 08/09/2018 (fl.10). Não obstante, a viagem tinha por objetivo a prática de esqui, a qual exige vestimentas específicas para tal, colocando-o em situação ainda mais embaraçosa. Portanto, considerando a aplicação do Código Consumerista, constato ter havido efetivo abalo moral ao requerente, devendo a requerida ser condenada a indenizá-lo.

Nesse sentido:

CIVIL - RESPONSABILIDADE CIVIL - AÇÃO DE INDENIZAÇÃO - EMPRESAS DE TRANSPORTE AÉREO - EXTRAVIO TEMPORÁRIO DE BAGAGEM - DANOS MORAIS CONFIGURADOS - DEVER DE INDENIZAR - VERBA DE NATUREZA COMPENSATÓRIA - QUANTUM - ACORDO HOMOLOGADO JUDICIALMENTE - VALOR SUPERIOR AO USUALMENTE FIXADO - EXTINÇÃO DA PRETENSÃO   1 O extravio de bagagem, mesmo que temporário, causa transtornos e dissabores que ultrapassam o mero incômodo, ocasionando dano moral indenizável. O aborrecimento, o transtorno e o sofrimento que essa circunstância gera no espírito do passageiro é inegável, situação que certamente escapa da condição de dissabor cotidiano. [...] (TJSC, Apelação Cível n. NUMERO_PROC, da Capital, rel. Des. Luiz Cézar Medeiros, Quinta Câmara de Direito Civil, j. 03-07-2018). (Grifei)


Além disso, o autor suportou atraso no embarque com destino a Santiago chegando na madrugada do dia 04/09/2018, conforme corrobora documento de registro do extravio de bagagem preenchido nesta data (fl. 18).  Entretanto, a ré defende que o atraso ocorreu devido a readequação da malha aérea, portanto, caso fortuito capaz de eximir-se da responsabilidade de indenizar o autor. Todavia, é evidente, no caso em apreço, a presença dos requisitos caracterizadores da responsabilidade civil da parte ré, visto que esta deixou de comprovar o que alega, carreando aos autos apenas prints de telas do seu sistema interno, provas estas facilmente adulteráveis.

Nesse contexto, tratando-se de relação regida pelo código consumerista, comprovada a ocorrência do extravio da bagagem, bem como o atraso de voo e não existindo qualquer excludente de responsabilidade, deve a parte ré ser condenada a indenizar a parte autora pelos danos extrapatrimoniais experimentados.

Assim, no que concerne ao dano moral, tendo em vista os valores arbitrados em situações similares por este Juízo, bem como considerando que o autor permaneceu sem seus pertences pelo período de 02 (dois) dias na viagem de ida, em região bastante fria e sem as roupas adequadas para a prática do esporte esqui - objetivo da viagem. Como se não bastasse, recebeu sua bagagem danificada. Além disso, suportou atraso no embarque chegando ao seu destino final com mais de 04 (quatro) horas do horário que fora contratado (fls. 10 – 18). Dessa forma, sem perder de vista o caráter pedagógico e punitivo da cominação, entendo que a quantia de R$ 10.000,00 (dez mil reais) mostra-se adequada a indenizá-lo pelos infortúnios vivenciados. 

Após fixar o valor da indenização, cabe dizer que a correção monetária flui do arbitramento (enunciado 362 da Súmula do STJ) e os juros de mora da citação (falta de cumprimento dos deveres do contrato firmado entre as partes - (STJ, EDcl no REsp 400843 / RS, Relator Ministro CARLOS ALBERTO MENEZES DIREITO, j. em 09.08.2007)).

Noutra senda, em relação aos danos materiais, estabelece a Convenção de Montreal, em seu Art. 19:

O transportador é responsável pelo dano ocasionado por atrasos no transporte aéreo de passageiros, bagagem ou carga. Não obstante, o transportador não será responsável pelo dano ocasionado por atraso se prova que ele e seus prepostos adotaram todas as medidas que eram razoavelmente necessárias para evitar o dano ou que lhes foi impossível, a um e a outros, adotar tais medidas. 

No caso em apreço, observo que a ré eximiu-se de comprovar a excludente mencionada em sua defesa.

Ainda, o Art. 22, item 2: 

No transporte de bagagem, a responsabilidade do transportador em caso de destruição, perda, avaria ou atraso se limita a 1.000 Direitos Especiais de Saque por passageiro, a menos que o passageiro haja feito ao transportador, ao entregar-lhe a bagagem registrada, uma declaração especial de valor da entrega desta no lugar de destino, e tenha pago uma quantia suplementar, se for cabível. Neste caso, o transportador estará obrigado a pagar uma soma que não excederá o valor declarado, a menos que prove que este valor é superior ao valor real da entrega no lugar de destino.

A parte autora comprova na exordial gastos com a compra de roupas específicas para a prática de esqui e o clima frio, bem como outros itens básicos de subsistências (fls. 05 – 19/28), ao contrário do que alega a ré. Esta, ainda, deixa de impugnar especificamente os valores trazidos pelo autor, ônus que lhe cabia – Art. 341, CPC. Dessa forma, por entender razoável as compras, resta devida a restituição.

Assim, com base nos valores indicados nos comprovantes às fls. 19/24, observo que o somatório totaliza 242.195 pesos chilenos, que corresponde a 350,43 dólares, dentro, portanto, do limite estabelecido pela norma internacional.

Conforme índices oficiais do Banco Central do Brasil para as datas das referidas compras (04/09/19 e 05/09/18), o valor supracitado convertido é, respectivamente, de R$ 1.458,81 (mil quatrocentos e cinquenta e oito reais e oitenta e um centavos), acrescido o IOF de R$ 15,42 (quinze reais e quarenta e dois centavos) (fls. 26/27), o que totaliza o montante de R$1.474,23 (mil quatrocentos e setenta e quatro reais e vinte três centavos), valor este a ser considerado a título de indenização por danos materiais.


P. R. I.

Arquivem-se oportunamente. 


Florianópolis (SC), 10 de abril de 2019.


Vânia Petermann

Juíza de Direito
