# Supplementary material for: Regression applied to legal judgments to predict compensation for immaterial damage
Source: PeerJ Comput Sci. 2023 Mar 23;9:e1225. doi: 10.7717/peerj-cs.1225 (PMC10280496; doi:10.7717/peerj-cs.1225)
Supplement: Supplemental Information 2 [file peerj-cs-09-1225-s002.zip › 3.txt]

Autos n° NUMERO_PROC 

Ação: Procedimento do Juizado Especial Cível/PROC 

Autor: AUTOR


Réu: REU


Vistos etc.

I. Relatório

Relatório dispensado na forma do artigo 38, caput, da Lei 9.099/95.

II. Fundamentação


Julgo antecipadamente o feito, porquanto a solução dos autos pode ser obtida da análise do direito que disciplina a matéria, bem como pelo fato de que as provas carreadas são suficientes para a formação de meu convencimento. Valho-me, pois, do artigo 355, inciso I, do Código de Processo Civil.

No caso em tela, não há pedido de indenização por danos materiais, uma vez que a parte autora fundamenta o pleito tão somente nos dissabores vivenciados pelos atrasos dos voos, abalos de caráter extrapatrimonial.

Assim, incabível na hipótese a aplicação das Convenções de Montreal e Varsóvia, visto que, conforme assentado pelo Supremo Tribunal Federal no julgamento do Recurso Extraordinário n. 636661 (repercussão geral), a limitação veiculada pelas normas internacionais incide apenas às indenizações de cunho material.

Desse modo, o pedido será analisado com base no Código de Defesa do Consumidor, vez que as partes envolvidas na avença se enquadram nos conceitos de fornecedor e consumidor, dispostos nos artigos 3.º e 2.º da Lei n. 8.078/1990.

Pois bem. 

Infiro dos autos que a parte requerente comprou passagens para viajar de Montreal a Florianópolis, com chegada prevista no dia 16/08/2017 por volta das 12h00min. O itinerário previa voos entre Montreal – Ottawa – Newark – São Paulo – Florianópolis. Ocorre, contudo, que o voo referente ao trecho Montreal – Ottawa foi cancelado e o autor reacomodado para outro voo somente no dia seguinte, acarretando a perda das conexões subsequentes e um atraso de aproximadamente 24 (vinte e quatro) horas para chegada ao destino final. Dito atraso teria ocasionado, ainda, a perda de importantes compromissos profissionais do autor.

Em sede de contestação, aduz a parte ré que o cancelamento do voo se deu em decorrência das condições climáticas desfavoráveis na data da viagem da parte autora, circunstância a qual constitui excludente de responsabilidade do transportador, correspondendo à força maior, ou seja, evento totalmente alheio à vontade da ré, a qual não teve qualquer participação ou culpa no ocorrido. Alega ainda ter reacomodado o requerente nos primeiros voos disponíveis e prestado a devida assistência, ofertando-lhe voucher de alimentação.

Eximiu-se, no entanto, de trazer aos autos provas que corroborassem sua versão quanto à indisponibilidade de operação no aeroporto ou no trajeto realizado pela parte demandante, ônus que lhe pertencia. A requerida apresenta como meio de prova apenas documento retirado do sítio eletrônico Weather Underground informando as condições climáticas no local na data do voo. Acrescenta como meio de prova de suas alegações relatório de operação de voo (fls. 43-49), de órgão não oficial, indicando a previsão do tempo e o atraso em diversos voos. Contudo, observo que nos referidos documentos, provas unilaterais, não há menção de qualquer informação acerca do fechamento do aeroporto indicada por órgão oficial.

Dessa forma a justificativa apresentada não serve como excludente de responsabilidade. Assim, entendo que o mau tempo não serve como justificativa para o atraso relatado.

Em situação similar, já decidiu o Tribunal de Justiça de Santa Catarina: 

O pouso e a decolagem não se operam de forma automática, pela simples vontade de passageiros ou da própria companhia aérea. Em nome da segurança do voo, podem ocorrer atrasos ou mesmo cancelamento de determinados voos. Entretanto, compete à companhia aérea a prova documental, oriunda de órgãos oficiais reconhecidos, de que determinados vôos foram cancelados por circunstâncias absolutamente alheias à vontade da empresa, prova que não pode ser relegada à juntada de extratos com complexas siglas e de interpretação duvidosa, mormente quando outras companhias aéreas estariam operando normalmente no mesmo aeródromo. A prova de caso fortuito ou de força maior que impediu o cumprimento do contrato de transporte pertence à companhia aérea. (TJSC, Apelação Cível n. 2008.601118-2, de Rio do Sul, rel. Des. Leandro Passig Mendes , j. 27-10-2008) (grifou-se)

Acrescento que, em situações de atraso de voo, o simples fato de seu retorno ter demorado mais do que o planejado já enseja condenação da ré pelos danos advindos do atraso. 

Deste modo, entendo que é cristalina a angústia e o sofrimento vividos por quem necessita passar muito mais tempo do que o programado em aeroportos.

Nesse contexto, tratando-se de relação regida pelo código consumerista, comprovada a ocorrência do atraso e não existindo qualquer excludente de responsabilidade, deve a parte ré ser condenada a indenizar a parte acionante pelos danos extrapatrimoniais experimentados.

Cabe salientar, contudo, que o autor foi realocado em voo direto entre Montreal e Newark, reduzindo, assim, os inconvenientes resultantes das trocas de aeronaves e do tempo despendido em distintos aeroportos.

Ainda, quanto à perda de compromissos profissionais pelo autor em função do atraso dos voos, não constam nos autos quaisquer documentos a fim de comprovar essa hipótese.

Sendo assim, acerca do quanto devido, tendo em vista os valores arbitrados em situações similares por este Juízo, bem como ponderando o fato de ter sido prestado algum auxilio (voucher de alimentação e reacomodação em voo sem escala) à parte autora, e o período de atraso (24 horas), sem perder de vista o caráter pedagógico e punitivo da cominação, entendo que a quantia de R$ 10.000,00 (dez mil reais), mostra-se adequada a indenizá-la pelos infortúnios vivenciados. 

Após fixar o valor da indenização, cabe dizer que a correção monetária flui do arbitramento (enunciado 362 da Súmula do STJ) e os juros de mora da citação (falta de cumprimento dos deveres do contrato firmado entre as partes - (STJ, EDcl no REsp 400843 / RS, Relator Ministro CARLOS ALBERTO MENEZES DIREITO, j. em 09.08.2007)).


P. R. I.

Arquivem-se oportunamente. 


Florianópolis (SC), 22 de fevereiro de 2019.


Lucilene dos Santos

Juíza Substituta
