# Supplementary material for: Regression applied to legal judgments to predict compensation for immaterial damage
Source: PeerJ Comput Sci. 2023 Mar 23;9:e1225. doi: 10.7717/peerj-cs.1225 (PMC10280496; doi:10.7717/peerj-cs.1225)
Supplement: Supplemental Information 2 [file peerj-cs-09-1225-s002.zip › 5.txt]

Autos n° NUMERO_PROC 

Ação: Procedimento do Juizado Especial Cível/PROC 

Autor: AUTOR


Réu: REU


Vistos etc.

I. Relatório

Relatório dispensado na forma do artigo 38, caput, da Lei 9.099/95.

II. Fundamentação


Julgo antecipadamente o feito, porquanto a solução dos autos pode ser obtida da análise do direito que disciplina a matéria, bem como pelo fato de que as provas carreadas são suficientes para a formação de meu convencimento. Valho-me, pois, do artigo 355, inciso I, do Código de Processo Civil.

Preliminarmente, cumpre esclarecer acerca da aplicabilidade das Convenções de Varsóvia e Montreal ao caso em tela.

Em julgamento do Recurso Extraordinário n. 636331, em sede de repercussão geral, assim decidiu a Suprema Corte:

Recurso extraordinário com repercussão geral. 2. Extravio de bagagem. Dano material. Limitação. Antinomia. Convenção de Varsóvia. Código de Defesa do Consumidor. 3. Julgamento de mérito. É aplicável o limite indenizatório estabelecido na Convenção de Varsóvia e demais acordos internacionais subscritos pelo Brasil, em relação às condenações por dano material decorrente de extravio de bagagem, em voos internacionais. 5. Repercussão geral. Tema 210. Fixação da tese: "Nos termos do art. 178 da Constituição da República, as normas e os tratados internacionais limitadores da responsabilidade das transportadoras aéreas de passageiros, especialmente as Convenções de Varsóvia e Montreal, têm prevalência em relação ao Código de Defesa do Consumidor". 6. Caso concreto. Acórdão que aplicou o Código de Defesa do Consumidor. Indenização superior ao limite previsto no art. 22 da Convenção de Varsóvia, com as modificações efetuadas pelos acordos internacionais posteriores. Decisão recorrida reformada, para reduzir o valor da condenação por danos materiais, limitando-o ao patamar estabelecido na legislação internacional. 7. Recurso a que se dá provimento. (RE 636331, Relator(a):  Min. GILMAR MENDES, Tribunal Pleno, julgado em 25/05/2017, PROCESSO ELETRÔNICO DJe-257 DIVULG 10-11-2017 PUBLIC 13-11-2017) (Grifei.)

Desse modo, aplicar-se-ão as normas internacionais naquilo que lhes couber, ou seja, na análise do pedido de danos materiais. Os demais pedidos serão analisados com base no Código de Defesa do Consumidor, vez que as partes envolvidas na avença se enquadram nos conceitos de fornecedor e consumidor, dispostos nos artigos 3.º e 2.º da Lei n. 8.078/1990.

Sustentam os autores terem programado viagem internacional com data de partida para 03/09/2017 e retorno em 21/09/2017, com objetivo de visitar o leste europeu. Logo, adquiriram passagens aéreas das companhias Rés de Florianópolis/Brasil a Frankfurt/Alemanha, voo operado pela empresa Latam e de Frankfurt/Alemanha a Berlim/Alemanha, translado realizado por Deutsche Lufthansa.

Contudo, aduzem os Autores que, ao desembarcarem no destino final, foram surpreendidos com a perda de suas malas (nº JJ319565 e nº JJ319567). Imediatamente fora aberto relatório de irregularidade de bagagem (TXLLH22974), porém, alegam que não receberam qualquer tipo de informação do paradeiro destas. Por conseguinte, contataram agência de turismo brasileira para auxiliar na resolução do imbróglio (fls. 37/43), entretanto, as tratativas com o preposto da Ré Deutsche Lufthansa restaram inexitosas. 

Dessa forma, fora informado aos Autores que logo seriam localizadas as malas, sendo-as entregues em seu hotel. Todavia, alegam que ficaram esperando a devolução das bagagens, o que implicava na compra de pequenas quantidades de roupas, mas que estas só foram restituídas após o termino da viagem, sendo a bagagem da Autora Márcia de Miranda Kern Kurtz entregue no dia do retorno e do Autor João Carlos Kurtz apenas em 21/11/2017, quase dois meses após o fim da viagem.

Assim, alegam os Autores terem suportado imensuráveis prejuízos por permanecerem a viagem inteira sem seus pertences, vez que o passeio detinha como destinos diversas cidades e países, com atrações e roteiros programados, incluindo também estadia em cruzeiro com festas luxuosas.

Outrossim, diz o Autor Jõao Carlos Kurtz ter idade avançada, ser diabético, cardíaco e possuir pressão alta (fls. 22/31). Diante da situação adversa, necessitou de atendimento médico, apresentando nervosismo, taquicardia e forte abatimento. Além disso, seus remédios estavam na mala perdida, necessitando, assim, adquirir novos medicamentos.

Diante do exposto, postulam a condenação das Rés ao pagamento de indenização por danos morais de 17 (dezessete) salários mínimos para cada Autor, além de ressarcimento no montante de R$ 5.469,62 (cinco mil quatrocentos sessenta e nove reais e sessenta e dois centavos) referente a compra de itens de vestuário, higiene pessoal, medicamento e outros necessários para prosseguimento da viagem, vez que estavam sem seus pertences.

Em contestação, alega a empresa Ré Latam culpa exclusiva de terceiro, perquirindo a responsabilização apenas da Ré Lufthansa, a qual realizou o relatório de irregularidade de bagagem dos Autores. Dessa forma, sustenta não haver qualquer irregularidade na sua conduta, por conseguinte, não poderá ser responsabilizada pelos acontecimentos narrados na exordial. Bem como, diz que não restaram configurados danos morais, vez que os Requerentes não comprovaram os danos suportados.

De outra parte, sustenta a companhia aérea Ré Deutsche Lufthansa que a responsável pela não entrega das malas é a companhia aérea Latam, sendo esta a única responsável pelos infortúnios narrados na exordial. Isto posto, aduz que não há cabimento de restituição dos danos materiais, vez que não houve prejuízo aos Autores, pelo contrário, alega que os itens adquiridos ao longo da viagem passaram a integrar o patrimônio pessoal destes.  Além disso, diz que os comprovantes dos gastos estão em língua estrangeira, contrariando a lei.  Ainda, sobre a perda dos remédios contidos na mala despachada do Autor João Carlos Kurtz, a Ré argui culpa exclusiva do consumidor, vez que deveria estar portando-os em sua bagagem de mão conforme as regras da ANAC. Por fim, alega que não há motivo do pedido de indenização por dano moral, pois os contratempos não passaram de meros aborrecimentos, bem como não há elementos suficientes a amparar e reparação exigida.

Pois bem.

Verifico que constitui fato incontroverso a ocorrência do extravio temporário das bagagens dos Autores, o que fora admitido pelas partes. Contudo, defendem as Rés culpa exclusiva de terceiro, embasadas na excludente de responsabilidade assegurada pelo art. 14, § 3°, do Código de Defesa do Consumidor, imputando uma à outra a responsabilidade pelos fatos. Contudo, os argumentos não prosperam.

Cabe esclarecer que o contrato de transporte fora firmado com ambas companhias aéreas (fls. 63/65), Latam Linhas Aéreas S/A e Deutsche Lufthansa, sendo que estas assumiram a obrigação de resultado e, eventual dano causado ao consumidor ou a sua bagagem é de responsabilidade – objetiva – das empresas, por força do art. 14 do CDC.

No caso em apreço, restou incontroverso ter havido voo compartilhado entre as empresas demandadas, devendo ambas responder solidariamente pelo extravio de bagagem dos Autores, vez que o art. 7º, Parágrafo único do CDC preceitua: "Tendo mais de um autor a ofensa, todos responderão solidariamente pela reparação dos danos previstos nas normas de consumo".

Dessa forma, vislumbro responsabilidade solidária da Latam Linhas Aéreas S/A e Deutsche Lufthansa, pois o contrato de transporte fora firmado com as duas companhias aéreas, possuindo estas o dever de cuidado e de atendimento às normas regulamentares de prestabilidade. 

Nesse sentido já decidiu a Turma de Recursos:

RECURSO INOMINADO. TRANSPORTE AÉREO INTERNACIONAL. AÇÃO DE INDENIZAÇÃO POR DANOS MORAIS. EXTRAVIO TEMPORÁRIO DE BAGAGEM. SENTENÇA DE PROCEDÊNCIA.    IRRESIGNAÇÃO EXCLUSIVA DA COMPANHIA AÉREA RÉ.   1- PRELIMINAR DE ILEGITIMIDADE PASSIVA. CONTRATO DE TRANSPORTE FIRMADO COM AMBAS AS COMPANHIAS. VOO COMPARTILHADO. RESPONSABILIDADE SOLIDÁRIA. EXEGESE DOS ARTS. 7º, PARÁGRAFO ÚNICO, E 14, CAPUT, DO CÓDIGO DE DEFESA DO CONSUMIDOR. PREFACIAL REJEITADA. [...] (TJSC, Recurso Inominado n. NUMERO_PROC, de Criciúma, rel. Des. Miriam Regina Garcia Cavalcanti, Quarta Turma de Recursos - Criciúma, j. 20-11-2018). (Grifei)

Destarte, observo que as companhias aéreas Rés eximiram-se de comprovar circunstância excludente de responsabilidade. Com efeito, é evidente, neste cenário, a presença dos requisitos caracterizadores da responsabilidade civil da parte Ré, em razão disso, o direito indenizatório é inconteste.

No que concerne aos danos materiais, pretendem os Autores a condenação das Rés ao pagamento do equivalente a R$ 4.298,59 (quatro mil duzentos e noventa e oito reais e cinquenta e nove centavos).

Estabelece a Convenção de Montreal, em seu art. 19, que:

O transportador é responsável pelo dano ocasionado por atrasos no transporte aéreo de passageiros, bagagem ou carga. Não obstante, o transportador não será responsável pelo dano ocasionado por atraso se prova que ele e seus prepostos adotaram todas as medidas que eram razoavelmente necessárias para evitar o dano ou que lhes foi impossível, a um e a outros, adotar tais medidas.

Ainda, de acordo com o Art. 22, item 2:

No transporte de bagagem, a responsabilidade do transportador em caso de destruição, perda, avaria ou atraso se limita a 1.000 Direitos Especiais de Saque por passageiro, a menos que o passageiro haja feito ao transportador, ao entregar-lhe a bagagem registrada, uma declaração especial de valor da entrega desta no lugar de destino, e tenha pago uma quantia suplementar, se for cabível. Neste caso, o transportador estará obrigado a pagar uma soma que não excederá o valor declarado, a menos que prove que este valor é superior ao valor real da entrega no lugar de destino.

No caso em tela, a parte autora apresenta notas fiscais em língua estrangeira às fls. 44/59 para comprovar as despesas com itens de vestuário/higiene pessoal adequado para utilização na viagem, já que impossibilitada de utilizar seus pertences que estavam no interior da mala extraviada. 

Destaco, no entanto, que os referidos documentos além de estarem em idioma que em nada se assemelha ao nosso vernáculo, não especificam os itens que, de fato, se tratam de compras relativas a roupas, remédios, perfumes e calçados, não sendo observados os requisitos de validade previstos no art. 192 do Código de Processo Civil.

Apesar de terem sido intimados para esclarecerem e especificarem seus gastos, os autores não cumpriram com o requisitado no despacho à folha 193, vez que deixarem de indicar as aquisições com as referidas notas fiscais, juntando aos autos apenas a fatura do cartão de crédito (fls. 208/210), que também não possibilita a distinção entre as compras efetuadas no exterior.

Sabe-se que em alguns casos os tribunais pátrios, inclusive, o Superior Tribunal de Justiça, têm admitido prescindibilidade de tradução juramentada de documentos que forem considerados de fácil compreensão. Nesse sentido:

AGRAVO REGIMENTAL NO AGRAVO EM RECURSO ESPECIAL. [...] DOCUMENTO ESTRANGEIRO. AUSÊNCIA DE TRADUÇÃO. POSSIBILIDADE. NEXO CAUSAL. PENSÃO. DANO MORAL. VALOR ARBITRADO. REEXAME DE PROVAS. SÚMULA Nº 7/STJ. [...] 4. É possível o exame de documento redigido em língua estrangeira e desacompanhado de tradução se, diante das circunstâncias do caso concreto, contiver informações relevantes e de fácil compreensão. [...] 7. Agravo regimental não provido. (AgRg no AREsp 489.426/RS, Rel. Ministro RICARDO VILLAS BÔAS CUEVA, TERCEIRA TURMA, julgado em 06/10/2015, DJe 14/10/2015)

No entanto, conforme já salientado, as notas fiscais e faturas apresentadas pelo autor não diferenciam nem especificam os tipos de compras efetuadas e a que tipo de produtos se referem, de modo que não há como considerá-los documentos de fácil compreensão.

Ademais, a tabela trazida nos autos pelos autores (fls. 198/202), simplesmente reproduz a fatura do cartão de crédito (fls. 208/210), ou seja, não corrobora em nada ao pleito, além do fato de que apresenta cálculo total superior àquele requerido junto à inicial.

Em caso semelhante, já se pronunciou o Tribunal de Justiça do Distrito Federal:

JUIZADOS ESPECIAIS CÍVEIS. CONSUMIDOR. TRANSPORTE AÉREO. VOO INTERNACIONAL. EXTRAVIO TEMPORÁRIO DE BAGAGEM (3 DIAS). DOCUMENTOS EM LÍNGUA ESTRANGEIRA. CONTEÚDO ININTELIGÍVEL. NECESSIDADEDE TRADUÇÃO PARA O VERNÁCULO (ART. 157 CPC). DANO MATERIAL NÃO COMPROVADO. DANO MORAL CONFIGURADO. VALOR RAZOÁVEL E PROPORCIONAL. RECURSO CONHECIDO E NÃO PROVIDO. [...] 3. Anoto que a jurisprudência citada na peça recursal não se adequa ao caso em comento, uma vez que os documentos juntados pelo recorrente para tentar comprovar o alegado dano material (fls. 13/14 e 51/52) encontram-se no idioma de Israel, a saber, hebraico. 
4. Basta a visualização dos comprovantes expedidos em hebraico para verificar que se trata de língua de difícil dedução, não sendo possível verificar a natureza do produto adquirido. Anoto ainda que a soma dos valores constantes dos referidos documentos (fls. 13/14 e 51/52 - 213,10) não possui sequer identidade com o montante postulado na inicial (138,90 Shekels ou R$ 145,42).
5.Desta forma, não sendo possível cotejar o valor pedido com o valor apontado nos documentos expedidos em hebraico, nem mesmo verificar a natureza da compra efetivada, resta configurada a impossibilidade de condenação da recorrida por danos materiais, uma vez que estes não foram comprovados. [...] (Acórdão n.932442, 20151410066510ACJ, Relator: JOÃO LUIS FISCHER DIAS 2ª Turma Recursal dos Juizados Especiais do Distrito Federal, Data de Julgamento: 15/03/2016, Publicado no DJE: 08/04/2016. Pág.: 386)

Não obstante, apesar da impossibilidade de se identificar as compras realizadas, – devido aos idiomas de difícil compreensão – verifico que alguns dos itens constantes na fatura de cartão de crédito são possíveis de reconhecimento por se tratarem de compras realizadas em lojas mundialmente reconhecidas como sendo lojas de vestuário, como é o caso da H&M e Adidas, motivo pelo qual apenas as compras destas lojas serão consideradas para fins indenização por danos materiais.

A fatura de fl. 210 revela que foram realizadas compras na loja H&M nos valores de US$ 98,81 (05/09/17), US$ 166,54 (05/09/17), US$ 92,52 (11/09/17) e US$ 13,73 (12/09/17), e na loja Adidas uma compra no valor de US$ 110,43 (11/09/17). 

Conforme índices oficiais do Banco Central do Brasil para as datas das referidas compras, os valores supracitados convertidos são, respectivamente, de R$ 308,26, R$ 519,55, R$ 285,39, R$ 42,75 e R$ 340,63, o que totaliza o montante de R$ 1.496,58 (mil quatrocentos e noventa e seis reais e cinquenta e oito centavos), valor este a ser considerado a título de indenização por danos materiais.

Noutra senda, a respeito dos danos morais, pugnam os Autores pela condenação da parte Ré ao pagamento de indenização no valor de 17 salários mínimos para cada qual.

É flagrante que a situação ocorrida e gerada pelas companhias aéreas causou transtorno e angústia aos Autores, uma vez que foram privados de seus pertences durante toda a viagem, tendo que lidar com a incerteza de não reaver mais suas bagagens. 

Destarte, a viagem teve variados destinos, a exemplo de Berlin/Alemanha, Praga/República Checa, Budapeste/Hungria, como se percebe nas mensagens trocadas por e-mails com o preposto da Ré Deutsche Lufthansa ( fls. 67/76), como também passeio de cruzeiro, os quais exigiam diversificados itens de vestuário e de higiene pessoal, intensificando a gravidade da ofensa. 

Além disso, ambos os Autores são idosos, bem como, João Carlos Kurtz utiliza medicamentos de uso contínuo (fl. 44) - os quais foram novamente adquiridos, e necessitou de atendimento médico (fl. 66) devido ao nervosismo e abatimento acarretado pelos danos vivenciados. 

No tocante à alegação de que os medicamentos deveriam ser levados na mala de mão, não socorre às rés, eis que ainda que o tenham sido enviados nas malas despachadas, era dever das rés a entrega destas no destino juntamente com os passageiros, de modo que, se tal tivesse sido observado, tal dano inexistiria, não havendo que se falar em culpa exclusiva da vítima.

Assim, constato ter havido efetivo abalo moral à parte Autora, devendo a parte Ré ser condenada a indenizá-la.

Nesse sentido:

APELAÇÃO CÍVEL. INDENIZAÇÃO. SERVIÇO PÚBLICO CONCEDIDO. TRANSPORTE AÉREO. EXTRAVIO DE BAGAGEM. ABALO MORAL NÃO VERIFICADO PELO MAGISTRADO. RESSARCIMENTO APENAS DOS PREJUÍZOS MATERIAIS. DECRETO DE PARCIAL PROCEDÊNCIA. PRETENSA COMPENSAÇÃO PELO DANO MORAL SUPORTADO. TESE ACOLHIDA. ABALO IN RE IPSA. DEVER DE INDENIZAR CONFIGURADO. FIXAÇÃO DO QUANTUM EM MONTANTE PROPORCIONAL AO CASO E CONFORME PRECEDENTES DESTE COLEGIADO. RECURSO PROVIDO.   'É inquestionável o abalo moral sofrido por passageiro que teve sua bagagem extraviada por falha operacional de empresa aérea, sendo inegáveis o aborrecimento, o transtorno e o sofrimento que essa circunstância gera no espírito do passageiro, situação que certamente escapa da condição de mero dissabor cotidiano' (AC n. 2008.065854-4, de Urussanga, rel. Des. Eládio Torret Rocha) (TJSC, AC n. 2012.049768-8, rel. Des. Pedro Manoel Abreu, j. 3-2-2015). (TJSC, Apelação n. NUMERO_PROC, de Criciúma, rel. Des. Edemar Gruber, j. 14-07-2016). (grifei)

Nesse contexto, tratando-se de relação regida pelo código consumerista, comprovada a ocorrência do extravio da bagagem e não existindo qualquer excludente de responsabilidade, deve a parte Ré ser condenada a indenizar a parte Autora pelos danos extrapatrimoniais experimentados.

Acerca do quanto devido, tendo em vista os valores arbitrados em situações similares por este Juízo, bem como considerando o extravio da bagagem que acarretou aos Autores ficarem sem seus pertences durante toda a viagem, que era longa - mais de vinte dias -, o fato de a mala da autora ter sido entregue somente no retorno e a do autor dois meses após o término da viagem, além de suas particularidades já apresentadas, bem como as condições econômicas das partes, sendo o autor Procurador de Justiça aposentado, sem perder de vista o caráter pedagógico e punitivo da cominação, entendo que a quantia de R$ 20.000,00 (vinte mil reais) para cada Autor, mostra-se adequada a indenizá-los pelos infortúnios vivenciados. 

Após fixar o valor da indenização, cabe dizer que a correção monetária flui do arbitramento (enunciado 362 da Súmula do STJ) e os juros de mora da citação (falta de cumprimento dos deveres do contrato firmado entre as partes - (STJ, EDcl no REsp 400843 / RS, Relator Ministro CARLOS ALBERTO MENEZES DIREITO, j. em 09.08.2007)).


P. R. I.

Arquivem-se oportunamente

Florianópolis (SC), 22 de fevereiro de 2019.


Lucilene dos Santos 

Juíza Substituta
