# Supplementary material for: Regression applied to legal judgments to predict compensation for immaterial damage
Source: PeerJ Comput Sci. 2023 Mar 23;9:e1225. doi: 10.7717/peerj-cs.1225 (PMC10280496; doi:10.7717/peerj-cs.1225)
Supplement: Supplemental Information 2 [file peerj-cs-09-1225-s002.zip › 6.txt]

Autos n° NUMERO_PROC 

Ação: Procedimento do Juizado Especial Cível/PROC 

Autor: AUTOR


Réu: REU


Vistos etc.


I. Relatório

Relatório dispensado na forma do artigo 38, caput, da Lei 9.099/95.

II. Fundamentação


Julgo antecipadamente o feito, porquanto a solução dos autos pode ser obtida da análise do direito que disciplina a matéria, bem como pelo fato de que as provas carreadas são suficientes para a formação de meu convencimento. Valho-me, pois, do artigo 355, inciso I, do Código de Processo Civil.

Preliminarmente, cumpre esclarecer acerca da aplicabilidade das Convenções de Varsóvia e Montreal ao caso em tela.

Em julgamento do Recurso Extraordinário n. 636331, em sede de repercussão geral, assim decidiu a Suprema Corte:

Recurso extraordinário com repercussão geral. 2. Extravio de bagagem. Dano material. Limitação. Antinomia. Convenção de Varsóvia. Código de Defesa do Consumidor. 3. Julgamento de mérito. É aplicável o limite indenizatório estabelecido na Convenção de Varsóvia e demais acordos internacionais subscritos pelo Brasil, em relação às condenações por dano material decorrente de extravio de bagagem, em voos internacionais. 5. Repercussão geral. Tema 210. Fixação da tese: "Nos termos do art. 178 da Constituição da República, as normas e os tratados internacionais limitadores da responsabilidade das transportadoras aéreas de passageiros, especialmente as Convenções de Varsóvia e Montreal, têm prevalência em relação ao Código de Defesa do Consumidor". 6. Caso concreto. Acórdão que aplicou o Código de Defesa do Consumidor. Indenização superior ao limite previsto no art. 22 da Convenção de Varsóvia, com as modificações efetuadas pelos acordos internacionais posteriores. Decisão recorrida reformada, para reduzir o valor da condenação por danos materiais, limitando-o ao patamar estabelecido na legislação internacional. 7. Recurso a que se dá provimento. (RE 636331, Relator(a):  Min. GILMAR MENDES, Tribunal Pleno, julgado em 25/05/2017, PROCESSO ELETRÔNICO DJe-257 DIVULG 10-11-2017 PUBLIC 13-11-2017) (Grifei.)


Desse modo, aplicar-se-ão as normas internacionais naquilo que lhes couber, ou seja, na análise do pedido de danos materiais. Os demais pedidos serão analisados com base no Código de Defesa do Consumidor, vez que as partes envolvidas na avença se enquadram nos conceitos de fornecedor e consumidor, dispostos nos artigos 3.º e 2.º da Lei n. 8.078/1990.

Pois bem. 

Infiro dos autos que na viagem referente ao trecho Rio de Janeiro - Paris, na data de 19/12/2016, a parte autora foi surpreendida com o extravio de sua bagagem no momento da chegada do voo. Foi informada que sua mala seria entregue no endereço indicado, o que não ocorreu. Logo, entrou em contato com a ré diversas vezes a fim de reaver sua bagagem. A mala, contudo, somente lhe foi restituída após 14 (quatorze) dias.

Diante disso, postula a condenação da ré ao pagamento de indenização por danos morais no valor de R$ 18.000,00 (dezoito mil reais), além de ressarcimento de valores gastos com a compra de itens de vestuário necessários para prosseguimento da viagem e com as diversas ligações telefônicas realizadas à ré no intuito de recuperar sua mala.

1. Danos morais

Em sede de contestação, aduz a parte ré que cumpriu o prazo de devolução de bagagem extraviada estipulado pela Resolução n. 400 da Agência Nacional de Aviação Civil (ANAC), qual seja o de 21 dias em caso de voo internacional, não havendo nenhuma irregularidade em sua conduta e não ensejando assim reparação por danos materiais ou morais à autora. 

No entanto, é flagrante que a situação ocorrida e gerada pela ré causou transtorno e angústia ao autor, uma vez que teve que continuar a viagem sem seus pertences. Assim, considerando a aplicação do Código Consumerista, constato ter havido efetivo abalo moral ao requerente, devendo a requerida ser condenada a indenizá-lo.

Nesse sentido:

APELAÇÃO CÍVEL. INDENIZAÇÃO. SERVIÇO PÚBLICO CONCEDIDO. TRANSPORTE AÉREO. EXTRAVIO DE BAGAGEM. ABALO MORAL NÃO VERIFICADO PELO MAGISTRADO. RESSARCIMENTO APENAS DOS PREJUÍZOS MATERIAIS. DECRETO DE PARCIAL PROCEDÊNCIA. PRETENSA COMPENSAÇÃO PELO DANO MORAL SUPORTADO. TESE ACOLHIDA. ABALO IN RE IPSA. DEVER DE INDENIZAR CONFIGURADO. FIXAÇÃO DO QUANTUM EM MONTANTE PROPORCIONAL AO CASO E CONFORME PRECEDENTES DESTE COLEGIADO. RECURSO PROVIDO.   'É inquestionável o abalo moral sofrido por passageiro que teve sua bagagem extraviada por falha operacional de empresa aérea, sendo inegáveis o aborrecimento, o transtorno e o sofrimento que essa circunstância gera no espírito do passageiro, situação que certamente escapa da condição de mero dissabor cotidiano' (AC n. 2008.065854-4, de Urussanga, rel. Des. Eládio Torret Rocha) (TJSC, AC n. 2012.049768-8, rel. Des. Pedro Manoel Abreu, j. 3-2-2015). (TJSC, Apelação n. NUMERO_PROC, de Criciúma, rel. Des. Edemar Gruber, j. 14-07-2016). (grifei)

Nesse contexto, tratando-se de relação regida pelo código consumerista, comprovada a ocorrência do extravio da bagagem e não existindo qualquer excludente de responsabilidade, deve a parte ré ser condenada a indenizar a parte autora pelos danos extrapatrimoniais experimentados.

Acerca do quanto devido, tendo em vista os valores arbitrados em situações similares por este Juízo, bem como considerando que a parte autora permaneceu sem seus pertences pelo período de 14 (quatorze) dias, na viagem de ida, sem perder de vista o caráter pedagógico e punitivo da cominação, entendo que a quantia de R$ 10.000,00 (dez mil reais) mostra-se adequada a indenizá-la pelos infortúnios vivenciados. 

Após fixar o valor da indenização, cabe dizer que a correção monetária flui do arbitramento (enunciado 362 da Súmula do STJ) e os juros de mora da citação (falta de cumprimento dos deveres do contrato firmado entre as partes - (STJ, EDcl no REsp 400843 / RS, Relator Ministro CARLOS ALBERTO MENEZES DIREITO, j. em 09.08.2007)).

2. Danos materiais

Estabelece a Convenção de Montreal, em seu Art. 19:

O transportador é responsável pelo dano ocasionado por atrasos no transporte aéreo de passageiros, bagagem ou carga. Não obstante, o transportador não será responsável pelo dano ocasionado por atraso se prova que ele e seus prepostos adotaram todas as medidas que eram razoavelmente necessárias para evitar o dano ou que lhes foi impossível, a um e a outros, adotar tais medidas. 

No caso em apreço, observo que o réu eximiu-se de comprovar a mencionada excludente.

Ainda, o Art. 22, item 2: 

No transporte de bagagem, a responsabilidade do transportador em caso de destruição, perda, avaria ou atraso se limita a 1.000 Direitos Especiais de Saque por passageiro, a menos que o passageiro haja feito ao transportador, ao entregar-lhe a bagagem registrada, uma declaração especial de valor da entrega desta no lugar de destino, e tenha pago uma quantia suplementar, se for cabível. Neste caso, o transportador estará obrigado a pagar uma soma que não excederá o valor declarado, a menos que prove que este valor é superior ao valor real da entrega no lugar de destino.

A parte autora comprova na exordial gastos com a compra de roupas e outros itens, além de gastos com ligações realizadas à ré a fim de reaver sua bagagem (fls. 13, 19 e 20). A parte ré, contudo, insurge-se quanto à integração dos bens adquiridos ao patrimônio da autora, posicionamento ao qual não me filio.

Assim, com base nos valores indicados nos comprovantes às fls. 13, 19 e 20 (não impugnados pela ré), observo que o somatório totaliza 242,87 Euros, dentro, portanto, do limite estabelecido pela norma internacional.

Considerando que não se admite sentença ilíquida em sede de Juizado (art. 38, parágrafo único da Lei 9.099/1995), de plano, determino a conversão dos valores de acordo com a cotação do Euro nos dias 22/12/2016 (fl. 13 - vestuário)  e 02/01/2017 (fls. 19 e 20 – ligações telefônicas).

			Assim, considerando a taxa de conversão do Euro para o Real brasileiro, quais sejam, 3,4828 e 3,4264, respectivamente às datas supramencionadas, conforme conversão realizada pelo sítio do Banco Central do Brasil, o valor da quantia paga pelo objetos comprados na data de 22/12/2016 (189,50 euros) corresponde a R$ R$ 659,99 (seiscentos e cinquenta e nove reais e noventa e nove centavos) e na data de 02/01/2017 (53,37 Euros), R$ 182,87 (cento e oitenta e dois reais e oitenta e sete centavos). 

			Procedente, portanto, o pedido de condenação da ré ao pagamento de indenização por danos materiais no montante total de R$ 842,86 (oitocentos e quarenta e dois reais e oitenta e seis centavos).


P. R. I.

Arquivem-se oportunamente. 


Florianópolis (SC), 27 de fevereiro de 2019.


Lucilene dos Santos

Juíza Substituta
