# Supplementary material for: Regression applied to legal judgments to predict compensation for immaterial damage
Source: PeerJ Comput Sci. 2023 Mar 23;9:e1225. doi: 10.7717/peerj-cs.1225 (PMC10280496; doi:10.7717/peerj-cs.1225)
Supplement: Supplemental Information 2 [file peerj-cs-09-1225-s002.zip › 8.txt]

Autos n° NUMERO_PROC 

Ação: Procedimento do Juizado Especial Cível/PROC 

Autor: AUTOR


Réu: REU


Vistos etc.

I. Relatório

Relatório dispensado na forma do artigo 38, caput, da Lei 9.099/95.

II. Fundamentação


Julgo antecipadamente o feito, porquanto a solução dos autos pode ser obtida da análise do direito que disciplina a matéria, bem como pelo fato de que as provas carreadas são suficientes para a formação de meu convencimento. Valho-me, pois, do artigo 355, inciso I, do Código de Processo Civil.

Além disso, impende ressaltar que a presente demanda se consubstancia em relação de consumo, uma vez que as partes envolvidas na avença se enquadram nos conceitos de fornecedor e consumidor, dispostos nos arts. 3º e 2º da Lei 8.078/1990, respectivamente, sendo, portanto, imperioso que lhe sejam aplicados os preceitos insculpidos no Código de Defesa do Consumidor.

Friso, ademais, não haver aplicação das Convenções de Varsóvia e de Montreal ao caso em exame, pois relacionado a transporte aéreo nacional.

Quanto ao ônus probatório, segundo entendimento do Superior Tribunal de Justiça:

O regime geral, ou comum, de distribuição da carga probatória assenta-se no art. 333, caput, do Código de Processo Civil. Trata-se de modelo abstrato, apriorístico e estático, mas não absoluto, que, por isso mesmo, sofre abrandamento pelo próprio legislador, sob o influxo do ônus dinâmico da prova, com o duplo objetivo de corrigir eventuais iniquidades práticas (a probatio diabólica, p. ex., a inviabilizar legítimas pretensões, mormente dos sujeitos vulneráveis) e instituir um ambiente ético-processual virtuoso, em cumprimento ao espírito e letra da Constituição de 1988 e das máximas do Estado Social de Direito. 3. No processo civil, a técnica do ônus dinâmico da prova concretiza e aglutina os cânones da solidariedade, da facilitação do acesso à Justiça, da efetividade da prestação jurisdicional e do combate às desigualdades, bem como expressa um renovado due process, tudo a exigir uma genuína e sincera cooperação entre os sujeitos na demanda. 4. O legislador, diretamente na lei (= ope legis), ou por meio de poderes que atribui, específica ou genericamente, ao juiz (= ope judicis), modifica a incidência do onus probandi, transferindo-o para a parte em melhores condições de suportá-lo ou cumpri-lo eficaz e eficientemente, tanto mais em relações jurídicas nas quais ora claudiquem direitos indisponíveis ou intergeracionais, ora as vítimas transitem no universo movediço em que convergem incertezas tecnológicas, informações cobertas por sigilo industrial, conhecimento especializado, redes de causalidade complexa, bem como danos futuros, de manifestação diferida, protraída ou prolongada. (STJ. REsp 883656 / RS. Segunda Turma. Min. Herman Benjamin. DJe 28/02/2012).

Ou seja, aquele que melhor condições possui de produzir a prova é quem deverá fazê-lo.

Pois bem. 

Infiro dos autos que a parte requerente comprou passagem para o trecho Chapecó / Florianópolis, com chegada prevista no dia 20/07/2018 às 17h15min. Ocorre, contudo, que o voo foi cancelado e à autora foram disponibilizadas três alternativas, quais sejam, a estadia na cidade de Chapecó até o dia 22/07/2018, em hospedagem custeada pela ré; a restituição do valor da passagem aérea; ou o retorno a Florianópolis em ônibus fretado pela empresa. Diante da necessidade de regressar ainda naquele dia, a autora optou pela viagem em ônibus fretado, acarretando, no entanto, um atraso de aproximadamente 8 (oito) horas para a chegada ao destino.

A autora sustenta também que não lhe foi prestada a devida assistência quanto à alimentação durante a viagem de ônibus, e, portanto, teve  que desembolsar a quantia de R$ 29,00 (vinte e nove reais) para cobrir seus gastos com janta. Além disso, alega que teve que pagar uma diária extra no estacionamento do aeroporto de Florianópolis, onde havia deixado seu veículo, no importe de R$ 41,00 (quarenta e um reais).

Em sede de contestação, aduz a parte ré que o cancelamento do voo se deu em decorrência da queda de um radar no aeroporto de Guarulhos/SP, circunstância que constitui excludente de responsabilidade do transportador, correspondendo à força maior, ou seja, evento totalmente alheio à vontade da ré, a qual não teve qualquer participação ou culpa no ocorrido. 

Eximiu-se, no entanto, de trazer aos autos provas que corroborassem sua versão quanto à indisponibilidade de operação no aeroporto ou no trajeto realizado pela parte demandante, ônus que lhe pertencia. A requerida apresenta como meio de prova de suas alegações apenas algumas reportagens (fls. 33/34) indicando a queda do radar à data do voo da autora. Contudo, observo que nos referidos documentos não há menção de qualquer informação acerca do fechamento do aeroporto indicada por órgão oficial.

Dessa forma, a justificativa apresentada não serve como excludente de responsabilidade. Assim, entendo que a falha no radar, não provada, não serve como justificativa para o atraso relatado.

Em situação similar, já decidiu o Tribunal de Justiça de Santa Catarina: 

O pouso e a decolagem não se operam de forma automática, pela simples vontade de passageiros ou da própria companhia aérea. Em nome da segurança do voo, podem ocorrer atrasos ou mesmo cancelamento de determinados voos. Entretanto, compete à companhia aérea a prova documental, oriunda de órgãos oficiais reconhecidos, de que determinados vôos foram cancelados por circunstâncias absolutamente alheias à vontade da empresa, prova que não pode ser relegada à juntada de extratos com complexas siglas e de interpretação duvidosa, mormente quando outras companhias aéreas estariam operando normalmente no mesmo aeródromo. A prova de caso fortuito ou de força maior que impediu o cumprimento do contrato de transporte pertence à companhia aérea. (TJSC, Apelação Cível n. 2008.601118-2, de Rio do Sul, rel. Des. Leandro Passig Mendes , j. 27-10-2008) (grifou-se)

Acrescento que, em situações de atraso ou cancelamento de voo, o simples fato de seu retorno ter demorado mais do que o planejado já enseja condenação da ré pelos danos advindos do atraso. 

Cabe ressaltar, ainda, que a autora acosta aos autos documentos que atestam a saída de outros voos de Chapecó com destino a Florianópolis à data dos fatos (fls. 12 e 13), e que não foram impugnados pela ré.

No que se refere à falha na assistência, não se desincumbiu a ré de provar que esta foi prestada de forma adequada. Isso porque não apresenta qualquer voucher de alimentação que amparasse a autora durante as horas despendidas em função da viagem de ônibus.

Dessa forma, entendo que é cristalina a angústia e o sofrimento vividos por quem necessita passar muito mais tempo do que o programado em aeroportos ou em viagem, agravada a situação no caso pela necessidade da parte autora realizar o trajeto em ônibus – em uma longa e desgastante viagem que não fora programada, sem fornecimento da devida assistência.

Nesse contexto, tratando-se de relação regida pelo código consumerista, comprovada a ocorrência do atraso e não existindo qualquer excludente de responsabilidade, deve a parte ré ser condenada a indenizar a parte acionante pelos danos extrapatrimoniais experimentados.

Acerca do quanto devido, tendo em vista os valores arbitrados em situações similares por este Juízo, ponderando o atraso na chegada ao destino em torno de 8 horas, bem como o fato da viagem ter sido realizada por meio de transporte mais oneroso, além da falha na prestação de serviço, sem perder de vista o caráter pedagógico e punitivo da cominação, entendo que a quantia de R$ R$ 5.000,00 (cinco mil reais), mostra-se adequada a indenizá-la pelos infortúnios vivenciados. 

Após fixar o valor da indenização, cabe dizer que a correção monetária flui do arbitramento (enunciado 362 da Súmula do STJ) e os juros de mora da citação (falta de cumprimento dos deveres do contrato firmado entre as partes - (STJ, EDcl no REsp 400843 / RS, Relator Ministro CARLOS ALBERTO MENEZES DIREITO, j. em 09.08.2007)).

Quanto aos danos materiais, no caso em apreço, alega a autora que, devido ao cancelamento do voo, assim como a reacomodação em uma viagem de ônibus e o atraso com que chegou a seu destino, a autora teve que arcar com gastos de alimentação durante o trajeto (fl. 17), bem como com uma diária extra de estacionamento (fl. 18). No que se refere ao gasto com outra diária para seu carro no estacionamento do aeroporto de Florianópolis, constato que não é decorrente do atraso do voo. Isto porque diante do horário de seu voo de ida (12h10min) – quando, provavelmente, deixou seu veículo no estacionamento - e de chegada original (17h15min) a autora teria que pagar por duas diárias, independentemente do atraso em seu retorno. Já o valor despendido com alimentação tendo sido devidamente comprovado, deve a ré ressarcir a referida quantia por conta do atraso por ela gerado.


P. R. I.

Arquivem-se oportunamente. 


Florianópolis (SC), 27 de fevereiro de 2019.


Lucilene dos Santos

Juíza Substituta
