# Supplementary material for: Regression applied to legal judgments to predict compensation for immaterial damage
Source: PeerJ Comput Sci. 2023 Mar 23;9:e1225. doi: 10.7717/peerj-cs.1225 (PMC10280496; doi:10.7717/peerj-cs.1225)
Supplement: Supplemental Information 2 [file peerj-cs-09-1225-s002.zip › 11.txt]

Autos n° NUMERO_PROC 

Ação: Procedimento do Juizado Especial Cível/PROC 

Autor: AUTOR


Réu: REU


Vistos etc.


I. Relatório

Relatório dispensado na forma do artigo 38, caput, da Lei n. 9.099/95.

II. Fundamentação


Julgo antecipadamente o feito, porquanto a solução dos autos pode ser obtida da análise do direito que disciplina a matéria, bem como pelo fato de que as provas carreadas são suficientes para a formação de meu convencimento. Valho-me, pois, do artigo 355, inciso I, do Código de Processo Civil.

No caso em tela, não há pedido de indenização por danos materiais, uma vez que a parte autora fundamenta o pleito tão somente nos dissabores vivenciados pelos atrasos e idas e vindas em aeroportos, abalos de caráter extrapatrimonial.

Assim, incabível na hipótese a aplicação das Convenções de Montreal e Varsóvia, visto que, conforme assentado pelo Supremo Tribunal Federal no julgamento do Recurso Extraordinário n. 636661 (repercussão geral), a limitação veiculada pelas normas internacionais incide apenas às indenizações de cunho material.

Desse modo, o pedido será analisado com base no Código de Defesa do Consumidor, vez que as partes envolvidas na avença se enquadram nos conceitos de fornecedor e consumidor, dispostos nos artigos 3.º e 2.º da Lei n. 8.078/1990.

Preliminarmente, a requerida OceanAir Linhas Aéreas S/A sustenta sua ilegitimidade passiva ad causam, pois opera apenas trechos domésticos no território brasileiro, não realizando voos internacionais, e, portanto, não tendo ingerência sobre o atraso do voo que deu azo a esta demanda.

Registro, ainda, que a empresa Aerovias del Continente Americano S.A. - Avianca compareceu espontaneamente ao processo e apresentou contestação, assumindo a legitimidade do polo passivo na presente demanda. Ademais, não vislumbro, em função disso, prejuízos aos autores ou à solução da lide.

Assim, acolho a preliminar de ilegitimidade passiva levantada pela requerida OceanAir Linhas Aéreas S/A e dou prosseguimento ao feito com relação à ré Aerovias del Continente Americano S.A. - Avianca no polo passivo.

Pois bem.

Infiro dos autos que os autores compraram passagens aéreas da companhia ré para viajar de Navegantes a Miami, com chegada prevista no dia 04/03/2018 às 17h56min. O itinerário previa voos entre Navegantes – Guarulhos – Bogotá – Miami. Ocorre, contudo, que o voo referente ao trecho Guarulhos – Bogotá atrasou, acarretando a perda da conexão subsequente e a necessidade de sua reacomodação em novos voos, o que ocasionou um atraso de aproximadamente 8 (oito) horas para chegada ao destino final.

Os autores afirmam, também, que embora lhes tenha sido disponibilizada acomodação em hospedagem durante o tempo de espera pelo novo voo em Bogotá, tiveram exíguo tempo para descansarem e se alimentarem no hotel em que foram alojados. Alegam, ainda, que o autor Rodolfo faz uso de medicamento para a trombose e que havia tomado uma injeção prévia com duração para o tempo estimado originalmente para a conclusão da viagem (fls. 9/10).

Diante disso, requerem a condenação da ré ao pagamento de R$ 19.080,00 (dezenove mil e oitenta reais) a título de indenização por danos morais.

Em sede de contestação, aduz a parte ré que o cancelamento do voo ocorreu em razão de uma manutenção não programada na aeronave, que constitui excludente de responsabilidade do transportador, correspondendo a caso fortuito, ou seja, evento totalmente alheio à vontade da ré, a qual não teve qualquer participação ou culpa no ocorrido. Alega, ainda, ter providenciado toda a devida assistência aos autores.

Eximiu-se, no entanto, de trazer aos autos quaisquer provas que corroborassem sua versão, qual seja, que tomou todas as providências necessárias para que não houvesse qualquer defeito na aeronave. Ainda, acerca da tese de ocorrência de caso fortuito, é consabido que a necessidade de realização de reparo em aeronave não é capaz de excluir a responsabilidade do prestador de serviços, porquanto a situação é absolutamente previsível. Nesse sentido: 

RECURSO INOMINADO. AÇÃO DE INDENIZAÇÃO POR DANOS MORAIS. CONTRATO DE TRANSPORTE AÉREO. VOO INTERNACIONAL. ATRASO E CANCELAMENTO DO VOO. MANUTENÇÃO DE AERONAVE. PROBLEMAS TÉCNICOS INSERTOS NOS RISCOS DA PRÓPRIA ATIVIDADE. PREVISIBILIDADE. RESPONSABILIDADE CIVIL OBJETIVA DA EMPRESA AÉREA. FALHA NOS SERVIÇOS PRESTADOS. AUSÊNCIA DE ASSISTÊNCIA MÍNIMA E SATISFATÓRIA. DEVER DE INDENIZAR CONFIGURADO. Segundo o Superior Tribunal Justiça "o dano moral decorrente de atraso de voo opera-se in re ipsa. O desconforto, a aflição e os transtornos suportados pelo passageiro não precisam ser provados, na medida em que derivam do próprio fato" (STJ, 4ª Turma, Rel. Min. Raul Araújo, AgRg no Ag 1306693/RJ, j. 16-8-2011) (TJSC, Recurso Inominado n. NUMERO_PROC, da Capital - Eduardo Luz, rel. Des. Rudson Marcos, Primeira Turma de Recursos - Capital, j. 27-04-2017).

Quanto à ocorrência do dano moral em situações de atraso de voo, o simples fato de sua chegada ter demorado mais do que o planejado já enseja condenação da empresa ré pelos danos advindos do atraso. É cristalina a angústia e o sofrimento vividos por quem necessita passar muito mais tempo do que o programado em aeroportos.

Nesse contexto, tratando-se de relação regida pelo Código Consumerista, comprovada a ocorrência do atraso e não existindo qualquer excludente de responsabilidade, deve a parte ré ser condenada a indenizar a parte acionante pelos danos extrapatrimoniais experimentados.

Quanto aos danos morais, muito embora sejam presumidos os incômodos advindos de um atraso de voo, no caso dos autos, observo que a empresa requerida prestou alguma assistência – transporte, hospedagem e alimentação – à parte demandante. Apesar de ser esse o comportamento esperado de qualquer companhia aérea que tenha dado causa ao atraso do passageiro, é consabido que, em grande parte das vezes, isso não ocorre, ficando os consumidores a sua própria sorte.

Assim, tendo em vista os valores arbitrados em situações similares por este Juízo, bem como ponderando o fato de ter sido prestado algum auxilio à parte autora (hospedagem e alimentação) e o período de atraso (aproximadamente 8 horas), sem perder de vista o caráter pedagógico e punitivo da cominação, entendo que a quantia de R$ 4.000,00 (quatro mil reais), sendo R$ 2.000,00 (dois mil reais) a cada autor, mostra-se adequada a indenizá-los pelos infortúnios vivenciados. 

Após fixar o valor da indenização, cabe dizer que a correção monetária flui do arbitramento (Enunciado n. 362 da Súmula do STJ), e os juros de mora, da citação (falta de cumprimento dos deveres do contrato firmado entre as partes - (STJ, EDcl no REsp 400843 / RS, Relator Ministro CARLOS ALBERTO MENEZES DIREITO, j. em 09.08.2007)).


P. R. I.

Arquivem-se oportunamente. 


Florianópolis (SC), 20 de maio de 2019.


Vânia Petermann 

Juíza de Direito
