# Supplementary material for: Regression applied to legal judgments to predict compensation for immaterial damage
Source: PeerJ Comput Sci. 2023 Mar 23;9:e1225. doi: 10.7717/peerj-cs.1225 (PMC10280496; doi:10.7717/peerj-cs.1225)
Supplement: Supplemental Information 2 [file peerj-cs-09-1225-s002.zip › 14.txt]

Autos n° NUMERO_PROC 

Ação: Procedimento do Juizado Especial Cível/PROC 

Autor: AUTOR


Réu: REU


Vistos, etc.


I. Relatório

Relatório dispensado na forma do artigo 38, caput, da Lei 9.099/95.

II. Fundamentação


Julgo antecipadamente o feito, porquanto a solução dos autos pode ser obtida da análise do direito que disciplina a matéria, bem como pelo fato de que as provas carreadas são suficientes para a formação de meu convencimento. Valho-me, pois, do artigo 355, inciso I, do Código de Processo Civil.

Além disso, impende ressaltar que a presente demanda se consubstancia em relação de consumo, uma vez que as partes envolvidas na avença se enquadram nos conceitos de fornecedor e consumidor, dispostos nos arts. 3º e 2º da Lei 8.078/1990, respectivamente, sendo, portanto, imperioso que lhe sejam aplicados os preceitos insculpidos no Código de Defesa do Consumidor.

Friso, ademais, não haver aplicação das Convenções de Varsóvia e de Montreal ao caso em exame, pois o tratado aplica-se exclusivamente a litígios envolvendo transporte aéreo internacional. E, no caso, embora tenha também o autor realizado viagem internacional, trata-se de discussão referente à viagem no trecho Rio de Janeiro – São Paulo – Florianópolis, operado pela ré, sem que tenha sido juntado aos autos documento que remeta à conexão dos voos nacional e internacional, de modo que serão considerados viagens independentes.

Pois bem. 

Infiro dos autos que, na viagem de retorno, após desembarque de uma viagem internacional no aeroporto do Rio de Janeiro, na data de 15/10/2017, o autor prosseguiu sua viagem em aeronave da requerida, levando consigo uma bagagem de mão no trecho Rio de Janeiro – São Paulo. Contudo, alega que foi impedido de despachar a mala de mão no voo relativo ao trecho São Paulo – Florianópolis, ainda que a mala estivesse dentro dos padrões impostos pela própria companhia, sendo obrigado a despachá-la.

Ocorre que, ao chegar em Florianópolis, foi surpreendido com o extravio de sua bagagem, a qual nunca lhe fora devolvida.

Diante disso, postula a condenação da ré ao pagamento de indenização por danos morais no valor de R$ 10.000,00 (dez mil reais), além de ressarcimento dos valores correspondentes aos produtos perdidos com o extravio da bagagem, em dobro, equivalente a R$ 18.000,00 (dezoito mil reais).

Em sede de contestação, aduz a parte ré que o autor recebeu toda a assistência necessária, de modo que a perda de pertences materiais não enseja violação a direito da personalidade. Refutou o pedido de danos materiais, inicialmente em face da juntada de documentos ilegíveis, bem como em razão de o autor não ter efetuado a declaração dos bens ao despachar sua bagagem, além de indicar itens como o relógio que poderia ser levado pelo autor em seu próprio pulso. Ainda apresentou uma planilha com valores dos bens indicados pelo autor na inicial, vez que considera que o montante indicado pelo acionante encontra-se "fora da realidade", não merecendo também prosperar a condenação da restituição do valor na forma dobrada, já que não se trata de pagamento indevido.

Após a determinação para juntada de documentos na forma legível (decisão à fl. 104), a parte ré, com base na declaração contida no Boletim de Ocorrência (fl. 109), aponta que o autor embarcou com mais de uma bagagem de mão na aeronave, de modo que é possível inferir que os itens indicados na inicial poderiam ter sido distribuídos em outras bagagens. Impugna ainda os documentos pelo fato de estarem em língua estrangeira, sem a respectiva apresentação de tradução juramentada.

Da análise dos autos, entendo, que é fato incontroverso o extravio definitivo da bagagem do autor, o que foi admitido pelas partes.

Sendo assim, é flagrante que a situação ocorrida e gerada pela ré causou transtorno e angústia à parte autora, uma vez que teve que perdeu todos os itens existentes em sua bagagem. Assim, constato ter havido efetivo abalo moral à parte requerente, devendo a parte acionada ser condenada a indenizá-la.

Nesse sentido:

APELAÇÃO CÍVEL. INDENIZAÇÃO. SERVIÇO PÚBLICO CONCEDIDO. TRANSPORTE AÉREO. EXTRAVIO DE BAGAGEM. ABALO MORAL NÃO VERIFICADO PELO MAGISTRADO. RESSARCIMENTO APENAS DOS PREJUÍZOS MATERIAIS. DECRETO DE PARCIAL PROCEDÊNCIA. PRETENSA COMPENSAÇÃO PELO DANO MORAL SUPORTADO. TESE ACOLHIDA. ABALO IN RE IPSA. DEVER DE INDENIZAR CONFIGURADO. FIXAÇÃO DO QUANTUM EM MONTANTE PROPORCIONAL AO CASO E CONFORME PRECEDENTES DESTE COLEGIADO. RECURSO PROVIDO.   'É inquestionável o abalo moral sofrido por passageiro que teve sua bagagem extraviada por falha operacional de empresa aérea, sendo inegáveis o aborrecimento, o transtorno e o sofrimento que essa circunstância gera no espírito do passageiro, situação que certamente escapa da condição de mero dissabor cotidiano' (AC n. 2008.065854-4, de Urussanga, rel. Des. Eládio Torret Rocha) (TJSC, AC n. 2012.049768-8, rel. Des. Pedro Manoel Abreu, j. 3-2-2015). (TJSC, Apelação n. NUMERO_PROC, de Criciúma, rel. Des. Edemar Gruber, j. 14-07-2016). (grifei)

Nesse contexto, tratando-se de relação regida pelo código consumerista, comprovada a ocorrência do extravio da bagagem e não existindo qualquer excludente de responsabilidade, deve a parte ré ser condenada a indenizar a parte autora pelos danos extrapatrimoniais experimentados.

Acerca do quanto devido, tendo em vista os valores arbitrados em situações similares por este Juízo, bem como considerando o extravio definitivo da bagagem, sem perder de vista o caráter pedagógico e punitivo da cominação, entendo que a quantia de R$ 10.000,00 (dez mil reais), mostra-se adequada a indenizá-la pelos infortúnios vivenciados. 

Após fixar o valor da indenização, cabe dizer que a correção monetária flui do arbitramento (enunciado 362 da Súmula do STJ) e os juros de mora da citação (falta de cumprimento dos deveres do contrato firmado entre as partes - (STJ, EDcl no REsp 400843 / RS, Relator Ministro CARLOS ALBERTO MENEZES DIREITO, j. em 09.08.2007)).

No que se refere ao pedido de danos materiais, referente ao pedido de restituição do valor dos itens contidos no interior da bagagem, como meio de provas, a parte autora apresenta notas fiscais às fls. 111/115, bem como o inventário e o Registro de Irregularidade de Bagagem às fl. 110 e 116, respectivamente.

A ré, por sua vez, impugnou especificamente os valores apresentados pelo autor na planilha à fl. 11, contrapondo-os com a tabela às fls. 34/35. 

Em relação à impugnação da ré quanto ao documentos em língua estrangeira acostados aos autos pelo autor, em que pese a regra existente no art. 192 do Código de Processo Civil no sentido de ser obrigatório o uso da língua portuguesa nos atos e termos do processo, referida regra pode ser mitigada quando não houver obstáculos para a sua compreensão ou valoração. 

No caso em apreço, tratam-se de documentos simples, notas fiscais, que apesar de redigidos em língua estrangeira, não exprimem quaisquer dificuldades para sua compreensão.

De plano, improcedente o pedido de restituição em dobro dos valores, vez que o caso não se enquadra no dispositivo previsto no parágrafo único do art. 42 do Código de Defesa do Consumidor, pois não se trata de pagamento indevido. Resta contudo, analisar a quantia devida na forma simples.

Da análise dos objetos comprados e os correspondentes valores indicados nas notas fiscais apresentadas, observo que o item mais caro custou $89,99 dólares (nota fiscal Watch Station – fl. 111), o que, de acordo com a cotação do dia do retorno da viagem (14/10/2017), vez que a nota não apresenta data, corresponde a R$ 280,91 (duzentos e oitenta reais e noventa e um centavos). Dessa forma, entendo que os valores indicados na planilha apresentada pelo autor estão superestimados em relação àqueles indicados nas notas fiscais.

Dessa forma, os valores apontados na planilha apresentada pelo réu às fls. 34/35, já que indicam os itens constantes no inventário de bagagem à fl. 110, em valores mais factíveis, representam o montante que deverá ser ressarcido ao autor a título de danos materiais. Procedente, pois, a condenação da ré ao pagamento do montante de R$  5.619,26 (cinco mil, seiscentos e dezenove reais e vinte e seis centavos) a título de danos materiais.


P. R. I.

Arquivem-se oportunamente. 


Florianópolis (SC), 08 de março de 2019.


Vânia Petermann 

Juíza de Direito
