# Supplementary material for: Regression applied to legal judgments to predict compensation for immaterial damage
Source: PeerJ Comput Sci. 2023 Mar 23;9:e1225. doi: 10.7717/peerj-cs.1225 (PMC10280496; doi:10.7717/peerj-cs.1225)
Supplement: Supplemental Information 2 [file peerj-cs-09-1225-s002.zip › 16.txt]

Autos n° NUMERO_PROC 

Ação: Procedimento do Juizado Especial Cível/PROC 

Autor: AUTOR


Réu: REU


Vistos etc.


I. Relatório

Relatório dispensado na forma do artigo 38, caput, da Lei n. 9.099/95.

II. Fundamentação


Julgo antecipadamente o feito, porquanto a solução dos autos pode ser obtida da análise do direito que disciplina a matéria, bem como pelo fato de que as provas carreadas são suficientes para a formação de meu convencimento. Valho-me, pois, do artigo 355, inciso I, do Código de Processo Civil.

No caso em tela, não há pedido de indenização por danos materiais, uma vez que a parte autora fundamenta o pleito tão somente nos dissabores vivenciados pelos atrasos e idas e vindas em aeroportos, abalos de caráter extrapatrimonial.

Assim, incabível na hipótese a aplicação das Convenções de Montreal e Varsóvia, visto que, conforme assentado pelo Supremo Tribunal Federal no julgamento do Recurso Extraordinário n. 636661 (repercussão geral), a limitação veiculada pelas normas internacionais incide apenas às indenizações de cunho material.

Desse modo, o pedido será analisado com base no Código de Defesa do Consumidor, vez que as partes envolvidas na avença se enquadram nos conceitos de fornecedor e consumidor, dispostos nos artigos 3.º e 2.º da Lei n. 8.078/1990.

			De início, afasto a preliminar de falta de interesse processual, alegada em vista do contrato de transporte aéreo prever, previamente ao ajuizamento judicial, a obrigação de composição extrajudicial por meio da mediação privada. Todavia, trata-se de contrato de adesão em que ao privar o consumidor de seu direito jurisdicional o coloca em excessiva desvantagem conforme alude o art. 51, inciso IV do Código de Defesa do Consumidor. Não obstante, a Constituição Federal de 1988 assegura a inasfatabilidade da jurisdição (art. 5º, XXXV), sendo de pleno direito do Autor buscar pela apreciação do Poder Judiciário neste caso.

Pois bem.

Alega a requerente que adquiriu passagens entre San Andrés (Colômbia) e Porto Alegre, com escalas nas cidades de Bogotá e São Paulo, da companhia aérea ré. O voo referente ao trecho San Andrés – Bogotá, originalmente previsto para decolar às 17h39min do dia 09/05/2018, atrasou injustificadamente e foi remarcado para o dia seguinte. Desta forma, a autora teve que pernoitar no aeroporto com sua família e seu filho menor, sem qualquer auxílio da ré. Além disso, perdeu as conexões seguintes e somente pôde chegar ao seu destino final 24 (vinte e quatro) horas após o horário previsto. Assim, requer, em suma, a condenação da ré ao pagamento de indenização por danos morais na quantia de R$ 19.080,00 (dezenove mil e oitenta reais).

Das provas acostadas aos autos, verifico que é inconteste o atraso do voo e que a requerente foi reacomodada em voos diferentes, somente aportando ao seu destino final em torno de 21 (vinte e uma) horas após o horário originalmente previsto (fl.19).

Em sede de contestação, aduz a parte ré que houve uma alteração no voo no trecho indicado devido à readequação da malha aérea no dia da viagem da autora em função do excessivo índice de tráfego aéreo, ocasionando a perda automática da conexão para os próximo destino, já que não havia mais tempo hábil para a realização dos procedimentos de embarque dos passageiros e suas bagagens. Sustenta ainda que honrou com todos os deveres advindos do contrato firmado com a requerente e que não pode ser responsabilizada pelo atraso, pois este decorreu de fator alheio a sua vontade, caracterizando caso fortuito. 

Sem razão a acionada, contudo.

Em situação similar, já decidiu Turma Recursal do Judiciário catarinense:

RECURSO INOMINADO. AÇÃO DE DANOS MORAIS E MATERIAIS. CONTRATO DE TRANSPORTE AÉREO. VOO NACIONAL. ATRASO DO VOO FLORIANÓPOLIS-SÃO PAULO EM APROXIMADAMENTE DUAS HORAS E TRINTA MINUTOS QUE OCASIONA A PERDA DA CONEXÃO PARA BELO HORIZONTE. SENTENÇA DE PROCEDÊNCIA PARA CONDENAR A PARTE RÉ AO PAGAMENTO DE RESSARCIMENTO DOS DANOS MORAIS.    RECURSO DA GOL LINHAS AÉREAS S.A. FALHA NA PRESTAÇÃO DO SERVIÇO. RESPONSABILIDADE CIVIL OBJETIVA. ALTERAÇÃO DO VOO EM DECORRÊNCIA DO TRÁFEGO AÉREO. INEXISTÊNCIA DE COMPROVAÇÃO DE CULPA EXCLUSIVA DO CONSUMIDOR. ALEGAÇÃO DE CASO FORTUITO. EXCLUDENTE DE RESPONSABILIDADE NÃO VERIFICADA. FORTUITO INTERNO. DANO MORAL IN RE IPSA. INSURGÊNCIA DA PARTE RÉ NO TOCANTE À EXISTÊNCIA DO DANO MORAL E SEU ARBITRAMENTO. MONTANTE ARBITRADO EM CONSONÂNCIA COM OS PARÂMETROS DA PROPORCIONALIDADE E RAZOABILIDADE. PRECEDENTES DESTA TURMA RECURSAL. RECURSO CONHECIDO E DESPROVIDO. SENTENÇA CONFIRMADA POR SEUS PRÓPRIOS FUNDAMENTOS.  (TJSC, Recurso Inominado n. NUMERO_PROC, da Capital - Eduardo Luz, rel. Des. Cláudio Eduardo Regis de Figueiredo e Silva, Primeira Turma de Recursos - Capital, j. 26-07-2018). (Grifei).

No caso em apreço, a responsabilidade ocorre de forma objetiva. Independentemente da existência de culpa, há a responsabilização do fornecedor pela reparação dos danos causados por conta da falha na prestação dos serviços. Portanto, não há a possibilidade da parte ré se eximir da obrigação de indenizar.

Quanto à ocorrência do dano moral em situações de atraso de voo, o simples fato de sua chegada ter demorado mais do que o planejado já enseja condenação da ré pelos danos advindos do atraso. É cristalina a angústia e o sofrimento vividos por quem necessita passar muito mais tempo do que o programado em aeroportos, agravada a situação no caso pela necessidade da parte demandante pernoitar no próprio aeroporto, acompanhada de seu filho menor – que sente com maior intensidade os impactos decorrentes de longas esperas em razão de sua idade – e sem qualquer auxílio da ré. 

Nesse contexto, tratando-se de relação regida pelo Código Consumerista, a qual prevê a responsabilidade objetiva, nos termos do art. 14 da referida lei, comprovada a ocorrência do atraso e não existindo qualquer excludente de responsabilidade, deve a ré ser condenada a indenizar o autor pelos danos extrapatrimoniais experimentados.

Assim, tendo em vista os valores arbitrados em situações similares neste juízo, bem como ponderando o período de atraso (em torno de 21 horas) e o fato da autora estar em companhia de uma criança, sem perder de vista o caráter pedagógico e punitivo da cominação, entendo que a quantia de R$ 13.000,00 (treze mil reais), mostra-se adequada a indenizá-la pelos infortúnios vivenciados. 

Após fixar o valor da indenização, cabe dizer que a correção monetária flui do arbitramento (Enunciado n. 362 da Súmula do STJ), e os juros de mora, da citação (falta de cumprimento dos deveres do contrato firmado entre as partes - (STJ, EDcl no REsp 400843 / RS, Relator Ministro CARLOS ALBERTO MENEZES DIREITO, j. em 09.08.2007)).


P. R. I.

Arquivem-se oportunamente. 


Florianópolis (SC), 27 de março de 2019.


Vânia Petermann 

Juíza de Direito
