# Supplementary material for: Regression applied to legal judgments to predict compensation for immaterial damage
Source: PeerJ Comput Sci. 2023 Mar 23;9:e1225. doi: 10.7717/peerj-cs.1225 (PMC10280496; doi:10.7717/peerj-cs.1225)
Supplement: Supplemental Information 2 [file peerj-cs-09-1225-s002.zip › 17.txt]

Autos n° NUMERO_PROC 

Ação: Procedimento do Juizado Especial Cível/PROC 

Autor: AUTOR


Réu: REU


Vistos, etc.


I. Relatório

Relatório dispensado na forma do artigo 38, caput, da Lei 9.099/95.

II. Fundamentação


Julgo antecipadamente o processo, porquanto sua solução pode ser obtida da análise do direito que disciplina a matéria, bem como porque as provas carreadas aos autos serem suficientes para a formação de meu convencimento. Valho-me, pois, do art. 355, I, do Código de Processo Civil.

Além disso, impende ressaltar que a presente demanda se consubstancia em relação de consumo, uma vez que as partes envolvidas na avença se enquadram nos conceitos de fornecedor e consumidor, dispostos nos arts. 3º e 2º da Lei 8.078/1990, respectivamente, sendo, portanto, imperioso que lhe sejam aplicados os preceitos insculpidos no Código de Defesa do Consumidor.

Friso, ademais, não haver aplicação das Convenções de Varsóvia e de Montreal ao caso em exame, pois relacionado a transporte aéreo nacional.

Pretende a parte autora ser indenizada pelos danos morais sofridos em razão do cancelamento do voo operado pela empresa ré no trecho Brasília - Florianópolis, na data de 08/12/2017. Alega que, diante de problemas na aeronave, o voo, cuja partida estava prevista para às 20h10min, foi remarcado para decolar às 01h30min. Em decorrência disso, a parte acionante, que chegaria em Florianópolis às 22h36min, chegou ao seu destino somente às 04h31min do dia seguinte, com aproximadamente 6 (seis) horas de atraso, bem como perdeu uma festa surpresa planejada por seus familiares para celebrar seu aniversário.

Assim, requer, em síntese, a condenação da ré ao pagamento de indenização por danos morais na quantia de R$ 20.000,00 (vinte mil reais).

Em sede de contestação, aduz a parte ré que o cancelamento do voo ocorreu em razão de um problema técnico na aeronave, o qual constitui excludente de responsabilidade do transportador, correspondendo a força maior, ou seja, evento totalmente alheio à vontade da ré, a qual não teve qualquer participação ou culpa no ocorrido. Alega, ainda, ter oferecido assistência (alimentação, comunicação, hospedagem e transporte) à autora, que optou por não usufruí-la.

Eximiu-se, no entanto, de trazer aos autos quaisquer provas que corroborassem sua versão, qual seja, que tomou todas as providências necessárias para que não houvesse qualquer defeito na aeronave. Ainda, acerca da tese de ocorrência de força maior, é consabido que a necessidade de realização de reparo em aeronave não é capaz de excluir a responsabilidade do prestador de serviços, porquanto a situação é absolutamente previsível. Nesse sentido: 

TRANSPORTE AÉREO. REPARAÇÃO DE DANOS MORAIS. ATRASO DE VOO. MANUTENÇÃO DE AERONAVE. PROBLEMAS TÉCNICOS INSERTOS NOS RISCOS DA PRÓPRIA ATIVIDADE. PREVISIBILIDADE. RELAÇÃO DE CONSUMO. RESPONSABILIDADE OBJETIVA. FALHA NA PRESTAÇÃO DO SERVIÇO. FALTA DE ASSISTÊNCIA MATERIAL VERIFICADA. DANOS MORAIS DEVIDOS. SITUAÇÃO QUE ULTRAPASSA O MERO DISSABOR. ABALO ANÍMICO MANIFESTO. QUANTUM REPARATÓRIO. ARBITRAMENTO DO VALOR INDENIZATÓRIO QUE OBEDECE AOS DITAMES DA RAZOABILIDADE E PROPORCIONALIDADE. SENTENÇA MANTIDA POR SEUS PRÓPRIOS FUNDAMENTOS. "A alegada necessidade de manutenção da aeronave não isenta a companhia aérea de responsabilidade, porque a empresa deve programá-la com antecedência de molde a não prejudicar seus consumidores." (TJRS, Recurso Cível Nº 71005608872, Segunda Turma Recursal Cível, Turmas Recursais, Relator: Roberto Behrensdorf Gomes da Silva, Julgado em 29/07/2015). (TJSC, Recurso Inominado n. 2015.400550-5, de Criciúma, rel. Des. Giancarlo Bremer Nones, j. 02-08-2016) (grifei).

No que se refere à prestação de assistência por parte da ré, não restou comprovado que tenha sido disponibilizado à requerente qualquer voucher de alimentação, comunicação, hospedagem ou transporte. Isto porque a ré acosta aos autos tão somente um relatório unilateral no qual discrimina o auxílio prestado a cada passageiro (fl. 43/44) e cópias dos vouchers entregues (fls. 45/59), sem qualquer menção ao nome da autora ou mesmo à sua negativa em receber o auxílio.

Quanto à ocorrência do dano moral em situações de atraso de voo, o simples fato de sua chegada ter demorado mais do que o planejado já enseja condenação da parte ré pelos danos advindos do atraso. É cristalina a angústia e o sofrimento vividos por quem necessita passar muito mais tempo do que o programado em aeroportos.

Ainda, em relação à festa de aniversário surpresa à qual a autora não pôde comparecer, constato não haver nos autos qualquer comprovação de que a reserva no referido restaurante tenha sido feita ou mesmo cancelada. 

Nesse contexto, tratando-se de relação regida pelo Código Consumerista, comprovada a ocorrência do atraso e não existindo qualquer excludente de responsabilidade, deve a requerida ser condenada a indenizar a parte acionante pelos danos extrapatrimoniais experimentados.

Assim, tendo em vista os valores arbitrados em situações similares neste juízo, bem como ponderando o período de atraso de aproximadamente 6 (seis) horas, sem perder de vista o caráter pedagógico e punitivo da cominação, entendo que a quantia de R$ 3.000,00 (três mil reais), mostra-se adequada a indenizá-la pelos infortúnios vivenciados. 

Após fixar o valor da indenização, cabe dizer que a correção monetária flui do arbitramento (Enunciado n. 362 da Súmula do STJ), e os juros de mora, da citação (falta de cumprimento dos deveres do contrato firmado entre as partes - (STJ, EDcl no REsp 400843 / RS, Relator Ministro CARLOS ALBERTO MENEZES DIREITO, j. em 09.08.2007)).


P. R. I.

Arquivem-se oportunamente. 

Florianópolis (SC), 18 de março de 2019.


Vânia Petermann 

Juíza de Direito
