# Supplementary material for: Regression applied to legal judgments to predict compensation for immaterial damage
Source: PeerJ Comput Sci. 2023 Mar 23;9:e1225. doi: 10.7717/peerj-cs.1225 (PMC10280496; doi:10.7717/peerj-cs.1225)
Supplement: Supplemental Information 2 [file peerj-cs-09-1225-s002.zip › 19.txt]

Autos n° NUMERO_PROC 

Ação: Procedimento do Juizado Especial Cível/PROC 

Autor: AUTOR


Réu: REU


Vistos etc.


I – RELATÓRIO

Relatório dispensado, nos termos do art. 38 da Lei 9.099/1995.

II - FUNDAMENTAÇÃO


Julgo antecipadamente o feito, uma vez que as provas constantes nos autos são suficientes para meu convencimento, bem como pelo fato de que a parte ré é revel, nos termos do art. 355, II do Código de Processo Civil.

Relata a parte autora que organizou viagem no período entre 12 e 28 de agosto de 2017 e que, para tanto, adquiriu 6 (seis) trechos de transporte aéreo da empresa LATAM Airlines, por intermédio de Aline Gallois Roteiros Personalizados. Contudo, no dia 25 de agostos de 2017, o voo com destino a Lima previsto para decolar inicialmente às 13h30min sofreu atraso por motivos extraordinários técnicos de manutenção da aeronave, sendo cancelado posteriormente, por volta das 18h do mesmo dia. Afirmou a autora que seu o voo foi remarcado para o dia seguinte, 26 de agosto de 2017, às 13h45min e que no período em que ficou no aeroporto recebeu auxílio material, inclusive hospedagem e alimentação. Diante do atraso, a autora afirma ter perdido cerca de 2 dias de viagem em Lima, pois teve alteração em todo seu cronograma, inclusive no meio de transporte, perdeu passeio de excursão e pernoite em hotel já reservado. Assim, requer a condenação da ré ao pagamento de R$ 10.000,00 (dez mil reais) a título de danos morais. 

Pois bem. Dispensada a realização de audiência de conciliação (fl. 14), há de ser, desde logo, decretada a revelia da ré LATAM Airlines Brasil, porquanto citada (fl.16), não respondeu ao processo tempestivamente (fl. 18). 

Sabe-se que um dos principais efeitos da revelia é a presunção de veracidade dos fatos alegados pelo autor.

No caso em apreço, a presunção de veracidade apresenta-se em favor da parte autora, não apenas pela revelia, mas também pelas provas colhidas, dos autos, em especial o bilhete eletrônico das passagens aéreas (fl. 9) e relatório de status do voo (fl. 13). 

Necessário destacar, contudo, que, decretada a revelia, a presunção de que trata a lei diz respeito à questão fática. As matérias de direito, por certo, ainda devem ser avaliadas, nos termos expostos a seguir. 

No caso em tela, não há pedido de indenização por danos materiais, uma vez que a parte autora fundamenta o pleito tão somente nos dissabores vivenciados pelos cancelamento do voo e consequentes atrasos sofridos em sua viagem, abalos de caráter extrapatrimonial. 

Assim, incabível na hipótese a aplicação das Convenções de Montreal e Varsóvia, visto que, conforme assentado pelo Supremo Tribunal Federal no julgamento do Recurso Extraordinário n. 636661 (repercussão geral), a limitação veiculada pelas normas internacionais incide apenas às indenizações de cunho material.

Desse modo, o pedido será analisado com base no Código de Defesa do Consumidor, vez que as partes envolvidas na avença se enquadram nos conceitos de fornecedor e consumidor, dispostos nos artigos 3.º e 2.º da Lei n. 8.078/1990.

Infiro dos autos que o voo referente ao trecho Juliaca – Lima, inicialmente previsto para saída no dia 25/08/2017, às 13h15 (fl. 9), sofreu atraso, posteriormente sendo cancelado (fl. 13). Assim, conforme alegou a autora, esta somente conseguiu embarcar para seu destino aproximadamente 24 (vinte a quatro) horas depois do previsto, chegando no final da tarde do dia 26 de agosto de 2017 à Lima. 

Ainda, verifico, à fl. 13, que o transtorno ocorreu, pois houve atraso e posterior cancelamento do voo, ambos causados por problemas técnicos na aeronave. Por este motivo, a companhia aérea deve ser responsabilizada. 

Não se pode aqui afastar a responsabilidade da LATAM Airlines Brasil, porquanto, é consabido que a necessidade de realização de reparo em aeronave não é capaz de excluir a responsabilidade do prestador de serviços, por se tratar de situação absolutamente previsível e ser risco inerente a própria atividade. 

Neste sentido, observe-se a jurisprudência do Tribunal de Justiça de Santa Catarina:  

 "RECURSO INOMINADO. AÇÃO DE INDENIZAÇÃO POR DANOS MORAIS. CONTRATO DE TRANSPORTE AÉREO. VOO INTERNACIONAL. ATRASO E CANCELAMENTO DO VOO. MANUTENÇÃO DE AERONAVE. PROBLEMAS TÉCNICOS INSERTOS NOS RISCOS DA PRÓPRIA ATIVIDADE. PREVISIBILIDADE. RESPONSABILIDADE CIVIL OBJETIVA DA EMPRESA AÉREA. FALHA NOS SERVIÇOS PRESTADOS. AUSÊNCIA DE ASSISTÊNCIA MÍNIMA E SATISFATÓRIA. DEVER DE INDENIZAR CONFIGURADO. Segundo o Superior Tribunal Justiça "o dano moral decorrente de atraso de voo opera-se in re ipsa. O desconforto, a aflição e os transtornos suportados pelo passageiro não precisam ser provados, na medida em que derivam do próprio fato" (STJ, 4ª Turma, Rel. Min. Raul Araújo, AgRg no Ag 1306693/RJ, j. 16-8-2011) (TJSC, Recurso Inominado n. NUMERO_PROC, da Capital - Eduardo Luz, rel. Des. Rudson Marcos, Primeira Turma de Recursos - Capital, j. 27-04-2017).". 

Quanto à ocorrência do dano moral em situações de atraso de voo, o simples fato de sua chegada ter demorado mais do que o planejado já enseja condenação da empresa ré pelos danos advindos do atraso. É cristalina a angústia e o sofrimento vividos por quem necessita passar muito mais tempo do que o programado em aeroportos, agravada a situação, no caso, pois a autora teve que pernoitar em hotel e retornar no dia seguinte, conseguindo embarcar apenas 24 (vinte e quatro) horas após o planejado, perdendo, conforme alega, quase dois dias de viagem, por conta do cancelamento do voo. 

Ou seja, a autora, além de esperar por horas até que o voo fosse cancelado, ainda teve que aguardar mais um dia para conseguir embarcar, tendo em vista que teve seu bilhete remarcado para o dia seguinte, e, ainda, perdeu dias de viagem que estavam em seu itinerário, de modo que é evidente o abalo moral sofrido.  

Nesse contexto, tratando-se de relação regida pelo Código Consumerista, comprovada a ocorrência do atraso e posterior cancelamento do voo e não existindo qualquer excludente de responsabilidade, deve a parte ré ser condenada a indenizar a parte acionante pelos danos extrapatrimoniais experimentados.

Contudo,  deve-se observar que a empresa requerida prestou assistência - transporte e hospedagem - à parte demandante. Apesar de ser esse o comportamento esperado de qualquer companhia aérea que tenha dado causa ao atraso do passageiro, é consabido que, em grande parte das vezes, isso não ocorre, ficando os consumidores a sua própria sorte.

Assim, tendo em vista os valores arbitrados em situações similares por este Juízo, bem como ponderando o fato de ter sido prestado algum auxilio à parte autora e o período de atraso (24 horas), sem perder de vista o caráter pedagógico e punitivo da cominação, entendo que a quantia de R$ 10.000,00 (dez mil reais) mostra-se adequada a indenizá-la pelos infortúnios vivenciados. 

Após fixar o valor da indenização, cabe dizer que a correção monetária flui do arbitramento (Enunciado n. 362 da Súmula do STJ), e os juros de mora, da citação (falta de cumprimento dos deveres do contrato firmado entre as partes - (STJ, EDcl no REsp 400843 / RS, Relator Ministro CARLOS ALBERTO MENEZES DIREITO, j. em 09.08.2007)).


P. R. I.

Arquivem-se oportunamente. 


Florianópolis (SC), 22 de março de 2019.


Lucilene dos Santos 

Juíza Substituta
