# Supplementary material for: Regression applied to legal judgments to predict compensation for immaterial damage
Source: PeerJ Comput Sci. 2023 Mar 23;9:e1225. doi: 10.7717/peerj-cs.1225 (PMC10280496; doi:10.7717/peerj-cs.1225)
Supplement: Supplemental Information 2 [file peerj-cs-09-1225-s002.zip › 20.txt]

Autos n° NUMERO_PROC 

Ação: Procedimento do Juizado Especial Cível/PROC 

Autor: AUTOR


Réu: REU


Vistos etc.


Relatório dispensado na forma do artigo 38 da Lei 9.099/95.


Julgo antecipadamente o feito, porquanto a solução dos autos pode ser obtida da análise do direito que disciplina a matéria, bem como pelo fato de que as provas carreadas são suficientes para a formação de meu convencimento. Valho-me, pois, do artigo 355, inciso I, do Código de Processo Civil.

A parte autora alegou, em síntese, que comprou passagens aéreas da requerida para os trechos Florianópolis – Porto Alegre, Porto Alegre – Buenos Aires e Buenos Aires – Santiago. Acrescentou que no dia do embarque, após fazer o check in, foi informada que a aeronave prevista para decolar às 09:49 do dia 11/10/2017, trecho Florianópolis – Porto Alegre, encontrava-se em manutenção e que o voo atrasaria cerca de duas horas por conta de problemas operacionais.

Narrou que após aproximadamente quatro horas de atraso, foi sugerido aos passageiros que embarcassem em voo da empresa aérea Gol, às 14:25, com destino a Buenos Aires. Os passageiros questionaram a respeito de suas bagagens e foram informados que estas já haviam sido despachadas para Porto Alegre. A empresa ré não possuía comprovante das bagagens ou da passagem Buenos Aires – Santiago, mas um de seus funcionários comprometeu-se a comunicar o autor via aplicativo de mensagens whatsapp.

Relatou que após o procedimento de imigração, já à espera do voo, recebeu a notícia de que não mais embarcaria naquela aeronave, sendo solicitado que fizesse o procedimento de desimigração, com assistência de funcionários do aeroporto e da ré. 

Expôs que aguardou no saguão do aeroporto até aproximadamente 19:00, quando foi informado que a ida havia sido postergada  para o dia seguinte, com chegada no destino final prevista para 18:30. Acrescentou que durante todo o tempo de espera a empresa ré forneceu apenas um voucher para jantar e para café da tarde e que o voucher do jantar não foi suficiente para pedir um prato de valor médio para duas pessoas. Alegou ainda que não almoçou e que não lhe foi oferecida qualquer cortesia.

Asseverou, por fim, que a viagem de volta foi mantida, de modo que sua viagem foi encurtada em 24 horas e que não pôde desfrutar de uma diária de hotel paga antecipadamente, bem como reservas feitas em duas vinícolas e em um restaurante.

Narrou, por fim, que tentou solucionar a questão via PROCON e registrou Boletim de Ocorrência, mas não obteve sucesso. Diante disso, requer indenização pelos danos morais sofridos, no valor de R$ 20.000,00 (vinte mil reais).

Em sede de contestação, a ré alegou que o voo de Florianópolis - Porto Alegre sofreu atraso em razão do intenso tráfego aéreo, constituindo assim excludente de responsabilidade. Sustentou que efetuou a reacomodação do autor para voo no dia seguinte, tendo disponibilizado transporte e alimentação, bem como voucher compensatório no valor de R$ 300,00 (trezentos reais).

Diante disso, passo a analisar os pedidos.

Esclareço, de pronto, que no caso em tela, não há pedido de indenização por danos materiais, uma vez que a parte autora fundamenta o pleito tão somente nos dissabores vivenciados pelos atrasos e idas e vindas em aeroportos, abalos de caráter extrapatrimonial.

Assim, incabível na hipótese a aplicação das Convenções de Montreal e Varsóvia, visto que, conforme assentado pelo Supremo Tribunal Federal no julgamento do Recurso Extraordinário n. 636661 (repercussão geral), a limitação veiculada pelas normas internacionais incide apenas às indenizações de cunho material.

Desse modo, o pedido será analisado com base no Código de Defesa do Consumidor, vez que as partes envolvidas na avença se enquadram nos conceitos de fornecedor e consumidor, dispostos nos artigos 3° e 2° da Lei 8.078/1990.

Assim, trata o caso de responsabilidade civil objetiva, nos termos do art. 14 do Código de Defesa do Consumidor, em decorrência de atraso no voo da parte autora.

Preceitua o referido artigo:

"Art. 14. O fornecedor de serviços responde, independentemente da existência de culpa, pela reparação dos danos causados aos consumidores por defeitos relativos à prestação dos serviços, bem como por informações insuficientes ou inadequadas sobre sua fruição e riscos".

Portanto, a responsabilidade civil pelo fato do serviço assenta-se na teoria da responsabilidade objetiva, pela qual o autor, desde que comprove a relação de causalidade entre o dano e o serviço defeituoso, fica dispensado de comprovar a culpa ou dolo no caso concreto, sendo que os fornecedores só poderão se desonerar da responsabilidade se comprovarem a ausência de nexo de causalidade.

Da análise dos autos, imperioso que seja declarada a antijuridicidade do atraso excessivo no voo da parte autora – ilícito não contestado pela ré. 

Ademais, considero manifesta a existência de abalo anímico indenizável, porquanto as circunstâncias do caso concreto denotam infortúnios que em muito extrapolam os meros inconvenientes da vida cotidiana. Quanto à ocorrência do dano moral em situações de atraso de voo, o simples fato de sua ida ter demorado mais do que o planejado já enseja condenação da ré pelos danos advindos do atraso. É cristalina a angústia e o sofrimento vividos por quem necessita passar muito mais tempo do que o programado em aeroportos, agravada a situação no caso pelo atraso de cerca de 24 horas e perda de reservas feitas e passeios planejados no destino final.

Assim sendo, patente o nexo de causalidade entre a falha na prestação do serviço e o dano, exsurge o dever da ré indenizar os danos decorrentes de sua conduta antijurídica, prescindindo da demonstração de culpa. 

Nesse sentido, decidiu a Quarta Turma de Recursos de Criciúma:

"RECURSO INOMINADO. AÇÃO DE INDENIZAÇÃO POR DANOS MORAIS. SERVIÇO DE TRANSPORTE AÉREO. ATRASO INJUSTIFICADO DE CERCA DE 24 (VINTE E QUATRO) HORAS PARA CHEGADA DOS AUTORES AO SEU DESTINO (FERNANDO DE NORONHA/PE), OCASIONANDO INTERCORRÊNCIAS EM SEUS COMPROMISSOS, ALÉM DE DESGASTE FÍSICO E EMOCIONAL. SENTENÇA DE PROCEDÊNCIA.  INSURGÊNCIA EXCLUSIVA DA COMPANHIA AÉREA RÉ, A FIM DE VER AFASTADO O DANO MORAL. INVIABILIDADE. ATRASO DE VOO ANTERIOR QUE RESULTOU EM PERDA DA CONEXÃO PELOS AUTORES. ATRASO DE APROXIMADAMENTE 24 HORAS PARA CHEGADA DOS AUTORES AO DESTINO DE VIAGEM. FALHA NA PRESTAÇÃO DE SERVIÇO CARACTERIZADA. PLEITO DE REDUÇÃO DO MONTANTE REPARATÓRIO, FIXADO EM R$ 10.000,00 (DEZ MIL REAIS) PELO JUÍZO A QUO. PARTICULARIDADES DO CASO CONCRETO QUE DEMONSTRAM SER CORRETA A VALORAÇÃO DO ABALO ANÍMICO SOFRIDO PELOS AUTORES. RECURSO DESPROVIDO.  1- "(...) É inquestionável o abalo moral sofrido por passageiro que teve voo atrasado e aguardou por dezoito horas, por falha na prestação do serviço pela empresa aérea. O aborrecimento, o transtorno e o sofrimento que essa circunstância gera no espírito do passageiro é inegável, situação que certamente escapa da condição de mero dissabor cotidiano. (...)" (TJSC, Apelação Cível n. NUMERO_PROC, da Capital, rel. Des. Luiz Cézar Medeiros, j. 30-1-2017).  2- " 'O valor do dano moral deve ser arbitrado segundo os critérios da razoabilidade e da proporcionalidade, não podendo ser irrisório, tampouco fonte de enriquecimento sem causa, exercendo função reparadora do prejuízo e de prevenção da reincidência da conduta lesiva' (STJ. AgRg no Ag n. 1.259.457/RJ. rel. Min. Humberto Martins. j. em 13.4.2010)." (TJSC, Apelação Cível n. NUMERO_PROC, de Içara, rel. Des. Henry Petry Júnior, j. 12-9-2017).  SENTENÇA MANTIDA POR SEUS PRÓPRIOS FUNDAMENTOS (LEI 9.099/95, ART. 46)." (TJSC, Recurso Inominado n. NUMERO_PROC, de Criciúma, rel. Des. Miriam Regina Garcia Cavalcanti, Quarta Turma de Recursos - Criciúma, j. 19-03-2019). (grifo acrescido)

Além disso, a alegação da ré de atraso devido à intenso tráfego aéreo é um risco intrínseco a prestação do serviço, conforme artigo 14 do Código de Defesa do Consumidor. Aliado a isto, sequer trouxe aos autos prova do alegado. Logo, evidencia-se o dever de indenização.

Nesse sentido, decidiu o egrégio Tribunal de Justiça de Santa Catarina:

"RECURSO INOMINADO. AÇÃO DE DANOS MORAIS E MATERIAIS. CONTRATO DE TRANSPORTE AÉREO. VOO NACIONAL. ATRASO DO VOO FLORIANÓPOLIS-SÃO PAULO EM APROXIMADAMENTE DUAS HORAS E TRINTA MINUTOS QUE OCASIONA A PERDA DA CONEXÃO PARA BELO HORIZONTE. SENTENÇA DE PROCEDÊNCIA PARA CONDENAR A PARTE RÉ AO PAGAMENTO DE RESSARCIMENTO DOS DANOS MORAIS.    RECURSO DA GOL LINHAS AÉREAS S.A. FALHA NA PRESTAÇÃO DO SERVIÇO. RESPONSABILIDADE CIVIL OBJETIVA. ALTERAÇÃO DO VOO EM DECORRÊNCIA DO TRÁFEGO AÉREO. INEXISTÊNCIA DE COMPROVAÇÃO DE CULPA EXCLUSIVA DO CONSUMIDOR. ALEGAÇÃO DE CASO FORTUITO. EXCLUDENTE DE RESPONSABILIDADE NÃO VERIFICADA. FORTUITO INTERNO. DANO MORAL IN RE IPSA. INSURGÊNCIA DA PARTE RÉ NO TOCANTE À EXISTÊNCIA DO DANO MORAL E SEU ARBITRAMENTO. MONTANTE ARBITRADO EM CONSONÂNCIA COM OS PARÂMETROS DA PROPORCIONALIDADE E RAZOABILIDADE. PRECEDENTES DESTA TURMA RECURSAL. RECURSO CONHECIDO E DESPROVIDO. SENTENÇA CONFIRMADA POR SEUS PRÓPRIOS FUNDAMENTOS."  (TJSC, Recurso Inominado n. NUMERO_PROC, da Capital - Eduardo Luz, rel. Des. Cláudio Eduardo Regis de Figueiredo e Silva, Primeira Turma de Recursos - Capital, j. 26-07-2018). (Grifei).

Nesse contesto, tratando-se de relação regida pelo Código Consumerista, comprovados o dano e a ocorrência de falha no serviço e não existindo qualquer excludente de responsabilidade, deve a ré ser condenada a indenizar a parte autora pelos danos extrapatrimoniais experimentados.

Acerca do quanto devido, inexistentes parâmetros objetivos para a fixação do dano moral e estando esta no arbítrio motivado do magistrado, na forma do art. 496 do Código Civil, algumas particularidades hão de ser levadas em consideração em relação a cada litigante. Ou seja, incumbe ao magistrado a fixação de verba que corresponda, tanto quanto possível, à situação sócio-econômica do ofensor, sem perder de vista a necessidade de avaliação da repercussão do evento danoso na vida da vítima.

Logo, sopesando as circunstâncias do caso, a condição econômica das partes e o caráter pedagógico da cominação, bem como tendo em conta que a autora conseguiu embarcar, ainda que com atraso de um dia, entendo que a quantia de R$ 10.000,00 (dez mil reais) mostra-se adequada a indenizar a parte acionante pelos danos extrapatrimoniais vivenciados.

Ressalto, ainda, que a quantia de R$ 300,00 (trezentos reais), disponibilizada ao autor pela ré como forma de voucher indenizatório deve ser subtraída da indenização por danos morais a ser suportada pela ré. Dessa forma, deve a ré indenizar o autor pelos danos extrapatrimoniais vivenciados, no valor de R$ 9.700,00 (nove mil e setecentos reais).

Após fixar o valor da indenização, cabe dizer que a correção monetária flui do arbitramento (enunciado 362 da Súmula do STJ) e os juros de mora da citação (falta de cumprimento dos deveres do contrato firmado entre as partes -  (STJ, EDcl no REsp 400843 / RS, Relator Ministro CARLOS ALBERTO MENEZES DIREITO, j. em 09.08.2007).


P.R.I.

Arquivem-se oportunamente.


Florianópolis (SC), 26 de março de 2019.


Lucilene dos Santos 

Juíza Substituta
