# Supplementary material for: Regression applied to legal judgments to predict compensation for immaterial damage
Source: PeerJ Comput Sci. 2023 Mar 23;9:e1225. doi: 10.7717/peerj-cs.1225 (PMC10280496; doi:10.7717/peerj-cs.1225)
Supplement: Supplemental Information 2 [file peerj-cs-09-1225-s002.zip › 21.txt]

Autos n° NUMERO_PROC 

Ação: Procedimento do Juizado Especial Cível/PROC 

Autor: AUTOR


Réu: REU


Vistos etc.


I – RELATÓRIO

Relatório dispensado, nos termos do art. 38 da Lei 9.099/1995.

II - FUNDAMENTAÇÃO


Julgo antecipadamente o feito, uma vez que as provas constantes nos autos são suficientes para meu convencimento, bem como pelo fato de que a parte ré é revel, nos termos do art. 355, II do Código de Processo Civil.

Relata o autor que ao retornar de Padova na Itália, realizou escala em Paris, onde não teve sua bagagem despachada corretamente pela ré, de modo que ao pousar no Rio de Janeiro não pode retirar sua mala, pois esta foi extraviada. Diante da necessidade de resolução deste contratempo a companhia aérea Gol, que realizaria o trecho Rio de Janeiro – Florianópolis, foi avisada do possível atraso do autor e sua família para embarque. Mesmo assim, Rodrigo compareceu ao embarque com 40 minutos de antecedência, quando foi informado que não havia mais vagas no avião, ou seja, foi acometido pela prática de overbooking. Relata que todas as passagens foram compradas diretamente com a empresa Air France, sendo esta responsável por todos os trechos. Ainda, informou que ficou cerca de 12h no aeroporto quando então teve que embarcar em outro voo para São Paulo e de lá seguiu para Florianópolis. Requer, portanto, condenação da ré ao pagamento de R$ 20.000,00 (vinte mil reais) a título de danos morais. 

Pois bem. Dispensada a realização de audiência de conciliação (fl. 47), há de ser, desde logo, decretada a revelia da ré Societé Air France S/A, porquanto citada (fl.50), não respondeu ao processo tempestivamente.

Sabe-se que um dos principais efeitos da revelia é a presunção de veracidade dos fatos alegados pelo autor.

No caso em apreço, a presunção de veracidade apresenta-se em favor da parte autora, não apenas pela revelia, mas também pelas provas colhidas, dos autos, em especial comprovante de reserva de passagem aérea (fls. 14-18), comprovante de embarque trecho Paris – Rio de Janeiro (fls. 19-21), comprovante de embarque trecho Rio de Janeiro – São Paulo (fls. 22/23), comprovante embarque trecho São Paulo – Florianópolis (fls.24-26), comprovante despacho de bagagem (fl. 32), documentos de atendimento de seu filho (fl. 36), e e-mail informativo da companhia aérea sobre a bagagem extraviada (fls. 37-41)

Necessário destacar, contudo, que, decretada a revelia, a presunção de que trata a lei diz respeito à questão fática. As matérias de direito, por certo, ainda devem ser avaliadas, nos termos expostos a seguir. 

No caso em tela, não há pedido de indenização por danos materiais, uma vez que a parte autora fundamenta o pleito tão somente nos dissabores vivenciados pelo extravio da bagagem e pelo overbooking sofrido no trecho Rio de Janeiro – Florianópolis, abalos de caráter extrapatrimonial. 

Assim, incabível na hipótese a aplicação das Convenções de Montreal e Varsóvia, visto que, conforme assentado pelo Supremo Tribunal Federal no julgamento do Recurso Extraordinário n. 636661 (repercussão geral), a limitação veiculada pelas normas internacionais incide apenas às indenizações de cunho material.

Desse modo, o pedido será analisado com base no Código de Defesa do Consumidor, vez que as partes envolvidas na avença se enquadram nos conceitos de fornecedor e consumidor, dispostos nos artigos 3.º e 2.º da Lei n. 8.078/1990.

Pois bem. 

Infiro dos autos que o autor retornava da Itália e fez escala em Paris/FR (fls.14-18). Na viagem referente ao trecho Paris- Rio de Janeiro, na data de 27/05/2018, a parte autora foi surpreendida com o extravio temporário de sua bagagem no momento da chegada do voo de retorno. O autor alegou que foi informado que a bagagem não foi escaneada em Paris e que esta seria entregue no endereço por ele indicado, contudo, a mala somente lhe foi restituída após 4 (quatro) dias (fls. 40-41). 

Após resolver a questão referente ao extravio de sua mala, o autor e sua família dirigiram-se para o embarque do voo do trecho Rio de Janeiro – Florianópolis, que seria realizado pela companhia aérea Gol. Contudo, ao chegar ao local foi informado que não poderia embarcar, pois não haveria vaga no voo, ou seja, foi acometido pela prática de overbooking. Procurou a companhia aérea Air France que o encaminhou para São Paulo em voo de conexão, posteriormente seguindo para Florianópolis (fls. 22-26). 

Importante observar que, conforme se extrai do comprovante de reserva das passagens, a viagem da Itália até Florianópolis era de inteira responsabilidade da ré. O trecho Venice – Paris era Voo Air France 1527; o trecho Paris – Rio de Janeiro era Voo Air France 442; e o trecho Rio de Janeiro – Florianópolis era Voo Air France 2064 operado pela Gol Linhas Aéreas. Assim, não há que se afastar a responsabilidade da ré. 

Ambas as situações narradas pela parte autora causam abalos psíquicos que ultrapassam os dissabores do cotidianos. Primeiro, sofre o autor o extravio de sua bagagem por clara falha no serviço da companhia aérea que deixou de escanear a mala. Não bastasse tal falha, ainda é acometido pela prática de overbooking. Não suficiente ser impedido de embarcar em voo pelo qual pagou, teve que aguardar 8 horas, como se infere da documentação acostada aos autos, até que conseguisse embarcar para cidade de Florianópolis, inclusive tendo que fazer escala no aeroporto de São Paulo. 

Mais ainda, conforme relata o autor e se verifica dos documentos acostados (fl. 36), junto a este estava criança pequena que sofre com doenças respiratórias. É nítido neste ponto que deve o autor ser indenizado por todos os abalos morais sofridos. 

Sobre o extravio de bagagem, é claro o dever da parte autora de ser indenizada. Neste sentido:

"RECURSO INOMINADO. AÇÃO DE INDENIZAÇÃO POR DANOS MORAIS. EXTRAVIO TEMPORÁRIO DE BAGAGEM. VOO INTERNACIONAL. TRECHO DE IDA. RESTITUIÇÃO APÓS 13 DIAS. RESPONSABILIDADE OBJETIVA DA COMPANHIA AÉREA. FALHA NA PRESTAÇÃO DO SERVIÇO. DEVER DE INDENIZAR. DANO MORAL CONFIGURADO. PARÂMETROS PARA FIXAÇÃO DO QUANTUM. VALOR ARBITRADO QUE ATENDE A FUNÇÃO PEDAGÓGICA E RESSARCITÓRIA. OBSERVÂNCIA DOS PRINCÍPIOS DA RAZOABILIDADE E PROPORCIONALIDADE. SENTENÇA MANTIDA. RECURSO CONHECIDO E DESPROVIDO.    "O extravio de bagagem, mesmo que temporário, causa transtornos e dissabores que ultrapassam o mero incômodo, ocasionando dano moral indenizável. O aborrecimento, o transtorno e o sofrimento que essa circunstância gera no espírito do passageiro é inegável, situação que certamente escapa da condição de dissabor cotidiano" (TJSC, AC n. NUMERO_PROC, da Capital, Rel. Des. Luiz Cézar Medeiros).   "O 'quantum' da indenização do dano moral há de ser fixado com moderação, em respeito aos princípios da razoabilidade e da proporcionalidade, levando em conta não só as condições sociais e econômicas das partes, como também o grau da culpa e a extensão do sofrimento psíquico, de modo que possa significar uma reprimenda ao ofensor, para que se abstenha de praticar fatos idênticos no futuro, mas não ocasione um enriquecimento injustificado para a lesada." (TJSC - Ap. Cív. n. 2009.025881-1, de Barra Velha. Rel. Des. Jaime Ramos). (TJSC, Recurso Inominado n. NUMERO_PROC, da Capital - Norte da Ilha, rel. Des. Marcelo Pizolati, Primeira Turma de Recursos - Capital, j. 28-02-2019). (grifou-se).".

Em relação ao pedido de ressarcimento por danos morais relativo ao overbooking, esta prática submeteu a parte autora a angústias e aflições as quais ultrapassam o limite do mero aborrecimento e repercutem diretamente na esfera de sua dignidade. O dano se torna ainda mais evidente quando se verifica que teve como consequência um atraso de 8h para o autor chegar ao seu destino. 

Neste sentido, jurisprudência do Tribunal de Justiça de Santa Catarina:

CIVIL - RESPONSABILIDADE CIVIL - AÇÃO DE INDENIZAÇÃO - EMPRESA DE TRANSPORTE AÉREO - OVERBOOKING, ATRASO NO VOO E EXTRAVIO TEMPORÁRIO DE BAGAGEM - DANOS MORAIS CONFIGURADOS - DEVER DE INDENIZAR - VERBA DE NATUREZA COMPENSATÓRIA - QUANTUM - REDUÇÃO   1 "O Superior Tribunal de Justiça entende que a responsabilidade civil das companhias aéreas em decorrência da má prestação de serviços, após a entrada em vigor da Lei 8.078/90, não é mais regulada pela Convenção de Varsóvia e suas posteriores modificações (Convenção de Haia e Convenção de Montreal), ou pelo Código Brasileiro de Aeronáutica, subordinando-se, portanto, ao Código Consumerista" (AgRg no Ag 1380215/SP, Min. Raul Araújo).   2 "O overbooking é uma prática tão antiga quanto abusiva que viola direitos básicos do consumidor do serviço de transporte aéreo de passageiros e, portanto, deve ser penalizada em proporção adequada aos transtornos e humilhações causados ao passageiro" (AC n. 2011.002901-1, Des. Newton Janke).    3 É inquestionável o abalo moral sofrido por passageiro que teve voo atrasado, sofrendo correspondente atraso de mais de 24 horas em sua viagem internacional, por falha operacional de empresa aérea. O aborrecimento, o transtorno e o sofrimento que essa circunstância gera no espírito do passageiro é inegável, situação que certamente escapa da condição de mero dissabor cotidiano.   4 O extravio de bagagem, mesmo que temporário, causa transtornos e dissabores que ultrapassam o mero incômodo, ocasionando dano moral indenizável.   5 Na fixação do valor dos danos morais deve o julgador, na falta de critérios objetivos, estabelecer o quantum indenizatório com prudência, de maneira que sejam atendidas as peculiaridades e a repercussão econômica da reparação, devendo esta guardar proporcionalidade com o grau de culpa e o gravame sofrido.   JUROS DE MORA - TERMO INICIAL - STJ, SÚMULA N. 54 - EVENTO DANOSO   É entendimento pacificado e sumulado no Superior Tribunal de Justiça que o termo inicial dos juros de mora incidentes sobre a indenização por danos morais decorrentes de ato ilícito corresponde à data do evento danoso (STJ, Súmula n. 54). (TJSC, Apelação Cível n. NUMERO_PROC, da Capital, rel. Des. Luiz Cézar Medeiros, Quinta Câmara de Direito Civil, j. 18-04-2017)." (grifei).

Outrossim, nos casos em que ocorrer atraso na viagem para chegar ao destino o dano moral é presumido, salvo quando comprovadamente demonstrada culpa exclusiva do consumidor e demais hipóteses previstas em lei.

No presente caso, o autor sofreu atraso de 8h decorrência da prática de overbooking. Deste modo, o simples fato de a viagem de retorno ter demorado mais do que o planejado enseja a condenação da empresa ré pelos danos sofridos. Novamente foi a parte autora submetida a prática que constitui evidente descaso e desrespeito ao consumidor, além de extrapolar qualquer limite de razoabilidade e configurar grave falha na prestação do serviço. 

Assim, observe-se jurisprudência do Tribunal de Justiça de Santa Catarina: 

"APELAÇÃO CÍVEL. AÇÃO DE INDENIZAÇÃO POR DANOS MORAIS. ATRASO DE VOO. SENTENÇA DE PROCEDÊNCIA NA ORIGEM. RECURSO DA RÉ. FALHA NA PRESTAÇÃO DO SERVIÇO INCONTROVERSA. ATRASO DE VOO E REMARCAÇÃO DE PASSAGEM PARA DESTINO DIVERSO DO CONTRATADO. CHEGADA TARDIA AO DESTINO FINAL. RESPONSABILIDADE DA EMPRESA AÉREA. DANO MORAL PRESUMIDO. PEDIDO DE MINORAÇÃO DO QUANTUM INDENIZATÓRIO. POSSIBILIDADE. REDUÇÃO PARA R$ 8.000,00 (OITO MIL REAIS), À LUZ DOS PRINCÍPIOS DA RAZOABILIDADE, PROPORCIONALIDADE E ADEQUAÇÃO. PARÂMETROS DE ATUALIZAÇÃO. RETIFICAÇÃO DE OFÍCIO. CORREÇÃO MONETÁRIA A CONTAR DO ARBITRAMENTO (SÚMULA 362 DO STJ) E JUROS DE MORA DESDE A CITAÇÃO (ART. 405 DO CC). RECURSO CONHECIDO E PARCIALMENTE PROVIDO. (TJSC, Apelação Cível n. NUMERO_PROC, da Capital, rel. Des. Stanley da Silva Braga, Sexta Câmara de Direito Civil, j. 12-02-2019)." (grifei).

Logo, deve a companhia ré indenizar a parte autora pelos prejuízos de ordem moral suportados. 

Acerca do quanto devido, tendo em vista os valores arbitrados em situações similares por este Juízo, bem como considerando que a parte autora teve sua mala extravia na viagem de retorno, bem como o período (8 horas) em que ficou no aeroporto com sua família, inclusive filho pequeno doente, sem perder de vista o caráter pedagógico e punitivo da cominação, entendo que a quantia de R$ 15.000,00 (quinze mil reais) mostra-se adequada a indenizar a parte acionante pelos infortúnios vivenciados. 

Após fixar o valor da indenização, cabe dizer que a correção monetária flui do arbitramento (enunciado 362 da Súmula do STJ) e os juros de mora da citação (falta de cumprimento dos deveres do contrato firmado entre as partes - (STJ, EDcl no REsp 400843 / RS, Relator Ministro CARLOS ALBERTO MENEZES DIREITO, j. em 09.08.2007)).


P. R. I.

Arquivem-se oportunamente.

Florianópolis (SC), 28 de março de 2019.


Lucilene dos Santos 

Juíza Substituta
