# Supplementary material for: Regression applied to legal judgments to predict compensation for immaterial damage
Source: PeerJ Comput Sci. 2023 Mar 23;9:e1225. doi: 10.7717/peerj-cs.1225 (PMC10280496; doi:10.7717/peerj-cs.1225)
Supplement: Supplemental Information 2 [file peerj-cs-09-1225-s002.zip › 23.txt]

Autos n° NUMERO_PROC 

Ação: Procedimento do Juizado Especial Cível/PROC 

Autor: AUTOR


Réu: REU


Vistos etc.


I. Relatório

Relatório dispensado na forma do artigo 38, caput, da Lei n. 9.099/95.

II. Fundamentação


Inicialmente, afasto a preliminar de ilegitimidade passiva arguida em sede de contestação (fls. 31/34), porquanto entendo que a empresa ré fora a responsável pelo serviço aéreo de todo percurso contratado pela autora. Veja-se, é possível verificar à folha 20 que as passagens foram disponibilizadas por meio de sítio eletrônico da companhia REU, sendo esta a encarregada pelo retorno da autora. Dessa forma, reconheço que a empresa ré legítima é para figurar no polo passivo, resguardado eventual direito de regresso  a ser exercido em ação própria. 

Julgo antecipadamente o feito, porquanto a solução dos autos pode ser obtida da análise do direito que disciplina a matéria, bem como pelo fato de que as provas carreadas são suficientes para a formação de meu convencimento. Valho-me, pois, do artigo 355, inciso I, do Código de Processo Civil.

No caso em tela, não há pedido de indenização por danos materiais, uma vez que a parte autora fundamenta o pleito tão somente nos dissabores vivenciados pelos atrasos de idas e vindas em aeroportos, abalos de caráter extrapatrimonial.

Assim, incabível na hipótese a aplicação das Convenções de Montreal e Varsóvia, visto que, conforme assentado pelo Supremo Tribunal Federal no julgamento do Recurso Extraordinário n. 636661 (repercussão geral), a limitação veiculada pelas normas internacionais incide apenas às indenizações de cunho material.

Desse modo, o pedido será analisado com base no Código de Defesa do Consumidor, vez que as partes envolvidas na avença se enquadram nos conceitos de fornecedor e consumidor, dispostos nos artigos 3.º e 2.º da Lei n. 8.078/1990.

Sustenta, a autora, que adquiriu passagens da empresa ré, de ida e volta, com destino à Espanha. Entretanto, alega que no momento de retorno ao Brasil, o voo Barcelona – Guarulhos fora cancelado, sem aviso prévio e não havendo justo motivo. Ao conferir, na internet, a possibilidade de adquirir passagens para este voo cancelado, a autora diz que havia possibilidade de aquisição, porém, com valor muito além do que tinha pagado. Dessa forma, aduz que suportou o atraso de 08 (oito) horas, chegando ao destino final às 23h40min, em razão da empresa ré auferir maior lucro.

Dianto do exposto, requer, em síntese, indenização por danos morais no valor de R$ 12.000,00 (doze mil reais).

Em sede de contestação, a ré argumenta, genericamente, que o cancelamento de voos só ocorrem quando não há mais alternativas para a companhia aérea, vez que é muito dispendioso para esta as consequências de um cancelamento ou atraso. Assim, diz que não cometeu nenhuma ilicitude alegando excludente de responsabilidade em razão do motivo de força maior, ou seja, evento totalmente alheio à vontade da ré, a qual não teve qualquer participação ou culpa no ocorrido. Sustenta, ainda, que não praticou conduta capaz de ensejar indenização por dano moral à autora.

Pois bem.

Dispõe o artigo 14 do Código Consumerista que "O fornecedor de serviços responde, independentemente da existência de culpa, pela reparação dos danos causados aos consumidores por defeitos relativos à prestação dos serviços, bem como por informações insuficientes ou inadequadas sobre sua fruição e riscos".

Ao analisar os autos, verifico que, de fato, ocorreu o cancelamento do voo de retorno da autora do trecho Barcelona a Guarulhos/SP, vez que sua passagem inicial estava programada com partida às 09h55min (fl. 20) e fora realocada para voo posterior, com saída às 18:00h (fl. 23).

Por outro lado, a empresa ré eximiu-se de trazer aos autos quaisquer provas que corroborassem suas versões, quais sejam, que tomou todas as providências necessárias para que não houvesse o cancelamento do voo e o motivo de força maior. Nesse sentido: 

APELAÇÃO CÍVEL. AÇÃO DE INDENIZAÇÃO POR DANOS MATERIAIS E MORAIS. TRANSPORTE AÉREO. CANCELAMENTO DE VOO DOMÉSTICO QUE IMPOSSIBILITOU O EMBARQUE DAS AUTORAS EM VOO INTERNACIONAL. SENTENÇA DE PROCEDÊNCIA. RECURSO DA RÉ.    LEGISLAÇÃO APLICÁVEL AO CASO. CÓDIGO DE DEFESA DO CONSUMIDOR QUE DEVE PREVALECER SOBRE A LEGISLAÇÃO ESPECÍFICA ACERCA DO TRANSPORTE AÉREO (RESOLUÇÕES DA ANAC E CÓDIGO BRASILEIRO DE AERONÁUTICA). NORMA QUE MELHOR MATERIALIZA AS PERSPECTIVAS DO CONSTITUINTE EM RELAÇÃO À PROTEÇÃO AO HIPOSSUFICIENTE DA RELAÇÃO DE CONSUMO.   RESPONSABILIDADE CIVIL. CANCELAMENTO DE VOO INCONTROVERSO. FALHA NA PRESTAÇÃO DE SERVIÇOS EVIDENCIADA. JUSTIFICATIVAS APRESENTADAS PELA COMPANHIA AÉREA QUE SUPOSTAMENTE CONFIGURARIAM FORÇA MAIOR NÃO COMPROVADAS. ÔNUS QUE INCUMBIA AO FORNECEDOR DE SERVIÇOS. DEVER DE INDENIZAR MANTIDO. [...] (TJSC, Apelação Cível n. NUMERO_PROC, da Capital, rel. Des. Saul Steil, Terceira Câmara de Direito Civil, j. 07-08-2018).


Não obstante, é notório o descaso com a consumidora, já que não houve prévio aviso do cancelamento do voo. Esta situação fica ainda mais acentuada quando a empresa ré possuía a oportunidade de informar a autora por meio do check-in online, o qual não estava indisponível (fl. 30), havendo apenas mensagem que exigia a sua condução ao aeroporto para a obtenção do cartão de embarque (fl. 03). 

Destarte, como se não bastasse a falta de informação, causando preocupação e insegurança à autora, tendo que se deslocar de madrugada para conseguir chegar a tempo do voo contratado, vez que viria de Madri (fl. 20), é possível perceber que não houve o real cancelamento daquele voo. Ora, com uma simples pesquisa na internet, fora possível visualizar a disponibilidade do voo, teoricamente cancelado, por um valor muito elevado, a saber, R$11.181,77 (onze mil cento e oitenta e um reais e setenta e sete centavos)(fl. 22).

Com efeito, diante da argumentação supra, resta evidente a falha na prestação do serviço de transporte aéreo e não existindo qualquer excludente de responsabilidade, é imperiosa a condenação da parte ré em indenizar a parte acionante pelos danos extrapatrimoniais experimentados.

Quanto à ocorrência do dano moral em situações de atraso de voo, o simples fato de sua chegada ter demorado mais do que o planejado já enseja condenação da empresa ré pelos danos advindos do atraso. É cristalina a angústia e o sofrimento vividos por quem necessita passar muito mais tempo do que o programado em aeroportos, agravada a situação, no caso, pela falta de informação, ausência de qualquer assistência e preterição do direito da autora em prol de auferição de maior lucro pela empresa ré.

Assim, tendo em vista os valores arbitrados em situações similares por este Juízo, sem perder de vista o caráter pedagógico e punitivo da cominação, entendo que a quantia de R$ 10.000,00 (dez mil reais) mostra-se adequada a indenizá-la pelos infortúnios vivenciados. 

Após fixar o valor da indenização, cabe dizer que a correção monetária flui do arbitramento (Enunciado n. 362 da Súmula do STJ), e os juros de mora, da citação (falta de cumprimento dos deveres do contrato firmado entre as partes - (STJ, EDcl no REsp 400843 / RS, Relator Ministro CARLOS ALBERTO MENEZES DIREITO, j. em 09.08.2007)).


P. R. I.

Arquivem-se oportunamente. 


Florianópolis (SC), 05 de abril de 2019.


Vânia Petermann 

Juíza de Direito
