# Supplementary material for: Regression applied to legal judgments to predict compensation for immaterial damage
Source: PeerJ Comput Sci. 2023 Mar 23;9:e1225. doi: 10.7717/peerj-cs.1225 (PMC10280496; doi:10.7717/peerj-cs.1225)
Supplement: Supplemental Information 2 [file peerj-cs-09-1225-s002.zip › 25.txt]

Autos n° NUMERO_PROC 

Ação: Procedimento do Juizado Especial Cível/PROC 

Autor: AUTOR


Réu: REU


Vistos, etc.


I. Relatório

Relatório dispensado na forma do artigo 38, caput, da Lei 9.099/95.

II. Fundamentação


Julgo antecipadamente o feito, porquanto a solução da lide pode ser obtida da análise do direito que disciplina a matéria, bem como por as provas carreadas aos autos serem suficientes para a formação de meu convencimento. Valho-me, pois, do art. 355, I, do Código de Processo Civil.

Além disso, impende ressaltar que a presente demanda se consubstancia em relação de consumo, uma vez que as partes envolvidas na avença se enquadram nos conceitos de fornecedor e consumidor, dispostos nos arts. 3º e 2º da Lei 8.078/1990, respectivamente, sendo, portanto, imperioso que lhe sejam aplicados os preceitos insculpidos no Código de Defesa do Consumidor.

Friso, ademais, não haver aplicação das Convenções de Varsóvia e de Montreal ao caso em exame, pois relacionado a transporte aéreo nacional.

Pretende a parte autora ser indenizada pelos danos morais sofridos em razão do atraso inicial do voo Florianópolis/SC – Viracopos/SP e o  cancelamento do trecho  Viracopos/SP – Maringá/PR, operado pela empresa ré, na data de 24/08/2018. Alega que, o primeiro voo, cuja partida estava prevista para às 11h25min e chegada 12h40min, atrasou cerca de 01 (uma) hora, acarretando a perda do segundo voo. Em decorrência disso, aduz que fora realocado em outro voo somente no período noturno, amargando uma espera de 08 (oito) horas. Sustenta, ainda, que não chegou ao seu destino final – Maringá/PR -, vez que a viagem não pode ser concluída por questões climáticas, retornando ao aeroporto de partida. Assim, diz que deixou de comparecer ao batizado de sua afilhada, já que a única solução oferecida pela ré fora a oferta de um voo na manhã do dia seguinte, sendo este tarde demais para honrar com seu compromisso. 

Assim, requer, em síntese, a condenação da ré ao pagamento de indenização por danos morais na quantia de R$ 20.000,00 (vinte mil reais).

Em sede de contestação, aduz a parte ré que o atraso do primeiro voo se deu em razão de manutenção extraordinária da aeronave. Alega, também, que o segundo voo, com destino à Maringá/PR, só não fora concluído devido às condições meteorológicos desfavoráveis. Porém diz que agiu conforme a Resolução nº400/2016 da ANAC, já que ofereceu reacomodação e reembolso ao autor, optando este por retornar à cidade de origem – Florianópolis/SC. Dessa forma, sustenta que o atraso e alteração do voo ocorreu por motivo de força maior – excludente de responsabilidade. Assim, pleiteia o indeferimento dos pedidos da parte autora.

Pois bem.

Dispõe o artigo 14 do Código de Defesa do Consumidor que "O fornecedor de serviços responde, independentemente da existência de culpa, pela reparação dos danos causados aos consumidores por defeitos relativos à prestação dos serviços, bem como por informações insuficientes ou inadequadas sobre sua fruição e riscos".

Ao analisar os autos, verifico que é fato incontroverso o atraso do primeiro voo - Florianópolis/SC – Viracopos/SP -, bem como o cancelamento do trecho Viracopos/SP – Maringá/PR, em 24/08/2018, adquiridos perante a companhia aérea requerida, pelo autor.

Em sua defesa, a empresa ré, alega que o atraso do primeiro voo ocorrera devido a manutenção extraordinária da aeronave, sendo fato imprevisível e inesperado. Porém, já há consolidação jurisprudencial de que a necessidade de efetuar reparos na aeronave enquadra-se no conceito de fortuito interno, próprio do risco da atividade explorada pela requerida. Neste sentido: 

APELAÇÃO CÍVEL. CONSUMIDOR. AÇÃO DE INDENIZAÇÃO POR DANOS MATERIAIS E MORAIS. TRANSPORTE AÉREO. CANCELAMENTO DE VOO. PROCEDÊNCIA NA ORIGEM. INSURGÊNCIA DA RÉ. EXCLUDENTE DE RESPONSABILIDADE CIVIL ARGUIDA. FORÇA MAIOR. CANCELAMENTO DECORRENTE DE MANUTENÇÃO INESPERADA DA AERONAVE. RISCO DA ATIVIDADE. SITUAÇÃO QUE SE ENCONTRA DENTRO DA ESFERA DE PREVISIBILIDADE DA EMPRESA AÉREA. AUSÊNCIA DE PRESTAÇÃO DE ASSISTÊNCIA À PASSAGEIRA. NECESSIDADE DE GASTOS EXTRAORDINÁRIOS EM VIRTUDE DA PRIVAÇÃO DA BAGAGEM PREVIAMENTE DESPACHADA. FALHA DA PRESTAÇÃO DE SERVIÇOS EVIDENCIADA. POUSO NO DESTINO FINAL COM UM DIA DE ATRASO. DANOS MORAIS SUFICIENTEMENTE DEMONSTRADOS. QUANTUM INDENIZATÓRIO QUE SE COADUNA COM AS PECULIARIDADES DO CASO. VALOR MANTIDO. RECURSO CONHECIDO E DESPROVIDO. (TJSC, Apelação Cível n. NUMERO_PROC, da Capital - Continente, rel. Des. Jairo Fernandes Gonçalves, Quinta Câmara de Direito Civil, j. 08-05-2018). (Grifei)

Destarte, diante da falha da ré na prestação do serviço contratado, ocorrera a perda de conexão do voo  Viracopos/SP – Maringá/PR, destino final, do consumidor. Dessa forma, teve o autor que aguardar longo período de tempo, no aeroporto de São Paulo, até ser realocado em voo noturno, o qual não pode ser concluído em razão do mau tempo.

Outrossim, o fato do segundo voo não ter sido concluído com sucesso em razão do mau tempo, não tem grande relevância para a imputação da responsabilidade civil, pois a falha na prestação de serviço no voo inicial – atraso por necessidade de manutenção extraordinária na aeronave – fora a causadora do resultado amargado pelo consumidor, a saber, não conseguir estar presente no batizado de sua afilhada. Isto porque, se não tivesse ocorrido este atraso, por consequência, o autor não teria perdido o voo de conexão, tampouco seu compromisso.

Não obstante, a empresa ré eximiu-se de comprovar suas teses de defesa, vez que não carreou aos autos nenhum documento comprobatório, resumindo-se a apresentar prints de tela do seu sistema interno - prova unilateral facilmente adulterada -, ônus que lhe pertencia.

Com efeito, resta evidente falha na prestação do serviço de transporte aéreo e não existindo qualquer excludente de responsabilidade, é imperiosa a condenação da parte ré em indenizar a parte acionante pelos danos extrapatrimoniais experimentados. 

Quanto à ocorrência do dano moral em situações de atraso de voo, o simples fato de sua chegada ter demorado mais do que o planejado já enseja condenação da parte ré pelos danos advindos do atraso. Porém, mais séria é a situação do consumidor que adquire passagem, com tempo suficiente para honrar com seu compromisso, e se vê impossibilitado de cumpri-lo por falha na prestação do serviço aéreo.

Assim, é cristalina a angústia, a frustação e o sofrimento vividos por quem necessita passar muito mais tempo do que o programado em aeroportos, agravada a situação, no caso, pela não assistência da companhia aérea, como disponibilizar outro meio de transporte ao autor para que conseguisse chegar a tempo do batizado de sua afilhada, bem como a perda de um compromisso único na vida do autor.

Assim, tendo em vista os valores arbitrados em situações similares neste juízo, sem perder de vista o caráter pedagógico e punitivo da cominação, entendo que a quantia de R$ 10.000,00 (dez mil reais), mostra-se adequada a indenizá-lo pelos infortúnios vivenciados. 

Após fixar o valor da indenização, cabe dizer que a correção monetária flui do arbitramento (Enunciado n. 362 da Súmula do STJ), e os juros de mora, da citação (falta de cumprimento dos deveres do contrato firmado entre as partes - (STJ, EDcl no REsp 400843 / RS, Relator Ministro CARLOS ALBERTO MENEZES DIREITO, j. em 09.08.2007)).


P. R. I.

Arquivem-se oportunamente. 


Florianópolis (SC), 05 de abril de 2019.


Vânia Petermann 

Juíza de Direito
