# Supplementary material for: Regression applied to legal judgments to predict compensation for immaterial damage
Source: PeerJ Comput Sci. 2023 Mar 23;9:e1225. doi: 10.7717/peerj-cs.1225 (PMC10280496; doi:10.7717/peerj-cs.1225)
Supplement: Supplemental Information 2 [file peerj-cs-09-1225-s002.zip › 27.txt]

Autos n° NUMERO_PROC 

Ação: Procedimento do Juizado Especial Cível/PROC 

Autor: AUTOR


Réu: REU


Vistos, etc.


I. Relatório

Relatório dispensado na forma do artigo 38, caput, da Lei 9.099/95.

II. Fundamentação


Julgo antecipadamente o feito, porquanto a solução dos autos pode ser obtida da análise do direito que disciplina a matéria, bem como pelo fato de que as provas carreadas são suficientes para a formação de meu convencimento. Valho-me, pois, do art. 355, I, do Código de Processo Civil.

Além disso, impende ressaltar que a presente demanda se consubstancia em relação de consumo -  uma vez que as partes envolvidas na avença se enquadram nos conceitos de fornecedor e consumidor, dispostos nos arts. 3º e 2º da Lei 8.078/1990, respectivamente - sendo, portanto, imperioso que lhe sejam aplicados os preceitos insculpidos no Código de Defesa do Consumidor.

Friso, ademais, não haver aplicação das Convenções de Varsóvia e de Montreal ao caso em exame, pois o tratado aplica-se exclusivamente a litígios envolvendo transporte aéreo internacional.

Infiro dos autos que a parte requerente comprou passagens para os trechos Vitória – Guarulhos – Porto Alegre, da companhia aérea ré, com chegada prevista para o dia 22/05/2018, aproximadamente às 23h, tendo em vista que o voo referente ao último trecho decolaria às 21h30min daquele dia (fls. 25/26). Ocorre, contudo, que o primeiro voo foi cancelado (fl. 24), acarretando a reacomodação do autor em voos de itinerário distinto, que não o transportou até seu destino final. Assim, o requerente realizou os trechos Vitória - Rio de Janeiro - Florianópolis, onde chegou às 00h35min do dia 24/05/2018 (fl. 28), com aproximadamente 25 (vinte e cinco) horas de atraso.

Em função disso, o autor perdeu um compromisso profissional que ocorreria em Porto Alegre, destino final originalmente adquirido, na manhã do dia 23/05/2018. O requerente afirma ainda que a empresa ré não lhe forneceu informações suficientes sobre a situação nem prestou a devida assistência com hospedagem durante o tempo de espera pelos novos voos. 

Assim, requer, em síntese, a condenação da ré ao pagamento de R$ 15.000,00 (quinze mil reais) a título de danos morais.

Em sede de contestação, aduz a parte ré que o cancelamento do voo se deu em decorrência das condições climáticas desfavoráveis na data da viagem da parte autora, circunstância a qual constitui excludente de responsabilidade do transportador, correspondendo à força maior, ou seja, evento totalmente alheio à vontade da ré, a qual não teve qualquer participação ou culpa no ocorrido. Alega também ter prestado a devida assistência, reacomodando o requerente no voo mais próximo, prestando as informações corretamente e oferecendo acomodação em hotel, que teria sido negada pelo passageiro.

Eximiu-se, no entanto, de trazer aos autos provas que corroborassem sua versão quanto à indisponibilidade de operação no aeroporto ou no trajeto realizado pela parte demandante, ônus que lhe pertencia. A requerida apresenta como meio de prova apenas uma captura de tela, de autoria desconhecida, informando o cancelamento do voo do autor devido às condições climáticas. Contudo, observo que no referido documento não há menção de qualquer informação acerca do fechamento do aeroporto indicada por órgão oficial.

Dessa forma a justificativa apresentada não serve como excludente de responsabilidade. Assim, entendo que o mau tempo não serve como justificativa para o atraso relatado.

Em situação similar, já decidiu o Tribunal de Justiça de Santa Catarina: 

O pouso e a decolagem não se operam de forma automática, pela simples vontade de passageiros ou da própria companhia aérea. Em nome da segurança do voo, podem ocorrer atrasos ou mesmo cancelamento de determinados voos. Entretanto, compete à companhia aérea a prova documental, oriunda de órgãos oficiais reconhecidos, de que determinados vôos foram cancelados por circunstâncias absolutamente alheias à vontade da empresa, prova que não pode ser relegada à juntada de extratos com complexas siglas e de interpretação duvidosa, mormente quando outras companhias aéreas estariam operando normalmente no mesmo aeródromo. A prova de caso fortuito ou de força maior que impediu o cumprimento do contrato de transporte pertence à companhia aérea. (TJSC, Apelação Cível n. 2008.601118-2, de Rio do Sul, rel. Des. Leandro Passig Mendes , j. 27-10-2008) (grifou-se)

Assim, tratando-se de relação regida pelo código consumerista, caracterizada está a indenização pelos danos morais decorrentes do cancelamento do voo devido às más condições climáticas. É cristalina a angústia e o sofrimento vividos por quem necessita passar muito mais tempo do que o programado em aeroportos, agravada a situação no caso pela alteração do destino final do autor, que havia adquirido bilhetes até a cidade de Porto Alegre, mas somente foi reacomodado até Florianópolis.

Ainda, quanto à prestação da devida assistência ao passageiro, verifico que a companhia aérea ré eximiu-se de comprovar a disponibilização de hospedagem ao requerente ou que este tenha optado por não aceitá-la, como mencionado à fl. 41.

Do mesmo modo, no que se refere ao compromisso profissional perdido pelo autor em virtude do cancelamento no voo, observo não haver nos autos qualquer comprovação de que a reunião com seu cliente ocorreria na data indicada ou mesmo que não tenha sido possível remarcá-la.

Acerca do quantum devido, tendo em vista os valores arbitrados em situações similares por este Juízo, sem perder de vista o caráter pedagógico e punitivo da cominação, ponderando o atraso de aproximadamente 25 (vinte e cinco) horas e a reacomodação em itinerário que não transportava o autor até seu destino final, entendo que a quantia de R$ 12.000,00 (doze mil reais) mostra-se adequada a indenizá-lo pelos infortúnios vivenciados. 

Após fixar o valor da indenização, cabe dizer que a correção monetária flui do arbitramento (enunciado 362 da Súmula do STJ) e os juros de mora da citação (falta de cumprimento dos deveres do contrato firmado entre as partes - (STJ, EDcl no REsp 400843 / RS, Relator Ministro CARLOS ALBERTO MENEZES DIREITO, j. em 09.08.2007)).

			Para mais, no que diz respeito ao pedido de condenação da ré ao pagamento de honorários advocatícios, não havendo litigância de má-fé, a sentença de primeiro grau não condenará o vencido em custas e honorários de advogado, conforme previsão do artigo 55 da Lei 9.099/95. Logo, este pedido não merece prosperar.


P. R. I.

Arquivem-se oportunamente. 


Florianópolis (SC), 05 de abril de 2019.


Vânia Petermann 

Juíza de Direito
