# Supplementary material for: Regression applied to legal judgments to predict compensation for immaterial damage
Source: PeerJ Comput Sci. 2023 Mar 23;9:e1225. doi: 10.7717/peerj-cs.1225 (PMC10280496; doi:10.7717/peerj-cs.1225)
Supplement: Supplemental Information 2 [file peerj-cs-09-1225-s002.zip › 29.txt]

Autos n° NUMERO_PROC 

Ação: Procedimento do Juizado Especial Cível/PROC 

Autor: AUTOR


Réu: REU


Vistos, etc.


I. Relatório

Relatório dispensado na forma do artigo 38, caput, da Lei 9.099/95.

II. Fundamentação


Julgo antecipadamente o feito, porquanto a solução dos autos pode ser obtida da análise do direito que disciplina a matéria, bem como pelo fato de que as provas carreadas são suficientes para a formação de meu convencimento. Valho-me, pois, do art. 355, I, do Código de Processo Civil.

Além disso, impende ressaltar que a presente demanda se consubstancia em relação de consumo -  uma vez que as partes envolvidas na avença se enquadram nos conceitos de fornecedor e consumidor, dispostos nos arts. 3º e 2º da Lei 8.078/1990, respectivamente - sendo, portanto, imperioso que lhe sejam aplicados os preceitos insculpidos no Código de Defesa do Consumidor.

Friso, ademais, não haver aplicação das Convenções de Varsóvia e de Montreal ao caso em exame, pois o tratado aplica-se exclusivamente a litígios envolvendo transporte aéreo internacional.

Infiro dos autos que a parte requerente comprou passagem para o trecho Porto Alegre – Florianópolis, da companhia aérea ré, com chegada prevista no dia 28/11/2018 às 23h40min (fl. 13). Ocorre, contudo, que o voo foi cancelado (fl. 12), acarretando a reacomodação da autora para voo no dia seguinte e um atraso de aproximadamente treze (13) horas para chegada a Florianópolis, onde chegou às 12h25min do dia 29/11/2018 (fls. 10/11).

A autora reclama, ainda, que lhe foi disponibilizado alojamento em hotel de segurança inferior, nas redondezas da Estação Rodoviária de Porto Alegre, e que, em função do atraso, não pôde comparecer a reuniões profissionais agendadas para a manhã do dia 29/11/2018.

Diante disso, requer a condenação da ré ao pagamento de R$ 7.000,00 (sete mil reais) a título de danos morais.

Em sede de contestação, aduz a parte ré que houve um atraso no voo no trecho indicado devido à necessidade de readequação da malha aérea, e que reacomodou a parte autora para o próximo voo disponível, cumprindo com o disposto na Resolução 400 da ANAC. Alega também ter prestado a devida assistência a autora, disponibilizando hospedagem e voucher de alimentação.

Sem razão a acionada, contudo.

Em situação similar, já decidiu o Judiciário catarinense:

RECURSO INOMINADO. AÇÃO DE INDENIZAÇÃO POR DANOS MORAIS E MATERIAIS. SERVIÇO DE TRANSPORTE AÉREO. VOO NACIONAL. ATRASO DE VOO. ATRASO DE MAIS DE 24 (VINTE E QUATRO) HORAS. PROCEDÊNCIA NO JUÍZO A QUO. ALEGAÇÃO DE REORGANIZAÇÃO DE MALHA AÉREA. CASO FORTUITO NÃO COMPROVADO. FALHA NA PRESTAÇÃO DO SERVIÇO. "A empresa aérea não provou a alegação de que reestruturação na malha aérea foi a causa do cancelamento do voo doméstico. De toda sorte, o fato é desinfluente à solução da controvérsia, haja vista que integrante do risco da atividade comercial das empresas aéreas, caracterizando assim fortuito interno, e nessa ordem não possui habilidade técnica para a aplicação da pretendida excludente do artigo 14, parágrafo 3º , inciso II , da Lei n. 8.078 /90" (1ª Turma Recursal dos Juizados Especiais do Distrito Federal - Apelação Cível do Juizado Especial nº 20140310351375, relatora Juíza Sandra Reves Vasques Tonussi, j. em 16.06.2015) (TJSC, Recurso Inominado n. NUMERO_PROC, da Capital - Eduardo Luz, rel. Des. Rudson Marcos, j. 25-02-2016).

Assim, caracterizada está a indenização pelos danos morais decorrentes do cancelamento do voo devido à readequação da malha aérea. É cristalina a angústia e o sofrimento vividos por quem necessita passar muito mais tempo do que o programado em viagem, agravada a situação no caso pela perda de reuniões profissionais, como demonstrado às fls. 15/17.

Quanto à alegação de que o hotel no qual foi alojada não proporciona segurança satisfatória à passageira por localizar-se em região perigosa, verifico não haver nos autos indicação de nome ou endereço do referido hotel nem sequer comprovação de que, em função do local em que se encontrava, colocaria em risco a segurança da autora.

Nesse contexto, tratando-se de relação regida pelo código consumerista, comprovada a ocorrência do cancelamento e, consequentemente, do atraso e não existindo qualquer excludente de responsabilidade, deve a ré ser condenada a indenizar a autora pelos danos extrapatrimoniais experimentados.

Acerca do quanto devido, tendo em vista os valores arbitrados em situações similares por este Juízo, sem perder de vista o caráter pedagógico e punitivo da cominação, ponderando o fato de ter sido prestado auxílio à requerente, o atraso de aproximadamente treze (13) horas, e a perda das reuniões profissionais, entendo que a quantia de R$ 7.000,00 (sete mil reais) mostra-se adequada a indenizá-la pelos infortúnios vivenciados. 

Após fixar o valor da indenização, cabe dizer que a correção monetária flui do arbitramento (enunciado 362 da Súmula do STJ) e os juros de mora da citação (falta de cumprimento dos deveres do contrato firmado entre as partes - (STJ, EDcl no REsp 400843 / RS, Relator Ministro CARLOS ALBERTO MENEZES DIREITO, j. em 09.08.2007)).


P. R. I.

Arquivem-se oportunamente. 


Florianópolis (SC), 09 de abril de 2019.


Vânia Petermann 

Juíza de Direito
