# Supplementary material for: Regression applied to legal judgments to predict compensation for immaterial damage
Source: PeerJ Comput Sci. 2023 Mar 23;9:e1225. doi: 10.7717/peerj-cs.1225 (PMC10280496; doi:10.7717/peerj-cs.1225)
Supplement: Supplemental Information 2 [file peerj-cs-09-1225-s002.zip › 30.txt]

Autos n° NUMERO_PROC 

Ação: Procedimento do Juizado Especial Cível/PROC 

Autor: AUTOR


Réu: REU


Vistos etc.

I. Relatório

Relatório dispensado na forma do artigo 38, caput, da Lei 9.099/95.

II. Fundamentação


Julgo antecipadamente o feito, porquanto a solução dos autos pode ser obtida da análise do direito que disciplina a matéria, bem como pelo fato de que as provas carreadas são suficientes para a formação de meu convencimento. Valho-me, pois, do artigo 355, inciso I, do Código de Processo Civil.

No caso em tela, não há pedido de indenização por danos materiais, uma vez que a parte autora fundamenta o pleito tão somente nos dissabores vivenciados pelos atrasos e idas e vindas em aeroportos, abalos de caráter extrapatrimonial.

Assim, incabível na hipótese a aplicação das Convenções de Montreal e Varsóvia, visto que, conforme assentado pelo Supremo Tribunal Federal no julgamento do Recurso Extraordinário n. 636661 (repercussão geral), a limitação veiculada pelas normas internacionais incide apenas às indenizações de cunho material.

Desse modo, o pedido será analisado com base no Código de Defesa do Consumidor, vez que as partes envolvidas na avença se enquadram nos conceitos de fornecedor e consumidor, dispostos nos artigos 3.º e 2.º da Lei n. 8.078/1990.

De início, afasto a preliminar de falta de interesse processual, alegada em vista do contrato de transporte aéreo prever, previamente ao ajuizamento judicial, a obrigação de composição extrajudicial por meio da mediação privada. Todavia, trata-se de contrato de adesão em que ao privar o consumidor de seu direito jurisdicional o coloca em excessiva desvantagem conforme alude o art. 51, inciso IV do Código de Defesa do Consumidor. Não obstante, a Constituição Federal de 1988 assegura a inasfatabilidade da jurisdição (art. 5º, XXXV), sendo de pleno direito do Autor buscar pela apreciação do Poder Judiciário no caso.

Ainda em sede preliminar, rechaço a proemial de ilegitimidade passiva suscitada pela empresa ré Submarino Viagens Ltda., intermediadora da venda das passagens aéreas, uma vez que a presente demanda trata de responsabilidade por vício na prestação do serviço, cuja tutela pelo art. 20 do Código de Defesa do Consumidor estabelece a responsabilidade solidária de todos os fornecedores. Assim, seja pela teoria da aparência, seja pela parceria desenvolvida para a venda e divulgação das passagens, é inequívoca a existência da cadeia de consumo formada entre as rés.

Pois bem. 

Infiro dos autos que os requerentes compraram passagens aéreas no sítio eletrônico da ré Submarino Viagens Ltda. para trajetos entre Guadalajara (México) e São Paulo, operados pela ré Tam Linhas Aéreas S/A. A viagem era a fim de retornarem após evento de casamento agendado para a noite do dia 14/10/2017, na cidade de Zacatecas (fl. 16). Assim, adquiriram um voo que partia do aeroporto de Guadalajara às 13h25min do dia 15/10/2017 (fls. 17/18), de modo que poderiam participar plenamente do evento e descansar antes de iniciar o regresso ao Brasil.

Ocorre que, nas semanas anteriores à viagem, o autor Rodolfo recebeu uma ligação telefônica da ré Submarino, informando que o referido voo havia sido antecipado para às 11h do mesmo dia. O autor respondeu, então, que teria que verificar sua disponibilidade para realizar a viagem neste horário, pois a antecipação de seu retorno prejudicaria sua participação na festa de casamento. No entanto, desconsiderando sua resposta, a ré enviou ao seu e-mail novo voucher contendo os novos horários (fl. 26).

Os requerentes entraram novamente em contato telefônico com a Submarino informando que não seria viável realizar a viagem no horário indicado, e receberam a resposta de que não seria possível trocar o horário pois não havia outros voos em que pudessem ser realocados. Decidiram, assim, enviar novos e-mails à agência solicitando uma solução para o caso, mas não obtiveram respostas satisfatórias (fls. 27/34).

Desta forma, tiveram que sair antecipadamente da festa de casamento (de uma filha que chamam de adotiva, porém este fato não está provado nos autos e no convite surgem outros nomes, levando a crer que pode ser filha de afeto sem adoção formal; porém, entende-se que ao serem convidados a um casamento o era de pessoa próxima, com laços de afeto, o que valoro no dano), a fim de tomar um ônibus às 3h do dia 15/10/2017 com destino a Guadalajara, de onde embarcariam às 11h para a Cidade do México. Entretanto, ao chegarem no aeroporto, receberam a informação de que o voo havia sido reprogramado para às 16h10min daquele dia. Os autores alegam, ainda, que não receberam qualquer assistência durante as horas de espera pelo voo atrasado.

Diante disso, requerem a condenação das rés ao pagamento de R$ 20.000,00 (vinte mil reais), sendo R$ 10.000,00 (dez mil reais) a cada autor, a título de danos morais.

Em sede de contestação, aduz a ré Submarino Viagens Ltda. que não tem controle sobre o fluxo de partida de voos e, portanto, não pode ser responsabilizada pelas alterações no horário do voo dos requerentes.

A ré Tam Linhas Aéreas S/A alega que houve um atraso no voo no trecho indicado devido à readequação da malha aérea em função de excessivo tráfego aéreo no dia da viagem da parte autora, o que constitui caso fortuito, incapaz de ensejar sua responsabilização. Alega, ainda, ter prestado a devida assistência aos autores. 

Sem razão a acionada, contudo.

Nos termos do art. 14, caput, do Código de Defesa do Consumidor, a responsabilidade do fornecedor por danos causados aos consumidores por defeitos decorrentes da prestação de serviços é objetiva, e só pode ser afastada no caso das hipóteses previstas no art. 14, §3º, a saber: que, tendo prestado o serviço, o defeito inexiste; ou, a culpa exclusiva do consumidor ou de terceiro.

No caso em apreço, não há que se falar na ocorrência de quaisquer das excludentes de responsabilidade, deste modo imperiosa a responsabilização do fornecedor pela reparação dos danos causados por conta da falha na prestação dos serviços.

Em situação similar, já decidiu Turma Recursal do Judiciário catarinense:

RECURSO INOMINADO. AÇÃO DE DANOS MORAIS E MATERIAIS. CONTRATO DE TRANSPORTE AÉREO. VOO NACIONAL. ATRASO DO VOO FLORIANÓPOLIS-SÃO PAULO EM APROXIMADAMENTE DUAS HORAS E TRINTA MINUTOS QUE OCASIONA A PERDA DA CONEXÃO PARA BELO HORIZONTE. SENTENÇA DE PROCEDÊNCIA PARA CONDENAR A PARTE RÉ AO PAGAMENTO DE RESSARCIMENTO DOS DANOS MORAIS.    RECURSO DA GOL LINHAS AÉREAS S.A. FALHA NA PRESTAÇÃO DO SERVIÇO. RESPONSABILIDADE CIVIL OBJETIVA. ALTERAÇÃO DO VOO EM DECORRÊNCIA DO TRÁFEGO AÉREO. INEXISTÊNCIA DE COMPROVAÇÃO DE CULPA EXCLUSIVA DO CONSUMIDOR. ALEGAÇÃO DE CASO FORTUITO. EXCLUDENTE DE RESPONSABILIDADE NÃO VERIFICADA. FORTUITO INTERNO. DANO MORAL IN RE IPSA. INSURGÊNCIA DA PARTE RÉ NO TOCANTE À EXISTÊNCIA DO DANO MORAL E SEU ARBITRAMENTO. MONTANTE ARBITRADO EM CONSONÂNCIA COM OS PARÂMETROS DA PROPORCIONALIDADE E RAZOABILIDADE. PRECEDENTES DESTA TURMA RECURSAL. RECURSO CONHECIDO E DESPROVIDO. SENTENÇA CONFIRMADA POR SEUS PRÓPRIOS FUNDAMENTOS.  (TJSC, Recurso Inominado n. NUMERO_PROC, da Capital - Eduardo Luz, rel. Des. Cláudio Eduardo Regis de Figueiredo e Silva, Primeira Turma de Recursos - Capital, j. 26-07-2018). (Grifou-se).

Cabe ressaltar, ainda, que em que pese a alegação da companhia aérea de que prestou a devida assistência aos autores, eximiu-se de trazer aos autos qualquer documento que comprove sua versão.

Quanto à ocorrência do dano moral em situações de alteração de voo, é cristalina a angústia e o sofrimento vividos por quem necessita passar muito mais tempo do que o programado em aeroportos, agravada a situação, no caso, pela necessidade da parte autora abandonar antecipadamente o evento motivador de sua viagem e não receber a devida assistência da parte ré durante as 5 (cinco) horas de espera pelo voo.

Nesse contexto, tratando-se de relação regida pelo Código Consumerista, comprovada a ocorrência de falha na prestação do serviço e não existindo qualquer excludente de responsabilidade, deve a parte ré ser condenada a indenizar a parte autora pelos danos extrapatrimoniais experimentados.

Acerca do quanto devido, tendo em vista os valores arbitrados em situações similares por este Juízo, ponderando as alterações do horário do voo, o atraso de aproximadamente 5 (cinco) horas para sua partida, bem como o prejuízo a seu comparecimento na festa de casamento e a ausência da devida assistência aos autores, sem perder de vista o caráter pedagógico e punitivo da cominação, entendo que a quantia de R$ 10.000,00 (dez mil reais), sendo R$ 5.000,00 (cinco mil reais) a cada autor, mostra-se adequada a indenizá-los pelos infortúnios vivenciados. 

Após fixar o valor da indenização, cabe dizer que a correção monetária flui do arbitramento (Enunciado n. 362 da Súmula do STJ), e os juros de mora, da citação (falta de cumprimento dos deveres do contrato firmado entre as partes - (STJ, EDcl no REsp 400843 / RS, Relator Ministro CARLOS ALBERTO MENEZES DIREITO, j. em 09.08.2007)).

Para mais, no que diz respeito ao pedido de condenação das rés ao pagamento de honorários advocatícios, não havendo litigância de má-fé, a sentença de primeiro grau não condenará o vencido em custas e honorários de advogado, conforme previsão do artigo 55 da Lei 9.099/95. Logo, o pedido não merece prosperar.


P. R. I.

Arquivem-se oportunamente. 


Florianópolis (SC), 11 de abril de 2019.


Vânia Petermann 

Juíza de Direito
