# Supplementary material for: Regression applied to legal judgments to predict compensation for immaterial damage
Source: PeerJ Comput Sci. 2023 Mar 23;9:e1225. doi: 10.7717/peerj-cs.1225 (PMC10280496; doi:10.7717/peerj-cs.1225)
Supplement: Supplemental Information 2 [file peerj-cs-09-1225-s002.zip › 31.txt]

Autos n° NUMERO_PROC 

Ação: Procedimento do Juizado Especial Cível/PROC 

Autor: AUTOR


Réu: REU


Vistos, etc.


I. Relatório

Relatório dispensado na forma do artigo 38, caput, da Lei 9.099/95.

II. Fundamentação


Julgo antecipadamente o feito, porquanto a solução dos autos pode ser obtida da análise do direito que disciplina a matéria, bem como pelo fato de que as provas carreadas são suficientes para a formação de meu convencimento. Valho-me, pois, do art. 355, I, do Código de Processo Civil.

Além disso, impende ressaltar que a presente demanda se consubstancia em relação de consumo -  uma vez que as partes envolvidas na avença se enquadram nos conceitos de fornecedor e consumidor, dispostos nos arts. 3º e 2º da Lei 8.078/1990, respectivamente - sendo, portanto, imperioso que lhe sejam aplicados os preceitos insculpidos no Código de Defesa do Consumidor.

Friso, ademais, não haver aplicação das Convenções de Varsóvia e de Montreal ao caso em exame, pois o tratado aplica-se exclusivamente a litígios envolvendo transporte aéreo internacional.

Infiro dos autos que a parte requerente comprou passagem para os trechos Rio de Janeiro – Campinas - Florianópolis, da companhia aérea ré, com chegada prevista no dia 20/03/2018 às 00h35min (fl. 18). Ocorre, contudo, que o segundo voo, referente ao trecho Campinas – Florianópolis, foi cancelado (fl. 21), acarretando a necessidade do autor pernoitar em um hotel e um atraso de aproximadamente dezenove (19) horas para chegada ao destino final (fl. 19).

O autor alega, ainda, que em função do atraso, não pôde comparecer a um jantar comemorativo de associação da qual participa (fl. 22).

Diante disso, requer a condenação da ré ao pagamento de R$ 20.000,00 (vinte mil reais) a título de indenização por danos morais.

Em sede de contestação, aduz a parte ré que o atraso do voo ocorreu em razão de uma manutenção extraordinária na aeronave. Alega que a necessidade de manutenção não programada na aeronave teve com objetivo exclusivo a proteção e segurança dos passageiros e que foi prestada toda assistência à parte autora. 

Sem razão a acionada contudo.

Compulsando os autos, observo que a ré eximiu-se de trazer aos autos quaisquer provas que corroborassem sua versão, qual seja, que tomou todas as providências necessárias para que não houvesse qualquer defeito na aeronave. Ainda, acerca da tese de ocorrência de força maior, é consabido que a necessidade de realização de reparo em aeronave não é capaz de excluir a responsabilidade do prestador de serviços, porquanto a situação é absolutamente previsível.

Nesse sentido: 

RECURSO INOMINADO - AÇÃO DE INDENIZAÇÃO POR DANOS MORAIS - VOO NACIONAL - FLORIANÓPOLIS/CHAPECÓ - PASSAGEM AÉREA ADQUIRIDA SEM ESCALA E COM DURAÇÃO DE 1 HORA ATÉ O DESTINO FINAL - ALTERAÇÃO UNILATERAL DO ITINERÁRIO - MUDANÇA QUE RESULTOU EM DUAS ESCALAS E VIAGEM COM DURAÇÃO DE APROXIMADAMENTE 7 HORAS - ALEGAÇÃO DE MANUTENÇÃO DA AERONAVE E REORGANIZAÇÃO DA MALHA AÉREA - NÃO COMPROVAÇÃO DE CASO FORTUITO OU FORÇA MAIOR - AUSÊNCIA DE EXCLUDENTE DE RESPONSABILIDADE - DANO MORAL CONFIGURADO - QUANTUM ADEQUADAMENTE FIXADO - PRECEDENTE DESTA TURMA Nº  NUMERO_PROC - SENTENÇA MANTIDA POR SEUS PRÓPRIOS FUNDAMENTOS - RECURSO DESPROVIDO.  (TJSC, Recurso Inominado n. NUMERO_PROC, da Capital - Norte da Ilha, rel. Des. Adriana Mendes Bertoncini, Primeira Turma de Recursos - Capital, j. 18-10-2018) (grifou-se).


ATRASO DE VÔO. ALEGAÇÃO DE CAUSA JUSTIFICADORA. MANUTENÇÃO NÃO PROGRAMADA. AUSÊNCIA DE PROVA. DANO MORAL CARACTERIZADO. 

Não é o da decolagem o momento apropriado para se realizar "manutenção não programada na aeronave"; espera-se, diversamente, que tais manutenções sejam feitas com antecedência, de forma a não surgir algum "problema técnico" a obrigar o comandante do avião a cancelar ou suspender a decolagem.[...] (TJSC, Recurso Inominado n. 2014.401337-2, de Criciúma, rel. Des. Edir Josias Silveira Beck, j. 15-09-2015) (grifou-se)

Assim, caracterizada está a indenização pelos danos morais decorrentes do cancelamento do voo devido à manutenção não programada em razão de problema técnico na aeronave. É cristalina a angústia e o sofrimento vividos por quem necessita passar muito mais tempo do que o programado em viagem, retardando sua chegada ao destino.

Nesse contexto, tratando-se de relação regida pelo código consumerista, comprovada a ocorrência do cancelamento e, consequentemente, do atraso e não existindo qualquer excludente de responsabilidade, deve a ré ser condenada a indenizar a autora pelos danos extrapatrimoniais experimentados.

No que se refere ao jantar comemorativo da associação da qual participa o autor, observo que este estava programado para ocorrer às 20h do dia 20/03/2018 (fl. 22). Assim, tendo o autor chegado a Florianópolis somente após às 19h20 daquele dia (fl. 19), inviável seu comparecimento pontual ao evento.

Acerca do quanto devido, tendo em vista os valores arbitrados em situações similares por este Juízo, sem perder de vista o caráter pedagógico e punitivo da cominação, ponderando o fato de ter sido prestado algum auxílio ao autor (hospedagem e transporte), o atraso de aproximadamente dezenove (19) horas e a perda do evento comemorativo, entendo que a quantia de R$ 12.000,00 (doze mil reais) mostra-se adequada a indenizá-la pelos infortúnios vivenciados. 

Após fixar o valor da indenização, cabe dizer que a correção monetária flui do arbitramento (enunciado 362 da Súmula do STJ) e os juros de mora da citação (falta de cumprimento dos deveres do contrato firmado entre as partes - (STJ, EDcl no REsp 400843 / RS, Relator Ministro CARLOS ALBERTO MENEZES DIREITO, j. em 09.08.2007)).


P. R. I.

Arquivem-se oportunamente. 


Florianópolis (SC), 09 de abril de 2019.


Vânia Petermann 

Juíza de Direito
