# Supplementary material for: Regression applied to legal judgments to predict compensation for immaterial damage
Source: PeerJ Comput Sci. 2023 Mar 23;9:e1225. doi: 10.7717/peerj-cs.1225 (PMC10280496; doi:10.7717/peerj-cs.1225)
Supplement: Supplemental Information 2 [file peerj-cs-09-1225-s002.zip › 33.txt]

Autos n° NUMERO_PROC 

Ação: Procedimento do Juizado Especial Cível/PROC 

Autor: AUTOR


Réu: REU


Vistos etc.

I. Relatório

Relatório dispensado na forma do artigo 38, caput, da Lei 9.099/95.

II. Fundamentação


Julgo antecipadamente o feito, porquanto a solução dos autos pode ser obtida da análise do direito que disciplina a matéria, bem como pelo fato de que as provas carreadas são suficientes para a formação de meu convencimento. Valho-me, pois, do artigo 355, inciso I, do Código de Processo Civil.

No caso em tela, não há pedido de indenização por danos materiais, uma vez que a parte autora fundamenta o pleito tão somente nos dissabores vivenciados pelos atrasos e idas e vindas em aeroportos, abalos de caráter extrapatrimonial.

Assim, incabível na hipótese a aplicação das Convenções de Montreal e Varsóvia, visto que, conforme assentado pelo Supremo Tribunal Federal no julgamento do Recurso Extraordinário n. 636661 (repercussão geral), a limitação veiculada pelas normas internacionais incide apenas às indenizações de cunho material.

Desse modo, o pedido será analisado com base no Código de Defesa do Consumidor, vez que as partes envolvidas na avença se enquadram nos conceitos de fornecedor e consumidor, dispostos nos artigos 3.º e 2.º da Lei n. 8.078/1990.

Pois bem. 

Infiro dos autos que a parte requerente comprou passagem para os trechos São Paulo – Adis Abeba – Bangkok, da companhia aérea ré, com chegada prevista no dia 04/05/2018 às 13h15min (fls. 26/28). Ocorre, contudo, que seu itinerário foi alterado na semana anterior à viagem (fls. 29/31), acarretando a necessidade de uma pernoite em Adis Abeba e um atraso de 6h30min (seis horas e trinta minutos) para chegada ao destino final, onde chegou às 19h45min do dia 04/05/2018 (fl. 30).

A requerente alega, ainda, que não pôde ter acesso à sua bagagem durante o tempo de espera pelo novo voo e que, em função do atraso, perdeu um dos quatro dias de sua viagem de férias, prejudicando seu cronograma de passeio.

Diante disso requer a condenação da ré ao pagamento de R$ 5.000,00 (cinco mil reais) a título de indenização por danos morais.

Em sede de contestação, aduz a parte ré que houve um atraso no voo no trecho indicado devido à readequação da malha aérea no dia da viagem da parte autora. Sustenta que não pode, portanto, ser responsabilizada. Afirma, ainda, que prestou total assistência à passageira, cumprindo com a Resolução nº 400 da Agência Nacional de Aviação Civil (ANAC).

Sem razão a acionada, contudo.

Em situação similar, já decidiu Turma Recursal do Judiciário catarinense:

RECURSO INOMINADO. AÇÃO DE INDENIZAÇÃO POR DANOS MORAIS E MATERIAIS. SERVIÇO DE TRANSPORTE AÉREO. VOO NACIONAL. ATRASO DE VOO. ATRASO DE MAIS DE 24 (VINTE E QUATRO) HORAS. PROCEDÊNCIA NO JUÍZO A QUO. ALEGAÇÃO DE REORGANIZAÇÃO DE MALHA AÉREA. CASO FORTUITO NÃO COMPROVADO. FALHA NA PRESTAÇÃO DO SERVIÇO. "A empresa aérea não provou a alegação de que reestruturação na malha aérea foi a causa do cancelamento do voo doméstico. De toda sorte, o fato é desinfluente à solução da controvérsia, haja vista que integrante do risco da atividade comercial das empresas aéreas, caracterizando assim fortuito interno, e nessa ordem não possui habilidade técnica para a aplicação da pretendida excludente do artigo 14, parágrafo 3º , inciso II , da Lei n. 8.078 /90" (1ª Turma Recursal dos Juizados Especiais do Distrito Federal - Apelação Cível do Juizado Especial nº 20140310351375, relatora Juíza Sandra Reves Vasques Tonussi, j. em 16.06.2015) (TJSC, Recurso Inominado n. NUMERO_PROC, da Capital - Eduardo Luz, rel. Des. Rudson Marcos, j. 25-02-2016) (Grifou-se).

No caso em apreço, a responsabilidade ocorre de forma objetiva. Independentemente da existência de culpa, há a responsabilização do fornecedor pela reparação dos danos causados por conta da falha na prestação dos serviços. Portanto, não há a possibilidade da parte ré se eximir da obrigação de indenizar.

Quanto à ocorrência do dano moral em situações de atraso de voo, o simples fato de a viagem de ida ter demorado mais do que o planejado já enseja condenação da empresa ré pelos danos advindos do atraso. É cristalina a angústia e o sofrimento vividos por quem necessita passar muito mais tempo do que o programado em aeroportos, agravada a situação, no caso, pela necessidade de a parte autora pernoitar em hotel, retardando sua chegada ao destino.

Nesse contexto, tratando-se de relação regida pelo Código Consumerista, comprovada a ocorrência do atraso e não existindo qualquer excludente de responsabilidade, deve a ré ser condenada a indenizar a parte autora pelos danos extrapatrimoniais experimentados.

Acerca do quanto devido, tendo em vista os valores arbitrados em situações similares por este Juízo, bem como ponderando o fato de ter sido prestado auxilio à parte demandante (hospedagem e transporte) e o voo ter atrasado aproximadamente 6h30min (seis horas e trinta minutos), bem como a perda de parte de um dia de férias, sem perder de vista o caráter pedagógico e punitivo da cominação, entendo que a quantia de R$ 2.000,00 (dois mil reais) mostra-se adequada a indenizá-la pelos infortúnios vivenciados. 

Após fixar o valor da indenização, cabe dizer que a correção monetária flui do arbitramento (Enunciado n. 362 da Súmula do STJ), e os juros de mora, da citação (falta de cumprimento dos deveres do contrato firmado entre as partes - (STJ, EDcl no REsp 400843 / RS, Relator Ministro CARLOS ALBERTO MENEZES DIREITO, j. em 09.08.2007)).

A parte autora formulou também pedido de justiça gratuita, acostando aos autos documento emitido pela Receita Federal à fl. 25 que apenas informa que "sua declaração IRPF 2018 não consta na base de dados", o que não comprova em absoluto a sua condição financeira. Verifico, ainda, que a autora é assistente de suporte ao organizador de eventos, não tendo esclarecido/provado nos autos os rendimentos advindos de sua profissão. Diante desse contexto, indefiro, por ora, a concessão do benefício.


P. R. I.

Arquivem-se oportunamente. 


Florianópolis (SC), 09 de abril de 2019.


Vânia Petermann 

Juíza de Direito
