# Supplementary material for: Regression applied to legal judgments to predict compensation for immaterial damage
Source: PeerJ Comput Sci. 2023 Mar 23;9:e1225. doi: 10.7717/peerj-cs.1225 (PMC10280496; doi:10.7717/peerj-cs.1225)
Supplement: Supplemental Information 2 [file peerj-cs-09-1225-s002.zip › 34.txt]

Autos n° NUMERO_PROC 

Ação: Procedimento do Juizado Especial Cível/PROC 

Autor: AUTOR


Réu: REU


Vistos, etc.


I. Relatório

Relatório dispensado na forma do artigo 38, caput, da Lei 9.099/95.

II. Fundamentação


Julgo antecipadamente o feito, porquanto a solução dos autos pode ser obtida da análise do direito que disciplina a matéria, bem como pelo fato de que as provas carreadas são suficientes para a formação de meu convencimento. Valho-me, pois, do art. 355, I, do Código de Processo Civil.

Além disso, impende ressaltar que a presente demanda se consubstancia em relação de consumo -  uma vez que as partes envolvidas na avença se enquadram nos conceitos de fornecedor e consumidor, dispostos nos arts. 3º e 2º da Lei 8.078/1990, respectivamente - sendo, portanto, imperioso que lhe sejam aplicados os preceitos insculpidos no Código de Defesa do Consumidor.

Friso, ademais, não haver aplicação das Convenções de Varsóvia e de Montreal ao caso em exame, pois o tratado aplica-se exclusivamente a litígios envolvendo transporte aéreo internacional.

			Preliminarmente, a requerida REU sustenta sua ilegitimidade passiva ad causam, por ser apenas a empresa holding controladora do Grupo Gol. Registro, ainda, que a empresa Gol Linhas Aéreas S/A compareceu espontaneamente ao processo e apresentou contestação, assumindo a legitimidade do polo passivo na presente demanda.

Assim, não vislumbrando, em função disso, prejuízos aos autores ou à solução da lide, acolho a preliminar de ilegitimidade passiva levantada pela requerida REU e dou prosseguimento ao feito com relação à ré Gol Linhas Aéreas S/A no polo passivo.

Infiro dos autos que a parte requerente comprou passagem para os trechos Florianópolis – São Paulo – Porto Seguro, da companhia aérea ré, com chegada prevista no dia 20/07/2018 às 17h25min. Ocorre, contudo, que o primeiro voo atrasou, e a companhia aérea disponibilizou a possibilidade de embarcar em outro itinerário, passando pelo Rio de Janeiro e Brasília, mas que, ainda assim, chegaria antes de seu voo original, o que foi aceito pela autora. 

No entanto, após desembarcar no Rio de Janeiro, foi informada de que o voo com destino a Brasília foi cancelado e remarcado somente para o dia seguinte, acarretando a necessidade da autora pernoitar em hotel.

Já em Brasília, a requerente foi comunicada de que seu último voo, com destino a Porto Seguro, também estava atrasado e somente decolaria no próximo dia. Sendo assim, a autora chegou ao seu destino às 11h20min do dia 22/07/2018, 41h55min após o horário originalmente previsto.

Diante disso, requer a condenação da ré ao pagamento de R$ 480,00 (quatrocentos e oitenta reais) a título de indenização por danos materiais referentes às duas diárias perdidas em Porto Seguro, bem como ao pagamento de R$ 15.000,00 (quinze mil reais) a título de indenização por danos morais.

Em sede de contestação, aduz a parte ré que o cancelamento do voo se deu em decorrência da queda de um radar no aeroporto de São Paulo, circunstância que constitui excludente de responsabilidade do transportador, correspondendo a evento totalmente alheio à vontade da ré, a qual não teve qualquer participação ou culpa no ocorrido. Afirma ainda ter prestado toda a assistência material cabível a autora.

Eximiu-se, no entanto, de trazer aos autos provas que corroborassem sua versão quanto à indisponibilidade de operação no aeroporto ou no trajeto realizado pela parte demandante, ônus que lhe pertencia. A requerida apresenta como meio de prova de suas alegações apenas uma reportagem (fl. 42) indicando a queda do radar à data do voo da autora. Contudo, observo que nos referido documento não há menção de qualquer informação acerca do fechamento do aeroporto indicada por órgão oficial.

Dessa forma, a justificativa apresentada não serve como excludente de responsabilidade. Assim, entendo que a falha no radar, não provada, não serve como justificativa para o atraso relatado.

Em situação similar, já decidiu o Tribunal de Justiça de Santa Catarina: 

O pouso e a decolagem não se operam de forma automática, pela simples vontade de passageiros ou da própria companhia aérea. Em nome da segurança do voo, podem ocorrer atrasos ou mesmo cancelamento de determinados voos. Entretanto, compete à companhia aérea a prova documental, oriunda de órgãos oficiais reconhecidos, de que determinados vôos foram cancelados por circunstâncias absolutamente alheias à vontade da empresa, prova que não pode ser relegada à juntada de extratos com complexas siglas e de interpretação duvidosa, mormente quando outras companhias aéreas estariam operando normalmente no mesmo aeródromo. A prova de caso fortuito ou de força maior que impediu o cumprimento do contrato de transporte pertence à companhia aérea. (TJSC, Apelação Cível n. 2008.601118-2, de Rio do Sul, rel. Des. Leandro Passig Mendes , j. 27-10-2008) (grifou-se)

Acrescento que, em situações de atraso ou cancelamento de voo, o simples fato de sua ida ter demorado mais do que o planejado já enseja condenação da ré pelos danos advindos do atraso. É cristalina a angústia e o sofrimento vividos por quem necessita passar muito mais tempo do que o programado em aeroportos, agravada a situação no caso pela reacomodação da autora em itinerário com número de escalas superior ao do voo original – em longas e desgastantes viagens que não foram programadas.

			Cabe ressaltar que compete aos fornecedores de produtos e serviços, ao tomarem conhecimento de reclamações ou solicitações de seus consumidores, resolverem a questão na esfera extrajudicial e da forma mais célere possível, não podendo o judiciário tolerar o descaso e o caminho tortuoso que muitos imprimem aos seus clientes para o alcance de um direito que lhes assiste desde o início. 

Nesse contexto, tratando-se de relação regida pelo código consumerista, comprovada a ocorrência do cancelamento e, consequentemente, do atraso e não existindo qualquer excludente de responsabilidade, deve a ré ser condenada a indenizar a autora pelos danos extrapatrimoniais experimentados.

Acerca do quanto devido, tendo em vista os valores arbitrados em situações similares por este Juízo, sem perder de vista o caráter pedagógico e punitivo da cominação, ponderando o atraso de 41h55min (quarenta e uma horas e cinquenta e cinco minutos), a reacomodação em itinerário com maior número de escalas, bem como a prestação de assistência à passageira, entendo que a quantia de R$ 15.000,00 (quinze mil reais) mostra-se adequada a indenizá-la pelos infortúnios vivenciados. 

Após fixar o valor da indenização, cabe dizer que a correção monetária flui do arbitramento (enunciado 362 da Súmula do STJ) e os juros de mora da citação (falta de cumprimento dos deveres do contrato firmado entre as partes - (STJ, EDcl no REsp 400843 / RS, Relator Ministro CARLOS ALBERTO MENEZES DIREITO, j. em 09.08.2007)).

Quanto aos danos materiais, no caso em apreço, verifico que, devido ao atraso do voo, a autora não pôde utilizar duas das quatro diárias pagas ao hotel em Porto Seguro (fl. 28). O preço pago por cada diária totaliza R$ 240,00 (duzentos e quarenta reais), correspondendo, portanto, às duas diárias perdidas o valor de R$ 480,00 (quatrocentos e oitenta reais). Dessa forma, tendo sido devidamente comprovado o prejuízo financeiro, deve a ré ressarcir a referida quantia por conta do atraso por ela gerado.


P. R. I.

Arquivem-se oportunamente. 


Florianópolis (SC), 11 de abril de 2019.


Vânia Petermann 

Juíza de Direito
