# Supplementary material for: Regression applied to legal judgments to predict compensation for immaterial damage
Source: PeerJ Comput Sci. 2023 Mar 23;9:e1225. doi: 10.7717/peerj-cs.1225 (PMC10280496; doi:10.7717/peerj-cs.1225)
Supplement: Supplemental Information 2 [file peerj-cs-09-1225-s002.zip › 35.txt]

Autos n° NUMERO_PROC 

Ação: Procedimento do Juizado Especial Cível/PROC 

Autor: AUTOR


Réu: REU


Vistos etc.

I. Relatório

Relatório dispensado na forma do artigo 38, caput, da Lei 9.099/95.

II. Fundamentação


Julgo antecipadamente o feito, porquanto a solução dos autos pode ser obtida da análise do direito que disciplina a matéria, bem como pelo fato de que as provas carreadas são suficientes para a formação de meu convencimento. Valho-me, pois, do artigo 355, inciso I, do Código de Processo Civil.

No caso em tela, não há pedido de indenização por danos materiais, uma vez que a parte autora fundamenta o pleito tão somente nos dissabores vivenciados pelos atrasos e idas e vindas em aeroportos, abalos de caráter extrapatrimonial.

Assim, incabível na hipótese a aplicação das Convenções de Montreal e Varsóvia, visto que, conforme assentado pelo Supremo Tribunal Federal no julgamento do Recurso Extraordinário n. 636661 (repercussão geral), a limitação veiculada pelas normas internacionais incide apenas às indenizações de cunho material.

Desse modo, o pedido será analisado com base no Código de Defesa do Consumidor, vez que as partes envolvidas na avença se enquadram nos conceitos de fornecedor e consumidor, dispostos nos artigos 3.º e 2.º da Lei n. 8.078/1990.

De início, afasto a preliminar de falta de interesse processual, alegada em vista do contrato de transporte aéreo prever, previamente ao ajuizamento judicial, a obrigação de composição extrajudicial por meio da mediação privada. Todavia, trata-se de contrato de adesão em que ao privar o consumidor de seu direito jurisdicional o coloca em excessiva desvantagem conforme alude o art. 51, inciso IV do Código de Defesa do Consumidor. Não obstante, a Constituição Federal de 1988 assegura a inasfatabilidade da jurisdição (art. 5º, XXXV), sendo de pleno direito do Autor buscar pela apreciação do Poder Judiciário neste caso.

Pois bem.

Infiro dos autos que a parte requerente comprou passagens aéreas para os trechos Nova Iorque – São Paulo - Florianópolis, operados pela companhia aérea ré, com chegada prevista no dia 27/08/2018 às 9h55min (fls. 26/35). Ocorre, contudo, que o primeiro voo foi cancelado, acarretando a necessidade de reacomodação dos autores em outro itinerário, com maior número de escalas.

Assim, os autores realizaram os trajetos Nova Iorque – Lima – São Paulo – Florianópolis, onde chegaram aproximadamente às 19h15min do dia 27/08/2018 (fls. 41/43), com cerca de 9 (nove) horas de atraso, portanto. Os autores alegam também não terem recebido qualquer assistência da companhia aérea durante o período de atraso.

Diante disso, requerem a condenação da empresa ré ao pagamento de R$ 30.000,00 (trinta mil reais), sendo R$ 10.000,00 (dez mil reais) a cada autor, a título de indenização por danos morais.

Em sede de contestação, aduz a parte ré que o cancelamento do voo se deu em decorrência de problemas operacionais do aeroporto, como a restrição do serviço de solo, circunstância a qual constitui excludente de responsabilidade do transportador, correspondendo a evento totalmente alheio à vontade da ré, a qual não teve qualquer participação ou culpa no ocorrido. Alega, ainda, ter promovido toda a assistência cabível aos requerentes.

Eximiu-se, no entanto, de trazer aos autos documentos provenientes de órgão oficial que corroborassem sua versão quanto à indisponibilidade de operação no aeroporto na data da viagem da parte requerente, ônus que lhe pertencia. A requerida tampouco apresenta qualquer meio de prova atestando a alegada prestação de assistência aos passageiros do voo cancelado.

Dessa forma a justificativa apresentada não serve como excludente de responsabilidade. Assim, entendo que os problemas operacionais não serves como justificativa para o atraso relatado.

Em situação similar, já decidiu o Tribunal de Justiça de Santa Catarina: 

O pouso e a decolagem não se operam de forma automática, pela simples vontade de passageiros ou da própria companhia aérea. Em nome da segurança do voo, podem ocorrer atrasos ou mesmo cancelamento de determinados voos. Entretanto, compete à companhia aérea a prova documental, oriunda de órgãos oficiais reconhecidos, de que determinados vôos foram cancelados por circunstâncias absolutamente alheias à vontade da empresa, prova que não pode ser relegada à juntada de extratos com complexas siglas e de interpretação duvidosa, mormente quando outras companhias aéreas estariam operando normalmente no mesmo aeródromo. A prova de caso fortuito ou de força maior que impediu o cumprimento do contrato de transporte pertence à companhia aérea. (TJSC, Apelação Cível n. 2008.601118-2, de Rio do Sul, rel. Des. Leandro Passig Mendes , j. 27-10-2008) (grifou-se)

No caso em apreço, a responsabilidade ocorre de forma objetiva. Independentemente da existência de culpa, há a responsabilização do fornecedor pela reparação dos danos causados por conta da falha na prestação dos serviços. Portanto, não há a possibilidade da parte ré se eximir da obrigação de indenizar.

Quanto à ocorrência do dano moral em situações de atraso de voo, o simples fato de a viagem de retorno ter demorado mais do que o planejado já enseja condenação da empresa ré pelos danos advindos do atraso. É cristalina a angústia e o sofrimento vividos por quem necessita passar muito mais tempo do que o programado em aeroportos, agravada a situação, no caso, pela reacomodação da parte autora em itinerário com maior número de escalas.

Nesse contexto, tratando-se de relação regida pelo Código Consumerista, comprovada a ocorrência do atraso e não existindo qualquer excludente de responsabilidade, deve a ré ser condenada a indenizar a parte autora pelos danos extrapatrimoniais experimentados.

Acerca do quanto devido, tendo em vista os valores arbitrados em situações similares por este Juízo, ponderando o atraso de aproximadamente 9 (nove) horas, bem como a reacomodação da parte autora em itinerário com maior número de escalas, sem perder de vista o caráter pedagógico e punitivo da cominação, entendo que a quantia de R$ 15.000,00 (quinze mil reais), sendo R$ 5.000,00 (cinco mil reais) a cada autor, mostra-se adequada a indenizá-los pelos infortúnios vivenciados. 

Após fixar o valor da indenização, cabe dizer que a correção monetária flui do arbitramento (Enunciado n. 362 da Súmula do STJ), e os juros de mora, da citação (falta de cumprimento dos deveres do contrato firmado entre as partes - (STJ, EDcl no REsp 400843 / RS, Relator Ministro CARLOS ALBERTO MENEZES DIREITO, j. em 09.08.2007)).

Ainda, no que diz respeito ao pedido de condenação da ré ao pagamento de custas e honorários advocatícios, não havendo litigância de má-fé, a sentença de primeiro grau não condenará o vencido em custas e honorários de advogado, conforme previsão do artigo 55 da Lei 9.099/95. Logo, este pedido não merece prosperar.


P. R. I.

Arquivem-se oportunamente. 


Florianópolis (SC), 11 de abril de 2019.


Vânia Petermann 

Juíza de Direito
