# Supplementary material for: Regression applied to legal judgments to predict compensation for immaterial damage
Source: PeerJ Comput Sci. 2023 Mar 23;9:e1225. doi: 10.7717/peerj-cs.1225 (PMC10280496; doi:10.7717/peerj-cs.1225)
Supplement: Supplemental Information 2 [file peerj-cs-09-1225-s002.zip › 36.txt]

Autos n° NUMERO_PROC 

Ação: Procedimento do Juizado Especial Cível/PROC 

Autor: AUTOR


Réu: REU


Vistos etc.


I. Relatório

Relatório dispensado na forma do artigo 38, caput, da Lei 9.099/95.

II. Fundamentação


Julgo antecipadamente o feito, porquanto a solução dos autos pode ser obtida da análise do direito que disciplina a matéria, bem como pelo fato de que as provas carreadas são suficientes para a formação de meu convencimento. Valho-me, pois, do artigo 355, inciso I, do Código de Processo Civil.

Da mesma forma, não merece ser acolhida a preliminar de incompetência do Juizado Especial Cível, arguida pela ré, em sede de contestação, de que o valor da causa excede 40 (quarenta) salários mínimos. Porquanto, verifico que os autores renunciaram (fl. 126) o montante que ultrapassa o limite estabelecido pela lei 9.099/95. Outrossim, o polo passivo já se encontra retificado, conforme pedido da ré e não oposição dos autores, constando REU..

No caso em tela, não há pedido de indenização por danos materiais, uma vez que a parte autora fundamenta o pleito tão somente nos dissabores vivenciados pelos atrasos de idas e vindas em aeroportos, abalos de caráter extrapatrimonial.

Assim, incabível na hipótese a aplicação das Convenções de Montreal e Varsóvia, visto que, conforme assentado pelo Supremo Tribunal Federal no julgamento do Recurso Extraordinário n. 636661 (repercussão geral), a limitação veiculada pelas normas internacionais incide apenas às indenizações de cunho material.

Desse modo, o pedido será analisado com base no Código de Defesa do Consumidor, vez que as partes envolvidas na avença se enquadram nos conceitos de fornecedor e consumidor, dispostos nos artigos 3.º e 2.º da Lei n. 8.078/1990.

Infiro dos autos que os autores compraram passagens aéreas da companhia ré para viagem internacional de Florianópolis/Brasil para Londres/Inglaterra, havendo escala em Guarulhos/São Paulo. O primeiro voo estava previsto com partida às 20h15min e o segundo às 22h50min, ambos no dia 02/08/2018. Ocorre, contudo, que o voo inicial atrasou 03 (três) horas, acarretando a perda do voo subsequente. Com isso, sustentam que ao chegar em São Paulo, foram realocados para o voo do dia seguinte (03/08/2018), no mesmo horário, acarretando um dia de atraso. 

Além disso, apesar da companhia aérea ter disponibilizado hospedagem, os autores alegam que não puderam usufruir integralmente desta, vez que permaneceram a madrugada no aeroporto a espera de reaver suas malas. Não obstante, dizem que a ré não levou em consideração o fato de estarem com seu filho pequeno, bebê de colo, deixando-os sem informação sobre o paradeiro das bagagens e que também não cumpriu com a promessa de disponibilizarem assentos mais confortáveis aos autores, bem como um berço para a criança.

Em sede de contestação,  aduz a parte ré que o atraso do voo ocorreu em razão de manutenção não programada da aeronave, o qual constitui excludente de responsabilidade do transportador correspondendo à força maior, ou seja, evento totalmente alheio à vontade da ré. Igualmente, alega que forneceu toda assistência devida, cumprindo com o disposto na Resolução nº 400 da ANAC. Sustenta, ainda, que o atraso na restituição das bagagens fora em decorrência destas estarem sob poder alfandegário. Por fim, diz que disponibilizou assentos diferenciados, localizados na poltrona do corredor, e que não há provas do bebê ter viajado no colo dos pais. Dessa forma, pede pelo indeferimento total dos pedidos da exordial. 

Pois bem.

Dispõe o artigo 14 do Código de Defesa do Consumidor que "O fornecedor de serviços responde, independentemente da existência de culpa, pela reparação dos danos causados aos consumidores por defeitos relativos à prestação dos serviços, bem como por informações insuficientes ou inadequadas sobre sua fruição e riscos".

Ao analisar os autos, verifico que é fato incontroverso o atraso do primeiro voo - Florianópolis/SC – Guarulhos/SP -, bem como a perda do voo subsequente, com destino a Londres/UK, em 02/08/2018.

Em sua defesa, a empresa ré, alega que o atraso do primeiro voo ocorrera devido a manutenção extraordinária da aeronave, sendo fato imprevisível e inesperado. Entretanto, é consabido que a necessidade de efetuar reparos na aeronave enquadra-se no conceito de fortuito interno, próprio do risco da atividade explorada pela requerida, assim, não é capaz de excluir a responsabilidade do prestador de serviços, porquanto a situação é absolutamente previsível. Neste sentido: 

APELAÇÃO CÍVEL. CONSUMIDOR. AÇÃO DE INDENIZAÇÃO POR DANOS MATERIAIS E MORAIS. TRANSPORTE AÉREO. CANCELAMENTO DE VOO. PROCEDÊNCIA NA ORIGEM. INSURGÊNCIA DA RÉ. EXCLUDENTE DE RESPONSABILIDADE CIVIL ARGUIDA. FORÇA MAIOR. CANCELAMENTO DECORRENTE DE MANUTENÇÃO INESPERADA DA AERONAVE. RISCO DA ATIVIDADE. SITUAÇÃO QUE SE ENCONTRA DENTRO DA ESFERA DE PREVISIBILIDADE DA EMPRESA AÉREA. AUSÊNCIA DE PRESTAÇÃO DE ASSISTÊNCIA À PASSAGEIRA. NECESSIDADE DE GASTOS EXTRAORDINÁRIOS EM VIRTUDE DA PRIVAÇÃO DA BAGAGEM PREVIAMENTE DESPACHADA. FALHA DA PRESTAÇÃO DE SERVIÇOS EVIDENCIADA. POUSO NO DESTINO FINAL COM UM DIA DE ATRASO. DANOS MORAIS SUFICIENTEMENTE DEMONSTRADOS. QUANTUM INDENIZATÓRIO QUE SE COADUNA COM AS PECULIARIDADES DO CASO. VALOR MANTIDO. RECURSO CONHECIDO E DESPROVIDO. (TJSC, Apelação Cível n. NUMERO_PROC, da Capital - Continente, rel. Des. Jairo Fernandes Gonçalves, Quinta Câmara de Direito Civil, j. 08-05-2018). (Grifei)

Por conseguinte, a falha inicial na prestação do serviço resultou a perda do trecho internacional dos autores, os quais foram realocados em voo similar, com mesmo horário que o contratado, porém, no dia subsequente (03/08/2018), resultando em um atraso de 24 (vinte e quatro) horas. 

Por outro lado, a ré alega ter fornecido assistências necessárias como hospedagem, contudo, os autores não puderam usufruir devidamente deste auxílio. Isso porque ao desembarcarem no aeroporto de São Paulo, no momento da retirada das suas bagagens, não as encontraram. Assim, perante a escassez de informação, a tentativa da empresa ré em localizar as malas e a preocupação com seus pertences, permaneceram a madrugada no aeroporto (fls. 48/50). Destarte, a alegação da ré de que as malas estavam sob poder alfandegário, não a exime de sua obrigação, vez que era responsável pelo cuidado e entrega destas ao seus destinatários – art. 750, CC. 

Com efeito, resta evidente falha na prestação do serviço de transporte aéreo e não existindo qualquer excludente de responsabilidade, é imperiosa a condenação da parte ré em indenizar a parte acionante pelos danos extrapatrimoniais experimentados. 

Quanto à ocorrência do dano moral em situações de atraso de voo, o simples fato de a viagem de ida ter demorado mais de 24 (vinte e quatro) horas do que o planejado já enseja condenação da empresa ré pelos danos advindos do atraso. 

Como se não bastasse, a situação é agravada pela perda temporária das bagagens a qual fez com que os autores permanecessem toda a madrugada do dia 03/08/2018, no aeroporto, a espera de informações e de reaver suas malas. Ainda assim, além da angústia das incertezas sobre o paradeiro dos seus pertences, os autores estavam acompanhados de seu filho, bebê de aproximadamente 2 (dois) anos, que teve suas necessidades básicas de criança preterida, suportando a situação de dormir no banco do aeroporto ou estendido na perna de sua mãe (fl. 44) até resolverem este imbróglio.

Outrossim, em que pese a ré arguir que disponibilizou assentos diferenciados aos autores, ao lado do corredor, apenas trouxe a imagem interna de uma aeronave, não comprovando que esta fora realmente utilizada no voo – ônus que lhe pertencia -, bem como a disponibilização do berço adequado à criança. Igualmente, considerando a utilização da aeronave em questão (fl. 120), os assentos dos autores corresponderiam aos lugares centrais, ou seja, não houve benefício algum.

Dessa forma, é cristalina a angústia e o sofrimento vividos por quem necessita passar muito mais tempo do que o programado em aeroportos, ver seus planos alterados devido a falhas na prestação de serviço e vivenciar o descaso com os consumidores.

Acerca do quanto devido, tendo em vista os valores arbitrados em situações similares por este Juízo, bem como levando em conta as particularidades do caso, sem perder de vista o caráter pedagógico e punitivo da cominação, entendo que a quantia de R$ 15.000,00 (quinze mil reais) para cada autor  mostra-se adequada a indenizá-los pelos infortúnios vivenciados. 

Após fixar o valor da indenização, cabe dizer que a correção monetária flui do arbitramento (Enunciado n. 362 da Súmula do STJ), e os juros de mora, da citação (falta de cumprimento dos deveres do contrato firmado entre as partes - (STJ, EDcl no REsp 400843 / RS, Relator Ministro CARLOS ALBERTO MENEZES DIREITO, j. em 09.08.2007)).


P. R. I.

Arquivem-se oportunamente. 


Florianópolis (SC), 29 de abril de 2019.


Vânia Petermann 

Juíza de Direito
