# Supplementary material for: Regression applied to legal judgments to predict compensation for immaterial damage
Source: PeerJ Comput Sci. 2023 Mar 23;9:e1225. doi: 10.7717/peerj-cs.1225 (PMC10280496; doi:10.7717/peerj-cs.1225)
Supplement: Supplemental Information 2 [file peerj-cs-09-1225-s002.zip › 37.txt]

Autos n° NUMERO_PROC 

Ação: Procedimento do Juizado Especial Cível/PROC 

Autor: AUTOR


Réu: REU


Vistos etc.


I. Relatório

Relatório dispensado na forma do artigo 38, caput, da Lei 9.099/95.

II. Fundamentação


Julgo antecipadamente o feito, porquanto a solução dos autos pode ser obtida da análise do direito que disciplina a matéria, bem como pelo fato de que as provas carreadas são suficientes para a formação de meu convencimento. Valho-me, pois, do artigo 355, inciso I, do Código de Processo Civil.

Preliminarmente, cumpre esclarecer acerca da aplicabilidade das Convenções de Varsóvia e Montreal ao caso em tela.

Em julgamento do Recurso Extraordinário n. 636331, em sede de repercussão geral, assim decidiu a Suprema Corte:

Recurso extraordinário com repercussão geral. 2. Extravio de bagagem. Dano material. Limitação. Antinomia. Convenção de Varsóvia. Código de Defesa do Consumidor. 3. Julgamento de mérito. É aplicável o limite indenizatório estabelecido na Convenção de Varsóvia e demais acordos internacionais subscritos pelo Brasil, em relação às condenações por dano material decorrente de extravio de bagagem, em voos internacionais. 5. Repercussão geral. Tema 210. Fixação da tese: "Nos termos do art. 178 da Constituição da República, as normas e os tratados internacionais limitadores da responsabilidade das transportadoras aéreas de passageiros, especialmente as Convenções de Varsóvia e Montreal, têm prevalência em relação ao Código de Defesa do Consumidor". 6. Caso concreto. Acórdão que aplicou o Código de Defesa do Consumidor. Indenização superior ao limite previsto no art. 22 da Convenção de Varsóvia, com as modificações efetuadas pelos acordos internacionais posteriores. Decisão recorrida reformada, para reduzir o valor da condenação por danos materiais, limitando-o ao patamar estabelecido na legislação internacional. 7. Recurso a que se dá provimento. (RE 636331, Relator(a):  Min. GILMAR MENDES, Tribunal Pleno, julgado em 25/05/2017, PROCESSO ELETRÔNICO DJe-257 DIVULG 10-11-2017 PUBLIC 13-11-2017) (Grifou-se).

Desse modo, aplicar-se-ão as normas internacionais naquilo que lhes couber, ou seja, na análise do pedido de danos materiais. Os demais pedidos serão analisados com base no Código de Defesa do Consumidor, vez que as partes envolvidas na avença se enquadram nos conceitos de fornecedor e consumidor, dispostos nos artigos 3.º e 2.º da Lei n. 8.078/1990.

			Também em sede preliminar, a ré TAM Linhas Aéreas requer a retificação do polo passivo para que deixe de figurar o nome da empresa Latam Airlines e passe a constar TAM Linhas Aéreas, vez que o CNPJ apresentado na exordial refere-se à esta.

Registro que a empresa TAM Linhas Aéreas compareceu espontaneamente ao processo e apresentou contestação, assumindo a legitimidade do polo passivo na presente demanda. Ademais, não vislumbro, em função disso, prejuízos à autora ou à solução da lide. Assim, dou prosseguimento ao feito com relação à ré TAM Linhas Aéreas no polo passivo.

			Ainda, afasto a preliminar de falta de interesse processual, alegada em vista do contrato de transporte aéreo prever, previamente ao ajuizamento judicial, a obrigação de composição extrajudicial por meio da mediação privada. Todavia, trata-se de contrato de adesão em que ao privar o consumidor de seu direito jurisdicional o coloca em excessiva desvantagem conforme alude o art. 51, inciso IV do Código de Defesa do Consumidor. Não obstante, a Constituição Federal de 1988 assegura a inasfatabilidade da jurisdição (art. 5º, XXXV), sendo de pleno direito do Autor buscar pela apreciação do Poder Judiciário neste caso.

Pois bem. 

Infiro dos autos que na viagem referente ao trecho  Florianópolis - Santiago, na data de 29/12/2017, a parte autora foi surpreendida com o extravio de sua bagagem no momento da chegada do voo de ida, operado pela companhia aérea ré. A requerente procurou, então, informações no balcão da ré, que lhe entregou protocolo de reclamação de extravio de bagagem (fls. 15/17), sem informar, contudo, qualquer previsão de restituição da mesma. A bagagem somente lhe foi restituída 2 (dois) dias depois (fl.18).

Diante disso, postula a condenação da ré ao pagamento de indenização por danos morais no valor de R$ 10.000,00 (dez mil reais), além de ressarcimento de valores gastos com a compra de itens de vestuário, higiene pessoal e outros necessários para prosseguimento da viagem, vez que estava sem seus pertences.

1. Danos morais

Em sede de contestação, aduz a parte ré que cumpriu com o prazo máximo de 30 (trinta) dias para a devolução da bagagem da autora, conforme Portaria 676/GC-5, de 13/11/2000, da Agência Nacional de Aviação Civil (ANAC), bem como que manteve a autora informada durante o tempo em que esperava pela chegada de sua bagagem.

No entanto, é flagrante que a situação ocorrida e gerada pela ré causou transtorno e angústia à parte acionante, uma vez que teve que continuar a viagem sem seus pertences. Assim, considerando a aplicação do Código Consumerista, constato ter havido efetivo abalo moral à parte requerente, devendo a parte requerida ser condenada a indenizá-la.

Nesse sentido:

RECURSO INOMINADO. AÇÃO DE INDENIZAÇÃO POR DANOS MORAIS. EXTRAVIO TEMPORÁRIO DE BAGAGEM. VOO INTERNACIONAL. TRECHO DE IDA. RESTITUIÇÃO APÓS 13 DIAS. RESPONSABILIDADE OBJETIVA DA COMPANHIA AÉREA. FALHA NA PRESTAÇÃO DO SERVIÇO. DEVER DE INDENIZAR. DANO MORAL CONFIGURADO. PARÂMETROS PARA FIXAÇÃO DO QUANTUM. VALOR ARBITRADO QUE ATENDE A FUNÇÃO PEDAGÓGICA E RESSARCITÓRIA. OBSERVÂNCIA DOS PRINCÍPIOS DA RAZOABILIDADE E PROPORCIONALIDADE. SENTENÇA MANTIDA. RECURSO CONHECIDO E DESPROVIDO.    "O extravio de bagagem, mesmo que temporário, causa transtornos e dissabores que ultrapassam o mero incômodo, ocasionando dano moral indenizável. O aborrecimento, o transtorno e o sofrimento que essa circunstância gera no espírito do passageiro é inegável, situação que certamente escapa da condição de dissabor cotidiano" (TJSC, AC n. NUMERO_PROC, da Capital, Rel. Des. Luiz Cézar Medeiros).   "O 'quantum' da indenização do dano moral há de ser fixado com moderação, em respeito aos princípios da razoabilidade e da proporcionalidade, levando em conta não só as condições sociais e econômicas das partes, como também o grau da culpa e a extensão do sofrimento psíquico, de modo que possa significar uma reprimenda ao ofensor, para que se abstenha de praticar fatos idênticos no futuro, mas não ocasione um enriquecimento injustificado para a lesada." (TJSC - Ap. Cív. n. 2009.025881-1, de Barra Velha. Rel. Des. Jaime Ramos). (TJSC, Recurso Inominado n. NUMERO_PROC, da Capital - Norte da Ilha, rel. Des. Marcelo Pizolati, Primeira Turma de Recursos - Capital, j. 28-02-2019). (grifou-se).

Nesse contexto, tratando-se de relação regida pelo código consumerista, comprovada a ocorrência do extravio da bagagem e não existindo qualquer excludente de responsabilidade, deve a parte ré ser condenada a indenizar a parte autora pelos danos extrapatrimoniais experimentados.

Acerca do quanto devido, tendo em vista os valores arbitrados em situações similares por este Juízo, bem como considerando que a parte autora permaneceu sem seus pertences pelo período de 2 (dois) dias, na viagem de ida, sem perder de vista o caráter pedagógico e punitivo da cominação, entendo que a quantia de R$ 3.000,00 (três mil reais) mostra-se adequada a indenizar a parte acionante pelos infortúnios vivenciados. 

Após fixar o valor da indenização, cabe dizer que a correção monetária flui do arbitramento (enunciado 362 da Súmula do STJ) e os juros de mora da citação (falta de cumprimento dos deveres do contrato firmado entre as partes - (STJ, EDcl no REsp 400843 / RS, Relator Ministro CARLOS ALBERTO MENEZES DIREITO, j. em 09.08.2007)).

2. Danos materiais

Estabelece a Convenção de Montreal, em seu Art. 19:

O transportador é responsável pelo dano ocasionado por atrasos no transporte aéreo de passageiros, bagagem ou carga. Não obstante, o transportador não será responsável pelo dano ocasionado por atraso se prova que ele e seus prepostos adotaram todas as medidas que eram razoavelmente necessárias para evitar o dano ou que lhes foi impossível, a um e a outros, adotar tais medidas. 

No caso em apreço, observo que o réu eximiu-se de comprovar a excludente mencionada em sua defesa.

Ainda, o Art. 22, item 2: 

No transporte de bagagem, a responsabilidade do transportador em caso de destruição, perda, avaria ou atraso se limita a 1.000 Direitos Especiais de Saque por passageiro, a menos que o passageiro haja feito ao transportador, ao entregar-lhe a bagagem registrada, uma declaração especial de valor da entrega desta no lugar de destino, e tenha pago uma quantia suplementar, se for cabível. Neste caso, o transportador estará obrigado a pagar uma soma que não excederá o valor declarado, a menos que prove que este valor é superior ao valor real da entrega no lugar de destino.

Observo que a parte autora juntou aos autos notas fiscais relativas a gastos com a compra de roupas e outros itens (fls. 19/30). A parte ré, contudo, alega não haver comprovação dos alegados prejuízos econômicos sofridos pela autora, sem impugnar especificamente os documentos apresentados, ônus que lhe pertencia.

No entanto, verifico que estes documentos, além de terem data compatível com a dos fatos, mostram-se coerentes com gastos esperados nesta situação. Desta forma, por entender razoáveis os referidos gastos, que totalizam 302.106 pesos chilenos – dentro, portanto, do limite estabelecido pela norma internacional – resta devida a restituição do valor despendido em função do extravio da bagagem.

Posto isto, considerando que não se admite sentença ilíquida em sede de Juizado (art. 38, parágrafo único da Lei 9.099/1995), de plano, determino a conversão dos valores de acordo com a cotação do peso chileno nos dias 30/12/2017 (fls. 19/22)  e 31/12/2017 (demais comprovantes).

Assim, ajusto o valor da devolução da quantia paga pelos objetos comprados na data de 30/12/2017 (238.106 pesos chilenos) para R$ 1.280,77 (um mil duzentos e oitenta reais e setenta e sete centavos) e na data de 31/12/2017 (64.000 pesos chilenos) para de R$ 344,25 (trezentos e quarenta e quatro reais e vinte e cinco centavos), considerando a taxa de conversão do Peso chileno para o Real brasileiro, cujas cotações, correspondem a 0,005379, conforme conversão realizada pelo sítio do Banco Central do Brasil.

Procedente, portanto, o pedido de indenização referentes aos danos materiais no valor de R$ 1.625,02 (um mil seiscentos e vinte e cinco reais e dois centavos).

Para mais, verifico que é necessário ajustar o valor da causa. Nos termos do art. 292, § 3º do CPC, que dispõe sobre a correção de ofício ou por arbitramento pelo Juízo, retifico o valor da causa atribuindo o valor de R$ 11.625,02 (onze mil seiscentos e vinte e cinco reais e dois centavos) referente ao somatório dos pedidos de danos materiais (R$ 1.625,02) e morais (R$ 10.000,00), conforme indicado na inicial, bem como nos moldes indicados no inciso VI do artigo acima indicado.

Por fim, no que diz respeito ao pedido de condenação da ré ao pagamento de honorários advocatícios, não havendo litigância de má-fé, a sentença de primeiro grau não condenará o vencido em custas e honorários de advogado, conforme previsão do artigo 55 da Lei 9.099/95. Logo, o pedido não merece prosperar.


P. R. I.

Arquivem-se oportunamente. 


Florianópolis (SC), 15 de abril de 2019.


Vânia Petermann 

Juíza de Direito
