# Supplementary material for: Regression applied to legal judgments to predict compensation for immaterial damage
Source: PeerJ Comput Sci. 2023 Mar 23;9:e1225. doi: 10.7717/peerj-cs.1225 (PMC10280496; doi:10.7717/peerj-cs.1225)
Supplement: Supplemental Information 2 [file peerj-cs-09-1225-s002.zip › 38.txt]

Autos n° NUMERO_PROC 

Ação: Procedimento do Juizado Especial Cível/PROC 

Autor: AUTOR


Réu: REU


Vistos, etc.


I. Relatório

Relatório dispensado na forma do artigo 38, caput, da Lei 9.099/95.

II. Fundamentação


Julgo antecipadamente o feito, porquanto a solução dos autos pode ser obtida da análise do direito que disciplina a matéria, bem como pelo fato de que as provas carreadas são suficientes para a formação de meu convencimento. Valho-me, pois, do art. 355, I, do Código de Processo Civil.

Além disso, impende ressaltar que a presente demanda se consubstancia em relação de consumo -  uma vez que as partes envolvidas na avença se enquadram nos conceitos de fornecedor e consumidor, dispostos nos arts. 3º e 2º da Lei 8.078/1990, respectivamente - sendo, portanto, imperioso que lhe sejam aplicados os preceitos insculpidos no Código de Defesa do Consumidor.

Friso, ademais, não haver aplicação das Convenções de Varsóvia e de Montreal ao caso em exame, pois o tratado aplica-se exclusivamente a litígios envolvendo transporte aéreo internacional.

Infiro dos autos que a parte requerente comprou passagem para o trecho Belém – Campinas – Florianópolis, da companhia aérea ré, com chegada prevista no dia 29/11/2018 às 00h20min (fl. 13). Ocorre, contudo, que o último voo foi cancelado, acarretando a necessidade de reacomodação do autor em outro voo e um atraso de 7h15min (sete horas e quinze minutos) horas para chegada ao destino final, onde chegou às 07h35min do dia 29/11/2018 (fl. 15).

O autor afirma também que a companhia aérea lhe ofertou vouchers para alimentação, mas que não lhe foi disponibilizado qualquer tipo de hospedagem, forçando-o a pernoitar no próprio aeroporto.

Diante disso, requer a condenação da ré ao pagamento de indenização a título de danos morais no valor de R$ 15.000,00 (quinze mil reais)

Em sede de contestação, aduz a parte ré que o atraso do voo ocorreu em razão de uma manutenção não programada na aeronave. Alega que a necessidade de manutenção não programada na aeronave teve com objetivo exclusivo a proteção e segurança dos passageiros e que foi prestada toda assistência necessária à parte autora. 

Eximiu-se, no entanto, de trazer aos autos quaisquer provas que corroborassem sua versão, qual seja, que tomou todas as providências necessárias para que não houvesse qualquer defeito na aeronave. Ainda, acerca da tese de ocorrência de caso fortuito, é consabido que a necessidade de realização de reparo em aeronave não é capaz de excluir a responsabilidade do prestador de serviços, porquanto a situação é absolutamente previsível. 

Nesse sentido: 

RECURSO INOMINADO - AÇÃO DE INDENIZAÇÃO POR DANOS MORAIS - VOO NACIONAL - FLORIANÓPOLIS/CHAPECÓ - PASSAGEM AÉREA ADQUIRIDA SEM ESCALA E COM DURAÇÃO DE 1 HORA ATÉ O DESTINO FINAL - ALTERAÇÃO UNILATERAL DO ITINERÁRIO - MUDANÇA QUE RESULTOU EM DUAS ESCALAS E VIAGEM COM DURAÇÃO DE APROXIMADAMENTE 7 HORAS - ALEGAÇÃO DE MANUTENÇÃO DA AERONAVE E REORGANIZAÇÃO DA MALHA AÉREA - NÃO COMPROVAÇÃO DE CASO FORTUITO OU FORÇA MAIOR - AUSÊNCIA DE EXCLUDENTE DE RESPONSABILIDADE - DANO MORAL CONFIGURADO - QUANTUM ADEQUADAMENTE FIXADO - PRECEDENTE DESTA TURMA Nº  NUMERO_PROC - SENTENÇA MANTIDA POR SEUS PRÓPRIOS FUNDAMENTOS - RECURSO DESPROVIDO.  (TJSC, Recurso Inominado n. NUMERO_PROC, da Capital - Norte da Ilha, rel. Des. Adriana Mendes Bertoncini, Primeira Turma de Recursos - Capital, j. 18-10-2018) (grifou-se).


ATRASO DE VÔO. ALEGAÇÃO DE CAUSA JUSTIFICADORA. MANUTENÇÃO NÃO PROGRAMADA. AUSÊNCIA DE PROVA. DANO MORAL CARACTERIZADO. 

Não é o da decolagem o momento apropriado para se realizar "manutenção não programada na aeronave"; espera-se, diversamente, que tais manutenções sejam feitas com antecedência, de forma a não surgir algum "problema técnico" a obrigar o comandante do avião a cancelar ou suspender a decolagem.[...] (TJSC, Recurso Inominado n. 2014.401337-2, de Criciúma, rel. Des. Edir Josias Silveira Beck, j. 15-09-2015) (grifou-se)

Assim, caracterizada está a indenização pelos danos morais decorrentes do cancelamento do voo devido à manutenção não programada em razão de problema técnico na aeronave. É cristalina a angústia e o sofrimento vividos por quem necessita passar muito mais tempo do que o programado em aeroportos, agravada a situação pela necessidade de o autor pernoitar no próprio aeroporto.

Nesse contexto, tratando-se de relação regida pelo código consumerista, comprovada a ocorrência do cancelamento e, consequentemente, do atraso e não existindo qualquer excludente de responsabilidade, deve a ré ser condenada a indenizar a autora pelos danos extrapatrimoniais experimentados.

Acerca do quanto devido, tendo em vista os valores arbitrados em situações similares por este Juízo, sem perder de vista o caráter pedagógico e punitivo da cominação, ponderando o fato de ter sido prestado algum auxílio (alimentação) ao passageiro e o atraso de 7h15min (sete horas e quinze minutos), entendo que a quantia de R$ 2.000,00 (dois mil reais) mostra-se adequada a indenizá-lo pelos infortúnios vivenciados. 

Após fixar o valor da indenização, cabe dizer que a correção monetária flui do arbitramento (enunciado 362 da Súmula do STJ) e os juros de mora da citação (falta de cumprimento dos deveres do contrato firmado entre as partes - (STJ, EDcl no REsp 400843 / RS, Relator Ministro CARLOS ALBERTO MENEZES DIREITO, j. em 09.08.2007)).

Ainda, no que diz respeito ao pedido de condenação da ré ao pagamento de honorários advocatícios, não havendo litigância de má-fé, a sentença de primeiro grau não condenará o vencido em custas e honorários de advogado, conforme previsão do artigo 55 da Lei 9.099/95. Logo, este pedido não merece prosperar.


P. R. I.

Arquivem-se oportunamente. 


Florianópolis (SC), 15 de abril de 2019.


Vânia Petermann 

Juíza de Direito
