# Supplementary material for: Regression applied to legal judgments to predict compensation for immaterial damage
Source: PeerJ Comput Sci. 2023 Mar 23;9:e1225. doi: 10.7717/peerj-cs.1225 (PMC10280496; doi:10.7717/peerj-cs.1225)
Supplement: Supplemental Information 2 [file peerj-cs-09-1225-s002.zip › 39.txt]

Autos n° NUMERO_PROC 

Ação: Procedimento do Juizado Especial Cível/PROC 

Autor: AUTOR


Réu: REU


Vistos etc.

I. Relatório

Relatório dispensado na forma do artigo 38, caput, da Lei 9.099/95.

II. Fundamentação


Julgo antecipadamente o feito, porquanto a solução dos autos pode ser obtida da análise do direito que disciplina a matéria, bem como pelo fato de que as provas carreadas são suficientes para a formação de meu convencimento. Valho-me, pois, do artigo 355, inciso I, do Código de Processo Civil.

Preliminarmente, cumpre esclarecer acerca da aplicabilidade das Convenções de Varsóvia e Montreal ao caso em tela.

Em julgamento do Recurso Extraordinário n. 636331, em sede de repercussão geral, assim decidiu a Suprema Corte:

Recurso extraordinário com repercussão geral. 2. Extravio de bagagem. Dano material. Limitação. Antinomia. Convenção de Varsóvia. Código de Defesa do Consumidor. 3. Julgamento de mérito. É aplicável o limite indenizatório estabelecido na Convenção de Varsóvia e demais acordos internacionais subscritos pelo Brasil, em relação às condenações por dano material decorrente de extravio de bagagem, em voos internacionais. 5. Repercussão geral. Tema 210. Fixação da tese: "Nos termos do art. 178 da Constituição da República, as normas e os tratados internacionais limitadores da responsabilidade das transportadoras aéreas de passageiros, especialmente as Convenções de Varsóvia e Montreal, têm prevalência em relação ao Código de Defesa do Consumidor". 6. Caso concreto. Acórdão que aplicou o Código de Defesa do Consumidor. Indenização superior ao limite previsto no art. 22 da Convenção de Varsóvia, com as modificações efetuadas pelos acordos internacionais posteriores. Decisão recorrida reformada, para reduzir o valor da condenação por danos materiais, limitando-o ao patamar estabelecido na legislação internacional. 7. Recurso a que se dá provimento. (RE 636331, Relator(a):  Min. GILMAR MENDES, Tribunal Pleno, julgado em 25/05/2017, PROCESSO ELETRÔNICO DJe-257 DIVULG 10-11-2017 PUBLIC 13-11-2017) (Grifou-se.)

Desse modo, aplicar-se-ão as normas internacionais naquilo que lhes couber, ou seja, na análise do pedido de danos materiais. Os demais pedidos serão analisados com base no Código de Defesa do Consumidor, vez que as partes envolvidas na avença se enquadram nos conceitos de fornecedor e consumidor, dispostos nos artigos 3.º e 2.º da Lei n. 8.078/1990.

Pois bem. 

Infiro dos autos que a parte requerente comprou passagem para os trechos Porto Alegre – São Paulo – Lima – Cusco, da companhia aérea ré, com chegada prevista no dia 23/08/2017 às 9h00min (fls. 37/38). Ocorre, contudo, que dois dias antes da viagem, o voo foi cancelado (fl. 35) e o autor reacomodado em outros voos programados somente para o dia 25/08/2017, acarretando num atraso de aproximadamente 48h (quarenta e oito horas) para chegada no destino final e a consequente perda de passeios programados para serem realizados nos dias em que não pôde o autor viajar.

Diante disso, requer a condenação da ré ao pagamento de indenização a título de danos morais no importe de R$ 27.796,50 (vinte e sete mil setecentos e noventa e seis reais e cinquenta centavos), bem como o ressarcimento dos valores gastos em passeios não usufruídos em função do atraso, no importe de R$ 1.203,50 (um mil duzentos e três reais e cinquenta centavos).

1. Danos morais

Em sede de contestação, aduz a parte ré que o atraso do voo ocorreu em razão de um problema técnico na aeronave, o qual constitui excludente de responsabilidade do transportador, correspondendo à força maior, ou seja, evento totalmente alheio à vontade da ré, a qual não teve qualquer participação ou culpa no ocorrido.

Eximiu-se de trazer aos autos quaisquer provas que corroborassem sua versão, qual seja, que tomou todas as providências necessárias para que não houvesse qualquer defeito na aeronave. Ainda, acerca da tese de ocorrência de caso fortuito, é consabido que a necessidade de realização de reparo em aeronave não é capaz de excluir a responsabilidade do prestador de serviços, porquanto a situação é absolutamente previsível. Nesse sentido: 

RECURSO INOMINADO. AÇÃO DE INDENIZAÇÃO POR DANOS MORAIS. CONTRATO DE TRANSPORTE AÉREO. VOO INTERNACIONAL. ATRASO E CANCELAMENTO DO VOO. MANUTENÇÃO DE AERONAVE. PROBLEMAS TÉCNICOS INSERTOS NOS RISCOS DA PRÓPRIA ATIVIDADE. PREVISIBILIDADE. RESPONSABILIDADE CIVIL OBJETIVA DA EMPRESA AÉREA. FALHA NOS SERVIÇOS PRESTADOS. AUSÊNCIA DE ASSISTÊNCIA MÍNIMA E SATISFATÓRIA. DEVER DE INDENIZAR CONFIGURADO. Segundo o Superior Tribunal Justiça "o dano moral decorrente de atraso de voo opera-se in re ipsa. O desconforto, a aflição e os transtornos suportados pelo passageiro não precisam ser provados, na medida em que derivam do próprio fato" (STJ, 4ª Turma, Rel. Min. Raul Araújo, AgRg no Ag 1306693/RJ, j. 16-8-2011) (TJSC, Recurso Inominado n. NUMERO_PROC, da Capital - Eduardo Luz, rel. Des. Rudson Marcos, Primeira Turma de Recursos - Capital, j. 27-04-2017) (Grifou-se)

No caso em apreço, a responsabilidade ocorre de forma objetiva. Independentemente da existência de culpa, há a responsabilização do fornecedor pela reparação dos danos causados por conta da falha na prestação dos serviços. Portanto, não há a possibilidade da parte ré se eximir da obrigação de indenizar.

Quanto à ocorrência do dano moral em situações de atraso de voo, o simples fato de a viagem de ida ter demorado mais do que o planejado já enseja condenação da empresa ré pelos danos advindos do atraso. É cristalina a angústia e o sofrimento vividos por quem necessita passar muito mais tempo do que o programado em viagem.

Cabe ressaltar ainda que, nos termos do art. 12 da Resolução n. 400 da Agência Nacional de Aviação Civil (ANAC), as alterações realizadas de forma programada pelo transportador, em especial quanto ao horário e itinerário originalmente contratados, deverão ser informadas aos passageiros com antecedência mínima de 72 (setenta e duas) horas. Devendo, inclusive, a companhia aérea oferecer as alternativas de reacomodação e reembolso integral, à escolha do passageiro, em hipótese de descumprimento desse prazo.

Vislumbro no caso em apreço uma prestação de assistência defeituosa, seja pelo cancelamento do voo, que ensejou na chegada ao destino aproximadamente 48 (quarenta e oito) horas após o previsto, seja por ter sido o autor comunicado da alteração em seu itinerário apenas dois dias antes do horário original de seu embarque, sem que lhe fosse oferecida alternativa de reacomodação ou reembolso integral da passagem.

Insta salientar, também, que o autor acosta aos autos documentos que atestam a disponibilidade de outros voos da mesma companhia aérea com o mesmo destino por ele adquirido, na data original de sua viagem (fls. 54/55).

Nesse contexto, tratando-se de relação regida pelo Código Consumerista, comprovada a ocorrência do atraso e não existindo qualquer excludente de responsabilidade, deve a ré ser condenada a indenizar a parte autora pelos danos extrapatrimoniais experimentados.

Acerca do quanto devido, tendo em vista os valores arbitrados em situações similares por este Juízo, sem perder de vista o caráter pedagógico e punitivo da cominação, entendo que a quantia de R$ 12.000,00 (doze mil reais) mostra-se adequada a indenizá-lo pelos infortúnios vivenciados. 

Após fixar o valor da indenização, cabe dizer que a correção monetária flui do arbitramento (Enunciado n. 362 da Súmula do STJ), e os juros de mora, da citação (falta de cumprimento dos deveres do contrato firmado entre as partes - (STJ, EDcl no REsp 400843 / RS, Relator Ministro CARLOS ALBERTO MENEZES DIREITO, j. em 09.08.2007)).

2. Danos materiais

Estabelece a Convenção de Montreal, em seu artigo 19: 

O transportador é responsável pelo dano ocasionado por atrasos no transporte aéreo de passageiros, bagagem ou carga. Não obstante, o transportador não será responsável pelo dano ocasionado por atraso se prova que ele e seus prepostos adotaram todas as medidas que eram razoavelmente necessárias para evitar o dano ou que lhes foi impossível, a um e a outros, adotar tais medidas." 

Como já disposto no item anterior, eximiu-se a ré de comprovar a excludente.

Ainda, o artigo 22, item 1: "Em caso de dano causado por atraso no transporte de pessoas, como se especifica no Artigo 19, a responsabilidade do transportador se limita a 4.150 Direitos Especiais de Saque por passageiro".

No caso em apreço, verifico que, devido ao atraso do voo, o autor não pôde utilizar duas diárias pagas a hoteis em seu local de destino na data da viagem (fls. 34/36), bem como passeios programados para esta data (fls. 31-33/49). Dessa forma, tendo sido devidamente comprovado o prejuízo financeiro, em documentos não impugnados, deve a ré ressarcir a quantia gasta por conta do atraso por ela gerado.

Considerando que não se admite sentença ilíquida em sede de Juizado (art. 38, parágrafo único da Lei 9.099/1995), de plano, determino a conversão dos valores de acordo com a cotação do dólar americano no dia 11/08/2017 (fl. 31), e de acordo com o novo sol peruano em 05/08/2017 (fls. 32/33/49).

Assim, ajusto o valor da devolução da quantia paga pelos objetos comprados na data de 05/08/2017 (632,52 sóis peruanos) para R$ 609,25 (seiscentos e nove reais e vinte e cinco centavos) e na data de 11/08/2017 (262 dólares americanos) para de R$ 830,25 (oitocentros e trinta reais e vinte e cinco centavos), considerando as taxas de conversão do Novo Sol peruano e do Dólar americano para o Real brasileiro, conforme conversão realizada pelo sítio do Banco Central do Brasil.

A soma dos gastos totaliza R$ 1.811,50 (um mil oitocentos e onze reais e cinquenta centavos), dentro, portanto, do limite estabelecido pela norma internacional. Assim, defiro o pedido de indenização pelos danos materiais no valor de R$ 1.203,50 (um mil duzentos e três reais e cinquenta centavos), conforme pleiteado pela parte autora à exordial.


P. R. I.

Arquivem-se oportunamente. 


Florianópolis (SC), 15 de abril de 2019.


Vânia Petermann 

Juíza de Direito
