# Supplementary material for: Regression applied to legal judgments to predict compensation for immaterial damage
Source: PeerJ Comput Sci. 2023 Mar 23;9:e1225. doi: 10.7717/peerj-cs.1225 (PMC10280496; doi:10.7717/peerj-cs.1225)
Supplement: Supplemental Information 2 [file peerj-cs-09-1225-s002.zip › 40.txt]

Autos n° NUMERO_PROC 

Ação: Procedimento do Juizado Especial Cível/PROC 

Autor: AUTOR


Réu: REU


Vistos etc.

I. Relatório

Relatório dispensado na forma do artigo 38, caput, da Lei 9.099/95.

II. Fundamentação


Julgo antecipadamente o feito, porquanto a solução dos autos pode ser obtida da análise do direito que disciplina a matéria, bem como pelo fato de que as provas carreadas são suficientes para a formação de meu convencimento. Valho-me, pois, do artigo 355, inciso I, do Código de Processo Civil.

Preliminarmente, cumpre esclarecer acerca da aplicabilidade das Convenções de Varsóvia e Montreal ao caso em tela.

Em julgamento do Recurso Extraordinário n. 636331, em sede de repercussão geral, assim decidiu a Suprema Corte:

Recurso extraordinário com repercussão geral. 2. Extravio de bagagem. Dano material. Limitação. Antinomia. Convenção de Varsóvia. Código de Defesa do Consumidor. 3. Julgamento de mérito. É aplicável o limite indenizatório estabelecido na Convenção de Varsóvia e demais acordos internacionais subscritos pelo Brasil, em relação às condenações por dano material decorrente de extravio de bagagem, em voos internacionais. 5. Repercussão geral. Tema 210. Fixação da tese: "Nos termos do art. 178 da Constituição da República, as normas e os tratados internacionais limitadores da responsabilidade das transportadoras aéreas de passageiros, especialmente as Convenções de Varsóvia e Montreal, têm prevalência em relação ao Código de Defesa do Consumidor". 6. Caso concreto. Acórdão que aplicou o Código de Defesa do Consumidor. Indenização superior ao limite previsto no art. 22 da Convenção de Varsóvia, com as modificações efetuadas pelos acordos internacionais posteriores. Decisão recorrida reformada, para reduzir o valor da condenação por danos materiais, limitando-o ao patamar estabelecido na legislação internacional. 7. Recurso a que se dá provimento. (RE 636331, Relator(a):  Min. GILMAR MENDES, Tribunal Pleno, julgado em 25/05/2017, PROCESSO ELETRÔNICO DJe-257 DIVULG 10-11-2017 PUBLIC 13-11-2017) (Grifou-se.)

Desse modo, aplicar-se-ão as normas internacionais naquilo que lhes couber, ou seja, na análise do pedido de danos materiais. Os demais pedidos serão analisados com base no Código de Defesa do Consumidor, vez que as partes envolvidas na avença se enquadram nos conceitos de fornecedor e consumidor, dispostos nos artigos 3.º e 2.º da Lei n. 8.078/1990.

Pois bem. 

Infiro dos autos que a parte requerente comprou passagem para os trechos Málaga – Casablanca – São Paulo, da companhia aérea ré, partindo neste último voo às 16h25min do dia 28/09/2018 (fl. 37). Em São Paulo, os autores pernoitariam em hotel a fim de seguir, no dia subsequente, em voo para Florianópolis. Ocorre, contudo, que o voo entre Málaga e Casablanca atrasou, acarretando a perda da conexão seguinte com destino a São Paulo. Assim, os requerentes foram reacomodados em outro voo, partindo para São Paulo somente às 16h25min do dia 29/09/2018 (fl. 37), 24h (vinte e quatro horas) após o horário originalmente previsto, portanto.

Em função do atraso, não puderam utilizar a diária de hotel em São Paulo (fls. 28/29), e tampouco puderam embarcar em seu voo com destino a Florianópolis (fls. 33/34), tendo de desembolsar novamente esses valores (fls. 26/27/30/31).

Os autores alegam, ainda, que o hotel no qual foram alojados pela companhia aérea enquanto esperavam pelo novo voo não oferecia itens básicos de higiene e acomodação (fronhas, garfos, etc.).

Diante disso, requerem a condenação da ré ao pagamento de R$ 12.000,00 (doze mil reais) a título de indenização por danos morais, bem como ao pagamento de R$ 1.216,13 (um mil duzentos e dezesseis reais e treze centavos), referentes à diária e às passagens que tiveram que comprar em razão do atraso do voo.

1. Danos morais

Analisando a contestação, observo que a empresa aérea optou por apresentar defesa genérica - não aborda as questões de fato,  tampouco impugna especificamente os documentos da exordial ou apresenta qualquer justificativa ao cancelamento do voo dos requerentes, limitando-se a dizer que prestou a devida assistência aos passageiros, de acordo com o estabelecido pela Resolução n. 400 da Agência Nacional de Aviação Civil (ANAC).

A Lei Processual Civil brasileira (art. 341, caput) imputa ao réu o chamado ônus da defesa especificada, por força do qual lhe compete, no ato de oferecimento da contestação, insurgir-se detalhadamente, de forma séria e consistente, contra os fatos constitutivos narrados na petição inicial. 

Nesse cenário, uma vez que a ré não se desincumbiu do ônus que lhe pertencia, não há outro caminho senão considerar verdadeiras as alegações da parte demandante. Sobre o tema: 

ADMINISTRATIVO E PROCESSUAL CIVIL. INDENIZAÇÃO POR DANOS PATRIMONIAIS. [...] ÔNUS DA IMPUGNAÇÃO ESPECÍFICA. PRESUNÇÃO DE VERACIDADE DOS FATOS. [...] 2. Cabe ao réu, nos termos do art. 302 do CPC, manifestar-se precisamente sobre os fatos narrados na petição inicial, sob pena de recair sobre eles a presunção de veracidade. [...] (grifou-se) (AgRg no REsp 1187684/SP, rel. Min. Humberto Martins, Segunda Turma, j. 22-5-2012).

No caso em apreço, a responsabilidade ocorre de forma objetiva. Independentemente da existência de culpa, há a responsabilização do fornecedor pela reparação dos danos causados por conta da falha na prestação dos serviços. Portanto, não há a possibilidade da parte ré se eximir da obrigação de indenizar.

Quanto à ocorrência do dano moral em situações de atraso de voo, o simples fato de a viagem de retorno ter demorado mais do que o planejado já enseja condenação da empresa ré pelos danos advindos do atraso. É cristalina a angústia e o sofrimento vividos por quem necessita passar muito mais tempo do que o programado em aeroportos.

Quanto à alegação de que o hotel disponibilizado pela companhia aérea aos autores não oferecia itens básicos de higiene e acomodação (fronhas, garfos, etc.), verifico não haver nos autos qualquer documento capaz de comprovar esta versão.

Nesse contexto, tratando-se de relação regida pelo Código Consumerista, comprovada a ocorrência do atraso e não existindo qualquer excludente de responsabilidade, deve a ré ser condenada a indenizar a parte autora pelos danos extrapatrimoniais experimentados.

Acerca do quanto devido, tendo em vista os valores arbitrados em situações similares por este Juízo, bem como ponderando o fato de ter sido prestado alguma auxílio aos requerentes (hotel) e o atraso de aproximadamente 24h (vinte e quatro horas), sem perder de vista o caráter pedagógico e punitivo da cominação, entendo que a quantia de R$ 12.000,00 (doze mil reais), sendo R$ 6.000,00 (seis mil reais) a cada autor, mostra-se adequada a indenizá-la pelos infortúnios vivenciados. 

Após fixar o valor da indenização, cabe dizer que a correção monetária flui do arbitramento (Enunciado n. 362 da Súmula do STJ), e os juros de mora, da citação (falta de cumprimento dos deveres do contrato firmado entre as partes - (STJ, EDcl no REsp 400843 / RS, Relator Ministro CARLOS ALBERTO MENEZES DIREITO, j. em 09.08.2007)).


2. Danos materiais

Estabelece a Convenção de Montreal, em seu artigo 19: 

O transportador é responsável pelo dano ocasionado por atrasos no transporte aéreo de passageiros, bagagem ou carga. Não obstante, o transportador não será responsável pelo dano ocasionado por atraso se prova que ele e seus prepostos adotaram todas as medidas que eram razoavelmente necessárias para evitar o dano ou que lhes foi impossível, a um e a outros, adotar tais medidas." 

Como já disposto no item anterior, eximiu-se a ré de comprovar a excludente.

Ainda, o artigo 22, item 1: "Em caso de dano causado por atraso no transporte de pessoas, como se especifica no Artigo 19, a responsabilidade do transportador se limita a 4.150 Direitos Especiais de Saque por passageiro".

No caso em apreço, verifico que, devido ao atraso do voo, os autores tiveram que realizar a compra de nova diária em hotel de São Paulo (fls. 30/31), bem como a compra de novas passagens para voo com destino a Florianópolis (fls. 26/27). Dessa forma, tendo sido devidamente comprovado o prejuízo financeiro, em documentos não impugnados, deve a ré ressarcir a quantia gasta por conta do atraso por ela gerado.

A soma dos gastos totaliza R$ 1.216,13 (um mil duzentos e dezesseis reais e treze centavos), dentro, portanto, do limite estabelecido pela norma internacional. 


P. R. I.

Arquivem-se oportunamente. 


Florianópolis (SC), 16 de abril de 2019.


Vânia Petermann 

Juíza de Direito
