# Supplementary material for: Regression applied to legal judgments to predict compensation for immaterial damage
Source: PeerJ Comput Sci. 2023 Mar 23;9:e1225. doi: 10.7717/peerj-cs.1225 (PMC10280496; doi:10.7717/peerj-cs.1225)
Supplement: Supplemental Information 2 [file peerj-cs-09-1225-s002.zip › 42.txt]

Autos n° NUMERO_PROC 

Ação: Procedimento do Juizado Especial Cível/PROC 

Autor: AUTOR


Réu: REU


Vistos etc.

I. Relatório

Relatório dispensado na forma do artigo 38, caput, da Lei n. 9.099/95.

II. Fundamentação


Julgo antecipadamente o feito, porquanto a solução dos autos pode ser obtida da análise do direito que disciplina a matéria, bem como pelo fato de que as provas carreadas são suficientes para a formação de meu convencimento. Valho-me, pois, do artigo 355, inciso I, do Código de Processo Civil.

No caso em tela, não há pedido de indenização por danos materiais, uma vez que a parte autora fundamenta o pleito tão somente nos dissabores vivenciados pelos atrasos e idas e vindas em aeroportos, abalos de caráter extrapatrimonial.

Assim, incabível na hipótese a aplicação das Convenções de Montreal e Varsóvia, visto que, conforme assentado pelo Supremo Tribunal Federal no julgamento do Recurso Extraordinário n. 636661 (repercussão geral), a limitação veiculada pelas normas internacionais incide apenas às indenizações de cunho material, o que não é objeto nestes autos.

Desse modo, o pedido será analisado com base no Código de Defesa do Consumidor, vez que as partes envolvidas na avença se enquadram nos conceitos de fornecedor e consumidor, dispostos nos artigos 3.º e 2.º da Lei n. 8.078/1990.

Sustenta a ré TVLX Viagens e Turismo S.A., em preliminar, carência de ação por falta de interesse de agir, sob o argumento de que a parte autora teria sido devidamente informada da alteração dos voos, com a qual teria concordado e que o valor dado à causa não se discrimina em danos materiais ou morais, caracterizando pedido genérico e vago.

		Contudo, tendo em vista que a autora entrou em contato com a ré, manifestando descontentamento com o reagendamento dos voos e solicitando auxílio na busca por uma solução, e, ademais, considerando que seu pedido não pode ser considerado vago, vez que seu fundamento é claramente discriminado, afasto a possibilidade de falta de interesse de agir da requerente.

		Suscita ainda a mesma ré preliminar de ilegitimidade passiva ad causam, posto que se trata tão somente de uma agência intermediária entre a empresa aérea e o consumidor, não podendo ser responsabilizada por cancelamento ou atraso dos voos. Entretanto, tendo a autora contratado as passagens aéreas por meio da agência, insere-se esta na cadeia de consumo, na qualidade de fornecedora dos serviços que intermedeia. Assim sendo, deve responder solidariamente pelos danos e consequências contratuais do contrato intermediado. Por conseguinte, rejeito a hipótese de ilegitimidade passiva ad causam.

Pois bem.

Infiro dos autos que a autora adquiriu da ré TVLX Viagens e Turismo S.A. passagens aéreas entre Florianópolis/SC e Paris/França, com escala em Guarulhos/SP. Os voos seriam operados pela companhia aérea Société Air France, também demandada. Três horas antes do horário original de seu embarque, a requerente recebeu um e-mail da agência de turismo com nova programação dos voos, sem qualquer menção, contudo, ao voo entre Florianópolis e São Paulo. Na mensagem constava apenas que a autora fora reacomodada para o voo de Guarulhos a Paris, originalmente programado para 03/04/2018 às 19h, para a data de 04/04/2018, às 15:10h horas. 

Diante disso, entrou em contato com a agência questionando sobre as alterações e a omissão quanto ao voo saindo de Florianópolis. Recebeu, então, proposta de embarcar em um voo na data original de sua viagem, com a necessidade, contudo, de pernoitar na cidade de Nova York, às suas próprias custas, com possibilidade de reembolso. A autora alega, ainda, que teve que alterar por conta própria a passagem de Florianópolis a Guarulhos e que somente aportou em Paris após transcorridas 20 (vinte) horas do horário previsto inicialmente.

Além disso, poucos dias antes de seu regresso ao Brasil, recebeu novo e-mail comunicando a alteração de seu voo de retorno. Em razão dessa modificação, somente pôde chegar ao país 13 (treze) horas após o programado. Assim, requer, em síntese, indenização pelos danos morais daí decorrentes.

Em sede de contestação, aduz a ré Société Air France que o cancelamento dos voos ocorreu em razão da greve de pilotos de aeronaves na cidade de Paris, o que levou à paralisação de parte das atividades da mencionada classe e, consequentemente, alteração de itinerários de diversos voos. Argui que, em se tratando de cancelamento de voo em virtude de movimento grevista, o transportador exime-se de sua responsabilidade, escudando-se no fato de terceiro ou força maior extrínseca. E, mesmo não sendo considerado fato de terceiro, a correspondência a caso fortuito/força maior atua como excludente de responsabilidade do prestador de serviço, não tendo a ré qualquer participação ou culpa no ocorrido. Afirma ainda que a autora foi devidamente reacomodada nos voos, inclusive no trecho entre Florianópolis e Guarulhos.

A ré TVLX Viagens e Turismo S.A. alega ser somente uma agência intermediadora entre a empresa aérea e o consumidor, sem autonomia para alteração de voos, e, portanto, não pode ser responsabilizada pelo cancelamento ou atraso.

 Analisando os autos, observo que é incontroverso o cancelamento dos voos da requerente e sua reacomodação em outros voos. 

No entanto, eximiu-se a companhia aérea de trazer aos autos provas que corroborassem sua versão, qual seja, que o cancelamento do voo de ida ocorreu em razão de greve de seus funcionários. Isto porque apresenta como meio de prova somente uma reportagem a respeito da referida greve, datada de 17/04/2018 (14 dias após o voo da requerente), incapaz de comprovar o movimento grevista à data da viagem de ida ou ainda que a greve era fato repentino. 

Além disso, entendo que a situação não é inesperada, pois antes de declarada qualquer greve, sempre há indícios que o movimento ocorrerá, de forma que a requerida não pode alegar ter sido surpreendida, eximindo-se totalmente de sua responsabilidade.

Em relação ao tema colho da jurisprudência:

AÇÃO DE REPARAÇÃO DE DANOS MORAIS. VOO INTERNACIONAL REALIZADO COM ATRASO DEVIDO À OCORRÊNCIA DE GREVE. FALHA NA PRESTAÇÃO DE SERVIÇO. AUSÊNCIA DE ASSISTÊNCIA AOS PASSAGEIROS. DANO MORAL CARACTERIZADO.    O atraso significativo de voo caracteriza a prestação inadequada do contrato de transporte, enseja a obrigação do fornecedor disponibilizar assistência material aos passageiros e constitui ato ilícito capaz de ensejar o dano moral in re ipsa, tendo em vista o desconforto e as angústias a que o consumidor é submetido   A greve dos funcionários não constitui fato imprevisível ao contrato de transporte, capaz de caracterizar a excludente de responsabilidade da companhia aérea pelo atraso de voo, mormente se não foi prestado ao consumidor, durante o período de espera, qualquer assistência material.  VALOR DA INDENIZAÇÃO. ADEQUAÇÃO. (TJSC, Recurso Inominado n. NUMERO_PROC, de Tubarão, rel. Des. Giancarlo Bremer Nones, Quarta Turma de Recursos - Criciúma, j. 12-07-2016). 

Cabe ressaltar ainda que, nos termos do art. 12 da Resolução n. 400 da Agência Nacional de Aviação Civil (ANAC), as alterações realizadas de forma programada pelo transportador, em especial quanto ao horário e itinerário originalmente contratados, deverão ser informadas aos passageiros com antecedência mínima de 72 (setenta e duas) horas. Devendo, inclusive, a companhia aérea oferecer as alternativas de reacomodação e reembolso integral, à escolha do passageiro, em hipótese de descumprimento desse prazo.

Vislumbro no caso em apreço uma prestação de assistência defeituosa, seja pelo cancelamento do voo, que ensejou na chegada ao destino 20 (vinte) horas após o previsto, seja por ter sido a autora comunicada da alteração em seu itinerário apenas três horas antes do horário original de seu embarque, sem que lhe fosse oferecida alternativa de reembolso integral da passagem.

Nesse sentido:

RECURSO INOMINADO. AÇÃO DE REPARAÇÃO DE DANOS MATERIAIS C/C INDENIZAÇÃO POR DANOS MORAIS. SENTENÇA DE PROCEDÊNCIA. RECURSO DA PARTE DEMANDADA. ALTERAÇÃO DA DATA DE VOO SEM ANUÊNCIA DO CONSUMIDOR. ALEGAÇÃO DE EXCLUDENTE DE RESPONSABILIDADE POR TER HAVIDO NECESSIDADE DE READEQUAÇÃO DA MALHA AÉREA. REPROCHE DE RIGOR. DEMONSTRAÇÃO NOS AUTOS DE QUE O VÔO CONTRATADO TEVE CURSO REGULAR. INEXECUÇÃO CONTRATUAL MANIFESTA, DELIBERADA POR INTERESSES COMERCIAIS DA PRESTADORA DE SERVIÇO. MERA INFORMAÇÃO ENCAMINHADA POR E-MAIL À CONSUMIDORA, NA VÉSPERA DO VOO, QUE NÃO AFASTA A RESPONSABILIDADE DA LESANTE, HAJA VISTA QUE JÁ REALIZADOS TODOS OS PREPARATIVOS PARA A VIAGEM. NEXO CAUSAL COM DANOS MATERIAIS E MORAIS EVIDENTE. DESPESAS COM HOSPEDAGEM COMPROVADAS. SITUAÇÃO QUE TRANSBORDA O MERO DISSABOR, POR TER FRUSTRADO VIAGEM DE LAZER DOS CONSUMIDORES, PROGRAMADA COM MESES DE ANTECEDÊNCIA. FATO DE ESPECIAL GRAVIDADE, A IMPINGIR AOS CONSUMIDORES ACENTUADA FRUSTRAÇÃO, QUE NÃO SE CONFUNDE COM MERO ABORRECIMENTO. DANOS MORAIS PLENAMENTE CONFIGURADOS. VALOR DA INDENIZAÇÃO FIXADA MODICAMENTE. JUROS DE MORA. INCIDÊNCIA DESDE O EVENTO DANOSO. PRECEDENTES DO STJ. RECURSO DESPROVIDO. MANUTENÇÃO DA SENTENÇA POR SEUS PRÓPRIOS FUNDAMENTOS. (TJSC, Recurso Inominado n. n. NUMERO_PROC, de Concórdia, rel. Juiz Jeferson Osvaldo Vieira, Terceira Turma de Recursos - Chapecó, j. 18-11-2016) (grifei)

Ademais, quanto à ocorrência do dano moral em situações de atraso de voo, o simples fato de sua ida ter demorado mais do que o planejado já enseja condenação da ré pelos danos advindos do atraso. É cristalina a angústia e o sofrimento vividos por quem necessita passar muito mais tempo do que o programado em viagem, agravada a situação no caso pelo aviso de alteração dos voos não ter sido feito com a devida antecedência.

No que se refere ao voo de retorno ao Brasil, em que pese o atraso de aproximadamente 13 (treze) horas e a comunicação das alterações feitas com apenas 2 (dois) dias de antecedência, considero que mostra-se razoável que a autora tenha sido avisada apenas dois dias antes de sua viagem diante da continuidade do movimento grevista. Ademais, a autora foi reacomodada e pôde realizar esta viagem sem maiores prejuízos.

Nesse contexto, tratando-se de relação regida pelo Código Consumerista, comprovada a ocorrência do atraso e da falha na prestação de assistência, deve a parte ré ser condenada a indenizar a parte autora pelos danos extrapatrimoniais experimentados.

Acerca do quanto devido, tendo em vista os valores arbitrados em situações similares por este Juízo, bem como o período de atraso ocorrido, sem perder de vista o caráter pedagógico e punitivo da cominação, entendo que a quantia de R$ 11.000,00 (onze mil reais) mostra-se adequada a indenizá-la pelos infortúnios vivenciados. 

Após fixar o valor da indenização, cabe dizer que a correção monetária flui do arbitramento (Enunciado n. 362 da Súmula do STJ), e os juros de mora, da citação (falta de cumprimento dos deveres do contrato firmado entre as partes - (STJ, EDcl no REsp 400843 / RS, Relator Ministro CARLOS ALBERTO MENEZES DIREITO, j. em 09.08.2007)).


P. R. I.

Arquivem-se oportunamente. 


Florianópolis (SC), 16 de abril de 2019.


Vânia Petermann

Juíza de Direito
