# Supplementary material for: Regression applied to legal judgments to predict compensation for immaterial damage
Source: PeerJ Comput Sci. 2023 Mar 23;9:e1225. doi: 10.7717/peerj-cs.1225 (PMC10280496; doi:10.7717/peerj-cs.1225)
Supplement: Supplemental Information 2 [file peerj-cs-09-1225-s002.zip › 44.txt]

Autos n° NUMERO_PROC 

Ação: Procedimento do Juizado Especial Cível/PROC 

Autor: AUTOR


Réu: REU


Vistos etc.


I. Relatório

Relatório dispensado na forma do artigo 38, caput, da Lei 9.099/95.

II. Fundamentação


Julgo antecipadamente o feito, porquanto a solução dos autos pode ser obtida da análise do direito que disciplina a matéria, bem como pelo fato de que as provas carreadas são suficientes para a formação de meu convencimento. Valho-me, pois, do artigo 355, inciso I, do Código de Processo Civil.

No caso em tela, não há pedido de indenização por danos materiais, uma vez que a parte autora fundamenta o pleito tão somente nos dissabores vivenciados pelos atrasos e idas e vindas em aeroportos, abalos de caráter extrapatrimonial.

Assim, incabível na hipótese a aplicação das Convenções de Montreal e Varsóvia, visto que, conforme assentado pelo Supremo Tribunal Federal no julgamento do Recurso Extraordinário n. 636661 (repercussão geral), a limitação veiculada pelas normas internacionais incide apenas às indenizações de cunho material.

Desse modo, o pedido será analisado com base no Código de Defesa do Consumidor, vez que as partes envolvidas na avença se enquadram nos conceitos de fornecedor e consumidor, dispostos nos artigos 3.º e 2.º da Lei n. 8.078/1990.

Pois bem. 

Infiro dos autos que em viagem referente aos trechos Florianópolis – São Paulo – Madrid – Roma, operados pelas companhias aéreas rés (fls. 26/27), na data de 18/12/2017, a parte autora foi surpreendida com o extravio de suas bagagens no momento da chegada do voo de ida. Os autores preencheram, então, formulário de Registro de Irregularidade de Bagagem (fls. 81/82) e indicaram endereço onde suas malas deveriam ser entregues. 

Nos dias seguintes, sem notícias de seus pertences, entraram em contato com a companhia aérea Iberia por meio de suas redes sociais e canais de comunicação, mas obtiveram respostas insatisfatórias. Apenas no dia 22/12/2017, 7 (sete) dias após o voo, o autor Vinícius pôde reaver sua mala, que lhe foi entregue em péssimo estado de conservação. A mala da autora Sarah só pôde ser reavida no dia 28/12/2017, 10 (dez) dias após o voo, por intermédio de um amigo que buscou a bagagem no aeroporto de Roma.

Os autores ressaltam, ainda, que em virtude do clima do local de destino (inverno europeu) e das festividades de fim de ano, constavam na mala diversas roupas pesadas e presentes.

Diante disso, postulam a condenação da ré ao pagamento de indenização por danos morais no valor de R$ 30.000,00 (trinta mil reais), sendo R$ 15.000,00 (quinze mil reais) a cada autor.

Em sede de contestação, aduz a ré Tam Linhas Aéreas S/A que a hipótese dos autos se trata de culpa exclusiva da ré Iberia Líneas Aéreas de España, razão excludente de sua responsabilidade, não podendo ser considerada responsável pelos danos causados aos autores.

A ré Iberia Líneas Aéreas de España afirma que o serviço de manuseio das bagagens é realizado por autoridades aeroportuárias, e não pela companhia aérea, não tendo, portanto, qualquer responsabilidade pelo fato ocorrido. Alega ainda que realizou o ressarcimento de todas as compras emergenciais feitas pelos autores, e que eventual condenação ensejaria seu enriquecimento ilícito. 

No entanto, é flagrante que a situação ocorrida e gerada pela ré causou transtorno e angústia à parte acionante, uma vez que teve que continuar a viagem sem seus pertences, agravada a situação, no caso, pelo clima de frio intenso do local de destino. Assim, considerando a aplicação do Código Consumerista, constato ter havido efetivo abalo moral à parte requerente, devendo a parte requerida ser condenada a indenizá-la.

Nesse sentido:

RECURSO INOMINADO. AÇÃO DE INDENIZAÇÃO POR DANOS MORAIS. EXTRAVIO TEMPORÁRIO DE BAGAGEM. VOO INTERNACIONAL. TRECHO DE IDA. RESTITUIÇÃO APÓS 13 DIAS. RESPONSABILIDADE OBJETIVA DA COMPANHIA AÉREA. FALHA NA PRESTAÇÃO DO SERVIÇO. DEVER DE INDENIZAR. DANO MORAL CONFIGURADO. PARÂMETROS PARA FIXAÇÃO DO QUANTUM. VALOR ARBITRADO QUE ATENDE A FUNÇÃO PEDAGÓGICA E RESSARCITÓRIA. OBSERVÂNCIA DOS PRINCÍPIOS DA RAZOABILIDADE E PROPORCIONALIDADE. SENTENÇA MANTIDA. RECURSO CONHECIDO E DESPROVIDO. "O extravio de bagagem, mesmo que temporário, causa transtornos e dissabores que ultrapassam o mero incômodo, ocasionando dano moral indenizável. O aborrecimento, o transtorno e o sofrimento que essa circunstância gera no espírito do passageiro é inegável, situação que certamente escapa da condição de dissabor cotidiano" (TJSC, AC n. NUMERO_PROC, da Capital, Rel. Des. Luiz Cézar Medeiros).   "O 'quantum' da indenização do dano moral há de ser fixado com moderação, em respeito aos princípios da razoabilidade e da proporcionalidade, levando em conta não só as condições sociais e econômicas das partes, como também o grau da culpa e a extensão do sofrimento psíquico, de modo que possa significar uma reprimenda ao ofensor, para que se abstenha de praticar fatos idênticos no futuro, mas não ocasione um enriquecimento injustificado para a lesada." (TJSC - Ap. Cív. n. 2009.025881-1, de Barra Velha. Rel. Des. Jaime Ramos). (TJSC, Recurso Inominado n. NUMERO_PROC, da Capital - Norte da Ilha, rel. Des. Marcelo Pizolati, Primeira Turma de Recursos - Capital, j. 28-02-2019). (grifou-se).

Insta salientar, ademais, que os autores despacharam sua bagagem em Florianópolis, no check in do primeiro voo (operado pela Tam), a ser retirada diretamente no aeroporto de seu destino final, após os últimos voos (operados pela Iberia). Assim, a evidente dificuldade de se identificar em qual dos trechos do itinerário ocorreu o extravio da bagagem dos autores é característica que torna aplicável ao caso a responsabilidade solidária preconizada no art. 7°, parágrafo único, do Código de Defesa do Consumidor.

Nesse contexto, tratando-se de relação regida pelo código consumerista, comprovada a ocorrência do extravio da bagagem e não existindo qualquer excludente de responsabilidade, devem as rés serem condenadas a indenizar a parte autora pelos danos extrapatrimoniais experimentados.

Acerca do quanto devido, tendo em vista os valores arbitrados em situações similares por este Juízo, bem como considerando que a primeira autora permaneceu sem seus pertences pelo período de 10 (dez) dias e o segundo autor pelo período de 5 (cinco) dias, na viagem de ida, sem perder de vista o caráter pedagógico e punitivo da cominação, entendo que a quantia de R$ 17.500,00 (dezessete mil e quinhentos reais), sendo R$ 10.000,00 (dez mil reais) a autora Sarah Luiza Trentini Carneiro e R$ 7.500,00 (sete mil e quinhentos reais) ao autor Vinícius Toresan, mostra-se adequada a indenizá-los pelos infortúnios vivenciados. 

Após fixar o valor da indenização, cabe dizer que a correção monetária flui do arbitramento (enunciado 362 da Súmula do STJ) e os juros de mora da citação (falta de cumprimento dos deveres do contrato firmado entre as partes - (STJ, EDcl no REsp 400843 / RS, Relator Ministro CARLOS ALBERTO MENEZES DIREITO, j. em 09.08.2007)).


P. R. I.

Arquivem-se oportunamente. 


Florianópolis (SC), 16 de abril de 2019.


Vânia Petermann 

Juíza de Direito
