# Supplementary material for: Regression applied to legal judgments to predict compensation for immaterial damage
Source: PeerJ Comput Sci. 2023 Mar 23;9:e1225. doi: 10.7717/peerj-cs.1225 (PMC10280496; doi:10.7717/peerj-cs.1225)
Supplement: Supplemental Information 2 [file peerj-cs-09-1225-s002.zip › 45.txt]

Autos n° NUMERO_PROC 

Ação: Procedimento do Juizado Especial Cível/PROC 

Autor: AUTOR


Réu: REU


Vistos etc.


I. Relatório

Relatório dispensado na forma do artigo 38, caput, da Lei 9.099/95.

II. Fundamentação


Julgo antecipadamente o feito, porquanto a solução dos autos pode ser obtida da análise do direito que disciplina a matéria, bem como pelo fato de que as provas carreadas são suficientes para a formação de meu convencimento. Valho-me, pois, do artigo 355, inciso I, do Código de Processo Civil.

Preliminarmente, cumpre esclarecer acerca da aplicabilidade das Convenções de Varsóvia e Montreal ao caso em tela.

Em julgamento do Recurso Extraordinário n. 636331, em sede de repercussão geral, assim decidiu a Suprema Corte:

Recurso extraordinário com repercussão geral. 2. Extravio de bagagem. Dano material. Limitação. Antinomia. Convenção de Varsóvia. Código de Defesa do Consumidor. 3. Julgamento de mérito. É aplicável o limite indenizatório estabelecido na Convenção de Varsóvia e demais acordos internacionais subscritos pelo Brasil, em relação às condenações por dano material decorrente de extravio de bagagem, em voos internacionais. 5. Repercussão geral. Tema 210. Fixação da tese: "Nos termos do art. 178 da Constituição da República, as normas e os tratados internacionais limitadores da responsabilidade das transportadoras aéreas de passageiros, especialmente as Convenções de Varsóvia e Montreal, têm prevalência em relação ao Código de Defesa do Consumidor". 6. Caso concreto. Acórdão que aplicou o Código de Defesa do Consumidor. Indenização superior ao limite previsto no art. 22 da Convenção de Varsóvia, com as modificações efetuadas pelos acordos internacionais posteriores. Decisão recorrida reformada, para reduzir o valor da condenação por danos materiais, limitando-o ao patamar estabelecido na legislação internacional. 7. Recurso a que se dá provimento. (RE 636331, Relator(a):  Min. GILMAR MENDES, Tribunal Pleno, julgado em 25/05/2017, PROCESSO ELETRÔNICO DJe-257 DIVULG 10-11-2017 PUBLIC 13-11-2017) (Grifou-se).

Desse modo, aplicar-se-ão as normas internacionais naquilo que lhes couber, ou seja, na análise do pedido de danos materiais. Os demais pedidos serão analisados com base no Código de Defesa do Consumidor, vez que as partes envolvidas na avença se enquadram nos conceitos de fornecedor e consumidor, dispostos nos artigos 3.º e 2.º da Lei n. 8.078/1990.

Pois bem. 

Infiro dos autos que a parte autora comprou passagens referentes aos trechos Florianópolis – São Paulo – Frankfurt – Dubrovnik, adquiridos da ré Deutsche Lufthansa AG e operados por companhias aéreas parceiras, dentre as quais, a ré Latam Airlines Group S.A. (fls. 21/24). Ocorre que, na data de sua viagem de ida (12/08/2017), a autora foi surpreendida com o extravio definitivo de sua bagagem no momento da chegada do voo em seu destino. Assim, registrou reclamação com a companhia Croatia Airlines, companhia operadora do último voo (fls. 10/13). A mala, contudo, nunca lhe foi restituída.

Nos meses seguintes, recebeu da ré Croatia Airlines o reembolso de valores referentes a gastos emergenciais (roupas, medicamentos, produtos de higiene, etc.), além de quantia ofertada pela companhia aérea a fim de indenizar a perda da bagagem (US$ 592,00). Ademais, pôde acionar a companhia de seguro viagem, que efetuou o pagamento de valor em função do extravio da mala (R$ 3.945,69).

A requerente afirma, ainda, que em sua bagagem estavam itens de grande valor emocional (presentes de familiares e amigos), além de importante medicamento para tratamento de endometriose.

Diante disso, postula a condenação da ré ao pagamento de indenização por danos morais no valor de R$ 15.000,00 (quinze mil reais), bem como o pagamento de R$ 1.200,00 (um mil e duzentos reais), que ainda entende devidos a fim de indenizar seus danos materiais.

1. Danos morais

Em sede de contestação, as rés Latam Airlines Group S.A. e Deustsche Lufthansa A.G. afirmam não terem dado causa ao evento danoso, uma vez que o caso dos autos representa a circunstância de fato exclusivo de terceiro (neste caso, a ré Croatia Airlines), hipótese que ilide sua responsabilidade.

Da análise dos autos, entendo que é incontroverso o extravio definitivo da bagagem.

Quanto à tese levantada pelas rés acerca da isenção de responsabilidade, eximiu-se esta de comprovar nos autos o local onde, de fato, ocorreu o extravio da bagagem. Cabe ressaltar que a autora despachou sua bagagem em Florianópolis, no check in do primeiro voo (operado pela Tam), a ser retirada diretamente no aeroporto de seu destino final, após os últimos voos (operados pela Lufthansa e Croatia Airlines). Assim, a evidente dificuldade de se identificar em qual dos trechos do itinerário ocorreu o extravio da bagagem da autora é característica que torna aplicável ao caso a responsabilidade solidária preconizada no art. 7°, parágrafo único, do Código de Defesa do Consumidor. 

Ademais, é flagrante que a situação ocorrida e gerada pelas rés causou transtorno e angústia à parte autora, uma vez que perdeu todos os itens existentes em sua bagagem. Assim, constato ter havido efetivo abalo moral à parte requerente, devendo a parte acionada ser condenada a indenizá-la.

Nesse sentido:

RECURSO INOMINADO. AÇÃO DE INDENIZAÇÃO POR DANOS MORAIS E MATERIAIS. RECURSO EXCLUSIVO DA RÉ. EXTRAVIO DE BAGAGEM. VOO DE IDA. RESPONSABILIDADE OBJETIVA DA COMPANHIA AÉREA. FALHA NA PRESTAÇÃO DO SERVIÇO. DEVER DE INDENIZAR. DANO MORAL CONFIGURADO. PARÂMETROS PARA FIXAÇÃO DO QUANTUM INDENIZATÓRIO. VALOR ARBITRADO QUE ATENDE A FUNÇÃO PEDAGÓGICA E RESSARCITÓRIA. OBSERVÂNCIA DOS PRINCÍPIOS DA RAZOABILIDADE E PROPORCIONALIDADE. INAPLICABILIDADE DA CONVENÇÃO DE VARSÓVIA NO LIMITE DA INDENIZAÇÃO POR DANOS MORAIS. EXTRAVIO DEFINITIVO. AUSÊNCIA DE PROVAS DA DEVOLUÇÃO DA MALA. TELA DE COMPUTADOR SEM ASSINATURA DO CONSUMIDOR QUE NÃO PROVA A RESTITUIÇÃO. ÔNUS DA RÉ. SENTENÇA MANTIDA. RECURSO CONHECIDO E DESPROVIDO.    "O extravio de bagagem, mesmo que temporário, causa transtornos e dissabores que ultrapassam o mero incômodo, ocasionando dano moral indenizável. O aborrecimento, o transtorno e o sofrimento que essa circunstância gera no espírito do passageiro é inegável, situação que certamente escapa da condição de dissabor cotidiano" (TJSC, AC n. NUMERO_PROC, da Capital, Rel. Des. Luiz Cézar Medeiros).   "O 'quantum' da indenização do dano moral há de ser fixado com moderação, em respeito aos princípios da razoabilidade e da proporcionalidade, levando em conta não só as condições sociais e econômicas das partes, como também o grau da culpa e a extensão do sofrimento psíquico, de modo que possa significar uma reprimenda ao ofensor, para que se abstenha de praticar fatos idênticos no futuro, mas não ocasione um enriquecimento injustificado para a lesada." (TJSC - Ap. Cív. n. 2009.025881-1, de Barra Velha. Rel. Des. Jaime Ramos). (TJSC, Recurso Inominado n. NUMERO_PROC, de São José, rel. Des. Marcelo Pizolati, Primeira Turma de Recursos - Capital, j. 31-10-2018) (grifou-se).

Nesse contexto, tratando-se de relação regida pelo código consumerista, comprovada a ocorrência do extravio da bagagem e não existindo qualquer excludente de responsabilidade, deve a parte ré ser condenada a indenizar a parte autora pelos danos extrapatrimoniais experimentados.

Acerca do quanto devido, tendo em vista os valores arbitrados em situações similares por este Juízo, considerando o extravio definitivo da bagagem, bem como o pagamento de determinada quantia (US$ 592,00) a título de indenização pela mala perdida realizado pela companhia aérea parceira, sem perder de vista o caráter pedagógico e punitivo da cominação, entendo que a quantia de R$ 10.000,00 (dez mil reais) mostra-se adequada a indenizar a parte acionante pelos infortúnios vivenciados. 

Após fixar o valor da indenização, cabe dizer que a correção monetária flui do arbitramento (enunciado 362 da Súmula do STJ) e os juros de mora da citação (falta de cumprimento dos deveres do contrato firmado entre as partes - (STJ, EDcl no REsp 400843 / RS, Relator Ministro CARLOS ALBERTO MENEZES DIREITO, j. em 09.08.2007)).

2. Danos materiais

Estabelece a Convenção de Montreal, em seu Art. 19:

O transportador é responsável pelo dano ocasionado por atrasos no transporte aéreo de passageiros, bagagem ou carga. Não obstante, o transportador não será responsável pelo dano ocasionado por atraso se prova que ele e seus prepostos adotaram todas as medidas que eram razoavelmente necessárias para evitar o dano ou que lhes foi impossível, a um e a outros, adotar tais medidas. 

No caso em apreço, observo que o réu eximiu-se de comprovar a excludente mencionada em sua defesa.

Ainda, o Art. 22, item 2: 

No transporte de bagagem, a responsabilidade do transportador em caso de destruição, perda, avaria ou atraso se limita a 1.000 Direitos Especiais de Saque por passageiro, a menos que o passageiro haja feito ao transportador, ao entregar-lhe a bagagem registrada, uma declaração especial de valor da entrega desta no lugar de destino, e tenha pago uma quantia suplementar, se for cabível. Neste caso, o transportador estará obrigado a pagar uma soma que não excederá o valor declarado, a menos que prove que este valor é superior ao valor real da entrega no lugar de destino.

No caso em tela, além da incontrovérsia quanto ao ressarcimento dos gastos emergenciais feitos em função do extravio da mala, verifico que a parte autora sequer comprova a que se refere o montante de R$ 1.200,00 (um mil e duzentos reais), tão somente estipulando esta quantia como devida em função do valor presente em sua bagagem.

Ademais, em que pese haver um inventário do conteúdo da bagagem feito unilateralmente pela autora após o extravio (fls. 10/13), verifico que a requerente recebeu indenização da companhia aérea em função da perda da mala (US$ 592,00) e do seguro viagem por ela contratado (R$ 3.945,69), sem, portanto, indicar a quais bens extraviados se refeririam os R$ 1.200,00 (um mil e duzentos reais) que ainda considera devido. Ora, os danos materiais não podem ser presumidos. Ainda, entendo que os danos suportados pela autora estão abrangidos nas indenizações recebidas.

Improcedente, portanto, o pedido de indenização por danos materiais.


P. R. I.

Arquivem-se oportunamente. 


Florianópolis (SC), 25 de abril de 2019.


Vânia Petermann 

Juíza de Direito
