# Supplementary material for: Regression applied to legal judgments to predict compensation for immaterial damage
Source: PeerJ Comput Sci. 2023 Mar 23;9:e1225. doi: 10.7717/peerj-cs.1225 (PMC10280496; doi:10.7717/peerj-cs.1225)
Supplement: Supplemental Information 2 [file peerj-cs-09-1225-s002.zip › 46.txt]

Autos n° NUMERO_PROC 

Ação: Procedimento do Juizado Especial Cível/PROC 

Autor: AUTOR


Réu: REU


Vistos, etc.


I. Relatório

Relatório dispensado na forma do artigo 38, caput, da Lei 9.099/95.

II. Fundamentação


Julgo antecipadamente o feito, porquanto a solução dos autos pode ser obtida da análise do direito que disciplina a matéria, bem como pelo fato de que as provas carreadas são suficientes para a formação de meu convencimento. Valho-me, pois, do art. 355, I, do Código de Processo Civil.

Além disso, impende ressaltar que a presente demanda se consubstancia em relação de consumo -  uma vez que as partes envolvidas na avença se enquadram nos conceitos de fornecedor e consumidor, dispostos nos arts. 3º e 2º da Lei 8.078/1990, respectivamente - sendo, portanto, imperioso que lhe sejam aplicados os preceitos insculpidos no Código de Defesa do Consumidor.

Friso, ademais, não haver aplicação das Convenções de Varsóvia e de Montreal ao caso em exame, pois o tratado aplica-se exclusivamente a litígios envolvendo transporte aéreo internacional.

Infiro dos autos que a parte autora comprou passagem para os trechos Recife – São Paulo - Florianópolis, da companhia aérea ré, com chegada prevista no dia 11/09/2018 às 18h35min. Ocorre, contudo, que o primeiro voo atrasou, acarretando a perda da conexão seguinte e um atraso de aproximadamente 5 (cinco) horas para chegada ao destino final.

Diante disso, a autora requer a condenação da ré ao pagamento de R$ 10.000,00 (dez mil reais) a título de indenização pelos danos morais vivenciados.

Em sede de contestação, aduz a parte ré que o atraso do voo ocorreu em razão da necessidade de uma manutenção não programada na aeronave, o qual constitui excludente de responsabilidade do transportador, correspondendo a evento repentino, totalmente alheio à vontade da ré, a qual não teve qualquer participação ou culpa no ocorrido.

Eximiu-se, no entanto, de trazer aos autos quaisquer provas que corroborassem sua versão, qual seja, que tomou todas as providências necessárias para que não houvesse qualquer problema técnico ou necessidade de manutenção emergencial na aeronave. Ainda, acerca da tese de ocorrência de caso fortuito, é consabido que a necessidade de realização de reparo em aeronave não é capaz de excluir a responsabilidade do prestador de serviços, porquanto a situação é absolutamente previsível. Nesse sentido: 

Nesse sentido: 

RECURSO INOMINADO. AÇÃO DE INDENIZAÇÃO POR DANOS MORAIS. TRANSPORTE AÉREO. APLICAÇÃO DO CÓDIGO DE DEFESA DO CONSUMIDOR. ATRASO DE VOO COM PERDA DE CONEXÃO. REACOMODAÇÃO EM OUTRO VOO. ATRASO DE APROXIMADAMENTE DOZE HORAS. MANUTENÇÃO DA AERONAVE. JUSTIFICATIVA INACEITÁVEL. PROBLEMA TÉCNICOS. RISCO DA ATIVIDADE ECONÔMICA. FALHA NA PRESTAÇÃO DO SERVIÇO. RESPONSABILIDADE OBJETIVA. DANO MORAL CONFIGURADO. SITUAÇÃO QUE ULTRAPASSA O MERO DISSABOR. DEVER DE INDENIZAR. VALOR ARBITRADO COM PROPORCIONALIDADE E RAZOABILIDADE. RECURSO DESPROVIDO. SENTENÇA MANTIDA POR SEUS PRÓPRIOS FUNDAMENTOS.    Nos moldes do artigo 46 da Lei 9.099/95 "O julgamento em segunda instância constará apenas da ata, com a indicação suficiente do processo, fundamentação sucinta e parte dispositiva. Se a sentença for confirmada pelos próprios fundamentos, a súmula do julgamento servirá de acórdão". (TJSC, Recurso Inominado n. NUMERO_PROC, de Criciúma, rel. Des. Cleusa Maria Cardoso, Quarta Turma de Recursos - Criciúma, j. 12-07-2016) (Grifou-se).

Assim, caracterizada está a indenização pelos danos morais decorrentes do atraso do voo devido à manutenção não programada. É cristalina a angústia e o sofrimento vividos por quem necessita passar muito mais tempo do que o programado em aeroportos, retardando sua chegada ao destino.

Nesse contexto, tratando-se de relação regida pelo código consumerista, comprovada a ocorrência do atraso e não existindo qualquer excludente de responsabilidade, deve a ré ser condenada a indenizar a autora pelos danos extrapatrimoniais experimentados.

Acerca do quanto devido, tendo em vista os valores arbitrados em situações similares por este Juízo, sem perder de vista o caráter pedagógico e punitivo da cominação, ponderando o atraso de aproximadamente 5 (cinco) horas, entendo que a quantia de R$ 3.000,00 (três mil reais) mostra-se adequada a indenizá-la pelos infortúnios vivenciados. 

Após fixar o valor da indenização, cabe dizer que a correção monetária flui do arbitramento (enunciado 362 da Súmula do STJ) e os juros de mora da citação (falta de cumprimento dos deveres do contrato firmado entre as partes - (STJ, EDcl no REsp 400843 / RS, Relator Ministro CARLOS ALBERTO MENEZES DIREITO, j. em 09.08.2007)).


P. R. I.

Arquivem-se oportunamente. 


Florianópolis (SC), 22 de abril de 2019.


Vânia Petermann 

Juíza de Direito
