# Supplementary material for: Regression applied to legal judgments to predict compensation for immaterial damage
Source: PeerJ Comput Sci. 2023 Mar 23;9:e1225. doi: 10.7717/peerj-cs.1225 (PMC10280496; doi:10.7717/peerj-cs.1225)
Supplement: Supplemental Information 2 [file peerj-cs-09-1225-s002.zip › 47.txt]

Autos n° NUMERO_PROC 

Ação: Procedimento do Juizado Especial Cível/PROC 

Autor: AUTOR


Réu: REU


Vistos etc.


I. Relatório

Relatório dispensado na forma do artigo 38, caput, da Lei 9.099/95.

II. Fundamentação


Julgo antecipadamente o feito, porquanto a solução dos autos pode ser obtida da análise do direito que disciplina a matéria, bem como pelo fato de que as provas carreadas são suficientes para a formação de meu convencimento. Valho-me, pois, do artigo 355, inciso I, do Código de Processo Civil.

No caso em tela, não há pedido de indenização por danos materiais, uma vez que a parte autora fundamenta o pleito tão somente nos dissabores vivenciados pelos atrasos e idas e vindas em aeroportos, abalos de caráter extrapatrimonial.

Assim, incabível na hipótese a aplicação das Convenções de Montreal e Varsóvia, visto que, conforme assentado pelo Supremo Tribunal Federal no julgamento do Recurso Extraordinário n. 636661 (repercussão geral), a limitação veiculada pelas normas internacionais incide apenas às indenizações de cunho material.

Desse modo, o pedido será analisado com base no Código de Defesa do Consumidor, vez que as partes envolvidas na avença se enquadram nos conceitos de fornecedor e consumidor, dispostos nos artigos 3.º e 2.º da Lei n. 8.078/1990.

Pois bem. 

Infiro dos autos que na viagem referente ao trecho Berlim – Frankfurt – Paris – São Paulo - Florianópolis, operados pelas companhias aéreas rés, na data de 19/10/2018, a parte autora foi surpreendida com o extravio temporário de sua bagagem no momento da chegada do voo de retorno. Ao procurar o balcão da ré Latam, registrou o extravio, mas não recebeu qualquer protocolo, apenas foi informada que sua mala seria entregue em seu endereço residencial, o que somente ocorreu após 3 (três) dias (fl. 19).

A requerente reclama também que, em função do atraso de aproximadamente 40 minutos na saída de Berlim, lhe restou exíguo tempo para embarcar no voo seguinte. Assim, a autora teve que correr entre os terminais de embarque, provocando-lhe ansiedade e falta de ar, diante de sua avançada idade.

Afirma, ainda, que vivenciou situação de extremo estresse durante o tempo em que teve que procurar por sua bagagem nas esteiras do aeroporto, sem qualquer auxílio de prepostos das rés.

Diante disso, postula a condenação da ré ao pagamento de indenização por danos morais no valor de R$ 10.000,00 (dez mil reais).

Em sede de contestação, aduz a ré Deustche Lufthansa A.G. que não há qualquer ilícito que enseje seu dever de reparação, tendo em vista que não tem participação alguma nos infortúnios vivenciados pela autora e que o atraso de três dias para a restituição de sua mala foi causado exclusivamente pela companhia Latam.

A Lufthansa afirma também que o atraso do voo saindo de Berlim se deu em tempo ínfimo, não causando maiores prejuízos a autora, que pôde embarcar em seus voos seguintes normalmente.

A ré Tam Linhas Aéreas S/A (Latam Airlines Brasil) salienta que procedeu à restituição da bagagem respeitando o prazo de 30 (trinta) dias previsto pela portaria 676/GC-5 da Agência Nacional de Aviação Civil (ANAC), não havendo, portanto, hipótese que resulte em sua obrigação de indenizar.

Sem razão as acionadas, contudo.

Quanto à tese levantada pela ré Lufthansa, acerca da isenção de responsabilidade, eximiu-se esta de comprovar nos autos o local onde, de fato, ocorreu o extravio da bagagem. Assim, a evidente dificuldade de se identificar em qual dos trechos do itinerário ocorreu o extravio da bagagem da autora é característica que torna aplicável ao caso a responsabilidade solidária preconizada no art. 7°, parágrafo único, do Código de Defesa do Consumidor. 

Ademais, é flagrante que a situação ocorrida e gerada pelas rés causou transtorno e angústia à parte acionante, uma vez que teve que permanecer temporariamente sem seus pertences. Assim, considerando a aplicação do Código Consumerista, constato ter havido efetivo abalo moral à parte requerente, devendo a parte requerida ser condenada a indenizá-la.

Nesse sentido:

RECURSO INOMINADO. AÇÃO DE INDENIZAÇÃO POR DANOS MORAIS. EXTRAVIO TEMPORÁRIO DE BAGAGEM. VOO INTERNACIONAL. TRECHO DE IDA. RESTITUIÇÃO APÓS 13 DIAS. RESPONSABILIDADE OBJETIVA DA COMPANHIA AÉREA. FALHA NA PRESTAÇÃO DO SERVIÇO. DEVER DE INDENIZAR. DANO MORAL CONFIGURADO. PARÂMETROS PARA FIXAÇÃO DO QUANTUM. VALOR ARBITRADO QUE ATENDE A FUNÇÃO PEDAGÓGICA E RESSARCITÓRIA. OBSERVÂNCIA DOS PRINCÍPIOS DA RAZOABILIDADE E PROPORCIONALIDADE. SENTENÇA MANTIDA. RECURSO CONHECIDO E DESPROVIDO.    "O extravio de bagagem, mesmo que temporário, causa transtornos e dissabores que ultrapassam o mero incômodo, ocasionando dano moral indenizável. O aborrecimento, o transtorno e o sofrimento que essa circunstância gera no espírito do passageiro é inegável, situação que certamente escapa da condição de dissabor cotidiano" (TJSC, AC n. NUMERO_PROC, da Capital, Rel. Des. Luiz Cézar Medeiros).   "O 'quantum' da indenização do dano moral há de ser fixado com moderação, em respeito aos princípios da razoabilidade e da proporcionalidade, levando em conta não só as condições sociais e econômicas das partes, como também o grau da culpa e a extensão do sofrimento psíquico, de modo que possa significar uma reprimenda ao ofensor, para que se abstenha de praticar fatos idênticos no futuro, mas não ocasione um enriquecimento injustificado para a lesada." (TJSC - Ap. Cív. n. 2009.025881-1, de Barra Velha. Rel. Des. Jaime Ramos). (TJSC, Recurso Inominado n. NUMERO_PROC, da Capital - Norte da Ilha, rel. Des. Marcelo Pizolati, Primeira Turma de Recursos - Capital, j. 28-02-2019). (grifou-se).

Ainda, no que se refere ao atraso de 40 minutos na saída do primeiro voo, não obstante a responsabilidade da ré em casos de atrasos injustificados de seus voos, no caso em apreço, observo que o atraso foi inferior a 4 (quatro) horas. Assim, apesar de constituir falha na prestação de serviço, considero que este ocorreu dentro de um limite razoável, constituindo, portanto, mero dissabor. 

Nesse contexto, tratando-se de relação regida pelo código consumerista, comprovada a ocorrência do extravio da bagagem e não existindo qualquer excludente de responsabilidade, deve a parte ré ser condenada a indenizar a parte autora pelos danos extrapatrimoniais experimentados.

Acerca do quanto devido, tendo em vista os valores arbitrados em situações similares por este Juízo, bem como considerando  que a parte autora permaneceu sem seus pertences pelo período de 3 (três) dias, na viagem de retorno, sem perder de vista o caráter pedagógico e punitivo da cominação, entendo que a quantia de R$ 2.250,00 (dois mil duzentos e cinquenta reais) mostra-se adequada a indenizar a parte acionante pelos infortúnios vivenciados. 

Após fixar o valor da indenização, cabe dizer que a correção monetária flui do arbitramento (enunciado 362 da Súmula do STJ) e os juros de mora da citação (falta de cumprimento dos deveres do contrato firmado entre as partes - (STJ, EDcl no REsp 400843 / RS, Relator Ministro CARLOS ALBERTO MENEZES DIREITO, j. em 09.08.2007)).

Para mais, no que diz respeito ao pedido de condenação da ré ao pagamento de honorários advocatícios, não havendo litigância de má-fé, a sentença de primeiro grau não condenará o vencido em custas e honorários de advogado, conforme previsão do artigo 55 da Lei 9.099/95. Logo, este pedido não merece prosperar.


P. R. I.

Arquivem-se oportunamente. 


Florianópolis (SC), 22 de abril de 2019.


Vânia Petermann 

Juíza de Direito
