# Supplementary material for: Regression applied to legal judgments to predict compensation for immaterial damage
Source: PeerJ Comput Sci. 2023 Mar 23;9:e1225. doi: 10.7717/peerj-cs.1225 (PMC10280496; doi:10.7717/peerj-cs.1225)
Supplement: Supplemental Information 2 [file peerj-cs-09-1225-s002.zip › 48.txt]

Autos n° NUMERO_PROC 

Ação: Procedimento do Juizado Especial Cível/PROC 

Autor: AUTOR


Réu: REU


Vistos, etc.


I. Relatório

Relatório dispensado na forma do artigo 38, caput, da Lei 9.099/95.

II. Fundamentação


Julgo antecipadamente o feito, porquanto a solução dos autos pode ser obtida da análise do direito que disciplina a matéria, bem como pelo fato de que as provas carreadas são suficientes para a formação de meu convencimento. Valho-me, pois, do art. 355, I, do Código de Processo Civil.

Além disso, impende ressaltar que a presente demanda se consubstancia em relação de consumo -  uma vez que as partes envolvidas na avença se enquadram nos conceitos de fornecedor e consumidor, dispostos nos arts. 3º e 2º da Lei 8.078/1990, respectivamente - sendo, portanto, imperioso que lhe sejam aplicados os preceitos insculpidos no Código de Defesa do Consumidor.

Friso, ademais, não haver aplicação das Convenções de Varsóvia e de Montreal ao caso em exame, pois o tratado aplica-se exclusivamente a litígios envolvendo transporte aéreo internacional.

Infiro dos autos que a autora comprou passagem para o trecho Rio de Janeiro - Florianópolis, havendo escala em Congonhas/São Paulo, com chegada prevista no dia 12/11/2017 às 22h49min. Porém, afirma que o voo, o qual partiria do aeroporto de Congonhas às 21h40min, fora cancelado. Com isso, ocorreu o realocamento da autora em voo no dia seguinte (13/11/2017), às 12h45min, que também sofreu atraso, acarretando um retardo de 18 (dezoito) horas para chegada ao destino final. Dessa forma, alega que o abalo anímico resta evidenciado, bem como o dano material pela perda de um dia trabalho. 

Em sede de contestação, aduz a companhia aérea ré que o cancelamento do voo se deu em razão de problemas operacionais do aeroporto, com restrição de serviço de solo, motivado pelo sobrevoo de um drone. Desse modo, afirma ser evento imprevisível e invencível – caso fortuito-, resultando em excludente de responsabilidade. Aduz, ainda, que excluindo o nexo de causalidade não há o dever de reparação dos danos vivenciados pela autora. Afirma que ofertou  assistência necessária e que o caso não passou de mero aborrecimento. Por fim, impugna os pedidos da exordial.

Pois bem.

Dispõe o artigo 14 do Código de Defesa do Consumidor que "O fornecedor de serviços responde, independentemente da existência de culpa, pela reparação dos danos causados aos consumidores por defeitos relativos à prestação dos serviços, bem como por informações insuficientes ou inadequadas sobre sua fruição e riscos".

Compulsando os autos, observo que o cancelamento do voo São Paulo - Florianópolis é fato incontroverso. Isto posto, sustenta a ré que o cancelamento se deu em razão da restrição do serviço de solo do aeroporto, vez que houve interferência operacional dos voo em razão do sobrevoo de um drone (aeronave não-tripulada), arguindo, assim, caso fortuito. 

Com efeito, a ré se restringiu a apresentar apenas uma notícia jornalística (fl. 37) para corroborar seu argumento. Destarte, ao verificar esta fonte é possível depreender que a interrupção das atividades do aeroporto se deu entre 20h15min e  22h40min, bem como fora ampliado o horário de funcionamento até 1h. Igualmente, percebe-se que diversos voos da companhia aérea ré que sairiam do de Congonhas foram realocados para outros aeroportos.

Dessa forma, é possível constatar variadas possibilidades plausíveis que a ré poderia ter tomado para evitar maiores contratempos. Ora, não é razoável a autora suportar atraso de 18 (dezoito) horas, sendo que no mesmo dia do seu voo contratado o aeroporto em questão já estava liberado para operar, ainda, com horário ampliado.

Logo, a justificativa apresentada não serve como excludente de responsabilidade. Assim, entendo que a restrição do serviço de solo do aeroporto por um pouco mais de 2 (duas) horas não serve como justificativa para o vultuoso atraso relatado. 

Por conseguinte, resta evidente falha na prestação do serviço de transporte aéreo, o que torna imperiosa a condenação da parte ré em indenizar a parte acionante pelos danos experimentados.

Quanto à ocorrência do dano moral em situações de atraso de voo, o simples fato de a viagem de retorno ter demorado cerca de 18 (dezoito) horas do que o planejado já enseja condenação da empresa ré pelos danos advindos do atraso. 

Como se não bastasse, a situação é agravada pela falta de informação aos consumidores que inicialmente foram cientificados como mero atraso do voo (fl. 11) e apenas horas depois foram comunicados do cancelamento deste. Ainda, é notório o despreparo da empresa ré ao lidar com situações excepcionais como esta, vez que para conseguir alguma assistência de hospedagem e alimentação fora necessário enfrentar uma fila imensa - aproximadamente 450 (quatrocentos e cinquenta) pessoas  (fls. 16-31). Porquanto, a autora, que aguardou algumas horas nesta fila e já se aproximando das 2 (duas) horas da madrugada, recorreu a um amigo para poder pernoitar, recebendo apenas vale-transporte.  

Outrossim, a parte autora possuía compromisso de trabalho no dia seguinte, e somente fora realocada para o voo das 12h45min, o qual também atrasou, partindo próximo às 14h30min. Com isso, necessitou cancelar todos os seus compromissos de súbito (fl. 13).

Dessa forma, é cristalina a angústia e o sofrimento vividos por quem necessita passar muito mais tempo do que o programado em aeroportos, ver seus planos alterados devido a falhas na prestação de serviço e vivenciar o descaso com os consumidores.

Acerca do quanto devido, tendo em vista os valores arbitrados em situações similares por este Juízo, bem como levando em conta as particularidades do caso, sem perder de vista o caráter pedagógico e punitivo da cominação, entendo que a quantia de R$ 10.000,00 (dez mil reais) mostra-se adequada a indenizar a parte autora pelos infortúnios vivenciados. 

Após fixar o valor da indenização, cabe dizer que a correção monetária flui do arbitramento (Enunciado n. 362 da Súmula do STJ), e os juros de mora, da citação (falta de cumprimento dos deveres do contrato firmado entre as partes - (STJ, EDcl no REsp 400843 / RS, Relator Ministro CARLOS ALBERTO MENEZES DIREITO, j. em 09.08.2007)).

Quanto aos danos materiais, no caso em apreço, verifico que, devido ao cancelamento do voo inicial e atraso do voo remarcado, a autora não conseguiu chegar ao trabalho em tempo hábil, deixando de atender seus pacientes, vez que é cirurgiã-dentista. Dessa forma, restando devidamente comprovado o prejuízo financeiro (fls.12/15) e não havendo impugnação especifica da ré, ônus que lhe cabia – art. 314 CPC, deve esta ressarcir a quantia de R$ 1.209,00 (um mil duzentos e nove reais) por conta do atraso por ela gerado.


P. R. I.

Arquivem-se oportunamente. 


Florianópolis (SC), 29 de abril de 2019.


Vânia Petermann 

Juíza de Direito
