# Supplementary material for: Regression applied to legal judgments to predict compensation for immaterial damage
Source: PeerJ Comput Sci. 2023 Mar 23;9:e1225. doi: 10.7717/peerj-cs.1225 (PMC10280496; doi:10.7717/peerj-cs.1225)
Supplement: Supplemental Information 2 [file peerj-cs-09-1225-s002.zip › 49.txt]

Autos n° NUMERO_PROC 

Ação: Procedimento do Juizado Especial Cível/PROC 

Autor: AUTOR


Réu: REU


Vistos etc.


I. Relatório

Relatório dispensado na forma do artigo 38, caput, da Lei 9.099/95.

II. Fundamentação


Julgo antecipadamente o feito, porquanto a solução dos autos pode ser obtida da análise do direito que disciplina a matéria, bem como pelo fato de que as provas carreadas são suficientes para a formação de meu convencimento. Valho-me, pois, do artigo 355, inciso I, do Código de Processo Civil.

Preliminarmente, cumpre esclarecer acerca da aplicabilidade das Convenções de Varsóvia e Montreal ao caso em tela.

Em julgamento do Recurso Extraordinário n. 636331, em sede de repercussão geral, assim decidiu a Suprema Corte:

Recurso extraordinário com repercussão geral. 2. Extravio de bagagem. Dano material. Limitação. Antinomia. Convenção de Varsóvia. Código de Defesa do Consumidor. 3. Julgamento de mérito. É aplicável o limite indenizatório estabelecido na Convenção de Varsóvia e demais acordos internacionais subscritos pelo Brasil, em relação às condenações por dano material decorrente de extravio de bagagem, em voos internacionais. 5. Repercussão geral. Tema 210. Fixação da tese: "Nos termos do art. 178 da Constituição da República, as normas e os tratados internacionais limitadores da responsabilidade das transportadoras aéreas de passageiros, especialmente as Convenções de Varsóvia e Montreal, têm prevalência em relação ao Código de Defesa do Consumidor". 6. Caso concreto. Acórdão que aplicou o Código de Defesa do Consumidor. Indenização superior ao limite previsto no art. 22 da Convenção de Varsóvia, com as modificações efetuadas pelos acordos internacionais posteriores. Decisão recorrida reformada, para reduzir o valor da condenação por danos materiais, limitando-o ao patamar estabelecido na legislação internacional. 7. Recurso a que se dá provimento. (RE 636331, Relator(a):  Min. GILMAR MENDES, Tribunal Pleno, julgado em 25/05/2017, PROCESSO ELETRÔNICO DJe-257 DIVULG 10-11-2017 PUBLIC 13-11-2017) (Grifou-se).

Desse modo, aplicar-se-ão as normas internacionais naquilo que lhes couber, ou seja, na análise do pedido de danos materiais. Os demais pedidos serão analisados com base no Código de Defesa do Consumidor, vez que as partes envolvidas na avença se enquadram nos conceitos de fornecedor e consumidor, dispostos nos artigos 3.º e 2.º da Lei n. 8.078/1990.

Pois bem. 

Infiro dos autos que na viagem referente ao trecho Paris - Barcelona, operado pela companhia aérea ré, na data de 16/10/2018, os autores foram surpreendidos com o extravio temporário de suas cinco bagagens no momento da chegada do voo em seu destino. Ao procurarem o balcão de informações da companhia aérea, registraram protocolo de irregularidade de bagagem (fl. 18) e foram informados de que suas malas seriam devolvidas nas horas seguintes. Contudo, as bagagens somente lhes foram restituídas após 3 (três) dias, momentos antes de seu retorno ao Brasil.

Assim, tiveram que realizar gastos emergenciais (fls. 19/22) com a compra de itens de vestuário, higiene pessoal e outros necessários para prosseguimento da viagem, vez que estavam sem seus pertences.

Os requerentes alegam, ainda, que viajavam em companhia de sua filha menor que necessita de suplemento alimentar específico (fl. 23), presente na bagagem extraviada (fl. 24).

Diante disso, postula a condenação da ré ao pagamento de indenização por danos morais no valor de R$ 28.000,00 (vinte e oito mil reais), sendo R$ 14.000,00 (quatorze mil reais) a cada autor, além de ressarcimento dos valores gastos, no importe de 201,21 € (duzentos e um euro e vinte e um cents) e 1.000 (mil) Direitos Especiais de Saque a cada um dos autores.

1. Danos morais

Em sede de contestação, aduz a parte ré que o serviço de disponibilização de bagagens é realizado por autoridades aeroportuárias, não tendo, portanto, qualquer responsabilidade pelo fato ocorrido com a parte autora, não tendo dado causa aos danos vivenciados pelos requerentes. Alega ainda que agiu de forma lícita e transparente para com o seus clientes e que a mala foi restituída apenas 3 (três) dias após o voo, assim eventual condenação ensejaria enriquecimento ilícito dos autores.

No entanto, é flagrante que a situação ocorrida e gerada pela ré causou transtorno e angústia à parte acionante, uma vez que teve que permanecer temporariamente, durante viagem, sem seus pertences. Assim, considerando a aplicação do Código Consumerista, constato ter havido efetivo abalo moral à parte requerente, devendo a parte requerida ser condenada a indenizá-la.

Nesse sentido:

RECURSO INOMINADO. AÇÃO DE INDENIZAÇÃO POR DANOS MORAIS. EXTRAVIO TEMPORÁRIO DE BAGAGEM. VOO INTERNACIONAL. TRECHO DE IDA. RESTITUIÇÃO APÓS 13 DIAS. RESPONSABILIDADE OBJETIVA DA COMPANHIA AÉREA. FALHA NA PRESTAÇÃO DO SERVIÇO. DEVER DE INDENIZAR. DANO MORAL CONFIGURADO. PARÂMETROS PARA FIXAÇÃO DO QUANTUM. VALOR ARBITRADO QUE ATENDE A FUNÇÃO PEDAGÓGICA E RESSARCITÓRIA. OBSERVÂNCIA DOS PRINCÍPIOS DA RAZOABILIDADE E PROPORCIONALIDADE. SENTENÇA MANTIDA. RECURSO CONHECIDO E DESPROVIDO.    "O extravio de bagagem, mesmo que temporário, causa transtornos e dissabores que ultrapassam o mero incômodo, ocasionando dano moral indenizável. O aborrecimento, o transtorno e o sofrimento que essa circunstância gera no espírito do passageiro é inegável, situação que certamente escapa da condição de dissabor cotidiano" (TJSC, AC n. NUMERO_PROC, da Capital, Rel. Des. Luiz Cézar Medeiros).   "O 'quantum' da indenização do dano moral há de ser fixado com moderação, em respeito aos princípios da razoabilidade e da proporcionalidade, levando em conta não só as condições sociais e econômicas das partes, como também o grau da culpa e a extensão do sofrimento psíquico, de modo que possa significar uma reprimenda ao ofensor, para que se abstenha de praticar fatos idênticos no futuro, mas não ocasione um enriquecimento injustificado para a lesada." (TJSC - Ap. Cív. n. 2009.025881-1, de Barra Velha. Rel. Des. Jaime Ramos). (TJSC, Recurso Inominado n. NUMERO_PROC, da Capital - Norte da Ilha, rel. Des. Marcelo Pizolati, Primeira Turma de Recursos - Capital, j. 28-02-2019). (grifou-se).

Nesse contexto, tratando-se de relação regida pelo código consumerista, comprovada a ocorrência do extravio da bagagem e não existindo qualquer excludente de responsabilidade, deve a parte ré ser condenada a indenizar a parte autora pelos danos extrapatrimoniais experimentados.

Acerca do quanto devido, tendo em vista os valores arbitrados em situações similares por este Juízo, bem como considerando que os autores permaneceram sem seus pertences pelo período de 3 (três) dias, sem perder de vista o caráter pedagógico e punitivo da cominação, entendo que a quantia de R$ 9.000,00 (nove mil reais), sendo R$ 4.500,00 (quatro mil e quinhentos reais) a cada autor, mostra-se adequada a indenizá-los pelos infortúnios vivenciados. 

Após fixar o valor da indenização, cabe dizer que a correção monetária flui do arbitramento (enunciado 362 da Súmula do STJ) e os juros de mora da citação (falta de cumprimento dos deveres do contrato firmado entre as partes - (STJ, EDcl no REsp 400843 / RS, Relator Ministro CARLOS ALBERTO MENEZES DIREITO, j. em 09.08.2007)).

2. Danos materiais

Estabelece a Convenção de Montreal, em seu Art. 19:

O transportador é responsável pelo dano ocasionado por atrasos no transporte aéreo de passageiros, bagagem ou carga. Não obstante, o transportador não será responsável pelo dano ocasionado por atraso se prova que ele e seus prepostos adotaram todas as medidas que eram razoavelmente necessárias para evitar o dano ou que lhes foi impossível, a um e a outros, adotar tais medidas. 

No caso em apreço, observo que o réu eximiu-se de comprovar a excludente mencionada em sua defesa.

Ainda, o Art. 22, item 2: 

No transporte de bagagem, a responsabilidade do transportador em caso de destruição, perda, avaria ou atraso se limita a 1.000 Direitos Especiais de Saque por passageiro, a menos que o passageiro haja feito ao transportador, ao entregar-lhe a bagagem registrada, uma declaração especial de valor da entrega desta no lugar de destino, e tenha pago uma quantia suplementar, se for cabível. Neste caso, o transportador estará obrigado a pagar uma soma que não excederá o valor declarado, a menos que prove que este valor é superior ao valor real da entrega no lugar de destino.

Os autores comprova na exordial gastos com a compra de roupas e outros itens (fls. 19/22), em documentos não impugnados pela ré. A companhia aérea, contudo, insurge-se quanto à integração dos bens adquiridos ao patrimônio dos autores, posicionamento ao qual não me filio.

Ainda, considerando que não se admite sentença ilíquida em sede de Juizado (art. 38, parágrafo único da Lei 9.099/1995), de plano, determino a conversão dos valores de acordo com a cotação do Euro nos dias 16/10/2018 (fls. 20/21 - Clarel), 17/10/2018 (fls. 22/21 - Zara) e 18/10/2018 (fls. 19/21 - Farmacia).

Dessa forma, ajusto o valor da devolução da quantia paga pelos objetos comprados na data de 16/10/2018 (111,3 Euros) para R$ 478,31 (quatrocentos e setenta e oito reais e trinta e um centavos), na data de 17/10/2018 (45,89 Euros) para R$ 195,90 (cento e noventa e cinco reais e noventa centavos), e na data de 18/10/2018 (44,02 Euros) para R$ 186,95 (cento e oitenta e seis reais e noventa e cinco centavos), considerando a taxa de conversão do Euro para o Real brasileiro à data das compras, conforme conversão realizada pelo sítio do Banco Central do Brasil.

Assim, com base nos valores indicados nos comprovantes às fls. 19/22, observo que o somatório totaliza R$ 861,16 (oitocentos e sessenta e um reais e dezesseis centavos) dentro, portanto, do limite estabelecido pela norma internacional, vez que este se refere ao teto para indenização em relação aos danos materiais decorrentes do extravio temporário da bagagem, não sendo cabível a cumulação dos valores (inclusão de 1.000 Direitos Especiais de Saque para cada requerente), conforme pleiteado na inicial.

Procedente, pois, em parte, o pedido de indenização a título de danos materiais.

Para mais, no que diz respeito ao pedido de condenação da ré ao pagamento de honorários advocatícios, não havendo litigância de má-fé, a sentença de primeiro grau não condenará o vencido em custas e honorários de advogado, conforme previsão do artigo 55 da Lei 9.099/95. Logo, este pedido não merece prosperar.


P. R. I.

Arquivem-se oportunamente. 


Florianópolis (SC), 29 de abril de 2019.


Vânia Petermann 

Juíza de Direito
