# Supplementary material for: Regression applied to legal judgments to predict compensation for immaterial damage
Source: PeerJ Comput Sci. 2023 Mar 23;9:e1225. doi: 10.7717/peerj-cs.1225 (PMC10280496; doi:10.7717/peerj-cs.1225)
Supplement: Supplemental Information 2 [file peerj-cs-09-1225-s002.zip › 51.txt]

Autos n° NUMERO_PROC 

Ação: Procedimento do Juizado Especial Cível/PROC 

Autor: AUTOR


Réu: REU


Vistos, etc.


I. Relatório

Relatório dispensado na forma do artigo 38, caput, da Lei 9.099/95.

II. Fundamentação


Julgo antecipadamente o feito, porquanto a solução dos autos pode ser obtida da análise do direito que disciplina a matéria, bem como pelo fato de que as provas carreadas são suficientes para a formação de meu convencimento. Valho-me, pois, do art. 355, I, do Código de Processo Civil.

Preliminarmente, cumpre esclarecer acerca da aplicabilidade das Convenções de Varsóvia e Montreal ao caso em tela.

Em julgamento do Recurso Extraordinário n. 636331, em sede de repercussão geral, assim decidiu a Suprema Corte:

Recurso extraordinário com repercussão geral. 2. Extravio de bagagem. Dano material. Limitação. Antinomia. Convenção de Varsóvia. Código de Defesa do Consumidor. 3. Julgamento de mérito. É aplicável o limite indenizatório estabelecido na Convenção de Varsóvia e demais acordos internacionais subscritos pelo Brasil, em relação às condenações por dano material decorrente de extravio de bagagem, em voos internacionais. 5. Repercussão geral. Tema 210. Fixação da tese: "Nos termos do art. 178 da Constituição da República, as normas e os tratados internacionais limitadores da responsabilidade das transportadoras aéreas de passageiros, especialmente as Convenções de Varsóvia e Montreal, têm prevalência em relação ao Código de Defesa do Consumidor". 6. Caso concreto. Acórdão que aplicou o Código de Defesa do Consumidor. Indenização superior ao limite previsto no art. 22 da Convenção de Varsóvia, com as modificações efetuadas pelos acordos internacionais posteriores. Decisão recorrida reformada, para reduzir o valor da condenação por danos materiais, limitando-o ao patamar estabelecido na legislação internacional. 7. Recurso a que se dá provimento. (RE 636331, Relator(a):  Min. GILMAR MENDES, Tribunal Pleno, julgado em 25/05/2017, PROCESSO ELETRÔNICO DJe-257 DIVULG 10-11-2017 PUBLIC 13-11-2017) (Grifei.)

Desse modo, aplicar-se-ão as normas internacionais naquilo que lhes couber, ou seja, na análise do pedido de danos materiais. Os demais pedidos serão analisados com base no Código de Defesa do Consumidor, vez que as partes envolvidas na avença se enquadram nos conceitos de fornecedor e consumidor, dispostos nos artigos 3.º e 2.º da Lei n. 8.078/1990.

Ainda, afasto a preliminar de falta de interesse processual alegada em vista do contrato de transporte aéreo prever a obrigação de composição extrajudicial por meio da mediação privada antes do ajuizamento de uma ação judicial. Todavia, trata-se de contrato de adesão em que ao privar o consumidor de seu direito jurisdicional o coloca em excessiva desvantagem conforme alude o art. 51, inciso IV do Código de Defesa do Consumidor. Não obstante, a Constituição Federal de 1988 assegura a inafastabilidade da jurisdição (art. 5º, XXXV), sendo de pleno direito da Autora buscar pela apreciação do Poder Judiciário neste caso.

Pois bem. 

Infiro dos autos que a parte requerente adquiriu passagens aéreas para trechos entre Florianópolis – Miami – Florianópolis, operados pela companhia aérea requerida. Na chegada de seu voo de ida a Miami, em 04/12/2018, foi surpreendida com a avaria de sua bagagem. Assim, entrou em contato com a companhia aérea, que lhe ofertou a insuficiente quantia de US$ 30 (trinta dólares americanos) para a compra de uma nova mala, o que foi rejeitado pela autora, tendo em vista que a mala de características semelhantes mais acessível encontrada por ela custava o valor de US$ 79,99 (fls. 15/16).

No momento de retorno ao Brasil, na data de 17/12/2018, constatou ainda que sua bagagem havia sido violada e alguns dos itens ali presentes haviam sido furtados. Desta forma, registrou Relatório de Irregularidade de Bagagem (fl. 30) e entrou novamente em contato com a ré a fim de ser ressarcida pelos bens furtados, mas não obteve êxito.

Diante disso, requer a condenação da ré ao pagamento de R$ 20.000,00 (vinte mil reais) a título de danos morais, bem como ao pagamento de R$ 6.911,59 (seis mil novecentos e onze reais e cinquenta e nove centavos) referentes aos danos materiais.

Em sede de contestação, aduz a parte ré que não existe comprovação de que a avaria da bagagem tenha ocorrido durante o voo e que não teve responsabilidade pelos infortúnios vivenciados pela autora.

No entanto, no caso em apreço, cabe à companhia aérea demonstrar a entrega de formulário para declaração de bens aos passageiros no momento de seu embarque, que ateste, inclusive, as condições das bagagens que lhe são entregues, assim como lhe incumbe provar a inexistência do prejuízo material ou que os bens indicados pela consumidora não preenchiam a mala violada. Contudo, a ré nada comprova nesse sentido, ônus que lhe pertencia.

No que se refere ao furto dos objetos do interior da mala, ponto sequer tangenciado na contestação, há que se ter em mente que essa situação ultrapassa a esfera do mero dissabor, vez que é flagrante que a situação ocorrida e gerada pela ré causou transtorno e angústia à requerente, manifestados na insegurança com relação ao destino de seus pertences.

Ademais, neste caso, a responsabilidade da ré opera de forma objetiva, nos moldes do art. 14, § 1º, do Código de Defesa do Consumidor. Assim, constato ter havido efetivo abalo moral à requerente, devendo a requerida ser condenada a indenizá-la.

Nesse sentido:

APELAÇÃO CÍVEL. RESPONSABILIDADE CIVIL. TRANSPORTE AÉREO. AÇÃO DE INDENIZAÇÃO POR DANOS MATERIAIS E MORAIS. PROCEDÊNCIA PARCIAL NA ORIGEM.    RECURSO DO AUTOR. DANOS MORAIS. RESPONSABILIDADE CIVIL OBJETIVA (ART. 14, § 1º, DO CDC). FALHA NA PRESTAÇÃO DE SERVIÇOS. VIOLAÇÃO E FURTO DE BAGAGEM. CIRCUNSTÂNCIA QUE ULTRAPASSA O MERO DISSABOR. DEVER DE INDENIZAR. QUANTUM INDENIZATÓRIO ARBITRADO EM ATENÇÃO AOS PRINCÍPIOS DA RAZOABILIDADE E DA PROPORCIONALIDADE. SENTENÇA REFORMADA. ÔNUS SUCUMBENCIAIS REDISTRIBUÍDOS.   RECURSO CONHECIDO E PROVIDO. (TJSC, Apelação Cível n. NUMERO_PROC, de Brusque, rel. Des. Rubens Schulz, Segunda Câmara de Direito Civil, j. 08-06-2017). (Grifou-se).

Nesse contexto, tratando-se de relação regida pelo código consumerista, comprovada a ocorrência do furto de objetos da bagagem e não existindo qualquer excludente de responsabilidade, deve a parte ré ser condenada a indenizar a parte autora pelos danos extrapatrimoniais experimentados.

Acerca do quanto devido, tendo em vista os valores arbitrados em situações similares por essa magistrada, sem perder de vista o caráter pedagógico e punitivo da cominação, entendo que a quantia de R$ 5.000,00 (cinco mil reais) mostra-se adequada a indenizá-la pelos infortúnios vivenciados. 

Após fixar o valor da indenização, cabe dizer que a correção monetária flui do arbitramento (enunciado 362 da Súmula do STJ) e os juros de mora da citação (falta de cumprimento dos deveres do contrato firmado entre as partes - (STJ, EDcl no REsp 400843 / RS, Relator Ministro CARLOS ALBERTO MENEZES DIREITO, j. em 09.08.2007)).

2. Danos Materiais

Estabelece a Convenção de Montreal, em seu Art. 17, item 2: 

O transportador é responsável pelo dano causado em caso de destruição, perda ou avaria da bagagem registrada, no caso em que a destruição, perda ou avaria haja ocorrido a bordo da aeronave ou durante qualquer período em que a bagagem registrada se encontre sob a custódia do transportador. Não obstante, o transportador não será responsável na medida em que o dano se deva à natureza, a um defeito ou a um vício próprio da bagagem. No caso da bagagem não registrada, incluindo os objetos pessoais, o transportador é responsável, se o dano se deve a sua culpa ou a de seus prepostos.

Ainda, o Art. 22, item 2: 

No transporte de bagagem, a responsabilidade do transportador em caso de destruição, perda, avaria ou atraso se limita a 1.000 Direitos Especiais de Saque por passageiro, a menos que o passageiro haja feito ao transportador, ao entregar-lhe a bagagem registrada, uma declaração especial de valor da entrega desta no lugar de destino, e tenha pago uma quantia suplementar, se for cabível. Neste caso, o transportador estará obrigado a pagar uma soma que não excederá o valor declarado, a menos que prove que este valor é superior ao valor real da entrega no lugar de destino.

Em relação aos danos materiais, observo que a empresa ré foi cientificada acerca da avaria da bagagem no voo de ida (fls. 9/22), bem como da violação e do furto de objetos presentes na bagagem após o voo de retorno por meio do documento acostado à fl. 30 (Relatório de Irregularidade de Bagagem), não tendo se precavido de fazer constar em relatório específico o defeito da bagagem ou os bens nela constantes no ato de entrega desta nos pontos de partida, eximindo-se, assim, de provar que a bagagem não havia sido avariada ou violada, ônus que lhe pertencia.

Da análise do caderno processual, constato também que a ré não impugnou especificamente os fatos ou documentos trazidos na inicial. A contestação discorre tão somente sobre a avaria na bagagem, alegando que a mala poderia ter sido danificada em outro momento que não durante o voo de ida, sem refutar o suposto furto dos objetos do interior da bagagem da autora após o voo de retorno, também objeto do presente pedido.

 Além disso, a parte demandante acostou às fls. 15/16 imagens relativas ao preço da mala adquirida, de características semelhantes a que foi avariada no voo de ida, bem como nota fiscal dos relógios eletrônicos furtados no voo de retorno (fl. 29), em documentos não impugnados pela ré. Quanto aos demais objetos alegadamente furtados (óculos de sol, perfume e jaqueta), em que pese não haver nos autos documentos fiscais que comprovem a posse da autora, sua presença na bagagem mostra-se razoável e coerente com a situação em questão.

Desta forma, considerando que o limite imposto pela norma internacional de 1.000 (um mil) Direitos Especiais de Saque correspondia, à data dos fatos (17/12/2018), a R$ 5.408,40 (cinco mil quatrocentos e oito reais e quarenta centavos), de acordo com a taxa de conversão utilizada pelo Banco Central do Brasil e, ademais, não tendo a ré se eximido de provar que a subtração dos itens indicados na inicial não ocorreu por culpa sua ou de seus prepostos, a procedência do pedido, em parte, é medida que se impõe.


P. R. I.

Arquivem-se oportunamente. 


Florianópolis (SC), 24 de abril de 2019.


Vânia Petermann 

Juíza de Direito
