# Supplementary material for: Regression applied to legal judgments to predict compensation for immaterial damage
Source: PeerJ Comput Sci. 2023 Mar 23;9:e1225. doi: 10.7717/peerj-cs.1225 (PMC10280496; doi:10.7717/peerj-cs.1225)
Supplement: Supplemental Information 2 [file peerj-cs-09-1225-s002.zip › 52.txt]

Autos n° NUMERO_PROC 

Ação: Procedimento do Juizado Especial Cível/PROC 

Autor: AUTOR


Réu: REU


Vistos etc.

I. Relatório

Relatório dispensado na forma do artigo 38, caput, da Lei 9.099/95.

II. Fundamentação


Julgo antecipadamente o feito, porquanto a solução dos autos pode ser obtida da análise do direito que disciplina a matéria, bem como pelo fato de que as provas carreadas são suficientes para a formação de meu convencimento. Valho-me, pois, do artigo 355, inciso I, do Código de Processo Civil.

No caso em tela, não há pedido de indenização por danos materiais, uma vez que a parte autora fundamenta o pleito tão somente nos dissabores vivenciados pelos atrasos e idas e vindas em aeroportos, abalos de caráter extrapatrimonial.

Assim, incabível na hipótese a aplicação das Convenções de Montreal e Varsóvia, visto que, conforme assentado pelo Supremo Tribunal Federal no julgamento do Recurso Extraordinário n. 636661 (repercussão geral), a limitação veiculada pelas normas internacionais incide apenas às indenizações de cunho material.

Desse modo, o pedido será analisado com base no Código de Defesa do Consumidor, vez que as partes envolvidas na avença se enquadram nos conceitos de fornecedor e consumidor, dispostos nos artigos 3.º e 2.º da Lei n. 8.078/1990.

			Preliminarmente, a ré TAM Linhas Aéreas requer a retificação do polo passivo para que deixe de figurar o nome da empresa Latam Airlines Group S.A e passe a constar TAM Linhas Aéreas, vez que o CNPJ apresentado na exordial refere-se à esta.

Registro que a empresa TAM Linhas Aéreas compareceu espontaneamente ao processo e apresentou contestação, assumindo a legitimidade do polo passivo na presente demanda. Ademais, não vislumbro, em função disso, prejuízos ao autor ou à solução da lide. Assim, dou prosseguimento ao feito com relação à ré TAM Linhas Aéreas no polo passivo.

Ainda, afasto a preliminar de falta de interesse processual, alegada em vista do contrato de transporte aéreo prever, previamente ao ajuizamento judicial, a obrigação de composição extrajudicial por meio da mediação privada. Todavia, trata-se de contrato de adesão em que ao privar o consumidor de seu direito jurisdicional o coloca em excessiva desvantagem conforme alude o art. 51, inciso IV do Código de Defesa do Consumidor. Não obstante, a Constituição Federal de 1988 assegura a inasfatabilidade da jurisdição (art. 5º, XXXV), sendo de pleno direito do Autor buscar pela apreciação do Poder Judiciário no caso

Pois bem. 

Infiro dos autos que a requerente comprou passagem aérea para o trecho Arequipa – Cusco, da companhia aérea ré, com chegada prevista no dia 13/02/2017 às 09h35min (fls. 23/24). Ocorre, contudo, que o voo foi cancelado, acarretando a necessidade de realização do trajeto por meio de um ônibus (fl. 22) e um atraso de aproximadamente 12 (doze) horas para chegada ao destino.

Assim, requer, em síntese, a condenação da ré ao pagamento de R$ 10.524,16 (dez mil quinhentos e vinte e quatro reais e dezesseis centavos) a título de indenização por danos morais.

Em sede de contestação, aduz a parte ré que o cancelamento do voo se deu em decorrência das condições climáticas desfavoráveis na data da viagem da parte autora, circunstância a qual constitui excludente de responsabilidade do transportador, correspondendo à força maior, ou seja, evento totalmente alheio à vontade da ré, a qual não teve qualquer participação ou culpa no ocorrido. 

Eximiu-se, no entanto, de trazer aos autos provas que corroborassem sua versão quanto à indisponibilidade de operação no aeroporto ou no trajeto realizado pela parte demandante, ônus que lhe pertencia. A requerida apresenta como meio de prova tão somente uma captura de tela, de autoria desconhecida, e sem as devidas referências (fl. 51). Observo, ainda, que no referido documento não há menção de qualquer informação acerca do fechamento do aeroporto indicada por órgão oficial.

Dessa forma a justificativa apresentada não serve como excludente de responsabilidade. Assim, entendo que o mau tempo não serve como justificativa para o atraso relatado.

Em situação similar, já decidiu o Tribunal de Justiça de Santa Catarina: 

O pouso e a decolagem não se operam de forma automática, pela simples vontade de passageiros ou da própria companhia aérea. Em nome da segurança do voo, podem ocorrer atrasos ou mesmo cancelamento de determinados voos. Entretanto, compete à companhia aérea a prova documental, oriunda de órgãos oficiais reconhecidos, de que determinados vôos foram cancelados por circunstâncias absolutamente alheias à vontade da empresa, prova que não pode ser relegada à juntada de extratos com complexas siglas e de interpretação duvidosa, mormente quando outras companhias aéreas estariam operando normalmente no mesmo aeródromo. A prova de caso fortuito ou de força maior que impediu o cumprimento do contrato de transporte pertence à companhia aérea. (TJSC, Apelação Cível n. 2008.601118-2, de Rio do Sul, rel. Des. Leandro Passig Mendes , j. 27-10-2008) (grifou-se)

No caso em apreço, a responsabilidade ocorre de forma objetiva. Independentemente da existência de culpa, há a responsabilização do fornecedor pela reparação dos danos causados por conta da falha na prestação dos serviços. Portanto, não há a possibilidade da parte ré se eximir da obrigação de indenizar.

Quanto à ocorrência do dano moral em situações de atraso de voo, o simples fato de a viagem ter demorado mais do que o planejado já enseja condenação da empresa ré pelos danos advindos do atraso. É cristalina a angústia e o sofrimento vividos por quem necessita passar muito mais tempo do que o programado em aeroportos, agravada a situação, no caso, pela necessidade de a parte autora realizar o trajeto por meio de transporte rodoviário (ônibus).

Nesse contexto, tratando-se de relação regida pelo Código Consumerista, comprovada a ocorrência do atraso e não existindo qualquer excludente de responsabilidade, deve a ré ser condenada a indenizar a parte autora pelos danos extrapatrimoniais experimentados.

Acerca do quanto devido, tendo em vista os valores arbitrados em situações similares por este Juízo, bem como ponderando o atraso de aproximadamente 12 (doze) horas, sem perder de vista o caráter pedagógico e punitivo da cominação, entendo que a quantia de R$ 6.000,00 (seis mil reais) mostra-se adequada a indenizá-la pelos infortúnios vivenciados. 

Após fixar o valor da indenização, cabe dizer que a correção monetária flui do arbitramento (Enunciado n. 362 da Súmula do STJ), e os juros de mora, da citação (falta de cumprimento dos deveres do contrato firmado entre as partes - (STJ, EDcl no REsp 400843 / RS, Relator Ministro CARLOS ALBERTO MENEZES DIREITO, j. em 09.08.2007)).

A autora formulou pedido de justiça gratuita, juntando somente declaração de hipossuficiência (fl. 17). Ocorre que a declaração de hipossuficiência não é absoluta, podendo o magistrado exigir a comprovação dos rendimentos daquele que almeja a concessão da benesse (Enunciado n. 116 do FONAJE), a fim de resguardar direitos pessoais da própria parte e também dos advogados em geral, ante o ônus da sucumbência.

A gratuidade judiciária deve ser garantida aos que realmente necessitam dessa garantia constitucional, devendo ser concedida aos que efetivamente demonstrarem a condição de hipossuficiência financeira, não bastando a simples afirmação, pois o pedido deve vir acompanhado dos documentos que comprovem a condição de se tratar de pessoa com poucos recursos.

Diante deste contexto, indefiro, por ora, o pedido de Justiça Gratuita, pois não comprovada documentalmente e de forma suficiente sua condição de hipossuficiência econômica.

Para mais, no que diz respeito ao pedido de condenação da ré ao pagamento de honorários advocatícios, não havendo litigância de má-fé, a sentença de primeiro grau não condenará o vencido em custas e honorários de advogado, conforme previsão do artigo 55 da Lei 9.099/95. Logo, o pedido não merece prosperar.


P. R. I.

Arquivem-se oportunamente. 


Florianópolis (SC), 30 de abril de 2019.


Vânia Petermann 

Juíza de Direito
