# Supplementary material for: Regression applied to legal judgments to predict compensation for immaterial damage
Source: PeerJ Comput Sci. 2023 Mar 23;9:e1225. doi: 10.7717/peerj-cs.1225 (PMC10280496; doi:10.7717/peerj-cs.1225)
Supplement: Supplemental Information 2 [file peerj-cs-09-1225-s002.zip › 53.txt]

Autos n° NUMERO_PROC 

Ação: Procedimento do Juizado Especial Cível/PROC 

Autor: AUTOR


Réu: REU


Vistos etc.

I. Relatório

Relatório dispensado na forma do artigo 38, caput, da Lei 9.099/95.

II. Fundamentação


Julgo antecipadamente o feito, porquanto a solução dos autos pode ser obtida da análise do direito que disciplina a matéria, bem como pelo fato de que as provas carreadas são suficientes para a formação de meu convencimento. Valho-me, pois, do artigo 355, inciso I, do Código de Processo Civil.

No caso em tela, não há pedido de indenização por danos materiais, uma vez que a parte autora fundamenta o pleito tão somente nos dissabores vivenciados pelos atrasos e idas e vindas em aeroportos, abalos de caráter extrapatrimonial.

Assim, incabível na hipótese a aplicação das Convenções de Montreal e Varsóvia, visto que, conforme assentado pelo Supremo Tribunal Federal no julgamento do Recurso Extraordinário n. 636661 (repercussão geral), a limitação veiculada pelas normas internacionais incide apenas às indenizações de cunho material.

Desse modo, o pedido será analisado com base no Código de Defesa do Consumidor, vez que as partes envolvidas na avença se enquadram nos conceitos de fornecedor e consumidor, dispostos nos artigos 3.º e 2.º da Lei n. 8.078/1990.

Pois bem. 

Infiro dos autos que a autora comprou passagens aéreas da ré para viajar de Florianópolis/Brasil a Guadalajara/México, passando por Miami/FL e Dallas/TX (EUA) antes de chegar ao seu destino final. Ocorre, contudo, que o voo Dallas - Guadalajara, previsto para 21/09/2018, às 18h45min, fora cancelado, acarretando num atraso de 24 (vinte e quatro) horas.

Em sede de contestação, aduz a parte ré que o cancelamento do voo se deu em decorrência das condições climáticas desfavoráveis na data da viagem da parte autora, circunstância a qual constitui excludente de responsabilidade do transportador, correspondendo à força maior, ou seja, evento totalmente alheio à vontade da ré, a qual não teve qualquer participação ou culpa no ocorrido. 

Eximiu-se, no entanto, de trazer aos autos provas que corroborassem sua versão quanto à indisponibilidade de operação no aeroporto ou no trajeto realizado pela parte demandante, ônus que lhe pertencia. Não obstante, a companhia aérea ré restringiu-se em apresentar, como prova probante, apenas imagens de tela – provas unilaterais, facilmente adulteráveis - enunciando que o motivo do cancelamento fora em razão de mau tempo, sem comprovação da situação de fato.  Da mesma maneira, observo que nos referidos documentos não há menção de qualquer informação acerca do fechamento do aeroporto, ou seja, impossibilidade de operação dos voos, indicada por órgão oficial.

Dessa forma, a justificativa apresentada pela companhia aérea ré não serve como excludente de responsabilidade. Assim, entendo que o mau tempo não serve como justificativa para o atraso relatado.

Em situação similar, já decidiu o Tribunal de Justiça de Santa Catarina: 

O pouso e a decolagem não se operam de forma automática, pela simples vontade de passageiros ou da própria companhia aérea. Em nome da segurança do voo, podem ocorrer atrasos ou mesmo cancelamento de determinados voos. Entretanto, compete à companhia aérea a prova documental, oriunda de órgãos oficiais reconhecidos, de que determinados voos foram cancelados por circunstâncias absolutamente alheias à vontade da empresa, prova que não pode ser relegada à juntada de extratos com complexas siglas e de interpretação duvidosa, mormente quando outras companhias aéreas estariam operando normalmente no mesmo aeródromo. A prova de caso fortuito ou de força maior que impediu o cumprimento do contrato de transporte pertence à companhia aérea. (TJSC, Apelação Cível n. 2008.601118-2, de Rio do Sul, rel. Des. Leandro Passig Mendes , j. 27-10-2008) (grifou-se)

No caso em apreço, a responsabilidade ocorre de forma objetiva, conforme preceitua artigo 14 do Código de Defesa do Consumidor. Independentemente da existência de culpa, há a responsabilização do fornecedor pela reparação dos danos causados por conta da falha na prestação dos serviços. Portanto, não havendo nenhuma excludente de responsabilidade, resta imperiosa a condenação da ré em reparar os danos suportados pela parte autora.

Quanto à ocorrência do dano moral em situações de atraso de voo, o simples fato de a viagem de ida ter demorado mais do que o planejado já enseja condenação da empresa ré pelos danos advindos do atraso. É cristalina a angústia e o sofrimento vividos por quem necessita passar muito mais tempo do que o programado em aeroportos, agravada a situação, no caso, pela falta de assistência, bem como a perda de compromisso profissional (fl. 26). Ainda, fica demonstrado o descaso com o consumidor quando a empresa ré, antes de cancelar o voo, o remarca por 05 (cinco) vezes consecutivas (fls. 02/05).

Nesse contexto, tratando-se de relação regida pelo Código Consumerista, comprovada a ocorrência do atraso e não existindo qualquer excludente de responsabilidade, deve a ré ser condenada a indenizar a parte autora pelos danos extrapatrimoniais experimentados.

Acerca do quanto devido, tendo em vista os valores arbitrados em situações similares por este Juízo, bem como ponderando o fato de não ter sido prestado auxílio à parte demandante (transporte e hotel), a perda de compromisso profissional e o voo ter atrasado 24 (vinte e quatro) horas, sem perder de vista o caráter pedagógico e punitivo da cominação, entendo que a quantia de R$ 14.000,00 (quatorze mil reais) mostra-se adequada a indenizá-la pelos infortúnios vivenciados. 

Após fixar o valor da indenização, cabe dizer que a correção monetária flui do arbitramento (Enunciado n. 362 da Súmula do STJ), e os juros de mora, da citação (falta de cumprimento dos deveres do contrato firmado entre as partes - (STJ, EDcl no REsp 400843 / RS, Relator Ministro CARLOS ALBERTO MENEZES DIREITO, j. em 09.08.2007)).


P. R. I.

Arquivem-se oportunamente. 

Florianópolis (SC), 29 de abril de 2019.


Vânia Petermann 

Juíza de Direito
