# Supplementary material for: Regression applied to legal judgments to predict compensation for immaterial damage
Source: PeerJ Comput Sci. 2023 Mar 23;9:e1225. doi: 10.7717/peerj-cs.1225 (PMC10280496; doi:10.7717/peerj-cs.1225)
Supplement: Supplemental Information 2 [file peerj-cs-09-1225-s002.zip › 55.txt]

Autos n° NUMERO_PROC 

Ação: Procedimento do Juizado Especial Cível/PROC 

Autor: AUTOR


Réu: REU


Vistos etc.


I. Relatório

Relatório dispensado na forma do artigo 38, caput, da Lei 9.099/95.

II. Fundamentação


Julgo antecipadamente o feito, porquanto a solução dos autos pode ser obtida da análise do direito que disciplina a matéria, bem como pelo fato de que as provas carreadas são suficientes para a formação de meu convencimento. Valho-me, pois, do artigo 355, inciso I, do Código de Processo Civil.

De início, cumpre esclarecer acerca da aplicabilidade das Convenções de Varsóvia e Montreal ao caso em tela.

Em julgamento do Recurso Extraordinário n. 636331, em sede de repercussão geral, assim decidiu a Suprema Corte:

Recurso extraordinário com repercussão geral. 2. Extravio de bagagem. Dano material. Limitação. Antinomia. Convenção de Varsóvia. Código de Defesa do Consumidor. 3. Julgamento de mérito. É aplicável o limite indenizatório estabelecido na Convenção de Varsóvia e demais acordos internacionais subscritos pelo Brasil, em relação às condenações por dano material decorrente de extravio de bagagem, em voos internacionais. 5. Repercussão geral. Tema 210. Fixação da tese: "Nos termos do art. 178 da Constituição da República, as normas e os tratados internacionais limitadores da responsabilidade das transportadoras aéreas de passageiros, especialmente as Convenções de Varsóvia e Montreal, têm prevalência em relação ao Código de Defesa do Consumidor". 6. Caso concreto. Acórdão que aplicou o Código de Defesa do Consumidor. Indenização superior ao limite previsto no art. 22 da Convenção de Varsóvia, com as modificações efetuadas pelos acordos internacionais posteriores. Decisão recorrida reformada, para reduzir o valor da condenação por danos materiais, limitando-o ao patamar estabelecido na legislação internacional. 7. Recurso a que se dá provimento. (RE 636331, Relator(a):  Min. GILMAR MENDES, Tribunal Pleno, julgado em 25/05/2017, PROCESSO ELETRÔNICO DJe-257 DIVULG 10-11-2017 PUBLIC 13-11-2017) (Grifou-se).

Desse modo, aplicar-se-ão as normas internacionais naquilo que lhes couber, ou seja, na análise do pedido de danos materiais. Os demais pedidos serão analisados com base no Código de Defesa do Consumidor, vez que as partes envolvidas na avença se enquadram nos conceitos de fornecedor e consumidor, dispostos nos artigos 3.º e 2.º da Lei n. 8.078/1990.

Pois bem. 

Infiro dos autos que o autor adquiriu passagens da ré para viajar de Florianópolis/SC a Fort Lauderdale/FL, havendo escala em Guarulhos/SP e Bogotá/CO, com embarque na data 15/12/2017 e desembarque em 16/12/2017. Contudo, ao chegar em seu destino final, o autor fora surpreendido com o extravio temporário de suas 02 (duas) bagagens. Foi informado que sua mala seria entregue no endereço por ele indicado, entretanto, afirma que uma bagagem foi-lhe restituída após 05 (cinco) dias e a outra somente após 15 (quinze) dias.

Diante disso, postula a condenação da ré ao pagamento de indenização por danos morais no valor de R$ 17.709,87 (dezessete mil setecentos e nove reais e oitenta sete centavos), além de ressarcimento de valores gastos com a compra de itens de vestuário, higiene pessoal e outros necessários para prosseguimento da viagem, no montante de R$ 1.370,13 (um mil trezentos e setenta reais e treze centavos), já que estava sem seus pertences.

1. Danos morais

Em sede de contestação, aduz a parte ré, preliminarmente, que é parte ilegítima para figurar no polo passivo, vez que a empresa responsável pela operação do voo Bogotá – Fort Lauderdale fora a JetBlue, sendo esta a única responsável pela perda temporária das bagagens. Dessa maneira, afirma não ter, portanto, qualquer responsabilidade pelo ocorrido, o que configura a excludente de responsabilidade por fato exclusivo de terceiro.  No que se refere ao dano moral, sustenta, ainda, que não houve comprovação dos danos efetivamente suportados pelo autor. 

Porém, razão não lhe assiste.

Com efeito, cabe esclarecer que o contrato de transporte fora firmado com ambas companhias aéreas (fl. 08), Latam Linhas Aéreas S/A e JetBlue, sendo que estas assumiram a obrigação de resultado e, eventual dano causado ao consumidor ou a sua bagagem é de responsabilidade – objetiva – das empresas, por força do art. 14 do Código de Defesa do Consumidor.

No caso em apreço, verifico ter havido voo compartilhado entre a empresa demandada e a JetBlue, devendo ambas responder solidariamente pelo extravio de bagagem do autor, vez que o art. 7º, parágrafo único, do CDC preceitua: "Tendo mais de um autor a ofensa, todos responderão solidariamente pela reparação dos danos previstos nas normas de consumo".

Dessa forma, afasto a preliminar de ilegitimadade passiva, vez que vislumbro responsabilidade solidária da Latam Linhas Aéreas S/A e JetBlue, ressalvando àquela eventual direito de regresso em face desta.

Nesse sentido já decidiu a Turma de Recursos:

RECURSO INOMINADO. TRANSPORTE AÉREO INTERNACIONAL. AÇÃO DE INDENIZAÇÃO POR DANOS MORAIS. EXTRAVIO TEMPORÁRIO DE BAGAGEM. SENTENÇA DE PROCEDÊNCIA.    IRRESIGNAÇÃO EXCLUSIVA DA COMPANHIA AÉREA RÉ.   1- PRELIMINAR DE ILEGITIMIDADE PASSIVA. CONTRATO DE TRANSPORTE FIRMADO COM AMBAS AS COMPANHIAS. VOO COMPARTILHADO. RESPONSABILIDADE SOLIDÁRIA. EXEGESE DOS ARTS. 7º, PARÁGRAFO ÚNICO, E 14, CAPUT, DO CÓDIGO DE DEFESA DO CONSUMIDOR. PREFACIAL REJEITADA. [...] (TJSC, Recurso Inominado n. NUMERO_PROC, de Criciúma, rel. Des. Miriam Regina Garcia Cavalcanti, Quarta Turma de Recursos - Criciúma, j. 20-11-2018). (Grifei)

Isto posto, observo que a companhia aérea eximiu-se de comprovar circunstância excludente de responsabilidade, bem como de apresentar outra tese se não a de culpa exclusiva de terceiro. Desse modo, é evidente a presença dos requisitos caracterizadores da responsabilidade civil da parte ré, em razão disso, o direito indenizatório é inconteste.

Não obstante, é flagrante que a situação ocorrida e gerada pela ré causou transtorno e angústia à parte acionante, uma vez que necessitou continuar a viagem sem seus pertences, ainda mais quando há uma programação de férias de fim de ano, incluindo viagem de cruzeiro (fl. 09). Assim, considerando a aplicação do Código Consumerista, constato ter havido efetivo abalo moral à parte requerente, devendo a parte requerida ser condenada a indenizá-la.

Nesse sentido:

RECURSO INOMINADO. AÇÃO DE INDENIZAÇÃO POR DANOS MORAIS. EXTRAVIO TEMPORÁRIO DE BAGAGEM. VOO INTERNACIONAL. TRECHO DE IDA. RESTITUIÇÃO APÓS 13 DIAS. RESPONSABILIDADE OBJETIVA DA COMPANHIA AÉREA. FALHA NA PRESTAÇÃO DO SERVIÇO. DEVER DE INDENIZAR. DANO MORAL CONFIGURADO. PARÂMETROS PARA FIXAÇÃO DO QUANTUM. VALOR ARBITRADO QUE ATENDE A FUNÇÃO PEDAGÓGICA E RESSARCITÓRIA. OBSERVÂNCIA DOS PRINCÍPIOS DA RAZOABILIDADE E PROPORCIONALIDADE. SENTENÇA MANTIDA. RECURSO CONHECIDO E DESPROVIDO.    "O extravio de bagagem, mesmo que temporário, causa transtornos e dissabores que ultrapassam o mero incômodo, ocasionando dano moral indenizável. O aborrecimento, o transtorno e o sofrimento que essa circunstância gera no espírito do passageiro é inegável, situação que certamente escapa da condição de dissabor cotidiano" (TJSC, AC n. NUMERO_PROC, da Capital, Rel. Des. Luiz Cézar Medeiros).   "O 'quantum' da indenização do dano moral há de ser fixado com moderação, em respeito aos princípios da razoabilidade e da proporcionalidade, levando em conta não só as condições sociais e econômicas das partes, como também o grau da culpa e a extensão do sofrimento psíquico, de modo que possa significar uma reprimenda ao ofensor, para que se abstenha de praticar fatos idênticos no futuro, mas não ocasione um enriquecimento injustificado para a lesada." (TJSC - Ap. Cív. n. 2009.025881-1, de Barra Velha. Rel. Des. Jaime Ramos). (TJSC, Recurso Inominado n. NUMERO_PROC, da Capital - Norte da Ilha, rel. Des. Marcelo Pizolati, Primeira Turma de Recursos - Capital, j. 28-02-2019). (grifou-se).

Acerca do quanto devido, tendo em vista os valores arbitrados em situações similares por este Juízo, bem como considerando que a parte autora permaneceu sem seus pertences pelo período de 05 (cinco) dias com relação a uma mala e 15 (quinze) dias sem a segunda bagagem, na viagem de ida, sem perder de vista o caráter pedagógico e punitivo da cominação, entendo que a quantia de R$ 10.000,00 (dez mil reais) mostra-se adequada a indenizar a parte acionante pelos infortúnios vivenciados. 

Após fixar o valor da indenização, cabe dizer que a correção monetária flui do arbitramento (enunciado 362 da Súmula do STJ) e os juros de mora da citação (falta de cumprimento dos deveres do contrato firmado entre as partes - (STJ, EDcl no REsp 400843 / RS, Relator Ministro CARLOS ALBERTO MENEZES DIREITO, j. em 09.08.2007)).

2. Danos materiais

Estabelece a Convenção de Montreal, em seu Art. 19:

O transportador é responsável pelo dano ocasionado por atrasos no transporte aéreo de passageiros, bagagem ou carga. Não obstante, o transportador não será responsável pelo dano ocasionado por atraso se prova que ele e seus prepostos adotaram todas as medidas que eram razoavelmente necessárias para evitar o dano ou que lhes foi impossível, a um e a outros, adotar tais medidas. 

Ainda, o Art. 22, item 2: 

No transporte de bagagem, a responsabilidade do transportador em caso de destruição, perda, avaria ou atraso se limita a 1.000 Direitos Especiais de Saque por passageiro, a menos que o passageiro haja feito ao transportador, ao entregar-lhe a bagagem registrada, uma declaração especial de valor da entrega desta no lugar de destino, e tenha pago uma quantia suplementar, se for cabível. Neste caso, o transportador estará obrigado a pagar uma soma que não excederá o valor declarado, a menos que prove que este valor é superior ao valor real da entrega no lugar de destino.

A parte autora comprova na exordial gastos com a compra de roupas e outros itens necessários para o prosseguimento da viagem (fls. 17/18). Por outro lado, a empresa ré não insurge-se especificamente quanto aos valores apresentados - ônus que lhe pertencia (art. 341 CPC) -, restringindo-se a alegar que não houve comprovação dos danos matérias, tese que não prospera. Assim, por entender razoável as compras, resta devida a restituição. 

Considerando que não se admite sentença ilíquida em sede de Juizado (art. 38, parágrafo único da Lei 9.099/1995), de plano, determino a conversão dos valores de acordo com a cotação do dólar no dia 17/12/2017 (fl. 17/18)

Dessa maneira, conforme índices oficiais do Banco Central do Brasil para a data das referidas compras, os valores $ 84,85 (oitenta e quatro dólares e oitenta e cinco centavos), $ 227,73 (duzentos vinte e sete dólares e setenta e três centavos) e $ 53,49 (cinquenta três dólares e quarenta e nove centavos) convertidos são, respectivamente, de R$ 281,49, R$ 755,51, e R$ 177,45, o que totaliza o montante de R$ 1.214,55 (mil duzentos e quatorze reais e cinquenta e cinco centavos), valor este a ser considerado a título de indenização por danos materiais. 


P. R. I.

Arquivem-se oportunamente. 


Florianópolis (SC), 30 de abril de 2019.


Vânia Petermann 

Juíza de Direito
