# Supplementary material for: Regression applied to legal judgments to predict compensation for immaterial damage
Source: PeerJ Comput Sci. 2023 Mar 23;9:e1225. doi: 10.7717/peerj-cs.1225 (PMC10280496; doi:10.7717/peerj-cs.1225)
Supplement: Supplemental Information 2 [file peerj-cs-09-1225-s002.zip › 57.txt]

Autos n° NUMERO_PROC 

Ação: Procedimento do Juizado Especial Cível/PROC 

Autor: AUTOR


Réu: REU


Vistos etc.

I. Relatório

Relatório dispensado na forma do artigo 38, caput, da Lei 9.099/95.

II. Fundamentação


Julgo antecipadamente o feito, porquanto a solução dos autos pode ser obtida da análise do direito que disciplina a matéria, bem como pelo fato de que as provas carreadas são suficientes para a formação de meu convencimento. Valho-me, pois, do artigo 355, inciso I, do Código de Processo Civil.

No caso em tela, não há pedido de indenização por danos materiais, uma vez que a parte autora fundamenta o pleito tão somente nos dissabores vivenciados pelos atrasos e idas e vindas em aeroportos, abalos de caráter extrapatrimonial.

Assim, incabível na hipótese a aplicação das Convenções de Montreal e Varsóvia, visto que, conforme assentado pelo Supremo Tribunal Federal no julgamento do Recurso Extraordinário n. 636661 (repercussão geral), a limitação veiculada pelas normas internacionais incide apenas às indenizações de cunho material.

Desse modo, o pedido será analisado com base no Código de Defesa do Consumidor, vez que as partes envolvidas na avença se enquadram nos conceitos de fornecedor e consumidor, dispostos nos artigos 3.º e 2.º da Lei n. 8.078/1990.

De início, afasto a preliminar de falta de interesse processual, alegada em vista do contrato de transporte aéreo prever, previamente ao ajuizamento judicial, a obrigação de composição extrajudicial por meio da mediação privada. Todavia, trata-se de contrato de adesão em que ao privar o consumidor de seu direito jurisdicional o coloca em excessiva desvantagem conforme alude o art. 51, inciso IV do Código de Defesa do Consumidor. Não obstante, a Constituição Federal de 1988 assegura a inasfatabilidade da jurisdição (art. 5º, XXXV), sendo de pleno direito do Autor buscar pela apreciação do Poder Judiciário no caso.

Pois bem. 

Infiro dos autos que a parte requerente comprou passagem aérea para o trecho Arequipa – Cusco, da companhia aérea ré, com chegada prevista no dia 13/02/2017 às 09h35min (fls. 23/26). Ocorre, contudo, que o voo foi cancelado, acarretando a necessidade de realização do trajeto por meio de um ônibus (fl. 22) e um atraso de aproximadamente 12 (doze) horas para chegada ao destino.

Assim, requer, em síntese, a condenação da ré ao pagamento de R$ 10.000,00 (dez mil reais) a título de indenização por danos morais.

Em sede de contestação, aduz a ré que o cancelamento do voo se deu em função da necessidade de readequação da malha aérea por determinação alheia à sua vontade, sem, contudo, acostar aos autos qualquer documento que comprove esta versão. Ressalta também que cumpriu com o disposto na Resolução 400 da ANAC (Agência Nacional de Aviação Civil), tendo realocado o autor e proporcionado sua chegada no destino pretendido, sendo incabível, portanto, qualquer indenização.

Sem razão a acionada, contudo.

Em situação similar, já decidiu o Judiciário catarinense:

RECURSO INOMINADO. AÇÃO DE INDENIZAÇÃO POR DANOS MORAIS E MATERIAIS. SERVIÇO DE TRANSPORTE AÉREO. VOO NACIONAL. ATRASO DE VOO. ATRASO DE MAIS DE 24 (VINTE E QUATRO) HORAS. PROCEDÊNCIA NO JUÍZO A QUO. ALEGAÇÃO DE REORGANIZAÇÃO DE MALHA AÉREA. CASO FORTUITO NÃO COMPROVADO. FALHA NA PRESTAÇÃO DO SERVIÇO. "A empresa aérea não provou a alegação de que reestruturação na malha aérea foi a causa do cancelamento do voo doméstico. De toda sorte, o fato é desinfluente à solução da controvérsia, haja vista que integrante do risco da atividade comercial das empresas aéreas, caracterizando assim fortuito interno, e nessa ordem não possui habilidade técnica para a aplicação da pretendida excludente do artigo 14, parágrafo 3º , inciso II , da Lei n. 8.078 /90" (1ª Turma Recursal dos Juizados Especiais do Distrito Federal - Apelação Cível do Juizado Especial nº 20140310351375, relatora Juíza Sandra Reves Vasques Tonussi, j. em 16.06.2015) (TJSC, Recurso Inominado n. NUMERO_PROC, da Capital - Eduardo Luz, rel. Des. Rudson Marcos, j. 25-02-2016).

No caso em apreço, a responsabilidade ocorre de forma objetiva. Independentemente da existência de culpa, há a responsabilização do fornecedor pela reparação dos danos causados por conta da falha na prestação dos serviços. Portanto, não há a possibilidade da parte ré se eximir da obrigação de indenizar.

Quanto à ocorrência do dano moral em situações de atraso de voo, o simples fato de a viagem ter demorado mais do que o planejado já enseja condenação da empresa ré pelos danos advindos do atraso. É cristalina a angústia e o sofrimento vividos por quem necessita passar muito mais tempo do que o programado em aeroportos, agravada a situação, no caso, pela necessidade de o autor realizar o trajeto por meio de transporte rodoviário (ônibus).

Nesse contexto, tratando-se de relação regida pelo Código Consumerista, comprovada a ocorrência do atraso e não existindo qualquer excludente de responsabilidade, deve a ré ser condenada a indenizar a parte autora pelos danos extrapatrimoniais experimentados.

Acerca do quanto devido, tendo em vista os valores arbitrados em situações similares por este Juízo, bem como ponderando o atraso de aproximadamente 12 (doze) horas, sem perder de vista o caráter pedagógico e punitivo da cominação, entendo que a quantia de R$ 6.000,00 (seis mil reais) mostra-se adequada a indenizá-la pelos infortúnios vivenciados. 

Após fixar o valor da indenização, cabe dizer que a correção monetária flui do arbitramento (Enunciado n. 362 da Súmula do STJ), e os juros de mora, da citação (falta de cumprimento dos deveres do contrato firmado entre as partes - (STJ, EDcl no REsp 400843 / RS, Relator Ministro CARLOS ALBERTO MENEZES DIREITO, j. em 09.08.2007)).

O autor formulou pedido de justiça gratuita, juntando somente declaração de hipossuficiência (fl. 16). Ocorre que a declaração de hipossuficiência não é absoluta, podendo o magistrado exigir a comprovação dos rendimentos daquele que almeja a concessão da benesse (Enunciado n. 116 do FONAJE), a fim de resguardar direitos pessoais da própria parte e também dos advogados em geral, ante o ônus da sucumbência.

A gratuidade judiciária deve ser garantida aos que realmente necessitam dessa garantia constitucional, devendo ser concedida aos que efetivamente demonstrarem a condição de hipossuficiência financeira, não bastando a simples afirmação, pois o pedido deve vir acompanhado dos documentos que comprovem a condição de se tratar de pessoa com poucos recursos.

Diante deste contexto, indefiro, por ora, o pedido de Justiça Gratuita, pois não comprovada documentalmente e de forma suficiente sua condição de hipossuficiência econômica.

Para mais, no que diz respeito ao pedido de condenação da ré ao pagamento de honorários advocatícios, não havendo litigância de má-fé, a sentença de primeiro grau não condenará o vencido em custas e honorários de advogado, conforme previsão do artigo 55 da Lei 9.099/95. Logo, o pedido não merece prosperar.


P. R. I.

Arquivem-se oportunamente. 


Florianópolis (SC), 30 de abril de 2019.


Vânia Petermann 

Juíza de Direito
