# Supplementary material for: Regression applied to legal judgments to predict compensation for immaterial damage
Source: PeerJ Comput Sci. 2023 Mar 23;9:e1225. doi: 10.7717/peerj-cs.1225 (PMC10280496; doi:10.7717/peerj-cs.1225)
Supplement: Supplemental Information 2 [file peerj-cs-09-1225-s002.zip › 58.txt]

Autos n° NUMERO_PROC 

Ação: Procedimento do Juizado Especial Cível/PROC 

Autor: AUTOR


Réu: REU


Vistos etc.


I. Relatório

Relatório dispensado na forma do artigo 38, caput, da Lei 9.099/95.

II. Fundamentação


Julgo antecipadamente o feito, porquanto a solução dos autos pode ser obtida da análise do direito que disciplina a matéria, bem como pelo fato de que as provas carreadas são suficientes para a formação de meu convencimento. Valho-me, pois, do artigo 355, inciso I, do Código de Processo Civil.

No caso em tela, não há pedido de indenização por danos materiais, uma vez que a parte autora fundamenta o pleito tão somente nos dissabores vivenciados pelos atrasos e idas e vindas em aeroportos, abalos de caráter extrapatrimonial.

Assim, incabível na hipótese a aplicação das Convenções de Montreal e Varsóvia, visto que, conforme assentado pelo Supremo Tribunal Federal no julgamento do Recurso Extraordinário n. 636661 (repercussão geral), a limitação veiculada pelas normas internacionais incide apenas às indenizações de cunho material.

Desse modo, o pedido será analisado com base no Código de Defesa do Consumidor, vez que as partes envolvidas na avença se enquadram nos conceitos de fornecedor e consumidor, dispostos nos artigos 3.º e 2.º da Lei n. 8.078/1990.

			Preliminarmente, a requerida Gol Linhas Aéreas Inteligentes S/A sustenta sua ilegitimidade passiva ad causam, por ser apenas a empresa holding controladora do Grupo Gol. Registro, ainda, que a empresa Gol Linhas Aéreas S/A compareceu espontaneamente ao processo e apresentou contestação, assumindo a legitimidade do polo passivo na presente demanda.

Assim, não vislumbrando, em função disso, prejuízos aos autores ou à solução da lide, acolho a preliminar de ilegitimidade passiva levantada pela requerida Gol Linhas Aéreas Inteligentes S/A e dou prosseguimento ao feito com relação à ré Gol Linhas Aéreas S/A no polo passivo.

			Ainda em sede preliminar, rechaço a proemial de ilegitimidade passiva suscitada pela empresa ré Gol Linhas Aéreas S/A, intermediadora da venda das passagens aéreas, uma vez que a presente demanda trata de responsabilidade por vício na prestação do serviço, cuja tutela pelo art. 20 do Código de Defesa do Consumidor estabelece a responsabilidade solidária de todos os fornecedores. Assim, seja pela teoria da aparência, seja pela parceria desenvolvida para a venda e divulgação das passagens, é inequívoca a existência da cadeia de consumo formada entre as rés.

			  Pois bem.

Infiro dos autos a requerente adquiriu passagens áereas para os trechos Nova Iorque – Detroit – São Paulo – Florianópolis, da companhia aérea Gol, com chegada prevista no dia 27/09/2018, às 11h10min (fls. 8/9). Os dois primeiros voos foram operados pela companhia aérea Delta; e o último, com destino a Florianópolis, pela própria Gol. No entanto, devido a um atraso de aproximadamente 45min (quarenta e cinco minutos) na saída do primeiro voo, a fim de não perder a conexão seguinte, a autora teve que ser reacomodada em voo que partiu diretamente de Nova Iorque com destino a São Paulo às 21h15min, ou seja, 1h (uma hora) após o horário originalmente previsto (fl. 12).

Além disso, ao chegar no aeroporto de São Paulo foi surpreendida com o extravio temporário de suas duas malas, que tinham etiquetas de prioridade (fls. 15/17). Dirigiu-se, então, ao balcão da companhia aérea Delta e abriu um protocolo de irregularidade de bagagem (fl. 10). Assim, teve que concluir sua viagem de retorno sem suas malas, que somente lhe foram restituídas após 3 (três) dias.

Diante disso, postula a condenação da ré ao pagamento de indenização por danos morais no valor de R$ 10.000,00 (dez mil reais reais).

Em sede de contestação, aduz a ré Gol Linhas Aéreas S/A que no caso em tela não há que se falar em sua responsabilização, tendo em vista que estaria caracterizada a culpa exclusiva de terceiro, no caso a Delta Airlines. 

A ré Delta Airlines afirma que o atraso ocorrido no primeiro voo da autora foi ínfimo (45min) e que procedeu à sua reacomodação em voo mais benéfico, realizando o trajeto direto entre Nova Iorque e São Paulo.

Afirma também que, em que pese o tempo para a localização da bagagem, procedeu à sua devolução intacta. Ressalta que a autora não teve maiores prejuízos em função do extravio temporário, tendo em vista que realizava viagem de retorno e, portanto, dispunha de roupas e itens de primeira necessidade, já que estava em sua residência, não tendo que arcar com despesas adicionais.

No entanto, é flagrante que a situação ocorrida e gerada pelas rés causou transtorno e angústia à parte acionante, uma vez que teve que permanecer temporariamente sem seus pertences. Assim, considerando a aplicação do Código Consumerista, constato ter havido efetivo abalo moral à parte requerente, devendo a parte requerida ser condenada a indenizá-la.

Nesse sentido:

RECURSO INOMINADO. AÇÃO DE INDENIZAÇÃO POR DANOS MORAIS. EXTRAVIO TEMPORÁRIO DE BAGAGEM. VOO INTERNACIONAL. TRECHO DE IDA. RESTITUIÇÃO APÓS 13 DIAS. RESPONSABILIDADE OBJETIVA DA COMPANHIA AÉREA. FALHA NA PRESTAÇÃO DO SERVIÇO. DEVER DE INDENIZAR. DANO MORAL CONFIGURADO. PARÂMETROS PARA FIXAÇÃO DO QUANTUM. VALOR ARBITRADO QUE ATENDE A FUNÇÃO PEDAGÓGICA E RESSARCITÓRIA. OBSERVÂNCIA DOS PRINCÍPIOS DA RAZOABILIDADE E PROPORCIONALIDADE. SENTENÇA MANTIDA. RECURSO CONHECIDO E DESPROVIDO.    "O extravio de bagagem, mesmo que temporário, causa transtornos e dissabores que ultrapassam o mero incômodo, ocasionando dano moral indenizável. O aborrecimento, o transtorno e o sofrimento que essa circunstância gera no espírito do passageiro é inegável, situação que certamente escapa da condição de dissabor cotidiano" (TJSC, AC n. NUMERO_PROC, da Capital, Rel. Des. Luiz Cézar Medeiros).   "O 'quantum' da indenização do dano moral há de ser fixado com moderação, em respeito aos princípios da razoabilidade e da proporcionalidade, levando em conta não só as condições sociais e econômicas das partes, como também o grau da culpa e a extensão do sofrimento psíquico, de modo que possa significar uma reprimenda ao ofensor, para que se abstenha de praticar fatos idênticos no futuro, mas não ocasione um enriquecimento injustificado para a lesada." (TJSC - Ap. Cív. n. 2009.025881-1, de Barra Velha. Rel. Des. Jaime Ramos). (TJSC, Recurso Inominado n. NUMERO_PROC, da Capital - Norte da Ilha, rel. Des. Marcelo Pizolati, Primeira Turma de Recursos - Capital, j. 28-02-2019). (grifou-se).

Nesse contexto, tratando-se de relação regida pelo código consumerista, comprovada a ocorrência do extravio da bagagem e não existindo qualquer excludente de responsabilidade, deve a parte ré ser condenada a indenizar a parte autora pelos danos extrapatrimoniais experimentados.

Ainda, no que se refere ao atraso de 45 minutos na saída do primeiro voo, não obstante a responsabilidade da ré em casos de atrasos injustificados de seus voos, no caso em apreço, observo que o atraso foi inferior a 4 (quatro) horas. Assim, apesar de constituir falha na prestação de serviço, considero que este ocorreu dentro de um limite razoável, constituindo, portanto, mero dissabor. 

Cabe salientar também que a autora foi realocada em voo direto entre Nova Iorque e São Paulo (fl. 12), reduzindo, assim, os inconvenientes resultantes das trocas de aeronaves e do tempo despendido em distintos aeroportos.

Acerca do quanto devido, tendo em vista os valores arbitrados em situações similares por este Juízo, bem como considerando que a parte autora permaneceu sem seus pertences pelo período de 3 (três) dias, na viagem de retorno, sem perder de vista o caráter pedagógico e punitivo da cominação, entendo que a quantia de R$ 2.000,00 (dois mil reais) mostra-se adequada a indenizar a parte acionante pelos infortúnios vivenciados. 

Após fixar o valor da indenização, cabe dizer que a correção monetária flui do arbitramento (enunciado 362 da Súmula do STJ) e os juros de mora da citação (falta de cumprimento dos deveres do contrato firmado entre as partes - (STJ, EDcl no REsp 400843 / RS, Relator Ministro CARLOS ALBERTO MENEZES DIREITO, j. em 09.08.2007)).

Para mais, no que diz respeito ao pedido de condenação das rés ao pagamento de honorários advocatícios, não havendo litigância de má-fé, a sentença de primeiro grau não condenará o vencido em custas e honorários de advogado, conforme previsão do artigo 55 da Lei 9.099/95. Logo, o pedido não merece prosperar.


P. R. I.

Arquivem-se oportunamente. 


Florianópolis (SC), 30 de abril de 2019.


Vânia Petermann 

Juíza de Direito
