# Supplementary material for: Regression applied to legal judgments to predict compensation for immaterial damage
Source: PeerJ Comput Sci. 2023 Mar 23;9:e1225. doi: 10.7717/peerj-cs.1225 (PMC10280496; doi:10.7717/peerj-cs.1225)
Supplement: Supplemental Information 2 [file peerj-cs-09-1225-s002.zip › 59.txt]

Autos n° NUMERO_PROC 

Ação: Procedimento do Juizado Especial Cível/PROC 

Autor: AUTOR


Réu: REU


Vistos, etc.


I – RELATÓRIO

Relatório dispensado, nos termos do art. 38 da Lei 9.099/1995.

II - FUNDAMENTAÇÃO


Julgo antecipadamente o feito, porquanto a solução dos autos pode ser obtida da análise do direito que disciplina a matéria, bem como porque as provas carreadas são suficientes para a formação de meu convencimento. Valho-me, pois, do art. 355, I, do Código de Processo Civil.

Além disso, impende ressaltar que a presente demanda se consubstancia em relação de consumo -  uma vez que as partes envolvidas na avença se enquadram nos conceitos de fornecedor e consumidor, dispostos nos arts. 3º e 2º da Lei 8.078/1990, respectivamente - sendo, portanto, imperioso que lhe sejam aplicados os preceitos insculpidos no Código de Defesa do Consumidor.

Friso, ademais, não haver aplicação das Convenções de Varsóvia e de Montreal ao caso em exame, pois o tratado aplica-se exclusivamente a litígios envolvendo transporte aéreo internacional.

Infiro dos autos que a autora adquiriu passagens para trechos entre Florianópolis – Campinas – Manaus, operados pela companhia aérea requerida, no dia 14/10/2018 (fls. 11/13). Horas após à chegada de seu voo em Manaus, constatou que sua mala apresentava avarias, bem como que havia sido violada, pois alguns dos itens ali presentes (nécessaire e produtos de higiene) haviam sido furtados. Além disso, uma outra nécessaire, desconhecida da autora, havia sido colocada em sua bagagem. Desta forma, entrou em contato com a companhia aérea por meio de emails, relatando o ocorrido (fls. 14/23). 

Nos dias seguintes, a ré entrou em contato oferecendo proposta de R$ 200,00 (duzentos reais) em voucher, a fim de minimizar os transtornos sofridos, o que foi negado pela requerente. A autora também registrou Boletim de Ocorrência em virtude dos fatos (fl. 25).

A autora reclama ainda que, em sua nécessaire subtraída estava sua placa de mordida, item essencial para seu bem-estar, visto que sofre de bruxismo. Assim, teve que arcar com os gastos da confecção de uma nova (fl. 24).

Diante disso, requer a condenação da ré ao pagamento de R$ 5.000,00 (cinco mil reais), bem como ao pagamento de R$ 2.056,00 (dois mil e cinquenta e seis reais) referentes aos bens subtraídos e à nova placa de mordida.

Em sede de contestação, aduz a parte ré que não consta em seu sistema nenhum registro ou reclamação em nome da autora no ato de seu desembarque. Assim, não tendo a requerente preenchido Registro de Irregularidade de Bagagem no momento de seu desembarque, inexistem provas que comprovem suas alegações. Alega, ainda, que a própria reclamante negou o conserto de sua bagagem ofertado pela companhia, em virtude do pouco tempo de permanência no Brasil.

Entretanto, no caso em apreço, cabe à companhia aérea demonstrar a entrega de formulário para declaração de bens aos passageiros no momento de seu embarque, assim como provar a inexistência do prejuízo material, da avaria da bagagem ou que os bens indicados pela consumidora não preenchiam a mala violada. 

No que se refere ao furto dos objetos do interior da mala, há que se ter em mente que essa situação ultrapassa a esfera do mero dissabor, vez que é flagrante que a situação ocorrida e gerada pela ré causou transtorno e angústia à requerente, manifestados na insegurança com relação ao destino de seus pertences.

Nesse sentido:

APELAÇÃO CÍVEL. AÇÃO DE INDENIZAÇÃO POR DANOS MORAIS E MATERIAIS DECORRENTES DE EXTRAVIO DE BAGAGEM POR EMPRESA DE TRANSPORTE RODOVIÁRIO. SENTENÇA DE PROCEDÊNCIA. RECURSO DA RÉ. 1. PRELIMINAR. CERCEAMENTO DE DEFESA NÃO VERIFICADO. 2. DANOS MATERIAIS. ÔNUS DA PROVA QUE RECAI SOBRE A REQUERIDA. NECESSÁRIA COMPROVAÇÃO DA ENTREGA DO FORMULÁRIO DE DECLARAÇÃO DE BENS AOS PASSAGEIROS, NO MOMENTO DO EMBARQUE. PROVA INEXISTENTE NO CASO CONCRETO. 3. DANOS MORAIS. REQUERENTE QUE TEVE SEUS PERTENCES EXTRAVIADOS NO INÍCIO DA VIAGEM. EVIDENTE AFLIÇÃO. TRANSTORNOS QUE ULTRAPASSAM O CONCEITO DE "MERO DISSABOR COTIDIANO". [...] (TJSC, Apelação Cível n. NUMERO_PROC, de Correia Pinto, rel. Des. Raulino Jacó Brüning, Primeira Câmara de Direito Civil, j. 23-11-2017). (Grifou-se).

Nesse contexto, tratando-se de relação regida pelo código consumerista, comprovada a ocorrência do furto de objetos da bagagem e não existindo qualquer excludente de responsabilidade, deve a parte ré ser condenada a indenizar a parte autora pelos danos extrapatrimoniais experimentados.

Acerca do quanto devido, tendo em vista os valores arbitrados em situações similares por este juízo, sem perder de vista o caráter pedagógico e punitivo da cominação, entendo que a quantia de R$ 5.000,00 (cinco mil reais) mostra-se adequada a indenizar a autora pelos infortúnios vivenciados. 

Após fixar o valor da indenização, cabe dizer que a correção monetária flui do arbitramento (enunciado 362 da Súmula do STJ) e os juros de mora da citação (falta de cumprimento dos deveres do contrato firmado entre as partes - (STJ, EDcl no REsp 400843 / RS, Relator Ministro CARLOS ALBERTO MENEZES DIREITO, j. em 09.08.2007)).

Quanto aos danos materiais, no caso em apreço, observo que a empresa ré foi cientificada acerca do furto de objetos da bagagem no voo, por meio do documento acostado à fls. 14/23, não tendo se precavido de fazer constar em relatório específico os bens nela constantes no ato de entrega desta nos pontos de partida, eximindo-se, assim, de provar que a bagagem não havia sido violada nem estava previamente avariada, ônus que lhe pertencia.

A autora acosta à fl. 24 atestado relativo ao preço pago pela confecção de uma nova placa de modida, documento não impugnado pela ré. Ainda, em que pese não haver nos autos documentos fiscais que comprovem a posse dos demais objetos apontados pela requerente, sua presença na bagagem mostra-se razoável e coerente com a situação em questão.

Ademais, verifico ser incontroverso o extravio dos referidos itens, tendo em vista que a própria companhia aérea ré ofereceu à autora, como forma de procedimento indenizatório, o valor de R$ 200,00 (duzentos reais) em voucher, assim como também restou demostrado que a ré disponibilizou-se a providenciar conserto para a mala avariada (fl. 48).

Desta forma, não tendo a ré se eximido de provar que a subtração dos itens indicados na inicial não ocorreu por culpa sua ou de seus prepostos, a procedência do pedido é medida que se impõe.


P. R. I.

Arquivem-se oportunamente. 


Florianópolis (SC), 02 de maio de 2019.


Vânia Petermann 

Juíza de Direito
