# Supplementary material for: Regression applied to legal judgments to predict compensation for immaterial damage
Source: PeerJ Comput Sci. 2023 Mar 23;9:e1225. doi: 10.7717/peerj-cs.1225 (PMC10280496; doi:10.7717/peerj-cs.1225)
Supplement: Supplemental Information 2 [file peerj-cs-09-1225-s002.zip › 61.txt]

Autos n° NUMERO_PROC 

Ação: Procedimento do Juizado Especial Cível/PROC 

Autor: AUTOR


Réu: REU


Vistos, etc.


I – RELATÓRIO

Relatório dispensado, nos termos do art. 38 da Lei 9.099/1995.

II - FUNDAMENTAÇÃO


Julgo antecipadamente o feito, porquanto a solução dos autos pode ser obtida da análise do direito que disciplina a matéria, bem como pelo fato de que as provas carreadas são suficientes para a formação de meu convencimento. Valho-me, pois, do art. 355, I, do Código de Processo Civil.

Além disso, impende ressaltar que a presente demanda se consubstancia em relação de consumo, uma vez que as partes envolvidas na avença se enquadram nos conceitos de fornecedor e consumidor, dispostos nos arts. 3º e 2º da Lei 8.078/1990, respectivamente, sendo, portanto, imperioso que lhe sejam aplicados os preceitos insculpidos no Código de Defesa do Consumidor.

Friso, ademais, não haver aplicação das Convenções de Varsóvia e de Montreal ao caso em exame, pois relacionado a trecho de transporte aéreo nacional.

Em relação à preliminar de ilegitimidade ativa, aventada pela companhia aérea, confunde-se com o mérito e com ele será analisada.

Pois bem. 

Infiro dos autos que os autores adquiriram passagens para trechos entre São Paulo - Florianópolis, operados pela companhia aérea requerida, no dia 04/10/2018 (fls. 20/22), a fim de concluir viagem de retorno ao Brasil. No dia seguinte à chegada de seu voo em Florianópolis, constataram que uma de suas malas havia sido violada e alguns dos itens ali presentes (quatro perfumes) haviam sido furtados. Desta forma, dirigiram-se ao aeroporto a fim de registrar Relatório de Irregularidade de Bagagem com a companhia aérea. 

Dias depois, a ré entrou em contato desculpando-se pelo ocorrido e oferecendo, alternativamente, a quantia de R$ 76,30 (setenta e seis reais e trinta centavos) ou 4.835 (quatro mil oitocentos e trinta e cinco) milhas de viagem, o que foi negado pelos autores, pois insuficiente para reparar os danos materiais sofridos. Os autores também registraram Boletim de Ocorrência em virtude dos fatos (fl. 30).

Diante disso, requerem a condenação da ré ao pagamento de R$ 20.000,00 (vinte mil reais), sendo R$ 10.000,00 a cada autor, a título de danos morais, bem como ao pagamento de R$ 1.884,65 (um mil oitocentos e oitenta e quatro reais e sessenta e cinco centavos) referentes aos perfumes subtraídos.

Em sede de contestação, aduz a parte ré que não existe comprovação de que o furto de objetos da bagagem tenha ocorrido, tendo em vista que a parte autora nem sequer os declarou previamente. Assim, não há como responsabilizar a empresa ré pelos danos alegados.

Entretanto, no caso em apreço, cabe à companhia aérea demonstrar a entrega de formulário para declaração de bens aos passageiros no momento de seu embarque, assim como provar a inexistência do prejuízo material ou que os bens indicados pelos consumidores não preenchiam a malas violadas. 

No que se refere ao furto dos objetos do interior da mala, há que se ter em mente que essa situação ultrapassa a esfera do mero dissabor, vez que é flagrante que a situação ocorrida e gerada pela ré causou transtorno e angústia à requerente, manifestados na insegurança com relação ao destino de seus pertences.

Nesse sentido:

APELAÇÃO CÍVEL. AÇÃO DE INDENIZAÇÃO POR DANOS MORAIS E MATERIAIS DECORRENTES DE EXTRAVIO DE BAGAGEM POR EMPRESA DE TRANSPORTE RODOVIÁRIO. SENTENÇA DE PROCEDÊNCIA. RECURSO DA RÉ. 1. PRELIMINAR. CERCEAMENTO DE DEFESA NÃO VERIFICADO. 2. DANOS MATERIAIS. ÔNUS DA PROVA QUE RECAI SOBRE A REQUERIDA. NECESSÁRIA COMPROVAÇÃO DA ENTREGA DO FORMULÁRIO DE DECLARAÇÃO DE BENS AOS PASSAGEIROS, NO MOMENTO DO EMBARQUE. PROVA INEXISTENTE NO CASO CONCRETO. 3. DANOS MORAIS. REQUERENTE QUE TEVE SEUS PERTENCES EXTRAVIADOS NO INÍCIO DA VIAGEM. EVIDENTE AFLIÇÃO. TRANSTORNOS QUE ULTRAPASSAM O CONCEITO DE "MERO DISSABOR COTIDIANO". [...] (TJSC, Apelação Cível n. NUMERO_PROC, de Correia Pinto, rel. Des. Raulino Jacó Brüning, Primeira Câmara de Direito Civil, j. 23-11-2017). (Grifou-se).

Nesse contexto, tratando-se de relação regida pelo código consumerista, comprovada a ocorrência do furto de objetos da bagagem e não existindo qualquer excludente de responsabilidade, deve a parte ré ser condenada a indenizar a parte autora pelos danos extrapatrimoniais experimentados.

Cabe ressaltar ainda que, embora pudesse haver objetos do autor Carlos Sánchez González na mala violada, a exordial é clara ao dizer que a referida bagagem pertencia à autora Victória Kudakova (fl. 2), assim como os objetos furtados, de acordo com o boletim de ocorrência registrado, no qual consta que a proprietária dos perfumes seria apenas a autora Victoria (fl. 30). Desta forma, improcedente o pedido de danos morais com relação ao primeiro autor.

Acerca do quanto devido à autora Victória Kudakova, tendo em vista os valores arbitrados em situações similares por este juízo, sem perder de vista o caráter pedagógico e punitivo da cominação, entendo que a quantia de R$ 5.000,00 (cinco mil reais) mostra-se adequada a indenizar a autora Victória Kudakova pelos infortúnios vivenciados. 

Após fixar o valor da indenização, cabe dizer que a correção monetária flui do arbitramento (enunciado 362 da Súmula do STJ) e os juros de mora da citação (falta de cumprimento dos deveres do contrato firmado entre as partes - (STJ, EDcl no REsp 400843 / RS, Relator Ministro CARLOS ALBERTO MENEZES DIREITO, j. em 09.08.2007)).

Quanto aos danos materiais, no caso em apreço, observo que a empresa ré foi cientificada acerca do furto de objetos da bagagem no voo, por meio do documento acostado à fl. 29 (Relatório de Irregularidade com Bagagem), não tendo se precavido de fazer constar em relatório específico os bens nela constantes no ato de entrega desta nos pontos de partida, eximindo-se, assim, de provar que a bagagem não havia sido violada, ônus que lhe pertencia.

Os autores acostaram às fls. 31/34 capturas de tela relativas ao preço dos perfumes subtraídos, documentos não impugnados pela ré. Em que pese não haver nos autos documentos fiscais que comprovem a posse dos quatro perfumes, sua presença na bagagem mostra-se razoável e coerente com a situação em questão.

Ademais, verifico ser incontroverso o extravio dos referidos itens, tendo em vista que a própria companhia aérea ré ofereceu aos autores, como forma de pedido de desculpas e procedimento indenizatório, o valor de R$ 76,30 (setenta e seis reais e trinta centavos) ou a quantia de 10.000 (dez mil) milhas em seu programa de milhagem (fls. 23/27)

Desta forma, não tendo a ré se eximido de provar que a subtração dos itens indicados na inicial não ocorreu por culpa sua ou de seus prepostos, a procedência do pedido é medida que se impõe.


P. R. I.

Arquivem-se oportunamente. 


Florianópolis (SC), 02 de maio de 2019.


Vânia Petermann 

Juíza de Direito
