# Supplementary material for: Regression applied to legal judgments to predict compensation for immaterial damage
Source: PeerJ Comput Sci. 2023 Mar 23;9:e1225. doi: 10.7717/peerj-cs.1225 (PMC10280496; doi:10.7717/peerj-cs.1225)
Supplement: Supplemental Information 2 [file peerj-cs-09-1225-s002.zip › 62.txt]

Autos n° NUMERO_PROC 

Ação: Procedimento do Juizado Especial Cível/PROC 

Autor: AUTOR


Réu: REU


Vistos etc.

I. Relatório

Relatório dispensado na forma do artigo 38, caput, da Lei 9.099/95.

II. Fundamentação


Julgo antecipadamente o feito, porquanto a solução dos autos pode ser obtida da análise do direito que disciplina a matéria, bem como pelo fato de que as provas carreadas são suficientes para a formação de meu convencimento. Valho-me, pois, do artigo 355, inciso I, do Código de Processo Civil.

Preliminarmente, cumpre esclarecer acerca da aplicabilidade das Convenções de Varsóvia e Montreal ao caso em tela.

Em julgamento do Recurso Extraordinário n. 636331, em sede de repercussão geral, assim decidiu a Suprema Corte:

Recurso extraordinário com repercussão geral. 2. Extravio de bagagem. Dano material. Limitação. Antinomia. Convenção de Varsóvia. Código de Defesa do Consumidor. 3. Julgamento de mérito. É aplicável o limite indenizatório estabelecido na Convenção de Varsóvia e demais acordos internacionais subscritos pelo Brasil, em relação às condenações por dano material decorrente de extravio de bagagem, em voos internacionais. 5. Repercussão geral. Tema 210. Fixação da tese: "Nos termos do art. 178 da Constituição da República, as normas e os tratados internacionais limitadores da responsabilidade das transportadoras aéreas de passageiros, especialmente as Convenções de Varsóvia e Montreal, têm prevalência em relação ao Código de Defesa do Consumidor". 6. Caso concreto. Acórdão que aplicou o Código de Defesa do Consumidor. Indenização superior ao limite previsto no art. 22 da Convenção de Varsóvia, com as modificações efetuadas pelos acordos internacionais posteriores. Decisão recorrida reformada, para reduzir o valor da condenação por danos materiais, limitando-o ao patamar estabelecido na legislação internacional. 7. Recurso a que se dá provimento. (RE 636331, Relator(a):  Min. GILMAR MENDES, Tribunal Pleno, julgado em 25/05/2017, PROCESSO ELETRÔNICO DJe-257 DIVULG 10-11-2017 PUBLIC 13-11-2017) (Grifou-se.)

Desse modo, aplicar-se-ão as normas internacionais naquilo que lhes couber, ou seja, na análise do pedido de danos materiais. Os demais pedidos serão analisados com base no Código de Defesa do Consumidor, vez que as partes envolvidas na avença se enquadram nos conceitos de fornecedor e consumidor, dispostos nos artigos 3.º e 2.º da Lei n. 8.078/1990.

Ainda em sede preliminar, rechaço a proemial de ilegitimidade passiva suscitada pelas empresa rés CVC Brasil Operadora e Agência de Viagens S/A, Air Canada e Latam Airlines, respectivamente intermediadora da venda das passagens e companhias aéreas, uma vez que a presente demanda trata de responsabilidade por vício na prestação do serviço, cuja tutela pelo art. 20 do Código de Defesa do Consumidor estabelece a responsabilidade solidária de todos os fornecedores. Assim, seja pela teoria da aparência, seja pela parceria desenvolvida para a venda e divulgação das passagens, é inequívoca a existência da cadeia de consumo formada entre as rés.

Pois bem. 

Infiro dos autos que os autores procuraram a agência de viagens CVC e dela adquiriram passagens aéreas para os trechos Florianópolis – Santiago – Toronto, em voos operados, respectivamente, pela Latam Airlines e pela Air Canada. A chegada estava originalmente prevista para o dia 28/12/2016, às 05h40min. Os autores adquiriram, inclusive, poltronas de "assento conforto", pagando valor adicional por este benefício.

Ocorre, contudo, que ao chegarem no aeroporto de Florianópolis, não conseguiram realizar o check in do primeiro voo e obtiveram a informação de que o mesmo teria sido adiantado. Assim, entraram em contato com a agência de viagens e foram realocados em voo a Guarulhos, de onde partiriam em outro voo para Toronto.

No entanto, após sua chegada em Guarulhos, a companhia Air Canada comunicou que o voo com destino a Toronto estava lotado e que não reconhecia o bilhete emitido pela CVC. Foram realocados, então, em voos para New Jersey e depois Toronto, onde chegaram às 13h40min do dia 28/12/2016, com um atraso de 6 (seis) horas portanto.

Os autores reclamam ainda que em virtude das diversas realocações não puderam usufruir dos assentos confortos pelos quais pagaram valor adicional. Ademais, não receberam das rés qualquer auxílio durante o tempo extra despendido em viagem.

Diante disso, requerem a condenação das rés ao pagamento de R$ 26.200 (vinte e seis mil e duzentos reais) a título de danos morais, assim como ao pagamento de R$ 17.569,50 (dezessete mil quinhentos e sessenta e nove reais e cinquenta centavos) a título de dano material, referente à metade do valor pago pelo pacote de viagem adquirido.

1. Danos morais

Em sede de contestação, aduz a ré CVC que não pode ser responsabilizada pelo ocorrido, pois sua função é de intermediação, não tendo ingerência nas alterações de voos realizadas pelas companhias aéreas e devendo apenas, quando possível, informar os contratantes acerca das mudanças ocorridas.

A Air Canada afirma que a falha na prestação do serviço se deu em voo operado pela corré Latam e que os autores não tinham sido efetivamente alocados em voo entre São Paulo e Toronto, mas sim, que estavam na fila de espera, afastando, assim, a prática de overbooking.

No entanto, como meio de prova de sua alegação, traz aos autos tão somente uma captura de tela de seus sistema de registro de dados do passageiro, prova unilateral, incapaz de comprovar seus argumentos.

A ré Latam Airlines alega que o que ocorreu não foi a antecipação do voo dos autores, mas sim o seu cancelamento em função de manutenção não programada do avião que realizaria o trajeto. Aduz ainda que a manutenção se deu em razão de problemas técnicos na aeronave, o qual constitui excludente de responsabilidade do transportador, correspondendo à força maior, ou seja, evento totalmente alheio à vontade da ré, que não teve qualquer participação ou culpa no ocorrido.

Eximiu-se de trazer aos autos quaisquer provas que corroborassem sua versão, qual seja, que tomou todas as providências necessárias para que não houvesse qualquer defeito na aeronave. Ainda, acerca da tese de ocorrência de caso fortuito, é consabido que a necessidade de realização de reparo em aeronave não é capaz de excluir a responsabilidade do prestador de serviços, porquanto a situação é absolutamente previsível. Nesse sentido: 

RECURSO INOMINADO. AÇÃO DE INDENIZAÇÃO POR DANOS MORAIS. CONTRATO DE TRANSPORTE AÉREO. VOO INTERNACIONAL. ATRASO E CANCELAMENTO DO VOO. MANUTENÇÃO DE AERONAVE. PROBLEMAS TÉCNICOS INSERTOS NOS RISCOS DA PRÓPRIA ATIVIDADE. PREVISIBILIDADE. RESPONSABILIDADE CIVIL OBJETIVA DA EMPRESA AÉREA. FALHA NOS SERVIÇOS PRESTADOS. AUSÊNCIA DE ASSISTÊNCIA MÍNIMA E SATISFATÓRIA. DEVER DE INDENIZAR CONFIGURADO. Segundo o Superior Tribunal Justiça "o dano moral decorrente de atraso de voo opera-se in re ipsa. O desconforto, a aflição e os transtornos suportados pelo passageiro não precisam ser provados, na medida em que derivam do próprio fato" (STJ, 4ª Turma, Rel. Min. Raul Araújo, AgRg no Ag 1306693/RJ, j. 16-8-2011) (TJSC, Recurso Inominado n. NUMERO_PROC, da Capital - Eduardo Luz, rel. Des. Rudson Marcos, Primeira Turma de Recursos - Capital, j. 27-04-2017) (Grifou-se)

No caso em apreço, a responsabilidade ocorre de forma objetiva. Independentemente da existência de culpa, há a responsabilização do fornecedor pela reparação dos danos causados por conta da falha na prestação dos serviços. Portanto, não há a possibilidade da parte ré se eximir da obrigação de indenizar.

Quanto à ocorrência do dano moral em situações de atraso de voo, o simples fato de a viagem de ida ter demorado mais do que o planejado já enseja condenação das empresas rés pelos danos advindos do atraso. É cristalina a angústia e o sofrimento vividos por quem necessita passar muito mais tempo do que o programado em aeroportos, agravada a situação, no caso, pela reacomodação em itinerário com maior número de escalas, e em assentos inferiores aos contratados.

Nesse contexto, tratando-se de relação regida pelo Código Consumerista, comprovada a ocorrência do atraso e não existindo qualquer excludente de responsabilidade, devem as rés serem condenadas a indenizar a parte autora pelos danos extrapatrimoniais experimentados.

Além disso, no que se refere ao extravio temporário das bagagens dos autores pelo período de 2 (dois) dias, verifico não constar nos autos qualquer prova que corrobore esta versão. Isto porque os autores não juntam aos autos nenhum documento capaz de comprovar o mencionado extravio ou que tenham entrado em contato com as rés em razão disso, reclamando a restituição de suas malas.

Acerca do quanto devido, tendo em vista os valores arbitrados em situações similares por este Juízo, bem como ponderando a reacomodação em itinerário com maior número de escalas, em assentos inferiores aos contratados e o atraso de 6 (seis) horas para chegar ao destino final, sem perder de vista o caráter pedagógico e punitivo da cominação, entendo que a quantia de R$ 15.000,00 (quinze mil reais), sendo R$ 5.000,00 (cinco mil reais) a cada autor, mostra-se adequada a indenizá-los pelos infortúnios vivenciados. 

Após fixar o valor da indenização, cabe dizer que a correção monetária flui do arbitramento (Enunciado n. 362 da Súmula do STJ), e os juros de mora, da citação (falta de cumprimento dos deveres do contrato firmado entre as partes - (STJ, EDcl no REsp 400843 / RS, Relator Ministro CARLOS ALBERTO MENEZES DIREITO, j. em 09.08.2007)).

2. Danos materiais

Estabelece a Convenção de Montreal, em seu artigo 19: 

O transportador é responsável pelo dano ocasionado por atrasos no transporte aéreo de passageiros, bagagem ou carga. Não obstante, o transportador não será responsável pelo dano ocasionado por atraso se prova que ele e seus prepostos adotaram todas as medidas que eram razoavelmente necessárias para evitar o dano ou que lhes foi impossível, a um e a outros, adotar tais medidas." 

Ainda, o artigo 22, item 1: "Em caso de dano causado por atraso no transporte de pessoas, como se especifica no Artigo 19, a responsabilidade do transportador se limita a 4.150 Direitos Especiais de Saque por passageiro".

No caso em tela, verifico ser inviável o ressarcimento de valor corresponde à metade da quantia paga pelo pacote de viagem adquirido pelos autores, visto que realizaram a viagem em questão, não obstante o atraso em sua chegada. 

Além disso, o pedido é baseado em valor de viagem similar, disponível no sítio eletrônico da agência de viagens (fl. 253), sem que conste nos autos o valor efetivamente pago pelos requerentes e a discriminação do conteúdo deste pacote de viagem, que poderia incluir a prestação de outros serviços que não somente o de transporte aéreo.

Tampouco constam nos autos quaisquer valores referentes a despesas realizadas em função do atraso do voo, que, se presentes, passíveis de reparação.

Desta forma, a improcedência do pedido é medida que se impõe.


P. R. I.

Arquivem-se oportunamente. 


Florianópolis (SC), 03 de maio de 2019.


Vânia Petermann 

Juíza de Direito
