# Supplementary material for: Regression applied to legal judgments to predict compensation for immaterial damage
Source: PeerJ Comput Sci. 2023 Mar 23;9:e1225. doi: 10.7717/peerj-cs.1225 (PMC10280496; doi:10.7717/peerj-cs.1225)
Supplement: Supplemental Information 2 [file peerj-cs-09-1225-s002.zip › 63.txt]

Autos n° NUMERO_PROC 

Ação: Procedimento do Juizado Especial Cível/PROC 

Autor: AUTOR


Requerido: REU


Vistos, etc.


I. Relatório

Relatório dispensado na forma do artigo 38, caput, da Lei 9.099/95.

II. Fundamentação


Julgo antecipadamente o feito, porquanto a solução da lide pode ser obtida da análise do direito que disciplina a matéria, bem como por as provas carreadas aos autos serem suficientes para a formação de meu convencimento. Valho-me, pois, do art. 355, I, do Código de Processo Civil.

De início, afasto a preliminar de ilegitimidade passiva aventada pela ré, tendo em vista que a presente lide se consubstancia na falha da prestação do serviço de reserva de passagens por ela prestado.

Além disso, impende ressaltar que a presente demanda se consubstancia em relação de consumo, uma vez que as partes envolvidas na avença se enquadram nos conceitos de fornecedor e consumidor, dispostos nos arts. 3º e 2º da Lei 8.078/1990, respectivamente, sendo, portanto, imperioso que lhe sejam aplicados os preceitos insculpidos no Código de Defesa do Consumidor.

Narra a parte autora que, em 15/10/2017, adquiriu passagens aéreas de ida e volta, por meio do sítio eletrônico da agência de viagens ré, para itinerário entre Florianópolis e São Francisco, nos Estados Unidos (fls. 24/26). 

O voo de ida adquirido compreendia os trechos Florianópolis – Porto Alegre - Panamá City – São Francisco. No dia 28/12/2017, contudo, foi comunicada por e-mail de que seu voo fora alterado em função de reestruturação da malha aérea (fl. 27) e que seu itinerário passaria a ser  Florianópolis – São Paulo – Porto Alegre - Panamá City – São Francisco.

Descontente com a alteração, a autora entrou em contato com a agência de viagens no dia 04/01/2018, solicitando que a mantivessem em voo direto entre Florianópolis e Porto Alegre (fl. 28). Recebeu como resposta, no dia 08/01/2018, sua reacomodação em voo operado por outra companhia aérea, que realizaria o trajeto direto até Porto Alegre, e sairia de Florianópolis horas antes do voo originalmente adquirido (fls. 29/30).

No dia 09/02/2018, 72h antes da data de sua viagem, seguindo recomendação especificada no sítio eletrônico da empresa ré, a requerente ligou para o Serviço de Atendimento ao Consumidor (SAC) a fim de confirmar seu voo com o último itinerário apresentado. No entanto, a atendente do serviço informou que não constavam alterações em seu voo e que seu itinerário era ainda aquele originalmente contratado. 

Estranhando a situação, a autora explicou à atendente a situação e pediu que a mesma encaminhasse um e-mail confirmando o itinerário de seu voo. Assim, em mensagem que lhe foi encaminhada no mesmo dia, constava que o itinerário da autora era de fato aquele adquirido originalmente (fls. 36/38).

Ocorre que ao dirigir-se ao guichê da companhia aérea para realizar o seu check in, foi informada de que seu voo não existia. Então, entrou em contato novamente com o SAC da requerida a fim de ser realocada em voo próximo, mas não obteve êxito. O funcionário que a atendeu informou que não tendo a autora comparecido para embarque no voo para o qual foi realocada (no show), a companhia aérea cobraria uma multa para sua reacomodação (fls. 39/44).

Diante disso, não teve alternativa senão adquirir nova passagem aérea para realização do itinerário de ida e volta entre Florianópolis e São Francisco diretamente com a companhia American Airlines (fls. 45/52).

A autora destaca, ainda, à fl. 17, que recebeu da ré reembolso parcial do valor pago pelas primeiras passagens, no valor de R$ 2.003,64 (dois mil e três reais e sessenta e quatro centavos).

Assim, requer a condenação da ré ao pagamento de R$ 10.000,00 (dez mil reais) a título de danos morais, bem como ao ressarcimento do valor correspondente ao preço pago pela passagem originalmente comprada (descontando-se o reembolso já efetuado) e pela diferença no preço da nova passagem adquirida.

Em sede de contestação, aduz a parte ré que não possui ingerência na alteração dos horários dos voos, não podendo ser responsabilizada por vícios ocorridos com o transporte aéreo, e que a requerente já havia sido devidamente cientificada do cancelamento do voo em questão. Aduz também que a mensagem de e-mail enviada no dia 09/02/2018 consiste em uma confirmação automática dos dados da reserva original das passagens, solicitada pela autora por meio do sítio eletrônico da ré.

Pois bem.

Nos termos do art. 14, caput, do Código de Defesa do Consumidor, a responsabilidade do fornecedor por danos causados aos consumidores por defeitos decorrentes da prestação de serviços é objetiva, ou seja, independe da comprovação de culpa.

Sendo que, no caso em apreço, a agência de viagens ré não logrou demonstrar a ocorrência de quaisquer das excludentes de responsabilidade previstas no art. 14, §3º, do Código do Consumidor,  a saber: que, tendo prestado o serviço, o defeito inexiste; ou, a culpa exclusiva do consumidor ou de terceiro.

Com efeito, embora a ré sustente que a autora teria sido previamente informada de que o voo estava cancelado quando do contato em 05/01/2018 (fls. 28/29), no e-mail posteriormente enviado à requerente, em 09/02/2018 (fls. 36/38), constava novamente o voo em questão, sem qualquer indicação ou menção de que este teria sido cancelado ou que mudanças no itinerário haviam sido feitas, ônus de informação que pertencia à ré.

Portanto, sendo certo que a parte ré não logrou êxito em comprovar quaisquer das excludentes de responsabilidade previstas no Código consumerista, evidente a falha na prestação do serviço que impõe o dever de reparar os danos causados à autora. 

Assim, acolho o pedido de ressarcimento do valor correspondente ao preço pago pela passagem originalmente comprada (descontando-se o reembolso já efetuado) e pela diferença no preço da nova passagem adquirida, totalizando o valor de R$ 1.856,11 (um mil oitocentos e cinquenta e seis reais e onze centavos).

No que se refere ao pedido de compensação por danos morais, nesse cenário, entendo que os fatos ultrapassam o que se entende por mero dissabor, devendo o consumidor, pois, ser indenizado pelos danos extrapatrimoniais sofridos. É a jurisprudência:

CONSUMIDOR - TRANSPORTE AÉREO - OPERADORA DE TURISMO - COMERCIALIZAÇÃO DE PACOTE, COM TRANSPORTE AÉREO, HOSPEDAGEM, TRASLADO E SEGURO - LEGITIMIDADE PASSIVA - RECONHECIMENTO - FALHA NA PRESTAÇÃO DO SERVIÇO - CANCELAMENTO DO VOO SEM PRÉVIA COMUNICAÇÃO OU REACOMODAÇÃO - CHEGADA COM ATRASO AO DESTINO - FALTA DE INFORMAÇÕES - DANO MORAL RECONHECIDO - VOTO VENCIDO. "No entendimento da maioria da Turma, a falta de aviso do cancelamento do voo, a ausência de informações precisas da agência de viagens quando contatada pelos consumidores, a necessidade de aquisição de passagens por outra companhia aérea e a chegada no destino com várias horas de atraso, configura dano moral." [...] (TJSC, Recurso Inominado n. NUMERO_PROC, de Lages, rel. Des. Leandro Passig Mendes, Sexta Turma de Recursos - Lages, j. 24-09-2015). (Grifei.)

Acerca do quantum devido, sopesando as circunstâncias do caso, as condições pessoais das partes, bem como o caráter pedagógico da medida, arbitro o valor de R$ 5.000,00 (cinco mil reais) a título de indenização por danos morais.

Após fixar o valor da indenização, cabe dizer que a correção monetária flui do arbitramento (enunciado 362 da Súmula do STJ) e os juros de mora da citação (falta de cumprimento dos deveres do contrato firmado entre as partes - (STJ, EDcl no REsp 400843 / RS, Relator Ministro CARLOS ALBERTO MENEZES DIREITO, j. em 09.08.2007)).


P. R. I.

Arquivem-se oportunamente. 


Florianópolis (SC), 03 de maio de 2019.


Vânia Petermann 

Juíza de Direito
