# Supplementary material for: Regression applied to legal judgments to predict compensation for immaterial damage
Source: PeerJ Comput Sci. 2023 Mar 23;9:e1225. doi: 10.7717/peerj-cs.1225 (PMC10280496; doi:10.7717/peerj-cs.1225)
Supplement: Supplemental Information 2 [file peerj-cs-09-1225-s002.zip › 65.txt]

Autos n° NUMERO_PROC 

Ação: Procedimento do Juizado Especial Cível/PROC 

Autor: AUTOR


Réu: REU


Vistos, etc.


I. Relatório

Relatório dispensado na forma do artigo 38, caput, da Lei 9.099/95.

II. Fundamentação


Julgo antecipadamente o feito, porquanto a solução dos autos pode ser obtida da análise do direito que disciplina a matéria, bem como pelo fato de que as provas carreadas são suficientes para a formação de meu convencimento. Valho-me, pois, do art. 355, I, do Código de Processo Civil.

Além disso, impende ressaltar que a presente demanda se consubstancia em relação de consumo -  uma vez que as partes envolvidas na avença se enquadram nos conceitos de fornecedor e consumidor, dispostos nos arts. 3º e 2º da Lei 8.078/1990, respectivamente - sendo, portanto, imperioso que lhe sejam aplicados os preceitos insculpidos no Código de Defesa do Consumidor.

Friso, ademais, não haver aplicação das Convenções de Varsóvia e de Montreal ao caso em exame, pois o tratado aplica-se exclusivamente a litígios envolvendo transporte aéreo internacional.

Infiro dos autos que o autor adquiriu passagens aéreas para o trecho Florianópolis – Rio de Janeiro – Florianópolis, com chegada prevista no dia 03/08/2018 às 12h45min e retorno previsto para o mesmo horário do dia 05/08/2018, a fim de realizar viagem comemorativa com sua namorada e um casal de amigos. Ocorre, contudo, que o voo de ida foi cancelado, e ao autor foram oferecidas, alternativamente, a possibilidade de realizar a viagem por meio de um ônibus, a realocação em outro voo no dia seguinte pela noite, ou o reembolso do valor pago pelas passagens.

Assim, diante da curta duração de seu passeio, do tempo de realização do trajeto em ônibus e do horário do voo alternativo disponibilizado, optou por não seguir viagem. Solicitou, então, reembolso das passagens, bem como ressarcimento pelas diárias de hotel não utilizadas. Foi orientado a aguardar em uma fila, onde permaneceu por aproximadamente 3 (três) horas em vão, pois o procedimento deveria ser feito pelo telefone.

Nos dias seguintes, entrou em contato com a companhia aérea e foi informado de que não receberia reembolso do valor pago pelo hotel, e que para ressarcimento das passagens deveriam entrar em contato com a MaxMilhas. Feito o contato com esta empresa, o valor das passagens de ida foi rapidamente estornado, sem receber, contudo, a quantia referente às passagens de volta.

Diante disso, requer a condenação da ré ao pagamento de R$ 18.000,00 (dezoito mil reais) a título de indenização por danos morais.

Em sede de contestação, aduz a parte ré que o cancelamento do voo se deu em decorrência das condições climáticas desfavoráveis na data da viagem da parte autora, circunstância  totalmente alheia à vontade da ré, a qual não teve qualquer participação ou culpa no ocorrido. Alega, ainda, que prestou a devida assistência ao autor, nos termos da Resolução 400/2016 da Agência Nacional de Aviação Civil (ANAC), ofertando a reacomodação em voo mais próximo possível ou transporte terrestre alternativo, o que não foi por ele aceito. Afirma também ter realizado reembolso da passagem, conforme documento à fl. 33.

Eximiu-se, no entanto, de trazer aos autos provas que corroborassem sua versão quanto à indisponibilidade de operação no aeroporto ou no trajeto realizado pela parte demandante, ônus que lhe pertencia. A requerida apresenta como meio de prova tão somente uma captura de tela indicando o cancelamento do voo da requerente, em função do mau tempo (fl. 35). Observo, contudo, que no referido documento não há menção de qualquer informação acerca do fechamento do aeroporto indicada por órgão oficial.

Dessa forma a justificativa apresentada não serve como excludente de responsabilidade. Assim, entendo que o mau tempo não serve como justificativa para o atraso relatado.

Em situação similar, já decidiu o Tribunal de Justiça de Santa Catarina: 

O pouso e a decolagem não se operam de forma automática, pela simples vontade de passageiros ou da própria companhia aérea. Em nome da segurança do voo, podem ocorrer atrasos ou mesmo cancelamento de determinados voos. Entretanto, compete à companhia aérea a prova documental, oriunda de órgãos oficiais reconhecidos, de que determinados vôos foram cancelados por circunstâncias absolutamente alheias à vontade da empresa, prova que não pode ser relegada à juntada de extratos com complexas siglas e de interpretação duvidosa, mormente quando outras companhias aéreas estariam operando normalmente no mesmo aeródromo. A prova de caso fortuito ou de força maior que impediu o cumprimento do contrato de transporte pertence à companhia aérea. (TJSC, Apelação Cível n. 2008.601118-2, de Rio do Sul, rel. Des. Leandro Passig Mendes , j. 27-10-2008) (grifou-se)

Assim, caracterizada está a indenização pelos danos morais decorrentes do cancelamento do voo em razão de condições climáticas desfavoráveis. Diante da falha no serviço da companhia aérea ré, o autor teve frustrada a realização da viagem comemorativa.

Nesse contexto, tratando-se de relação regida pelo código consumerista, comprovada a ocorrência do cancelamento e não existindo qualquer excludente de responsabilidade, deve a ré ser condenada a indenizar o autor pelos danos extrapatrimoniais experimentados.

Acerca do quanto devido, tendo em vista os valores arbitrados em situações similares por este Juízo, sem perder de vista o caráter pedagógico e punitivo da cominação, entendo que a quantia de R$ 5.000,00 (cinco mil reais) mostra-se adequada a indenizá-lo pelos infortúnios vivenciados. 

Após fixar o valor da indenização, cabe dizer que a correção monetária flui do arbitramento (enunciado 362 da Súmula do STJ) e os juros de mora da citação (falta de cumprimento dos deveres do contrato firmado entre as partes - (STJ, EDcl no REsp 400843 / RS, Relator Ministro CARLOS ALBERTO MENEZES DIREITO, j. em 09.08.2007)).

A parte autora formulou também pedido de justiça gratuita sem sequer juntar declaração de hipossuficiência ou outros documentos hábeis a comprovar sua condição de vulnerabilidade econômica. 

A gratuidade judiciária deve ser garantida aos que realmente necessitam dessa garantia constitucional, devendo ser concedida aos que efetivamente demonstrarem a condição de hipossuficiência financeira, acostando aos autos documentos que comprovem a condição de se tratar de pessoa com poucos recursos.

Diante deste contexto, indefiro, por ora, o pedido de Justiça Gratuita, pois não comprovada documentalmente e de forma suficiente sua condição de hipossuficiência econômica.


P. R. I.

Arquivem-se oportunamente. 


Florianópolis (SC), 09 de maio de 2019.


Vânia Petermann 

Juíza de Direito
