# Supplementary material for: Regression applied to legal judgments to predict compensation for immaterial damage
Source: PeerJ Comput Sci. 2023 Mar 23;9:e1225. doi: 10.7717/peerj-cs.1225 (PMC10280496; doi:10.7717/peerj-cs.1225)
Supplement: Supplemental Information 2 [file peerj-cs-09-1225-s002.zip › 67.txt]

Autos n° NUMERO_PROC 

Ação: Procedimento do Juizado Especial Cível/PROC 

Autor: AUTOR


Réu: REU


Vistos etc.

I. Relatório

Relatório dispensado na forma do artigo 38, caput, da Lei n. 9.099/95.

II. Fundamentação


Julgo antecipadamente o feito, porquanto a solução da lide pode ser obtida da análise do direito que disciplina a matéria, bem como pelo fato de que as provas carreadas são suficientes para a formação de meu convencimento. Valho-me, pois, do artigo 355, I, do Código de Processo Civil.

No caso em tela, não há pedido de indenização por danos materiais, estando o pleito autoral restrito à condenação da ré ao pagamento de indenização a título de danos morais.

Assim, incabível na hipótese a aplicação das Convenções de Montreal e Varsóvia, visto que, conforme assentado pelo Supremo Tribunal Federal no julgamento do Recurso Extraordinário n. 636661 (repercussão geral), a limitação veiculada pelas normas internacionais incide apenas às indenizações de cunho material, o que não é objeto destes autos.

Desse modo, o requerimento exordial será analisado com base no Código de Defesa do Consumidor, vez que as partes envolvidas na avença se enquadram nos conceitos de fornecedor e consumidor, dispostos nos artigos 3.º e 2.º da Lei n. 8.078/1990, respectivamente.

Pois bem.

Incontroverso, nos autos, que a acionante adquiriu passagens áreas da companhia acionada para viagem internacional que compreendia os trechos Dublin – Paris – São Paulo – Florianópolis, com partida no dia 24/04/2018 e chegada no dia seguinte. Igualmente incontroverso que o voo de Paris para São Paulo foi cancelado em razão de greve de funcionários, o que fez com que a demandante chegasse em seu destino final cerca de 28 (vinte e oito) horas após o horário inicialmente planejado.

A autora, então, alegando falha na prestação dos serviços contratados e aduzindo não ter recebido qualquer auxílio da ré durante a espera pelo novo voo, pleiteia a condenação da demandada ao pagamento de indenização a título de danos morais, no valor de R$ 35.000,00 (trinta e cinco mil reais).

Em contestação, a requerida afirma que a greve de funcionários caracteriza fato de terceiro capaz de afastar a sua responsabilidade civil pelo evento em questão, bem como argumenta inexistir dano moral indenizável no caso em apreço.

Sobre o tema, colaciono precedente do Judiciário catarinense a cujo entendimento me filio:

AÇÃO DE REPARAÇÃO DE DANOS MORAIS. VOO INTERNACIONAL REALIZADO COM ATRASO DEVIDO À OCORRÊNCIA DE GREVE. FALHA NA PRESTAÇÃO DE SERVIÇO. AUSÊNCIA DE ASSISTÊNCIA AOS PASSAGEIROS. DANO MORAL CARACTERIZADO. O atraso significativo de voo caracteriza a prestação inadequada do contrato de transporte, enseja a obrigação do fornecedor disponibilizar assistência material aos passageiros e constitui ato ilícito capaz de ensejar o dano moral in re ipsa, tendo em vista o desconforto e as angústias a que o consumidor é submetido. A greve dos funcionários não constitui fato imprevisível ao contrato de transporte, capaz de caracterizar a excludente de responsabilidade da companhia aérea pelo atraso de voo, mormente se não foi prestado ao consumidor, durante o período de espera, qualquer assistência material. VALOR DA INDENIZAÇÃO. ADEQUAÇÃO. (TJSC, Recurso Inominado n. NUMERO_PROC, de Tubarão, rel. Des. Giancarlo Bremer Nones, Quarta Turma de Recursos - Criciúma, j. 12-07-2016). (grifei).

Assim, quanto à ocorrência de dano moral em situações como a vivenciada pela requerente, salvo as hipóteses de exclusão de responsabilidade dos fornecedores – não vislumbradas no caso em exame –, o simples fato da chegada do passageiro em seu destino final ocorrer horas depois do planejado já é capaz de, por si só, ensejar a indenização pela falha na prestação do serviço contratado, uma vez que o viajante vê-se privado de se locomover para o local desejado, nos termos e nas condições avençadas, sem qualquer motivo legítimo.

Desse modo, o dano extrapatrimonial opera-se, aqui, in re ipsa, ou seja, é presumido. Nesse sentido:

RECURSO INOMINADO. AÇÃO DE INDENIZAÇÃO POR DANOS MORAIS. ATRASO DE VOO. FALHA NA PRESTAÇÃO DE SERVIÇO. [...] "A postergação da viagem superior a quatro horas constitui falha no serviço de transporte aéreo contratado e gera o direito à devida assistência material e informacional ao consumidor lesado, independentemente da causa originária do atraso. O dano moral decorrente de atraso de voo prescinde de prova e a responsabilidade de seu causador opera-se in re ipsa em virtude do desconforto, da aflição e dos transtornos suportados pelo passageiro (REsp 128.0372/SP, Min. Ricardo Villas Bôas Cieva, j. 07.10.2014) [...] (TJSC, Recurso Inominado n. NUMERO_PROC, da Capital - Eduardo Luz, rel. Des. Cláudio Eduardo Regis de Figueiredo e Silva, Primeira Turma de Recursos - Capital, j. 26-07-2018).

Deve a acionada, portanto, ser condenada ao pagamento de indenização pelos danos morais advindos de sua conduta ilícita e suportados pela acionante.

Inexistentes parâmetros objetivos para a fixação da indenização por dano extrapatrimonial, e estando essa no arbítrio motivado do magistrado, na forma do art. 946 do Código Civil, algumas particularidades hão de ser levadas em consideração em relação a cada litigante. Ou seja, incumbe ao magistrado a fixação de verba que corresponda, tanto quanto possível, à situação sócio-econômica do ofensor, sem perder de vista a necessidade de avaliação da repercussão do evento danoso na vida da vítima.

Essas questões exigem que o montante reparatório esteja embasado em critérios de razoabilidade, tendentes a reconhecer e condenar o réu a pagar valor que não importe enriquecimento sem causa ao lesado, mas uma efetiva reparação de caráter moral e uma séria reprimenda ao ofensor, tornando desvantajosa a reincidência. 

Logo, considerando o contexto fático e jurídico narrado, bem como os valores arbitrados por este Juízo em situações similares, tenho por razoável a fixação do montante indenizatório no valor de R$ 10.000,00 (dez mil reais).


P. R. I.  Arquivem-se oportunamente. 

Florianópolis (SC), 10 de maio de 2019.


Vânia Petermann 

Juíza de Direito
