# Supplementary material for: Regression applied to legal judgments to predict compensation for immaterial damage
Source: PeerJ Comput Sci. 2023 Mar 23;9:e1225. doi: 10.7717/peerj-cs.1225 (PMC10280496; doi:10.7717/peerj-cs.1225)
Supplement: Supplemental Information 2 [file peerj-cs-09-1225-s002.zip › 68.txt]

Autos n° NUMERO_PROC 

Ação: Procedimento do Juizado Especial Cível/PROC 

Autor: AUTOR


Réu: REU


Vistos, etc.


I. Relatório

Relatório dispensado na forma do artigo 38, caput, da Lei 9.099/95.

II. Fundamentação


Julgo antecipadamente o feito, porquanto a solução da lide pode ser obtida da análise do direito que disciplina a matéria, bem como por as provas carreadas aos autos serem suficientes para a formação de meu convencimento. Valho-me, pois, do art. 355, I, do Código de Processo Civil.

Além disso, impende ressaltar que a presente demanda se consubstancia em relação de consumo -  uma vez que as partes envolvidas na avença se enquadram nos conceitos de fornecedor e consumidor, dispostos nos arts. 3º e 2º da Lei 8.078/1990, respectivamente - sendo, portanto, imperioso que lhe sejam aplicados os preceitos insculpidos no Código de Defesa do Consumidor.

De início, rechaço a proemial de ilegitimidade passiva suscitada pela companhia aérea ré, por meio da qual foram adquiridas as passagens aéreas de todos os trechos da viagem (fls. 8/11), inclusive daqueles operados pela Interjet, uma vez que a presente demanda trata de responsabilidade por vício na prestação do serviço, cuja tutela pelo art. 20 do Código de Defesa do Consumidor estabelece a responsabilidade solidária de todos os fornecedores. Assim, seja pela teoria da aparência, seja pela parceria desenvolvida para a venda das passagens, é inequívoca a existência da cadeia de consumo formada entre as rés.

Narra a parte autora que adquiriu passagens aéreas de ida e volta para trechos entre São Paulo e Guadalajara (México), por meio do sítio eletrônico da companhia aérea ré. O trajeto internacional (Guarulhos – Cidade do México – Guarulhos) seria operado pela própria acionada, e os trechos domésticos mexicanos (Cidade do México  – Guadalajara – Cidade do México) seriam operados pela empresa parceira, Interjet (fls. 8/11).

Os voos de ida transcorreram normalmente. Ocorre que, ao se apresentar para o check in do voo de retorno no aeroporto de Guadalajara, o autor foi informado por um preposto da Interjet de que não havia reserva em seu nome para o trecho até a Cidade do México. O requerente entrou, então, em contato telefônico com a Latam, mas não obteve êxito em resolver o problema. Assim, a fim de não perder os demais voos, adquiriu nova passagem para o referido trajeto (fl. 12), no valor de R$ 655,86 (seiscentos e cinquenta e cinco reais e oitenta e seis centavos).

Ademais, voltou a entrar em contato com a requerida após o ocorrido (fls. 13/14), e a mesma sugeriu que o autor entrasse diretamente em contato com a Interjet para a solução do seu caso (fl. 15).

Diante disso, requer a condenação da ré ao pagamento de R$ 655,86 (seiscentos e cinquenta e cinco reais e oitenta e seis centavos) a título de danos materiais, bem como ao pagamento de R$ 10.000,00 (dez mil reais) a título de danos morais.

Em sede de contestação, aduz a ré Latam Airlines que os danos experimentados pelo autor resultam exclusivamente de fatos de terceiros, neste caso a empresa aérea Interjet, não havendo, portanto, razões para sua responsabilização.

Pois bem.

Nos termos do art. 14, caput, do Código de Defesa do Consumidor, a responsabilidade do fornecedor por danos causados aos consumidores por defeitos decorrentes da prestação de serviços é objetiva, ou seja, independe da comprovação de culpa.

No caso em apreço, a companhia aérea ré não logrou demonstrar a ocorrência de quaisquer das excludentes de responsabilidade previstas no art. 14, §3º, do Código do Consumidor,  a saber: que, tendo prestado o serviço, o defeito inexiste; ou, a culpa exclusiva do consumidor ou de terceiro.

Com efeito, todas as passagens aéreas, incluindo aquelas operadas pela Interjet, foram adquiridas por meio do sítio eletrônico da ré, que enviou o comprovante de compra e itinerário às fls. 8/11, tornando aplicável ao caso a responsabilidade solidária estabelecida pelo art. 20 do Código do Consumidor, conforme já mencionado. 

Desta forma, não tendo a ré demonstrado a ocorrência de qualquer excludente de responsabilidade, evidente a falha na prestação do serviço que lhe impõe o dever de reparar os danos causados ao autor. 

Assim, acolho o pedido de ressarcimento do valor correspondente ao preço pago pela nova passagem (fl. 12), totalizando a quantia de R$ 655,86 (seiscentos e cinquenta e cinco reais e oitenta e seis centavos) – valor não impugnado especificamente pela ré.

No que se refere ao pedido de compensação por danos morais, entendo que os fatos narrados ultrapassam o que se entende por mero dissabor, devendo o consumidor ser indenizado pelos danos extrapatrimoniais sofridos. É a jurisprudência:

ADMINISTRATIVO. TRANSPORTE AÉREO. SERVIÇO PÚBLICO CONCEDIDO. RESPONSABILIDADE CIVIL OBJETIVA. INDENIZAÇÃO DE DANOS MORAIS E MATERIAIS CONTRA COMPANHIA AÉREA QUE IMPEDIU A VIAGEM SOB ALEGAÇÃO DE NÃO TER SIDO PAGO A PASSAGEM RESERVADA PELA INTERNET. PAGAMENTO COMPROVADO. CONFIRMAÇÃO PELA TRANSPORTADORA. ERRO NO CANCELAMENTO DO BILHETE. EXIGÊNCIA DE AQUISIÇÃO DE NOVA PASSAGEM. OBRIGAÇÃO DE INDENIZAR. DANOS MORAIS. "QUANTUM" INDENIZATÓRIO. REDUÇÃO. DANOS MATERIAIS COMPROVADOS. RECURSO PARCIALMENTE PROVIDO. O fato de o passageiro ter sido impedido de ingressar em voo para o qual pagou a passagem configura ato ilícito e implica a obrigação da companhia aérea de reparar os danos morais disso decorrentes. O "quantum" da indenização do dano moral há de ser fixado com moderação, em respeito aos princípios da razoabilidade e da proporcionalidade, levando em conta não só as condições sociais e econômicas das partes, como também o grau da culpa e a extensão do sofrimento psíquico, de modo que possa significar uma reprimenda ao ofensor, para que se abstenha de praticar fatos idênticos no futuro, mas não ocasione um enriquecimento injustificado para a lesada. (AC n. n. 2013.018145-8, de Criciúma, rel. Des. Jaime Ramos, j. 18.4.2013) (Grifou-se.)

 Além disso, compete aos fornecedores de produtos e serviços, ao tomarem conhecimento de reclamações ou solicitações de seus consumidores, resolverem a questão na esfera extrajudicial e da forma mais célere possível, não podendo o judiciário tolerar o descaso e o caminho tortuoso que muitos imprimem aos seus clientes para o alcance de um direito que lhes assiste desde o início. 

No presente caso, além da ligação realizada pelo passageiro à ré no momento em que foi informado do problema em sua reserva, verifico que a requerida foi cientificada do ocorrido também por outros meios, contudo limitou-se a orientá-lo a buscar a companhia aérea parceira para a solução da situação (fls. 13/15).

Acerca do quantum devido, sopesando as circunstâncias do caso, as condições pessoais das partes, bem como o caráter pedagógico da medida, arbitro o valor de R$ 5.000,00 (cinco mil reais) a título de indenização por danos morais.

Após fixar o valor da indenização, cabe dizer que a correção monetária flui do arbitramento (enunciado 362 da Súmula do STJ) e os juros de mora da citação (falta de cumprimento dos deveres do contrato firmado entre as partes - (STJ, EDcl no REsp 400843 / RS, Relator Ministro CARLOS ALBERTO MENEZES DIREITO, j. em 09.08.2007)).


P. R. I.

Arquivem-se oportunamente. 


Florianópolis (SC), 15 de maio de 2019.


Vânia Petermann 

Juíza de Direito
