# Supplementary material for: Regression applied to legal judgments to predict compensation for immaterial damage
Source: PeerJ Comput Sci. 2023 Mar 23;9:e1225. doi: 10.7717/peerj-cs.1225 (PMC10280496; doi:10.7717/peerj-cs.1225)
Supplement: Supplemental Information 2 [file peerj-cs-09-1225-s002.zip › 69.txt]

Autos n° NUMERO_PROC 

Ação: Procedimento do Juizado Especial Cível/PROC 

Autor: AUTOR


Réu: REU


Vistos, etc.


I. Relatório

Relatório dispensado na forma do artigo 38, caput, da Lei 9.099/95.

II. Fundamentação


Julgo antecipadamente o feito, porquanto a solução da lide pode ser obtida da análise do direito que disciplina a matéria, bem como por as provas carreadas aos autos serem suficientes para a formação de meu convencimento. Valho-me, pois, do art. 355, I, do Código de Processo Civil.

De início, rechaço a proemial de ilegitimidade passiva suscitada pela empresa ré Decolar Ltda., intermediadora da venda das passagens aéreas, uma vez que a presente demanda trata de responsabilidade por vício na prestação do serviço, cuja tutela pelo art. 20 do Código de Defesa do Consumidor estabelece a responsabilidade solidária de todos os fornecedores. Assim, seja pela teoria da aparência, seja pela parceria desenvolvida para a venda e divulgação das passagens, é inequívoca a existência da cadeia de consumo formada entre as rés.

Além disso, impende ressaltar que a presente demanda se consubstancia em relação de consumo, uma vez que as partes envolvidas na avença se enquadram nos conceitos de fornecedor e consumidor, dispostos nos arts. 3º e 2º da Lei 8.078/1990, respectivamente, sendo, portanto, imperioso que lhe sejam aplicados os preceitos insculpidos no Código de Defesa do Consumidor.

Narra a parte autora que adquiriu passagens aéreas de ida e volta, por meio do sítio eletrônico da agência de viagens ré, para itinerário entre Porto Alegre e Cozumel, no México (fls. 18/21), a fim de realizarem sua cerimônia de casamento naquele país. 

Os voos de ida transcorreram normalmente. Ocorre que, ao se apresentarem para o check in do voo de retorno no aeroporto de Cozumel, no dia 01/05/2017, os autores foram surpreendidos com os guichês da companhia aérea fechados (fl.30). Receberam de funcionários do aeroporto a informação de que a referida companhia havia encerrado suas atividades ali no dia anterior, e que esta informação havia sido repassada às agências de viagem desde o dia 05/02/2017.

Assim, os autores entraram em contato com a ré a fim de que fossem realocados em outro voo, mas não obtiveram êxito. Além disso, ao solicitarem hospedagem até que o problema fosse resolvido, receberam a resposta de que em função do feriado no Brasil, a empresa não conseguiria prestar suporte naquele momento. Logo, tiveram que arcar com estas e demais despesas.

Somente após várias ligações, foram reacomodados em voo para o dia 03.05.2017, que partiu de aeroporto diverso, distante 113km de Cozumel, onde se encontravam os autores, que também tiveram que arcar com os custos de transporte até lá. 

Diante disso, requerem a condenação da ré ao pagamento de R$ 1.610,65 (um mil seiscentos e dez reais e sessenta e cinco centavos) referentes aos gastos realizados em função da falha na prestação do serviço, bem como ao pagamento de R$ 36.000,00 (trinta e seis mil reais), sendo R$ 18.000,00 (dezoito mil reais) a cada autor, a título de danos morais.

Em sede de contestação, aduz a parte ré que não possui ingerência na alteração dos voos, não podendo ser responsabilizada por vícios ocorridos com o transporte aéreo, assim como que não havia sido previamente comunicada pela companhia aérea do encerramento de suas atividades no aeroporto de Cozumel. Afirma ainda que prestou todo o suporte devido, reacomodando os autores em outro voo e assumindo este gasto, visto que a companhia aérea não procedeu com a remarcação dos passageiros.

Pois bem.

Nos termos do art. 14, caput, do Código de Defesa do Consumidor, a responsabilidade do fornecedor por danos causados aos consumidores por defeitos decorrentes da prestação de serviços é objetiva, ou seja, independe da comprovação de culpa.

Sendo que, no caso em apreço, a agência de viagens ré não logrou demonstrar a ocorrência de quaisquer das excludentes de responsabilidade previstas no art. 14, §3º, do Código do Consumidor,  a saber: que, tendo prestado o serviço, o defeito inexiste; ou, a culpa exclusiva do consumidor ou de terceiro.

Com efeito, ainda que não existam provas da prévia comunicação à agência de viagens acerca do encerramento das atividades da companhia aérea naquele aeroporto, cabia à ré a prestação da devida assistência aos consumidores, que permaneceram por aproximadamente 2 (dois) dias em outro país, sem a disponibilização de hospedagem, alimentação ou transporte, em constante contato com a ré a fim de serem realocados em novo voo.

Portanto, sendo certo que a parte ré não logrou êxito em comprovar quaisquer das excludentes de responsabilidade previstas no Código consumerista, evidente a falha na prestação do serviço que impõe o dever de reparar os danos causados à autora. 

Assim, acolho o pedido de ressarcimento dos valores correspondentes aos preços pagos pela hospedagem e transporte (fls. 31/35), totalizando o valor de R$ 1.610,65 (um mil seiscentos e dez reais e sessenta e cinco centavos).

No que se refere ao pedido de compensação por danos morais, nesse cenário, entendo que os fatos ultrapassam o que se entende por mero dissabor, devendo o consumidor, pois, ser indenizado pelos danos extrapatrimoniais sofridos. É a jurisprudência:

CONSUMIDOR - TRANSPORTE AÉREO - OPERADORA DE TURISMO - COMERCIALIZAÇÃO DE PACOTE, COM TRANSPORTE AÉREO, HOSPEDAGEM, TRASLADO E SEGURO - LEGITIMIDADE PASSIVA - RECONHECIMENTO - FALHA NA PRESTAÇÃO DO SERVIÇO - CANCELAMENTO DO VOO SEM PRÉVIA COMUNICAÇÃO OU REACOMODAÇÃO - CHEGADA COM ATRASO AO DESTINO - FALTA DE INFORMAÇÕES - DANO MORAL RECONHECIDO - VOTO VENCIDO. "No entendimento da maioria da Turma, a falta de aviso do cancelamento do voo, a ausência de informações precisas da agência de viagens quando contatada pelos consumidores, a necessidade de aquisição de passagens por outra companhia aérea e a chegada no destino com várias horas de atraso, configura dano moral." [...] (TJSC, Recurso Inominado n. NUMERO_PROC, de Lages, rel. Des. Leandro Passig Mendes, Sexta Turma de Recursos - Lages, j. 24-09-2015). (Grifei.)

Ademais, compete aos fornecedores de produtos e serviços, ao tomarem conhecimento de reclamações ou solicitações de seus consumidores, resolverem a questão da forma mais célere possível, não podendo o judiciário tolerar o descaso e o caminho tortuoso que muitos imprimem aos seus clientes para o alcance de um direito que lhes assiste desde o início. 

Acerca do quanto devido, tendo em vista os valores arbitrados em situações similares por este Juízo, bem como ponderando a falta de assistência aos passageiros e o atraso de aproximadamente 2 (dois) dias para chegar ao destino final, sem perder de vista o caráter pedagógico e punitivo da cominação, entendo que a quantia de R$ 30.000,00 (trinta mil reais), sendo R$ 15.000,00 (quinze mil reais) a cada autor, mostra-se adequada a indenizá-los pelos infortúnios vivenciados. 

Após fixar o valor da indenização, cabe dizer que a correção monetária flui do arbitramento (enunciado 362 da Súmula do STJ) e os juros de mora da citação (falta de cumprimento dos deveres do contrato firmado entre as partes - (STJ, EDcl no REsp 400843 / RS, Relator Ministro CARLOS ALBERTO MENEZES DIREITO, j. em 09.08.2007)).


P. R. I.

Arquivem-se oportunamente. 


Florianópolis (SC), 15 de maio de 2019.


Vânia Petermann 

Juíza de Direito
