# Supplementary material for: Regression applied to legal judgments to predict compensation for immaterial damage
Source: PeerJ Comput Sci. 2023 Mar 23;9:e1225. doi: 10.7717/peerj-cs.1225 (PMC10280496; doi:10.7717/peerj-cs.1225)
Supplement: Supplemental Information 2 [file peerj-cs-09-1225-s002.zip › 70.txt]

Autos n° NUMERO_PROC 

Ação: Procedimento do Juizado Especial Cível/PROC 

Autor: AUTOR


Réu: REU


Vistos, etc.

I. Relatório

Relatório dispensado na forma do artigo 38, caput, da Lei 9.099/95.

II. Fundamentação


Julgo antecipadamente o feito, porquanto a solução dos autos pode ser obtida da análise do direito que disciplina a matéria, bem como pelo fato de que as provas carreadas são suficientes para a formação de meu convencimento. Valho-me, pois, do art. 355, I, do Código de Processo Civil.

Além disso, impende ressaltar que a presente demanda se consubstancia em relação de consumo -  uma vez que as partes envolvidas na avença se enquadram nos conceitos de fornecedor e consumidor, dispostos nos arts. 3º e 2º da Lei 8.078/1990, respectivamente - sendo, portanto, imperioso que lhe sejam aplicados os preceitos insculpidos no Código de Defesa do Consumidor.

Friso, ademais, não haver aplicação das Convenções de Varsóvia e de Montreal ao caso em exame, pois o tratado aplica-se exclusivamente a litígios envolvendo transporte aéreo internacional.

Infiro dos autos que os autores compraram passagens aéreas da companhia aérea ré para os trechos Florianópolis – Viracopos – Campo Grande, com chegada prevista no dia 19/10/2017 às 13h50min. Ocorre, contudo, que o primeiro voo decolou de Florianópolis com atraso de aproximadamente 1h (uma hora), e o embarque dos autores no seguinte voo, em Viracopos, não foi permitido. Assim, após contato com a ré, foram realocados em outro voo a fim de cumprirem o último trecho de sua viagem até o destino final, onde chegaram com um atraso de aproximadamente 4h45min (quatro horas e quarenta e cinco minutos).

Alegam, ainda, que a ré se negou a prestar-lhes auxílio com transporte e acomodação durante o tempo de espera pelo novo voo, bem como que perderam um compromisso na cidade de destino em função do atraso.

Diante disso, requerem a condenação da ré ao pagamento de R$ 20.000,00 (vinte mil reais), sendo R$ 10.000,00 (dez mil reais) a cada autor, a título de indenização por danos morais.

Em sede de contestação, aduz a parte ré que houve um atraso no primeiro voo devido ao intenso tráfego aéreo no dia da viagem dos requerentes, ocasionando a perda automática da conexão para o próximo destino e acarretando a necessidade de sua reacomodação em novo voo. Assim, caracterizando-se o trafego aéreo como motivo de força maior, não há razões para sua responsabilização. Sustenta também que cumpriu com o disposto na Resolução n° 400 da Agência Nacional de Aviação Civil (ANAC), tendo reacomodado os autores e disponibilizado voucher de alimentação (fl. 28).

Sem razão a acionada, contudo.

Em situação similar, já decidiu Turma Recursal do Judiciário catarinense:

RECURSO INOMINADO. AÇÃO DE DANOS MORAIS E MATERIAIS. CONTRATO DE TRANSPORTE AÉREO. VOO NACIONAL. ATRASO DO VOO FLORIANÓPOLIS-SÃO PAULO EM APROXIMADAMENTE DUAS HORAS E TRINTA MINUTOS QUE OCASIONA A PERDA DA CONEXÃO PARA BELO HORIZONTE. SENTENÇA DE PROCEDÊNCIA PARA CONDENAR A PARTE RÉ AO PAGAMENTO DE RESSARCIMENTO DOS DANOS MORAIS.    RECURSO DA GOL LINHAS AÉREAS S.A. FALHA NA PRESTAÇÃO DO SERVIÇO. RESPONSABILIDADE CIVIL OBJETIVA. ALTERAÇÃO DO VOO EM DECORRÊNCIA DO TRÁFEGO AÉREO. INEXISTÊNCIA DE COMPROVAÇÃO DE CULPA EXCLUSIVA DO CONSUMIDOR. ALEGAÇÃO DE CASO FORTUITO. EXCLUDENTE DE RESPONSABILIDADE NÃO VERIFICADA. FORTUITO INTERNO. DANO MORAL IN RE IPSA. INSURGÊNCIA DA PARTE RÉ NO TOCANTE À EXISTÊNCIA DO DANO MORAL E SEU ARBITRAMENTO. MONTANTE ARBITRADO EM CONSONÂNCIA COM OS PARÂMETROS DA PROPORCIONALIDADE E RAZOABILIDADE. PRECEDENTES DESTA TURMA RECURSAL. RECURSO CONHECIDO E DESPROVIDO. SENTENÇA CONFIRMADA POR SEUS PRÓPRIOS FUNDAMENTOS.  (TJSC, Recurso Inominado n. NUMERO_PROC, da Capital - Eduardo Luz, rel. Des. Cláudio Eduardo Regis de Figueiredo e Silva, Primeira Turma de Recursos - Capital, j. 26-07-2018). (Grifou-se).

Assim, caracterizada está a indenização pelos danos morais decorrentes do atraso do voo devido ao trafégo aéreo. É cristalina a angústia e o sofrimento vividos por quem necessita passar muito mais tempo do que o programado em aeroportos, retardando sua chegada ao destino.

Cabe salientar ainda que, embora os autores mencionem a perda de um compromisso em função do atraso do voo, não acostaram aos autos qualquer documento que comprove esta versão.

Nesse contexto, tratando-se de relação regida pelo código consumerista, comprovada a ocorrência do cancelamento e, consequentemente, do atraso e não existindo qualquer excludente de responsabilidade, deve a ré ser condenada a indenizar a autora pelos danos extrapatrimoniais experimentados.

Acerca do quanto devido, tendo em vista os valores arbitrados em situações similares por este Juízo, sem perder de vista o caráter pedagógico e punitivo da cominação, ponderando o atraso de aproximadamente 4h45min (quatro horas e quarenta e cinco minutos) e o fato de ter sido prestado algum auxílio aos requerentes (alimentação), entendo que a quantia de R$ 4.000,00 (quatro mil reais), sendo R$ 2.000,00 (dois mil reais) a cada autor, mostra-se adequada a indenizá-los pelos infortúnios vivenciados. 

Após fixar o valor da indenização, cabe dizer que a correção monetária flui do arbitramento (enunciado 362 da Súmula do STJ) e os juros de mora da citação (falta de cumprimento dos deveres do contrato firmado entre as partes - (STJ, EDcl no REsp 400843 / RS, Relator Ministro CARLOS ALBERTO MENEZES DIREITO, j. em 09.08.2007)).


P. R. I.

Arquivem-se oportunamente. 


Florianópolis (SC), 17 de maio de 2019.


Vânia Petermann 

Juíza de Direito
