# Supplementary material for: Regression applied to legal judgments to predict compensation for immaterial damage
Source: PeerJ Comput Sci. 2023 Mar 23;9:e1225. doi: 10.7717/peerj-cs.1225 (PMC10280496; doi:10.7717/peerj-cs.1225)
Supplement: Supplemental Information 2 [file peerj-cs-09-1225-s002.zip › 72.txt]

Autos n° NUMERO_PROC 

Ação: Procedimento do Juizado Especial Cível/PROC 

Autor: AUTOR


Réu: REU


Vistos etc.


I. Relatório

Relatório dispensado na forma do artigo 38, caput, da Lei n. 9.099/95.

II. Fundamentação


Julgo antecipadamente o feito, porquanto a solução dos autos pode ser obtida da análise do direito que disciplina a matéria, bem como pelo fato de que as provas carreadas são suficientes para a formação de meu convencimento. Valho-me, pois, do artigo 355, inciso I, do Código de Processo Civil.

No caso em tela, não há pedido de indenização por danos materiais, uma vez que a parte autora fundamenta o pleito tão somente nos dissabores vivenciados pelos atrasos e idas e vindas em aeroportos, abalos de caráter extrapatrimonial.

Assim, incabível na hipótese a aplicação das Convenções de Montreal e Varsóvia, visto que, conforme assentado pelo Supremo Tribunal Federal no julgamento do Recurso Extraordinário n. 636661 (repercussão geral), a limitação veiculada pelas normas internacionais incide apenas às indenizações de cunho material.

Desse modo, o pedido será analisado com base no Código de Defesa do Consumidor, vez que as partes envolvidas na avença se enquadram nos conceitos de fornecedor e consumidor, dispostos nos artigos 3.º e 2.º da Lei n. 8.078/1990.

Pois bem.

Infiro dos autos que, na data de 02/07/2017, na viagem de retorno referente ao trecho Milão – Nova Iorque, devido a problemas técnicos da aeronave, o voo foi cancelado e a parte autora somente conseguiu chegar a seu destino após aproximadamente 48 (quarenta e oito) horas. Assim, requer, em suma, indenização pelos danos morais daí decorrentes.

Das provas acostadas aos autos, verifico que o voo referente ao trecho Milão – São Paulo, com conexão em Nova Iorque, inicialmente previsto para saída no dia 02/07/20107, às 10:25 horas, e chegada às 09:10 horas do dia 03/07/2017 (fl. 19), partiu somente no dia 03/07/2017, às 22:10 horas (fl. 21) e pousou em São Paulo no dia 04/07/2017, às 05:40 horas (fl. 30), sem necessidade, contudo, de conexão em outra localidade. Dessa forma, entendo que o atraso total para chegada no destino foi de 20:30 horas.

Ainda, observo que é incontroverso o atraso do voo em decorrência de problemas técnicos na aeronave no trecho acima indicado.

Em sede de contestação, aduz a parte ré que o cancelamento do voo ocorreu em razão de um problema técnico na aeronave, tendo inclusive sido prestada toda a assistência à autora (hospedagem/alimentação), medida pela qual está isenta de responsabilidade e o dano alegado se enquadra no mero dissabor.

Eximiu-se, no entanto a ré, de trazer aos autos quaisquer provas que corroborassem sua versão, qual seja, que tomou todas as providências necessárias para que não houvesse qualquer defeito na aeronave. Não cabe aqui falar em ocorrência de força maior, o que isentaria a ré de responsabilidade, vez que é consabido que a necessidade de realização de reparo em aeronave não é capaz de excluir a responsabilidade do prestador de serviços, porquanto a situação é absolutamente previsível. Nesse sentido: 

RECURSO INOMINADO. AÇÃO DE INDENIZAÇÃO POR DANOS MORAIS. CONTRATO DE TRANSPORTE AÉREO. VOO INTERNACIONAL. ATRASO E CANCELAMENTO DO VOO. MANUTENÇÃO DE AERONAVE. PROBLEMAS TÉCNICOS INSERTOS NOS RISCOS DA PRÓPRIA ATIVIDADE. PREVISIBILIDADE. RESPONSABILIDADE CIVIL OBJETIVA DA EMPRESA AÉREA. FALHA NOS SERVIÇOS PRESTADOS. AUSÊNCIA DE ASSISTÊNCIA MÍNIMA E SATISFATÓRIA. DEVER DE INDENIZAR CONFIGURADO. Segundo o Superior Tribunal Justiça "o dano moral decorrente de atraso de voo opera-se in re ipsa. O desconforto, a aflição e os transtornos suportados pelo passageiro não precisam ser provados, na medida em que derivam do próprio fato" (STJ, 4ª Turma, Rel. Min. Raul Araújo, AgRg no Ag 1306693/RJ, j. 16-8-2011) (TJSC, Recurso Inominado n. NUMERO_PROC, da Capital - Eduardo Luz, rel. Des. Rudson Marcos, Primeira Turma de Recursos - Capital, j. 27-04-2017).

Quanto à ocorrência do dano moral em situações de atraso de voo, o simples fato de sua chegada ter demorado mais do que o planejado já enseja condenação da empresa ré pelos danos advindos do atraso. É cristalina a angústia e o sofrimento vividos por quem necessita passar muito mais tempo do que o programado em aeroportos, agravada a situação, no caso, pela necessidade de a parte autora permanecer por horas dentro da aeronave e ter que pernoitar no local. 

Nesse contexto, tratando-se de relação regida pelo Código Consumerista, comprovada a ocorrência do atraso e não existindo qualquer excludente de responsabilidade, deve a parte ré ser condenada a indenizar a parte acionante pelos danos extrapatrimoniais experimentados.

Quanto aos danos morais, muito embora sejam presumidos os incômodos advindos de um atraso de voo, no caso dos autos, observo que a empresa requerida prestou assistência (hospedagem/alimentação) à parte demandante. Apesar de ser esse o comportamento esperado de qualquer companhia aérea que tenha dado causa ao atraso do passageiro, sabe-se que, em grande parte das vezes, isso não ocorre, ficando os consumidores a sua própria sorte.

Assim, tendo em vista os valores arbitrados em situações similares por este Juízo, bem como ponderando o fato de ter sido prestado auxilio à parte autora e o período de atraso (20:30 horas), sem perder de vista o caráter pedagógico e punitivo da cominação, entendo que a quantia de R$ 10.000,00 (dez mil reais) mostra-se adequada a indenizá-la pelos infortúnios vivenciados. 

Após fixar o valor da indenização, cabe dizer que a correção monetária flui do arbitramento (Enunciado n. 362 da Súmula do STJ), e os juros de mora, da citação (falta de cumprimento dos deveres do contrato firmado entre as partes - (STJ, EDcl no REsp 400843 / RS, Relator Ministro CARLOS ALBERTO MENEZES DIREITO, j. em 09.08.2007)).


P. R. I.

Arquivem-se oportunamente. 


Florianópolis (SC), 10 de janeiro de 2019.


Vânia Petermann 

Juíza de Direito
