# Supplementary material for: Regression applied to legal judgments to predict compensation for immaterial damage
Source: PeerJ Comput Sci. 2023 Mar 23;9:e1225. doi: 10.7717/peerj-cs.1225 (PMC10280496; doi:10.7717/peerj-cs.1225)
Supplement: Supplemental Information 2 [file peerj-cs-09-1225-s002.zip › 75.txt]

Autos n° NUMERO_PROC 

Ação: Procedimento do Juizado Especial Cível/PROC 

Autor: AUTOR


Réu: REU


Vistos etc.


I. Relatório

Relatório dispensado na forma do artigo 38, caput, da Lei 9.099/95.

II. Fundamentação


Julgo antecipadamente o feito, porquanto a solução dos autos pode ser obtida da análise do direito que disciplina a matéria, bem como pelo fato de que as provas carreadas são suficientes para a formação de meu convencimento. Valho-me, pois, do artigo 355, inciso I, do Código de Processo Civil.

Preliminarmente, cumpre esclarecer acerca da legislação aplicável ao caso, pois a falha que é causa de pedir da demanda ocorreu em voo internacional.

Em julgamento do Recurso Extraordinário n. 636331, em sede de repercussão geral, assim decidiu a Suprema Corte:

Recurso extraordinário com repercussão geral. 2. Extravio de bagagem. Dano material. Limitação. Antinomia. Convenção de Varsóvia. Código de Defesa do Consumidor. 3. Julgamento de mérito. É aplicável o limite indenizatório estabelecido na Convenção de Varsóvia e demais acordos internacionais subscritos pelo Brasil, em relação às condenações por dano material decorrente de extravio de bagagem, em voos internacionais. 5. Repercussão geral. Tema 210. Fixação da tese: "Nos termos do art. 178 da Constituição da República, as normas e os tratados internacionais limitadores da responsabilidade das transportadoras aéreas de passageiros, especialmente as Convenções de Varsóvia e Montreal, têm prevalência em relação ao Código de Defesa do Consumidor". 6. Caso concreto. Acórdão que aplicou o Código de Defesa do Consumidor. Indenização superior ao limite previsto no art. 22 da Convenção de Varsóvia, com as modificações efetuadas pelos acordos internacionais posteriores. Decisão recorrida reformada, para reduzir o valor da condenação por danos materiais, limitando-o ao patamar estabelecido na legislação internacional. 7. Recurso a que se dá provimento. (RE 636331, Relator(a):  Min. GILMAR MENDES, Tribunal Pleno, julgado em 25/05/2017, PROCESSO ELETRÔNICO DJe-257 DIVULG 10-11-2017 PUBLIC 13-11-2017) (Grifei.)

Desse modo, aplicar-se-ão as normas internacionais naquilo que lhes couber, ou seja, na análise do pedido de danos materiais. Os demais pedidos serão analisados com base no Código de Defesa do Consumidor, vez que as partes envolvidas na avença se enquadram nos conceitos de fornecedor e consumidor, dispostos nos artigos 3.º e 2.º da Lei n. 8.078/1990.

Pois bem. 

Infiro dos autos que, em março de 2017, os requerentes compraram passagens aéreas da requerida, por intermédio de agência de turismo, para viagem no trecho Florianópolis – Rio de Janeiro – Buenos Aires – Ushuaia – El Calafate, com partida em 30/10/2017 e retorno em 13/11/2017. Ocorre que, no dia da viagem, foram surpreendidos com uma ligação da agência informando que o voo da requerida havia sido cancelado em virtude da greve dos controladores de voo.

Alegam os autores que tentaram remarcar as passagens, contudo, em razão do período de férias pré-determinadas, sem possibilidade de alterações, e da falta de opção de passagens aéreas pela companhia ré para viagem no período disponível aos autores, tiveram que efetuar a compra de passagens aéreas por meio de outra companhia, acarretando, assim, na chegada com 1 (um) dia de atraso no destino.

Informam, também, os autores que foram necessários ajustes nas compras de passeios e hospedagens, em virtude das trocas de datas e horários das passagens aéreas.

Assim, requereram, em síntese, a condenação da ré ao pagamento de danos materiais e morais.

Pois bem.

Da análise das alegações e provas acostadas aos autos, entendo ter havido falha na prestação de serviços da ré. Constato também ter sido levantada tese de excludente por conta de greve dos funcionários, porém, não é esse um fato imprevisível, por estar inserido nos riscos da atividade desenvolvida. Nesse sentido:

AÇÃO DE REPARAÇÃO DE DANOS MORAIS. VOO INTERNACIONAL REALIZADO COM ATRASO DEVIDO À OCORRÊNCIA DE GREVE. FALHA NA PRESTAÇÃO DE SERVIÇO. AUSÊNCIA DE ASSISTÊNCIA AOS PASSAGEIROS. DANO MORAL CARACTERIZADO.    O atraso significativo de voo caracteriza a prestação inadequada do contrato de transporte, enseja a obrigação do fornecedor disponibilizar assistência material aos passageiros e constitui ato ilícito capaz de ensejar o dano moral in re ipsa, tendo em vista o desconforto e as angústias a que o consumidor é submetido.   A greve dos funcionários não constitui fato imprevisível ao contrato de transporte, capaz de caracterizar a excludente de responsabilidade da companhia aérea pelo atraso de voo, mormente se não foi prestado ao consumidor, durante o período de espera, qualquer assistência material.   VALOR DA INDENIZAÇÃO. ADEQUAÇÃO. (TJSC, Recurso Inominado n. NUMERO_PROC, de Tubarão, rel. Des. Giancarlo Bremer Nones, Quarta Turma de Recursos - Criciúma, j. 12-07-2016).(grifei)

Ademais, conforme a Convenção de Montreal:

Artigo 19 – Atraso. O transportador é responsável pelo dano ocasionado por atrasos no transporte aéreo de passageiros, bagagem ou carga. Não obstante, o transportador não será responsável pelo dano ocasionado por atraso se prova que ele e seus prepostos adotaram todas as medidas que eram razoavelmente necessárias para evitar o dano ou que lhes foi impossível, a um e a outros, adotar tais medidas.

No caso, a ré disponibilizou assistência de forma parcial aos autores para sanar os problemas advindos do cancelamento do voo, fato que os levou a ter que resolver a situação por intermédio da agência de turismo. Assim, entendo caracterizada a responsabilidade da requerida, restando tão somente a análise acerca da ocorrência do dano.

1. Danos morais

Em sede de contestação, aduz a parte ré que apresentou soluções para que se evitassem maiores transtornos, disponibilizando diversas datas para reacomodação das partes, contudo diante das opções oferecidas, os autores escolheram por conta própria adquirir passagens de outra companhia para seguir viagem. Eximiu-se, no entanto, de apresentar os horários e itinerários disponibilizados, a fim de analisar a razoabilidade destes.

No caso em apreço, os autores foram comunicados acerca do cancelamento do voo somente no dia da viagem. Destaco que a Resolução n. 400/2016 da ANAC prevê uma antecedência mínima de 72 (setenta e duas horas) para comunicação ao passageiro acerca de alterações na forma originalmente contratada.

Ademais, da análise do caderno processual, observo que as partes fizeram um minucioso planejamento da viagem, organizando, de antemão, os passeios entre as conexões previamente adquiridas e, no caso, se optassem pelo reembolso, perderiam todos os planos previamente agendados. No caso, mantiveram a viagem, ainda que por suas próprias expensas e algumas alterações nos passeios e hospedagens, a fim de concluírem seus planos de férias.

Reforçam ainda a questão que em determinado trecho foram obrigados a viajar separadamente de seu filho menor de idade, em virtude de não haver assentos próximos, tendo em vista que a passagem foi adquirida em cima da hora.

Ante o exposto, restam-se evidentes a angústia, o sofrimento e a insegurança dos autores em face do cancelamento com pouca antecedência.

Nesse contexto, tratando-se de relação regida pelo Código Consumerista, comprovada a ocorrência de falha no serviço e não existindo qualquer excludente de responsabilidade, deve a ré ser condenada a indenizar as partes autoras pelos danos extrapatrimoniais experimentados.

Acerca do quanto devido, tendo em vista os valores arbitrados em situações similares por este Juízo, bem como ponderando o fato de os autores terem sido notificados – mesmo que com pouca antecedência, a questão de a ré ter oferecido algumas opções de viagens, ainda que não razoáveis, além de os autores terem recebido auxílio da agência de viagens nas trocas de passagens, passeios e hospedagens, o que extraio dos documentos acostados pelas próprias partes indicando a logomarca da referida agência, entendo que a quantia de R$ 2.000,00 (dois mil reais), por autor, mostra-se adequada para indenizar os infortúnios vivenciados. 

2. Danos materiais

Estabelece o artigo 22, item 1, da Convenção de Montreal: "Em caso de dano causado por atraso no transporte de pessoas, como se especifica no Artigo 19, a responsabilidade do transportador se limita a 4.150 Direitos Especiais de Saque por passageiro."

No caso em apreço, em decorrência do cancelamento do voo, os autores chegaram um dia depois no destino.

A parte autora comprova na exordial os gastos com o pagamento do hotel e alterações no pacote de viagem (fls. 92/93) e das passagens adquiridas em outra companhia (fls. 78/86), os quais não foram impugnados especificamente pela ré.

Assim, entendo devida a restituição do valor despendido na compra de novas passagens, incluindo a do filho menor, vez que há indicação de compra inicial no pacote de viagem incluindo uma criança (fls. 53/55), além do pagamento ter sido efetuado por meio do mesmo cartão de crédito indicado na compra das passagens dos autores (fls. 78/86). O montante corresponde a R$ 6.752,07 (seis mil setecentos e cinquenta e dois reais e sete centavos). Ressalto que referido valor abrange a restituição do valor inicialmente pago nas passagens, R$ 4.330,04 (quatro mil, trezentos e trinta reais e quatro centavos), além da diferença paga a maior, vez que a compra teve que ser efetuada em cima da hora.

Quanto às despesas relativas às hospedagens e transporte, considerando que, em decorrência da alteração dos itinerários, as partes tiveram que permanecer um dia a mais em Buenos Aires e dois em Ushuaia, também cabível a restituição, porém de forma parcial. Isso porque da análise do recibo apresentado como comprovante de pagamento (fls. 92/93), constato a inclusão de gastos com hospedagem de pessoa não indicada no polo ativo da presente demanda, qual seja, Cynthia Sanchez, motivo pelo qual as despesas relacionadas a pessoa mencionada não serão consideradas a título de indenização. Cabe, portanto, a restituição da quantia de  R$ 3.221,32 (três mil, duzentos e vinte e dois reais e trinta e dois centavos).

Dessa forma, estando os valores comprovados dentro do limite da convenção internacional devem ser ressarcidos.


P. R. I.

Arquivem-se oportunamente. 


Florianópolis (SC), 15 de janeiro de 2018.


Vânia Petermann 

Juíza de Direito
