# Supplementary material for: Regression applied to legal judgments to predict compensation for immaterial damage
Source: PeerJ Comput Sci. 2023 Mar 23;9:e1225. doi: 10.7717/peerj-cs.1225 (PMC10280496; doi:10.7717/peerj-cs.1225)
Supplement: Supplemental Information 2 [file peerj-cs-09-1225-s002.zip › 76.txt]

Autos n° NUMERO_PROC 

Ação: Procedimento do Juizado Especial Cível/PROC 

Autor: AUTOR


Réu: REU


Vistos, etc.

I. Relatório

Relatório dispensado na forma do artigo 38, caput, da Lei 9.099/95.

II. Fundamentação


Julgo antecipadamente o feito, porquanto a solução da lide pode ser obtida da análise do direito que disciplina a matéria, bem como por as provas carreadas aos autos serem suficientes para a formação de meu convencimento. Valho-me, pois, do art. 355, I, do Código de Processo Civil.

De início, afasto a preliminar de ilegitimidade passiva suscitada pela ré Oceanair Linhas Aéreas S/A em sua contestação às fls. 43/58 e por Aerovias Del Continente Americano S/A (Avianca), pessoa jurídica que compareceu espontaneamente ao feito e apresentou defesa às fls. 109/119, aduzindo ser parte legítima para responder a presente ação. É que, pela teoria da aparência, ambas são vistas, pelos olhos do consumidor, como detentoras da mesma personalidade jurídica, porque integrantes do mesmo grupo econômico e com sede no mesmo endereço. Aliás, em rápida consulta ao sítio eletrônico da companhia Avianca, é possível visualizar, em seu rodapé, a seguinte indicação: "OceanAir Linhas Aéreas S/A - Av. Washington Luís, 7059 - Campo Belo - SP - CEP: 04627-006 - CNPJ: 025758290001-48".

Sobre o assunto, menciono recente julgado desta Corte de Justiça:

APELAÇÕES CÍVEIS E RECURSO ADESIVO. AÇÃO DE INDENIZAÇÃO POR DANOS MORAIS. [...] ARGUIÇÃO DE ILEGITIMIDADE PASSIVA DA DEMANDADA. EMPRESA QUE FAZ PARTE DO MESMO GRUPO ECONÔMICO E LOCALIZADA NO MESMO ENDEREÇO. TEORIA DA APARÊNCIA. IMPOSSIBILIDADE DE DIFERENCIAÇÃO PELO AUTOR. AGRAVO CONHECIDO E DESPROVIDO. Mesmo que o autor tenha direcionado a ação em desfavor de pessoa jurídica diversa da constante no documento do veículo, o fato dela ser integrante do mesmo grupo econômico, e estabelecida no mesmo endereço, a torna legítima. [...] (TJSC, Apelação Cível n. NUMERO_PROC, de Xaxim, rel. Des. José Agenor de Aragão, 2ª Câmara de Enfrentamento de Acervos, j. 28-06-2018).(grifei)  

Assim, rejeito a suscitada preliminar de ilegitimidade passiva arguida pela ré Oceanair Linhas Aéreas S.A. e DETERMINO a inclusão de Aerovias Del Continente Americano S/A (Avianca) no polo passivo da demanda.

Dito isso, cumpre fixar o regramento aplicável ao caso em apreço.

No ano de 2017, o Supremo Tribunal Federal, ao julgar o Recurso Extraordinário n. 636.331/RJ, em sede de repercussão geral, assim decidiu:

Recurso extraordinário com repercussão geral. 2. Extravio de bagagem. Dano material. Limitação. Antinomia. Convenção de Varsóvia. Código de Defesa do Consumidor. 3. Julgamento de mérito. É aplicável o limite indenizatório estabelecido na Convenção de Varsóvia e demais acordos internacionais subscritos pelo Brasil, em relação às condenações por dano material decorrente de extravio de bagagem, em voos internacionais. 5. Repercussão geral. Tema 210. Fixação da tese: "Nos termos do art. 178 da Constituição da República, as normas e os tratados internacionais limitadores da responsabilidade das transportadoras aéreas de passageiros, especialmente as Convenções de Varsóvia e Montreal, têm prevalência em relação ao Código de Defesa do Consumidor". 6. Caso concreto. Acórdão que aplicou o Código de Defesa do Consumidor. Indenização superior ao limite previsto no art. 22 da Convenção de Varsóvia, com as modificações efetuadas pelos acordos internacionais posteriores. Decisão recorrida reformada, para reduzir o valor da condenação por danos materiais, limitando-o ao patamar estabelecido na legislação internacional. 7. Recurso a que se dá provimento. (STF, RE 636331, Relator  Min. Gilmar Mendes, Tribunal Pleno, j. 25/05/201).

Dessa forma, evidente que a observância das normas internacionais é limitada ao que lhes compete, isto é, na análise do pedido de danos materiais. No que tange os demais pedidos, estes devem ser apreciados em consonância com o Código de Defesa do Consumidor, posto que as partes se enquadram nos conceitos jurídicos de consumidor e fornecedor de serviços, conforme os artigos 2° e 3° da Lei n. 8.078/1990.

No caso em análise, o pedido indenizatório formulado diz respeito apenas ao dano extrapatrimonial, razão pela qual o pleito será analisado conforme preceitua o CDC.

Sustenta a Autora ter adquirido passagens aéreas das companhias Rés para viagem internacional de São Paulo/Brasil a San José/Costa Rica, havendo escala em Bogotá/Colômbia, com partida à 01h10min do dia 05/08/2017 e chegada, no mesmo dia, às 09h25min (fl. 19)  Entretanto, aduz que, a caminho para o aeroporto de São Paulo, descobriu a alteração unilateral de seu voo para 05h:55min do dia seguinte. 

Não obstante, afirma que pernoitou no saguão do aeroporto sem nenhum auxílio por parte das Rés. Aduz, ainda, que a viagem fora programada com mais 08 (oito) mulheres tendo o intuito da prática do surf, sendo a Autora responsável pela organização e por ser coaching das demais. Dessa forma, despendeu esforços em alocar o grupo num mesmo voo, já que a empresa aérea as separaram.

Afirma, ainda, que a programação inicialmente tinha o objetivo de aproveitar o primeiro dia da viagem para surfar, mas que fora prejudicada pois chegaram apenas às 16h, lesando não apenas uma pessoa, mas sim um grupo. Desse modo, entrou em contato com a parte Ré para tentar uma negociação extrajudicial, porém não obteve êxito.

Diante do exposto, requereu em síntese, indenização por danos morais em R$ 10.000,00 (dez mil reais).

Em contestações, aduzem as Rés que a alteração do voo foi realizada em decorrência da  incapacidade  - por motivos de saúde - do piloto, o que exigiu a formação de nova tripulação.  Sustentam, também, que não houve atraso significativo a ponto de trazer prejuízos, vez que não ultrapassou 04 (quatro) horas como dispõe as regras da ANAC. Ademais, afirmam que a companhia aérea auxiliou a passageira de maneira satisfatória para a resolução do imbróglio, fornecendo integral suporte e assistência, aludindo, assim, a inexistência de ato ilícito e de danos indenizáveis. Pugnam, por consequência, pela improcedência dos pedidos exordiais.

Pois bem.

Verifico que é fato incontroverso a alteração do voo referente a viagem de ida da Autora de São Paulo a San José no dia 05/08/2017 de 01h10min para 05h55min, conforme atesta o documento emitido pela companhia aérea (fl. 21).

Desse modo, teve a Autora que suportar o atraso do voo de quase 05 (cinco) horas, o qual obrigou-a pernoitar no saguão do aeroporto sem qualquer tipo de assistência por parte da companhia aérea. Não obstante, acabou chegando ao seu destino final com retardo de aproximadamente 07 (sete) horas, impedindo de realizar a programação inicial da Autora e do grupo a qual era responsável.

Por outro lado, ao aduzir que o atraso deu-se por necessidade de nova tripulação, a empresa Ré deixou de carrear aos autos qualquer prova que embasasse sua alegação. Bem como deixou de comprovar a alegada assistência a Autora e o não atraso de mais de 07 (sete) horas na chegada, ônus que lhe incumbia.

Não bastasse, a natureza consumerista da relação que é objeto desta demanda, reforça ônus probante da empresa ré, visto que detém maior capacidade técnica e econômica para fazê-lo do que o consumidor, parte hipossuficiente da relação. 

Dessa forma, é evidente a presença dos requisitos caracterizadores da responsabilidade civil da companhia aérea.

Consequentemente, exsurge o dever das Rés de indenizar os danos decorrentes da sua conduta antijurídica, prescindindo da demonstração de culpa, pois tratando-se de relação de consumo, a responsabilidade do fornecedor de produtos ou serviços é objetiva - ou seja, exige-se a comprovação da prática de conduta comissiva ou omissiva causadora de prejuízo à esfera patrimonial ou extrapatrimonial de outrem, independentemente de culpa, somente se eximindo da responsabilidade se comprovar a ocorrência de alguma das excludentes previstas no artigo 14 , §3º, do Código de Defesa do Consumidor.

Em relação à (in)existência de abalo anímico indenizável, considero-o manifesto, porquanto as circunstâncias do caso concreto denotam infortúnios que em muito extrapolam os meros inconvenientes da vida cotidiana, notadamente a alteração unilateral e injustificado de voo, submetendo a Autora a pernoitar em saguão do aeroporto sem qualquer auxílio da companhia aérea, como também, a impossibilidade de usufruir do primeiro dia de viagem.

Nesse sentido:

APELAÇÃO CÍVEL. AÇÃO INDENIZATÓRIA. TRANSPORTE AÉREO. ATRASO DE VOO. SENTENÇA DE PROCEDÊNCIA.   RECURSO DA DEMANDADA. APLICABILIDADE DO CÓDIGO DE DEFESA DO CONSUMIDOR. PEDIDO DE REFORMA DA SENTENÇA AO ARGUMENTO DE QUE O ATRASO DO VOO DECORREU DE CASO FORTUITO OU FORÇA MAIOR. INSUBSISTÊNCIA. MANUTENÇÃO NA AERONAVE QUE CONFIGURA FORTUITO INTERNO. APLICAÇÃO DA TEORIA DO RISCO DA ATIVIDADE-ECONÔMICA. RESPONSABILIDADE OBJETIVA RECONHECIDA. INTELIGÊNCIA DO ARTIGO 14 DO CÓDIGO DE DEFESA DO CONSUMIDOR.   PLEITO DE AFASTAMENTO DA CONDENAÇÃO POR DANOS MORAIS. INSUBSISTÊNCIA. ATRASO DESARRAZOADO E DESPROPORCIONAL DO VOO DOS AUTORES POR APROXIMADAMENTE 5 (CINCO) HORAS. PASSAGEIROS EM CONEXÃO INTERNACIONAL OBRIGADOS A PERNOITAR NO AEROPORTO. REQUERIDA, ADEMAIS, QUE DEIXOU DE PRESTAR QUALQUER TIPO DE ASSISTÊNCIA E/OU INFORMAÇÃO AOS CONSUMIDORES. OFENSA À INTEGRIDADE PSÍQUICA DOS REQUERENTES DEMONSTRADA. ABALO MORAL CONFIGURADO.[...]  (TJSC, Apelação Cível n. NUMERO_PROC, da Capital, rel. Des. Denise Volpato, Sexta Câmara de Direito Civil, j. 06-03-2018). (grifei)


Destarte, a situação é agravada quando a Autora é responsável por expectativas e anseios não apenas dela, mas de um grupo de pessoas que dependem de seus atos. Além do mais, teve que suportar o fardo de ser capaz de que cumprir com os compromissos e objetivos da viagem.

Acerca do quanto devido, inexistentes parâmetros objetivos para a fixação do dano moral e estando esta no arbítrio motivado do magistrado, na forma do art. 946 do Código Civil, algumas particularidades hão de ser levadas em consideração em relação a cada litigante. Ou seja, incumbe ao magistrado a fixação de verba que corresponda, tanto quanto possível, à situação sócio-econômica do ofensor, sem perder de vista a necessidade de avaliação da repercussão do evento danoso na vida da vítima.

Assim, sopesando as circunstâncias do caso, a condição econômica das partes e o caráter pedagógico da cominação, entendo que a quantia de R$ 6.000,00 (seis mil reais) mostra-se adequada a indenizar a parte acionante pelos danos vivenciados. 

Após fixar o valor da indenização, cabe dizer que a correção monetária flui do arbitramento (enunciado 362 da Súmula do STJ) e os juros de mora da citação (falta de cumprimento dos deveres do contrato firmado entre as partes - (STJ, EDcl no REsp 400843 / RS, Relator Ministro CARLOS ALBERTO MENEZES DIREITO, j. em 09.08.2007)).

Por fim, indefiro a gratuidade da justiça à autora - neste momento -  pela falta de demonstração da necessidade, notadamente por fazer uso de voo internacional não acessível às pessoas carentes.


P. R. I.

Arquivem-se oportunamente.


Florianópolis (SC),  18 de dezembro de 2018.

Vânia Petermann 

Juíza de Direito
