# Supplementary material for: Regression applied to legal judgments to predict compensation for immaterial damage
Source: PeerJ Comput Sci. 2023 Mar 23;9:e1225. doi: 10.7717/peerj-cs.1225 (PMC10280496; doi:10.7717/peerj-cs.1225)
Supplement: Supplemental Information 2 [file peerj-cs-09-1225-s002.zip › 77.txt]

Autos n° NUMERO_PROC 

Ação: Procedimento do Juizado Especial Cível/PROC 

Autoras: AUTOR


Ré: REU


Vistos, etc.


I. Relatório

Relatório dispensado na forma do artigo 38, caput, da Lei 9.099/95.

II. Fundamentação


Julgo antecipadamente o feito, porquanto a solução da lide pode ser obtida da análise do direito que disciplina a matéria, bem como por as provas carreadas aos autos serem suficientes para a formação de meu convencimento. Valho-me, pois, do art. 355, I, do Código de Processo Civil.

Preliminarmente, cumpre esclarecer acerca da aplicabilidade das Convenções de Varsóvia e Montreal ao caso em tela.

Em julgamento do Recurso Extraordinário n. 636331, em sede de repercussão geral, assim decidiu a Suprema Corte:

Recurso extraordinário com repercussão geral. 2. Extravio de bagagem. Dano material. Limitação. Antinomia. Convenção de Varsóvia. Código de Defesa do Consumidor. 3. Julgamento de mérito. É aplicável o limite indenizatório estabelecido na Convenção de Varsóvia e demais acordos internacionais subscritos pelo Brasil, em relação às condenações por dano material decorrente de extravio de bagagem, em voos internacionais. 5. Repercussão geral. Tema 210. Fixação da tese: "Nos termos do art. 178 da Constituição da República, as normas e os tratados internacionais limitadores da responsabilidade das transportadoras aéreas de passageiros, especialmente as Convenções de Varsóvia e Montreal, têm prevalência em relação ao Código de Defesa do Consumidor". 6. Caso concreto. Acórdão que aplicou o Código de Defesa do Consumidor. Indenização superior ao limite previsto no art. 22 da Convenção de Varsóvia, com as modificações efetuadas pelos acordos internacionais posteriores. Decisão recorrida reformada, para reduzir o valor da condenação por danos materiais, limitando-o ao patamar estabelecido na legislação internacional. 7. Recurso a que se dá provimento. (RE 636331, Relator(a):  Min. GILMAR MENDES, Tribunal Pleno, julgado em 25/05/2017, PROCESSO ELETRÔNICO DJe-257 DIVULG 10-11-2017 PUBLIC 13-11-2017) (Grifei.)

Desse modo, na análise dos pedidos de indenização por danos materiais decorrentes de transporte aéreo, imperiosa a aplicação das normas internacionais pertinentes à matéria, sobretudo as Convenções de Varsóvia (promulgada, no ordenamento jurídico brasileiro, pelo Decreto n. 20.704/31) e de Montreal (promulgada, no Brasil, por meio do Decreto n. 5.910/06).

Quanto aos demais pedidos formulados, o exame deve ser realizado sob a ótica da legislação consumerista brasileira, uma vez que as partes envolvidas na avença se enquadram nos conceitos de fornecedor e consumidor, dispostos, respectivamente, nos arts. 3º e 2º do Código de Defesa do Consumidor.

Sustentam as Autoras terem adquirido passagens de ida e volta referentes ao trecho São Paulo/Brasil – Milão/Itália, de datas 28/08/2017 e 14/09/2017. Contudo, alegam que, ao chegarem no aeroporto de Milão com o intuito de retornarem ao Brasil, foram surpreendidas com o cancelamento do voo, sem qualquer motivo, sendo realocadas em outro voo dois dias depois, ou seja, 16/09/2017 às 22h10min. 

Nesse viés, afirmam que a empresa aérea não tentou solucionar o problema, vez que a Autora Marina possuía aula de pós-graduação no dia seguinte a data programada para retorno. Do mesmo modo, aduzem que nenhuma assistência fora providenciada pela Ré como auxílio transporte, alimentação e hospedagem.

Pleiteiam, assim, indenização por danos materiais, no importe de R$ 2.436.72 (dois mil, quatrocentos e trinta seis reais e setenta dois centavos); bem como, danos morais, valorados em R$ 10.000,00 (dez mi reais) para a Autora Celita e R$ 15.000,00 (quinze mil reais) para Autora Marina.

Em sede de contestação, aduz a Ré ausência de responsabilidade por força maior, mais especificamente devido ao grave furacão Irma, o qual teria assolado Miami, local em que as Autoras iriam fazer conexão no retorno ao Brasil. Afirma, também, que os danos materiais não restaram demonstrado exclusivamente em razão do cancelamento, assim como os comprovantes dos gastos estão em língua estrangeira. Por fim, refutam a existência de dano moral, vez que o cancelamento do voo se deu por acontecimentos totalmente imprevisíveis, não gerando graves resultados às Autoras. 

Pois bem.

Conforme o art. 14, do Código de Defesa do Consumidor, o fornecedor de serviços responde, independentemente da existência de culpa, pela reparação dos danos causados aos consumidores por defeitos relativos à prestação dos serviços, bem como por informações insuficientes ou inadequadas sobre sua fruição e riscos. 

No caso em apreço, observo que é fato incontroverso o cancelamento do voo de volta das Autoras de Milão/Itália a São Paulo/Brasil no dia 14/09/2017. 

Destarte, a empresa Ré reconhece o cancelamento, mas alega que este se deu por força maior em razão da passagem do furacão Irma. Porém, limita-se a acostar fotos de jornais (fls. 65/69), as quais apenas informam a existência deste e suas consequências datadas de 09 e 11/09/2017. Assim, inexistem evidências concretas acerca do impeditivo na operação de pouso e decolagem na data em questão. 

Além disso, conforme apontado pelas Autoras às fls. 37/59, as quais também carrearam aos autos reportagens jornalísticas que divulgam a reabertura do aeroporto de Miami em 12/09/2017, como também operações de voos, demonstra que o furação Irma ocorreu em data anterior a programada para o retorno das Autoras.

Desse modo, infere-se que o aeroporto de Miami já estava em funcionamento no dia do voo das Autoras, assim como sem impedimentos relativos ao trecho Miami – São Paulo. Portanto, afasto a excludente de responsabilidade sustentada pela Ré e constato a falha no serviço prestado.

Com efeito, reputo cristalina a responsabilidade civil da Ré pelo evento danoso em apreço e passo, então, à análise dos pedidos autorais.

No que concerne aos danos materiais, pretendem as Autoras condenação da Ré ao pagamento do equivalente a R$ 2.436,72 (dois mil quatrocentos e trinta e seis reais e setenta e dois centavos).

Estabelece a Convenção de Montreal, em seu artigo 19: 

O transportador é responsável pelo dano ocasionado por atrasos no transporte aéreo de passageiros, bagagem ou carga. Não obstante, o transportador não será responsável pelo dano ocasionado por atraso se prova que ele e seus prepostos adotaram todas as medidas que eram razoavelmente necessárias para evitar o dano ou que lhes foi impossível, a um e a outros, adotar tais medidas." Como já disposto no item anterior, eximiu-se a ré de comprovar a excludente.

Desse modo, a empresa Ré deixou de comprovar circunstância excludente de responsabilidade como também a integral assistência que alegar ter disponibilizado.

Por outro lado, as Autoras fizeram provas de seus prejuízos materiais, que compreenderam o valor desembolsado com serviço de traslado, alimentação e hospedagem. Agrego que não é razoável a restituição de valores gastos com bebidas alcóolicas como espumante, por exemplo, por não condizerem com a situação do fato.

 Assim, analisando os comprovantes anexados às fls. 22/30, que apesar de estarem em língua estrangeira é de fácil compreensão, acrescento que a quantia totaliza o valor de EUR 497,88. O montante equivale, na moeda corrente brasileira, a  R$ 1.854,80 (um mil oitocentos e cinquenta e quatro reais e oitenta centavos), conforme conversão realizada pelo sistema do Banco Central do Brasil com o câmbio da data de ocorrência do fato.

Saliento, ademais, que, muito embora a Convenção de Montreal prescreva, em seu art. 22, item 1, que "Em caso de dano causado por atraso no transporte de pessoas, como se especifica no Artigo 19, a responsabilidade do transportador se limita a 4.150 Direitos Especiais de Saque por passageiro" (o que corresponde, hoje, a pouco mais de R$ 20.000,00), a pretensão autoral está longe de alcançar o limite estabelecido na norma internacional. 

Assim, imperiosa a condenação da Ré ao pagamento de indenização pelo dano material que deu causa e que pelas Autoras foi suportado.

Noutra senda, a respeito dos danos morais, aplicável, no ponto, a legislação consumerista brasileira.

Em relação ao pedido de ressarcimento por danos morais, observo que restam cristalinas as angustias e aflições suportadas pelas Autoras, as quais ultrapassam o limite do mero aborrecimento e repercutem diretamente na esfera da dignidade. Ademais, os transtornos decorrentes do cancelamento do voo no momento do embarque, sem justificativa plausível, constituem evidente descaso e desrespeito ao consumidor, além de extrapolarem qualquer limite de razoabilidade e configurarem grave falha na prestação do serviço. 

É esse também o entendimento da Quinta Turma de Recursos de Santa Catarina:

RECURSO INOMINADO. AÇÃO DE INDENIZAÇÃO POR DANOS MORAIS. CONSUMIDOR. LEGITIMIDADE PASSIVA CARACTERIZADA. VOO CANCELADO. VIAGEM DE FÉRIAS. MAU TEMPO. RESPONSABILIDADE OBJETIVA. DEVER DE INDENIZAR CONFIGURADO. VALOR DA REPARAÇÃO MANTIDO (R$ 5.000,00 PARA CADA AUTOR). RECURSO CONHECIDO. SENTENÇA CONFIRMADA. "O cancelamento de voo, quando não há comprovação de justificativa plausível determinada por condições climáticas adversas ou por impedimento determinado por terceiro, sujeita a companhia aérea à indenização dos danos sofridos por passageiros que, além dos inúmeros percalços a que se sujeitaram e do mau atendimento que lhes foi prestado, não tendo viajado na data prevista, perderam seus compromissos, sejam eles de ordem pessoal, patrimonial ou profissional. Mesmo na hipótese de eventual intempérie, responde a empresa aérea que se abstém de prestar informações corretas e precisas a seus passageiros e não lhes fornece acomodação em hotel, alimentação e cuidados, quando necessários, a fim de minimizar os prejuízos e o sofrimento dos usuários. [...] (TJSC, Apelação Cível n. 2013.057773-8, de Blumenau, rel. Des. Jaime Ramos, j. 26-09-2013)." (TJSC, Recurso Inominado n. 2012.501901-8, de Joinville, rel. Des. Uziel Nunes de Oliveira, Quinta Turma de Recursos - Joinville, j. 24-09-2014). (Grifei)


Nesse contexto, tratando-se de relação regida pelo Código Consumerista, comprovada a ocorrência do cancelamento e não existindo qualquer excludente de responsabilidade, deve a Ré ser condenada a indenizar as Autoras pelos danos extrapatrimoniais experimentados.

Dessa forma, ao calcular o quantum devido, sopesando as circunstâncias do caso, as condições pessoais das partes, bem como o caráter pedagógico da medida, arbitro o valor de R$ 10.000,00 (dez mil reais) a cada Autora, a título de indenização por danos morais, totalizando R$ 20.000,00 (vinte mil reais). Somo que apesar da Autora Marina ter pleiteado dano moral maior, deixou de comprovar a perda do compromisso de pós-graduação, ônus que lhe pertencia.


P. R. I.

Arquivem-se oportunamente. 

Florianópolis (SC), 23 de janeiro de 2019.


Vânia Petermann 

Juíza de Direito
