# Supplementary material for: Regression applied to legal judgments to predict compensation for immaterial damage
Source: PeerJ Comput Sci. 2023 Mar 23;9:e1225. doi: 10.7717/peerj-cs.1225 (PMC10280496; doi:10.7717/peerj-cs.1225)
Supplement: Supplemental Information 2 [file peerj-cs-09-1225-s002.zip › 78.txt]

Autos n° NUMERO_PROC 

Ação: Procedimento do Juizado Especial Cível/PROC 

Autor: AUTOR


Réu: REU


Vistos, etc.


I. Relatório

Relatório dispensado na forma do artigo 38, caput, da Lei 9.099/95.

II. Fundamentação


Julgo antecipadamente o feito, porquanto a solução da lide pode ser obtida da análise do direito que disciplina a matéria, bem como por as provas carreadas aos autos serem suficientes para a formação de meu convencimento. Valho-me, pois, do art. 355, I, do Código de Processo Civil.

Além disso, impende ressaltar que a presente demanda se consubstancia em relação de consumo, uma vez que as partes envolvidas na avença se enquadram nos conceitos de fornecedor e consumidor, dispostos nos arts. 3º e 2º da Lei 8.078/1990, respectivamente, sendo, portanto, imperioso que lhe sejam aplicados os preceitos insculpidos no Código de Defesa do Consumidor.

Sustenta a parte autora que, muito embora tenha realizado o check-in no voo de trecho Panamá – Porto Alegre, contratado com a requerida, foi impedida de embarcar. Afirma que depois de várias horas no aeroporto, sem entender bem o que estava sendo explicado, pois não havia nenhum atendente que falasse sua língua, foi alocada em um hotel e recebeu alimentação. No dia seguinte, novamente não foi capaz de embarcar no voo previsto, sendo necessário fazer conexão em outro estado da federação (RJ), com um atraso de mais quatro horas do horário inicialmente previsto. Em razão disso, perdeu dois dias de trabalho e recebeu advertência.

Em sede de contestação, aduz a parte ré que não houve falha na prestação do serviço, uma vez que não se trata de caso de overbooking, mas sim de oversell, não cometendo nenhum ilícito.

De início, verifico que, muito embora a ré negue o overbooking, utilizando-se de termo distinto, fácil verificar que esse corresponde exatamente a mesma prática: Overbooking ou Overselling (Português: sobrevenda) é um termo utilizado por empresas que se refere a prática de vender um serviço em quantidade maior do que a capacidade que a empresa pode fornecer (Extraído de https://pt.wikipedia.org/wiki/Overbooking. Consulta em 21/01/2019).

Ainda que fosse o caso de excesso de peso, alegado pela ré, é certo que tal medida não afasta o dever da ré em reparar os consumidores pelos danos daí decorrentes, uma vez que se trata de risco inerente à própria atividade e, consabido, de fácil fácil verificação com antecedência. 

Oras, se a autora foi capaz de fazer check in e despachar sua bagagem, naquele momento a ré já tinha como saber da capacidade da aeronave e do peso desse, não podendo se admitir que obrigue a consumidora a passar várias horas no aeroporto sem a solução que deveria ser a primeira, ou seja, acomodação e alimentação.

Além disso, nenhuma palavra a ré teceu a respeito do atraso no segundo dia, quando efetivamente a autora conseguiu um voo para o Brasil, o que torna incontroverso esse ponto.

Nesse viés, de acordo com o art. 14 do Código de Defesa do Consumidor, o fornecedor de serviços possui responsabilidade objetiva, respondendo independentemente da existência de culpa. 

Em relação ao pedido de ressarcimento por danos morais, observo que restam cristalinas as angustias e aflições suportadas pela parte autora, as quais ultrapassam o limite do mero aborrecimento e repercutem diretamente na esfera de sua dignidade. Ademais, os transtornos decorrentes prática abusiva de overbooking constituem evidente descaso e desrespeito ao consumidor, além de extrapolarem qualquer limite de razoabilidade e configurarem grave falha na prestação do serviço. 

É esse também o entendimento da Primeira Turma de Recursos da Capital:

RECURSO INOMINADO - AÇÃO INDENIZATÓRIA POR DANOS MORAIS E MATERIAIS - TRANSPORTE AÉREO - OVERBOOKING - RESPONSABILIDADE DA COMPANHIA DE AVIAÇÃO - CONFIGURAÇÃO DO DANO MORAL - SENTENÇA MANTIDA POR SEUS PRÓPRIOS FUNDAMENTOS - RECURSO DESPROVIDO.  


RECURSO INOMINADO - AÇÃO INDENIZATÓRIA POR DANOS MORAIS - TRANSPORTE AÉREO - OVERBOOKING - RESPONSABILIDADE DA COMPANHIA DE AVIAÇÃO - CONFIGURAÇÃO DO DANO MORAL - SENTENÇA MANTIDA POR SEUS PRÓPRIOS FUNDAMENTOS - RECURSO DESPROVIDO - RECURSO ADESIVO DO AUTOR - AUSÊNCIA DE PREVISÃO LEGAL - ENUNCIADO 88 DO FONAJE - APELO NÃO CONHECIDO.

Some-se a isso tudo o fato de a autora ter sido advertida por seu empregador, causando-lhe problemas e risco de perda do emprego, o que restou devidamente comprovado à fl. 33.

Por fim, a alegada ajuda financeira que a ré defende ter prestado à autora, no valor de U$ 400 (quatrocentos dólares), não possui embasamento em nenhuma prova, limitando-se a ré a apresentar números aleatórios de seu sistema. Importe desse deveria, no mínimo, vir acompanhado de documento que atestasse o efetivo recebimento pela consumidora.

Logo, deve a companhia ré indenizar a parte autora pelos prejuízos de ordem moral suportados. 

Dessa forma, ao calcular o quantum devido, sopesando as circunstâncias do caso, as condições pessoais das partes, bem como o caráter pedagógico da medida, arbitro o valor de R$ 17.000,00 (dezessete mil reais) a título de indenização por danos morais, valor a ser atualizado monetariamente (INPC) a contar desta decisão e sob a incidência de juros de 1% (um por cento) ao mês a partir da citação, por se tratar de responsabilidade contratual.


P. R. I.

Arquivem-se oportunamente. 

Florianópolis (SC), 21 de janeiro de 2019.


Vânia Petermann 

Juíza de Direito
