# Supplementary material for: Regression applied to legal judgments to predict compensation for immaterial damage
Source: PeerJ Comput Sci. 2023 Mar 23;9:e1225. doi: 10.7717/peerj-cs.1225 (PMC10280496; doi:10.7717/peerj-cs.1225)
Supplement: Supplemental Information 2 [file peerj-cs-09-1225-s002.zip › 80.txt]

Autos n° NUMERO_PROC 

Ação: Procedimento do Juizado Especial Cível/PROC 

Autor: AUTOR


Réu: REU


Vistos etc.

I. Relatório

Relatório dispensado na forma do artigo 38, caput, da Lei 9.099/95.

II. Fundamentação


Julgo antecipadamente o feito, porquanto a solução dos autos pode ser obtida da análise do direito que disciplina a matéria, bem como pelo fato de que as provas carreadas são suficientes para a formação de meu convencimento. Valho-me, pois, do artigo 355, inciso I, do Código de Processo Civil.

Preliminarmente, cumpre esclarecer acerca da aplicabilidade das Convenções de Varsóvia e Montreal ao caso em tela.

Em julgamento do Recurso Extraordinário n. 636331, em sede de repercussão geral, assim decidiu a Suprema Corte:

Recurso extraordinário com repercussão geral. 2. Extravio de bagagem. Dano material. Limitação. Antinomia. Convenção de Varsóvia. Código de Defesa do Consumidor. 3. Julgamento de mérito. É aplicável o limite indenizatório estabelecido na Convenção de Varsóvia e demais acordos internacionais subscritos pelo Brasil, em relação às condenações por dano material decorrente de extravio de bagagem, em voos internacionais. 5. Repercussão geral. Tema 210. Fixação da tese: "Nos termos do art. 178 da Constituição da República, as normas e os tratados internacionais limitadores da responsabilidade das transportadoras aéreas de passageiros, especialmente as Convenções de Varsóvia e Montreal, têm prevalência em relação ao Código de Defesa do Consumidor". 6. Caso concreto. Acórdão que aplicou o Código de Defesa do Consumidor. Indenização superior ao limite previsto no art. 22 da Convenção de Varsóvia, com as modificações efetuadas pelos acordos internacionais posteriores. Decisão recorrida reformada, para reduzir o valor da condenação por danos materiais, limitando-o ao patamar estabelecido na legislação internacional. 7. Recurso a que se dá provimento. (RE 636331, Relator(a):  Min. GILMAR MENDES, Tribunal Pleno, julgado em 25/05/2017, PROCESSO ELETRÔNICO DJe-257 DIVULG 10-11-2017 PUBLIC 13-11-2017) (Grifei.)

Desse modo, aplicar-se-ão as normas internacionais naquilo que lhes couber, ou seja, na análise do pedido de danos materiais. Os demais pedidos serão analisados com base no Código de Defesa do Consumidor, vez que as partes envolvidas na avença se enquadram nos conceitos de fornecedor e consumidor, dispostos nos artigos 3.º e 2.º da Lei n. 8.078/1990.

Quanto ao ônus probatório, segundo entendimento do Superior Tribunal de Justiça:

O regime geral, ou comum, de distribuição da carga probatória assenta-se no art. 333, caput, do Código de Processo Civil. Trata-se de modelo abstrato, apriorístico e estático, mas não absoluto, que, por isso mesmo, sofre abrandamento pelo próprio legislador, sob o influxo do ônus dinâmico da prova, com o duplo objetivo de corrigir eventuais iniquidades práticas (a probatio diabólica, p. ex., a inviabilizar legítimas pretensões, mormente dos sujeitos vulneráveis) e instituir um ambiente ético-processual virtuoso, em cumprimento ao espírito e letra da Constituição de 1988 e das máximas do Estado Social de Direito. 3. No processo civil, a técnica do ônus dinâmico da prova concretiza e aglutina os cânones da solidariedade, da facilitação do acesso à Justiça, da efetividade da prestação jurisdicional e do combate às desigualdades, bem como expressa um renovado due process, tudo a exigir uma genuína e sincera cooperação entre os sujeitos na demanda. 4. O legislador, diretamente na lei (= ope legis), ou por meio de poderes que atribui, específica ou genericamente, ao juiz (= ope judicis), modifica a incidência do onus probandi, transferindo-o para a parte em melhores condições de suportá-lo ou cumpri-lo eficaz e eficientemente, tanto mais em relações jurídicas nas quais ora claudiquem direitos indisponíveis ou intergeracionais, ora as vítimas transitem no universo movediço em que convergem incertezas tecnológicas, informações cobertas por sigilo industrial, conhecimento especializado, redes de causalidade complexa, bem como danos futuros, de manifestação diferida, protraída ou prolongada. (STJ. REsp 883656 / RS. Segunda Turma. Min. Herman Benjamin. DJe 28/02/2012).

Ou seja, aquele que melhor condições possui de produzir a prova é quem deverá fazê-lo.

Pois bem. 

Infiro dos autos que os requerentes compraram passagens para o trecho Florianópolis – Campinas/SP – Lisboa para viagem na data de 22/02/2018. Ocorre, contudo, que o voo referente ao trajeto entre Campinas e Lisboa, foi cancelado em virtude de problemas técnicos na aeronave, acarretando num atraso de 24 (vinte e quatro) horas para chegada ao destino. 

Alegam, os autores que, em decorrência do atraso, tiveram que modificar o itinerário da viagem e, com isso, perderam reservas e passagens aéreas adquiridas em outra companhia aérea.

Assim, requereram, em síntese, a condenação da ré ao pagamento de indenização por danos materiais e morais. 

1. Danos morais

Em sede de contestação, aduz a parte ré que o atraso do voo ocorreu em razão de um problema técnico na aeronave, o que levou a uma manutenção extraordinária, constituindo, assim, excludente de responsabilidade do transportador, correspondente à força maior, ou seja, evento totalmente alheio à vontade da ré, a qual não teve qualquer participação ou culpa no ocorrido.

Eximiu-se, no entanto, de trazer aos autos quaisquer provas que corroborassem sua versão, qual seja, que tomou todas as providências necessárias para que não houvesse qualquer defeito na aeronave. Ainda, acerca da tese de ocorrência de caso fortuito, é consabido que a necessidade de realização de reparo em aeronave não é capaz de excluir a responsabilidade do prestador de serviços, porquanto a situação é absolutamente previsível. Nesse sentido: 

RECURSO INOMINADO. AÇÃO DE INDENIZAÇÃO POR DANOS MORAIS. CONTRATO DE TRANSPORTE AÉREO. VOO INTERNACIONAL. ATRASO E CANCELAMENTO DO VOO. MANUTENÇÃO DE AERONAVE. PROBLEMAS TÉCNICOS INSERTOS NOS RISCOS DA PRÓPRIA ATIVIDADE. PREVISIBILIDADE. RESPONSABILIDADE CIVIL OBJETIVA DA EMPRESA AÉREA. FALHA NOS SERVIÇOS PRESTADOS. AUSÊNCIA DE ASSISTÊNCIA MÍNIMA E SATISFATÓRIA. DEVER DE INDENIZAR CONFIGURADO. Segundo o Superior Tribunal Justiça "o dano moral decorrente de atraso de voo opera-se in re ipsa. O desconforto, a aflição e os transtornos suportados pelo passageiro não precisam ser provados, na medida em que derivam do próprio fato" (STJ, 4ª Turma, Rel. Min. Raul Araújo, AgRg no Ag 1306693/RJ, j. 16-8-2011) (TJSC, Recurso Inominado n. NUMERO_PROC, da Capital - Eduardo Luz, rel. Des. Rudson Marcos, Primeira Turma de Recursos - Capital, j. 27-04-2017) (Grifou-se)

Quanto à ocorrência do dano moral em situações de atraso de voo, o simples fato de sua chegada ter demorado mais do que o planejado já enseja condenação da empresa ré pelos danos advindos do atraso. É cristalina a angústia e o sofrimento vividos por quem necessita passar muito mais tempo do que o programado em aeroportos, agravada a situação, no caso, pela necessidade de os autores permanecerem por horas dentro da aeronave até a comunicação de cancelamento do voo, além de pernoitarem em hotel, retardando suas chegadas ao destino no início da lua de mel.

Nesse contexto, tratando-se de relação regida pelo Código Consumerista, comprovada a ocorrência do atraso e não existindo qualquer excludente de responsabilidade, deve a ré ser condenada a indenizar a parte autora pelos danos extrapatrimoniais experimentados.

Acerca do quanto devido, tendo em vista os valores arbitrados em situações similares por este Juízo, bem como ponderando o fato de ter sido prestado algum auxilio à parte demandante (transporte e hotel) e o voo ter atrasado 24 (vinte e quatro) horas, sem perder de vista o caráter pedagógico e punitivo da cominação, entendo que a quantia de R$ 10.000,00 (dez mil reais), para cada autor, mostra-se adequada a indenizá-la pelos infortúnios vivenciados. 

Após fixar o valor da indenização, cabe dizer que a correção monetária flui do arbitramento (Enunciado n. 362 da Súmula do STJ), e os juros de mora, da citação (falta de cumprimento dos deveres do contrato firmado entre as partes - (STJ, EDcl no REsp 400843 / RS, Relator Ministro CARLOS ALBERTO MENEZES DIREITO, j. em 09.08.2007)).

2. Danos materiais

Estabelece a Convenção de Montreal, em seu artigo 19: 

O transportador é responsável pelo dano ocasionado por atrasos no transporte aéreo de passageiros, bagagem ou carga. Não obstante, o transportador não será responsável pelo dano ocasionado por atraso se prova que ele e seus prepostos adotaram todas as medidas que eram razoavelmente necessárias para evitar o dano ou que lhes foi impossível, a um e a outros, adotar tais medidas." Como já disposto no item anterior, eximiu-se a ré de comprovar a excludente.

Ainda, o artigo 22, item 1: "Em caso de dano causado por atraso no transporte de pessoas, como se especifica no Artigo 19, a responsabilidade do transportador se limita a 4.150 Direitos Especiais de Saque por passageiro."

No caso dos autos, o valor requerido encontra-se dentro do limite estabelecido na normal internacional. Passo contudo para análise do que é devido, vez que, administrativamente, os autores comprovam o envio de solicitação de reembolso que não foi atendida pela ré (fls. 139/144).

O autor comprova gastos com a compra de passagens aéreas referentes ao trecho Lisboa - Bordeaux (fls. 54/56), as quais não puderam ser utilizadas em virtude do atraso no voo da requerida e diante da inexistência de voos para a região no período em questão (fls. 54/56), bem como com passagens para o trecho Lisboa – Veneza (fls. 74/76), em face da alteração forçada do itinerário; além de expensas com a perda da hospedagem parcialmente reembolsada na cidade de Boardeaux (fls. 63/66), do aluguel do veículo na referida cidade (fls. 57/62) e do passeio turístico – Wine Tour (fls. 67/70), em documentos não impugnados pelo réu.

O autor, deixou, no entanto, de comprovar os gastos com a passagem referente à volta no trecho Bordeaux para Veneza, ônus que lhe pertencia. 

No caso em apreço, entendo cabíveis a restituição referente à compra da passagem relativa ao trecho Lisboa – Veneza, vez que comprada às pressas em virtude do cancelamento do voo operado pela ré e que levou os autores forçosamente a alterarem seus itinerários, correspondente ao montante de R$ 2.138,28 (dois mil, cento e trinta e oito reais e vinte e oito centavos). Também são devidos os valores correspondentes à hospedagem, ao aluguel de veículo e ao passeio turístico, os quais não puderam ser usufruídos pelos autores, e que, somados, correspondem ao montante de R$ 1.203,41 (um mil, duzentos e três reais e quarenta e um centavos).

O valor correspondente à passagem entre o trecho Lisboa -Boardeaux não entendo devido, vez que já contemplado no valor da nova passagem adquirida (trecho Lisboa – Veneza).

Assim, procedente os pedidos nos termos acima indicados.


P. R. I.

Arquivem-se oportunamente. 

Florianópolis (SC), 21 de janeiro de 2019.


Vânia Petermann 

Juíza de Direito
