# Supplementary material for: Regression applied to legal judgments to predict compensation for immaterial damage
Source: PeerJ Comput Sci. 2023 Mar 23;9:e1225. doi: 10.7717/peerj-cs.1225 (PMC10280496; doi:10.7717/peerj-cs.1225)
Supplement: Supplemental Information 2 [file peerj-cs-09-1225-s002.zip › 81.txt]

Autos n° NUMERO_PROC 

Ação: Procedimento do Juizado Especial Cível/PROC 

Autora: AUTOR


Réu: REU


Vistos, etc.

I. Relatório

Relatório dispensado na forma do artigo 38, caput, da Lei 9.099/95.

II. Fundamentação


De plano, defiro o benefício da assistência judiciária gratuita em favor da Autora, pois analisando os documentos apresentados (fls. 15/23) verifico que preenche os requisitos para concessão do benefício.

Julgo antecipadamente o feito, porquanto a solução da lide pode ser obtida da análise do direito que disciplina a matéria, bem como por as provas carreadas aos autos serem suficientes para a formação de meu convencimento. Valho-me, pois, do art. 355, I, do Código de Processo Civil.

Além disso, impende ressaltar que a presente demanda se consubstancia em relação de consumo -  uma vez que as partes envolvidas na avença se enquadram nos conceitos de fornecedor e consumidor, dispostos nos arts. 3º e 2º da Lei 8.078/1990, respectivamente - sendo, portanto, imperioso que lhe sejam aplicados os preceitos insculpidos no Código de Defesa do Consumidor.

Sustenta a Autora ter adquirido passagens aéreas da companhia Ré, para si e sua filha, de Florianópolis/SC a Campo Grande/MS, com partida às 06h25min do dia 06/09/2017 (fls. 24/25). Entretanto, aduz que, estando na fila para realizar o check-in, percebeu comportamento diferente do preposto da Ré, posto que este ficava a observando, bem como a criança. No momento do atendimento no balcão da companhia aérea, foi surpreendida com a negativa de embarque pela justificativa de não comprovação da filiação parental com a criança, vez que apresentou sua carteira de identidade (RG) atualizada com o nome de casada (Patricia Santos de Oliveira Ritter) e de sua filha que constava seu nome de solteira (Patricia Santos de Oliveira). Aduz, ainda, que apresentou a certidão de nascimento da filha, a qual constava seu nome de solteira, provando o que fora pedido. 

Não obstante, afirma que só seria permitido seu embarque caso apresentasse a certidão de casamento. Assim, contatou seu marido para trazê-la, conseguindo apresentar antes mesmo do horário de seu voo, porém  recebeu outra negativa, sendo realocada no voo das 11h30min.

Diante do exposto, requereu em síntese, indenização por danos morais em R$ 15.000,00 (quinze mil reais).

Em contestação, aduz a Ré culpa exclusiva da vítima, já que a Autora adquiriu passagens aéreas com nome de casada. No entanto, quando do seu embarque, apresentou documentação de sua filha menor constando o nome de solteira, com isso, não fora possível o embarque em razão da falta da comprovação de parentesco entre a criança e a Autora. Dessa forma, observando procedimentos internos de segurança, o embarque só seria possível com a apresentação da certidão de casamento.

Assim, afirma que não há ofensa à dignidade da Autora a justificar indenização pretendida. Pugna, por consequência, pela improcedência do pedido exordial.

Pois bem.

Verifico que é fato incontroverso a negativa de embarque da Autora e de sua filha no voo referente a viagem de ida de Floranópolis/SC a Campo Grande/MS no dia 06/09/2017 às 06h25min, tendo a empresa Ré alegado falta de comprovação do vínculo familiar mãe-filha por parte da Autora.

A celeuma, portanto, reside na discussão acerca da (i)legalidade da exigência do documento certidão de casamento na ocasião em que já fora apresentada a carteira de identidade (RG) e a certidão de nascimento do infante no procedimento de check in.

Oportunamente, acerca do procedimento de identificação de passageiros para o embarque em aeroportos brasileiro, a Resolução n. 130/2009, da Agência Nacional de Aviação Civil (ANAC), assim dispõe em relação às crianças e/ou adolescentes:

Art. 2º Constituem documentos de identificação de passageiro de nacionalidade brasileira: 

I - passaporte nacional; 

II - carteira de identidade (RG) expedida pela Secretaria de Segurança Pública de um dos estados da Federação ou Distrito Federal; 

III - cartão de identidade expedido por ministério ou órgão subordinado à Presidência da República, incluindo o Ministério da Defesa e os Comandos da Aeronáutica, da Marinha e do Exército; Aprova os procedimentos de identificação do passageiro, para o embarque nos aeroportos brasileiros. 

IV - cartão de identidade expedido pelo poder judiciário ou legislativo, no nível federal ou estadual; 

V - carteira nacional de habilitação (modelo com fotografia);

VI - carteira de trabalho; 

VII - carteira de identidade emitida por conselho ou federação de categoria profissional, com fotografia e fé pública em todo território nacional; 

VIII - licença de piloto, comissário, mecânico de voo e despachante operacional de voo emitido pela Agência Nacional de Aviação Civil - ANAC; 

IX - outro documento de identificação com fotografia e fé pública em todo o território nacional. [...]

§ 4º Em se tratando de criança ou adolescente: 

I - no caso de viagem em território nacional e se tratando de criança, deve ser apresentado um dos documentos previstos no caput ou certidão de nascimento do menor – original ou cópia autenticada – e documento que comprove a filiação ou parentesco com o responsável, observadas as demais exigências estabelecidas pelo Estatuto da Criança e do Adolescente e pela Vara da Infância e Juventude do local de embarque; [...]

Da leitura da regulamentação acima colacionada, percebe-se que, em referidos casos, há necessidade de apresentação de documento de identificação do passageiro e outro comprobatório de filiação.

Assim, resta claro, no caso dos autos, que não haveria obrigatoriedade de apresentação da certidão de casamento, pois o objetivo não era a comprovação marital, mas sim da filiação maternal. Da mesma forma, percebo que a Autora estava munida de documentos capazes de comprovar o vínculo mãe e filha, vez que apresentou certidão de nascimento de sua filha, a qual continha nome de solteira da Autora condizendo com carteira de identidade (RG) da criança que igualmente possuía o nome de solteira desta. Inclusive, o documento de identidade (RG) da Autora constava a averbação do casamento. 

Destarte, agrego que a empresa Ré limitou-se a anexar reportagem (fls. 41/42), a qual esclarece a necessidade de apresentação da certidão de casamento para quem ainda possui os documentos sem o sobrenome do cônjuge, tendo o intuito da comprovação do matrimônio. Assim sendo, em nada há correlação com o reconhecimento do parentesco com a criança. 

Além disso, a companhia aérea possuía diversos meios possíveis de conferência de informações, posto que o simples acréscimo do sobrenome do cônjuge no documento da Autora não é fundamento razoável para negativa de embarque, mormente quando inexiste erro de grafia ou discordâncias de dados que coloquem em dúvida quanto a pessoa em si.

Com isso, teve a Autora que suportar o constrangimento e o contratempo de não realizar seus planos de viagem, bem como suportou quase 05 (cinco) horas de espera para embarcar em outro voo.

Logo, é evidente a presença dos requisitos caracterizadores da responsabilidade civil da companhia aérea.

Consequentemente, exsurge o dever da Ré de indenizar os danos decorrentes da sua conduta antijurídica, prescindindo da demonstração de culpa, pois tratando-se de relação de consumo, a responsabilidade do fornecedor de produtos ou serviços é objetiva - ou seja, exige-se a comprovação da prática de conduta comissiva ou omissiva causadora de prejuízo à esfera patrimonial ou extrapatrimonial de outrem, independentemente de culpa, somente se eximindo da responsabilidade se comprovar a ocorrência de alguma das excludentes previstas no artigo 14 , §3º, do Código de Defesa do Consumidor. No caso em apreço, contudo, não há demonstração de que o imbróglio restou ocasionado por culpa da Autora.

Em relação à (in)existência de abalo anímico indenizável, considero-o manifesto, porquanto as circunstâncias do caso concreto denotam infortúnios que em muito extrapolam os meros inconvenientes da vida cotidiana, notadamente pela negativa injustificada do embarque da Autora e de sua filha no voo adquirido.

Nesse sentido:

APELAÇÕES CÍVEIS. AÇÃO INDENIZATÓRIA POR DANOS MATERIAIS E MORAIS. TRANSPORTE AÉREO. SENTENÇA DE PROCEDÊNCIA.    INSURGÊNCIA DA RÉ.   RELAÇÃO CONSUMERISTA. RESPONSABILIDADE CIVIL OBJETIVA. INTELIGÊNCIA DO ART. 14 DO CDC. NEGATIVA DE EMBARQUE DE CRIANÇA. ALEGADA CULPA EXCLUSIVA DO AUTOR, O QUAL NÃO TERIA APRESENTADO OS DOCUMENTOS NECESSÁRIOS AO PROCEDIMENTO DE CHECK IN. DESCABIMENTO. PREPOSTO DA RÉ QUE NÃO OBSERVOU AS NORMAS IMPOSTAS PELA RESOLUÇÃO N. 130 DA AGÊNCIA NACIONAL DE AVIAÇÃO CIVIL (ANAC) EM RELAÇÃO À IDENTIFICAÇÃO DE PASSAGEIROS CRIANÇAS PARA O EMBARQUE EM AEROPORTOS BRASILEIROS. FALHA NA PRESTAÇÃO DO SERVIÇO CONFIGURADA. FRUSTRAÇÃO DA VIAGEM QUE ENSEJA O DEVER DE INDENIZAR. DANOS MATERIAIS COMPROVADOS POR MEIO DE COMPROVANTES DE PAGAMENTO DE NOVOS BILHETES AÉREOS. DANOS MORAIS IGUALMENTE CONFIGURADOS. SITUAÇÃO QUE ULTRAPASSOU O MERO DISSABOR, AO ACARRETAR A PERDA DO VOO E O CANCELAMENTO AUTOMÁTICO DE TODA A VIAGEM INTERNACIONAL ADQUIRIDA PELO DEMANDANTE PARA COMEMORAÇÃO DAS FESTIVIDADES DE FIM DE ANO COM A FAMÍLIA. [...] (TJSC, Apelação Cível n. NUMERO_PROC, de Chapecó, rel. Des. Carlos Roberto da Silva, Câmara Especial Regional de Chapecó, j. 04-12-2017). (Grifei)

Não obstante, a situação é agravada quando a Autora faz-se responsável por uma criança de aproximadamente 01 (um) ano de idade que possui rotina de cuidados constantes, o que torna um fardo a espera de quase 05 (cinco) horas para o embarque.

Acerca do quanto devido, inexistentes parâmetros objetivos para a fixação do dano moral e estando esta no arbítrio motivado do magistrado, na forma do art. 946 do Código Civil, algumas particularidades hão de ser levadas em consideração em relação a cada litigante. Ou seja, incumbe ao magistrado a fixação de verba que corresponda, tanto quanto possível, à situação sócio-econômica do ofensor, sem perder de vista a necessidade de avaliação da repercussão do evento danoso na vida da vítima.

Assim, sopesando as circunstâncias do caso, a condição econômica das partes e o caráter pedagógico da cominação, entendo que a quantia de R$ 7.000,00 (sete mil reais) mostra-se adequada a indenizar a parte acionante pelos danos vivenciados. 

Após fixar o valor da indenização, cabe dizer que a correção monetária flui do arbitramento (enunciado 362 da Súmula do STJ) e os juros de mora da citação (falta de cumprimento dos deveres do contrato firmado entre as partes - (STJ, EDcl no REsp 400843 / RS, Relator Ministro CARLOS ALBERTO MENEZES DIREITO, j. em 09.08.2007)).


P. R. I.

Arquivem-se oportunamente.


Florianópolis (SC),  25 de janeiro de 2019.


Vânia Petermann 

Juíza de Direito
