# Supplementary material for: Regression applied to legal judgments to predict compensation for immaterial damage
Source: PeerJ Comput Sci. 2023 Mar 23;9:e1225. doi: 10.7717/peerj-cs.1225 (PMC10280496; doi:10.7717/peerj-cs.1225)
Supplement: Supplemental Information 2 [file peerj-cs-09-1225-s002.zip › 84.txt]

Autos n° NUMERO_PROC 

Ação: Procedimento do Juizado Especial Cível/PROC 

Autor: AUTOR


Réu: REU


Vistos, etc.

I. Relatório

Relatório dispensado na forma do artigo 38, caput, da Lei n. 9.099/95.

II. Fundamentação


Julgo antecipadamente o feito, porquanto a solução da lide pode ser obtida da análise do direito que disciplina a matéria, bem como por as provas carreadas aos autos serem suficientes para a formação de meu convencimento. Valho-me, pois, do artigo 355, I, do Código de Processo Civil.

Quanto ao regramento aplicável ao caso em apreço, destaco que a legislação internacional mencionada pela ré em sede de contestação não deve reger a análise do direito aqui em discussão. Isso porque a tese fixada pelo Supremo Tribunal Federal no julgamento do Recurso Extraordinário n. 636.331/RJ orienta que as Convenções internacionais atinentes ao tema devem ser aplicadas tão somente para limitar os danos materiais advindos do transporte aéreo internacional, ao passo que, in casu, o que se pretende é a restituição dos valores despendidos pelo autor em decorrência da resolução do contrato firmado com a ré, bem como a condenação dessa ao pagamento de indenização a título de danos morais.

Desse modo, o exame do caso em apreço deve ser realizado sob a ótica da legislação consumerista brasileira, uma vez que as partes envolvidas na avença se enquadram nos conceitos de fornecedor e consumidor, dispostos, respectivamente, nos arts. 3º e 2º do Código de Defesa do Consumidor (Lei n. 8.078/90).

Pois bem.

Em preliminar, pretende a requerida a extinção do feito ante a suposta ilegitimidade ativa do requerente. Sem razão, contudo. Em que pese as passagens aéreas objeto da presente ação tenham sido adquiridas por meio do cartão de crédito da mãe do autor (fls. 11, 185/208 e 223), a parte demandante logrou êxito em comprovar que a compra era destinada para si, para sua esposa e para seu filho (fls. 17/18), passando, então, a ter legitimidade para pleitear os direitos envolvidos na avença.

Superada a questão preliminar suscitada, passo à análise do mérito.

Infiro dos autos que o autor adquiriu 3 (três) passagens aéreas da companhia ré para realizar viagem internacional com sua esposa e seu filho. A viagem teria como destino Caracas e o primeiro voo do itinerário partiria de São Paulo em 05/08/2017 (fls. 17/18). Incontroverso, ademais, que em meados de julho de 2017 a companhia requerida cancelou a operação de seus voos para o destino contratado pelo requerente, fazendo com que as passagens por esse adquiridas fossem canceladas.

Alega o demandante, contudo, ter recebido tão somente o reembolso parcial do valor despendido com a compra dos bilhetes aéreos. Aduz ter sido estornado apenas o valor das passagens sua e de sua esposa, restando em aberto a quantia referente à passagem de seu filho. Diz, ainda, ter direito à restituição em dobro de todo o montante devido, razão pela qual pleiteia a condenação da demandada ao pagamento de R$ 7.368,04 (sete mil, trezentos e sessenta e oito reais e quatro centavos) a título de indenização por danos materiais.

Ademais, o autor argumenta ter sofrido danos de ordem extrapatrimonial em decorrência do cancelamento unilateral do contrato firmado entre as partes – sem que outra alternativa fosse oferecida pela companhia aérea – e da demora para restituição total da quantia envolvida na avença. Pugna, com isso, a condenação da ré ao pagamento de R$ 8.000,00 (oito mil reais) a título de indenização por danos morais.

Em contestação, a requerida alega, em resumo, já ter estornado todo o valor devido, bem como aduz inexistir dano moral indenizável no caso.

Pois bem.

No tocante aos danos materiais, a demandada apresentou documento às fls. 31/32 com o objetivo de comprovar o reembolso da quantia despendida com a passagem do filho do demandante. Percebo tratar-se, todavia, de documento unilateral sem força probatória. Por outro lado, o autor juntou aos autos as faturas de cartão de crédito referentes aos meses de junho de 2017 a abril de 2018, comprovando, às fls. 189/190, que na fatura de vencimento 18/09/2017 houve o estorno de apenas duas passagens – a sua e a de sua esposa, nos valores de R$ 2.137,63 e R$ 2.159,01, como também exposto pela ré às fls. 33/36.

Nesse sentido, percebo que a requerida não se desincumbiu do ônus probatório que lhe é imputado pelo artigo 373, II, do Código de Processo Civil, deixando, assim, de comprovar a existência de fato impeditivo, modificativo ou extintivo do direito do requerente. Imperiosa, portanto, a condenação da demandada ao pagamento de R$ 1.546,39 (hum mil, quinhentos e quarenta e seis reais e trinta e nove centavos) a título de indenização por dano material – valor esse referente à passagem do filho do autor, consoante documentação às fls. 17 e 31/32.

No ponto, ressalto não tratar de situação em que o valor deva ser ressarcido em dobro. Nos termos do parágrafo único do artigo 42 do diploma consumerista, "O consumidor cobrado em quantia indevida tem direito à repetição do indébito, por valor igual ao dobro do que pagou em excesso, acrescido de correção monetária e juros legais, salvo hipótese de engano justificável". Ocorre que, no caso, a quantia cobrada não era indevida. Ainda que tenha ocorrido, posteriormente, o inadimplemento contratual, o montante cobrado e efetivamente pago era devido, pois compreendia a contraprestação ao recebimento do serviço adquirido. Logo, a devolução do valor deve se dar apenas de forma simples, e não em dobro.

Noutra senda, a respeito do suscitado dano moral, vislumbro sua caracterização no caso em apreço. Explico.

A Resolução n. 400/2016 da Agência Nacional de Aviação Civil (ANAC) prevê, em seu capítulo que trata da execução do contrato de transporte aéreo, que:

Art. 21. O transportador deverá oferecer as alternativas de reacomodação, reembolso e execução do serviço por outra modalidade de transporte, devendo a escolha ser do passageiro, nos seguintes casos: [...] II - cancelamento de voo ou interrupção do serviço; [...].

In casu, a companhia ré não comprovou que ofereceu ao autor as alternativas previstas no regramento acima transcrito, cerceando, portanto, o direito de escolha do consumidor. Ademais, é fato relevante o curto lapso temporal entre o cancelamento do voo (julho de 2017 – fato incontroverso nos autos) e a data em que seria realizado o embarque internacional (05/08/2017 – fls. 17/18) – o que certamente dificulta a organização do passageiro para adquirir novas passagens ou tomar outras medidas relacionadas à viagem inicialmente planejada. Tal situação, sem dúvida, ultrapassa o mero inadimplemento contratual e dissabor cotidiano. 

Ademais, havendo promessa de reembolso dos valores despendidos com a compra dos bilhetes aéreos, a companhia aérea deve observar o prazo de 7 (sete) dias (a contar da data da solicitação feita pelo passageiro) previsto no artigo 29 da Resolução n. 400/2016 da ANAC. Assim, a demora para reembolso integral das quantias pleiteadas, sobretudo se transcorridos meses após o requerimento inicial, afronta o direito básico do consumidor da efetiva reparação de seus danos patrimoniais, a teor do artigo 6º, VI, do Código de Defesa do Consumidor.

Nesse sentido, entendo caracterizados o ato ilícito da ré, o abalo moral sofrido pelo autor e o respectivo nexo de causalidade entre esses, razão pela qual a condenação da requerida ao pagamento de indenização a título de danos morais é medida que se impõe.

Inexistentes parâmetros objetivos para a fixação da indenização por dano moral, e estando essa no arbítrio motivado do magistrado, na forma do art. 946 do Código Civil, algumas particularidades hão de ser levadas em consideração em relação a cada litigante. Ou seja, incumbe ao magistrado a fixação de verba que corresponda, tanto quanto possível, à situação sócio-econômica do ofensor, sem perder de vista a necessidade de avaliação da repercussão do evento danoso na vida da vítima.

Essas questões exigem que o montante reparatório esteja embasado em critérios de razoabilidade, tendentes a reconhecer e condenar o réu a pagar valor que não importe enriquecimento sem causa ao lesado, mas uma efetiva reparação de caráter moral e uma séria reprimenda ao ofensor, tornando desvantajosa a reincidência.

Logo, considerando o contexto fático e jurídico narrado, tenho por razoável a fixação do montante indenizatório no valor de R$ 5.000,00 (cinco mil reais).


P. R. I. Arquivem-se oportunamente. 

Florianópolis (SC), 04 de fevereiro de 2019.

Lucilene dos Santos

Juíza Substituta
