# Supplementary material for: Regression applied to legal judgments to predict compensation for immaterial damage
Source: PeerJ Comput Sci. 2023 Mar 23;9:e1225. doi: 10.7717/peerj-cs.1225 (PMC10280496; doi:10.7717/peerj-cs.1225)
Supplement: Supplemental Information 2 [file peerj-cs-09-1225-s002.zip › 86.txt]

Autos n° NUMERO_PROC 

Ação: Procedimento do Juizado Especial Cível/PROC 

Autor: AUTOR


Réu: REU


Vistos, etc.


Relatório dispensado, nos termos do art. 38 da Lei 9.099/1995.


Julgo antecipadamente o feito, porquanto a solução dos autos pode ser obtida da análise do direito que disciplina a matéria, bem como pelo fato de que as provas carreadas são suficientes para a formação de meu convencimento. Valho-me, pois, do art. 355, I, do Código de Processo Civil.

Além disso, impende ressaltar que a presente demanda se consubstancia em relação de consumo - uma vez que as partes envolvidas na avença se enquadram nos conceitos de fornecedor e consumidor, dispostos nos arts. 3º e 2º da Lei 8.078/1990, respectivamente - sendo, portanto, imperioso que lhe sejam aplicados os preceitos insculpidos no Código de Defesa do Consumidor.

A parte autora alega que adquiriu passagens aéreas da requerida de ida e volta relativas ao trecho Florianópolis – Fernando de Noronha, com escalas em São Paulo (Congonhas) e Recife, sendo a partida datada de 31/08/2016, às 07h48min. Acrescenta que a compra foi realizada com antecedência. Expõe, contudo, que o voo de ligação São Paulo (Congonhas) – Florianópolis foi cancelado e, consequentemente, a ré ofereceu a sua reacomodação no voo do dia seguinte, cerca de 9 horas após o original (fls. 30-31). A autora relata que aceitou a alteração e entrou em contato com a parte ré solicitando pagamento dos custos com hospedagem e alimentação do período que teve que permanecer em São Paulo, tendo a ré permanecido inerte (fls. 32-33).

Em sede de contestação, aduz a parte ré que, em razão de reestruturação da malha aérea o voo contratado foi cancelado, constituindo assim excludente de responsabilidade do transportador. Sustenta também que enviou notificação acerca da alteração do voo com antecedência e a autora aceitou a solicitação. Defende que a parte autora não comprovou os danos sofridos, nem solicitou acomodação em outro voo, acomodação em hotel e/ou reembolso pela hospedagem despendida pela noite que permaneceu em São Paulo.

Diante disso, passo a analisar os pedidos.

Trata o caso de responsabilidade civil objetiva, nos termos do art. 14 do Código de Defesa do Consumidor, em decorrência do cancelamento do voo no horário previsto na compra do bilhete de passagem aérea pela autora, bem como da ausência de assistência material à parte autora. 

Preceitua o referido artigo:

"Art. 14. O fornecedor de serviços responde, independentemente da existência de culpa, pela reparação dos danos causados aos consumidores por defeitos relativos à prestação dos serviços, bem como por informações insuficientes ou inadequadas sobre sua fruição e riscos".

Portanto, a responsabilidade civil pelo fato do serviço assenta-se na teoria da responsabilidade objetiva, pela qual o autor, desde que comprove a relação de causalidade entre o dano e o serviço defeituoso, fica dispensado de comprovar a culpa e ou dolo no caso concreto, sendo que o fornecedor só poderá se desonerar da responsabilidade se comprovar a ausência de nexo de causalidade.

DANO MORAL

No caso em tela, verifico que a autora efetuou a compra das passagens aéreas na data de 16/04/2016 com ida dia 31/08/2016 e volta em 06/09/2016, tendo sido esta confirmada por meio de correspondência eletrônica encaminhada pela parte ré (fls. 27-29). Entretanto, cerca de 15 dias antes da data da viagem, recebeu notificação de realocação do voo com destino a Florianópolis, para retorno em 07/09/2016, às 7h50m (fls. 30-31)

A referida readequação de voo, com pouca antecedência, bem como, principalmente, a falta de auxílio material pela parte ré no período em que a autora teve que permanecer na cidade de São Paulo, como narrado na inicial, configuram falha na prestação de serviço, pois é dever da requerida amparar materialmente o consumidor em situações como a presente.

Com efeito, conforme o art. 7°, § 1°, da Resolução n° 141 da ANAC, em casos de cancelamento, a empresa deverá prestar assistência, a qual será afastada, porém, se o passageiro for realocado em voo próprio de sua conveniência, o que foi efetivado no caso presente, contudo, eximiu-se a ré de sua obrigação essencial, ressarcir os valores que a autora precisou gastar devido ao readequação do voo, o que gera o dever de indenizar os danos morais daí decorrentes.

Nesse sentido, conforme a jurisprudência do nosso Tribunal:

"APELAÇÃO CÍVEL. AÇÃO INDENIZAÇÃO POR DANOS MORAIS. TRANSPORTE AÉREO. PROCEDÊNCIA PARCIAL NA ORIGEM. RECURSO DA COMPANHIA AÉREA. [...] OBRIGAÇÃO INDENITÁRIA. ALEGADA AUSÊNCIA DE DANOS MORAIS À ESPÉCIE. PARCIAL ACOLHIMENTO. ALTERAÇÃO NAS DATAS DOS VOOS QUE, NO CASO, NÃO ENSEJAM DANOS MORAIS. PRÉVIA COMUNICAÇÃO DO CONSUMIDOR UM MÊS ANTES DA DATA DA VIAGEM, O QUAL ANUIU EXPRESSAMENTE COM A ALTERAÇÃO. MERO ABORRECIMENTO. DOUTRO NORTE, ASSISTÊNCIA MATERIAL DE HOTEL E ALIMENTAÇÃO, NÃO PRESTADA DE FORMA ADEQUADA PELA CIA AÉREA QUANDO DO NOVO VOO. CANCELAMENTO DE VOUCHER SEM MOTIVAÇÃO OPORTUNA. EXEGESE DO ART. 14 DA RESOLUÇÃO N. 141/2010 DA ANAC. DEVER DE INDENIZAR CONFIGURADO.   "1 Em regra, os atrasos ou cancelamento de voos em decorrência de comprovada condição climática adversa afasta a responsabilidade da empresa aérea ou da agência de viagem. No entanto, se o voo não parte em razão de falhas técnicas da empresa ou há falta de assistência aos passageiros, ou esta é inadequada, configura-se conduta apta a causar dano moral e a obrigar à respectiva indenização compensatória. 2 Na fixação do valor dos danos morais deve o julgador, na falta de critérios objetivos, estabelecer o quantum indenizatório com prudência, de maneira que sejam atendidas as peculiaridades e a repercussão econômica da reparação, devendo esta guardar proporcionalidade com o grau de culpa e o gravame sofrido. V (TJSC, Apelação Cível n. NUMERO_PROC, de São Miguel do Oeste, rel. Des. Luiz Cézar Medeiros, Quinta Câmara de Direito Civil, j. 16-10-2018)".   QUANTUM INDENITÁRIO. ESTIPÊNDIO QUE DEVE ADSTRIR-SE AO VIÉS PEDAGÓGICO DA COMPENSAÇÃO PECUNIÁRIA. MINORAÇÃO QUE SE IMPÕE.    RECURSO CONHECIDO E PARCIALMENTE PROVIDO." (TJSC, Apelação Cível n. NUMERO_PROC, da Capital, rel. Des. André Carvalho, Sexta Câmara de Direito Civil, j. 27-11-2018). (grifo acrescido)

Do inteiro teor do referido julgado, extrai-se que a simples alteração das datas das passagens, com prévia notificação ao passageiro, não é apta a ensejar indenização por dano moral. No entanto, a ausência de assistência integral, tal como hospedagem, transporte e alimentação no local de pernoite, configura abalo extrapatrimonial indenizável. 

Veja-se do  teor do julgado:

" [...] Inobstante, há uma situação que deve ser reconhecida como de responsabilidade do transportador aéreo pela falha na prestação dos serviços, qual seja, a de não prestar a devida assistência integral (hotel e alimentação) para o Autor no destino de pernoite em São Paulo.

Prevê a Resolução n. 141/2010 da ANAC - Agência Nacional de Aviação Civil, em seu art. 14, vejamos:

Art. 14. Nos casos de atraso, cancelamento ou interrupção de voo, bem como de preterição de passageiro, o transportador deverá assegurar ao passageiro que comparecer para embarque o direito a  receber assistência material.

1º A assistência material consiste em satisfazer as necessidades imediatas do passageiro, gratuitamente e de modo compatível com a estimativa do tempo de espera, contados a partir do horário de partida originalmente previsto, nos seguintes termos:

[...]

III -  superior a 4 (quatro) horas: acomodação em local adequado, traslado e, quando necessário, serviço de hospedagem. (grifo nosso).

[...] Como se vê, em razão da espera que o Apelado teve que suportar, que foi de quase 23 (vinte e três) horas, caberia à companhia aérea providenciar alimentação e hospedagem adequadas - inclusive com serviço de traslado, caso fosse necessário -, diligências estas que, no entanto, segundo o relato do Autor, a concessionária deixou de satisfazer.

Assim, não se pode dizer que os transtornos suportados pelo apelado nesse momento seja tido como um mero aborrecimento." (TJSC, Apelação Cível n. NUMERO_PROC, da Capital, rel. Des. André Carvalho, Sexta Câmara de Direito Civil, j. 27-11-2018). (grifo acrescido) 

No caso em análise, não há nos autos prova de que a parte autora tenha recebido qualquer auxílio da ré, apesar da alteração de seu voo em tempo superior a nove horas e do requerimento feito por e-mail logo que tomou conhecimento da alteração (fl. 32-33).

Além disso, a alegação da ré de necessidade de ajuste da malha aérea nacional é um risco intrínseco à prestação do serviço, conforme o artigo 14 do Código de Defesa do Consumidor. Aliado a isto, sequer trouxe aos autos prova do ajuste. Logo, evidencia-se a responsabilidade objetiva da requerida.

Nesse sentido, segundo o entendimento deste egrégio Tribunal de Justiça:

"RECURSO INOMINADO. AÇÃO DE INDENIZAÇÃO POR DANOS MORAIS. CONTRATO DE TRANSPORTE AÉREO. VOO NACIONAL. CANCELAMENTO DO VOO. CÓDIGO DE DEFESA DO CONSUMIDOR. RESPONSABILIDADE CIVIL OBJETIVA. ALEGAÇÃO DE REESTRUTURAÇÃO DA MALHA AÉREA. EXCLUDENTE DE RESPONSABILIDADE NÃO VERIFICADA. FALHA NOS SERVIÇOS PRESTADOS. DEVER DE INDENIZAR CONFIGURADO" (TJSC, Recurso Inominado n. NUMERO_PROC, Rel. Rudson Marcos, j. 09/02/2017). (grifo acrescido)

E ainda, do corpo do acórdão:

"[...] esse tipo de reorganização não pode, por óbvio, ser creditada às próprias vítimas ou a terceiro. Também não pode ser visualizada como caso fortuito ou força maior, tendo em vista que esse acontecimento encontra-se dentro do risco do negócio de transporte  aéreo desenvolvido pela ré. Além disso, a readequação da malha aérea não pode ser considerada como totalmente inevitável e imprevisível, porquanto as companhias de transporte aéreo comumente realizam tal procedimento. Em verdade, esse problema constituiu fortuito interno, não dispensando a empresa requerida de arcar com os transtornos suportados pelos consumidores em virtude da falha na prestação do serviço." (TJSC, Apelação Cível n. NUMERO_PROC, da Capital, rel. Des. LUIZ CÉZAR MEDEIROS, Quinta Câmara de Direito Civil, j. 30/01/2017).


Nesse contexto, tratando-se de relação regida pelo Código Consumerista, comprovados o dano e a ocorrência de falha nos serviço e não existindo qualquer excludente de responsabilidade, deve a ré ser condenada a indenizar a parte autora pelos danos morais experimentados.

Por fim, não socorre a ré a alegação de que avisou a autora com antecedência e esta concordou com o pedido, pois, como fundamentado anteriormente, incumbia-lhe assistir materialmente a autora e, tal falta, que obrigou a autora a permanecer mais de um dia, indesejadamente, em cidade distinta, sem amparo financeiro, é questão que perpassa meros dissabores do cotidiano.

Pois bem, presentes o fato do serviço, o abalo extrapatrimonial sofrido pela parte autora e evidente o nexo causal entre eles, impõe-se o dever de indenização pela parte ré.

Acerca do montante devido, tendo em vista os valores arbitrados em situações similares neste Juizado, bem como ponderando o fato de a autora ter sido notificada, mesmo que com pouca antecedência, e, na falta de qualquer descrição de maiores prejuízos lhe advindos do evento, entendo que a quantia de R$ 2.000 (dois mil reais) mostra-se adequada para indenizar os infortúnios vivenciados.


II.2 Danos materiais

Colho dos autos que a falha na prestação de serviços pela parte ré acarretou, também, danos de ordem material à parte autora. Diante do não fornecimento de auxílio por parte da ré no período em que a autora permaneceu na cidade de São Paulo, devido à realocação de seu voo, esta precisou arcar pessoalmente com gastos de hospedagem (fl. 34), os quais deverão ser indenizados.

Isto posto, estabelece a Convenção de Montreal, em seu artigo 19: "O transportador é responsável pelo dano ocasionado por atrasos no transporte aéreo de passageiros, bagagem ou carga. Não obstante, o transportador não será responsável pelo dano ocasionado por atraso se prova que ele e seus prepostos adotaram todas as medidas que eram razoavelmente necessárias para evitar o dano ou que lhes foi impossível, a um e a outros, adotar tais medidas." 

Ainda, o artigo 22, item 1: "Em caso de dano causado por atraso no transporte de pessoas, como se especifica no Artigo 19, a responsabilidade do transportador se limita a 4.150 Direitos Especiais de Saque por passageiro."

Assim, deve a ré ressarcir o montante despendido pela autora em hospedagem em São Paulo, no importe de R$ 373,40 (trezentos e setenta e três reais e quarenta centavos), por conta da readequação do voo com pouca antecedência e realocação sem qualquer tipo de auxílio, uma vez que os valores encontram-se dentro do limite da convenção.


P. R. I.

Arquivem-se oportunamente. 


Florianópolis (SC), 06 de fevereio de 2019.


Lucilene dos Santos 

Juíza Substituta
