# Supplementary material for: Regression applied to legal judgments to predict compensation for immaterial damage
Source: PeerJ Comput Sci. 2023 Mar 23;9:e1225. doi: 10.7717/peerj-cs.1225 (PMC10280496; doi:10.7717/peerj-cs.1225)
Supplement: Supplemental Information 2 [file peerj-cs-09-1225-s002.zip › 88.txt]

Autos n° NUMERO_PROC 

Ação: Procedimento do Juizado Especial Cível/PROC 

Autor: AUTOR


Réu: REU


Vistos, etc.


Relatório dispensado, nos termos do artigo 38 da Lei 9.099/95.


Julgo antecipadamente o feito, porquanto a solução dos autos pode ser obtida da análise do direito que disciplina a matéria, bem como pelo fato de que as provas carreadas são suficientes para a formação de meu convencimento. Valho-me, pois, do art. 355, I, do Código de Processo Civil.

Primeiramente, merece ser acolhida a preliminar de retificação do polo passivo, no qual deverá constar Gol Linhas Aéreas S/A em substituição à Gol Linhas Aéreas Inteligentes S/A. Entretanto, rechaço a preliminar de ilegitimidade passiva aventada pela primeira ré, porquanto trata-se de matéria afeta ao mérito da demanda e como tal será objeto de análise. 

Pois bem, a parte autora alegou, em síntese, que comprou passagens aéreas de ida e volta da primeira ré (Gol) para o trecho Florianópolis - Hamburgo (fls. 18-20). Contudo, decidiu estender a viagem e retornar em data posterior e, para tanto, entrou em contato com a primeira ré, que procedeu a alteração do voo (fls. 28-30), informando que seria operado pela companhia KLM, segunda ré. 

Acrescentou que na data prevista para o retorno, 05/12/2017, dirigiu-se ao balcão da segunda ré para fazer o check in, ocasião em que lhe foi informado que não havia reserva em seu nome, mas sim o registro de não comparecimento ("no show") na data originalmente programada para seu retorno, sem maiores explicações ou auxílio. Segundo a autora, a segunda ré limitou-se a dizer que a questão deveria ser solucionada diretamente com a empresa que lhe vendeu a passagem aérea.

Expôs que, abalada, telefonou para sua genitora, que estava no Brasil, que tentou solucionar a questão com a primeira ré. No entanto, segundo seu relato, a empresa informou que a reserva estava correta em seu sistema e que o problema era da segunda ré. Asseverou que após cerca de duas horas de contato com a primeira ré sua reserva enfim apareceu no sistema da segunda ré. Contudo, a segunda ré lhe informou que sua passagem não lhe dava direito a duas bagagens, sendo necessário o pagamento de 100 euros pelo excesso de bagagem, apesar de a autora ter optado por franquia de bagagem com duas peças de até 23 kg cada (fls. 21-24). 

Relatou que não dispunha de dinheiro suficiente para pagar a bagagem excedente, portanto novamente telefonou para sua genitora, que transferiu o valor para sua conta bancária, sacou o dinheiro em caixa eletrônico no aeroporto, pagou o excesso de bagagem e finalmente conseguiu realizar o check in, a poucos minutos do embarque. 

Diante do ocorrido, a autora requer indenização por danos morais no valor de R$ 8.000,00 (oito mil reais) bem como a restituição em dobro dos danos materiais, consubstanciados na taxa de excesso de bagagem, valores a serem pagos solidariamente por ambas as rés.

Verifico que os fatos narrados pela autora são incontroversos, porquanto não contestados pelas rés, que restringiram-se a questionar a sua responsabilidade pelo ocorrido.

Diante disso, passo a analisar os pedidos.


Trata o caso de responsabilidade civil objetiva, nos termos do art. 14 do Código de Defesa do Consumidor, em decorrência da falha no reagendamento da passagem da autora, bem como da cobrança indevida de taxa de excesso de bagagem.

Preceitua o referido artigo:

"Art. 14. O fornecedor de serviços responde, independentemente da existência de culpa, pela reparação dos danos causados aos consumidores por defeitos relativos à prestação dos serviços, bem como por informações insuficientes ou inadequadas sobre sua fruição e riscos";

Portanto, a responsabilidade civil pelo fato do serviço assenta-se na teoria da responsabilidade objetiva, pela qual o autor, desde que comprove a relação de causalidade entre o dano e o serviço defeituoso, fica dispensado de comprovar a culpa e ou dolo no caso concreto, sendo que os fornecedores só poderão se desonerar da responsabilidade de comprovarem a ausência de nexo de causalidade.

No presente caso aplica-se a responsabilidade solidária entre as rés, nos termos do art. 25, § 1°, do CDC, que dispõe que "havendo mais de um responsável pela causação do dano, todos responderão solidariamente pela reparação prevista nesta e nas seções anteriores".

Quanto ao tema, elucida Sérgio Cavalieri Filho:

" [...] ao disciplinar a responsabilidade pelo fato do serviço, o art. 14 fala apenas em fornecedor – gênero que inclui todos os partícipes da cadeia produtiva. Logo, tratando-se de dano causado por defeito do serviço (fato do serviço), respondem solidariamente todos os participantes da sua produção". (CAVALIERI FILHO, Sérgio. Programa de Direito do Consumidor, 2. ed. São Paulo: Atlas, 2010, p. 276)

Quanto ao tema, decidiu o egrégio Tribunal de Justiça de Santa Catarina, em casos semelhantes:

"APELAÇÃO. RESPONSABILIDADE CIVIL. DANOS MORAIS E MATERIAIS. TRANSPORTE AÉREO. CANCELAMENTO DE VOO. SENTENÇA DE PROCEDÊNCIA, NA ORIGEM. PRELIMINAR DE ILEGITIMIDADE PASSIVA. RESPONSABILIDADE SOLIDÁRIA DE TODAS AS COMPANHIAS AÉREAS QUE FIGURAM NA CADEIA DE FORNECIMENTO E AUFEREM LUCRO. OBSERVÂNCIA DO ART. 7º, PARÁGRAFO ÚNICO, DO CDC. RESPONSABILIDADE, ADEMAIS, OBJETIVA. FALHA NO SERVIÇO PRESTADO. DANO MORAL VERIFICADO. REDUÇÃO, NO ENTANTO, DA VERBA INDENIZATÓRIA, EM ATENÇÃO AOS CRITÉRIOS DE RAZOABILIDADE E DE PROPORCIONALIDADE. RECURSO PARCIALMENTE PROVIDO." (TJSC, Apelação Cível n. NUMERO_PROC, de Palhoça, rel. Des. Ricardo Roesler, Terceira Câmara de Direito Público, j. 07-11-2017). (grifo acrescido)

DANO MORAL

Da análise dos autos, imperioso que seja declarada a antijuridicidade da falha no reagendamento da passagem de retorno da autora, bem como do impedimento de seu embarque em voo para o qual havia adquirido passagem previamente e, ainda, da cobrança de taxa de excesso de bagagem por parte das empresas rés – ilícitos não contestados pelas rés.

Ademais, considero manifesta a existência de abalo anímico indenizável, porquanto as circunstâncias do caso concreto denotam infortúnios que em muito extrapolam os meros inconvenientes da vida cotidiana. Mesmo que as requeridas tenham regularizado a falha posteriormente e a autora tenha conseguido embarcar, o ocorrido fez com que a autora empreendesse esforços para reverter a situação, em caráter emergencial, para comprovar a contratação de serviço que já fora por si contratado, sem entender o porquê do impedimento de seu embarque, fazendo-se necessário inclusive novo desembolso de quantia pecuniária para tanto.

Outrossim, verifico que a data programada para o voo era a data máxima possível para permanência da autora no país, haja vista o vencimento de seu visto no dia seguinte, o que agravou a sua angústia.

Assim sendo, patente o nexo de causalidade entre a falha na prestação do serviço e o dano, exsurge o dever das rés de indenizar os danos decorrentes da suas condutas antijurídicas, prescindindo da demonstração de culpa.

Acerca do quanto devido, inexistentes parâmetros objetivos para a fixação do dano moral e estando esta no arbítrio motivado do magistrado, na forma do art. 946 do Código Civil, algumas particularidades hão de ser levadas em consideração em relação a cada litigante. Ou seja, incumbe ao magistrado a fixação de verba que corresponda, tanto quanto possível, à situação sócio-econômica do ofensor, sem perder de vista a necessidade de avaliação da repercussão do evento danoso na vida da vítima.

Logo, sopesando as circunstâncias do caso, a condição econômica das partes e o caráter pedagógico da cominação, bem como tendo em conta que autora conseguiu embarcar, ainda que com esforço de sua parte, entendo que a quantia de R$ 4.000,00 (quatro mil reais) mostra-se adequada a indenizar a parte acionante pelos danos extrapatrimoniais vivenciados. 

Após fixar o valor da indenização, cabe dizer que a correção monetária flui do arbitramento (enunciado 362 da Súmula do STJ) e os juros de mora da citação (falta de cumprimento dos deveres do contrato firmado entre as partes - (STJ, EDcl no REsp 400843 / RS, Relator Ministro CARLOS ALBERTO MENEZES DIREITO, j. em 09.08.2007).

DANOS MATERIAIS

Colho dos autos que a falha na prestação de serviços pelas partes rés acarretou, também, danos de ordem patrimonial à autora. 

Conforme exposto pela autora, lhe foi cobrada uma taxa de 100 euros por excesso de bagagem, ao argumento de que sua passagem só lhe dava direito a levar uma bagagem, e ela estava com duas.

No entanto, restou comprovado às fls. 21-24 que a autora adquiriu passagem com franquia "Adulto (ADT) – a partir de 12 (doze) anos completos – 02PC (duas peças) até 23 kg (vinte e três quilos) cada".

Portanto, em razão da cobrança de valor que já havia sido despendido pela autora quando da contratação, deverá ser indenizada. Contudo, inviável a restituição em dobro, ante a ausência de má fé por parte das empresas rés. 

Nesse sentido:

"REPETIÇÃO DE INDÉBITO - CDC, ART. 42, PARÁGRAFO ÚNICO - INAPLICABILIDADE - DEVOLUÇÃO SIMPLES   Para haver a restituição em dobro de valores pagos incorretamente ao credor, na linha dos precedentes do Superior Tribunal de Justiça, o devedor deve comprovar a existência de má fé daquele, evitando-se, dessa forma, qualquer possibilidade de enriquecimento sem causa." (TJSC, Apelação Cível n. NUMERO_PROC, de Curitibanos, rel. Des. Luiz Cézar Medeiros, Quinta Câmara de Direito Civil, j. 16-10-2018). (grifo acrescido)

Assim, devem as rés ressarcir o montante despendido pela autora com a taxa de excesso de bagagem, no importe de R$ 382,36 (trezentos e oitenta e dois reais e trinta e seis centavos), valor equivalente aos 100 euros despendidos pela autora, conforme índices oficiais do Banco Central do Brasil para a data 05/02/2017.

Nessa esteira: 

"SUPOSTA AUSÊNCIA DE FONTE OFICIAL PARA CONVERSÃO DE MOEDA ESTRANGEIRA. DESCABIMENTO. UTILIZAÇÃO DOS ÍNDICES APRESENTADOS PELO BANCO CENTRAL DO BRASIL. VARIAÇÃO CAMBIAL AO TEMPO DO VENCIMENTO DA OBRIGAÇÃO INADIMPLIDA. INCIDÊNCIA DE CORREÇÃO MONETÁRIA VISANDO PRESERVAR O PODER AQUISITIVO DA MOEDA, TENDO COMO TERMO INICIAL A DATA EM QUE A RÉ FOI CONSTITUÍDA EM MORA (VENCIMENTO). ACERTO NA DECISÃO DE ORIGEM.   III - "A correção monetária plena é mecanismo mediante o qual empreende-se a recomposição da efetiva desvalorização da moeda, com o escopo de se preservar o poder aquisitivo original, sendo certo que independe de pedido expresso da parte interessada, não constituindo um plus que se acrescenta ao crédito, mas um minus que se evita" (STJ, REsp n. 1192326/MG, rel. Min. Luis Felipe Salomão, Quarta Turma, DJe 8-5-2014). [...] (TJSC, Apelação Cível n. NUMERO_PROC, de Concórdia, rel. Des. Carlos Roberto da Silva, Câmara Especial Regional de Chapecó, j. 04-09-2017).

Por fim, acrescento que em sede de contestação a primeira ré empreende esforços para argumentar que suposto pedido de indenização por extravio da bagagem da autora configura enriquecimento ilícito, no entanto, deixo de analisar os argumentos, uma vez que não houve pedido autoral relacionado ao extravio de bagagem.


P. R. I.

Arquivem-se oportunamente. 


Florianópolis (SC), 06 de fevereiro de 2019.


Lucilene dos Santos 

Juíza Substituta
