# Supplementary material for: Regression applied to legal judgments to predict compensation for immaterial damage
Source: PeerJ Comput Sci. 2023 Mar 23;9:e1225. doi: 10.7717/peerj-cs.1225 (PMC10280496; doi:10.7717/peerj-cs.1225)
Supplement: Supplemental Information 2 [file peerj-cs-09-1225-s002.zip › 89.txt]

Autos n° NUMERO_PROC 

Ação: Procedimento do Juizado Especial Cível/PROC 

Autor: AUTOR


Réu: REU


Vistos, etc.

I. Relatório

Relatório dispensado na forma do artigo 38, caput, da Lei n. 9.099/95.

II. Fundamentação


Sobreveio sentença de parcial procedência às fls. 86/90. A decisão, contudo, foi posteriormente cassada pela decisão às fls. 179/180, que reconheceu a nulidade da citação da ré Copa Airlines e, por isso, determinou sua intimação para apresentar contestação.

A resposta da segunda requerida foi devidamente acostada às fls. 185/198 e a manifestação da requerente às fls. 202/205.

Após, vieram-me conclusos os autos.

Pois bem.

Julgo antecipadamente o feito, porquanto a solução da lide pode ser obtida da análise do direito que disciplina a matéria, bem como por as provas carreadas aos autos serem suficientes para a formação de meu convencimento. Valho-me, pois, do artigo 355, I, do Código de Processo Civil.

Quanto ao regramento aplicável ao caso em apreço, no ano de 2017, o Supremo Tribunal Federal, ao julgar o Recurso Extraordinário n. 636.331/RJ, em sede de repercussão geral, assim decidiu:

Recurso extraordinário com repercussão geral. 2. Extravio de bagagem. Dano material. Limitação. Antinomia. Convenção de Varsóvia. Código de Defesa do Consumidor. 3. Julgamento de mérito. É aplicável o limite indenizatório estabelecido na Convenção de Varsóvia e demais acordos internacionais subscritos pelo Brasil, em relação às condenações por dano material decorrente de extravio de bagagem, em voos internacionais. 5. Repercussão geral. Tema 210. Fixação da tese: "Nos termos do art. 178 da Constituição da República, as normas e os tratados internacionais limitadores da responsabilidade das transportadoras aéreas de passageiros, especialmente as Convenções de Varsóvia e Montreal, têm prevalência em relação ao Código de Defesa do Consumidor". 6. Caso concreto. Acórdão que aplicou o Código de Defesa do Consumidor. Indenização superior ao limite previsto no art. 22 da Convenção de Varsóvia, com as modificações efetuadas pelos acordos internacionais posteriores. Decisão recorrida reformada, para reduzir o valor da condenação por danos materiais, limitando-o ao patamar estabelecido na legislação internacional. 7. Recurso a que se dá provimento. (STF, RE 636331, Relator  Min. Gilmar Mendes, Tribunal Pleno, j. 25/05/2017).

Desse modo, na análise dos pedidos de indenização por danos materiais decorrentes de transporte aéreo, imperiosa a aplicação das normas internacionais pertinentes à matéria, sobretudo as Convenções de Varsóvia (promulgada, no ordenamento jurídico brasileiro, pelo Decreto n. 20.704/31) e de Montreal (promulgada, no Brasil, por meio do Decreto n. 5.910/06).

Quanto aos demais pedidos formulados, o exame deve ser realizado sob a ótica da legislação consumerista brasileira, uma vez que as partes envolvidas na avença se enquadram nos conceitos de fornecedor e consumidor, dispostos, respectivamente, nos arts. 3º e 2º do Código de Defesa do Consumidor. 

Dito isso, passo à análise das alegações das partes e do acervo probatório constante nos autos.

Aduz a parte autora ter adquirido pacote de viagem internacional da primeira ré no qual estava incluído transporte aéreo a ser realizado pela segunda ré. Alega que a decolagem do primeiro voo do itinerário estava prevista para as 02h15 do dia 03/06/2012, mas que acabou sendo antecipada para as 01h15 do mesmo dia – alteração essa que diz não ter sido informada a respeito e que acabou prejudicando seu check-in e impedindo seu embarque na aeronave. Explica que, ante o ocorrido, precisou adquirir novas passagens aéreas para seguir viagem, bem como necessitou dormir no aeroporto para poder embarcar às 06h daquele dia. Assim, alegando falha na prestação dos serviços contratados, pugna pela condenação das rés ao pagamento de R$ 3.923,18 (três mil, novecentos e vinte e três reais e dezoito centavos) a título de indenização por danos materiais e de R$ 20.000,00 (vinte mil reais) a título de indenização por danos morais.

Em contestação, a requerida Web Viagens (LC da Silva - Agência de Viagens ME) aduz, em preliminar, sua ilegitimidade passiva e, no mérito, a ausência de provas das alegações autorais e a inexistência de danos indenizáveis no caso.

Por sua vez, a demandada Companhia Panamena de Aviacion S/A (Copa Airlines), em sua defesa, admite ter havido adiantamento do voo contratado pela demandante, mas diz que se essa tivesse se apresentado para check-in no horário inicialmente previsto, teria conseguido realizar o embarque. Ademais, alega também a inexistência de danos indenizáveis.

No tocante à preliminar de ilegitimidade passiva, sem razão a suscitante.

É que, mesmo que a agência de viagens tenha cumprido suas obrigações contratuais – como diz ter feito –, ainda assim deve ser responsabilizada civil e solidariamente por eventuais danos sofridos pelo consumidor se relacionados às prestações vinculadas ao pacote turístico, uma vez que integra a cadeia de consumo e dela aufere lucro.

Nesse sentido, cito precedente de Turma Recursal desta Capital:

RECURSO INOMINADO. DANOS MORAIS. AÉREO. VOO FLORIANÓPOLIS- MIAMI. AÇÃO CONTRA CIA AÉREA E AGÊNCIA DE VIAGEM. PERDA DA CONEXÃO EM SANTIAGO, MESMO COM VOO DE ORIGEM SEM ATRASO. COMPRA DE NOVA PASSAGEM. [...] DANOS MORAIS FIXADOS EM R$5.000,00. DANOS MATERIAIS NO VALOR DE R$6007,89, RESPEITADA A CONVENÇÃO DE MONTREAL. RECURSO DA RÉ CVC. RESPONSABILIDADE DE TERCEIRO. INOCORRÊNCIA.   RECURSO DA CIA AÉREA. RESPONSABILIDADE OBJETIVA. A jurisprudência consagrou o entendimento que a empresa de viagem ou turismo é solidariamente responsável pela reparação dos danos decorrentes da falha na prestação do serviço, mais especificamente no que diz respeito ao cumprimento das prestações vinculadas ao pacote turístico (STJ/REsp 1102849/RS, Rel. Ministro SIDNEI BENETI, TERCEIRA TURMA, julgado em 17/04/2012 [...] Dito de outro modo, "existe responsabilidade solidária entre a agência de turismo e a empresa aérea, pois todos que participam e lucram na compra e venda de passagens e de pacotes se beneficiam do sistema" (TJSC, Recurso Inominado n. NUMERO_PROC, de Joinville, rel. Des. Roberto Lepper, Quinta Turma de Recursos - Joinville, j. 23-09-2015). [...] (TJSC, Recurso Inominado n. NUMERO_PROC, da Capital - Norte da Ilha, rel. Des. Janine Stiehler Martins, Primeira Turma de Recursos - Capital, j. 06-12-2018).

Superada a questão preliminar, adentro ao exame do mérito.

É fato incontroverso, nos autos, a antecipação do voo contratado pela autora, que aduz não ter recebido a devida informação sobre a alteração do horário de partida.

Nesse sentido, o artigo 6º, III, do Código de Defesa do Consumidor prescreve ser direito básico do consumidor a informação adequada e clara sobre os diferentes produtos e serviços. Além disso, é ônus das rés provar a existência de fato impeditivo, modificativo ou extintivo do direito da autora – ônus esse previsto no artigo 373, II, do Código de Processo Civil e de que as requeridas não se desincumbiram no caso em apreço, pois não comprovaram qualquer aviso à requerente a respeito da mudança em seu itinerário.

Dito isso, o consequente impedimento de embarque da consumidora não pode ser visto como fato cuja culpabilidade seja atribuída exclusivamente à demandante, eximindo a responsabilidade das demandadas. Pelo contrário: deve ser caracterizado como ilícito contratual ensejador de responsabilidade civil, uma vez que o prejuízo em questão adveio justamente da falta de informação adequada e clara sobre a alteração do contrato de transporte aéreo firmado entre as partes.

Nessa toada, colho precedente de Turma Recursal do Poder Judiciário catarinense:

TRANSPORTE AÉREO. ALTERAÇÃO UNILATERAL DE VOO (ANTECIPAÇÃO). AUSÊNCIA DE PROVA DA PRÉVIA COMUNICAÇÃO AO CONSUMIDOR. FALHA NA PRESTAÇÃO DO SERVIÇO. RESPONSABILIDADE OBJETIVA. DEVER DE INDENIZAR.    Caracteriza falha na prestação do serviço, nos termos do art. 14, caput, do CDC, assim como violação do dever de informação previsto no art. 6º, III, do CDC, a alteração unilateral de voo sem a prévia cientificação ao consumidor.   Compete à companhia aérea o ônus da prova da alegação de que comunicou previamente a antecipação do horário do voo aos passageiros por meio de correio eletrônico. A inexistência de prova da comunicação prévia acerca da antecipação do horário do voo e a negativa da devolução dos valores pagos caracteriza a falha na prestação dos serviços e enseja o dever de indenizar os prejuízos suportados pelo consumidor. Direito ao reembolso do valor da passagem referente à viagem não realizada, demonstrado por meio de documento emitido pela companhia aérea (e-ticket), bem como das despesas de estacionamento no aeroporto de partida, suficientemente evidenciadas por meio de recibo de pagamento. A frustração da realização de viagem em razão da alteração unilateral do horário de voo é causa de transtornos e aflições que ultrapassam a esfera do mero dissabor e caracteriza o dano moral. [...] (TJSC, Recurso Inominado n. NUMERO_PROC, de Tubarão, rel. Des. Giancarlo Bremer Nones, Quarta Turma de Recursos - Criciúma, j. 04-10-2016).

No tocante aos alegados danos materiais, a parte autora comprovou satisfatoriamente as despesas com a compra de novas passagens aéreas para o destino e data desejados (fls. 28/29), sendo certo o dever das demandadas de reembolsar os R$ 3.923,18 (três mil, novecentos e vinte e três reais e dezoito centavos) despendidos e requeridos pela demandante.

Por sua vez, quanto aos suscitados danos morais, também vislumbro sua caracterização no caso em apreço – assim como reconhecida no precedente acima colacionado. Isso porque o direito à informação adequada e clara é indispensável e fundamental para que as práticas comerciais sejam realizadas com a devida atenção à parte vulnerável na relação contratual: o consumidor. Logo, não se pode tolerar que informações básicas e imprescindíveis, tais como a alteração de horário de partida de voo contratado, não sejam repassadas aos consumidores. Tal situação, por certo, ultrapassa o mero dissabor cotidiano, tendo em vista que o passageiro, já preocupado com todo o contexto que envolve uma viagem internacional, acaba tendo frustradas sua expectativa e sua confiança na companhia aérea – e também na agência de viagens – que realiza o transporte seu e de seus pertences para o destino desejado.

Soma-se à isso, ainda, a falta de assistência material das rés e a necessidade de pernoite da autora no próprio aeroporto enquanto aguardava o embarque no novo voo por si adquirido.

Assim sendo, entendo caracterizados o ato ilícito das rés, o abalo moral sofrido pela autora e o respectivo nexo de causalidade entre esses, razão pela qual a condenação das requeridas ao pagamento de indenização a título de danos morais é medida que se impõe.

Inexistentes parâmetros objetivos para a fixação da indenização por dano moral, e estando essa no arbítrio motivado do magistrado, na forma do art. 946 do Código Civil, algumas particularidades hão de ser levadas em consideração em relação a cada litigante. Ou seja, incumbe ao magistrado a fixação de verba que corresponda, tanto quanto possível, à situação sócio-econômica do ofensor, sem perder de vista a necessidade de avaliação da repercussão do evento danoso na vida da vítima.

Essas questões exigem que o montante reparatório esteja embasado em critérios de razoabilidade, tendentes a reconhecer e condenar o réu a pagar valor que não importe enriquecimento sem causa ao lesado, mas uma efetiva reparação de caráter moral e uma séria reprimenda ao ofensor, tornando desvantajosa a reincidência.

Logo, considerando o contexto fático e jurídico narrado, bem como os valores por mim arbitrados em situações similares, tenho por razoável a fixação do montante indenizatório no valor de R$ 15.000,00 (quinze mil reais).


P. R. I.

Arquivem-se oportunamente. 


Florianópolis (SC), 06 de fevereiro de 2019.


Lucilene dos Santos 

Juíza Substituta
