# Supplementary material for: Regression applied to legal judgments to predict compensation for immaterial damage
Source: PeerJ Comput Sci. 2023 Mar 23;9:e1225. doi: 10.7717/peerj-cs.1225 (PMC10280496; doi:10.7717/peerj-cs.1225)
Supplement: Supplemental Information 2 [file peerj-cs-09-1225-s002.zip › 92.txt]

Autos n° NUMERO_PROC 

Ação: Procedimento do Juizado Especial Cível/PROC 

Requerente: AUTOR


Réu: REU


Vistos etc.

I. Relatório

Relatório dispensado na forma do artigo 38, caput, da Lei 9.099/95.

II. Fundamentação


Julgo antecipadamente o feito, porquanto a solução dos autos pode ser obtida da análise do direito que disciplina a matéria, bem como pelo fato de que as provas carreadas são suficientes para a formação de meu convencimento. Valho-me, pois, do artigo 355, inciso I, do Código de Processo Civil.

Preliminarmente, cumpre esclarecer acerca da aplicabilidade das Convenções de Varsóvia e Montreal ao caso em tela.

Em julgamento do Recurso Extraordinário n. 636331, em sede de repercussão geral, assim decidiu a Suprema Corte:

Recurso extraordinário com repercussão geral. 2. Extravio de bagagem. Dano material. Limitação. Antinomia. Convenção de Varsóvia. Código de Defesa do Consumidor. 3. Julgamento de mérito. É aplicável o limite indenizatório estabelecido na Convenção de Varsóvia e demais acordos internacionais subscritos pelo Brasil, em relação às condenações por dano material decorrente de extravio de bagagem, em voos internacionais. 5. Repercussão geral. Tema 210. Fixação da tese: "Nos termos do art. 178 da Constituição da República, as normas e os tratados internacionais limitadores da responsabilidade das transportadoras aéreas de passageiros, especialmente as Convenções de Varsóvia e Montreal, têm prevalência em relação ao Código de Defesa do Consumidor". 6. Caso concreto. Acórdão que aplicou o Código de Defesa do Consumidor. Indenização superior ao limite previsto no art. 22 da Convenção de Varsóvia, com as modificações efetuadas pelos acordos internacionais posteriores. Decisão recorrida reformada, para reduzir o valor da condenação por danos materiais, limitando-o ao patamar estabelecido na legislação internacional. 7. Recurso a que se dá provimento. (RE 636331, Relator(a):  Min. GILMAR MENDES, Tribunal Pleno, julgado em 25/05/2017, PROCESSO ELETRÔNICO DJe-257 DIVULG 10-11-2017 PUBLIC 13-11-2017) (Grifei.)

Desse modo, aplicar-se-ão as normas internacionais naquilo que lhes couber, ou seja, na análise do pedido de danos materiais. Os demais pedidos serão analisados com base no Código de Defesa do Consumidor, vez que as partes envolvidas na avença se enquadram nos conceitos de fornecedor e consumidor, dispostos nos artigos 3.º e 2.º da Lei n. 8.078/1990.

Pois bem. 

Infiro dos autos que a parte requerente comprou passagem para o trecho Cancun/Londres, com chegada prevista no dia 06/11/2017 às 15h55min. Contudo, o voo foi cancelado, acarretando num atraso de aproximadamente 6 (seis) horas para chegada ao destino.

1. Danos morais

Em sede de contestação, aduz a parte ré que o cancelamento do voo se deu em decorrência das condições climáticas desfavoráveis na data da viagem da parte autora, circunstância a qual constitui excludente de responsabilidade do transportador, correspondendo à força maior, ou seja, evento totalmente alheio à vontade da ré, a qual não teve qualquer participação ou culpa no ocorrido. 

Eximiu-se, no entanto, de trazer aos autos provas que corroborassem sua versão quanto à indisponibilidade de operação no aeroporto ou no trajeto realizado pela parte demandante, ônus que lhe pertencia. A requerida apresenta como meio de prova apenas capturas de tela informando as condições climáticas no local na data do voo. Contudo, observo que nos referidos documentos não há menção de qualquer informação acerca do fechamento do aeroporto indicada por órgão oficial.

Dessa forma a justificativa apresentada não serve como excludente de responsabilidade. Assim, entendo que o mau tempo não serve como justificativa para o atraso relatado.

Em situação similar, já decidiu o Tribunal de Justiça de Santa Catarina: 

O pouso e a decolagem não se operam de forma automática, pela simples vontade de passageiros ou da própria companhia aérea. Em nome da segurança do voo, podem ocorrer atrasos ou mesmo cancelamento de determinados voos. Entretanto, compete à companhia aérea a prova documental, oriunda de órgãos oficiais reconhecidos, de que determinados vôos foram cancelados por circunstâncias absolutamente alheias à vontade da empresa, prova que não pode ser relegada à juntada de extratos com complexas siglas e de interpretação duvidosa, mormente quando outras companhias aéreas estariam operando normalmente no mesmo aeródromo. A prova de caso fortuito ou de força maior que impediu o cumprimento do contrato de transporte pertence à companhia aérea. (TJSC, Apelação Cível n. 2008.601118-2, de Rio do Sul, rel. Des. Leandro Passig Mendes , j. 27-10-2008) (grifou-se)

Acrescento que, em situações de atraso de voo, o simples fato de seu retorno ter demorado mais do que o planejado já enseja condenação da ré pelos danos advindos do atraso. 

No que se refere à falha na assistência, não se desincumbiu a ré de provar que esta foi prestada de forma adequada. Dessa forma, entendo que é cristalina a angústia e o sofrimento vividos por quem necessita passar muito mais tempo do que o programado em aeroportos, agravada a situação no caso pela necessidade da parte autora pernoitar em hotel por conta própria, sem fornecimento da devida assistência quanto à hospedagem, transporte e alimentação.

Nesse contexto, tratando-se de relação regida pelo código consumerista, comprovada a ocorrência do atraso e não existindo qualquer excludente de responsabilidade, deve a parte ré ser condenada a indenizar a parte acionante pelos danos extrapatrimoniais experimentados.

Acerca do quanto devido, ponderadas as peculiaridades acima, bem como o atrasado na chegada ao destino em torno de 6 horas, além da falha na prestação de serviço, sem perder de vista o caráter pedagógico e punitivo da cominação, entendo que a quantia de R$ 5.000,00 (cinco mil reais), mostra-se adequada a indenizá-la pelos infortúnios vivenciados. 

Após fixar o valor da indenização, cabe dizer que a correção monetária flui do arbitramento (enunciado 362 da Súmula do STJ) e os juros de mora da citação (falta de cumprimento dos deveres do contrato firmado entre as partes - (STJ, EDcl no REsp 400843 / RS, Relator Ministro CARLOS ALBERTO MENEZES DIREITO, j. em 09.08.2007)).

2. Danos materiais

Estabelece a Convenção de Montreal, em seu artigo 19: 

O transportador é responsável pelo dano ocasionado por atrasos no transporte aéreo de passageiros, bagagem ou carga. Não obstante, o transportador não será responsável pelo dano ocasionado por atraso se prova que ele e seus prepostos adotaram todas as medidas que eram razoavelmente necessárias para evitar o dano ou que lhes foi impossível, a um e a outros, adotar tais medidas." Como já disposto no item anterior, eximiu-se a ré de comprovar a excludente.

Ainda, o artigo 22, item 1: "Em caso de dano causado por atraso no transporte de pessoas, como se especifica no Artigo 19, a responsabilidade do transportador se limita a 4.150 Direitos Especiais de Saque por passageiro."

A parte autora comprova na exordial gastos com hospedagem (fl. 25), transporte (fl. 28) e alimentação (fls. 21 e 22), em documentos não impugnados pela parte ré. A soma totaliza R$ 359,00 (trezentos e cinquenta e nove reais), dentro, portanto, do limite estabelecido pela norma internacional.

Assim, deve a ré ressarcir o montante despendido por conta do atraso por ela gerado.

			Para mais, no que diz respeito ao pedido de condenação da ré ao pagamento das custas processuais e honorários advocatícios, não havendo litigância de má-fé, a sentença de primeiro grau não condenará o vencido em custas e honorários de advogado, conforme previsão do artigo 55 da Lei 9.099/95. Logo, o pedido não merece prosperar.


P. R. I.

Arquivem-se oportunamente. 

Florianópolis (SC), 19 de fevereiro de 2019.


Lucilene dos Santos

Juíza Substituta 
