# Supplementary material for: Regression applied to legal judgments to predict compensation for immaterial damage
Source: PeerJ Comput Sci. 2023 Mar 23;9:e1225. doi: 10.7717/peerj-cs.1225 (PMC10280496; doi:10.7717/peerj-cs.1225)
Supplement: Supplemental Information 2 [file peerj-cs-09-1225-s002.zip › 93.txt]

Autos n° NUMERO_PROC 

Ação: Procedimento do Juizado Especial Cível/PROC 

Autor: AUTOR


Réu: REU


Vistos etc.

I. Relatório

Relatório dispensado na forma do artigo 38, caput, da Lei 9.099/95.

II. Fundamentação


Julgo antecipadamente o feito, porquanto a solução dos autos pode ser obtida da análise do direito que disciplina a matéria, bem como pelo fato de que as provas carreadas são suficientes para a formação de meu convencimento. Valho-me, pois, do artigo 355, inciso I, do Código de Processo Civil.

Preliminarmente, cumpre esclarecer acerca da aplicabilidade das Convenções de Varsóvia e Montreal ao caso em tela.

Em julgamento do Recurso Extraordinário n. 636331, em sede de repercussão geral, assim decidiu a Suprema Corte:

Recurso extraordinário com repercussão geral. 2. Extravio de bagagem. Dano material. Limitação. Antinomia. Convenção de Varsóvia. Código de Defesa do Consumidor. 3. Julgamento de mérito. É aplicável o limite indenizatório estabelecido na Convenção de Varsóvia e demais acordos internacionais subscritos pelo Brasil, em relação às condenações por dano material decorrente de extravio de bagagem, em voos internacionais. 5. Repercussão geral. Tema 210. Fixação da tese: "Nos termos do art. 178 da Constituição da República, as normas e os tratados internacionais limitadores da responsabilidade das transportadoras aéreas de passageiros, especialmente as Convenções de Varsóvia e Montreal, têm prevalência em relação ao Código de Defesa do Consumidor". 6. Caso concreto. Acórdão que aplicou o Código de Defesa do Consumidor. Indenização superior ao limite previsto no art. 22 da Convenção de Varsóvia, com as modificações efetuadas pelos acordos internacionais posteriores. Decisão recorrida reformada, para reduzir o valor da condenação por danos materiais, limitando-o ao patamar estabelecido na legislação internacional. 7. Recurso a que se dá provimento. (RE 636331, Relator(a):  Min. GILMAR MENDES, Tribunal Pleno, julgado em 25/05/2017, PROCESSO ELETRÔNICO DJe-257 DIVULG 10-11-2017 PUBLIC 13-11-2017) (Grifei.)

Desse modo, aplicar-se-ão as normas internacionais naquilo que lhes couber, ou seja, na análise do pedido de danos materiais. Os demais pedidos serão analisados com base no Código de Defesa do Consumidor, vez que as partes envolvidas na avença se enquadram nos conceitos de fornecedor e consumidor, dispostos nos artigos 3.º e 2.º da Lei n. 8.078/1990.

Pois bem. 

Infiro dos autos que os requerentes compraram passagens aéreas para voos entre Veneza e Florianópolis, com chegada prevista no dia 05/10/2017 às 23h30min. O itinerário previa voos entre Veneza – Amsterdam – Rio de Janeiro – Florianópolis, sendo os dois primeiros adquiridos com a empresa ré. Ocorre, que o voo referente ao trecho Veneza - Amsterdam foi cancelado, acarretando a perda do voo entre o Rio de Janeiro e Florianópolis e um atraso de aproximadamente 12 (doze) horas, vez que chegaram no destino final às 10h53 horas do dia 06/10/2017. Dito atraso teria ocasionado ainda, a perda de um importante compromisso profissional da primeira autora.

1. Danos morais

Em sede de contestação, aduz a parte ré que o cancelamento do voo entre Veneza e Amsterdam se deu em decorrência das condições climáticas desfavoráveis na data da viagem da parte autora, circunstância a qual constitui excludente de responsabilidade do transportador, correspondendo à força maior, ou seja, evento totalmente alheio à vontade da ré, a qual não teve qualquer participação ou culpa no ocorrido. 

Eximiu-se, no entanto, de trazer aos autos provas que corroborassem sua versão quanto à indisponibilidade de operação no aeroporto ou no trajeto realizado pela parte demandante, ônus que lhe pertencia. Observo que nos autos não foram acostados quaisquer documentos que mencionem informação acerca do fechamento do aeroporto na data da viagem, indicada por órgão oficial.

Dessa forma, a justificativa apresentada não serve como excludente de responsabilidade. Assim, entendo que o mau tempo não serve como justificativa para o atraso relatado.

Em situação similar, já decidiu o Tribunal de Justiça de Santa Catarina: 

O pouso e a decolagem não se operam de forma automática, pela simples vontade de passageiros ou da própria companhia aérea. Em nome da segurança do voo, podem ocorrer atrasos ou mesmo cancelamento de determinados voos. Entretanto, compete à companhia aérea a prova documental, oriunda de órgãos oficiais reconhecidos, de que determinados vôos foram cancelados por circunstâncias absolutamente alheias à vontade da empresa, prova que não pode ser relegada à juntada de extratos com complexas siglas e de interpretação duvidosa, mormente quando outras companhias aéreas estariam operando normalmente no mesmo aeródromo. A prova de caso fortuito ou de força maior que impediu o cumprimento do contrato de transporte pertence à companhia aérea. (TJSC, Apelação Cível n. 2008.601118-2, de Rio do Sul, rel. Des. Leandro Passig Mendes , j. 27-10-2008) (grifou-se)

Acrescento que, em situações de atraso de voo, o simples fato de seu retorno ter demorado mais do que o planejado já enseja condenação da ré pelos danos advindos do atraso. 

No que se refere à falha na assistência, não se desincumbiu a ré de provar que esta foi prestada de forma adequada. Dessa forma, entendo que é cristalina a angústia e o sofrimento vividos por quem necessita passar muito mais tempo do que o programado em aeroportos, agravada a situação no caso pela ausência da devida assistência quanto à hospedagem e alimentação.

Nesse contexto, tratando-se de relação regida pelo código consumerista, comprovada a ocorrência do atraso e não existindo qualquer excludente de responsabilidade, deve a parte ré ser condenada a indenizar a parte acionante pelos danos extrapatrimoniais experimentados.

Contudo, diante da peculiaridade dos fatos apresentados por cada um dos autores, em razão da alegada perda de compromisso pela autora Caroline Terezinha Rasmussen da Silva, necessária a análise do quantum devido a cada uma das partes separadamente. Do documento acostado aos autos à fl. 34, constato que a reunião para a qual a autora foi convocada – inicialmente datada para o dia 05/10/2017 –, ou seja, em data em que a autora já estava ciente de seu não comparecimento em razão da viagem, foi adiada para o dia seguinte, momento em que esta poderia então participar do evento. Nesse viés, entendo que a alteração da data do compromisso, ainda que durante a viagem, vez que o e-mail enviado data de 02/10/2017, gerou expectativa para que a autora pudesse comparecer, contudo, em virtude do atraso do voo, não pode estar presente, motivo pelo qual será considerado no montante a ser indenizado.

Assim, acerca do quanto devido, ponderando os fatos acima, o atraso na chegada ao destino em torno de 12 horas, além da falha na prestação de serviço, sem perder de vista o caráter pedagógico e punitivo da cominação, entendo que a quantia de R$ 6.000,00 (seis mil reais) ao autor Luis Paulo Perdona Gregorio e de R$ 7.000,00 (sete mil reais) à autora Caroline Terezinha Rasmussen da Silva (considerando também a perda de seu compromisso profissional), mostra-se adequada a indenizá-los pelos infortúnios vivenciados. 

Após fixar o valor da indenização, cabe dizer que a correção monetária flui do arbitramento (enunciado 362 da Súmula do STJ) e os juros de mora da citação (falta de cumprimento dos deveres do contrato firmado entre as partes - (STJ, EDcl no REsp 400843 / RS, Relator Ministro CARLOS ALBERTO MENEZES DIREITO, j. em 09.08.2007)).

2. Danos materiais

Estabelece a Convenção de Montreal, em seu artigo 19: 

O transportador é responsável pelo dano ocasionado por atrasos no transporte aéreo de passageiros, bagagem ou carga. Não obstante, o transportador não será responsável pelo dano ocasionado por atraso se prova que ele e seus prepostos adotaram todas as medidas que eram razoavelmente necessárias para evitar o dano ou que lhes foi impossível, a um e a outros, adotar tais medidas." Como já disposto no item anterior, eximiu-se a ré de comprovar a excludente.

Ainda, o artigo 22, item 1: "Em caso de dano causado por atraso no transporte de pessoas, como se especifica no Artigo 19, a responsabilidade do transportador se limita a 4.150 Direitos Especiais de Saque por passageiro."

A parte autora comprova na exordial gastos com alimentação (fl. 32) e com a remarcação do voo a Florianópolis (fls. 28-30). A ré impugna, contudo, a nota fiscal apresentada à fl.32, em idioma estrangeiro, com base no artigo 192 do Código de Processo Civil. Entretanto, no caso dos autos, verifica-se a dispensabilidade da tradução juramentada, pois o documento em apreço (nota fiscal de gasto com alimentação) apresenta-se compreensível para o deslinde da questão, não havendo que se falar em prejuízo para a defesa (STJ. REsp 1.231.152 / PR, Relatora Ministra NANCY ANDRIGHI, j. em 20.08.2013).

Além disso, a soma dos gastos totaliza R$ 2.178,42 (dois mil cento e setenta e oito reais e quarenta e dois centavos), dentro, portanto, do limite estabelecido pela norma internacional. Assim, deve a ré ressarcir o montante despendido por conta do atraso por ela gerado.


P. R. I.

Arquivem-se oportunamente. 


Florianópolis (SC), 19 de fevereiro de 2019.


Lucilene dos Santos

Juíza Substituta 
