# Supplementary material for: Regression applied to legal judgments to predict compensation for immaterial damage
Source: PeerJ Comput Sci. 2023 Mar 23;9:e1225. doi: 10.7717/peerj-cs.1225 (PMC10280496; doi:10.7717/peerj-cs.1225)
Supplement: Supplemental Information 2 [file peerj-cs-09-1225-s002.zip › 94.txt]

Autos n° NUMERO_PROC 


Ação: Procedimento do Juizado Especial Cível/PROC 

Autor: AUTOR


Réu: REU


	Trata-se de ação indenizatória proposta por AUTOR contra REU.

Dispensado relatório nos termos do artigo 38, da Lei nº 9.099/95, passo a decidir. 

O feito comporta julgamento antecipado, nos moldes do art. 355, I, do Código de Processo Civil, haja vista que as provas presentes nos autos são suficientes para o deslinde do caso.

Antes de tudo, cabe esclarecer o escopo de aplicação das Convenções de Varsóvia e Montreal no presente caso. Sobre o tema, a Suprema Corte já decidiu, em sede de repercussão geral, no julgamento do Recurso Extraordinário n. 636661, que restou ementado nos seguintes termos:

Recurso extraordinário com repercussão geral. 2. Extravio de bagagem. Dano material. Limitação. Antinomia. Convenção de Varsóvia. Código de Defesa do Consumidor. 3. Julgamento de mérito. É aplicável o limite indenizatório estabelecido na Convenção de Varsóvia e demais acordos internacionais subscritos pelo Brasil, em relação às condenações por dano material decorrente de extravio de bagagem, em voos internacionais. 5. Repercussão geral. Tema 210. Fixação da tese: "Nos termos do art. 178 da Constituição da República, as normas e os tratados internacionais limitadores da responsabilidade das transportadoras aéreas de passageiros, especialmente as Convenções de Varsóvia e Montreal, têm prevalência em relação ao Código de Defesa do Consumidor". 6. Caso concreto. Acórdão que aplicou o Código de Defesa do Consumidor. Indenização superior ao limite previsto no art. 22 da Convenção de Varsóvia, com as modificações efetuadas pelos acordos internacionais posteriores. Decisão recorrida reformada, para reduzir o valor da condenação por danos materiais, limitando-o ao patamar estabelecido na legislação internacional. 7. Recurso a que se dá provimento. (RE 636331, Relator(a):  Min. GILMAR MENDES, Tribunal Pleno, julgado em 25/05/2017, PROCESSO ELETRÔNICO DJe-257 DIVULG 10-11-2017 PUBLIC 13-11-2017) (Grifei.)

Desse forma, evidente que a observância das normas internacionais é limitada ao que lhes compete, isto é, na análise do pedido de danos materiais. No que tange os demais pedidos, estes devem ser apreciados em consonância com o Código de Defesa do Consumidor, posto que as partes se enquadram nos conceitos jurídicos de consumidor e fornecedor de serviços, conforme os artigos 2° e 3° da Lei n. 8.078/1990.

Alega a parte autora na inicial que adquiriu passagens com a empresa ré, ida e volta, partindo de Florianópolis para San Andrés, na Colômbia, no dia 11/01/2018, com conexões em São Paulo e Bogotá. No que tange a ida, a requerente expõe que não houve problemas. Contudo, quanto à volta, marcada para o dia 20/01/2018, com embarque em San Andrés, às 11h18, afirma que houve atraso no voo de Bogotá rumo a São Paulo, que foi transferido para às 00h50, cerca de 3 horas após o horário acordado. 

Ainda, pontua que, por conta da mudança de voo, perdeu a conexão em São Paulo para Florianópolis, sendo esta transferida para horário 4 horas mais tarde. Desse modo, salienta que a conduta da requerida resultou em um atraso total de aproximadamente 7 (sete) horas, em que ficou sem assistência da mesma. Requereu, assim, a condenação da parte demandada ao pagamento de indenização por danos morais.

A ré, por sua vez, sustentou em contestação que, em razão do dever de primarem pela segurança dos passageiros, foi necessária a realização de uma reengenharia no tráfego aéreo, uma vez que houve ausência de condições climáticas. Em sequência, a requerida confirmou o adiamento do voo dos requerentes para o dia seguinte e afirmou que prestou todo o auxílio, acomodando-os no próximo voo disponível e fornecendo hospedagem. No mais, impugnaram a inversão do ônus da prova, alegaram a existência de excludente de responsabilidade e afirmaram a inexistência de danos morais, pleiteando, ao final, a improcedência de todos os pedidos formulados.

Inicialmente, cumpre realizar importantes apontamentos acerca do instituto da inversão do ônus da prova. Embora alegue o réu a impossibilidade da inversão em virtude da inexistência de qualquer verossimilhança ou hipossuficiência da parte ou que a inversão não isenta a parte de comprovar os fatos constitutivos do seu direito, tal afirmação não deve prosperar. 

A inversão do ônus da prova vem prevista no art. 6º, inc. VIII, do Código de Defesa do Consumidor, o qual estabelece os direitos básicos. Verifica-se, assim, que se trata de importante prerrogativa de proteção ao consumidor que objetiva a diminuição das desigualdades e vulnerabilidades existentes entre as partes da relação consumerista e a promoção da justiça. Nos termos do aludido artigo, a inversão do ônus probatório acontece a critério do juiz, quando verificada a verossimilhança das alegações ou a hipossuficiência do consumidor. 

Com efeito, o art. 373, caput e §1º do Código de Processo Civil ainda determina que a distribuição do ônus probatório ocorra de forma dinâmica, todavia, previu expressamente a possibilidade da ocorrência de forma diversa nos casos em que haja previsão legal ou necessidade diante das peculiaridades do caso concreto, “relacionadas à impossibilidade ou à excessiva dificuldade de cumprir o encargo nos termos do caput ou à maior facilidade de obtenção da prova do fato contrário”. 

De qualquer forma, a autora juntou à inicial cópia dos bilhetes eletrônicos dos voos cancelados, no qual consta que o voo de partida de Bogotá, Colômbia, deveria ter ocorrido às 21h15, com chegada em São Paulo às 6h30; bem como do voo de São Paulo para Florianópolis, com horário de saída às 8h35 (fl. 25). Ainda, juntou o bilhete de embarque em São Paulo, ocorrido às 12h10, o que reitera o atraso percebido.

A requerida limitou-se a afirmar que o atraso no voo ocorreu em virtude reengenharia do trafego aéreo na etapa anterior, sem colacionar qualquer documento ou prova capaz de rebater os argumentos do autor ou apresentar qualquer fato modificativo, extintivo ou impeditivo do direito do requerente, ônus que era exclusivamente seu, haja vista o teor do art. 373, II do Código de Processo Civil. 

Exsurge cristalina dos fatos supra, corroborados pela prova documental carreada aos autos (fls. 18/29), a falha na prestação de serviços pela ré, que não cumpriu o horário nos moldes pleiteados no contrato, e, ainda, com sua atitude, submeteu a parte autora a uma espera de aproximadamente 7 (sete) horas. 

Assim, deve a ré responder pelos danos causados decorrentes da má prestação dos serviços que causou. Nos termos do art. 14 do Código de Defesa do Consumidor: "O fornecedor de serviços responde, independentemente da existência de culpa, pela reparação dos danos causados aos consumidores por defeitos relativos à prestação dos serviços, bem como por informações insuficientes ou inadequadas sobre sua fruição e riscos.". 

Sobre as obrigações quanto ao fornecimento dos serviços da ré, dispõe o art. 22 do CDC: "Os órgãos públicos, por si ou suas empresas, concessionárias, permissionárias ou sob  qualquer outra forma de empreendimento, são obrigados a fornecer serviços adequados, eficientes, seguros e, quanto aos essenciais, contínuos."

O pedido de condenação por danos morais deve ser procedente. 

É sabido que a sua configuração depende do preenchimento de três requisitos, enumerados no artigo 186 do Código Civil: culpa, dano e nexo de causalidade.

De mesmo modo, cediço é que o inadimplemento contratual só ocasiona danos morais em situações excepcionais, motivo pelo qual o dano deve restar efetivamente comprovado para que haja condenação. Entretanto, verifico sua excepcional ocorrência, uma vez que o contrato de transporte aéreo é negócio tipicamente de resultado, de forma que o consumidor espera seu cumprimento na data e do horário previamente contratado. Ademais, como bem é sabido, a alegação da ocorrência de caso fortuito ou força maior não é suficiente para excluir a responsabilidade da requerida.

Muito embora a empresa aérea tenha tentado minimizar os desconfortos decorrentes do atraso na viagem, sabe-se que a indenização por dano moral tem por finalidade minorar os efeitos psicológicos e traumáticos causados pelo ato danoso, os quais, muitas vezes, repercutem preponderantemente na recuperação da vítima, inexistindo na legislação uma qualificação definida para se reparar as dores, as angústias e aflições sofridas pela autora.

 Neste sentido: 

“Inclusive, acerca do tema, estabelece o Superior Tribunal Justiça que "o dano moral decorrente de atraso de voo opera-se in re ipsa. O desconforto, a aflição e os transtornos suportados pelo passageiro não precisam ser provados, na medida em que derivam do próprio fato" (STJ, 4ª Turma, Rel. Min. Raul Araújo, AgRg no Ag 1306693/RJ, j. 16-8-2011).


Destaco precedente desta Turma de Recursos de Santa Catarina:

“JUIZADO ESPECIAL CÍVEL. AÇÃO INDENIZATÓRIA. ATRASO DE VOO QUE GEROU PERDA DA CONEXÃO. EXTENSÃO DA VIAGEM POR MAIS 9 (NOVE) HORAS. RELAÇÃO DE CONSUMO. RESPONSABILIDADE OBJETIVA DA FORNECEDORA. INEXISTÊNCIA DE EXCLUDENTE DE CAUSALIDADE. NECESSIDADE DE PERNOITE EM CIDADE DIVERSA DA ORIGEM E DO DESTINO. FALHA NA PRESTAÇÃO DO SERVIÇO. DANOS MORAIS. OCORRÊNCIA. "O atraso significativo do voo configura descumprimento do contrato de prestação de serviços e constitui ato ilícito capaz de ensejar evidente dano moral aos passageiros, haja vista o desconforto e angústias a que estes foram submetidos, sendo desnecessária a prova da ocorrência do dano, em face da dificuldade de ser explorado campo tão íntimo do ser humano (Ap. Cív. n. 2001.007737-0, rel. Des. Carlos Prudêncio)" (TJSC, Apelação Cível n. 2013.028447-9, da Capital - Continente, rel. Des. Pedro Manoel Abreu, j. 06-08-2013). QUANTUM INDENIZATÓRIO. VALOR ARBITRADO EM R$ 5.000,00 (CINCO MIL REAIS). ANÁLISE DO CASO CONCRETO. CARÁTER DÚPLICE, TANTO PUNITIVO/PEDAGÓGICO DO AGENTE COMO COMPENSATÓRIO DA VÍTIMA. ARBITRAMENTO RAZOÁVEL E SEM EXCESSOS. SENTENÇA MANTIDA POR SEUS PRÓPRIOS FUNDAMENTOS. RECURSO DESPROVIDO.


Conforme o Código de Defesa do Consumidor, o serviço é defeituoso quando não fornece a segurança que o consumidor espera. É nítida e reconhecida pela empresa ré, a falha na prestação de serviços, uma vez que a autora, por culpa da companhia demandada, permaneceu por mais de 7 (sete) horas aguardando que fosse realocada em outro voo para que pudesse retornar ao seu lar após sua viagem turística.

No caso dos autos, quando a autora/consumidora comprou as passagens é porque confiou a empresa requerida cumpriria o acordado. Desse modo, a quebra dessa confiança acarreta defeito na prestação do serviço. 

Nesse sentido:


RECURSO INOMINADO. AÇÃO DE INDENIZAÇÃO POR DANOS MORAIS. SERVIÇO DE TRANSPORTE AÉREO. ATRASO DE VOO. CONCLUSÃO DO TRAJETO 06 (SEIS) HORAS APÓS O PROGRAMADO. EXCESSO DE TRÁFEGO AÉREO NÃO COMPROVADO. A ré não logrou êxito em comprovar que o atraso do voo do autor decorreu do intenso tráfego aéreo, alegação esta genérica e frequentemente utilizada pelas empresas aéreas para justificar a má prestação de seus serviços. "Não comprovado nos autos que o atraso no voo do autor tenha ocorrido por força maior que pudesse excluir a responsabilidade da ré, visto que o intenso tráfego aéreo não pode assim ser caracterizado, inegável a culpa da companhia aérea" (TJSC, Recurso Inominado n. 2011.101100.8, da Capital, rel. Juíza Vânia Pettermann). DANOS MORAIS CONFIGURADOS. "[...]. 'O atraso significativo do voo configura descumprimento do contrato de prestação de serviços e constitui ato ilícito capaz de ensejar evidente dano moral aos passageiros, haja vista o desconforto e angústias a que estes foram submetidos, sendo desnecessária a prova da ocorrência do dano, em face da dificuldade de ser explorado campo tão íntimo do ser humano [...]" (TJSC, Recurso Inominado n. NUMERO_PROC, da Capital - Norte da Ilha, rel. Des. Davidson Jahn Mello, j. 16-04-2015). QUANTUM INDENIZATÓRIO MANTIDO. Não há que se falar em redução do quantum arbitrado. "O quantum da indenização do dano moral há de ser fixado com moderação, em respeito aos princípios da razoabilidade e da proporcionalidade, levando em conta não só as condições sociais e econômicas das partes, como também o grau da culpa e a extensão do sofrimento psíquico, de modo que possa significar uma reprimenda ao ofensor, para que se abstenha de praticar fatos idênticos no futuro, mas não ocasione um enriquecimento injustificado para o lesado." (TJSC, Apelação Cível n. 2013.061873-5. Relator: Jaime Ramos. Julgado em 12/12/2013). RECURSO CONHECIDO E DESPROVIDO. REFORMA DA SENTENÇA APENAS PARA ADEQUAR, DE OFÍCIO, O MARCO INICIAL DOS JUROS DE MORA. POSSIBILIDADE. MATÉRIA DE ORDEM PÚBLICA. INCIDÊNCIA DA SÚMULA 54 DO STJ. EVENTO DANOSO. DECISÃO (TJSC, Recurso Inominado n. NUMERO_PROC, da Capital - Norte da Ilha, rel. Des. Fernando Vieira Luiz, Primeira Turma de Recursos - Capital, j. 29-09-2016).


Assim sendo, considerando para a fixação do dano moral a ocorrência do atraso no voo programado, o caráter pedagógico e punitivo da condenação, bem como os princípios da razoabilidade e proporcionalidade, fixo a indenização por danos morais em R$ 5.000,00 (cinco mil reais), atualizado monetariamente (INPC), a partir desta decisão, e juros moratórios de 1% (um por cento) ao mês, desde a citação.


Florianópolis (SC), 18 de setembro de 2018.


Ana Luisa Schmidt Ramos 

Juíza Substituta
