# Supplementary material for: Regression applied to legal judgments to predict compensation for immaterial damage
Source: PeerJ Comput Sci. 2023 Mar 23;9:e1225. doi: 10.7717/peerj-cs.1225 (PMC10280496; doi:10.7717/peerj-cs.1225)
Supplement: Supplemental Information 2 [file peerj-cs-09-1225-s002.zip › 97.txt]

Autos n° NUMERO_PROC 

Ação: Procedimento do Juizado Especial Cível/PROC 

Autor: AUTOR


Réu: REU


Vistos, etc.

I. Relatório

Relatório dispensado na forma do artigo 38, caput, da Lei n. 9.099/95.

II. Fundamentação


Julgo antecipadamente o feito, porquanto a solução da lide pode ser obtida da análise do direito que disciplina a matéria, bem como por as provas carreadas aos autos serem suficientes para a formação de meu convencimento. Valho-me, pois, do artigo 355, I, do Código de Processo Civil.

De início, impende ressaltar que a presente demanda se consubstancia em relação de consumo, uma vez que as partes envolvidas na avença se enquadram nos conceitos de fornecedor e consumidor, dispostos nos arts. 3º e 2º da Lei 8.078/1990, respectivamente, sendo, portanto, imperioso que lhe sejam aplicados os preceitos insculpidos no Código de Defesa do Consumidor.

Saliento, ademais, não haver aplicação das Convenções de Varsóvia e de Montreal ao caso em exame, pois relacionado a transporte aéreo nacional.

Pois bem.

Infiro dos autos que o autor adquiriu passagens aéreas da companhia ré para viagem nacional que compreendia os trechos Florianópolis – Rio de Janeiro (09h06 às 10h30 do dia 18/12/2017) e Rio de Janeiro – João Pessoa (12h45 às 14h38 do dia 18/12/2017) (fls. 11/13).

Percebo ser incontroversa, ainda, a ocorrência de overbooking no voo da capital carioca para a capital paraibana, o que acarretou na reacomodação do requerente em outro itinerário: um novo voo do Rio de Janeiro para São Paulo (com partida às 19h05 do dia 18/12/2017) e outro de São Paulo para João Pessoa (com decolagem às 23h do dia 18/12/2017) (fl. 14).

Diante do ocorrido, o demandante, alegando falha na prestação dos serviços contratados – não só pelo atraso de mais de 11 (onze) horas para chegar ao seu destino final, mas também pela falta de assistência material, por parte da demandada, durante o tempo adicional que precisou aguardar nos aeroportos –, pleiteia a condenação da companhia aérea ao pagamento de indenização a título de danos morais, no valor de R$ 10.000,00 (dez mil reais).

Em contestação, a ré alega ser lícita a prática de overbooking, bem como afirma inexistir dano moral indenizável no caso. Pugna, então, pela improcedência do pedido exordial.

Adianto, no entanto, que razão assiste ao autor, uma vez que presentes os requisitos caracterizadores da responsabilidade civil da acionada.

Em situação similar, já decidiu esta Corte de Justiça:

RESPONSABILIDADE CIVIL. INDENIZAÇÃO POR DANOS MORAIS. SENTENÇA DE PROCEDÊNCIA. INSURGÊNCIA DA PARTE RÉ. PRÁTICA DE OVERBOOKING PELA COMPANHIA AÉREA. CONDUTA ABUSIVA E DESRESPEITOSA PERANTE O CONSUMIDOR. FALHA NA PRESTAÇÃO DE SERVIÇO. DANO MORAL PRESUMIDO. MANUTENÇÃO. ATENÇÃO AOS PRINCÍPIOS DA RAZOABILIDADE E PROPORCIONALIDADE. RECURSO CONHECIDO E NÃO PROVIDO. A alienação de bilhetes além da capacidade da aeronave é prática abusiva e desrespeitosa perante o consumidor, o qual sofre diversos transtornos decorrentes do atraso da viagem, reservas e compromissos antecipadamente programados. É objetiva, baseada na teoria do risco administrativo e nas disposições consumeristas que tratam de fato do serviço, a responsabilidade da concessionária de serviço público de transporte aéreo em decorrência da prática de overbooking, pelos prejuízos econômicos e psicológicos a este causados. Inteligência dos artigos 37, § 6º, da CRFB/88 e 6º, 14 e 22 do CDC. [...] (TJSC, Apelação Cível n. NUMERO_PROC, de Guaramirim, rel. Des. Sebastião César Evangelista, Segunda Câmara de Direito Civil, j. 11-05-2017).

Como bem exposto no precedente acima colacionado, a prática denominada overbooking é tida como abusiva e ilícita, compreendendo fortuito interno dos serviços prestados pelos fornecedores e acarretando, portanto, a responsabilidade destes à reparação dos danos causados aos consumidores.

Assim, quanto à ocorrência de dano moral em situações como essa, salvo as hipóteses de exclusão de responsabilidade dos fornecedores  – não vislumbradas no caso em exame –, o simples fato da chegada do passageiro em seu destino final ocorrer horas depois do planejado já é capaz de, por si só, ensejar a indenização pela falha na prestação do serviço contratado, uma vez que o viajante vê-se privado de se locomover para o local desejado, nos termos e nas condições avençadas, sem qualquer motivo legítimo. Desse modo, o dano extrapatrimonial opera-se, aqui, in re ipsa, ou seja, é presumido.

A situação é agravada, ainda, em casos como o dos autos, em que o passageiro, além de passar tempo maior do que o planejado nos aeroportos, não recebe o devido auxílio financeiro da companhia aérea durante o período de espera.

Deve a requerida, portanto, ser condenada ao pagamento de indenização pelos danos morais advindos de sua conduta ilícita e suportados pelo requerente.

Inexistentes parâmetros objetivos para a fixação da indenização por dano extrapatrimonial, e estando essa no arbítrio motivado do magistrado, na forma do art. 946 do Código Civil, algumas particularidades hão de ser levadas em consideração em relação a cada litigante. Ou seja, incumbe ao magistrado a fixação de verba que corresponda, tanto quanto possível, à situação sócio-econômica do ofensor, sem perder de vista a necessidade de avaliação da repercussão do evento danoso na vida da vítima.

Essas questões exigem que o montante reparatório esteja embasado em critérios de razoabilidade, tendentes a reconhecer e condenar o réu a pagar valor que não importe enriquecimento sem causa ao lesado, mas uma efetiva reparação de caráter moral e uma séria reprimenda ao ofensor, tornando desvantajosa a reincidência. 

Logo, considerando o contexto fático e jurídico narrado, bem como os valores arbitrados por este Juízo em situações similares, tenho por razoável a fixação do montante indenizatório no valor de R$ 5.000,00 (cinco mil reais).


P. R. I. Arquivem-se oportunamente. 

Florianópolis (SC), 24 de setembro de 2018.


Ana Luisa Schmidt Ramos 

Juíza Substituta
