# Supplementary material for: Regression applied to legal judgments to predict compensation for immaterial damage
Source: PeerJ Comput Sci. 2023 Mar 23;9:e1225. doi: 10.7717/peerj-cs.1225 (PMC10280496; doi:10.7717/peerj-cs.1225)
Supplement: Supplemental Information 2 [file peerj-cs-09-1225-s002.zip › 98.txt]

SENTENÇA

Ação: Procedimento do Juizado Especial Cível/PROC 

Autor: AUTOR


Réu: REU


RELATÓRIO

Relatório dispensado na forma do artigo 38, caput, da Lei 9.099/95.

FUNDAMENTAÇÃO

Trata-se de ação de indenização por danos materiais e morais ajuizada por Márcia Janice Freitas da Cunha Varaschin em face de Transportes Aéreos Portugueses (TAP).

Julgo antecipadamente o feito, porquanto a solução dos autos pode ser obtida da análise do direito que disciplina a matéria, bem como pelo fato de que as provas carreadas são suficientes para a formação de meu convencimento. Valho-me, pois, do artigo 355, inciso I, do Código de Processo Civil.

1. Preliminarmente, cumpre esclarecer acerca da aplicabilidade das Convenções de Varsóvia e Montreal ao caso em tela.

Em julgamento do Recurso Extraordinário n. 636331, em sede de repercussão geral, assim decidiu a Suprema Corte:

Recurso extraordinário com repercussão geral. 2. Extravio de bagagem. Dano material. Limitação. Antinomia. Convenção de Varsóvia. Código de Defesa do Consumidor. 3. Julgamento de mérito. É aplicável o limite indenizatório estabelecido na Convenção de Varsóvia e demais acordos internacionais subscritos pelo Brasil, em relação às condenações por dano material decorrente de extravio de bagagem, em voos internacionais. 5. Repercussão geral. Tema 210. Fixação da tese: "Nos termos do art. 178 da Constituição da República, as normas e os tratados internacionais limitadores da responsabilidade das transportadoras aéreas de passageiros, especialmente as Convenções de Varsóvia e Montreal, têm prevalência em relação ao Código de Defesa do Consumidor". 6. Caso concreto. Acórdão que aplicou o Código de Defesa do Consumidor. Indenização superior ao limite previsto no art. 22 da Convenção de Varsóvia, com as modificações efetuadas pelos acordos internacionais posteriores. Decisão recorrida reformada, para reduzir o valor da condenação por danos materiais, limitando-o ao patamar estabelecido na legislação internacional. 7. Recurso a que se dá provimento. (RE 636331, Relator(a):  Min. GILMAR MENDES, Tribunal Pleno, julgado em 25/05/2017, PROCESSO ELETRÔNICO DJe-257 DIVULG 10-11-2017 PUBLIC 13-11-2017) (Grifei.)

Desse modo, aplicar-se-ão as normas internacionais naquilo que lhes couber, ou seja, na análise do pedido de danos materiais. Os demais pedidos serão analisado com base no Código de Defesa do Consumidor, vez que as partes envolvidas na avença se enquadram nos conceitos de fornecedor e consumidor, dispostos nos artigos 3.º e 2.º da Lei n. 8.078/1990.

Nesse sentido, veja-se do TJSC:

APELAÇÃO CÍVEL. AÇÃO INDENIZATÓRIA POR DANOS MORAIS E MATERIAIS. SERVIÇO DE TRANSPORTE AÉREO. [...] CONVENÇÃO DE VARSÓVIA E MONTREAL RESTRITA AOS DANOS MATERIAIS. APLICAÇÃO DO CÓDIGO DE DEFESA DO CONSUMIDOR NO QUE SE REFERE AO DANO MORAL. [...] (TJSC, Apelação Cível n. NUMERO_PROC, de Jaraguá do Sul, rel. Des. Artur Jenichen Filho, Quinta Câmara de Direito Público, j. 24-5-2018).

2. Dano moral

Colhe-se dos autos que, tanto na viagem de ida a Atenas/Grécia quanto na de retorno a São Paulo/Brasil, a autora foi surpreendida com o extravio de sua bagagem, conseguindo recuperá-la alguns dias depois na ida (não especificados) e 2 dias depois na volta. Diante disso, postula a condenação da ré ao pagamento de indenização por danos morais no valor de R$ 35.000,00 (trinta e cinco mil reais), além de ressarcimento de valores gastos com a compra de itens de vestuário, higiene pessoal e outros, necessários para prosseguimento da viagem sem seus pertences.

Em sede de contestação, alegou que se demonstrou solícita perante as requisições efetuadas pela parte autora, informando-a acerca do lapso temporal para a chegada de sua bagagem; que foi respeitado o prazo de 30 (trinta) dias para devolução dos pertences extraviados, conforme determinação da ANAC; e que não deve ser responsabilizada em razão de ter ocorrido fato de terceiro, já que o extravio se deu por conta dos funcionários que manusearam a bagagem. Por fim, refutou o pedido de danos morais uma vez que não há provas nos autos acerca de prejuízo à estabilidade emocional do autor.

No caso, observo que é incontroverso o extravio da bagagem, o que foi admitido pela requerida, bem como comprovado por meio dos documentos acostado às fls. 26-28.

Não obstante, é flagrante que a situação ocorrida e gerada pela ré causou transtorno e angústia à parte autora, uma vez que permaneceu alguns dias da viagem sem suas roupas e pertences, destacando-se seu remédio antidepressivo (Venlafaxina), a qual é de uso contínuo (fl. 30) e, em caso de abstinência, há diversos efeitos colaterais. Assim, constato ter havido efetivo abalo moral à requerente, devendo a demandada ser condenada a indenizá-lo.

Nesse sentido:

APELAÇÃO. INDENIZATÓRIA. EXTRAVIO TEMPORÁRIO DE BAGAGEM. VOO INTERNACIONAL. CERCEAMENTO DE DEFESA. NÃO VERIFICAÇÃO. APLICABILIDADE DA CONVENÇÃO DE MONTREAL, NO TOCANTE AOS DANOS MATERIAIS. APLICAÇÃO DO TEMA 210 DO SUPREMO TRIBUNAL FEDERAL. RESPONSABILIDADE OBJETIVA DA COMPANHIA AÉREA DIANTE DA MÁ PRESTAÇÃO DE SERVIÇOS. DANO MATERIAL DEMONSTRADO, RESSALVADA A POSSIBILIDADE DE REIVINDICAÇÃO DOS BENS DURÁVEIS. DANO MORAL PRESUMIDO. MINORAÇÃO DO VALOR. PRECEDENTES DESTA CORTE. RECURSO PARCIALMENTE PROVIDO. (TJSC, Apelação Cível n. NUMERO_PROC, da Capital - Continente, rel. Des. Ricardo Roesler, Terceira Câmara de Direito Público, j. 19-6-2018).

Nesse contexto, tratando-se de relação regida pelo código consumerista, comprovada a ocorrência do extravio da bagagem e não existindo qualquer excludente de responsabilidade, deve a ré ser condenada a indenizar a parte autora pelos danos extrapatrimoniais experimentados.

Acerca do quantum devido, tendo em vista os valores arbitrados em situações similares, bem como considerando que o extravio ocorreu tanto na ida quanto na volta, sem perder de vista o caráter pedagógico e punitivo da cominação, entendo que a quantia de R$ 10.000,00 (dez mil reais) mostra-se adequada a indenizar a autora pelos infortúnios vivenciados (Apelação Cível n. NUMERO_PROC, de Tubarão, rel. Des. Saul Steil, Terceira Câmara de Direito Civil, j. 7-8-2018; Recurso Inominado n. NUMERO_PROC, da Capital - Continente, rel. Des. Janine Stiehler Martins, Primeira Turma de Recursos - Capital, j. 28-6-2018; Apelação Cível n. NUMERO_PROC, de Blumenau, rel. Des. Rubens Schulz, Segunda Câmara de Direito Civil, j. 10-5-2018).

Cabe dizer que a correção monetária flui do arbitramento (enunciado 362 da Súmula do STJ) e os juros de mora da citação (falta de cumprimento dos deveres do contrato firmado entre as partes - (STJ, EDcl no REsp 400843 / RS, Relator Ministro CARLOS ALBERTO MENEZES DIREITO, j. Em 9.8.2007)).

3. Dano material

Estabelece a Convenção de Montreal, em seu Art. 19: "O transportador é responsável pelo dano ocasionado por atrasos no transporte aéreo de passageiros, bagagem ou carga. Não obstante, o transportador não será responsável pelo dano ocasionado por atraso se prova que ele e seus prepostos adotaram todas as medidas que eram razoavelmente necessárias para evitar o dano ou que lhes foi impossível, a um e a outros, adotar tais medidas." 

No caso, observo que o réu eximiu-se de comprovar a excludente mencionada em sua defesa, alegando apenas que "o extravio se deu no manejo pelas autoridades aeroportuárias" (fl. 59), mas sem juntar qualquer evidência quanto a esse aspecto.

Ainda, o Art. 22, item 2: "No transporte de bagagem, a responsabilidade do transportador em caso de destruição, perda, avaria ou atraso se limita a 1.000 Direitos Especiais de Saque por passageiro, a menos que o passageiro haja feito ao transportador, ao entregar-lhe a bagagem registrada, uma declaração especial de valor da entrega desta no lugar de destino, e tenha pago uma quantia suplementar, se for cabível. Neste caso, o transportador estará obrigado a pagar uma soma que não excederá o valor declarado, a menos que prove que este valor é superior ao valor real da entrega no lugar de destino".

O autor comprova na exordial gastos com a compra de roupas e outros itens (fls. 31/43). A parte ré, contudo, insurge-se quanto à integração dos bens adquiridos ao patrimônio do autor, posicionamento ao qual não me filio.

Isso porque "apesar dos bens adquiridos terem sido incorporados ao patrimônio dos autores, o que em tese afastaria a indenização, o dano restou caracterizado porque foram obrigados a adquirir os bens de uso necessário e pessoal cuja aquisição seria despicienda caso suas bagagens não tivessem sido extraviadas, ainda que temporariamente" (TJSC, Recurso Inominado n. NUMERO_PROC, de Pomerode, rel. Des. Edson Marcos de Mendonça, Segunda Turma de Recursos - Blumenau, j. 11-6-2018).

No tocante à impugnação da ré quanto ao documentos em língua estrangeira acostados aos autos pelo autor, em que pese a regra existente no art. 192 do Código de Processo Civil no sentido de ser obrigatório o uso da língua portuguesa nos atos e termos do processo, referida regra pode ser mitigada quando não houver obstáculos para a sua compreensão ou valoração.

No caso, trata-se de documentos simples, notas fiscais, que apesar de redigidos em língua estrangeira, não exprimem quaisquer dificuldades para sua compreensão, principalmente porque foram identificadas pela parte autora; os que não foram, serão desconsiderados.

Apesar disso, só poderão ser ressarcidos os itens adquiridos que realmente se mostraram necessários a ela em razão do extravio de sua bagagem. Não se pode, assim, justificar a devolução do valor de compras eventuais que teriam sido feitas mesmo se a mala não tivesse sido perdido; é necessário que haja um nexo causal entre os eventos.

Nessa linha, colhe-se da jurisprudência do TJSC:

APELAÇÕES CÍVEIS. AÇÃO DE INDENIZAÇÃO POR DANOS MATERIAIS E MORAIS. EXTRAVIO TEMPORÁRIO DE BAGAGEM EM VOO DOMÉSTICO INCONTROVERSO. [...] APELO DOS AUTORES. PLEITO DE REFORMA DA SENTENÇA PARA CONDENAR A RÉ AO REEMBOLSO DE DANOS MATERIAIS. AFASTAMENTO. INEXISTÊNCIA DE NEXO CAUSAL ENTRE O EXTRAVIO DA BAGAGEM E AS QUANTIAS DESPENDIDAS PELOS AUTORES PARA AQUISIÇÃO DE ROUPAS E DE PACOTE DE TURISMO. [...] (TJSC, Apelação Cível n. NUMERO_PROC, da Capital, rel. Des. Saul Steil, Terceira Câmara de Direito Civil, j. 7-8-2018).

Especificamente quanto aos comprovantes juntados com a inicial, entendo que os seguintes não poderão ser aceitos: A) fls. 31 a 34, pois não possuem nenhuma identificação sobre o que foi comprado, inviabilizando a análise de sua essencialidade à requerente naquele momento; B) fl. 35, uma vez que está identificado apenas como "bar", o que não tem relação com a perda da mala; C) fl. 38, apontado apenas como "eletrônico", não tendo sido apresentada justificativa sobre a necessidade desse objeto naquele momento; e D) fl. 39, identificado como "restaurante e hotel", por não haver nexo causal com o extravio da bagagem.

Por outro lado, devem ser restituídos os valores relativos às compras de roupas (fls. 40-43) e cosméticos (fls. 36-37), porquanto se mostravam necessárias suas compras diante da perda temporária da mala da requerente.

Assim, com base nos valores indicados nos comprovantes acima mencionados, com exceção daqueles indicados nas notas fiscais das fls. 31 a 35, 38 e 39, cuja restituição foi indeferida conforme fundamentação supracitada, observo que o somatório totaliza o que totaliza € 272,30, dentro, portanto, do limite estabelecido pela norma internacional.

Considerando que não se admite sentença ilíquida em sede de Juizado (art. 38, parágrafo único da Lei 9.099/1995), de plano, determino a conversão dos valores de acordo com a cotação do Euro nos dias 23/8/2017 (dia das compras), qual seja, R$ 3,71 (Disponível em: <https://www.neocambio.io/cotacao/euro/23-08-2017>. Acesso em 24/9/2018).

Dessa forma, ajusto o valor da devolução da quantia paga pelos objetos comprados para R$ 1.010,23, montante que deverá ser corrigido monetariamente (INPC) desde a data do desembolso (23/8/2017) e sofrer a incidência de juros de mora (1% a.m.) desde a citação.


Publique-se. Registre-se. Intimem-se.

Após o trânsito em julgado, arquivem-se.

Florianópolis (SC), 24 de setembro de 2018


Rodrigo Clímaco José 

Juiz Substituto
