# Supplementary material for: Regression applied to legal judgments to predict compensation for immaterial damage
Source: PeerJ Comput Sci. 2023 Mar 23;9:e1225. doi: 10.7717/peerj-cs.1225 (PMC10280496; doi:10.7717/peerj-cs.1225)
Supplement: Supplemental Information 2 [file peerj-cs-09-1225-s002.zip › 99.txt]

Autos n° NUMERO_PROC 

Ação: Procedimento do Juizado Especial Cível/PROC 

Autor: AUTOR


Réu: REU


Vistos, etc.


I. Relatório

Relatório dispensado na forma do artigo 38, caput, da Lei 9.099/95.

II. Fundamentação


Julgo antecipadamente o feito, porquanto a solução da lide pode ser obtida da análise do direito que disciplina a matéria, bem como por as provas carreadas aos autos serem suficientes para a formação de meu convencimento. Valho-me, pois, do art. 355, I, do Código de Processo Civil.

Preliminarmente, cumpre esclarecer acerca da aplicabilidade das Convenções de Varsóvia e Montreal ao caso em tela.

Em julgamento do Recurso Extraordinário n. 636331, em sede de repercussão geral, assim decidiu a Suprema Corte:

Recurso extraordinário com repercussão geral. 2. Extravio de bagagem. Dano material. Limitação. Antinomia. Convenção de Varsóvia. Código de Defesa do Consumidor. 3. Julgamento de mérito. É aplicável o limite indenizatório estabelecido na Convenção de Varsóvia e demais acordos internacionais subscritos pelo Brasil, em relação às condenações por dano material decorrente de extravio de bagagem, em voos internacionais. 5. Repercussão geral. Tema 210. Fixação da tese: "Nos termos do art. 178 da Constituição da República, as normas e os tratados internacionais limitadores da responsabilidade das transportadoras aéreas de passageiros, especialmente as Convenções de Varsóvia e Montreal, têm prevalência em relação ao Código de Defesa do Consumidor". 6. Caso concreto. Acórdão que aplicou o Código de Defesa do Consumidor. Indenização superior ao limite previsto no art. 22 da Convenção de Varsóvia, com as modificações efetuadas pelos acordos internacionais posteriores. Decisão recorrida reformada, para reduzir o valor da condenação por danos materiais, limitando-o ao patamar estabelecido na legislação internacional. 7. Recurso a que se dá provimento. (RE 636331, Relator(a):  Min. GILMAR MENDES, Tribunal Pleno, julgado em 25/05/2017, PROCESSO ELETRÔNICO DJe-257 DIVULG 10-11-2017 PUBLIC 13-11-2017) (Grifei.)

Porém, a presente lide se limita ao cancelamento injustificado de voo e aos eventuais danos morais sofridos por essa falha. Não há, para essas questões, qualquer previsão na normativa suscitada, devendo ser aplicado ao caso o Código de Defesa do Consumidor e demais regras específicas da aviação. 


1. Danos materiais

Sustentam os autores que adquiriram junto à requerida passagens de ida e volta referentes ao trecho Miami – Montego Bay, de datas 15/09/2017 e 21/09/2017. Contudo, alegam que a ré cancelou o voo de ida um dia antes da saída dos autores do Brasil, sem qualquer motivo, sendo que o próximo voo só estaria disponível em 19/09/2017. Nesse viés, afirmam que, a fim de não perderem as reservas e os voos planejados, acabaram aceitando o ressarcimento e comprando novas passagens em outra companhia (ida) e na empresa ré (volta), em datas semelhantes. Pleiteiam, assim, indenização por danos materiais, no importe de R$ 3.484.26 (três mil, quatrocentos e oitenta e quatro reais e vinte e seis centavos), e morais, valorados em R$ 5.704,08 (cinco mil, setecentos e quatro reais e oito centavos.

Em sede de contestação, aduz a parte ré ausência de responsabilidade por força maior, mais especificamente devido ao grave furacão Irma, o qual teria assolado Miami e Montego Bay. Afirma também que a previsão de voo com assentos disponíveis só seria possível depois de uma semana.

Conforme o art. 14, do Código de Defesa do Consumidor, o fornecedor de serviços responde, independentemente da existência de culpa, pela reparação dos danos causados aos consumidores por defeitos relativos à prestação dos serviços, bem como por informações insuficientes ou inadequadas sobre sua fruição e riscos. 

No caso em apreço, observo que a requerida limita-se a acostar fotos de jornais acerca do furacão Irma (fls. 34/39), as quais apenas informam a existência deste, nada confirmando acerca de impeditivo na operação de pouso ou decolagem. Além disso, conforme apontado pelos autores às fls. 84/89, a tempestade passou longe da Jamaica e já havia atravessado Miami bem antes do dia do voo.

Infere-se ainda da compra das novas passagens por parte dos autores às fls. 25/26, na mesma data das que foram canceladas, que o aeroporto estava funcionando normalmente, sem impedimentos relativos ao trecho Miami – Montego Bay. Portanto, afasto a excludente de responsabilidade sustentada pela ré e constato a falha no serviço prestado.

Ademais, destaco que a requerida desrespeitou o art. 21, II, da Resolução nº 400/2016 da ANAC, o qual prevê que o transportador deverá oferecer as alternativas de reacomodação, reembolso e execução do serviço por outra modalidade de transporte, devendo a escolha ser do passageiro, em caso de cancelamento de voo. No caso em apreço, verifico que não houve um fornecimento razoável de alternativas, uma vez que a reacomodação para somente após uma semana, conforme admitido pela requerida, está longe de ser aceitável.

Logo, deve a requerida indenizar os danos materiais suportados, no importe de R$ 3.484,26 (três mil, quatrocentos e oitenta e quatro reais e vinte e seis centavos), referente à diferença entre o valor gasto com as novas passagens e o reembolso das originais, conforme documentos às fls. 21/28.

2. Danos morais

Em relação ao pedido de ressarcimento por danos morais, observo que restam cristalinas as angustias e aflições suportadas pelos autores, as quais ultrapassam o limite do mero aborrecimento e repercutem diretamente na esfera da dignidade. Ademais, os transtornos decorrentes do cancelamento do voo um dia antes da viagem planejada, sem justificativa plausível, constituem evidente descaso e desrespeito ao consumidor, além de extrapolarem qualquer limite de razoabilidade e configurarem grave falha na prestação do serviço. 

É esse também o entendimento da Quinta Turma de Recursos de Santa Catarina:

RECURSO INOMINADO. AÇÃO DE INDENIZAÇÃO POR DANOS MORAIS. CONSUMIDOR. LEGITIMIDADE PASSIVA CARACTERIZADA. VOO CANCELADO. VIAGEM DE FÉRIAS. MAU TEMPO. RESPONSABILIDADE OBJETIVA. DEVER DE INDENIZAR CONFIGURADO. VALOR DA REPARAÇÃO MANTIDO (R$ 5.000,00 PARA CADA AUTOR). RECURSO CONHECIDO. SENTENÇA CONFIRMADA. "O cancelamento de voo, quando não há comprovação de justificativa plausível determinada por condições climáticas adversas ou por impedimento determinado por terceiro, sujeita a companhia aérea à indenização dos danos sofridos por passageiros que, além dos inúmeros percalços a que se sujeitaram e do mau atendimento que lhes foi prestado, não tendo viajado na data prevista, perderam seus compromissos, sejam eles de ordem pessoal, patrimonial ou profissional. Mesmo na hipótese de eventual intempérie, responde a empresa aérea que se abstém de prestar informações corretas e precisas a seus passageiros e não lhes fornece acomodação em hotel, alimentação e cuidados, quando necessários, a fim de minimizar os prejuízos e o sofrimento dos usuários. [...] (TJSC, Apelação Cível n. 2013.057773-8, de Blumenau, rel. Des. Jaime Ramos, j. 26-09-2013)." (TJSC, Recurso Inominado n. 2012.501901-8, de Joinville, rel. Des. Uziel Nunes de Oliveira, Quinta Turma de Recursos - Joinville, j. 24-09-2014). (Grifei)


Nesse contexto, tratando-se de relação regida pelo Código Consumerista, comprovada a ocorrência do cancelamento e não existindo qualquer excludente de responsabilidade, deve a ré ser condenada a indenizar os autores pelos danos extrapatrimoniais experimentados.

Dessa forma, ao calcular o quantum devido, sopesando as circunstâncias do caso, as condições pessoais das partes, bem como o caráter pedagógico da medida, arbitro o valor de R$ 2.852,04 (dois mil, oitocentos e cinquenta e dois reais e quatro centavos) a cada autor, a título de indenização por danos morais, totalizando R$ 5.704,08 (cinco mil, setecentos e quatro reais e oito centavos).


P. R. I.

Arquivem-se oportunamente. 

Florianópolis (SC), 24 de setembro de 2018.


Ana Luisa Schmidt Ramos 

Juíza Substituta
