# Supplementary material for: Regression applied to legal judgments to predict compensation for immaterial damage
Source: PeerJ Comput Sci. 2023 Mar 23;9:e1225. doi: 10.7717/peerj-cs.1225 (PMC10280496; doi:10.7717/peerj-cs.1225)
Supplement: Supplemental Information 2 [file peerj-cs-09-1225-s002.zip › 100.txt]

Autos n° NUMERO_PROC 


Ação: Procedimento do Juizado Especial Cível/PROC 

Autor: AUTOR


Réu: REU


			Vistos.

Trata-se de ação condenatória de indenização por danos morais proposta por Bruno Ramos e Manuela Kanareki Pereira Ramos contra Emirates e Smiles Fidelidade S/A.

Dispensado o relatório, nos termos do art. 38, da Lei 9.099/95, passo a decidir. 

Julgo o feito no estado em que se encontra, pois ressalta-se estar evidenciada a hipótese prevista no artigo 355, I, do CPC, que permite o conhecimento antecipado da questão posta em discussão, vez que a matéria de mérito, estando sujeita a prova documental acostada aos autos, suficiente para análise da demanda, torna desnecessária a produção de provas em audiência.

Afirmam os autores, na petição inicial, que adquiriram passagens aéreas para a rota São Paulo/Dubai/Rio de Janeiro/Buenos Aires, efetuando o pagamento por meio de "milhas". Contudo, dias após e sem a aquiescência dos autores, foi alterado seu itinerário para a rota São Paulo/Rio de Janeiro/Buenos Aires e houve um downgrade na rota entre São Paulo/Rio de Janeiro, eis que compraram passagens na classe executiva e a remarcação ocorreu para a classe econômica. Ademais, que realizaram a compra das passagens justamente pela conexão que haveria em Dubai, razão pela qual tiveram que desistir da viagem, o que causou danos morais.

Em contestação, a requerida Emirates informa que a responsabilidade pela emissão ou alteração dos bilhetes é da corré Smiles, bem como inexistem danos morais pelos fatos alegados.

A requerida Smiles também ofereceu defesa, informando que a alteração do voo é realizada pela companhia aérea, não possuindo qualquer ingerência neste sentido, bem como a exclusão da conexão em Dubai acarretou uma diminuição considerável de tempo de voo e que foi benéfica aos autores. Ademais, a conexão em Dubai seria de apenas 10 (dez) horas durante à madrugada, razão pela qual os autores não teriam tempo para conhecer a cidade. Por fim, alegou que não houve downgrade, tendo em vista que nas viagens nacionais não há classe executiva. Assim, refuta o pedido de dano moral.

Tenho que a pretensão dos autores merece prosperar.

No caso, aplica-se o Código de Proteção e Defesa do Consumidor, eis que as partes se enquadram na definição de consumidor e fornecedor, consoante artigos 2º e 3º da Lei n. 8.078/90. Assim, resta evidente que a presente demanda deve ser julgada sob os escopos da legislação consumerista. 

Não há controvérsia entre as partes acerca da ocorrência de remarcação da rota do voo adquirido pelos autores. Divergem as requeridas, contudo, acerca da responsabilidade pela respectiva alteração da rota. Enquanto a Emirates afirma que a alteração ocorreu por conveniência da Smiles, esta sustenta que recai sobre a companhia aérea a responsabilidade pela remarcação da rota.  

Pois bem.

 É irrelevante averiguar quem deu causa à remarcação da rota dos voos, tendo em que vista que as requeridas participam da mesma cadeia de consumo, havendo responsabilidade solidária pelos causados ao consumidor.

Neste mesmo sentido:


RECURSO INOMINADO. AÉREO. DANOS MORAIS. VOO INTERNACIONAL. CANCELAMENTO DE VOO LOCAL COM DESTINO A PORTO ALEGRE. REALOCAÇÃO EM OUTRA CIA AÉREA. CHEGADA EM SÃO PAULO DEPOIS DO HORÁRIO PARA EMBARQUE DO VOO INTERNACIONAL. CHEGADA AO DESTINO FINAL QUASE 12 HORAS DEPOIS. PERDA DE UM DIA DE ATIVIDADES. CANCELAMENTO DOS VOOS ADQUIRIDOS NA VOLTA. ATRASO DE 09 HORAS PARA CHEGADA AO DESTINO FINAL. BILHETES EMITIDOS PELA RÉ SMILES. CIA AÉREA QUE NÃO CONTESTOU NO PRAZO LEGAL.   SENTENÇA PROCEDENTE.   RECURSO DA RÉ SMILES S/A. ILEGITIMIDADE PASSIVA. AFASTADA. TEORIA DA APARÊNCIA. RELAÇÃO DE CONSUMO. APLICAÇÃO DO ARTIGO 14 DO CDC. CADEIA DE CONSUMO. RESPONSABILIDADE SOLIDÁRIA.   RECURSO DA RÉ VGR LINHAS AÉREAS SA E SMILES S/A. ANÁLISADOS EM CONJUNTO POR IDENTIDADE DE PEDIDOS.    PEDIDO DE AFASTAMENTO DOS DANOS MORAIS. AUTORES QUE FORAM REALOCADOS EM OUTRO VOO NO MESMO DIA PELA RÉ. IRRELEVÂNCIA. ALEGAÇÃO DE MERO ABORRECIMENTO. AUTORA QUE NÃO PERDEU AS PASSAGENS, MAS TEVE APENAS O HORÁRIO E LOCAL DE EMBARQUE MODIFICADOS. RISCO DA ATIVIDADE. RESPONSABILIDADE OBJETIVA. RECURSO DESPROVIDO.   PEDIDO DE MINORAÇÃO DOS DANOS MORAIS. DESCABIMENTO. PRECEDENTES DESTA CORTE. PARÂMETROS DE RAZOABILIDADE E PROPORCIONALIDADE RESPEITADOS.    RECURSO DESPROVIDO. (TJSC, Recurso Inominado n. NUMERO_PROC, da Capital - Eduardo Luz, rel. Des. Janine Stiehler Martins, Primeira Turma de Recursos - Capital, j. 06-09-2018).


Por outro lado, é induvidosa a falha na prestação do serviço, sendo certo que, a alteração do itinerário do voo adquirido pelos autores sem a sua anuência, impõe à rés a responsabilidade civil objetiva a teor do disposto no art. 14 do CDC, aplicável na hipótese, que tem como base a teoria do risco da atividade. 

Isso porque, nos termos do art. 14 do Código de Defesa do Consumidor “o fornecedor de serviços responde, independentemente da existência de culpa, pela reparação dos danos causados aos consumidores por defeitos relativos à prestação dos serviços, bem como por informações insuficientes ou inadequadas sobre sua fruição e riscos”. 

Ainda, ressalta-se que o contrato de transporte aéreo é negócio tipicamente de resultado, de forma que o consumidor espera seu cumprimento na data, horário  e itinerário previamente contratados.

Ademais, a alegação acerca da redução do tempo de voo ou o fato de que a conexão em Dubai ocorreria durante a madrugada não tem o condão de afastar o vício no serviço prestado, na medida em que recai sobre as prestadoras de serviço o cumprimento exato do que foi contratado pelo consumidor. Inclusive, a opção do itinerário pelos requerentes ocorreu, justamente, pelo fato de que haveria conexão na referida cidade.

Identificada a falha na prestação dos serviços pelas requeridas, há que se investigar se os fatos são capazes de gerar dano moral.

A respeito do dano moral, colhe-se da doutrina:


[...] tudo aquilo que molesta gravemente a alma humana, ferindo-lhe gravemente os valores fundamentais inerentes à sua personalidade ou reconhecidos pela sociedade em que está integrado, qualifica-se, em linha de princípio, como dano moral [...] evidenciando-se na dor, na angústia, no sofrimento, na tristeza pela ausência de um ente querido falecido; no desprestígio, na desconsideração social, no descrédito à reputação, na humilhação pública, no devassamento da privacidade; no desequilíbrio da normalidade psíquica, nos traumatismos emocionais, na depressão ou no desgaste psicológico, nas situações de constrangimento moral.(CAHALI. Yussef Said. in: Dano Moral. 2. ed. rev. e ampl. São Paulo: Revista dos Tribunais, 2000, p. 20/21).


O dano moral, portanto, advém de violação de direitos da personalidade e, sob este prisma, o dano é presumido, advindo da própria situação fática submetida à parte (dano in re ipsa).

Com efeito, a alteração do voo rompeu com expectativas dos autores de realizarem a viagem para comemorarem o aniversário de casamento. O simples fato de que a conexão em Dubai ocorreria durante a madrugada pelo período de 10 (dez) horas não tem o condão de afastar o dano moral, na medida em que, mesmo durante este período, os autores poderiam circular pelas ruas da cidade.

Verifica-se que a situação excepcional ultrapassou o desgaste intrínseco das relações contratuais, mormente se levar em consideração todo o comprometimento dos consumidores com a logística que viagens semelhantes envolvem e as expectativas quanto a sua realização.

A propósito:


DIREITO DO CONSUMIDOR - TRANSPORTE AÉREO. VIAGEM INTERNACIONAL. ATRASO NO VOO DE IDA. EXCESSO DE TRÁFEGO AÉREO NÃO COMPROVADO. ATRASO DE MAIS DE NOVE HORAS PARA CHEGADA AO DESTINO. PERDA DE CONEXÃO. RELOCAÇÕES EM NOVOS VOOS COM ALTERAÇÃO DE ITINERÁRIO DE TRECHO DA VIAGEM. TRECHO DE VOLTA QUE SOFREU REMANEJAMENTO DO HORÁRIO DO VOO E COM ALTERAÇÃO DO ITINERÁRIO. VIAGEM TURÍSTICA AO EXTERIOR QUE RESTOU EM MUITO PREJUDICADA COMPROMETENDO O PASSEIO. FRUSTRAÇÃO DE LEGÍTIMA EXPECTATIVA. FALTA DE ASSISTÊNCIA MATERIAL. FALHA NA PRESTAÇÃO DE SERVIÇO VERIFICADA. RESPONSABILIDADE OBJETIVA DO FORNECEDOR.  RELAÇÃO DE CONSUMO. INAPLICABILIDADE DA CONVENÇÃO DE MONTREAL. APLICAÇÃO DO CÓDIGO DE DEFESA DO CONSUMIDOR. ABALO MORAL INDENIZÁVEL. QUANTUN INDENIZATÓRIO. RAZOABILIDADE E PROPORCIONALIDADE ATENDIDAS PELO JUÍZO DE PISO. DANO MATERIAL TAMBÉM VERIFICADO IMPONDO-SE A CORRESPONDENTE INDENIZAÇÃO COAS DESPESAS COMPROVADAS. (...) (TJSC, Recurso Inominado n. NUMERO_PROC, de Blumenau, rel. Des. Cássio José Lebarbenchon Angulski, Segunda Turma de Recursos - Blumenau, j. 11-08-2015).


RECURSO INOMINADO. AÇÃO DE INDENIZAÇÃO POR DANOS MORAIS. SERVIÇO DE TRANSPORTE AÉREO. ATRASO DE VOO. PERDA DA CONEXÃO. ATRASO INJUSTIFICÁVEL. RELAÇÃO DE CONSUMO. RESPONSABILIDADE OBJETIVA. SENTENÇA DE IMPROCEDÊNCIA. INSURGÊNCIA RECURSAL DOS AUTORES. PLEITO DE FIXAÇÃO DA REPARAÇÃO PELO ABALO MORAL SOFRIDO. POSSIBILIDADE. FALHA NA PRESTAÇÃO DO SERVIÇO. DANO MORAL CONFIGURADO. VALOR FIXADO EM R$ 6.000,00. INDENIZAÇÃO ARBITRADA EM CONSONÂNCIA COM OS PARÂMETROS DA PROPORCIONALIDADE E RAZOABILIDADE. PRECEDENTES.   Nesse sentido:   "RECURSO INOMINADO. AÇÃO DE INDENIZAÇÃO POR DANOS MORAIS. TRANSPORTE AÉREO. VOO DOMÉSTICO. ALTERAÇÃO UNILATERAL DO ITINERÁRIO DO VOO. ATRASO DE VOO POR MAIS DE 07 HORAS. FALHA NA PRESTAÇÃO DO SERVIÇO. DANO MORAL EVIDENCIADO. SENTENÇA DE PROCEDÊNCIA. INSURGÊNCIA DA PARTE AUTORA. PLEITO DE MAJORAÇÃO DO QUANTUM FIXADO (R$ 3.000,00). POSSIBILIDADE. VALOR DESPROPORCIONAL AO DANO PERPETRADO VALOR MAJORADO PARA R$ 6.000,00. PRECEDENTES DESTE COLEGIADO. [...] JUROS DE MORA. RELAÇÃO CONTRATUAL. ART. 405 CC. TERMO INICIAL DA CITAÇÃO. CORREÇÃO DE OFÍCIO. RECURSO CONHECIDO E PROVIDO. SENTENÇA REFORMADA. (TJSC, Recurso Inominado n. NUMERO_PROC, da Capital - Eduardo Luz, rel. Des. Rudson Marcos, j. 09-02-2017).   RECURSO CONHECIDO E PROVIDO. SENTENÇA REFORMADA. (TJSC, Recurso Inominado n. NUMERO_PROC, de Porto Belo, rel. Des. Rudson Marcos, Primeira Turma de Recursos - Capital, j. 25-05-2017).


Desse modo, tendo ocorrido efetivo abalo psíquico, haja vista o sentimento de frustração suportado pelos autores, sobretudo quanto ao cancelamento da viagem em que comemorariam o aniversário de casamento, condeno às rés ao pagamento de indenização por danos morais no importe de R$ 7.000,00 (sete mil reais) em favor de cada um dos autores, em atendimento aos princípios da proporcionalidade e razoabilidade, bem como aos fins que a indenização por dano moral se propõe, como o caráter pedagógico e sancionatório, e a capacidade econômica das partes. 


P.R.I


				Florianópolis (SC), 25 de setembro de 2018.


Rômulo Vinicius Finato 

Juiz Substituto
