# Supplementary material for: Regression applied to legal judgments to predict compensation for immaterial damage
Source: PeerJ Comput Sci. 2023 Mar 23;9:e1225. doi: 10.7717/peerj-cs.1225 (PMC10280496; doi:10.7717/peerj-cs.1225)
Supplement: Supplemental Information 2 [file peerj-cs-09-1225-s002.zip › 101.txt]

Autos n° NUMERO_PROC 

Ação: Procedimento do Juizado Especial Cível/PROC 

Autor: AUTOR


Réu: REU


Vistos, etc.

I. Relatório

Relatório dispensado na forma do artigo 38, caput, da Lei n. 9.099/95.

II. Fundamentação


Julgo antecipadamente o feito, porquanto a solução da lide pode ser obtida da análise do direito que disciplina a matéria, bem como por as provas carreadas aos autos serem suficientes para a formação de meu convencimento. Valho-me, pois, do artigo 355, I, do Código de Processo Civil.

De início, cumpre fixar o regramento aplicável ao caso em apreço.

No ano de 2017, o Supremo Tribunal Federal, ao julgar o Recurso Extraordinário n. 636.331/RJ, em sede de repercussão geral, assim decidiu:

Recurso extraordinário com repercussão geral. 2. Extravio de bagagem. Dano material. Limitação. Antinomia. Convenção de Varsóvia. Código de Defesa do Consumidor. 3. Julgamento de mérito. É aplicável o limite indenizatório estabelecido na Convenção de Varsóvia e demais acordos internacionais subscritos pelo Brasil, em relação às condenações por dano material decorrente de extravio de bagagem, em voos internacionais. 5. Repercussão geral. Tema 210. Fixação da tese: "Nos termos do art. 178 da Constituição da República, as normas e os tratados internacionais limitadores da responsabilidade das transportadoras aéreas de passageiros, especialmente as Convenções de Varsóvia e Montreal, têm prevalência em relação ao Código de Defesa do Consumidor". 6. Caso concreto. Acórdão que aplicou o Código de Defesa do Consumidor. Indenização superior ao limite previsto no art. 22 da Convenção de Varsóvia, com as modificações efetuadas pelos acordos internacionais posteriores. Decisão recorrida reformada, para reduzir o valor da condenação por danos materiais, limitando-o ao patamar estabelecido na legislação internacional. 7. Recurso a que se dá provimento. (STF, RE 636331, Relator  Min. Gilmar Mendes, Tribunal Pleno, j. 25/05/2017).

Desse modo, na análise dos pedidos de indenização por danos materiais decorrentes de transporte aéreo, imperiosa a aplicação das normas internacionais pertinentes à matéria, sobretudo as Convenções de Varsóvia (promulgada, no ordenamento jurídico brasileiro, pelo Decreto n. 20.704/31) e de Montreal (promulgada, no Brasil, por meio do Decreto n. 5.910/06).

Quanto aos demais pedidos formulados, o exame deve ser realizado sob a ótica da legislação consumerista brasileira, uma vez que as partes envolvidas na avença se enquadram nos conceitos de fornecedor e consumidor, dispostos, respectivamente, nos arts. 3º e 2º do Código de Defesa do Consumidor.

Pois bem.

Infiro dos autos que a autora adquiriu passagens aéreas da companhia ré para viagem internacional que compreendia os trechos Cancun – Miami (16h49 às 19h44 do dia 16/06/2017), Miami – Guarulhos (22h35 do dia 16/06/2017 às 07h55 do dia 17/06/2017) e Guarulhos – Curitiba (15h20 às 16h23 do dia 17/06/2017) (fls. 23/25). Incontroverso, ainda, que as bagagens da requerente foram extraviadas temporariamente em seu retorno ao Brasil (fl. 28), sendo entregues à demandante ao final do dia 18/06/2017 – um dia após o desembarque, portanto.

A acionante, alegando falha na prestação dos serviços contratados, pugna pela condenação da acionada ao pagamento de indenização a título de danos materiais – uma vez que reside em Florianópolis e, diante do evento em questão, precisou adquirir bens de uso pessoal durante estadia em Curitiba – e também a título de danos morais.

Em contestação, a requerida atribui à LATAM a responsabilidade pelo extravio dos pertences, uma vez que seria ela a companhia aérea encarregada da operação do último voo daquele itinerário. Afirma, ainda, inexistir dano indenizável no caso em apreço, razão pela qual pleiteia a improcedência dos pedidos exordiais.

Adianto, no entanto, que razão assiste à autora, uma vez que presentes os requisitos caracterizadores da responsabilidade civil da ré.

Em situação similar, já decidiu esta Corte de Justiça:

APELAÇÕES CÍVEIS. RESPONSABILIDADE CIVIL. AÇÃO DE DANOS MORAIS E MATERIAIS. TRANSPORTE AÉREO INTERNACIONAL. EXTRAVIO TEMPORÁRIO DE BAGAGEM. SENTENÇA DE PROCEDÊNCIA.    INSURGÊNCIA DAS RÉS (TRANSPORTADORAS)   [...] FALHA NA PRESTAÇÃO DOS SERVIÇO (EXTRAVIO TEMPORÁRIO DA BAGAGEM) INCONTROVERSA (374, II, DO NCPC). PRETENSÃO DE AFASTAR A RESPONSABILIDADE PELO EVENTO DANOSO, SOB O FUNDAMENTO DE QUE A MALA FOI DEVOLVIDA EM APENAS OITO DIAS. INSUBSISTÊNCIA. PRAZOS PREVISTOS NO ART. 17, ITEM 3, DA CONVENÇÃO DE MONTREAL E NO ART. 35, § 2º, DA PORTARIA N. 676/GC5 DA ANAC QUE NÃO TÊM O CONDÃO DE AFASTAR A RESPONSABILIDADE DAS TRANSPORTADORAS, POIS APENAS SERVEM PARA INDICAR O MOMENTO EM QUE A BAGAGEM DEVE SER CONSIDERADA DEFINITIVAMENTE EXTRAVIADA, PARA FINS DE PROCEDER A RESPECTIVA INDENIZAÇÃO DEVIDA. ALEGAÇÃO, TAMBÉM, DE CULPA DE TERCEIRO (AUTORIDADES AEROPORTUÁRIAS, A QUEM AFIRMAM INCUMBIR O TRANSPORTE DAS BAGAGENS) E DE QUE O EXTRAVIO DA BAGAGEM OCORREU EM TRECHO NÃO OPERADO POR ELAS. INSUBSISTÊNCIA. CONTRATO DE TRANSPORTE FIRMADO COM AMBAS AS COMPANHIAS QUE PREVÊ O TRANSPORTE DOS PASSAGEIROS, BEM COMO DE SUAS BAGAGENS. VOO COMPARTILHADO. RESPONSABILIDADE SOLIDÁRIA. EXEGESE DOS ARTIGOS 7º, PARÁGRAFO ÚNICO, E 14, CAPUT, DO CÓDIGO DE DEFESA DO CONSUMIDOR.    DESCUMPRIMENTO DA OBRIGAÇÃO DE RESULTADO CONSTATADA. DEVER DE INDENIZAR CONFIGURADO. EXEGESE DO ART. 17, DA CONVENÇÃO DE MONTREAL. [...] (TJSC, Apelação Cível n. NUMERO_PROC, de Balneário Camboriú, rel. Des. Cláudia Lambert de Faria, Quinta Câmara de Direito Civil, j. 15-05-2018). (grifei)

Como bem exposto no precedente acima colacionado, a companhia aérea que opera apenas um ou alguns dos trechos da viagem contratada é solidariamente responsável pelos danos ocasionados aos consumidores durante o deslocamento da origem ao destino final, uma vez que integra a cadeia de fornecimento do serviço, nos termos do parágrafo único do artigo 7º do Código de Defesa do Consumidor. Ademais, o extravio de bagagem, ainda que temporário, caracteriza descumprimento contratual e configura ato ilícito, sendo certo o dever de reparação dos danos daí advindos.

Dito isso, passo à análise dos danos suscitados.

No que concerne aos danos materiais, pretende a autora a condenação da ré ao ressarcimento de R$ 257,50 (duzentos e cinquenta e sete reais e cinquenta centavos), despendidos com a aquisição de roupas íntimas e medicamentos durante estadia em Curitiba.

Estabelece a Convenção de Montreal, em seu Artigo 19, que "O transportador é responsável pelo dano ocasionado por atrasos no transporte aéreo de passageiros, bagagem ou carga. Não obstante, o transportador não será responsável pelo dano ocasionado por atraso se prova que ele e seus prepostos adotaram todas as medidas que eram razoavelmente necessárias para evitar o dano ou que lhes foi impossível, a um e a outros, adotar tais medidas."

Não bastasse a requerida ter deixado de comprovar circunstância excludente de sua responsabilidade, a requerente logrou êxito em fazer prova dos danos patrimoniais sofridos, consoante documentação acostada à fl. 32.

Saliento, ademais, que, muito embora a Convenção de Montreal prescreva, em seu Artigo 22, item 1, que "Em caso de dano causado por atraso no transporte de pessoas, como se especifica no Artigo 19, a responsabilidade do transportador se limita a 4.150 Direitos Especiais de Saque por passageiro" (o que corresponde, hoje, a pouco mais de R$ 20.000,00), a pretensão autoral está longe de alcançar o limite estabelecido na norma internacional.

Assim, imperiosa, no ponto, a condenação da acionada.

Noutra senda, a respeito dos danos morais, pugna a demandante pela condenação da demandada ao pagamento de verba indenizatória de R$ 12.000,00 (doze mil reais).

Aplicável, aqui, a legislação consumerista brasileira.

Em casos como o dos autos, o dano moral opera-se in re ipsa, ou seja, é presumido. É que o extravio dos pertences do passageiro, ainda que não ocorra de forma definitiva, gera frustração e insegurança que transcendem o mero descumprimento contratual e dissabor cotidiano, porquanto o viajante vê-se privado de utilizar seus próprios bens, além de, por vezes, sequer ter a certeza de que voltará a deles desfrutar. Nesse sentido, cito precedente de Turma Recursal do Judiciário catarinense:

INDENIZAÇÃO POR DANOS MORAIS. EXTRAVIO TEMPORÁRIO DE BAGAGEM E SUBTRATAÇÃO DE BENS. VIAGEM AÉREA INTERNACIONAL. RESPONSABILIDADE OBJETIVA DA COMPANHIA AÉREA. FALHA NA PRESTAÇÃO DO SERVIÇO. DANO MORAL PRESUMIDO. DEVER DE INDENIZAR. PARÂMETROS PARA FIXAÇÃO DO QUANTUM INDENIZATÓRIO. VALOR ARBITRADO QUE ATENDE A FUNÇÃO PEDAGÓGICA E RESSARCITÓRIA. OBSERVÂNCIA DOS PRINCÍPIOS DA RAZOABILIDADE E PROPORCIONALIDADE. SENTENÇA MANTIDA. RECURSO DESPROVIDO.   "O extravio de bagagem, mesmo que temporário, causa transtornos e dissabores que ultrapassam o mero incômodo, ocasionando dano moral indenizável. O aborrecimento, o transtorno e o sofrimento que essa circunstância gera no espírito do passageiro é inegável, situação que certamente escapa da condição de dissabor cotidiano" (TJSC, AC n. NUMERO_PROC, da Capital, Rel. Des. Luiz Cézar Medeiros).   "O 'quantum' da indenização do dano moral há de ser fixado com moderação, em respeito aos princípios da razoabilidade e da proporcionalidade, levando em conta não só as condições sociais e econômicas das partes, como também o grau da culpa e a extensão do sofrimento psíquico, de modo que possa significar uma reprimenda ao ofensor, para que se abstenha de praticar fatos idênticos no futuro, mas não ocasione um enriquecimento injustificado para a lesada." (TJSC - Ap. Cív. n. 2009.025881-1, de Barra Velha. Rel. Des. Jaime Ramos). (TJSC, Recurso Inominado n. NUMERO_PROC, da Capital - Eduardo Luz, rel. Des. Marcelo Pizolati, Primeira Turma de Recursos - Capital, j. 23-08-2018).

Deve a ré, portanto, ser condenada ao pagamento de indenização pelos danos morais advindos de sua conduta ilícita e suportados pela demandante.

Inexistentes parâmetros objetivos para a fixação da indenização por dano extrapatrimonial, e estando essa no arbítrio motivado do magistrado, na forma do art. 946 do Código Civil, algumas particularidades hão de ser levadas em consideração em relação a cada litigante. Ou seja, incumbe ao magistrado a fixação de verba que corresponda, tanto quanto possível, à situação sócio-econômica do ofensor, sem perder de vista a necessidade de avaliação da repercussão do evento danoso na vida da vítima.

Essas questões exigem que o montante reparatório esteja embasado em critérios de razoabilidade, tendentes a reconhecer e condenar o réu a pagar valor que não importe enriquecimento sem causa ao lesado, mas uma efetiva reparação de caráter moral e uma séria reprimenda ao ofensor, tornando desvantajosa a reincidência. 

Logo, considerando o contexto fático e jurídico narrado, bem como os valores arbitrados por este Juízo em situações similares, tenho por razoável a fixação do montante indenizatório no valor de R$ 1.000,00 (hum mil reais).


P. R. I.Arquivem-se oportunamente. 

Florianópolis (SC), 26 de setembro de 2018.


Ana Luisa Schmidt Ramos 

Juíza Substituta
