# Supplementary material for: Regression applied to legal judgments to predict compensation for immaterial damage
Source: PeerJ Comput Sci. 2023 Mar 23;9:e1225. doi: 10.7717/peerj-cs.1225 (PMC10280496; doi:10.7717/peerj-cs.1225)
Supplement: Supplemental Information 2 [file peerj-cs-09-1225-s002.zip › 103.txt]

Autos n° NUMERO_PROC 

Ação: Procedimento do Juizado Especial Cível/PROC 

Autor: AUTOR


Réu: REU


	SENTENÇA

RELATÓRIO

Vistos, etc.

Embora dispensado relatório pelo artigo 38, Lei 9099/95, faço um breve resumo dos fatos, a fim de melhor elucidar o julgamento.

PAMELA CAMILA DE CARVALHO VAN LINSCHOTTEN ajuizou ação reparatória de danos morais c/c repetição do indébito contra EMIRATES AIRLINES S.A., requerendo a declaração da abusividade da conduta da Ré de cancelar o voo subsequente diante da não apresentação no voo de ida, bem como a condenação da Ré ao pagamento de R$ 20.000,00 (vinte mil reais), a título de danos morais.

Citada, a Ré contestou o feito e afirmou que foi a própria Autora quem cancelou o voo e, portanto, foi correta a negativa de embarque (fls. 28-35) e, assim, ausentes os danos morais.

A Autora se manifestou reiterando os termos da inicial (fl. 53).

Vieram os autos conclusos para sentença.

É o relatório.

Passo a decidir.

FUNDAMENTAÇÃO

Trata-se de Ação Reparatória de Danos Morais ajuizada por PAMELA CAMILA DE CARVALHO VAN LISNCHOTTEN contra EMIRATES AIRLINES S.A.

Julgo o processo antecipadamente, porquanto contém substrato probatório suficiente para a formação do convencimento do juízo acerca da matéria, consoante artigo 355, inciso I, do Código de Processo Civil.

Não havendo preliminares, passo de imediato ao enfrentamento do mérito.

Entendo que se trata de causa submetida ao Código de Defesa do Consumidor e, portanto, aplicáveis os ditames da Lei 8.078/90, uma vez que presentes a consumidora (Autora), o fornecedora (a empresa Ré), bem como o fornecimento de um serviço, qual seja, transporte aéreo.

A controvérsia cinge-se à discussão sobre a impossibilidade de Autora embarcar no voo de volta, diante de não ter comparecido no voo de ida.

A Autora explica que adquiriu passagens para o trecho São Paulo-Bangkok – ida 7/12/2017 e volta 7/1/2018. Ocorre que, por sua própria responsabilidade e, sob a alegação do trânsito de São Paulo, perdeu o voo de ida, oportunidade em que teve que adquirir outra passagem. 

No entanto, no retorno, afirma ter sido impedida de embarcar no voo de volta, sob a alegação de que havia sido automaticamente cancelado, pelo seu não embarque no voo da ida. Assim, acabou adquirindo uma nova passagem aérea para o dia 11/1/2018, ou seja, 4 (quatro) dias depois do embarque previsto.

A Ré, a seu turno, aduz que foi a Autora quem cancelou os bilhetes aéreos e o estorno dos valores pagos, juntando informação à fl. 31. E, por isso, foi negado o embarque.

Ocorre que a Ré apenas faz a juntada da tela de seu sistema em que há a informação de "chargeback received" e não prova as suas alegações. Ora, se houve o cancelamento e o estorno dos valores pagos, deveria a Ré comprovar esse fato. Trata-se de prova simples e que poderia ter sido produzida pela Ré e, no entanto, não foi. Era, inclusive, o seu ônus probatório, nos termos do artigo 373, inciso II, do Código de Processo Civil.

Diante da negativa de cancelamento do voo de retorno pela Autora e da ausência de provas nesse sentido pela Ré, verifica-se que ocorreu, na realidade, o cancelamento unilateral do trecho de retorno, pelo não comparecimento ao voo de ida. Isso é, inclusive, prática "comum" das empresas aéreas e que deve ser combatida, pois evidentemente abusiva.

A única finalidade dessa prática é possibilitar que a companhia possa fazer nova comercialização do assento da aeronave, atendendo, portanto, a interesses essencialmente comerciais da empresa, promovendo a obtenção de maior de lucro, a partir da dupla venda.

Constata-se que muitas vezes a totalidade dos bilhetes foi vendida, mas nem todos os passageiros embarcam. Isso ocorre devido ao cancelamento de reservas com pouca antecedência em relação ao horário do voo ou à existência de no show (passageiros que não comparecem ao embarque), que inviabilizam que o avião viaje com todos seus assentos preenchidos. Assim, com o intuito de se antecipar às perdas consequentes deste tipo de comportamento e como estratégia de gerenciamento de receitas, as empresas que operam o ramo de transporte aéreo optam por cancelar automaticamente o voo de volta, podendo desse modo, revender o assento para outra pessoa.

Tal conduta, embora justificável do ponto de vista econômico e empresarial, configura prática abusiva, pois afronta direitos básicos do consumidor, como a vedação ao enriquecimento ilícito, a falta de razoabilidade nas sanções impostas e, ainda, a deficiência na informação sobre os produtos e serviços prestados.

Nesse sentido, quando o consumidor adquire uma viagem de ida e volta, na verdade, ele compra dois bilhetes aéreos. Inclusive, o preço pago por apenas um bilhete é, naturalmente, inferior ao valor do contrato de transporte envolvendo o trajeto de ida e retorno, o que demonstra que a majoração do preço se deve, justamente, à autonomia dos trechos contratados.

O cancelamento da passagem de volta pela empresa aérea significa a frustração da utilização de um serviço pelo qual o consumidor pagou. Trata-se, portanto, de inadimplemento desmotivado por parte da companhia aérea.

Além disso, essa regra é, geralmente, prevista sem qualquer destaque ou visibilidade, o que viola o dever de informação, especialmente porque se trata de uma cláusula restritiva inserida em um contrato de adesão. Há, assim, nítida afronta ao princípio da transparência, resultando na nulidade da cláusula contratual, nos termos do artigo 51, inciso XV, do Código de Defesa do Consumidor.

É exatamente o que ocorreu na presente situação, tendo em vista que a Autora não foi informada, quando do atraso e consequente perda do primeiro voo (ida), sobre o cancelamento automático do segundo voo (volta).

Ademais, é o entendimento do Superior Tribunal de Justiça divulgado em informativo de jurisprudência:

É abusiva a prática comercial consistente no cancelamento unilateral e automático de um dos trechos da passagem aérea, sob a justificativa de não ter o passageiro se apresentado para embarque no voo antecedente. STJ. 4ª Turma. REsp 1.595.731-RO, Rel. Min. Luis Felipe Salomão, julgado em 14/11/2017 (Informativo n.º 618). 

Nesse sentido, constatada a abusividade da conduta da Ré, tem-se a prática de um ato ilícito e, portanto, devida a indenização por dano moral. 

O prejuízo, nesse caso, verifica-se da própria ocorrência do evento, ou seja, do cancelamento unilateral do voo por parte da Ré, fazendo que a Autora tivesse que comprar novo bilhete para retorno ao país, o que somente foi possível 4 (quatro) dias após a data inicialmente prevista.

Demonstrada a legitimidade do pleito indenizatório, passo à fixação do quantum.

É sabido que a fixação da verba indenizatória deve atender aos fins a que se presta o instituto da reparação de danos, devendo ser norteado pelos princípios da razoabilidade e proporcionalidade, sob pena de propiciar-se a banalização do instituto, bem como o enriquecimento ilícito.

São vários os prismas para os quais o Julgador deve atentar ao fixar o valor indenizatório. Mas, com inestimável cautela, deve ser sopesado, em cada caso em concreto, a condição econômica da vítima e do ofensor, o grau de culpa, a extensão do dano e o caráter sociopedagógico da sanção reparatória.

Nesse viés, considerando a situação econômica das partes, a repercussão do fato, a conduta perpetrada pela Ré, em completa inobservância aos ditames legais inerentes à espécie, bem como que a Autora somente conseguiu uma nova passagem aérea para 4 (quatro) dias depois da data prevista, tenho que o valor de R$ 8.000,00 (oito mil reais), perfaz quantia sensata e razoável, atendendo aos critérios de reparação dos danos morais experimentados.


Publique-se. Registre-se. Intimem-se.

Após o trânsito em julgado, sem mais requerimentos, arquivem-se.

Florianópolis (SC), 28 de setembro de 2018.

LETÍCIA BODANESE RODEGHERI 

Juíza Substituta
