# Supplementary material for: Regression applied to legal judgments to predict compensation for immaterial damage
Source: PeerJ Comput Sci. 2023 Mar 23;9:e1225. doi: 10.7717/peerj-cs.1225 (PMC10280496; doi:10.7717/peerj-cs.1225)
Supplement: Supplemental Information 2 [file peerj-cs-09-1225-s002.zip › 104.txt]

Autos n° NUMERO_PROC 

Ação: Procedimento do Juizado Especial Cível/PROC 

Autor: AUTOR


Réu: REU


Vistos, etc.


I. Relatório

Relatório dispensado na forma do artigo 38, caput, da Lei 9.099/95.

II. Fundamentação


Julgo antecipadamente o feito, porquanto a solução dos autos pode ser obtida da análise do direito que disciplina a matéria, bem como pelo fato de que as provas carreadas são suficientes para a formação de meu convencimento. Valho-me, pois, do art. 355, I, do Código de Processo Civil.

Antes de tudo, cabe esclarecer o escopo de aplicação das Convenções de Varsóvia e Montreal no presente caso. Sobre o tema, a Suprema Corte já decidiu, em sede de repercussão geral, no julgamento do Recurso Extraordinário n. 636661, que restou ementado nos seguintes termos:

Recurso extraordinário com repercussão geral. 2. Extravio de bagagem. Dano material. Limitação. Antinomia. Convenção de Varsóvia. Código de Defesa do Consumidor. 3. Julgamento de mérito. É aplicável o limite indenizatório estabelecido na Convenção de Varsóvia e demais acordos internacionais subscritos pelo Brasil, em relação às condenações por dano material decorrente de extravio de bagagem, em voos internacionais. 5. Repercussão geral. Tema 210. Fixação da tese: "Nos termos do art. 178 da Constituição da República, as normas e os tratados internacionais limitadores da responsabilidade das transportadoras aéreas de passageiros, especialmente as Convenções de Varsóvia e Montreal, têm prevalência em relação ao Código de Defesa do Consumidor". 6. Caso concreto. Acórdão que aplicou o Código de Defesa do Consumidor. Indenização superior ao limite previsto no art. 22 da Convenção de Varsóvia, com as modificações efetuadas pelos acordos internacionais posteriores. Decisão recorrida reformada, para reduzir o valor da condenação por danos materiais, limitando-o ao patamar estabelecido na legislação internacional. 7. Recurso a que se dá provimento. (RE 636331, Relator(a):  Min. GILMAR MENDES, Tribunal Pleno, julgado em 25/05/2017, PROCESSO ELETRÔNICO DJe-257 DIVULG 10-11-2017 PUBLIC 13-11-2017) (Grifei.)

Dessa forma, evidente que a observância das normas internacionais é limitada ao que lhes compete, isto é, na análise do pedido de danos materiais. No que tange os demais pedidos, estes devem ser apreciados em consonância com o Código de Defesa do Consumidor, posto que as partes se enquadram nos conceitos jurídicos de consumidor e fornecedor de serviços, conforme os artigos 2° e 3° da Lei n. 8.078/1990.

No caso em análise, o pedido indenizatório formulado diz respeito apenas ao dano extrapatrimonial, razão pela qual o pleito será analisado conforme preceitua o CDC.

Sustenta a parte autora que efetuou a compra de passagens aéreas da requerida para o trecho São Paulo - Bangkok com escala em Dubai, ida e volta, com partida em 07/12/2017 e retorno em 07/01/2018. Contudo, devido ao notório trânsito de São Paulo não conseguiu embarcar. Aduz, ainda, ter adquirido outra passagem de ida apenas em 10/12/2017, visto que os voos subsequentes estavam todos lotados.

Ocorre que, ao tentar realizar o check-in para retornar à capital paulista, o autor alega ter sido surpreendido com a impossibilidade de embarque sob alegação de que ocorrera o cancelamento unilateral por parte da empresa ré em face do não comparecimento (no-show) no voo de ida. Consequentemente, teve que adquirir outra passagem de Bangkok para São Paulo (fls. 15/16). 

Neste sentido, o autor requer indenização pelos danos morais daí decorrentes no valor de R$ 20.000,00 (vinte mil reais). 

Em sede de contestação, aduz a parte ré que houve culpa exclusiva da parte autora, vez que não se atentou às recomendações indicadas pelas companhias aéreas para o embarque, como chegar com 90 (noventa) minutos de antecedência para o check-in. Alega, também, que o cancelamento do bilhete aéreo decorreu única e exclusivamente de requerimento do autor, após ter perdido seu voo de ida (São Paulo - Bangkok), sustentando inclusive que foram reembolsados os valores gastos, sendo seu embarque negado em estrito cumprimento de direito. Por fim, refuta o pedido de danos morais, pois os danos suportados não teriam sido comprovados e, mesmo assim,  inexiste responsabilidade por conta da ré.

Pois bem. 

Verifico que é fato controverso o cancelamento ou não, a pedido expresso pelo autor, do bilhete aéreo referente à viagem de retorno, no trecho Bangkok - São Paulo, na data de 07/01/2018, quando da perda do voo de ida (São Paulo  Bangkok) em 07/12/2017. 

A esse respeito, o autor alega não ter cancelado sua passagem de volta, como também sustenta que não foi, em nenhum momento, comunicado pela parte ré de qualquer cancelamento.

Destarte, aduz o autor que foi impedido de embarcar pelo cancelamento unilateral da ré, conseguindo retornar apenas em 11/01/2018 devido a grande demanda aérea. Nesse sentido, comprova a aquisição de nova passagem de retorno com empresa diversa da requerida (fls.15/16). 

Por outro lado, ao aduzir que o cancelamento deu-se por pedido expresso do autor, a empresa ré deixou de carrear aos autos qualquer prova que embasasse sua alegação, ônus que lhe incumbia, até porque não se pode exigir que o autor produzisse prova negativa, isto é, de que não teria requerido o cancelamento.

Não bastasse, a natureza consumerista da relação que é objeto desta demanda, reforça ônus probante da empresa ré, visto que detém maior capacidade técnica e econômica para fazê-lo do que o consumidor, parte hipossuficiente da relação. 

Portanto, verifico que a ré não logrou em provar o pedido de cancelamento do autor, haja vista que apenas acostou aos autos imagem de tela do seu sistema interno, prova unilateral e facilmente adulterada (fl. 22).

Ademais, irrelevante para o deslinde do feito o documento que indica a restituição do valor, até porque datado de 12/03/2018, ou seja, após o fato aqui analisado e que também não resta evidente o destinatário, bem como não há pleito de restituição do valor da passagem na presente demanda, cingindo-se ao pedido de reparação dos danos morais.

Assim, tenho por não comprovado o alegado pedido de cancelamento por parte do autor, pelo que reputo injustificado a negativa de seu embarque no voo de retorno.

Demais disso, acerca do cancelamento da passagem de volta simplesmente pela não utilização da passagem de ida, considero prática manifestamente abusiva, vedada pelo código consumerista:

Art. 39. É vedado ao fornecedor de produtos ou serviços, dentre outras práticas abusivas:

I - condicionar o fornecimento de produto ou de serviço ao fornecimento de outro produto ou serviço, bem como, sem justa causa, a limites quantitativos;

Art. 51. São nulas de pleno direito, entre outras, as cláusulas contratuais relativas ao fornecimento de produtos e serviços que:

IV - estabeleçam obrigações consideradas iníquas, abusivas, que coloquem o consumidor em desvantagem exagerada, ou sejam incompatíveis com a boa-fé ou a eqüidade;

XI - autorizem o fornecedor a cancelar o contrato unilateralmente, sem que igual direito seja conferido ao consumidor;

Desse modo, imperioso que seja declarada a ilegalidade do cancelamento unilateral da passagem de retorno por parte de empresa ré em razão da não utilização da passagem de ida, prática conhecida como no-show. 

Consequentemente, exsurge o dever da ré de indenizar os danos decorrentes da sua conduta antijurídica, prescindindo da demonstração de culpa, pois tratando-se de relação de consumo, a responsabilidade do fornecedor de produtos ou serviços é objetiva - ou seja, exige-se a comprovação da prática de conduta comissiva ou omissiva causadora de prejuízo à esfera patrimonial ou extrapatrimonial de outrem, independentemente de culpa, somente se eximindo da responsabilidade se comprovar a ocorrência de alguma das excludentes previstas no artigo 14 , §3º, do Código de Defesa do Consumidor.

Em relação à (in)existência de abalo anímico indenizável, considero-o manifesto, porquanto as circunstâncias do caso concreto denotam infortúnios que em muito extrapolam os meros inconvenientes da vida cotidiana, notadamente a constatação de cancelamento unilateral e injustificado de voo no estrangeiro, fazendo-se necessária a aquisição de novo bilhete com embarque somente em 04 (quatro) dias, sem qualquer auxílio da empresa ré nesse ínterim.


Nessa perspectiva, é o entendimento das turmas recursais:

RECURSO INOMINADO - AÇÃO CONDENATÓRIA - EMPRESA AÉREA - PASSAGEM DE IDA NÃO UTILIZADA - CANCELAMENTO AUTOMÁTICO DA PASSAGEM DE VOLTA - ''NO SHOW'' - RESTRIÇÃO AO DIREITO DO CONSUMIDOR - ATO ILÍCITO - DANO MATERIAL COMPROVADO - DANO MORAL CONFIGURADO - QUANTUM ARBITRADO COM OBSERVÂNCIA AOS PRINCÍPIOS DA PROPORCIONALIDADE E DA RAZOABILIDADE - SENTENÇA MANTIDA - RECURSO NÃO PROVIDO. (TJSC, Recurso Inominado n. NUMERO_PROC, da Capital - Continente, rel. Des. Antonio Augusto Baggio e Ubaldo, Primeira Turma de Recursos - Capital, j. 27-04-2017). (grifei).


RECURSO INOMINADO. AÇÃO DE INDENIZAÇÃO POR DANOS MORAIS E MATERIAIS. (...) CONTRATAÇÃO DE SERVIÇO DE TRANSPORTE AÉREO. RELAÇÃO DE CONSUMO. APLICAÇÃO DO CÓDIGO DE DEFESA DO CONSUMIDOR. INVERSÃO DO ÔNUS DA PROVA.    COMPRA DE PASSAGENS DE IDA E VOLTA. CANCELAMENTO AUTOMÁTICO DAS PASSAGENS DE VOLTA PELA COMPANHIA EM RAZÃO DO NÃO EMBARQUE NA IDA. "NO SHOW". CLÁUSULA ABUSIVA. AUSÊNCIA DE PROVAS DE QUE OS AUTORES FORAM CIENTIFICADOS DE FORMA CLARA E ADEQUADA. ÔNUS DA RÉ.   DANOS MATERIAIS. AUSÊNCIA DE PROVAS. ÔNUS DOS AUTORES. INEXISTÊNCIA DE COMPROVAÇÃO DOS GASTOS COM PASSAGENS DE VOLTA. IMPROCEDÊNCIA DO PEDIDO.   DANOS MORAIS PRESUMIDOS. EMPRESA AGIU DE FORMA ABUSIVA. CANCELAMENTO UNILATERAL DE PASSAGENS GEROU TRANSTORNO E FRUSTRAÇÃO QUE SUPERAM OS LIMITES DO MERO ABORRECIMENTO E/OU DISSABOR. DESNECESSÁRIA PROVA DO DANO MORAL SOFRIDO. DEVER DE INDENIZAR.   QUANTUM INDENIZATÓRIO DEVE ATENDER AO PRIMADO DA RAZOABILIDADE E PROPORCIONALIDADE. ATRIBUINDO-SE O CARÁTER PUNITIVO E COMPENSATÓRIO, ALÉM DO EFEITO PEDAGÓGICO. INEXISTÊNCIA DE ENRIQUECIMENTO ILÍCITO.   INCIDÊNCIA DE JUROS DE MORA. RELAÇÃO CONTRATUAL. INCIDÊNCIA DESDE A DATA DA CITAÇÃO. CORREÇÃO MONETÁRIA. INCIDE DESDE O ARBITRAMENTO. APLICAÇÃO DA SÚMULA 362 DO STJ.   RECURSO CONHECIDO E PARCIALMENTE PROVIDO. SENTENÇA REFORMADA. (TJSC, Recurso Inominado n. NUMERO_PROC, de Joinville, rel. Des. Decio Menna Barreto de Araújo Filho, Quinta Turma de Recursos - Joinville, j. 19-04-2017). (grifei).

Acerca do quanto devido, inexistentes parâmetros objetivos para a fixação do dano moral e estando esta no arbítrio motivado do magistrado, na forma do art. 946 do Código Civil, algumas particularidades hão de ser levadas em consideração em relação a cada litigante. Ou seja, incumbe ao magistrado a fixação de verba que corresponda, tanto quanto possível, à situação sócio-econômica do ofensor, sem perder de vista a necessidade de avaliação da repercussão do evento danoso na vida da vítima.

Assim, sopesando as circunstâncias do caso, a condição econômica das partes e o caráter pedagógico da cominação, entendo que a quantia de R$ 5.000,00 (cinco mil reais) mostra-se adequada a indenizar a parte acionante pelos danos vivenciados. 

Após fixar o valor da indenização, cabe dizer que a correção monetária flui do arbitramento (enunciado 362 da Súmula do STJ) e os juros de mora da citação (falta de cumprimento dos deveres do contrato firmado entre as partes - (STJ, EDcl no REsp 400843 / RS, Relator Ministro CARLOS ALBERTO MENEZES DIREITO, j. em 09.08.2007)).


P. R. I.

Arquivem-se oportunamente. 


Florianópolis (SC), 04 de outubro de 2018.


Ana Luisa Schmidt Ramos 

Juíza Substituta
