# Supplementary material for: Regression applied to legal judgments to predict compensation for immaterial damage
Source: PeerJ Comput Sci. 2023 Mar 23;9:e1225. doi: 10.7717/peerj-cs.1225 (PMC10280496; doi:10.7717/peerj-cs.1225)
Supplement: Supplemental Information 2 [file peerj-cs-09-1225-s002.zip › 105.txt]

Autos n° NUMERO_PROC 

Ação: Procedimento do Juizado Especial Cível/PROC 

Autor: AUTOR


Rés: REU


Vistos, etc.

I. Relatório

Relatório dispensado na forma do artigo 38, caput, da Lei n. 9.099/95.

II. Fundamentação

De início, tendo em vista o comparecimento espontâneo nos autos da LACSA – Lineas Aereas Costarricenses S.A. e o aceite do autor em incluí-la como corré desta ação, determino sua inclusão no polo passivo da demanda.


Julgo antecipadamente o feito, porquanto a solução da lide pode ser obtida da análise do direito que disciplina a matéria, bem como por as provas carreadas aos autos serem suficientes para a formação de meu convencimento. Valho-me, pois, do art. 355, I, do Código de Processo Civil.

Afasto a preliminar de ilegitimidade passiva suscitada pela ré  Aerovias Del Continente Americano S/A – AVIANCA, uma vez que, pela teoria da aparência e pela fotografia acostada à fl. 11, da qual se infere que o nome da companhia consta em todas as passagens emitidas para viagem do autor, é possível entender que a parte integrou a cadeia de consumo em questão e por isso deve responder solidariamente pelos danos causados ao consumidor, nos termos do parágrafo único do artigo 7º do Código de Defesa do Consumidor.

Dito isso, cumpre fixar o regramento aplicável ao caso em apreço.

No ano de 2017, o Supremo Tribunal Federal, ao julgar o Recurso Extraordinário n. 636.331/RJ, em sede de repercussão geral, assim decidiu:

Recurso extraordinário com repercussão geral. 2. Extravio de bagagem. Dano material. Limitação. Antinomia. Convenção de Varsóvia. Código de Defesa do Consumidor. 3. Julgamento de mérito. É aplicável o limite indenizatório estabelecido na Convenção de Varsóvia e demais acordos internacionais subscritos pelo Brasil, em relação às condenações por dano material decorrente de extravio de bagagem, em voos internacionais. 5. Repercussão geral. Tema 210. Fixação da tese: "Nos termos do art. 178 da Constituição da República, as normas e os tratados internacionais limitadores da responsabilidade das transportadoras aéreas de passageiros, especialmente as Convenções de Varsóvia e Montreal, têm prevalência em relação ao Código de Defesa do Consumidor". 6. Caso concreto. Acórdão que aplicou o Código de Defesa do Consumidor. Indenização superior ao limite previsto no art. 22 da Convenção de Varsóvia, com as modificações efetuadas pelos acordos internacionais posteriores. Decisão recorrida reformada, para reduzir o valor da condenação por danos materiais, limitando-o ao patamar estabelecido na legislação internacional. 7. Recurso a que se dá provimento. (STF, RE 636331, Relator  Min. Gilmar Mendes, Tribunal Pleno, j. 25/05/201).

Desse modo, na análise dos pedidos de indenização por danos materiais decorrentes de transporte aéreo, imperiosa a aplicação das normas internacionais pertinentes à matéria, sobretudo as Convenções de Varsóvia (promulgada, no ordenamento jurídico brasileiro, pelo Decreto n. 20.704/31) e de Montreal (promulgada, no Brasil, por meio do Decreto n. 5.910/06).

Quanto aos demais pedidos formulados, o exame deve ser realizado sob a ótica da legislação consumerista brasileira, uma vez que as partes envolvidas na avença se enquadram nos conceitos de fornecedor e consumidor, dispostos, respectivamente, nos arts. 3º e 2º do Código de Defesa do Consumidor.

No caso em estudo, contudo, só houve pedido indenizatório decorrente de dano extrapatrimonial, razão pela qual o pleito será analisado conforme os preceitos da Lei n. 8.078/90.

Pois bem.

Incontroverso, nos autos, que o autor, durante viagem internacional operada pelas companhias rés, teve seu itinerário alterado em decorrência da necessidade de manutenção de uma aeronave e, por isso, acabou chegando ao seu destino final com quase 5 (cinco) horas de atraso em relação ao horário inicialmente planejado.

Alegando falha na prestação do serviço contratado, pugna o requerente pela condenação das requeridas ao pagamento de indenização a título de danos morais, no valor de R$ 10.000,00 (dez mil reais).

As demandadas, por sua vez, aduzem inexistir ato ilícito e dano indenizável, razão pela qual pleiteiam a improcedência do pedido exordial. 

Sem razão as acionadas, contudo.

Em situação similar, já decidiu Turma Recursal do Judiciário catarinense:

RECURSO INOMINADO. AÇÃO INDENIZATÓRIA. VOO INTERNACIONAL. CANCELAMENTO POR MANUTENÇÃO DA AERONAVE. FATO PREVISÍVEL. RISCO DA ATIVIDADE. RESPONSABILIDADE OBJETIVA. FALHA NA PRESTAÇÃO DO SERVIÇO. AUSÊNCIA DE REALOCAÇÃO EM OUTRA AERONAVE. IMPEDIMENTO DE CHEGAR AO DESTINO. PASSAGEM DE CORTESIA. IRRELEVÂNCIA. DEVER DE INDENIZAR. "A necessidade de manutenção de aeronave não se enquadra como caso fortuito ou de força maior (CC, art. 393) porque era previsível, ou seja, embora se espere que a companhia aérea, em prol da segurança de seus passageiros e tripulação, proceda a revisões periódicas nas aeronaves antes de disponibilizá-las à locomoção de usuários, deverá fazê-lo - dentro de uma racional logística de atuação - a tempo e modo de não acarretar atraso ou o cancelamento de voos previamente contratados." (TJSC, Recurso Inominado n. NUMERO_PROC, de Joinville, rel. Des. Roberto Lepper, j. 28-05-2014). [...] (TJSC, Recurso Inominado n. NUMERO_PROC, de Rio do Sul, rel. Des. Sílvio Dagoberto Orsatto, Sexta Turma de Recursos - Lages, j. 26-07-2018).

Como bem exposto no precedente acima colacionado, a manutenção das aeronaves e a indisponibilidade de outros aviões para realizar a viagem planejada são de responsabilidade exclusiva da companhia aérea, compreendendo o risco da sua própria atividade e caracterizando fortuito interno quando ensejam dano aos consumidores. Portanto, não pode o fornecedor eximir-se de suas obrigações contratuais sob argumentos como o aqui analisado, restando imperiosa sua condenação ao pagamento de indenização pelos danos advindos de sua conduta ilícita.

Quanto à ocorrência de dano moral em situações de atraso de voo, salvo as hipóteses de exclusão de responsabilidade dos fornecedores  – não vislumbradas no caso em exame –, o simples fato da chegada do passageiro em seu destino final ocorrer horas depois do planejado já é capaz de, por si só, ensejar a indenização pela falha na prestação do serviço contratado, uma vez que o viajante vê-se privado de se locomover para o local desejado, nos termos e nas condições avençadas, sem qualquer motivo legítimo.

Desse modo, o dano extrapatrimonial opera-se, aqui, in re ipsa, ou seja, é presumido. Nesse sentido:

RECURSO INOMINADO. AÇÃO DE INDENIZAÇÃO POR DANOS MORAIS. ATRASO DE VOO. FALHA NA PRESTAÇÃO DE SERVIÇO. [...] "A postergação da viagem superior a quatro horas constitui falha no serviço de transporte aéreo contratado e gera o direito à devida assistência material e informacional ao consumidor lesado, independentemente da causa originária do atraso. O dano moral decorrente de atraso de voo prescinde de prova e a responsabilidade de seu causador opera-se in re ipsa em virtude do desconforto, da aflição e dos transtornos suportados pelo passageiro (REsp 128.0372/SP, Min. Ricardo Villas Bôas Cieva, j. 07.10.2014) [...] (TJSC, Recurso Inominado n. NUMERO_PROC, da Capital - Eduardo Luz, rel. Des. Cláudio Eduardo Regis de Figueiredo e Silva, Primeira Turma de Recursos - Capital, j. 26-07-2018).

Devem as requeridas, portanto, ser condenadas ao pagamento de indenização pelos danos morais sofridos pelo requerente e advindos de sua conduta ilícita.

Inexistentes parâmetros objetivos para a fixação da indenização por dano extrapatrimonial, e estando essa no arbítrio motivado do magistrado, na forma do art. 946 do Código Civil, algumas particularidades hão de ser levadas em consideração em relação a cada litigante. Ou seja, incumbe ao magistrado a fixação de verba que corresponda, tanto quanto possível, à situação sócio-econômica do ofensor, sem perder de vista a necessidade de avaliação da repercussão do evento danoso na vida da vítima.

Essas questões exigem que o montante reparatório esteja embasado em critérios de razoabilidade, tendentes a reconhecer e condenar o réu a pagar valor que não importe enriquecimento sem causa ao lesado, mas uma efetiva reparação de caráter moral e uma séria reprimenda ao ofensor, tornando desvantajosa a reincidência. 

Logo, considerando o contexto fático e jurídico narrado, bem como os valores arbitrados por este Juízo em situações similares, tenho por razoável a fixação do montante indenizatório no valor de R$ 2.000,00 (dois mil reais).


P. R. I. Arquivem-se oportunamente. 

Florianópolis (SC), 02 de outubro de 2018.


Ana Luisa Schmidt Ramos 

Juíza Substituta
