# Supplementary material for: Regression applied to legal judgments to predict compensation for immaterial damage
Source: PeerJ Comput Sci. 2023 Mar 23;9:e1225. doi: 10.7717/peerj-cs.1225 (PMC10280496; doi:10.7717/peerj-cs.1225)
Supplement: Supplemental Information 2 [file peerj-cs-09-1225-s002.zip › 106.txt]

Autos n° NUMERO_PROC 

Ação: Procedimento do Juizado Especial Cível/PROC 

Autor: AUTOR


Réu: REU


Vistos para sentença.


I. Relatório

Relatório dispensado na forma do artigo 38, caput, da Lei 9.099/95.

II. Fundamentação


Julgo antecipadamente o feito, porquanto a solução da lide pode ser obtida da análise do direito que disciplina a matéria, ao passo que as provas carreadas aos autos são suficientes para a formação de meu convencimento. Além disso, a parte autora requereu o julgamento antecipado e a parte ré requereu a produção exclusivamente de prova documental. Valho-me, pois, do art. 355, I, do Código de Processo Civil.

Ressalto que a relação jurídica estabelecida entre as partes é de consumo, uma vez que as partes envolvidas na avença se enquadram nos conceitos de fornecedor e consumidor, dispostos nos arts. 3º e 2º da Lei 8.078/1990, respectivamente, sendo, portanto, imperioso que lhe sejam aplicados os preceitos insculpidos no Código de Defesa do Consumidor.

Não foram arguidas preliminares, razão pela qual avanço à análise do mérito, que deve ocorrer sob o aspecto da responsabilidade da parte requerida.

Dispõe o art. 186 do Código Civil que “aquele que, por ação ou omissão voluntária, negligência ou imprudência, violar direito e causar dano a outrem, ainda que exclusivamente moral, comete ato ilícito”. E, “aquele que, por ato ilícito (arts. 186 e 187), causar dano a outrem, fica obrigado a repará-lo” (art. 927 do CC).

Ao seu turno, como foi reconhecida a incidência do Código de Defesa do Consumidor à relação jurídica discutida nos autos, a responsabilidade civil dos fornecedores é objetiva, de forma que é dispensada a comprovação da culpa (art. 14 da Lei nº 8.078/1990).

Assim, como regra geral, nas relações de consumo, para que surja o dever de indenizar, é necessário que exista ação ou omissão do agente; que essa conduta esteja ligada por relação de causalidade com o prejuízo suportado pela vítima que, por sua vez, salvo nos casos de danos presumidos, deve estar devidamente comprovado.

Ou seja, formam os fatos constitutivos da parte autora: a) fato lesivo voluntário, causado pelo agente, por ação ou omissão voluntária; b) ocorrência de um dano patrimonial ou moral; e c) nexo de causalidade entre o dano e o comportamento do agente.

Consoante o disposto no artigo 737 do Código Civil, “o transportador está sujeito aos horários e itinerários previstos, sob pena de responder por perdas e danos, salvo motivo de força maior”. A alteração do horário do voo da parte requerente é incontroversa nos autos, pois confirmada pela parte requerida em sua contestação.

Com efeito, o consumidor adquiriu passagem aérea com aproximadamente cinco meses de antecedência para voar de Florianópolis (SC), com saída prevista para as 20h00 do dia 12 de maio de 2017, até Maringá (PR), com chegada prevista para as 23h44 do mesmo dia (fls. 23/25). No entanto, no dia anterior à viagem o autor foi informado que o horário do voo havia sido alterado. O avião decolaria da capital catarinense no dia programado, mas agora às 14h30, com chegada no destino prevista para as 19h45.

À míngua de impugnação específica quanto ao ponto, considero que o aviso acerca da mudança de horário efetivamente ocorreu no dia anterior ao embarque. Esta conclusão é amparada, também, pela mensagem eletrônica encaminhada pela companhia aérea ao autor (fl. 15), que possui informação de ter sido enviada no dia 11 de maio de 2017, 15h47.

Ou seja, além de violar o disposto no artigo 737 do Código Civil, a companhia aérea desrespeitou orientação da própria Agência Nacional de Aviação Civil constante em seu sítio eletrônico, que afirma que qualquer "alteração feita pela empresa aérea, em especial quanto ao horário do voo e o seu itinerário (como a mudança de um voo direto para um voo com escala ou conexão), deve ser informada ao passageiro no prazo de até 72 horas antes da data do voo original".

Não há, por outro lado, força maior que afaste a responsabilidade da companhia. A alteração do voo ocorreu, conforme confessado na contestação, por necessidade da malha aérea. Não houve evento climático ou qualquer incidente com a aeronave ou no aeroporto de origem e de destino que impossibilitassem a viagem (eventos imprevisíveis ou incertos), mas apenas readequação dos horários de saída e chegada dos voos, situação que representa fortuito interno, realizado certamente para maximizar os lucros, inapto a afastar a responsabilidade da parte requerida.

A falha na prestação do serviço ofertado pelo fornecedor e contratado pelo consumidor frustra legítima expectativa deste e ocasiona dano moral in re ipsa (dano vinculado a própria existência do fato ilícito, cujos resultados são presumidos). Estão presentes, portanto, os elementos da responsabilidade civil.

No que se refere ao valor do quantum indenizatório, é de se observar que a condenação em danos morais tem função dúplice, objetivando não apenas reparar os danos sofridos pelo consumidor, como também desestimular a reiteração da prática ilícita.

Em pesquisa à jurisprudência da Turma de Recursos da Capital é possível encontrar a fixação de valores indenizatórios que variam de R$ 5.000,00 (Recurso Inominado nº NUMERO_PROC, rel. Des. Rudson Marcos) e R$ 6.000,00 (Recurso Inominado nº NUMERO_PROC, rel. Des. Rudson Marcos) a até R$ 10.000,00 (Recurso Inominado nº NUMERO_PROC, rel. Des. Rudson Marcos). 

No caso dos autos, contudo, outros aspectos devem ser considerados para redução da quantia indenizatória ordinariamente fixada pela Turma de Recursos da Capital para casos semelhantes. Isso porque o voo da parte requerente foi antecipado, de modo que não perdeu as festividades marcadas para o final de semana em questão: pelo contrário, chegou antes e teve mais tempo para aproveitar com sua família.

Não se está negando a existência de descontentamentos, embaraços (como a necessidade de negociação com o empregador para encerramento antecipado da jornada de trabalho do dia 12 de maio) e violação de legítimas expectativas (de ser transportado com segurança na data e hora agendados há aproximadamente cinco meses), tanto que foi reconhecida a ocorrência de dano moral. Mas as circunstâncias narradas acima, peculiares do caso concreto, devem ser levadas em consideração para fixação do valor da indenização.

Assim, atento aos critérios de razoabilidade e proporcionalidade, à vista do contexto fático apresentado, certifico que a indenização pelos danos morais deverá ser de R$ 4.000,00 (quatro mil reais).


P. R. I.

Arquivem-se oportunamente. 


Florianópolis (SC), 02 de outubro de 2018.


Raul Bertani de Campos 

Juiz Substituto
