# Supplementary material for: Regression applied to legal judgments to predict compensation for immaterial damage
Source: PeerJ Comput Sci. 2023 Mar 23;9:e1225. doi: 10.7717/peerj-cs.1225 (PMC10280496; doi:10.7717/peerj-cs.1225)
Supplement: Supplemental Information 2 [file peerj-cs-09-1225-s002.zip › 107.txt]

Autos n° NUMERO_PROC 

Ação: Procedimento do Juizado Especial Cível/PROC 

Autor: AUTOR


Réu: REU


Vistos para sentença.


I - RELATÓRIO

Relatório dispensado, na forma do art. 38 da Lei 9.099/1995.

II - FUNDAMENTAÇÃO


Julgo antecipadamente o feito, porquanto a solução dos autos pode ser obtida através da análise do direito que disciplina a matéria, bem como pelo fato de que as provas carreadas são suficientes para a formação de meu convencimento. Valho-me, pois, do art. 330, I, do Código de Processo Civil.

Além disso, impende ressaltar que a presente demanda se consubstancia em relação de consumo -  uma vez que as partes envolvidas na avença se enquadram nos conceitos de fornecedores e consumidor, dispostos nos arts. 3º e 2º da Lei 8.078/1990, respectivamente - sendo, portanto, imperioso que lhes sejam aplicados os preceitos insculpidos no Código de Defesa do Consumidor.

 Pretende a parte autora ser indenizada pelos danos morais sofridos em razão do atraso no voo operado pela ré no trecho Rio de Janeiro – Florianópolis, na data de 22/11/2016. Alega a autora que o voo, cuja partida estava prevista para às 09:05 horas, decolou apenas às 12:00 horas, sendo que, durante todo o período, permaneceu dentro da aeronave, sem que lhe fossem prestadas as informações necessárias.

Analisando a contestação da ré, observo que a empresa optou por apresentar defesa genérica - não aborda as questões de fato, tampouco impugna especificamente os documentos da inicial, apenas aduzindo que a conduta não gerou abalo à honra subjetiva do acionante e de forma, genérica, que o fato constitui excludente de responsabilidade. Ademais, a ré refuta fato sequer relatado inicial, alegando que foi promovida toda a assistência e a autora acomodada em outro voo. 

A Lei Processual Civil brasileira (art. 302, caput) imputa ao réu o chamado ônus da defesa especificada, por força do qual lhe compete, no ato de oferecimento da contestação, insurgir-se detalhadamente, de forma séria e consistente, contra os fatos constitutivos narrados na petição inicial.

Nesse cenário, uma vez que a ré não se desincumbiu do ônus que lhe pertencia, não há outro caminho senão considerar verdadeiras as alegações da parte demandante.

Sobre o tema: 

ADMINISTRATIVO E PROCESSUAL CIVIL. INDENIZAÇÃO POR DANOS PATRIMONIAIS. [...] ÔNUS DA IMPUGNAÇÃO ESPECÍFICA. PRESUNÇÃO DE VERACIDADE DOS FATOS. [...] 2. Cabe ao réu, nos termos do art. 302 do CPC, manifestar-se precisamente sobre os fatos narrados na petição inicial, sob pena de recair sobre eles a presunção de veracidade. [...] (grifou-se) (AgRg no REsp 1187684/SP, rel. Min. Humberto Martins, Segunda Turma, j. 22-5-2012).

Neste sentido, comprovada a falha na assistência, consubstanciada na espera no interior da aeronave pelo período de aproximadamente 3 (três) horas, bem como todo o inconveniente decorrente desse confinamento, além da falta de informações, ainda que tenha sido o atraso inferior a 4 (quatro) horas, considerando a responsabilidade objetiva da ré, nos termos do art. 14 do Código de Defesa do Consumidor, configurado está o dano moral.

Acerca do quanto devido, inexistentes parâmetros objetivos para a fixação do dano moral e estando esta no arbítrio motivado do magistrado, na forma do art. 946 do Código Civil, algumas particularidades hão de ser levadas em consideração em relação a cada litigante. Ou seja, incumbe ao magistrado a fixação de verba que corresponda, tanto quanto possível, à situação sócio-econômica do ofensor, sem perder de vista a necessidade de avaliação da repercussão do evento danoso na vida da vítima.

Nesse sentido, sopesando as circunstâncias do caso, a condição econômica das partes, o caráter pedagógico da cominação e a falha parcial na assistência prestada, entendo que a quantia de R$ 1.000,00 (um mil reais reais) mostra-se adequada a indenizar a parte acionante pelos danos vivenciados. 

Após fixar o valor da indenização, cabe dizer que a correção monetária flui do arbitramento (enunciado 362 da Súmula do STJ) e os juros de mora da citação (falta de cumprimento dos deveres do contrato firmado entre as partes - (STJ, EDcl no REsp 400843 / RS, Relator Ministro CARLOS ALBERTO MENEZES DIREITO, j. em 09.08.2007)).


P. R. I.

Arquivem-se oportunamente. 
 

Florianópolis (SC), 03 de outubro de 2018.


Ana Luísa Schmidt Ramos

Juíza Substituta
