# Supplementary material for: Regression applied to legal judgments to predict compensation for immaterial damage
Source: PeerJ Comput Sci. 2023 Mar 23;9:e1225. doi: 10.7717/peerj-cs.1225 (PMC10280496; doi:10.7717/peerj-cs.1225)
Supplement: Supplemental Information 2 [file peerj-cs-09-1225-s002.zip › 115.txt]

Autos n° NUMERO_PROC 

Ação: Procedimento do Juizado Especial Cível/PROC 

Autor: AUTOR


Réu: REU


Vistos, etc.

I. Relatório

Relatório dispensado na forma do artigo 38, caput, da Lei n. 9.099/95.

II. Fundamentação


Julgo antecipadamente o feito, porquanto a solução da lide pode ser obtida da análise do direito que disciplina a matéria, bem como por as provas carreadas aos autos serem suficientes para a formação de meu convencimento. Valho-me, pois, do artigo 355, I, do Código de Processo Civil.

De início, afasto a preliminar de ilegitimidade ativa da autora Teresa Cristina Albuquerque de Castro Dias, uma vez que, ainda que no Relatório de Irregularidades com Bagagem (RIB) (fls. 24/25) conste como nome do passageiro apenas o do requerente Miguel Benedito Ferreira Dias Júnior, nada impede que o mesmo tenha feito a anotação de extravio de bagagem cujo conteúdo pertencia a ambos. Além disso, noto que a comunicação com a companhia aérea, nos dias posteriores ao evento, foi realizada por meio do endereço eletrônico da parte cuja ilegitimidade pela ré é suscitada (fls. 26/29). Rechaçada a preliminar, portanto.

Dito isso, impende ressaltar que a presente demanda se consubstancia em relação de consumo, uma vez que as partes envolvidas na avença se enquadram nos conceitos de fornecedor e consumidor, dispostos nos artigos 3º e 2º da Lei 8.078/1990, respectivamente, sendo, portanto, imperioso que lhe sejam aplicados os preceitos insculpidos no Código de Defesa do Consumidor.

Friso, ademais, não haver aplicação das Convenções de Varsóvia e de Montreal ao caso em exame, pois relacionado a transporte aéreo nacional.

Pois bem.

Incontroverso, nos autos, o extravio de bagagem de propriedade dos autores, durante voo operado pela ré.

Pugnam os requerentes, assim, pela condenação da requerida ao pagamento de indenização por danos materiais – no valor de R$ 12.175,18 (doze mil, cento e setenta e cinco reais e dezoito centavos), referente aos bens que estavam dentro da mala extraviada e aos que foram adquiridos para uso durante a viagem – e por danos morais – no patamar de R$ 10.000,00 (dez mil reais) para cada um dos acionantes, totalizando, então, R$ 20.000,00 (vinte mil reais).

Em contestação, a demandada alega, em síntese, a ausência de comprovação dos danos materiais – sobretudo pela ausência de declaração de objetos da bagagem por parte dos passageiros – e a inexistência de dano moral indenizável no caso em exame. Pleiteia, assim, a improcedência dos pedidos exordiais.

Sem razão, contudo.

Não há dúvida de que o extravio de bagagem, mormente o definitivo, configura ilícito contratual, uma vez que, nos termos do caput do artigo 734 do Código Civil, "O transportador responde pelos danos causados às pessoas transportadas e suas bagagens, salvo motivo de força maior, sendo nula qualquer cláusula excludente da responsabilidade". Assim, não havendo, nos autos, qualquer menção e tampouco comprovação de causa excludente de responsabilidade da fornecedora do serviço, o ato ilícito em questão resta plenamente caracterizado.

Quanto aos danos suscitados, maiores explanações hão de ser realizadas. Por isso, transcrevo precedentes do Judiciário catarinense:

APELAÇÃO CÍVEL. AÇÃO DE REPARAÇÃO DE DANOS MORAIS E MATERIAIS. TRANSPORTE AÉREO. SENTENÇA DE PROCEDÊNCIA. INSURGÊNCIA DA REQUERIDA. INCIDÊNCIA DAS NORMAS PREVISTAS NO CÓDIGO DE DEFESA DO CONSUMIDOR. RESPONSABILIDADE CIVIL. EXTRAVIO DEFINITIVO DE BAGAGEM. EVIDENTE A FALHA NA PRESTAÇÃO DE SERVIÇOS DA COMPANHIA AÉREA. RESPONSABILIDADE CIVIL OBJETIVA. DEVER DE INDENIZAR MANTIDO. DANOS MATERIAIS. ALEGA DE AUSÊNCIA DE PROVA DA EXISTÊNCIA DE BENS NA BAGAGEM. COMPANHIA AÉREA QUE NÃO COMPROVA A ENTREGA DE FORMULÁRIO AO PASSAGEIRO PARA DESCRIÇÃO DOS OBJETOS CONTIDOS NA BAGAGEM ANTES DO EMBARQUE. PROVA QUE NÃO PODERIA SER EXIGIDA DO CONSUMIDOR. OBRIGAÇÃO DE INDENIZAR MANTIDA. DANOS MORAIS. QUANTUM INDENIZATÓRIO. PEDIDO DE MINORAÇÃO. IMPOSSIBILIDADE. INDENIZAÇÃO ARBITRADA EM VALOR QUE ATENDE AOS CRITÉRIOS DA PROPORCIONALIDADE E DA RAZOABILIDADE. READEQUAÇÃO, DE OFÍCIO, DOS JUROS DE MORA. RESPONSABILIDADE CONTRATUAL. TERMO INICIAL. INCIDÊNCIA A PARTIR DA CITAÇÃO VÁLIDA. [...] (TJSC, Apelação Cível n. NUMERO_PROC, de Blumenau, rel. Des. Rodolfo Cezar Ribeiro Da Silva Tridapalli, Quarta Câmara de Direito Civil, j. 14-06-2018) (grifei).

RECURSO INOMINADO -- EXTRAVIO DEFINITIVO DE BAGAGEM -- LISTA DE ITENS PERDIDOS, BEM COMO OS VALORES RESPECTIVOS, COMPATÍVEIS COM AS CIRCUNSTÂNCIAS DA VIAGEM -- INAPLICABILIDADE DAS CONVENÇÕES DE VARSÓVIA E DE MONTREAL AOS VOOS DOMÉSTICOS -- SENTENÇA CONFIRMADA POR SEUS PRÓPRIOS FUNDAMENTOS QUANTO à CONDENAÇÃO POR DANOS MATERIAIS -- DANO MORAL IGUALMENTE RECONHECIDO.   Viagem de lazer que acabou seriamente comprometida, tanto no aspecto temporal quanto, principalmente, psicológico, sendo evidente a frustração de quem, depois de planejar e realizar os preparativos da viagem, vê-se definitivamente privado de sua bagagem já na chegada ao destino. De modo que a simples indenização do prejuízo material nem de longe serviria de alento ou compensaria os transtornos e a angústia da autora, que decerto ultrapassaram o mero aborrecimento. [...] (TJSC, Recurso Inominado n. NUMERO_PROC, de Blumenau, rel. Des. Jaber Farah Filho, Segunda Turma de Recursos - Blumenau, j. 27-02-2018) (grifei).

Assim, no tocante aos danos materiais, entendo que, no caso, é prescindível a apresentação de notas fiscais ou de outros elementos que atestem a propriedade dos bens. Primeiro porque a relação apresentada às fls. 09/10 é compatível com as circunstâncias da viagem – realizada com destino a Macapá, por 10 (dez) dias, neles compreendidos o aniversário da autora Teresa e o feriado natalino – e não restou impugnada especificamente pela ré – ônus que lhe é atribuído pelos artigos 341 e 373, II, do Código de Processo Civil. Segundo porque, a teor do parágrafo único do artigo 734 do Código Civil, que dispõe que "É lícito ao transportador exigir a declaração do valor da bagagem a fim de fixar o limite da indenização", cabe à própria transportadora – e não ao passageiro, via de regra – o dever de solicitar do consumidor a declaração do valor da bagagem antes do embarque – o que, de fato, não ocorreu na situação descrita nos autos.

Reputo devida, portanto, a condenação da requerida ao pagamento de indenização pelos danos materiais advindos do extravio da bagagem.

Sobre o montante indenizatório, todavia, tenho que apenas os valores correspondentes aos bens extraviados devem ser computados, mas não os associados à compra de novos itens para uso durante a viagem, sob pena de enriquecimento ilícito dos requerentes. É que, ao contrário da hipótese de extravio temporário de bagagens, no caso de extravio definitivo o passageiro já é indenizado pelos bens perdidos, sendo que os novos artigos adquiridos passam a integrar e acrescer o patrimônio dos viajantes. Nesse sentido, a reparação pelos danos materiais deve ser fixada em R$ 10.477,00 (dez mil, quatrocentos e setenta e sete reais), sendo R$ 4.462,00 (quatro mil, quatrocentos e sessenta e dois reais) para o autor Miguel e R$ 6.015,00 (seis mil e quinze reais) para a autora Teresa, conforme planilha às fls. 09/10.

Noutra senta, a respeito dos danos morais, inegável que o evento em apreço ultrapassa o mero descumprimento contratual e dissabor cotidiano, tendo em vista o aborrecimento e o transtorno sofridos pelo passageiro que jamais terá acesso, novamente, aos bens de sua propriedade, em decorrência de falha na prestação de serviço por si contratado. Trata-se, em verdade, de situação que o dano extrapatrimonial opera-se in re ipsa, ou seja, é presumido (nesse sentido: TJSC, Recurso Inominado n. NUMERO_PROC, de Imbituba, rel. Des. Ana Lia Moura Lisboa Carneiro, Quarta Turma de Recursos - Criciúma, j. 28-08-2018).

Inexistentes parâmetros objetivos para a fixação da indenização por dano moral, e estando essa no arbítrio motivado do magistrado, na forma do art. 946 do Código Civil, algumas particularidades hão de ser levadas em consideração em relação a cada litigante. Ou seja, incumbe ao magistrado a fixação de verba que corresponda, tanto quanto possível, à situação sócio-econômica do ofensor, sem perder de vista a necessidade de avaliação da repercussão do evento danoso na vida da vítima.

Essas questões exigem que o montante reparatório esteja embasado em critérios de razoabilidade, tendentes a reconhecer e condenar o réu a pagar valor que não importe enriquecimento sem causa ao lesado, mas uma efetiva reparação de caráter moral e uma séria reprimenda ao ofensor, tornando desvantajosa a reincidência. 

Logo, considerando o contexto fático e jurídico narrado, bem como os valores por mim arbitrados em situações similares, tenho por razoável a fixação do montante indenizatório no valor total de R$ 20.000,00 (vinte mil reais), sendo R$ 10.000,00 (dez mil reais) para cada um dos autores.


P. R. I.

Arquivem-se oportunamente. 


Florianópolis (SC), 10 de outubro de 2018.


Ana Luisa Schmidt Ramos 

Juíza Substituta
