# Supplementary material for: Regression applied to legal judgments to predict compensation for immaterial damage
Source: PeerJ Comput Sci. 2023 Mar 23;9:e1225. doi: 10.7717/peerj-cs.1225 (PMC10280496; doi:10.7717/peerj-cs.1225)
Supplement: Supplemental Information 2 [file peerj-cs-09-1225-s002.zip › 117.txt]

Autos n° NUMERO_PROC 


Ação: Procedimento do Juizado Especial Cível/PROC 

Requerente: AUTOR


Requerido: REU


Vistos, em sentença.


Trata-se de ação indenizatória proposta por AUTOR contra REU .

Dispensado relatório nos termos do artigo 38, da Lei nº 9.099/95, passo a decidir. 

O feito comporta julgamento antecipado, nos moldes do art. 355, I, do Código de Processo Civil, haja vista que as provas presentes nos autos são suficientes para o deslinde do caso.

Antes de tudo, cabe esclarecer o escopo de aplicação das Convenções de Varsóvia e Montreal no presente caso. Sobre o tema, a Suprema Corte já decidiu, em sede de repercussão geral, no julgamento do Recurso Extraordinário n. 636661, que restou ementado nos seguintes termos:

Recurso extraordinário com repercussão geral. 2. Extravio de bagagem. Dano material. Limitação. Antinomia. Convenção de Varsóvia. Código de Defesa do Consumidor. 3. Julgamento de mérito. É aplicável o limite indenizatório estabelecido na Convenção de Varsóvia e demais acordos internacionais subscritos pelo Brasil, em relação às condenações por dano material decorrente de extravio de bagagem, em voos internacionais. 5. Repercussão geral. Tema 210. Fixação da tese: "Nos termos do art. 178 da Constituição da República, as normas e os tratados internacionais limitadores da responsabilidade das transportadoras aéreas de passageiros, especialmente as Convenções de Varsóvia e Montreal, têm prevalência em relação ao Código de Defesa do Consumidor". 6. Caso concreto. Acórdão que aplicou o Código de Defesa do Consumidor. Indenização superior ao limite previsto no art. 22 da Convenção de Varsóvia, com as modificações efetuadas pelos acordos internacionais posteriores. Decisão recorrida reformada, para reduzir o valor da condenação por danos materiais, limitando-o ao patamar estabelecido na legislação internacional. 7. Recurso a que se dá provimento. (RE 636331, Relator(a):  Min. GILMAR MENDES, Tribunal Pleno, julgado em 25/05/2017, PROCESSO ELETRÔNICO DJe-257 DIVULG 10-11-2017 PUBLIC 13-11-2017) (Grifei.)

Dessa forma, evidente que a observância das normas internacionais é limitada ao que lhes compete, isto é, na análise do pedido de danos materiais. No que tange os demais pedidos, estes devem ser apreciados em consonância com o Código de Defesa do Consumidor, posto que as partes se enquadram nos conceitos jurídicos de consumidor e fornecedor de serviços, conforme os artigos 2° e 3° da Lei n. 8.078/1990.

No caso em análise, os pedidos indenizatórios formulados dizem respeito tanto aos danos materiais quanto extrapatrimoniais. Quanto ao primeiro, cabível a aplicação da referida convenção, contudo, no que tange os danos morais, evidente a aplicação do CDC.

Pois bem.

Incontroverso, nos autos, que a parte autora, durante viagem internacional operada pela companhia ré, teve seu itinerário alterado em decorrência da transferência de seu voo para horário posterior e, por isso, acabou chegando ao seu destino final com quase 6 (seis) horas de atraso, de modo que a hospedagem agendada para espera da conexão de São Paulo para Florianópolis restou não usufruída.

Alegando falha na prestação do serviço contratado, pugna o requerente pela condenação da requerida ao pagamento de indenização a título de danos morais, no valor de R$ 10.000,00 (dez mil reais), e de R$ 139,20 (cento e trinta e nove reais), a título de danos materiais.

A demandada, por sua vez, aduziu inexistir ato ilícito e dano indenizável, razão pela qual pleiteiou a improcedência do pedido exordial. Isso porque, segundo a companhia requerida, o atraso decorreu por força da reorganização da malha aérea determinada pela autoridade competente em razão do fluxo migratório de aves, o que caracterizaria excludente de responsabilidade.

Sem razão a parte requerida, contudo.

A parte autora juntou aos autos a reserva dos bilhetes adquiridos (fl. 7) e os diversos e-mails enviados pela parte requerida, em que esta informa a transferência do voo para portões diversos em horários distintos (fls. 8/23), o que reitera o atraso suportado.

A requerida, por seu turno, suportou a excludente de caso fortuito e força maior através de diversas notícias que reportam o fluxo migratório de aves na região em que se localiza o aeroporto (fls. 53/57).

Sobre atraso de voo, já decidiu Turma Recursal do Judiciário catarinense:

RECURSO INOMINADO. AÇÃO DE INDENIZAÇÃO POR DANOS MORAIS. SERVIÇO DE TRANSPORTE AÉREO. ATRASO DE VOO. CONCLUSÃO DO TRAJETO 06 (SEIS) HORAS APÓS O PROGRAMADO. EXCESSO DE TRÁFEGO AÉREO NÃO COMPROVADO. A ré não logrou êxito em comprovar que o atraso do voo do autor decorreu do intenso tráfego aéreo, alegação esta genérica e frequentemente utilizada pelas empresas aéreas para justificar a má prestação de seus serviços. "Não comprovado nos autos que o atraso no voo do autor tenha ocorrido por força maior que pudesse excluir a responsabilidade da ré, visto que o intenso tráfego aéreo não pode assim ser caracterizado, inegável a culpa da companhia aérea" (TJSC, Recurso Inominado n. 2011.101100.8, da Capital, rel. Juíza Vânia Pettermann). DANOS MORAIS CONFIGURADOS. "[...]. 'O atraso significativo do voo configura descumprimento do contrato de prestação de serviços e constitui ato ilícito capaz de ensejar evidente dano moral aos passageiros, haja vista o desconforto e angústias a que estes foram submetidos, sendo desnecessária a prova da ocorrência do dano, em face da dificuldade de ser explorado campo tão íntimo do ser humano [...]" (TJSC, Recurso Inominado n. NUMERO_PROC, da Capital - Norte da Ilha, rel. Des. Davidson Jahn Mello, j. 16-04-2015). QUANTUM INDENIZATÓRIO MANTIDO. Não há que se falar em redução do quantum arbitrado. "O quantum da indenização do dano moral há de ser fixado com moderação, em respeito aos princípios da razoabilidade e da proporcionalidade, levando em conta não só as condições sociais e econômicas das partes, como também o grau da culpa e a extensão do sofrimento psíquico, de modo que possa significar uma reprimenda ao ofensor, para que se abstenha de praticar fatos idênticos no futuro, mas não ocasione um enriquecimento injustificado para o lesado." (TJSC, Apelação Cível n. 2013.061873-5. Relator: Jaime Ramos. Julgado em 12/12/2013). RECURSO CONHECIDO E DESPROVIDO. REFORMA DA SENTENÇA APENAS PARA ADEQUAR, DE OFÍCIO, O MARCO INICIAL DOS JUROS DE MORA. POSSIBILIDADE. MATÉRIA DE ORDEM PÚBLICA. INCIDÊNCIA DA SÚMULA 54 DO STJ. EVENTO DANOSO. DECISÃO (TJSC, Recurso Inominado n. NUMERO_PROC, da Capital - Norte da Ilha, rel. Des. Fernando Vieira Luiz, Primeira Turma de Recursos - Capital, j. 29-09-2016).

Como bem exposto no precedente acima colacionado, a organização e o planejamento da malha aérea para realizar a viagem planejada são atribuições de responsabilidade exclusiva da companhia aérea, compreendendo o risco da sua própria atividade e caracterizando fortuito interno quando ensejam dano aos consumidores. A requerida não é eximida de tal ônus pela alegação genérica de caso fortuito ou força maior, especialmente por estar cumprindo a obrigação de oferecer apenas serviços seguros no mercado de consumo, nos termos do art. 8 e 10, ambos do CDC.

Portanto, não pode o fornecedor eximir-se de suas obrigações contratuais sob argumentos como o aqui analisado, restando imperiosa sua condenação ao pagamento de indenização pelos danos advindos de sua conduta ilícita.

Quanto à ocorrência de dano moral em situações de atraso de voo, salvo as hipóteses de exclusão de responsabilidade dos fornecedores  – não vislumbradas no caso em exame –, o simples fato da chegada do passageiro em seu destino final ocorrer horas depois do planejado já é capaz de, por si só, ensejar a indenização pela falha na prestação do serviço contratado, uma vez que o viajante vê-se privado de se locomover para o local desejado, nos termos e nas condições avençadas, sem qualquer motivo legítimo.

Desse modo, o dano extrapatrimonial opera-se, aqui, in re ipsa, ou seja, é presumido. Nesse sentido:

RECURSO INOMINADO. AÇÃO DE INDENIZAÇÃO POR DANOS MORAIS. ATRASO DE VOO. FALHA NA PRESTAÇÃO DE SERVIÇO. [...] "A postergação da viagem superior a quatro horas constitui falha no serviço de transporte aéreo contratado e gera o direito à devida assistência material e informacional ao consumidor lesado, independentemente da causa originária do atraso. O dano moral decorrente de atraso de voo prescinde de prova e a responsabilidade de seu causador opera-se in re ipsa em virtude do desconforto, da aflição e dos transtornos suportados pelo passageiro (REsp 128.0372/SP, Min. Ricardo Villas Bôas Cieva, j. 07.10.2014) [...] (TJSC, Recurso Inominado n. NUMERO_PROC, da Capital - Eduardo Luz, rel. Des. Cláudio Eduardo Regis de Figueiredo e Silva, Primeira Turma de Recursos - Capital, j. 26-07-2018).

Deve a requerida, portanto, ser condenada ao pagamento de indenização pelos danos morais sofridos pelo requerente e advindos de sua conduta ilícita.

Inexistentes parâmetros objetivos para a fixação da indenização por dano extrapatrimonial, e estando essa no arbítrio motivado do magistrado, na forma do art. 946 do Código Civil, algumas particularidades hão de ser levadas em consideração em relação a cada litigante. Ou seja, incumbe ao magistrado a fixação de verba que corresponda, tanto quanto possível, à situação sócio-econômica do ofensor, sem perder de vista a necessidade de avaliação da repercussão do evento danoso na vida da vítima.

Essas questões exigem que o montante reparatório esteja embasado em critérios de razoabilidade, tendentes a reconhecer e condenar o réu a pagar valor que não importe enriquecimento sem causa ao lesado, mas uma efetiva reparação de caráter moral e uma séria reprimenda ao ofensor, tornando desvantajosa a reincidência. 

Logo, considerando o contexto fático e jurídico narrado, bem como os valores arbitrados por este Juízo em situações similares, tenho por razoável a fixação do montante indenizatório no valor de R$ 5.000,00 (cinco mil reais).

No que tange os danos materiais, estes regidos pela Convenção de Montreal, o art. 19 da referida normativa internacional estabelece a responsabilidade do transportador nos seguintes termos:

"O transportador é responsável pelo dano ocasionado por atrasos no transporte aéreo de passageiros, bagagem ou carga. Não obstante, o transportador não será responsável pelo dano ocasionado por atraso se prova que ele e seus prepostos adotaram todas as medidas que eram razoavelmente necessárias para evitar o dano ou que lhes foi impossível, a um e a outros, adotar tais medidas."

Além disso, o art. 22, item 1, do mesmo documento internacional assevera que: "Em caso de dano causado por atraso no transporte de pessoas, como se especifica no Artigo 19, a responsabilidade do transportador se limita a 4.150 Direitos Especiais de Saque por passageiro."

In casu, a parte autora comprova que perdeu R$ 139,20 (cento e trinta e nove reais), uma vez que não usufruiu da hospedagem não reembolsável agendada para a espera da sua conexão para Florianópolis (fls. 24/30). Vale ressaltar, ainda, que este valor é abaixo do limite estabelecido pela normativa internacional. No mais, não ficou configurada a excludente de responsabilidade.


P. R. I.

Arquivem-se oportunamente.


Florianópolis (SC), 10 de outubro de 2018.


Ana Luisa Schmidt Ramos 

Juíza Substituta
