# Supplementary material for: Regression applied to legal judgments to predict compensation for immaterial damage
Source: PeerJ Comput Sci. 2023 Mar 23;9:e1225. doi: 10.7717/peerj-cs.1225 (PMC10280496; doi:10.7717/peerj-cs.1225)
Supplement: Supplemental Information 2 [file peerj-cs-09-1225-s002.zip › 118.txt]

Autos n° NUMERO_PROC 

Ação: Procedimento do Juizado Especial Cível/PROC 

Autor: AUTOR


Réu: REU


Vistos etc.


I. Relatório

Relatório dispensado na forma do artigo 38, caput, da Lei n. 9.099/95.

II. Fundamentação


Julgo antecipadamente o feito, porquanto a solução dos autos pode ser obtida da análise do direito que disciplina a matéria, bem como pelo fato de que as provas carreadas são suficientes para a formação de meu convencimento. Valho-me, pois, do artigo 355, inciso I, do Código de Processo Civil.

No caso em tela, não há pedido de indenização por danos materiais, uma vez que a parte autora fundamenta o pleito tão somente nos dissabores vivenciados pelos atrasos e idas e vindas em aeroportos, abalos de caráter extrapatrimonial.

Assim, incabível na hipótese a aplicação das Convenções de Montreal e Varsóvia, visto que, conforme assentado pelo Supremo Tribunal Federal no julgamento do Recurso Extraordinário n. 636661 (repercussão geral), a limitação veiculada pelas normas internacionais incide apenas às indenizações de cunho material.

Desse modo, o pedido será analisado com base no Código de Defesa do Consumidor, vez que as partes envolvidas na avença se enquadram nos conceitos de fornecedor e consumidor, dispostos nos artigos 3.º e 2.º da Lei n. 8.078/1990.

Pois bem.

Infiro dos autos que o autor adquiriu passagens aéreas da empresa ré para viagem no trecho internacional Florianópolis – São Paulo – Bogotá –  San Andres, com partida em 11/01/2018 e retorno em 20/01/2018. Ocorre que na viagem de volta, o voo referente ao trecho Bogotá – São Paulo sofreu um atraso, fazendo com que o autor chegasse no destino somente após 7 (sete) horas do horário inicialmente contratado. Alega ainda não ter sido prestada a devida assistência. 

Assim, requer indenização, a título de danos morais, na importância de R$ 10.000,00 (dez mil reais).

Ante o exposto passo a analisar o mérito.

Estabelecida uma relação de consumo entre as partes, se torna necessária a aplicação do Código de Defesa do Consumidor.

 Art. 14. O fornecedor de serviços responde, independentemente da existência de culpa, pela reparação dos danos causados aos consumidores por defeitos relativos à prestação dos serviços, bem como por informações insuficientes ou inadequadas sobre sua fruição e riscos.

A responsabilidade, nesse caso, ocorre de forma objetiva. Independentemente da existência de culpa, há a responsabilização do fornecedor pela reparação dos danos causados por conta da falha na prestação dos serviços. Portanto, não há a possibilidade da ré se eximir da obrigação de indenizar.

Outrossim, as alegações da ré quanto ao excessivo índice de tráfego aéreo na malha aeroviária, decorrente de uma série de fatores internos e externos à empresa, correlacionando o evento a caso fortuito ou força maior, não devem ser acolhidas. A malha aérea, que sequer foi provada, caracteriza um fortuito interno, que faz parte do risco da atividade desenvolvida pela empresa ré.

Nesse sentido, decide o Tribunal de Justiça de Santa Catarina:

APELAÇÃO CÍVEL. AÇÃO DE INDENIZAÇÃO POR DANOS MORAIS. TRANSPORTE AÉREO. SENTENÇA DE PROCEDÊNCIA. INSURGÊNCIA DA REQUERIDA.   RESPONSABILIDADE CIVIL. CANCELAMENTO VOO. ALEGADA A NECESSIDADE DE ALTERAÇÃO DA MALHA AÉREA EM DECORRÊNCIA DAS CONDIÇÕES CLIMÁTICAS. AUSÊNCIA DE COMPROVAÇÃO. TEORIA DO RISCO DO EMPREENDIMENTO. CONSTATADA A FALHA NA PRESTAÇÃO DO SERVIÇO. RESPONSABILIDADE OBJETIVA. POSTERGADA A CHEGADA DOS AUTORES NO DESTINO EM 13 (TREZE) HORAS. DANO MORAL EVIDENCIADO. DEVER DE INDENIZAR MANTIDO.    DANO MORAL. QUANTUM INDENIZATÓRIO. PEDIDO DE MINORAÇÃO. QUANTIA FIXADA NA SENTENÇA NO IMPORTE DE R$ 10.000,00 (DEZ MIL REAIS). VALOR QUE SE ADEQUA AOS PARÂMETROS ADOTADOS POR ESTA CORTE. OBSERVÂNCIA AOS PRINCÍPIOS DA RAZOABILIDADE E DA PROPORCIONALIDADE. SENTENÇA MANTIDA.   READEQUAÇÃO, DE OFÍCIO, DOS JUROS DE MORA. RESPONSABILIDADE CONTRATUAL. TERMO INICIAL. INCIDÊNCIA A PARTIR DA CITAÇÃO VÁLIDA. EXEGESE DO ART. 405 DO CÓDIGO CIVIL.    CONTRARRAZÕES. PRETENSÃO À MAJORAÇÃO DOS HONORÁRIOS SUCUMBENCIAIS. ACOLHIMENTO. EXEGESE DO ART. 85, §§ 1º E 11º, DO CPC/2015.   RECURSO CONHECIDO E DESPROVIDO. (TJSC, Apelação Cível n. NUMERO_PROC, de Itapema, rel. Des. Rodolfo Cezar Ribeiro Da Silva Tridapalli, Quarta Câmara de Direito Civil, j. 15-03-2018).


Não há contestação pela parte demandada a respeito do atraso do voo, tampouco provas em sentido contrário. Outrossim, a perda do voo no trecho São Paulo – Florianópolis se deu em virtude do atraso relatado no trajeto anterior.

Em situações que ocorrem atraso de voo, apenas o fato de a sua chegada ter demorado mais do que o esperado já enseja a condenação da ré. Aliado a isso, a falha na prestação de serviço, alegada pelo autor e sequer refutada de forma específica pela parte contrária, contribui sobremaneira para o aumento do transtorno e da angústia. 

Dessa forma, tratando-se de relação consumerista, razão, em parte, assiste ao autor em relação aos danos morais pleiteados. Isso porque, da análise dos documentos acostados pelo próprio acionante (fls. 29 e 31), observo que o atraso gerado foi de apenas um pouco mais 4 horas e não mais de 7 (sete) horas, como indicado na inicial. Destaco que o período de atraso é contabilizado na diferença entre a hora em que efetivamente desembarcou no destino final (14h07min) e o horário inicialmente previsto para sua chegada (09h45min).

Acerca do quanto devido, inexistentes parâmetros objetivos para a fixação do dano moral e estando esta no arbítrio motivado do magistrado, na forma do art. 946 do Código Civil, algumas particularidades hão de ser levadas em consideração em relação a cada litigante. Ou seja, incumbe ao magistrado a fixação de verba que corresponda, tanto quanto possível, à situação sócio-econômica do ofensor, sem perder de vista a necessidade de avaliação da repercussão do evento danoso na vida da vítima.

Nesse sentido, sopesando as circunstâncias do caso, a condição econômica das partes e o caráter pedagógico da cominação, bem como ponderando o atraso inferior a 5 (cinco) horas e a falta de assistência, entendo que a quantia de R$ 3.000,00 (três mil reais) mostra-se adequada a indenizar a parte acionante pelos danos vivenciados. 

Após fixar o valor da indenização, cabe dizer que a correção monetária flui do arbitramento (enunciado 362 da Súmula do STJ) e os juros de mora da citação (falta de cumprimento dos deveres do contrato firmado entre as partes - (STJ, EDcl no REsp 400843 / RS, Relator Ministro CARLOS ALBERTO MENEZES DIREITO, j. em 09.08.2007)).


P. R. I.

Arquivem-se oportunamente. 


Florianópolis (SC), 10 de outubro de 2018.


Ana Luísa Schmidt Ramos

Juíza Substituta
