# Supplementary material for: Regression applied to legal judgments to predict compensation for immaterial damage
Source: PeerJ Comput Sci. 2023 Mar 23;9:e1225. doi: 10.7717/peerj-cs.1225 (PMC10280496; doi:10.7717/peerj-cs.1225)
Supplement: Supplemental Information 2 [file peerj-cs-09-1225-s002.zip › 121.txt]

Autos n° NUMERO_PROC 

Ação: Procedimento do Juizado Especial Cível/PROC 

Autor: AUTOR


Réu: REU


Vistos etc.


I. Relatório

Relatório dispensado na forma do artigo 38, caput, da Lei n. 9.099/95.

II. Fundamentação


Julgo antecipadamente o feito, porquanto a solução dos autos pode ser obtida da análise do direito que disciplina a matéria, bem como pelo fato de que as provas carreadas são suficientes para a formação de meu convencimento. Valho-me, pois, do artigo 355, inciso I, do Código de Processo Civil.

A empresa Trans American Airlines S.A – Taca Peru compareceu espontaneamente à lide, alegando ter operado o voo em que ocorreu o atraso, contudo, a parte autora se insurgiu quanto a sua inclusão no polo ativo da demanda (fls. 168/175) . Assim, REJEITO o pedido de inclusão da referida empresa no polo passivo.

Quanto à preliminar de ilegitimidade passiva suscitada pela ré REU em sua contestação às fls. 31/44, pela teoria da aparência, ressalto que tanto a empresa REU, quanto a Aerovias Del Continente Americano S/A – Avianca são vistas, pelos olhos do consumidor, como detentoras da mesma personalidade jurídica, porque integrantes do mesmo grupo econômico e com sede no mesmo endereço. Aliás, em rápida consulta ao sítio eletrônico da companhia Avianca, é possível visualizar, em seu rodapé, a seguinte indicação: "OceanAir Linhas Aéreas S/A - Av. Washington Luís, 7059 - Campo Belo - SP - CEP: 04627-006 - CNPJ: 025758290001-48". 

Sobre o assunto, menciono recente julgado desta Corte de Justiça:

APELAÇÕES CÍVEIS E RECURSO ADESIVO. AÇÃO DE INDENIZAÇÃO POR DANOS MORAIS. [...] ARGUIÇÃO DE ILEGITIMIDADE PASSIVA DA DEMANDADA. EMPRESA QUE FAZ PARTE DO MESMO GRUPO ECONÔMICO E LOCALIZADA NO MESMO ENDEREÇO. TEORIA DA APARÊNCIA. IMPOSSIBILIDADE DE DIFERENCIAÇÃO PELO AUTOR. AGRAVO CONHECIDO E DESPROVIDO. Mesmo que o autor tenha direcionado a ação em desfavor de pessoa jurídica diversa da constante no documento do veículo, o fato dela ser integrante do mesmo grupo econômico, e estabelecida no mesmo endereço, a torna legítima. [...] (TJSC, Apelação Cível n. NUMERO_PROC, de Xaxim, rel. Des. José Agenor de Aragão, 2ª Câmara de Enfrentamento de Acervos, j. 28-06-2018).

Assim, rejeito a suscitada preliminar de ilegitimidade passiva.

No caso em tela, não há pedido de indenização por danos materiais, uma vez que a parte autora fundamenta o pleito tão somente nos dissabores vivenciados pelos atrasos e idas e vindas em aeroportos, abalos de caráter extrapatrimonial.

Assim, incabível na hipótese a aplicação das Convenções de Montreal e Varsóvia, visto que, conforme assentado pelo Supremo Tribunal Federal no julgamento do Recurso Extraordinário n. 636661 (repercussão geral), a limitação veiculada pelas normas internacionais incide apenas às indenizações de cunho material.

Desse modo, o pedido será analisado com base no Código de Defesa do Consumidor, vez que as partes envolvidas na avença se enquadram nos conceitos de fornecedor e consumidor, dispostos nos artigos 3.º e 2.º da Lei n. 8.078/1990.

Pois bem.

Infiro dos autos que na viagem de ida, no dia 07/10/2017, referente ao trecho Rio de Janeiro – Lima – San Salvador, operado pela ré, o voo referente ao primeiro trajeto atrasou, fazendo com que o autor perdesse a conexão seguinte na cidade de Lima. Diante do atraso, o autor foi reacomodado em outro voo em direção a San José e posteriormente San Salvador. Chegando no destino, aguardou mais duas horas até que sua bagagem lhe fosse entregue.

No voo de retorno ao Brasil, na data de 14/10/2017, com escalas na cidade do México e Bogotá, o autor relata que novamente houve atraso, vez que a saída do voo da cidade de Bogotá prevista para as 22:18 horas, apenas decolou às 02:00 horas. Diante do referido atraso, alega o autor ter perdido o voo referente ao trecho Rio de Janeiro – Florianópolis adquirido em outra companhia aérea.

Em sede de contestação, aduz a parte ré que os voos contratados pelo autor foram operados pela companhia Taca-Peru, não possuindo, dessa forma, qualquer ingerência quanto aos fatos alegados na inicial. Sustenta que, no voo de ida, o autor foi reacomodado em voo próximo e que a espera por sua bagagem no aeroporto foi opção do próprio autor, haja vista que, em casos de extravio de bagagem, estas são encaminhadas em local a ser indicado pelo autor. 

No que se refere ao voo de retorno, alega a ré que o voo atrasou 04:08 horas, ou seja, apenas oito minutos acima do convencional, de modo que não enseja a indenização pleiteada. Já em relação ao voo doméstico, cujo bilhete de passagem foi adquirido em outra companhia aérea, refuta as alegações do autor, uma vez que sequer comprova a aquisição da passagem.

Ante o exposto passo a analisar o mérito.

Estabelecida uma relação de consumo entre as partes, se torna necessária a aplicação do Código de Defesa do Consumidor.

 Art. 14. O fornecedor de serviços responde, independentemente da existência de culpa, pela reparação dos danos causados aos consumidores por defeitos relativos à prestação dos serviços, bem como por informações insuficientes ou inadequadas sobre sua fruição e riscos.

A responsabilidade, nesse caso, ocorre de forma objetiva. Independentemente da existência de culpa, há a responsabilização do fornecedor pela reparação dos danos causados por conta da falha na prestação dos serviços. Portanto, não há a possibilidade da ré se eximir da obrigação de indenizar.

Da análise dos documentos apresentados, em especial à fl. 24, ainda que em língua estrangeira, mas de fácil compreensão, observo que os problemas no voo de retorno se deram em virtude de problemas operacionais, contudo, a ré sequer levanta qualquer justificativa para os atrasos relatados. 

Quanto à ocorrência do dano moral em situações de atraso de voo, o simples fato de sua chegada ter demorado mais do que o planejado já enseja condenação da ré pelos danos advindos do atraso. É cristalina a angústia e o sofrimento vividos por quem necessita passar muito mais tempo do que o programado em aeroportos, agravada a situação no caso pela necessidade do autor ter que fazer outras conexões, em razão da perda do voo e o atraso operar-se nos voos de ida e de retorno.

Nesse contexto, tratando-se de relação regida pelo Código Consumerista, comprovada a ocorrência do atraso e não existindo qualquer excludente de responsabilidade, deve a ré ser condenada a indenizar o autor pelos danos extrapatrimoniais experimentados.

Quanto aos danos morais, muito embora sejam presumidos os incômodos advindos de um atraso de voo, no caso dos autos observo que a ré prestou assistência, já que não indicada qualquer falha pela parte acionante. Apesar de ser esse o comportamento esperado de qualquer companhia aérea que tenha dado causa ao atraso do passageiro, é consabido que, em grande parte das vezes, isso não ocorre, ficando os consumidores à sua própria sorte.

Assim, tendo em vista os valores arbitrados em situações similares por esta Magistrada, bem como ponderando o fato de ter sido prestado algum auxílio ao demandante e os atrasos no voo de ida e de retorno, considerando que ambos atrasaram mais de 4 (quatro) horas, sem perder de vista o caráter pedagógico e punitivo da cominação, entendo que a quantia de R$ 4.000,00 (quatro mil reais) mostra-se adequada a indenizá-lo pelos infortúnios vivenciados. 

Após fixar o valor da indenização, cabe dizer que a correção monetária flui do arbitramento (Enunciado n. 362 da Súmula do STJ), e os juros de mora, da citação (falta de cumprimento dos deveres do contrato firmado entre as partes - (STJ, EDcl no REsp 400843 / RS, Relator Ministro CARLOS ALBERTO MENEZES DIREITO, j. em 09.08.2007)).


P. R. I.

Arquivem-se oportunamente. 


Florianópolis (SC), 11 de outubro de 2018.


Ana Luísa Schmidt Ramos

Juíza Substituta
