# Supplementary material for: Regression applied to legal judgments to predict compensation for immaterial damage
Source: PeerJ Comput Sci. 2023 Mar 23;9:e1225. doi: 10.7717/peerj-cs.1225 (PMC10280496; doi:10.7717/peerj-cs.1225)
Supplement: Supplemental Information 2 [file peerj-cs-09-1225-s002.zip › 122.txt]

Autos n° NUMERO_PROC 


Ação: Procedimento do Juizado Especial Cível/PROC 

Autor: AUTOR


Réu: REU


SENTENÇA

Relatório dispensado, na forma do art. 38 da Lei n. 9.099/95. 

Fundamento e decido. 

Julgo antecipadamente o feito, porquanto a solução dos autos pode ser obtida através da análise do direito que disciplina a matéria, bem como pelo fato de que as provas carreadas são suficientes para a formação de meu convencimento. Valho-me, pois, do art. 355, I, do Código de Processo Civil.

A demanda se consubstancia em relação de consumo -  uma vez que as partes envolvidas na avença se enquadram nos conceitos de fornecedor e consumidor, dispostos nos arts. 3º e 2º da Lei 8.078/1990, respectivamente - sendo, portanto, imperioso que lhe sejam aplicados os preceitos insculpidos no Código de Defesa do Consumidor.

Trata-se de ação indenizatória em que a autora pretende ressarcimento por danos morais, baseada em atraso de embarque. 

Extrai-se dos autos que a autora adquiriu passagem aérea da ré para o trecho Florianópolis/São Paulo, ida e volta, sendo que a ida possuía chegada prevista para as 16:20h do dia 8/3/2018 (fls. 12 e 32). Ocorre que o voo AD5229, em virtude de manutenção da aeronave foi cancelado pela companhia área, tendo a autora embarcado para seu destino somente às 20:20h, com chegada prevista para 21:40h. Posteriormente, em 18/3/2018, ao regressar a Florianópolis, o voo da autora, que possuía previsão de chegada para às 14:25h (fls. 12 e 32), somente posou às 17:57h (fl. 3). 

Em sede de contestação, pela ré foi aduzido que o motivo do atraso, com relação ao voo de ida, foi a necessidade de realização de reparos na aeronave, circunstância que excluiria sua responsabilidade por caso fortuito. 

No tocante ao voo de volta, afirma que o atraso foi inferior a 4 horas, o que afasta a postulação por danos morais. 

Acerca da tese de ocorrência de caso fortuito, é consabido que a necessidade de realização de reparo em aeronave não é capaz de excluir a responsabilidade do prestador de serviços, porquanto a situação é absolutamente previsível. Nesse sentido: 

TRANSPORTE AÉREO. REPARAÇÃO DE DANOS MORAIS. ATRASO DE VOO. MANUTENÇÃO DE AERONAVE. PROBLEMAS TÉCNICOS INSERTOS NOS RISCOS DA PRÓPRIA ATIVIDADE. PREVISIBILIDADE. RELAÇÃO DE CONSUMO. RESPONSABILIDADE OBJETIVA. FALHA NA PRESTAÇÃO DO SERVIÇO. FALTA DE ASSISTÊNCIA MATERIAL VERIFICADA. DANOS MORAIS DEVIDOS. SITUAÇÃO QUE ULTRAPASSA O MERO DISSABOR. ABALO ANÍMICO MANIFESTO. QUANTUM REPARATÓRIO. ARBITRAMENTO DO VALOR INDENIZATÓRIO QUE OBEDECE AOS DITAMES DA RAZOABILIDADE E PROPORCIONALIDADE. SENTENÇA MANTIDA POR SEUS PRÓPRIOS FUNDAMENTOS. "A alegada necessidade de manutenção da aeronave não isenta a companhia aérea de responsabilidade, porque a empresa deve programá-la com antecedência de molde a não prejudicar seus consumidores." (TJRS, Recurso Cível Nº 71005608872, Segunda Turma Recursal Cível, Turmas Recursais, Relator: Roberto Behrensdorf Gomes da Silva, Julgado em 29/07/2015). (TJSC, Recurso Inominado n. 2015.400550-5, de Criciúma, rel. Des. Giancarlo Bremer Nones, j. 02-08-2016).

Quanto à ocorrência do dano moral em situações de atraso de voo, tem-se que o simples fato de sua ida ter demorado mais do que o planejado já ensejaria a condenação da ré pelos danos advindos do atraso. Certo é que a autora chegou a São Paulo horas após o programado (mais precisamente, 5:20h).  

Assim, "o dano moral decorrente de atraso de voo prescinde de prova e a responsabilidade de seu causador opera-se in re ipsa em virtude do desconforto, da aflição e dos transtornos suportados pelo passageiro" (TJSC, 1ª Cam. Dir. Pub., Rel. Des. Carlos Adilson Silva, ACV NUMERO_PROC, de Lages, j. 6-9-2016).

Nesse contexto, tratando-se de relação regida pelo código consumerista, comprovada a ocorrência do atraso e não existindo qualquer excludente de responsabilidade, deve a ré ser condenada a indenizar a autora pelos danos extrapatrimoniais experimentados.

Quanto ao valor dos danos morais, muito embora sejam presumidos os incômodos advindos de um atraso de voo, no caso dos autos observo que a ré prestou algum auxílio ao acionante (ainda que insuficiente). Isso porque ofertou um voucher de alimentação – em que pese irrisório (R$17,50). Embora esse seja o comportamento esperado de qualquer companhia aérea que tenha dado causa ao atraso do passageiro, é consabido que, na maior parte das vezes, nem isso o fazem, deixando os consumidores à sua própria sorte.

Assim, tendo em vista os valores arbitrados em situações similares, bem como ponderando o fato de ter sido prestado algum auxilio do demandante, sem perder de vista o caráter pedagógico e punitivo da cominação, entendo que a quantia de R$ 4.000,00 (Quatro mil reais) mostra-se adequada a indenizá-la pelos infortúnios vivenciados. 


Publique-se.

Registre-se.

Intimem-se.

Após o trânsito em julgado, arquive-se.


				Florianópolis (SC), 11 de outubro de 2018.


Gabriel Marcon Dalponte 

Juiz Substituto
