# Supplementary material for: Regression applied to legal judgments to predict compensation for immaterial damage
Source: PeerJ Comput Sci. 2023 Mar 23;9:e1225. doi: 10.7717/peerj-cs.1225 (PMC10280496; doi:10.7717/peerj-cs.1225)
Supplement: Supplemental Information 2 [file peerj-cs-09-1225-s002.zip › 123.txt]

Autos n° NUMERO_PROC 


Ação: Procedimento do Juizado Especial Cível/PROC 

Autor: AUTOR


Réu: REU


SENTENÇA

Relatório dispensado, na forma do art. 38 da Lei n. 9.099/95. 

Fundamento e decido. 

Julgo antecipadamente o feito, porquanto a solução dos autos pode ser obtida através da análise do direito que disciplina a matéria, bem como pelo fato de que as provas carreadas são suficientes para a formação de meu convencimento. Valho-me, pois, do art. 355, I, do Código de Processo Civil.

Além disso, impende ressaltar que a presente demanda se consubstancia em relação de consumo -  uma vez que as partes envolvidas na avença se enquadram nos conceitos de fornecedor e consumidor, dispostos nos arts. 3º e 2º da Lei 8.078/1990, respectivamente - sendo, portanto, imperioso que lhe sejam aplicados os preceitos insculpidos no Código de Defesa do Consumidor.

Infere-se dos autos que os autores adquiriram passagem aérea da ré para o trecho Buenos Aires / Florianópolis para o dia 2/1/2018, sendo o horário de partida às 15h52m e chegada às 21h10m. Apesar disso, após diversos transtornos, apenas às 10h30m da manhã do dia seguinte ao programado conseguiram desembarcar no destino, com acesso às suas bagagens, razão pela qual postulam a condenação da ré ao pagamento de indenização pelos danos morais decorrentes do atraso vivenciado.

Em sede de contestação, a ré aduziu que o motivo do atraso foi o mau tempo, circunstância que excluiria sua responsabilidade. Além disso, asseverou  a inexistência de danos morais indenizáveis.

O art. 734 do Código Civil estipula que o transportador responde pelos danos causados às pessoas transportadas e suas bagagens, salvo motivo de força maior, sendo nula qualquer cláusula excludente da responsabilidade.  

No caso dos autos, verifico que a ré não apresentou qualquer elemento a fim comprovar o mau tempo na data dos fatos. Ocorre, contudo, que, mesmo que a circunstância estivesse comprovada, a justificativa apresentada não serve como excludente de responsabilidade. Isso porque, ainda que tivesse chovendo na cidade de origem e de destino, não há qualquer informação acerca do fechamento dos aeroportos, ou seja, outras companhias aéreas continuaram a realizar seus itinerários normalmente. Nesse sentido, entendo que o mau tempo não serve como justificativa para o atraso relatado.

Em situação similar, já decidiu o Tribunal de Justiça de Santa Catarina: 

O pouso e a decolagem não se operam de forma automática, pela simples vontade de passageiros ou da própria companhia aérea. Em nome da segurança do voo, podem ocorrer atrasos ou mesmo cancelamento de determinados voos. Entretanto, compete à companhia aérea a prova documental, oriunda de órgãos oficiais reconhecidos, de que determinados vôos foram cancelados por circunstâncias absolutamente alheias à vontade da empresa, prova que não pode ser relegada à juntada de extratos com complexas siglas e de interpretação duvidosa, mormente quando outras companhias aéreas estariam operando normalmente no mesmo aeródromo. A prova de caso fortuito ou de força maior que impediu o cumprimento do contrato de transporte pertence à companhia aérea. (TJSC, Apelação Cível n. 2008.601118-2, de Rio do Sul, rel. Des. Leandro Passig Mendes , j. 27-10-2008)

Não havendo excludente de responsabilidade e tratando-se de contrato de transporte regido pelo Código de Defesa do Consumidor, imperioso que a ré seja condenada a indenizar os acionantes pelos transtornos vivenciados. Isso porque os danos extrapatrimoniais advindos do atraso no voo operam-se in re ipsa, por força do simples fato da sua violação em virtude do desconforto, da aflição e dos transtornos suportados pelo passageiro. (STJ. REsp 299.532/SP. Rel. Des. convocado Honildo Amaral de Mello Castro. Julg. 27/10/09).

Acerca do quanto devido, inexistentes parâmetros objetivos para a fixação do dano moral, incumbe ao magistrado a fixação de verba que corresponda, tanto quanto possível, à situação sócio-econômica do ofensor, sem perder de vista a necessidade de avaliação da repercussão do evento danoso na vida da vítima.

Essas questões exigem que o montante reparatório esteja embasado em critérios de razoabilidade, tendentes a reconhecer e condenar o réu a pagar valor que não importe enriquecimento sem causa ao lesado, mas uma efetiva reparação de caráter moral e uma séria reprimenda ao ofensor, tornando desvantajosa a reincidência.

No caso dos autos, sopesando as circunstâncias dos fatos, a condição econômica das partes, o caráter pedagógico da cominação, bem como a ausência de provas acerca da perda de algum compromisso excepcionalmente importante em razão do atraso, fixo a quantia de R$ 7.000,00 (Sete mil reais) a título de indenização por danos morais.


Publique-se.

Registre-se.

Intimem-se.

Após o trânsito em julgado, arquivem-se. 


				Florianópolis (SC), 11 de outubro de 2018.


Gabriel Marcon Dalponte 

Juiz Substituto
