# Supplementary material for: Regression applied to legal judgments to predict compensation for immaterial damage
Source: PeerJ Comput Sci. 2023 Mar 23;9:e1225. doi: 10.7717/peerj-cs.1225 (PMC10280496; doi:10.7717/peerj-cs.1225)
Supplement: Supplemental Information 2 [file peerj-cs-09-1225-s002.zip › 124.txt]

Autos n° NUMERO_PROC 

Ação: Procedimento do Juizado Especial Cível/PROC 

Autor: AUTOR


Réu: REU


Vistos etc.


I. Relatório

Relatório dispensado na forma do artigo 38, caput, da Lei n. 9.099/95.

II. Fundamentação


Julgo antecipadamente o feito, porquanto a solução dos autos pode ser obtida da análise do direito que disciplina a matéria, bem como pelo fato de que as provas carreadas são suficientes para a formação de meu convencimento. Valho-me, pois, do artigo 355, inciso I, do Código de Processo Civil.

No caso em tela, não há pedido de indenização por danos materiais, uma vez que a parte autora fundamenta o pleito tão somente nos dissabores vivenciados pelos atrasos e idas e vindas em aeroportos, abalos de caráter extrapatrimonial.

Assim, incabível na hipótese a aplicação das Convenções de Montreal e Varsóvia, visto que, conforme assentado pelo Supremo Tribunal Federal no julgamento do Recurso Extraordinário n. 636661 (repercussão geral), a limitação veiculada pelas normas internacionais incide apenas às indenizações de cunho material.

Desse modo, o pedido será analisado com base no Código de Defesa do Consumidor, vez que as partes envolvidas na avença se enquadram nos conceitos de fornecedor e consumidor, dispostos nos artigos 3.º e 2.º da Lei n. 8.078/1990.

Pois bem.

Infiro dos autos que na viagem de retorno referente ao trecho Montevidéu – Porto Alegre – Florianópolis, na data de 01/11/2016, o voo relativo ao primeiro trajeto foi cancelado e a parte autora somente conseguiu chegar a seu destino no dia seguinte, 24 horas depois do horário inicialmente previsto. Alega o autor que não lhe foi prestada nenhuma assistência, como alimentação e hospedagem, motivo pelo qual precisou aguardar no aeroporto o voo de retorno.

Assim, requer, em síntese, a indenização pelos danos morais daí decorrentes na importância de R$ 20.000,00 (vinte mil reais).

Da análise dos autos, observo que é incontroverso o cancelamento do primeiro trecho da viagem e, consequentemente, a reacomodação do autor em voo para o dia 02/11/2016, o que foi confirmado pela ré em sua contestação, bem como a alteração do voo referente ao trajeto Porto Alegre – Florianópolis também para o mesmo dia, o que extraio do comprovante de embarque à fl. 15. 

Em sede de contestação, aduz a parte ré que o cancelamento do voo se deu em decorrência das condições climáticas desfavoráveis na data da viagem da parte autora, circunstância a qual constitui excludente de responsabilidade do transportador, correspondendo à força maior, ou seja, evento totalmente alheio à vontade da ré, a qual não teve qualquer participação ou culpa no ocorrido. 

Embora tenha a ré apresentado documentos que indicassem as condições metereológicas no país, eximiu-se, de trazer aos autos provas que corroborassem sua versão quanto à indisponibilidade de operação no aeroporto ou no trajeto realizado pelo autor, ônus que lhe pertencia. A requerida apresenta como meio de prova apenas documento retirado do sítio eletrônico Redemet informando as condições climáticas no local na data do voo. Acrescenta como meio de prova de suas alegações algumas reportagens (fls. 73/74) indicando a previsão do tempo.  Contudo, observo que nos referidos documentos não há menção de qualquer informação acerca do fechamento do aeroporto indicada por órgão oficial.

Dessa forma a justificativa apresentada não serve como excludente de responsabilidade. Assim, entendo que o mau tempo não serve como justificativa para o atraso relatado.

Ademais, o autor apresenta a justificativa para o cancelamento do voo apontada no sítio eletrônico da ANAC, como sendo problemas operacionais, às fls. 62/66, documento sequer foi impugnado pela ré.

Em situação similar, já decidiu o Tribunal de Justiça de Santa Catarina: 

O pouso e a decolagem não se operam de forma automática, pela simples vontade de passageiros ou da própria companhia aérea. Em nome da segurança do voo, podem ocorrer atrasos ou mesmo cancelamento de determinados voos. Entretanto, compete à companhia aérea a prova documental, oriunda de órgãos oficiais reconhecidos, de que determinados vôos foram cancelados por circunstâncias absolutamente alheias à vontade da empresa, prova que não pode ser relegada à juntada de extratos com complexas siglas e de interpretação duvidosa, mormente quando outras companhias aéreas estariam operando normalmente no mesmo aeródromo. A prova de caso fortuito ou de força maior que impediu o cumprimento do contrato de transporte pertence à companhia aérea. (TJSC, Apelação Cível n. 2008.601118-2, de Rio do Sul, rel. Des. Leandro Passig Mendes , j. 27-10-2008) (grifei)

Acrescento que, em situações de atraso de voo, o simples fato de sua ida ter demorado mais do que o planejado já enseja condenação da ré pelos danos advindos do atraso. 

No que se refere à falha na assistência, não se desincumbiu a ré de provar que esta foi prestada de forma adequada. Isso porque apresenta voucher de alimentação para o trecho Porto Alegre – Florianópolis (fl. 71) e não no trecho anterior em que o autor permaneceu por quase 24 horas esperando o outro voo. Também a ré acostou aos autos vouchers relativos à hospedagem prestada ao autor em data diversa (fl. 72), já que referentes à data de 28/10/2016.

Dessa forma, entendo que é cristalina a angústia e o sofrimento vividos por quem necessita passar muito mais tempo do que o programado em aeroportos, agravada a situação no caso pela necessidade da parte autora pernoitar no próprio aeroporto, sem fornecimento da devida assistência quanto à hospedagem e alimentação.

Nesse contexto, tratando-se de relação regida pelo código consumerista, comprovada a ocorrência do atraso e não existindo qualquer excludente de responsabilidade, deve a ré ser condenada a indenizar o autor pelos danos extrapatrimoniais experimentados.

Acerca do quanto devido, tendo em vista os valores arbitrados em situações similares por essa magistrada, bem como ponderando o atrasado na chegada ao destino em torno de 24 horas, além da falha na prestação de serviço, sem perder de vista o caráter pedagógico e punitivo da cominação, entendo que a quantia de R$ 11.000,00 (Onze mil reais), mostra-se adequada a indenizá-lo pelos infortúnios vivenciados. 

Após fixar o valor da indenização, cabe dizer que a correção monetária flui do arbitramento (enunciado 362 da Súmula do STJ) e os juros de mora da citação (falta de cumprimento dos deveres do contrato firmado entre as partes - (STJ, EDcl no REsp 400843 / RS, Relator Ministro CARLOS ALBERTO MENEZES DIREITO, j. em 09.08.2007)).


P. R. I.

Arquivem-se oportunamente. 


Florianópolis (SC), 15 de outubro de 2018.


Ana Luísa Schmidt Ramos

Juíza Substituta
