# Supplementary material for: Regression applied to legal judgments to predict compensation for immaterial damage
Source: PeerJ Comput Sci. 2023 Mar 23;9:e1225. doi: 10.7717/peerj-cs.1225 (PMC10280496; doi:10.7717/peerj-cs.1225)
Supplement: Supplemental Information 2 [file peerj-cs-09-1225-s002.zip › 127.txt]

SENTENÇA


Ação: Procedimento do Juizado Especial Cível/PROC 

Autor: AUTOR


Réu: REU


Vistos, etc.

	

I. RELATÓRIO

Relatório dispensado na forma do artigo 38, caput, da Lei n. 9.099/95.

II. FUNDAMENTAÇÃO

Trata-se de “Ação de Indenização por Danos Materiais e Morais” ajuizada por Cláudia Carpinelli em face de REU, ambos já qualificados, cuja pretensão alcança os seguintes pedidos: a) condenação a título de danos materiais no importe de R$ 16.534,82 (dezesseis mil quinhentos e trinta e quatro reais e oitenta e dois centavos), referente aos itens extraviados e comprados; b) sucessivamente, a condenação na monta de R$ 11.988,28 (onze mil novecentos e oitenta e oito reais e vinte e oito centavos), decorrente dos danos materiais relativos tão somente aos itens extraviados; c) sucessivamente, a condenação da empresa aérea na quantia de R$ 9.576,83 (nove mil quinhentos e setenta e seis reais e oitenta e três centavos), correspondente aos danos materiais comprovados por notas fiscais; e, por fim; d) a condenação ao pagamento de danos morais, na cifra de R$ 20.945,18 (vinte mil novecentos e quarenta e cinco reais e dezoito centavos) (fls. 01-33).

De início, esclareço que o feito comporta julgamento antecipado, porquanto a solução dos autos pode ser obtida da análise do direito que disciplina a matéria, bem como pelo fato de que as provas ora carreadas são suficientes para a formação de meu convencimento. Valho-me, pois, do art. 355, I, do Código de Processo Civil.

Pois bem, passo ao enfrentamento da temática em debate.

A autora ajuizou a presente ação com intuito de ver-se ressarcida dos prejuízos materiais e morais que suportou, em decorrência do atraso do voo doméstico (Florianópolis – Rio de Janeiro), que culminou no extravio, em definitivo, de sua bagagem (com pertences de cunho pessoal e profissional). 

Na petição inicial (fls. 01-33), a autora aduz, em síntese, que: a) adquiriu passagem aérea da empresa Requerida, com origem Florianópolis e destino Rio de Janeiro para participação de um evento profissional (datado para o dia 18/04/2017 às 15:00 horas); b) o voo com destino ao Rio de Janeiro partiria às 6:25 horas, com conexão no Aeroporto Viracopos, com previsão de chegada final às 10:05 horas; c) o primeiro voo, com saída de Florianópolis, sofreu atraso e deixou a cidade às 8:30 horas, com chegada na conexão tão somente às 10:00 horas; d) a Requerida, em razão do atraso do voo, acomodou-a em outra aeronave, com destino ao Rio de Janeiro e previsão de chegada às 11:50 horas; e) ao chegar no destino final não localizou sua bagagem na esteira do aeroporto; f) a bagagem nunca mais foi encontrada, tendo sido extraviada em definitivo; g) precisou comprar roupas, material de higiene pessoal, roupas íntimas e sapatos; h) não compareceu à abertura do evento profissional, que motivou seu deslocamento até a cidade do Rio de Janeiro. 

Em resposta, a companhia aérea ofereceu contestação, aludindo, em apertada síntese, que o caso comporta aplicação do Código Brasileiro de Aeronáutico, o que influencia no quantum indenizatório, bem como sustentou excludente de responsabilidade e inexistência de abalo anímico passível de reparação pecuniária.

A autora apresentou réplica.

Esclareço que inexistem preliminares a serem apreciadas, razão pela qual passo, de imediato, ao enfrentamento do mérito.

Pois bem. A companhia aérea ré afirma não ter praticado ato ilícito que justificasse a sua responsabilidade pelos danos experimentados pela autora, alegando, aliás, que se acha salvaguardado pela excludente da força maior. Ainda, que, mesmo se tivesse responsabilidade, a indenização pelo valor pleiteado pela autora deve observância aos limites previstos no Código Brasileiro de Aeronáutica.

Razão não lhe assiste, contudo.

No concernente à necessidade de aplicação do Código Brasileiro de Aeronáutica ao caso em análise, o Superior Tribunal de Justiça pacificou o entendimento de que as relações de consumo são reguladas pelo Código de Defesa do Consumidor, principalmente no tocante ao contrato de transporte aéreo doméstico (nacional), o qual deve prevalecer sobre o Código Brasileiro de Aeronáutica (Lei 7.565/86), por ser lei posterior e especial. Vejamos:


AGRAVO INTERNO NO AGRAVO EM RECURSO ESPECIAL. RESPONSABILIDADE CIVIL. TRANSPORTE AÉREO. EXTRAVIO DE BAGAGEM. VIOLAÇÃO AO ART. 535 DO CPC/1.973. INEXISTÊNCIA. OFENSA AOS ARTS. 165 E 458, II, DO CPC/1.973. NÃO OCORRÊNCIA. CÓDIGO DE BRASILEIRO DE AERONÁUTICA E CONVENÇÃO DE VARSÓRIA. INAPLICABILIDADE. INCIDÊNCIA DO CÓDIGO DE DEFESA DO CONSUMIDOR. PRECEDENTES. DANO MORAL. REVISÃO. SÚMULA 7/STJ. RECURSO NÃO PROVIDO.

1. Inexiste violação do artigo 535 do CPC/1.973 quando, embora rejeitados os embargos de declaração, a matéria em exame foi devidamente enfrentada pelo Tribunal de origem, que emitiu pronunciamento de forma fundamentada, ainda que em sentido contrário à pretensão da parte recorrente.

2. Não há ofensa ao arts. 165 e 458, II, do CPC/1.973, pois a Corte local apreciou a lide, discutindo e dirimindo as questões fáticas que lhes foram submetidas. O teor do acórdão recorrido resulta do exercício lógico, ficando mantida a pertinência entre os fundamentos e a conclusão.

3. O Superior Tribunal de Justiça possui o entendimento no sentido de que a responsabilidade civil das companhias aéreas por extravio de bagagem, após o advento da Lei n. 8.078/90, não é mais regulado pela Convenção de Varsóvia e suas posteriores alterações (Convenção de Haia e Montreal), tampouco pelo Código Brasileiro de Aeronáutica, aplicando-se, em tais casos, o Código de Defesa do Consumidor.

4. O acolhimento da pretensão recursal sobre a ausência de abalo moral demandaria o revolvimento da matéria fático-probatória, o que atrai a aplicação do óbice da Súmula 7/STJ.

5. Agravo interno não provido.

(AgInt no AREsp 874.427/SP, Rel. Ministro LUIS FELIPE SALOMÃO, QUARTA TURMA, julgado em 04/10/2016, DJe 07/10/2016) (grifei).


O caso em exame, portanto, deve ser apreciado sob a égide do Código de Defesa do Consumidor, porquanto proveniente de relação tipicamente consumerista, à luz dos arts. 2º e 3º da legislação referida.

A partir dessa premissa, a relação contratual firmada entre as partes, também guarda subordinação à lei de defesa do consumidor, uma vez que tais avenças decorrem de pactos de adesão, o que, de certa forma, sujeita o consumidor às convenções que limitam o seu direito, como por exemplo, a própria caraterização da responsabilidade da fornecedora (art. 46 e art. 54, CDC).

Digo mais, a responsabilidade civil da empresa prestadora dos serviços de transporte aéreo é objetiva (art. 14 do Código Consumerista), configurando-se apenas com a demonstração do nexo causal entre as atividades desenvolvidas pelo fornecedor e o dano produzido.

Com efeito, sendo objetiva a responsabilidade, é irrelevante averiguar a culpa pelo evento danoso para que seja reconhecido o dever de indenizar da companhia aérea, e da mesma forma, em havendo prova da falha na prestação do serviço contratado, não há falar em excludente de ilicitude.

Nesse cenário, vê-se que a procedência do pedido exsurge com a verificação do dano e do nexo causal entre os prejuízos experimentados pelo consumidor e a atividade desenvolvida pela prestadora de serviços.

Quanto ao presente caso, o nexo de causalidade - extravio da bagagem da autora -, é fato incontroverso nos autos (fls. 44-49), girando a controvérsia apenas acerca da prova do dano material e da existência do dano moral, os quais, neste momento, passo a apreciar individualmente.

Dos danos materiais.

Compulsando os autos, verifica-se que a bagagem da autora nunca foi localizada pela companhia aérea, isto é, em decorrência da falha na prestação do serviço de transporte, a demandante perdeu todos os pertences que estavam guardados dentro da mala extraviada (fls. 44-49).

Há de pontuar que a autora já se encontrava no local de destino final da viagem (na cidade do Rio de Janeiro) quando constatou que sua mala foi perdida pela empresa requerida.

Para tanto, pugnou pela condenação da ré ao pagamento dos danos materiais que experimentou, que abrange tanto os bens que estavam em sua bagagem extraviada quanto àqueles que necessitou adquirir durante o período da viagem.

De fato, é inconteste o prejuízo experimentado pela autora por conta do extravio da bagagem e da aquisição de roupas, sandália, item de higiene pessoal, porquanto devidamente comprovados.

Inicialmente, no tocante ao valor da indenização patrimonial pela bagagem extraviada, penso ser crível e razoável o montante apresentado pela autora, até mesmo porque, deslocou-se para a cidade do Rio de Janeiro com a pretensão de participar de "evento profissional de moda", o que, sem dúvida, requer trajes finos e, muitas vezes, de valores mais elevados.

Acrescenta-se a isso, o fato de que a companhia aérea não exigiu ou juntou aos autos prova da declaração ou do fornecimento de formulário, com a finalidade de que o passageiro identificasse os objetos que guarneciam em sua mala. Ora, se a lei exigia que o passageiro, para sua maior segurança, declarasse os bens constantes na bagagem, cabia à empresa de aviação fornecer o formulário antes do embarque, razão porque não subsiste a tese de transferir o encargo ao consumidor.

Destarte, se a companhia aérea opta por outras formas de averiguação e conferência, tais como a pesagem das bagagens, ou, por não exigir a declaração do consumidor, assume o risco pelos eventos danosos causados aos seus clientes, e, por via de consequência, pela responsabilidade civil de reparar integralmente o dano, na forma do art. 6º, VI, e 22, parágrafo único, do Código de Defesa do Consumidor. 

Nessa linha, é certo que a ré assumiu a obrigação de resultado, isto é, de transportar o passageiro e sua bagagem ao destino desejado. Contudo, a inobservância do referido resultado, em razão da perda em definitivo da mala de seu próprio cliente, faz surgir o inadimplemento da ré, o que configura, certamente, a responsabilidade civil da empresa aérea.

Assim, sem impugnação específica da ré quanto aos bens elencados pela autora como integrantes de sua bagagem (fls. 06-07), mostra-se imperiosa a condenação da prestadora do serviço ao pagamento do dano patrimonial suportado, em decorrência do extravio da bagagem, na monta de R$ 11.988,28.

Ratifico, ademais, que o valor atribuído à bagagem é condizente com o período de estadia da autora (de 18/04/2017 a 22/04/2017, fls. 37-43) e adequado ao evento profissional que fora participar (fl. 50), tendo em vista, inclusive, que é consultora de moda (fl. 01).

No mais, quanto aos objetos que a autora precisou adquirir na cidade do Rio de Janeiro para acomodar-se naquele período de viagem, tenho que a indenização material deve alcançar a monta correspondente aos bens devidamente comprovados nos autos por meio de nota fiscal e que estejam relacionados razoavelmente com as necessidades decorrentes do evento danoso (extravio da bagagem).

Nessa vertente, alega a autora que desembolsou o montante de R$ 4.546,54 na aquisição de roupas, sandália, tênis e produtos de higiene pessoal (fls. 07-08), o que restou, aliás, devidamente demonstrado pelas provas coligidas aos autos (fls. 51-67). Entendo, portanto, que a autora logrou êxito em comprovar os prejuízos patrimoniais descritos na peça inaugural, razão pela qual se impõe a reparação do dano em desfavor da companhia ré.

Merece destaque, outrossim, que os itens comprovadamente adquiridos não se revestem de caráter ultrajante. Ao contrário, a autora demonstrou a obtenção dos pertences necessários e condizentes com a finalidade de sua viagem, isto é, participação em evento profissional de moda.

Dos Danos Morais

No que concerne aos danos morais, a empresa ré aduziu que estes não seriam cabíveis nesta espécie de ilícito – extravio de bagagens.

Todavia, é inegável os dissabores experimentados pela autora em razão da perda de sua bagagem. No caso em exame, incontestável que o impacto do extravio da mala, na qual, segundo relatou a autora, estavam objetos de uso pessoal essenciais para a permanência em outro estado, tenha lhe causado abalo moral e incômodos que ultrapassam o mero "dissabor cotidiano".

Ora, em casos como esses é evidente a frustração da autora que ao desembarcar no local destinado (Rio de Janeiro), inclusive, para participação de evento profissional, viu-se desprovida de todas as suas roupas e itens de higiene pessoal, fato causado unicamente pela desorganização e falha na prestação do serviço prestado pela empresa ré.

Não há, portanto, como sustentar que o desgosto experimentado pela autora se tratou de mero aborrecimento, uma vez que a situação vivenciada por esta ultrapassa, extreme de dúvida, a linha da naturalidade dos fatos do cotidiano, ensejando a devida indenização.

Logo, cabível a condenação por indenização em relação ao abalo anímico experimentado pela autora, o que requer sua fixação.

Portanto, cabe ao magistrado arbitrar a verba que corresponda, tanto quanto possível, a situação sócio-econômica de ambas as partes, sem perder de vista a necessidade de avaliação da repercussão do evento danoso na vida da vítima, fundado sempre em critério de razoabilidade.

Nesse sentido, a jurisprudência tem-se orientado em alguns fatores para a fixação do valor da reparação dos danos morais, dentre os quais destaca-se: a) intensidade e duração da dor sofrida; b) a gravidade do fato causador do danos; c) a condição pessoal (idade, sexo, etc.) e social do lesado; d) o grau de culpa do lesante; e) a situação econômica das partes.

Dessa forma, destacando-se que a indenização deve servir  para que o ofensor "sinta o mal praticado", entendo prudente e condizente ao abalo sofrido seu arbitramento na monta de R$ 10.000,00 (dez mil reais).


P. R. I.

Arquivem-se oportunamente.

Florianópolis (SC), 17 de outubro de 2018.


Janaína Alexandre Linsmeyer Berbigier 

Juíza Substituta
