# Supplementary material for: Regression applied to legal judgments to predict compensation for immaterial damage
Source: PeerJ Comput Sci. 2023 Mar 23;9:e1225. doi: 10.7717/peerj-cs.1225 (PMC10280496; doi:10.7717/peerj-cs.1225)
Supplement: Supplemental Information 2 [file peerj-cs-09-1225-s002.zip › 128.txt]

Autos n° NUMERO_PROC 


Ação: Procedimento do Juizado Especial Cível/PROC 

Autor: AUTOR


Réu: REU


			Vistos.

Trata-se de ação de indenização por danos morais proposta por AUTOR contra REU S/A.

Dispensado relatório nos termos do artigo 38, da Lei nº 9.099/95, passo a decidir. 

O feito comporta julgamento antecipado, nos moldes do art. 355, I, do Código de Processo Civil, haja vista que as provas presentes nos autos são suficientes para o deslinde do caso.

Anoto que os autos tratam de típica relação de consumo, pois as partes se enquadram nos conceitos jurídicos de consumidor e fornecedor de serviços, conforme os artigos 2º e 3º do Código de Defesa do Consumidor, respectivamente.

Alega a autora na inicial que adquiriu passagem aérea com a empresa ré, partindo de Florianópolis para Uruguaiana, com conexão em Porto Alegre, mas que o primeiro voo atrasou, de modo que perdeu a conexão para o destino final. De acordo com as informações fornecidas, a saída de Florianópolis estava prevista para as 9h49 do dia 14/01/2018 com escala em Porto Alegre, onde pegariam um voo para Uruguaiana às 11h40. Ocorre que, após 45 minutos de atraso, a autora buscou informações no guichê de atendimento, onde teve seu bilhete rasgado por preposto da requerida, e foi informada de que os voos para Uruguaiana haviam sido cancelados, sendo transferidos para o dia 16/01/2018. Afirmou que a sua situação foi agravada pelo fato de estar acompanhada por sua filha, bebê de colo. 

Ademais, depreende-se que o voo reagendado ocorreu conforme planejado. Por fim, alegou que despendeu valores de alimentação pelo tempo extra em Florianópolis e que perdeu compromissos profissionais, requereu, assim, indenização por danos materiais e morais.

A ré, por sua vez, sustentou em contestação que, em razão do dever de primarem pela segurança dos passageiros, foi necessária a realização de uma manutenção não programada na aeronave, o que justifica o atraso ocorrido. Em sequência, a requerida confirmou o adiamento do voo dos requerentes para data posterior e afirmou que prestou todo o auxílio, acomodando-os no próximo voo disponível e que não há nexo de causalidade entre o valor gasto em alimentação e sua conduta. No mais, impugnaram a inversão do ônus da prova, alegaram a existência de excludente de responsabilidade e afirmaram a inexistência de danos morais, pleiteando, ao final, a improcedência de todos os pedidos formulados.

Em primeiro lugar, cumpre realizar importantes apontamentos acerca do instituto da inversão do ônus da prova. Embora alegue o réu a impossibilidade da inversão em virtude da inexistência de qualquer verossimilhança ou hipossuficiência da parte ou que a inversão não isenta a parte de comprovar os fatos constitutivos do seu direito, tal afirmação não deve prosperar. 

A inversão do ônus da prova vem prevista no art. 6º, inc. VIII, do Código de Defesa do Consumidor, o qual estabelece os direitos básicos. Verifica-se, assim, que se trata de importante prerrogativa de proteção ao consumidor que objetiva a diminuição das desigualdades e vulnerabilidades existentes entre as partes da relação consumerista e a promoção da justiça. Nos termos do aludido artigo, a inversão do ônus probatório acontece a critério do juiz, quando verificada a verossimilhança das alegações ou a hipossuficiência do consumidor. 

Com efeito, o art. 373, caput e §1º do Código de Processo Civil ainda determina que a distribuição do ônus probatório ocorra de forma dinâmica, todavia, previu expressamente a possibilidade da ocorrência de forma diversa nos casos em que haja previsão legal ou necessidade diante das peculiaridades do caso concreto, “relacionadas à impossibilidade ou à excessiva dificuldade de cumprir o encargo nos termos do caput ou à maior facilidade de obtenção da prova do fato contrário”. 

De qualquer forma, a autora juntou o bilhete de passagem (fls. 21/22), no qual constam que o retorno se deu no dia 16/01/2018, as 10h40, em desacordo com o previsto na certidão de compra da passagem (fls. 19/20). Além disso, acostou declaração da companhia demandada onde esta confirma o atraso no voo agendado para o dia 14/01/2018 por motivo operacional (fl. 23).

Razão assiste à autora.

Em que pese o esforço argumentativo da requerida, a alegação de necessidade de manutenção extraordinária/ não programada na aeronave, com o objetivo de assegurar a segurança dos passageiros, não elide a responsabilidade da ré. Isso porque, de acordo com o entendimento do Tribunal de Justiça de Santa Catarina, a manutenção de aeronave não é situação imprevisível ou inevitável, não afastando assim a responsabilidade da empresa em indenizar os eventuais danos causados. 

Sobre as obrigações quanto ao fornecimento dos serviços da ré, destaca-se o art. 22 do CDC: "Os órgãos públicos, por si ou suas empresas, concessionárias, permissionárias ou sob qualquer outra forma de empreendimento, são obrigados a fornecer serviços adequados, eficientes, seguros e, quanto aos essenciais, contínuos."

Ainda, o serviço é defeituoso quando não fornece a segurança que o consumidor espera. É nítida e reconhecida pela empresa demandada o atraso na prestação de serviços, de forma que os autores, por culpa da requerida  decolagem com atraso -, perdeu a conexão em Porto Alegre com destino à Uruguaiana marcado para o dia 14/01/2018, só embarcando, segundo a autora, dois dias depois.

Desse modo, a quebra dessa confiança acarreta defeito na prestação do serviço, passível de indenização. 

No caso dos autos, o atraso e a espera de aproximadamente 48 (quarenta e oito) horas, efetivamente resultou em danos morais. 

Com efeito, ainda que se tenha verificado nos autos que a requerida reacomodou os autores no próximo voo que para seu destino final, tal fato não tem o condão de ilidir a condenação por danos morais, pois essa indenização tem por finalidade minorar os efeitos psicológicos causados pelo ato danoso, não possuindo qualquer ligação com a esfera patrimonial.

In casu, a autora, médica do Município de Alegrete, comprova que, em decorrência do atraso, precisou reagendar diversas consultas marcadas para os dias a mais que ficou em Florianópolis, de tal forma que 56 pacientes foram afetados, conforme certidão emitida pela Secretaria de Saúde da municipalidade referida (fl. 25).

Neste sentido: 

O dano moral decorrente de atraso de voo opera-se in re ipsa. O desconforto, a aflição e os transtornos suportados pelo passageiro não precisam ser provados, na medida em que derivam do próprio fato" (STJ, 4ª Turma, Rel. Min. Raul Araújo, AgRg no Ag 1306693/RJ, j. 16-8-2011).

INDENIZAÇÃO POR DANOS MATERIAIS E MORAIS. ATRASO DE VOO NACIONAL EM FUNÇÃO DA NECESSIDADE DE MANUTENÇÃO NÃO PROGRAMADA DA AERONAVE QUE FARIA O PERCURSO. FALHA NA PRESTAÇÃO DO SERVIÇO CARACTERIZADA. FORTUITO INTERNO QUE NÃO AFASTA A RESPONSABILIDADE CIVIL. PREJUÍZOS MATERIAIS DEMONSTRADOS POR MEIO DE COMPROVANTES QUE NÃO FORAM IMPUGNADOS. RESSARCIMENTO DEVIDO. DANOS MORAIS. CIRCUNSTÂNCIA QUE ULTRAPASSA O MERO DISSABOR. DEVER DE INDENIZAR CARACTERIZADO. ABALO, ADEMAIS, QUE SE CONFIGURA IN RE IPSA, CONFORME PRECEDENTES DO STJ. VALOR REPARATÓRIO, NO ENTANTO, QUE DEVE SER REDUZIDO. QUANTIA DE R$ 5.000,00 (CINCO MIL REAIS) QUE SE MOSTRA MAIS ADEQUADA PARA COMPENSAR AS DEMANDANTES E PUNIR A DEMANDADA. JUROS DE MORA QUE DEVERÃO TER INÍCIO A PARTIR DA CITAÇÃO. RESPONSABILIDADE CONTRATUAL (CC ART. 405). ACOLHIMENTO TAMBÉM NESTE PONTO. RECURSO PROVIDO EM PARTE. (TJSC, Apelação Cível n. NUMERO_PROC, da Capital, rel. Des. Maria do Rocio Luz Santa Ritta, Terceira Câmara de Direito Civil, j. 26-09-2017).

No tocante ao valor, considerando as peculiaridades do caso, as condições financeiras dos envolvidos, os princípios da razoabilidade e da proporcionalidade, resta fixado em R$ 5.000,00 (cinco mil reais) para cada parte autora. 


Florianópolis (SC), 18 de outubro de 2018.


Ana Luísa Schmidt Ramos 

Juíza Substituta
