# Supplementary material for: Regression applied to legal judgments to predict compensation for immaterial damage
Source: PeerJ Comput Sci. 2023 Mar 23;9:e1225. doi: 10.7717/peerj-cs.1225 (PMC10280496; doi:10.7717/peerj-cs.1225)
Supplement: Supplemental Information 2 [file peerj-cs-09-1225-s002.zip › 129.txt]

Autos n° NUMERO_PROC 

Ação: Procedimento do Juizado Especial Cível/PROC 

Autor: AUTOR


Réu: REU


Vistos para sentença.


I. Relatório

Relatório dispensado na forma do artigo 38, caput, da Lei n. 9.099/95.

II. Fundamentação 

Trata-se de “Ação de Indenização por Danos Materiais e Morais” ajuizada por AUTOR em face de Gol Linhas Aéreas S/A. 

De início, esclareço que o feito comporta julgamento antecipado, porquanto a solução dos autos pode ser obtida da análise do direito que disciplina a matéria, bem como pelo fato de que as provas ora carreadas são suficientes para a formação de meu convencimento. Valho-me, pois, do art. 355, I, do Código de Processo Civil.

Dispensado relatório nos termos do artigo 38, da Lei nº 9.099/95, passo a decidir.

Anoto que os autos tratam de típica relação de consumo, haja vista que as partes se enquadram nos conceitos jurídicos de consumidor e fornecedor de serviços, conforme os arts. 2° e 3° do Código de Defesa do Consumidor, respectivamente. Desse modo, defiro a inversão do ônus da prova.

A autora ajuizou a presente ação com intuito de ver-se ressarcida dos prejuízos materiais e morais que suportou, em decorrência do atraso do voo doméstico (Florianópolis – São Paulo, Congonhas), o qual culminou no extravio, em definitivo, de sua bagagem (com pertences de cunho pessoal). 

A autora aduz que no dia 20 de outubro de 2017 embarcou da cidade de Florianópolis para São Paulo para uma viagem de negócios por quatro dias. Ao chegar ao seu destino final, sustentou que ao se dirigir para a área de desembarque, sua mala não havia sido localizada na esteira do aeroporto. Diante do ocorrido, a empresa ré lhe entregou um relatório de irregularidade com bagagem (fls. 33) e solicitou que ela aguardasse o contato da companhia aérea. Disse que necessitou comprar roupas que totalizaram um valor de R$ 1.476,76 (planilha de fls. 02), pois teria um jantar de negócios no mesmo dia. Alegou que o contato ocorreu sete dias depois do acontecimento, tendo a empresa informado que a mala não havia sido encontrada. Aduziu que no interior da mala estavam roupas (adequadas para os eventos), maquiagens, sapatos e acessórios de valores mais elevados, jóias, inclusive bijuterias, as quais pertenciam a sua mãe, que havia falecido recentemente. Argumentou que a empresa ofereceu o valor de R$ 1.000,00 (mil) reais pelos gastos despendidos, mas que não foi o suficiente para cobrir todo o prejuízo financeiro. Requereu a fixação de danos morais, acrescendo que teve abalo psíquico com todo o desgaste sofrido. Apresentou uma planilha às fls. 04/06 com a descrição e valores dos objetos do interior da mala, perfazendo um total de R$ 12,121,51. Alegou que a relação entre as partes se trata de relação de consumo, impondo-se assim as regras do Código de Defesa do Consumidor, bem como a aplicação da inversão do ônus da prova. Quanto ao pleito de indenização por dano material, ressaltou que deve ser ressarcida em dobro em relação aos pertences desaparecidos, pois terá despesas com combustível em novamente adquirir os objetos extraviados, além de afirmar que restou comprovado o nexo causal entre o ocorrido e a conduta da empresa ré. 

Em resposta, a empresa ré afirma que a autora não logrou em trazer aos autos comprovação dos fatos constitutivos do seu direito quanto ao direito de ver restituído valor que atribuiu unilateralmente aos objetos que alegou ter despachado em sua bagagem.  Alegou que não há nexo de causalidade entre os danos supostamente alegados pela autora e a suposta conduta irregular da empresa ré. Em relação ao transporte de pessoas, descreveu que conforme preceitua os artigos 734 e 743 do Código Civil é licito ao transportador exigir a declaração do valor da bagagem a fim de fixar o limite da indenização, bem como que a coisa entregue ao transportador deve estar caracterizada pela sua natureza, valor, peso e quantidade, e o mais que for necessário para que não se confunda com outras. Disse que considerando a ausência de demonstração de prejuízos causados pelo extravio da bagagem deverá ser aplicado a Convenção de Montreal, instituída pelo Decreto n. 5.910, 27 de setembro de 2006 e não o Código de Defesa do Consumidor. Sustentou que conforme a cartilha de orientação da ANAC os objetos de valor, como jóias, dinheiros, eletrônicos, entre outros, não são de responsabilidade da empresa aérea, devendo ser levados como bagagem de mão. Descreveu que a lista de bens apresentada pela autora na peça inicial não coincide com as informações declaradas no relatório de irregularidade de bagagem. Por fim, disse que quanto ao pedido de indenização por dano moral, restou caracterizado apenas irritação e dissabores, devendo tal pedido não ser considerado. 

Razão não lhe assiste, contudo.

No concernente à necessidade de aplicação do Código Brasileiro de Aeronáutica ao caso em análise, o Superior Tribunal de Justiça pacificou o entendimento de que as relações de consumo são reguladas pelo Código de Defesa do Consumidor, principalmente no tocante ao contrato de transporte aéreo doméstico (nacional), o qual deve prevalecer sobre o Código Brasileiro de Aeronáutica (Lei 7.565/86), por ser lei posterior e especial. Vejamos:


"AGRAVO INTERNO NO AGRAVO EM RECURSO ESPECIAL. RESPONSABILIDADE CIVIL. TRANSPORTE AÉREO. EXTRAVIO DE BAGAGEM. VIOLAÇÃO AO ART. 535 DO CPC/1.973. INEXISTÊNCIA. OFENSA AOS ARTS. 165 E 458, II, DO CPC/1.973. NÃO OCORRÊNCIA. CÓDIGO DE BRASILEIRO DE AERONÁUTICA E CONVENÇÃO DE VARSÓRIA. INAPLICABILIDADE. INCIDÊNCIA DO CÓDIGO DE DEFESA DO CONSUMIDOR. PRECEDENTES. DANO MORAL. REVISÃO. SÚMULA 7/STJ. RECURSO NÃO PROVIDO.

"1. Inexiste violação do artigo 535 do CPC/1.973 quando, embora rejeitados os embargos de declaração, a matéria em exame foi devidamente enfrentada pelo Tribunal de origem, que emitiu pronunciamento de forma fundamentada, ainda que em sentido contrário à pretensão da parte recorrente.

"2. Não há ofensa ao arts. 165 e 458, II, do CPC/1.973, pois a Corte local apreciou a lide, discutindo e dirimindo as questões fáticas que lhes foram submetidas. O teor do acórdão recorrido resulta do exercício lógico, ficando mantida a pertinência entre os fundamentos e a conclusão.

"3. O Superior Tribunal de Justiça possui o entendimento no sentido de que a responsabilidade civil das companhias aéreas por extravio de bagagem, após o advento da Lei n. 8.078/90, não é mais regulado pela Convenção de Varsóvia e suas posteriores alterações (Convenção de Haia e Montreal), tampouco pelo Código Brasileiro de Aeronáutica, aplicando-se, em tais casos, o Código de Defesa do Consumidor.

"4. O acolhimento da pretensão recursal sobre a ausência de abalo moral demandaria o revolvimento da matéria fático-probatória, o que atrai a aplicação do óbice da Súmula 7/STJ.

"5. Agravo interno não provido. (AgInt no AREsp 874.427/SP, Rel. Ministro LUIS FELIPE SALOMÃO, QUARTA TURMA, julgado em 04/10/2016, DJe 07/10/2016) (grifei)".


O caso em exame, portanto, deve ser apreciado sob a égide do Código de Defesa do Consumidor, porquanto proveniente de relação tipicamente consumerista, à luz dos arts. 2º e 3º da legislação referida.

A partir dessa premissa, a relação contratual firmada entre as partes, também guarda subordinação à lei de defesa do consumidor, uma vez que tais avenças decorrem de pactos de adesão, o que, de certa forma, sujeita o consumidor às convenções que limitam o seu direito, como por exemplo, a própria caraterização da responsabilidade da fornecedora (art. 46 e art. 54, CDC).

Digo mais, a responsabilidade civil da empresa prestadora dos serviços de transporte aéreo é objetiva (art. 14 do Código Consumerista), configurando-se apenas com a demonstração do nexo causal entre as atividades desenvolvidas pelo fornecedor e o dano produzido.

Com efeito, sendo objetiva a responsabilidade, é irrelevante averiguar a culpa pelo evento danoso para que seja reconhecido o dever de indenizar da companhia aérea, e da mesma forma, em havendo prova da falha na prestação do serviço contratado, não há falar em excludente de ilicitude.

Nesse cenário, vê-se que a procedência do pedido exsurge com a verificação do dano e do nexo causal entre os prejuízos experimentados pelo consumidor e a atividade desenvolvida pela prestadora de serviços.

Quanto ao presente caso, o nexo de causalidade - extravio da bagagem da autora -, é fato incontroverso nos autos (fls. 33), girando a controvérsia apenas acerca da prova do dano material e da existência do dano moral, os quais, neste momento, passo a apreciar individualmente.

Dos danos materiais.

Compulsando os autos, verifica-se que a bagagem da autora nunca foi localizada pela companhia aérea, isto é, em decorrência da falha na prestação do serviço de transporte, a autora perdeu todos os pertences que estavam guardados dentro da mala extraviada (fls. 04/06).

Há de se pontuar que a autora já se encontrava no local de destino final da viagem (na cidade de São Paulo) quando constatou que sua mala foi perdida pela empresa ré.

Para tanto, pugnou pela condenação da ré ao pagamento dos danos materiais que experimentou, que abrange tanto os bens que estavam em sua bagagem extraviada quanto àqueles que necessitou adquirir durante o período da viagem.

De fato, é inconteste o prejuízo experimentado pela autora por conta do extravio da bagagem. Entretanto, em relação à aquisição de novos pertences, não há prova nos autos de que tais objetos realmente foram adquiridos durante sua estadia na cidade de São Paulo. 

Nesse sentido decidiu a Turma Recursal do Rio Grande do Sul. 


"CONSUMIDOR. TRANSPORTE AÉREO. VIOLAÇÃO DE BAGAGEM E FURTO DE PERTENCES DO SEU INTERIOR. MÁQUINA FOTOGRÁFICA DIGITAL E TELEFONE CELULAR DA MARCA IPHONE. REGRA CLARA SOBRE O TRANSPORTE DE VALORES, JÓIAS E ELETRÔNICOS EM BAGAGEM DE MÃO OU TER CONTEÚDO DECLARADO QUANTO A MALA DESPACHADA. CULPA DO AUTOR PELO OCORRIDO, QUE NÃO OBSERVOU AS REGRAS DA ANAC. INEXISTÊNCIA DE DESCUMPRIMENTO CONTRATUAL POR PARTE DA RÉ COM RELAÇÃO AOS ELETRÔNICOS. AUSÊNCIA DO DEVER DE REPARAÇÃO QUANTO AOS ELETRÔNICOS. 1. A SENTENÇA JULGOU PARCIALMENTE PROCEDENTES OS PEDIDOS DETERMINANDO A RESTITUIÇÃO DOS VALORES DOS PERFUMES E PARES DE TÊNIS, BEM COMO CONDENOU A RÉ AO PAGAMENTO DE INDENIZAÇÃO POR DANOS MORAIS. RECORRE A PARTE DEMANDANTE PARA QUE SEJAM RESTITUÍDOS OS VALORES REFERENTES A MÁQUINA FOTOGRÁFICA E IPHONE. 2. É EVIDENTE A OCORRÊNCIA DE DANO MATERIAL, ENTRETANTO MOSTRA-SE INVIÁVEL O RESSARCIMENTO DOS ELETRÔNICOS SUBTRAÍDOS. ISSO PORQUE O AUTOR DESCUMPRIU A CONHECIDA DETERMINAÇÃO DA AGÊNCIA NACIONAL DE AVIAÇÃO CIVIL (ANAC) E DAS COMPANHIAS AÉREAS PARA QUE OS OBJETOS FRÁGEIS OU DE MAIOR VALOR, COMO ELETRÔNICOS, RELÓGIOS E JÓIAS, SEJAM TRANSPORTADOS EM BAGAGEM DE MÃO OU, EM CASO DE DESPACHO EM MALA, QUE SEJA O VALOR DECLARADO. PORTANTO, NÃO HÁ COMO RESPONSABILIZAR A COMPANHIA AÉREA, JÁ QUE HOUVE A FALTA DE CAUTELA DO CONSUMIDOR E O DESCUMPRIMENTO DE NORMA DA ANAC. SENTENÇA MANTIDA PELOS PRÓPRIOS FUNDAMENTOS. RECURSO IMPROVIDO. (RECURSO CÍVEL Nº 71004895926, SEGUNDA TURMA RECURSAL CÍVEL, TURMAS RECURSAIS, RELATOR: VIVIAN CRISTINA ANGONESE SPENGLER, JULGADO EM 16/07/2014). Por derradeiro e em consequência, não se vislumbra qualquer violação a direito da personalidade do autor a incidir o pretendido dano moral passível de indenização. RECURSO DESPROVIDO. SENTENÇA MANTIDA POR SEUS PRÓPRIOS FUNDAMENTOS" (Recurso Cível Nº 71005082441, Segunda Turma Recursal Cível de Estância Velha/RS, Turmas Recursais, R Julgado em 24/09/2014). 


Ainda: 

"(...) A Agência Nacional de Aviação Civil - ANAC orienta que o usuário de transporte aéreo deve levar bens de valor e objetos eletrônicos na bagagem de mão, mas, se houver insistência por parte do consumidor em carregá-los na bagagem a ser despachada, ele deve requerer o formulário e declará-los no balcão de check-in. Desrespeitadas essas regras, o transportador não responde civilmente por eventuais danos" (Apelação Cível n. 2013.074820-3, de Caçador, Segunda Câmara de Direito Público, Rel. Des. Francisco Oliveira Neto, j. em 29.03.2016). (TJSC, Apelação Cível n. NUMERO_PROC, da Capital, rel. Des. Cid Goulart, j. 14-06-2016). 


Quanto à assertiva da defesa em afirmar que a relação dos objetos descritos na planilha de fls. 04/06, os quais guarneciam a mala da autora não coincide com o relatório de irregularidade da bagagem, razão não lhe assiste. Observando o relatório e o comparando com a lista apresentada pela autora às fls. 04/06, note-se que alguns objetos descritos ali encontram-se presentes sim no relatório às fls. 33, tais como: alguns calçados da marca Arezzo, vestidos, blusas. Sendo assim, fica evidente a responsabilidade civil da autora em reparar integralmente o dano em relação aos bens relacionados na planilha. Entretanto, quanto ao ressarcimento das joias, tal pedido será analisado na sequência. 

E mais: o fato de a companhia aérea não exigir nenhuma prova da declaração dos objetos constantes nas bagagens dos passageiros, assume o risco pelos eventos danosos causados aos seus clientes, e, por via de consequência, pela responsabilidade civil de reparar integralmente o dano, na forma do art. 6º, VI, e 22, parágrafo único, do Código de Defesa do Consumidor. 

Nessa linha, é certo que a ré assumiu a obrigação de resultado, isto é, de transportar o passageiro e sua bagagem ao destino desejado. Contudo, a inobservância do referido resultado, em razão da perda em definitivo da mala de sua própria cliente, faz surgir o inadimplemento da ré, o que configura, certamente, a responsabilidade civil da empresa aérea. 

Em relação ao pedido de ressarcimento das joias que se encontravam no interior da bagagem, relacionadas pela autora às fls. 05, seguindo a a orientação da ANAC, a qual prevê que produtos de maior valor, dentre eles aparelhos eletrônicos, jóias, dinheiro devem ser carregados com o passageiro em sua bagagem de mão, ou, se assim não o quiser, declarar a existência do produto que está na mala despachada. Entretanto, considerando que a autora não levou consigo um bem que requer cuidados especiais, por ser objeto de valor, tampouco declarou a sua existência na mala despachada, assumiu o risco de que fosse extraviada ou mesmo danificada afastando a responsabilidade da companhia aérea, nos termos do art. 14, §3º, II, do CDC. 

Pois bem, fechando o círculo, entendo que a planilha apresentada pela autora às fls. 04/06 é suficiente para comprovar os prejuízos patrimonais por ela sofridos. Assim sendo, no tocante ao valor da indenização por danos materiais pelos objetos que se encontravam no interior da mala (excetuando as joias), penso ser crível e razoável o montante de 50% do valor apresentando pela autora às fls. 04/06, considerando a depreciação de bens já usados, o valor devido à autora totaliza em R$ 3.966,95 (três mil, novecentos sessenta e seis reais e noventa e cinco centavos).


III. Dos Danos Morais


				Relativamente aos danos morais, a empresa ré aduziu que estes não seriam cabíveis ao presente caso – extravio de bagagens.


				Entretanto, é inegável os dissabores experimentados pela autora em razão da perda de sua bagagem. 


				A indenização pelo abalo moral abarca a prostração. In casu, incontestável que o impacto do extravio da mala, na qual, segundo relatou o autor, estavam objetos de uso pessoal essenciais para a permanência em outro estado, tenha lhe causado abalo moral e incômodos que ultrapassam o mero "dissabor cotidiano".


				Evidente a frustração da autora que ao desembarcar no local destinado a reuniões de trabalho, viu-se desprovida de todas as suas roupas e outros itens de cunho pessoal, fato causado unicamente pela desorganização da empresa ré.


				Não há, portanto, como sustentar que o desgosto experimentado pela autora se tratou de mero aborrecimento, uma vez que a situação vivenciada por este ultrapassa a linha da naturalidade dos fatos do cotidiano, ensejando a devida indenização. 


				IV. Do quantum indenizatório


Em matéria de responsabilidade civil, a quantificação dos danos morais fica a critério do juiz, mediante arbitramento judicial, na forma do art. 946 do Código Civil de 2002, aplicável ao caso.


	"A indenização por danos morais deve ser fixada com ponderação, levando-se em conta o abalo experimentado, o ato que o gerou e a situação econômica do lesado; não podendo ser exorbitante, a ponto de gerar enriquecimento, nem irrisória, dando azo à reincidência" (TJSC. Apelação Cível n. 2006.013619-0, de Laguna, relator: Des. FERNANDO CARIONI, j. em 03.08.2006).


Portanto, em relação aos danos morais, mostra-se imperiosa a condenação da prestadora do serviço na monta de R$ 10.000,00 (dez mil) reais pela bagagem extraviada. 


É o entendimento da Turma Recursal desta Capital. 


	"RECURSO INOMINADO - AÇÃO DE INDENIZAÇÃO POR DANOS MATERIAIS E MORAIS - VIAGEM AÉREA INTERNACIONAL - EXTRAVIO DEFINITIVO DE BAGAGEM - RESPONSABILIDADE DA EMPRESA PELO TRANSPORTE DOS PERTENCES DOS PASSAGEIROS - DANO MORAL CONFIGURADO - CARACTERIZAÇÃO DE DANOS MATERIAIS - RECURSO DESPROVIDO - SENTENÇA MANTIDA POR SEUS PRÓPRIOS FUNDAMENTOS." (Recurso Inominado n. NUMERO_PROC,da Capital - Eduardo Luz, Relatora: Dra. Adriana Mendes Bertoncini, j. Em 23/08/2018). 


  P. R. I.

			Florianópolis (SC), 26 de outubro de 2018.


				Ana Luisa Schmidt Ramos

				    Juíza Substituta
