# Supplementary material for: Regression applied to legal judgments to predict compensation for immaterial damage
Source: PeerJ Comput Sci. 2023 Mar 23;9:e1225. doi: 10.7717/peerj-cs.1225 (PMC10280496; doi:10.7717/peerj-cs.1225)
Supplement: Supplemental Information 2 [file peerj-cs-09-1225-s002.zip › 130.txt]

Autos n° NUMERO_PROC 


Ação: Procedimento do Juizado Especial Cível/PROC 

Autor: AUTOR


Réu: REU


Vistos, em sentença.	

Trata-se de ação indenizatória proposta por Fernando César Silva Rodrigues contra Gol Linhas Aéreas.

Dispensado relatório nos termos do artigo 38, da Lei nº 9.099/95, passo a decidir. 

O feito comporta julgamento antecipado, nos moldes do art. 355, I, do Código de Processo Civil, haja vista que as provas presentes nos autos são suficientes para o deslinde do caso.

Anoto que os autos tratam de típica relação de consumo, pois as partes se enquadram nos conceitos jurídicos de consumidor e fornecedor de serviços, conforme os artigos 2º e 3º do Código de Defesa do Consumidor, respectivamente.

Alega o autor na inicial que adquiriu passagens com a empresa requerida, partindo de Florianópolis para Cuiabá/MT, com conexão em São Paulo, e que teve problemas durante o trajeto de ida. O requerente ressalta que seu voo estava marcado para decolar às 12h15, porém foi transferido para horário posterior, 17h50. Pontua que com o reagendamento, sua conexão passou a ser em Brasília, às 21h10, e que por conta do atraso de 5hrs teve problemas com aluguel de carro, além do estresse e abalo suportados, especialmente por ter viajado com filha pequena. Requereu, assim, a condenação da requerida ao pagamento de indenização por danos morais.

A companhia demandada, por sua vez, alegou que em nenhum momento deixou de prestar esclarecimentos e assistência aos passageiros do voo cancelado e que o atraso da aeronave ocorreu, pois a pista do aeroporto de conexão estava impedida para inspeção. Ressalta que alocou o autor em voo de outra companhia, no intuito de que chegasse ao seu destinado o quanto antes. Alegou a ausência de ato ilícito passível de indenização e que o trafego aéreo e seu efeito cascata acarreta a isenção de responsabilidade. Sustentou que o atraso foi inferior a 8 (oito) horas e que inexistem os danos morais alegados, requerendo a improcedência de todos os pedidos formulados na inicial.

Inicialmente, cumpre realizar importantes apontamentos acerca do instituto da inversão do ônus da prova. Embora alegue o réu a impossibilidade da inversão em virtude da inexistência de qualquer verossimilhança ou hipossuficiência da parte ou que a inversão não isenta a parte de comprovar os fatos constitutivos do seu direito, tal afirmação não deve prosperar. 

A inversão do ônus da prova vem prevista no art. 6º, inc. VIII, do Código de Defesa do Consumidor, o qual estabelece os direitos básicos. Verifica-se, assim, que se trata de importante prerrogativa de proteção ao consumidor que objetiva a diminuição das desigualdades e vulnerabilidades existentes entre as partes da relação consumerista e a promoção da justiça. Nos termos do aludido artigo, a inversão do ônus probatório acontece a critério do juiz, quando verificada a verossimilhança das alegações ou a hipossuficiência do consumidor. 

Com efeito, o art. 373, caput e §1º do Código de Processo Civil ainda determina que a distribuição do ônus probatório ocorra de forma dinâmica, todavia, previu expressamente a possibilidade da ocorrência de forma diversa nos casos em que haja previsão legal ou necessidade diante das peculiaridades do caso concreto, “relacionadas à impossibilidade ou à excessiva dificuldade de cumprir o encargo nos termos do caput ou à maior facilidade de obtenção da prova do fato contrário”. 

De qualquer forma, o autor juntou à inicial cópia do cartão de embarque do voo cancelado (fl. 17), no qual consta que o voo de partida de Florianópolis deveria ter ocorrido às 12h15, com chegada em São Paulo às 13h20; bem como cartão de embarque (fl. 16) em que consta que o voo deveria decolar de São Paulo às 15h20 e chegar em Cuiabá às 16h35. Ainda, anexou uma declaração emitida pela própria companhia demandada (fl. 21), em que esta afirma a ocorrência atraso do voo em razão de impedimentos operacionais.

A requerida limitou-se a afirmar que o atraso no voo ocorreu em virtude de inspeção da pista aeroporto de conexão, sem colacionar qualquer documento ou prova capaz de rebater os argumentos do autor ou apresentar qualquer fato modificativo, extintivo ou impeditivo do direito do requerente, ônus que era exclusivamente seu, haja vista o teor do art. 373, II do Código de Processo Civil. 

Exsurge cristalina dos fatos supra, corroborados pela prova documental carreada aos autos (fls. 15/22), a falha na prestação de serviços pela requerida, que não cumpriu o horário nos moldes pleiteados no contrato, e, ainda, com sua atitude, submeteu o autor a uma espera de aproximadamente 5 (cinco) horas. 

Assim, deve a ré responder pelos danos causados decorrentes da má prestação dos serviços que causou. Nos termos do art. 14 do Código de Defesa do Consumidor: "O fornecedor de serviços responde, independentemente da existência de culpa, pela reparação dos danos causados aos consumidores por defeitos relativos à prestação dos serviços, bem como por informações insuficientes ou inadequadas sobre sua fruição e riscos.". 

Sobre as obrigações quanto ao fornecimento dos serviços da ré, dispõe o art. 22 do CDC: "Os órgãos públicos, por si ou suas empresas, concessionárias, permissionárias ou sob  qualquer outra forma de empreendimento, são obrigados a fornecer serviços adequados, eficientes, seguros e, quanto aos essenciais, contínuos."

O pedido de condenação por danos morais deve ser procedente. 

É sabido que a sua configuração depende do preenchimento de três requisitos, enumerados no artigo 186 do Código Civil: culpa, dano e nexo de causalidade.

De mesmo modo, cediço é que o inadimplemento contratual só ocasiona danos morais em situações excepcionais, motivo pelo qual o dano deve restar efetivamente comprovado para que haja condenação. Entretanto, verifico sua excepcional ocorrência, uma vez que o contrato de transporte aéreo é negócio tipicamente de resultado, de forma que o consumidor espera seu cumprimento na data e do horário previamente contratado. Ademais, como bem é sabido, a alegação da ocorrência de caso fortuito ou força maior não é suficiente para excluir a responsabilidade da requerida.

Em decorrência do atraso mencionado, o autor, que viajava com filha pequena, chegou atrasado para ao destino final.

Muito embora a empresa aérea tenha tentado minimizar os desconfortos decorrentes do atraso na viagem, sabe-se que a indenização por dano moral tem por finalidade minorar os efeitos psicológicos e traumáticos causados pelo ato danoso, os quais, muitas vezes, repercutem preponderantemente na recuperação da vítima, inexistindo na legislação uma qualificação definida para se reparar as dores, as angústias e aflições sofridas pelo autor.

Quanto ao transporte, nada foi mencionado pela parte autora, razão pela qual presume-se que tenha sido fornecido de forma satisfatória.

 Neste sentido: 

“Inclusive, acerca do tema, estabelece o Superior Tribunal Justiça que "o dano moral decorrente de atraso de voo opera-se in re ipsa. O desconforto, a aflição e os transtornos suportados pelo passageiro não precisam ser provados, na medida em que derivam do próprio fato" (STJ, 4ª Turma, Rel. Min. Raul Araújo, AgRg no Ag 1306693/RJ, j. 16-8-2011).

Destaco precedente desta Turma de Recursos de Santa Catarina:

“JUIZADO ESPECIAL CÍVEL. AÇÃO INDENIZATÓRIA. ATRASO DE VOO QUE GEROU PERDA DA CONEXÃO. EXTENSÃO DA VIAGEM POR MAIS 9 (NOVE) HORAS. RELAÇÃO DE CONSUMO. RESPONSABILIDADE OBJETIVA DA FORNECEDORA. INEXISTÊNCIA DE EXCLUDENTE DE CAUSALIDADE. NECESSIDADE DE PERNOITE EM CIDADE DIVERSA DA ORIGEM E DO DESTINO. FALHA NA PRESTAÇÃO DO SERVIÇO. DANOS MORAIS. OCORRÊNCIA. "O atraso significativo do voo configura descumprimento do contrato de prestação de serviços e constitui ato ilícito capaz de ensejar evidente dano moral aos passageiros, haja vista o desconforto e angústias a que estes foram submetidos, sendo desnecessária a prova da ocorrência do dano, em face da dificuldade de ser explorado campo tão íntimo do ser humano (Ap. Cív. n. 2001.007737-0, rel. Des. Carlos Prudêncio)" (TJSC, Apelação Cível n. 2013.028447-9, da Capital - Continente, rel. Des. Pedro Manoel Abreu, j. 06-08-2013). QUANTUM INDENIZATÓRIO. VALOR ARBITRADO EM R$ 5.000,00 (CINCO MIL REAIS). ANÁLISE DO CASO CONCRETO. CARÁTER DÚPLICE, TANTO PUNITIVO/PEDAGÓGICO DO AGENTE COMO COMPENSATÓRIO DA VÍTIMA. ARBITRAMENTO RAZOÁVEL E SEM EXCESSOS. SENTENÇA MANTIDA POR SEUS PRÓPRIOS FUNDAMENTOS. RECURSO DESPROVIDO.

Conforme o Código de Defesa do Consumidor, o serviço é defeituoso quando não fornece a segurança que o consumidor espera. É nítida e reconhecida pela empresa ré, a falha na prestação de serviços, uma vez que o autor, por culpa da ré, permaneceu por mais de 5 (cinco) horas aguardando que fosse realocado em outro voo.

O aborrecimento e os desconfortos enfrentados pelo autor transpassam o mero aborrecimento cotidiano, sendo apto a ensejar a configuração dos danos morais.

No caso dos autos, quando o autor/consumidor comprou as passagens é porque confiou a empresa requerida cumpriria o acordado. Desse modo, a quebra dessa confiança acarreta defeito na prestação do serviço. 

Nesse sentido:

RECURSO INOMINADO. AÇÃO DE INDENIZAÇÃO POR DANOS MORAIS. SERVIÇO DE TRANSPORTE AÉREO. ATRASO DE VOO. CONCLUSÃO DO TRAJETO 06 (SEIS) HORAS APÓS O PROGRAMADO. EXCESSO DE TRÁFEGO AÉREO NÃO COMPROVADO. A ré não logrou êxito em comprovar que o atraso do voo do autor decorreu do intenso tráfego aéreo, alegação esta genérica e frequentemente utilizada pelas empresas aéreas para justificar a má prestação de seus serviços. "Não comprovado nos autos que o atraso no voo do autor tenha ocorrido por força maior que pudesse excluir a responsabilidade da ré, visto que o intenso tráfego aéreo não pode assim ser caracterizado, inegável a culpa da companhia aérea" (TJSC, Recurso Inominado n. 2011.101100.8, da Capital, rel. Juíza Vânia Pettermann). DANOS MORAIS CONFIGURADOS. "[...]. 'O atraso significativo do voo configura descumprimento do contrato de prestação de serviços e constitui ato ilícito capaz de ensejar evidente dano moral aos passageiros, haja vista o desconforto e angústias a que estes foram submetidos, sendo desnecessária a prova da ocorrência do dano, em face da dificuldade de ser explorado campo tão íntimo do ser humano [...]" (TJSC, Recurso Inominado n. NUMERO_PROC, da Capital - Norte da Ilha, rel. Des. Davidson Jahn Mello, j. 16-04-2015). QUANTUM INDENIZATÓRIO MANTIDO. Não há que se falar em redução do quantum arbitrado. "O quantum da indenização do dano moral há de ser fixado com moderação, em respeito aos princípios da razoabilidade e da proporcionalidade, levando em conta não só as condições sociais e econômicas das partes, como também o grau da culpa e a extensão do sofrimento psíquico, de modo que possa significar uma reprimenda ao ofensor, para que se abstenha de praticar fatos idênticos no futuro, mas não ocasione um enriquecimento injustificado para o lesado." (TJSC, Apelação Cível n. 2013.061873-5. Relator: Jaime Ramos. Julgado em 12/12/2013). RECURSO CONHECIDO E DESPROVIDO. REFORMA DA SENTENÇA APENAS PARA ADEQUAR, DE OFÍCIO, O MARCO INICIAL DOS JUROS DE MORA. POSSIBILIDADE. MATÉRIA DE ORDEM PÚBLICA. INCIDÊNCIA DA SÚMULA 54 DO STJ. EVENTO DANOSO. DECISÃO (TJSC, Recurso Inominado n. NUMERO_PROC, da Capital - Norte da Ilha, rel. Des. Fernando Vieira Luiz, Primeira Turma de Recursos - Capital, j. 29-09-2016).

Assim sendo, considerando para a fixação do dano moral a ocorrência do atraso no voo programado, o caráter pedagógico e punitivo da condenação, bem como os princípios da razoabilidade e proporcionalidade, fixo a indenização por danos morais em R$ 5.000,00 (cinco mil reais), atualizado monetariamente (INPC), a partir desta decisão, e juros moratórios de 1% (um por cento) ao mês, desde a citação.


Florianópolis (SC), 22 de outubro de 2018.


Ana Luisa Schmidt Ramos 

Juíza Substituta
