# Supplementary material for: Regression applied to legal judgments to predict compensation for immaterial damage
Source: PeerJ Comput Sci. 2023 Mar 23;9:e1225. doi: 10.7717/peerj-cs.1225 (PMC10280496; doi:10.7717/peerj-cs.1225)
Supplement: Supplemental Information 2 [file peerj-cs-09-1225-s002.zip › 131.txt]

Autos n° NUMERO_PROC 

Ação: Procedimento do Juizado Especial Cível/PROC 

Autor: AUTOR


Réu: REU


Vistos, etc.

I – RELATÓRIO

Relatório dispensado, nos termos do art. 38 da Lei 9.099/1995.

II - FUNDAMENTAÇÃO


A contestação às fls. 70/80 é intempestiva, razão pela qual decreto a revelia da acionada, conforme Art. 344 do NCPC.

Assim, julgo antecipadamente o feito, vez que as provas constantes são suficientes para meu convencimento, bem como pelo fato de que a parte ré é revel, nos termos do art. 355, I e II do Código de Processo Civil.

Além disso, impende ressaltar que a presente demanda se consubstancia em relação de consumo – porque as partes envolvidas na avença se enquadram nos conceitos de fornecedor e consumidor, dispostos nos artigos 3.º e 2.º da Lei n. 8.078/1990, respectivamente – sendo, portanto, imperioso que lhe sejam aplicados os preceitos insculpidos no Código de Defesa do Consumidor.

No mérito, sustenta a parte autora que sofreu danos de ordem extrapatrimonial por conta de falhas no serviço da requerida, em três oportunidades distintas, todas por atrasos em voos com origem em Belém/PA com destino à Florianópolis/SC. Requer, portanto, a condenação da reclamada ao pagamento de indenização.

Pois bem. Sabe-se que um dos principais efeitos da revelia é a presunção de veracidade dos fatos alegados pelo reclamante.

No caso em apreço, essa presunção apresenta-se não apenas pela revelia, mas também pela prova colhida nos autos, em especial os cartões de embarque, comprovantes de reservas e relatórios dos voos.

Portanto, não contestadas as ocorrências de atrasos, e tratando-se de contrato de transporte regido pelo Código de Defesa do Consumidor, imperioso que a ré seja condenada a indenizar a acionante pelos transtornos vivenciados. Isso porque os danos extrapatrimoniais advindos do atraso no voo operam-se in re ipsa, por força do simples fato da sua violação em virtude do desconforto, da aflição e dos transtornos suportados pelo passageiro. (STJ. REsp 299.532/SP. Rel. Des. convocado Honildo Amaral de Mello Castro. Julg. 27/10/09).

Acerca do quanto devido, inexistentes parâmetros objetivos para a fixação do dano moral e estando este no arbítrio motivado do magistrado, na forma do art. 946 do Código Civil, algumas particularidades hão de ser levadas em consideração em relação a cada litigante. Ou seja, incumbe ao magistrado a fixação de verba que corresponda, tanto quanto possível, à situação sócio-econômica do ofensor, sem perder de vista a necessidade de avaliação da repercussão do evento danoso na vida da vítima.

Essas questões exigem que o montante reparatório esteja embasado em critérios de razoabilidade, tendentes a reconhecer e condenar o réu a pagar valor que não importe enriquecimento sem causa ao lesado, mas uma efetiva reparação de caráter moral e uma séria reprimenda ao ofensor, tornando desvantajosa a reincidência.

No caso dos autos, sopesando os períodos dos atrasos, a reiteração da conduta, a condição econômica das partes, o caráter pedagógico da cominação, bem como a ausência de provas acerca da perda de algum compromisso excepcionalmente importante em razão do atraso – não bastando para tal fim a simples foto de agenda da requerente –, e considerando que foi prestado algum auxílio à demandante (custeio de estadia em hotel) fixo a quantia de R$ 20.000,00 (vinte mil reais) a título de indenização por danos morais.

Após fixar o valor da indenização, cabe dizer que a correção monetária flui do arbitramento (enunciado 362 da Súmula do STJ) e os juros de mora da citação (falta de cumprimento dos deveres do contrato firmado entre as partes - (STJ, EDcl no REsp 400843 / RS, Relator Ministro CARLOS ALBERTO MENEZES DIREITO, j. em 09.08.2007)).


P. R. I.

Arquivem-se oportunamente. 


Florianópolis (SC), 23 de outubro de 2018.


Ana Luísa Schmidt Ramos

Juíza Substituta
