# Supplementary material for: Regression applied to legal judgments to predict compensation for immaterial damage
Source: PeerJ Comput Sci. 2023 Mar 23;9:e1225. doi: 10.7717/peerj-cs.1225 (PMC10280496; doi:10.7717/peerj-cs.1225)
Supplement: Supplemental Information 2 [file peerj-cs-09-1225-s002.zip › 132.txt]

Autos n° NUMERO_PROC 

Ação: Procedimento do Juizado Especial Cível/PROC 

Autor: AUTOR


Réu: REU


Vistos, etc.

I. Relatório

Relatório dispensado na forma do artigo 38, caput, da Lei n. 9.099/95.

II. Fundamentação


Julgo antecipadamente o feito, porquanto a solução da lide pode ser obtida da análise do direito que disciplina a matéria, bem como por as provas carreadas aos autos serem suficientes para a formação de meu convencimento. Valho-me, pois, do artigo 355, I, do Código de Processo Civil.

Ressalto, de início, que a presente demanda se consubstancia em relação de consumo, uma vez que as partes envolvidas na avença se enquadram nos conceitos de fornecedor e consumidor, dispostos nos artigos 3º e 2º da Lei n. 8.078/90, respectivamente, sendo, portanto, imperioso que lhes sejam aplicados os preceitos insculpidos no Código de Defesa do Consumidor.

Dito isso, passo à análise das preliminares suscitadas pelas demandadas em suas contestações (fls. 86/93 e 111/128).

Quanto à incompetência absoluta deste Juizado, não prosperam as alegações da ré Taag Linhas Aéreas de Angola, uma vez que a simples incidência de tratados internacionais para a análise do feito não desloca a competência jurisdicional para a Justiça Federal. Assim, considerando os fatos descritos nos autos, a matéria de direito aplicável ao caso e, ainda, o disposto no artigo 3º, I, da Lei n. 9.099/95, entendo competente este Juízo para julgamento da lide.

No tocante à inépcia da inicial, também aduzida pela ré Taag Linhas Aéreas de Angola, não vislumbro a incidência dessa causa de indeferimento da petição inicial, pois a peça vestibular não incorre em quaisquer das hipóteses previstas no §1º do artigo 330 do Código de Processo Civil – tanto é que a defesa das requeridas restou plenamente passível de realização.

Por fim, no que diz respeito à ilegitimidade passiva arguida pela ré TVLX Viagens e Turismo S/A (ViajaNET), tenho que seu acolhimento é medida imperiosa. Consoante jurisprudência do Superior Tribunal de Justiça, inexiste responsabilidade solidária da agência de turismo que comercializa apenas as passagens aéreas quando o dano do consumidor advém da ingerência das atividades da empresa de transporte aéreo. Nesse sentido:

AGRAVO REGIMENTAL NO RECURSO ESPECIAL. TRANSPORTE AÉREO. INEXECUÇÃO DO SERVIÇO. AÇÃO DE INDENIZAÇÃO. AGÊNCIA DE TURISMO. ILEGITIMIDADE PASSIVA AD CAUSAM RECONHECIDA. 1. A jurisprudência deste Tribunal admite a responsabilidade solidária das agências de turismo apenas na comercialização de pacotes de viagens. 2. No caso, o serviço prestado pela agência de turismo foi exclusivamente a venda de passagens aéreas, circunstância que afasta a sua responsabilidade pelo efetivo cumprimento do contrato de transporte aéreo e autoriza o reconhecimento da sua ilegitimidade para figurar no polo passivo da ação indenizatória decorrente de cancelamento de voo. 3. Agravo regimental não provido. (STJ, AgRg no REsp 1453920/CE, Rel. Min. Ricardo Villas Bôas Cueva, Terceira Turma, j. 09/12/2014).

APELAÇÃO CÍVEL E RECURSO ADESIVO. AÇÃO DE INDENIZAÇÃO POR DANOS MATERIAIS E MORAIS DECORRENTES DE FALHA NA PRESTAÇÃO DE SERVIÇO DE COMPANHIA AÉREA. PARCIAL PROCEDÊNCIA NA ORIGEM. CONDENAÇÃO SOLIDÁRIA DAS EMPRESAS REQUERIDAS.   RECURSO DA PRIMEIRA RÉ. PRELIMINAR DE ILEGITIMIDADE PASSIVA AD CAUSAM, ACOLHIMENTO. INFORTÚNIO QUE SE DEU NO ÂMBITO DE INGERÊNCIA DAS ATIVIDADES DA EMPRESA DE TRANSPORTE AÉREO. ATUAÇÃO DA AGÊNCIA DE TURISMO QUE SE RESTRINGE À VENDA DE BILHETES AÉREOS. RESPONSABILIDADE SOLIDÁRIA TÃO SOMENTE EM CASO DE COMERCIALIZAÇÃO DE PACOTES DE VIAGENS. PRECEDENTES. EXCLUSÃO DO FEITO, EM RELAÇÃO A TAL PARTE. [...] (TJSC, Apelação Cível n. NUMERO_PROC, da Capital - Continente, rel. Des. Rodolfo Cezar Ribeiro Da Silva Tridapalli, Quarta Câmara de Direito Civil, j. 06-11-2017).

Portanto, DECLARO a ilegitimidade passiva da ré TVLX Viagens e Turismo S/A (ViajaNET) e, em relação a ela, EXTINGO o processo, sem resolução do mérito, nos termos do artigo 485, VI, do Código de Processo Civil.

Superadas as questões preliminares, passo ao exame do mérito, tão somente em relação à ré Taag Linhas Aéreas de Angola.

Cumpre fixar, então, o regramento aplicável ao caso em apreço.

No ano de 2017, o Supremo Tribunal Federal, ao julgar o Recurso Extraordinário n. 636.331/RJ, em sede de repercussão geral, assim decidiu:

Recurso extraordinário com repercussão geral. 2. Extravio de bagagem. Dano material. Limitação. Antinomia. Convenção de Varsóvia. Código de Defesa do Consumidor. 3. Julgamento de mérito. É aplicável o limite indenizatório estabelecido na Convenção de Varsóvia e demais acordos internacionais subscritos pelo Brasil, em relação às condenações por dano material decorrente de extravio de bagagem, em voos internacionais. 5. Repercussão geral. Tema 210. Fixação da tese: "Nos termos do art. 178 da Constituição da República, as normas e os tratados internacionais limitadores da responsabilidade das transportadoras aéreas de passageiros, especialmente as Convenções de Varsóvia e Montreal, têm prevalência em relação ao Código de Defesa do Consumidor". 6. Caso concreto. Acórdão que aplicou o Código de Defesa do Consumidor. Indenização superior ao limite previsto no art. 22 da Convenção de Varsóvia, com as modificações efetuadas pelos acordos internacionais posteriores. Decisão recorrida reformada, para reduzir o valor da condenação por danos materiais, limitando-o ao patamar estabelecido na legislação internacional. 7. Recurso a que se dá provimento. (STF, RE 636331, Relator  Min. Gilmar Mendes, Tribunal Pleno, j. 25/05/201).

Desse modo, na análise dos pedidos de indenização por danos materiais decorrentes de transporte aéreo, imperiosa a aplicação das normas internacionais pertinentes à matéria, sobretudo as Convenções de Varsóvia (promulgada, no ordenamento jurídico brasileiro, pelo Decreto n. 20.704/31) e de Montreal (promulgada, no Brasil, por meio do Decreto n. 5.910/06).

Quanto aos demais pedidos formulados, o exame deve ser realizado sob a ótica da legislação consumerista brasileira, uma vez que as partes envolvidas na avença se enquadram nos conceitos de fornecedor e consumidor, dispostos, respectivamente, nos arts. 3º e 2º do Código de Defesa do Consumidor.

Pois bem.

Infiro dos autos que ao autor adquiriu passagens aéreas da companhia ré para viagem internacional que compreendia os trechos Rio de Janeiro – São Paulo (16h35 às 17h35 do dia 14/03/2017), São Paulo – Luanda (19h25 do dia 14/03/2017 às 06h25 do dia 15/03/2017) e Luanda – Cidade do Cabo (09h às 14h15 do dia 15/03/2017) (fls. 27/29). Percebo, ademais, que o requerente havia adquirido passagem de Belo Horizonte para o Rio da Janeiro (12h às 13h do dia 14/03/2017) (fls. 66/69) para que desse início ao itinerário integrado e fornecido pela requerida.

Alega o demandante, contudo, duas falhas na prestação dos serviços contratados: 1) a falta de comunicação formal prévia a respeito do adiantamento do voo do Rio de Janeiro à São Paulo, o que o levou a adquirir passagem de ônibus para se descolar de Belo Horizonte ao Rio de Janeiro a tempo de despachar suas bagagens e embarcar na aeronave; e 2) o cancelamento do voo do Rio de Janeiro à São Paulo, em decorrência de falha mecânica da aeronave, o que o levou a chegar a seu destino final 27h15 (vinte e sete horas e quinze minutos) após o horário inicialmente previsto.

Assim, pugna o acionante pela condenação da acionada ao pagamento de indenização a título de danos materiais e morais.

Em contestação, a ré afirmou que foi realizado o contato automático a respeito da retificação do horário de decolagem do primeiro voo do itinerário, bem como informou que o cancelamento posterior deste mesmo voo foi ocasionado pela necessidade de manutenção da aeronave, aduzindo não ter havido ato ilícito e tampouco dano indenizável. Pleiteia, então, a improcedência dos pedidos exordiais. 

Adianto, no entanto, que razão assiste ao autor, uma vez que presentes os requisitos caracterizadores da responsabilidade civil da ré.

Quanto ao imbróglio concernente à antecipação do voo do Rio de Janeiro à São Paulo, prescreve o artigo 12 da Resolução n. 400/2016 da Agência Nacional de Aviação Civil (ANAC) que "As alterações realizadas de forma programada pelo transportador, em especial quanto ao horário e itinerário originalmente contratados, deverão ser informadas aos passageiros com antecedência mínima de 72 (setenta e duas) horas". A disposição é clara no sentido de que as informações devem ser prestadas aos passageiros, e não à eventual intermediador da compra dos bilhetes – como diz ter feito a parte requerida. De toda forma, esta não apresentou qualquer prova de que tenha realizado o contato prévio, de maneira formal, a respeito da alteração em questão. Não se desincumbiu, portanto, do ônus probatório que lhe é atribuído pelo artigo 373, II, do Código de Processo Civil.

Além disso, sobre o ponto, é cristalino o dever de informação adequada e clara a ser prestada pelos fornecedores de produtos e serviços, a teor do disposto no artigo 6º, III, do Código de Defesa do Consumidor – dever esse que não foi observado no caso dos autos, portanto.

No tocante ao cancelamento do voo, estabelece a Convenção de Montreal, em seu Artigo 19, que "O transportador é responsável pelo dano ocasionado por atrasos no transporte aéreo de passageiros, bagagem ou carga. Não obstante, o transportador não será responsável pelo dano ocasionado por atraso se prova que ele e seus prepostos adotaram todas as medidas que eram razoavelmente necessárias para evitar o dano ou que lhes foi impossível, a um e a outros, adotar tais medidas."

Ademais, em situação similar, já decidiu Turma Recursal do Judiciário catarinense:

RECURSO INOMINADO. AÇÃO INDENIZATÓRIA. VOO INTERNACIONAL. CANCELAMENTO POR MANUTENÇÃO DA AERONAVE. FATO PREVISÍVEL. RISCO DA ATIVIDADE. RESPONSABILIDADE OBJETIVA. FALHA NA PRESTAÇÃO DO SERVIÇO. AUSÊNCIA DE REALOCAÇÃO EM OUTRA AERONAVE. IMPEDIMENTO DE CHEGAR AO DESTINO. PASSAGEM DE CORTESIA. IRRELEVÂNCIA. DEVER DE INDENIZAR. "A necessidade de manutenção de aeronave não se enquadra como caso fortuito ou de força maior (CC, art. 393) porque era previsível, ou seja, embora se espere que a companhia aérea, em prol da segurança de seus passageiros e tripulação, proceda a revisões periódicas nas aeronaves antes de disponibilizá-las à locomoção de usuários, deverá fazê-lo - dentro de uma racional logística de atuação - a tempo e modo de não acarretar atraso ou o cancelamento de voos previamente contratados." (TJSC, Recurso Inominado n. NUMERO_PROC, de Joinville, rel. Des. Roberto Lepper, j. 28-05-2014). [...] (TJSC, Recurso Inominado n. NUMERO_PROC, de Rio do Sul, rel. Des. Sílvio Dagoberto Orsatto, Sexta Turma de Recursos - Lages, j. 26-07-2018).

Como bem exposto no precedente acima colacionado, a manutenção das aeronaves e a indisponibilidade de outros aviões para realizar a viagem planejada são de responsabilidade exclusiva da companhia aérea, compreendendo o risco da sua própria atividade e caracterizando fortuito interno quando ensejam dano aos consumidores. Portanto, não pode o fornecedor eximir-se de suas obrigações contratuais sob argumentos como o aqui analisado, restando imperiosa sua condenação ao pagamento de indenização pelos danos advindos de sua conduta ilícita, sobretudo se inexistente circunstância excepcional capaz de excluir sua responsabilidade – como é o caso dos autos.

Assim, reconheço a falha na prestação dos serviços contratados, seja pela ausência de informação adequada ao consumidor, seja pelo ilícito cancelamento do voo que compreendia o itinerário adquirido. 

Passo, então, a verificar os danos suscitados pelo acionante. 

No que concerne aos danos materiais, pretende o autor a condenação da ré ao ressarcimento de R$ 680,24 (seiscentos e oitenta reais e vinte e quatro centavos), referentes aos gastos com a passagem de ônibus de Belo Horizonte para o Rio de Janeiro; o deslocamento entre o aeroporto do Rio de Janeiro e a casa de seus parentes na capital carioca, tendo em vista que o voo para São Paulo foi adiado para o dia seguinte ao programado; a hospedagem não usufruída no dia 15/03/2017; e a diária de aluguel de veículo também não usufruída em virtude da chegada tardia na África do Sul. Busca também a determinação para que a requerida realize a restituição dos 6.783 (seis mil, setecentos e oitenta e três) pontos utilizados na aquisição de passagem aérea de Belo Horizonte para o Rio de Janeiro.

Analisando o acervo probatório amealhado aos autos, contudo, observo não ser possível o acolhimento total dos pedidos autorais, em que pese os danos sejam todos relacionados ao evento danoso em questão. 

Sobre as consequências do adiantamento do voo, entendo não ser possível a determinação para que a demandada restitua ao demandante as milhas requeridas, uma vez que não é a administradora do cadastro de pontos e, portanto, não tem legitimidade para o reembolso pretendido. Poderia a parte autora, assim, ter indicado o valor correspondente em dinheiro, a fim de que fosse possível eventual condenação, por exemplo. Mas não o fez.

De todo modo, não seria possível a restituição concomitante dos valores despendidos com a passagem aérea não usufruída e com a passagem de ônibus de Belo Horizonte para o Rio de Janeiro, sob pena de enriquecimento ilícito do autor. Assim, não sendo viável a reparação das milhas utilizadas, entendo cabível a condenação da ré ao reembolso da quantia despendida com o transporte terrestre, no valor de R$ 158,99 (cento e cinquenta e oito reais e noventa e nove centavos), devidamente comprovado à fl. 80.

Por outro lado, a respeito dos efeitos danosos do cancelamento do voo, percebo que o requerente comprovou, satisfatoriamente, o desembolso de R$ 92,01 (noventa e dois reais e um centavo) com o deslocamento entre aeroporto e residência de familiares na capital carioca, em função da falta de assistência material da companhia aérea por ocasião de adiamento de voo (fls. 38/39), bem como o gasto de R$ 132,50 (cento e trinta e dois reais e cinquenta centavos) com 1 (uma) diária não usufruída em território africado – sendo certo que o valor pretendido de R$ 265,00 (duzentos e sessenta e cinco reais) não é devido, posto que referente às 2 (duas) diárias contratadas (fls. 57/58). Quando à despesa com aluguel de veículo automotor, não foi apresentada qualquer prova nesse sentido – ônus que cabia à parte autora, consoante disposição do artigo 373, I, do Código de Processo Civil.

Assim, o dano material devidamente comprovado perfaz o montante de R$ 383,50 (trezentos e oitenta e três reais e cinquenta centavos), restando imperiosa a condenação da requerida ao pagamento da verba indenizatória.

Devo constar, no ponto, não haver impugnação específica pela acionada a respeito dos valores visados, em desatenção ao ônus que lhe é atribuído pelos artigos 341 e 373, II, do Código de Processo Civil.

Por fim, saliento que, muito embora a Convenção de Montreal prescreva, em seu Artigo 22, item 1, que "Em caso de dano causado por atraso no transporte de pessoas, como se especifica no Artigo 19, a responsabilidade do transportador se limita a 4.150 Direitos Especiais de Saque por passageiro" (o que corresponde, hoje, a pouco mais de R$ 20.000,00), a pretensão autoral está longe de alcançar o limite estabelecido na norma internacional.

Noutra senda, a respeito dos danos morais, pugna o demandante pela condenação da demandada ao pagamento de indenização de R$ 16.332,00 (dezesseis mil, trezentos e trinta e dois reais) (fls. 163/164).

Aplicável, aqui, a legislação consumerista brasileira.

Quanto à ocorrência de dano moral em situações de atraso de voo, salvo as hipóteses de exclusão de responsabilidade dos fornecedores  – não vislumbradas no caso em exame –, o simples fato da chegada do passageiro em seu destino final ocorrer horas depois do planejado já é capaz de, por si só, ensejar a indenização pela falha na prestação do serviço contratado, uma vez que o viajante vê-se privado de se locomover para o local desejado, nos termos e nas condições avençadas, sem qualquer motivo legítimo.

Desse modo, o dano extrapatrimonial opera-se, aqui, in re ipsa, ou seja, é presumido. Nesse sentido:

RECURSO INOMINADO. AÇÃO DE INDENIZAÇÃO POR DANOS MORAIS. ATRASO DE VOO. FALHA NA PRESTAÇÃO DE SERVIÇO. [...] "A postergação da viagem superior a quatro horas constitui falha no serviço de transporte aéreo contratado e gera o direito à devida assistência material e informacional ao consumidor lesado, independentemente da causa originária do atraso. O dano moral decorrente de atraso de voo prescinde de prova e a responsabilidade de seu causador opera-se in re ipsa em virtude do desconforto, da aflição e dos transtornos suportados pelo passageiro (REsp 128.0372/SP, Min. Ricardo Villas Bôas Cieva, j. 07.10.2014) [...] (TJSC, Recurso Inominado n. NUMERO_PROC, da Capital - Eduardo Luz, rel. Des. Cláudio Eduardo Regis de Figueiredo e Silva, Primeira Turma de Recursos - Capital, j. 26-07-2018).

A situação dos autos é agravada, ainda, pela ausência de informação adequada a respeito do serviço adquirido, bem como pela falta de assistência material quando do cancelamento do voo contratado.

Deve a requerida, portanto, ser condenada ao pagamento de indenização pelos danos morais advindos de sua conduta ilícita e suportados pela requerente.

Inexistentes parâmetros objetivos para a fixação da indenização por dano extrapatrimonial, e estando essa no arbítrio motivado do magistrado, na forma do art. 946 do Código Civil, algumas particularidades hão de ser levadas em consideração em relação a cada litigante. Ou seja, incumbe ao magistrado a fixação de verba que corresponda, tanto quanto possível, à situação sócio-econômica do ofensor, sem perder de vista a necessidade de avaliação da repercussão do evento danoso na vida da vítima.

Essas questões exigem que o montante reparatório esteja embasado em critérios de razoabilidade, tendentes a reconhecer e condenar o réu a pagar valor que não importe enriquecimento sem causa ao lesado, mas uma efetiva reparação de caráter moral e uma séria reprimenda ao ofensor, tornando desvantajosa a reincidência. 

Logo, considerando o contexto fático e jurídico narrado, bem como os valores arbitrados por este Juízo em situações similares, tenho por razoável a fixação do montante indenizatório no valor de R$ 15.000,00 (quinze mil reais).


P. R. I.

Arquivem-se oportunamente. 


Florianópolis (SC), 26 de outubro de 2018.


Ana Luisa Schmidt Ramos 

Juíza Substituta
