# Supplementary material for: Regression applied to legal judgments to predict compensation for immaterial damage
Source: PeerJ Comput Sci. 2023 Mar 23;9:e1225. doi: 10.7717/peerj-cs.1225 (PMC10280496; doi:10.7717/peerj-cs.1225)
Supplement: Supplemental Information 2 [file peerj-cs-09-1225-s002.zip › 133.txt]

Autos n° NUMERO_PROC 

Ação: Procedimento do Juizado Especial Cível/PROC 

Autor: AUTOR


Réu: REU


Vistos, etc.

I – RELATÓRIO

Relatório dispensado, nos termos do art. 38 da Lei 9.099/1995.

II - FUNDAMENTAÇÃO

Trata-se de Ação Condenatória ajuizada por AUTOR contra REU. 

Julgo antecipadamente o feito, porquanto a solução dos autos pode ser obtida da análise do direito que disciplina a matéria, bem como pelo fato de que as provas carreadas são suficientes para a formação de meu convencimento. Valho-me, pois, do art. 355, I, do Código de Processo Civil.

De plano, afasto a alegação de ausência de assinatura do procurador na contestação, pois assinada eletronicamente.

Além disso, impende ressaltar que a presente demanda se consubstancia em relação de consumo -  uma vez que as partes envolvidas na avença se enquadram nos conceitos de fornecedor e consumidor, dispostos nos arts. 3º e 2º da Lei 8.078/1990, respectivamente - sendo, portanto, imperioso que lhe sejam aplicados os preceitos insculpidos no Código de Defesa do Consumidor.

Sustenta o Autor que realizou viagem no trecho Porto Alegre – Florianópolis, na data de 14/05/2017, pela companhia Ré. Segundo aduz, ao chegar de Porto Alegre o Autor percebeu que sua bagagem estava aberta ao retirá-la da esteira, verificando que alguns objetos haviam sido subtraídos, como pen drive 646B, perfume Giorgio Armani, óculos Ray Ban, camisa polo Beagle e medicamentos. Assim, afirma ter preenchido o relatório de irregularidades com bagagem, número 973457. Alega, também, que na data de 16/05/2017, (02) dois dias após o ocorrido, recebeu e-mail da empresa Ré informando já ter iniciado o processo de indenização pelos objetos furtados e propondo duas opções de reparação do dano, podendo o Autor escolher quantia no valor de R$ 76,30 (setenta e seis reais e trinta centavos), ou 3.537 (três mil quinhentos e trinta e sete) milhas (fl. 22/23), as quais não foram aceitas.

Diante disso, requer a condenação da Ré ao ressarcimento dos bens perdidos totalizando o valor de R$ 1.510,00 (um mil quinhentos e dez reais), bem como ao pagamento de indenização a título de danos morais no valor de R$ 10.000,00 (dez mil reais).

Em sede de contestação, aduz a Ré que o Autor não comprovou a ocorrência dos danos alegados. Além disso, impugna a inversão do ônus da prova e sustenta que o Autor não declarou os objetos constantes em sua bagagem no momento do embarque. Ainda, afirma que os objetos supostamente subtraídos deveriam ter sido transportados na bagagem de mão. Refuta, por fim, a ocorrência de danos morais, pois considera que a situação não atingiu direitos da personalidade.

Pois bem. 

Nos termos do artigo 734 do Código Civil, "o transportador responde pelos danos causados às pessoas transportadas e suas bagagens, salvo motivo de força maior, sendo nula qualquer cláusula excludente da responsabilidade."

Ademais, tratando-se de relação de consumo, a responsabilidade da Ré é objetiva, nos termos do art. 14 do Código de Defesa do Consumidor, de modo que é desnecessária a comprovação de culpa ou dolo. Portanto, verificada conduta antijurídica da prestadora de serviço e o dano sofrido pelo consumidor, exsurge o dever de indenizar.

Analisando os autos observo que o Autor acostou e-mail enviado pela central de indenização da Ré informando a iniciação do processo ressarcitório e oferecendo opções de escolha a fim de reparar os danos decorrentes da diferença de peso apresentado na bagagem (fl.22).

Dessa forma, apesar da Ré alegar em contestação não haver diferença de peso da bagagem, deixou de comprovar cabalmente o fato, visto que apenas apresentou imagens do seu sistema interno - prova unilateral facilmente adulterável. 

Assim, verifico verossimilhança nas alegações do Autor e está caracterizada o ato ilícito, importando a condenação da Ré ao ressarcimento dos danos materiais.

Demais disso, a Ré não se desincumbiu de provar que exigiu do Autor, quando do embarque, o arrolamento dos seus pertences, com a declaração dos respectivos valores, na forma do art. 734, parágrafo único, do Código Civil, não podendo se beneficiar da sua própria desídia. 

Destarte, observo que não houve violação às normas da Agência Nacional de Aviação Civil - ANAC, já que esta dispõe sobre o dever do usuário de transporte aéreo levar bens de valor e objetos eletrônicos na bagagem de mão. No caso, os objetos extraviados são itens que não se enquadram na classificação da ANAC, sendo normalmente levados numa viagem, não se justificando, portanto, transportá-los na bagagem de mão.

Assim, percebo que a companhia aérea não demonstrou a entrega de formulário para declaração de bens, tampouco provou a inexistência do prejuízo material ou que os bens indicados pelo Autor condizem com as exigências do transporte na bagagem de mão, ônus que lhe competia. Portanto, exsurge o seu dever de indenizar.

No tocante ao pleito de danos morais, é flagrante que a situação ocorrida e gerada pela Ré causou transtorno e angústia ao Autor, manifestados na insegurança com relação ao destino de seus pertences. Assim, constato ter havido efetivo abalo moral ao requerente, devendo a Ré ser condenada a indenizá-lo.

Nesse sentido:


RECURSO INOMINADO. AÇÃO DE INDENIZAÇÃO POR DANOS MATERIAIS E MORAIS. TRANSPORTE AÉREO. RELAÇÃO DE CONSUMO. RESPONSABILIDADE PELO TRANSPORTE DE BAGAGENS. FURTO DE BAGAGEM NO TRANSCURSO DO VOO. COMPROVAÇÃO DE DIFERENÇA DE 1 KG A MENOS, QUANDO DO RECEBIMENTO DA BAGAGEM. DEFEITO NA PRESTAÇÃO DO SERVIÇO. RESPONSABILIDADE OBJETIVA DO FORNECEDOR. DEVER DE INDENIZAR MATERIAL (R$ 800,00) E MORALMENTE (FIXADO EM R$ 5.000,00). O CONSUMIDOR. PEDIDO DE MINORAÇÃO DO QUANTUM AUSÊNCIA DE DEMOSTRAÇÃO DE TODOS OS OBJETOS FURTADOS. ÔNUS QUE CABIA À PRESTADORA DO SERVIÇO. DANO MORAL EXISTENTE. DEVER DE INDENIZAR CONFIGURADO. QUANTUM INDENIZATÓRIO MANTIDO, EIS QUE ATENDE AOS PARÂMETROS DA RAZOABILIDADE E DA PROPORCIONALIDADE À LESÃO SOFRIDA. "A indenização deve ser fixada em termos razoáveis, não se justificando que a reparação venha a constituir-se em enriquecimento indevido, considerando que se recomenda que o arbitramento deva operar-se com moderação, proporcionalmente ao grau de culpa, ao porte empresarial das partes, às suas atividades comerciais e, ainda, ao valor do negócio, orientando-se o juiz pelos critérios sugeridos pela doutrina e pela jurisprudência, com razoabilidade, valendo-se de sua experiência e do bom senso, atento à realidade da vida, notadamente à situação econômica atual e as peculiaridades de cada caso". (STJ. REsp n. 171.084, 4ª Turma, rel. Min. Sálvio de Figueiredo Teixeira).(TJSC, Recurso Inominado n. NUMERO_PROC, de Capital – Norte da Ilha. Rel. Rudson Marcos, j. 10/03/2016). (grifei)


Acerca do quanto devido, inexistentes parâmetros objetivos para a fixação do dano moral e estando esta no arbítrio motivado do magistrado, na forma do art. 946 do Código Civil, algumas particularidades hão de ser levadas em consideração em relação a cada litigante. Ou seja, incumbe ao magistrado a fixação de verba que corresponda, tanto quanto possível, à situação socioeconômica do ofensor, sem perder de vista a necessidade de avaliação da repercussão do evento danoso na vida da vítima.

Nesse contexto, devem ser levadas em conta as circunstâncias do caso concreto. Assim, verificando o desaparecimento de alguns objetos da mala do Autor no momento da retirada de sua bagagem, fixo a quantia de R$ 3.000,00 (três mil reais) para este a título de indenização pelos danos morais sofridos. 

Após fixar o valor da indenização, cabe dizer que a correção monetária flui do arbitramento (enunciado 362 da Súmula do STJ) e os juros de mora da citação (falta de cumprimento dos deveres do contrato firmado entre as partes - (STJ, EDcl no REsp 400843 / RS, Relator Ministro CARLOS ALBERTO MENEZES DIREITO, j. em 09.08.2007)).


P. R. I.

Arquivem-se oportunamente. 


Florianópolis (SC), 28 de novembro de 2018.


Leone Carlos Martins Júnior

Juiz  de Direito
