# Supplementary material for: Regression applied to legal judgments to predict compensation for immaterial damage
Source: PeerJ Comput Sci. 2023 Mar 23;9:e1225. doi: 10.7717/peerj-cs.1225 (PMC10280496; doi:10.7717/peerj-cs.1225)
Supplement: Supplemental Information 2 [file peerj-cs-09-1225-s002.zip › 134.txt]

Autos n° NUMERO_PROC 


Ação: Procedimento do Juizado Especial Cível/PROC 

Autor: AUTOR


Réu: REU


	Vistos, em sentença.

Trata-se de ação de indenização por danos morais proposta por AUTOR contra Azul Linhas Aéreas S/A.

Dispensado relatório nos termos do artigo 38, da Lei nº 9.099/95, passo a decidir. 

O feito comporta julgamento antecipado, nos moldes do art. 355, I, do Código de Processo Civil, haja vista que as provas presentes nos autos são suficientes para o deslinde do caso.

Anoto que os autos tratam de típica relação de consumo, pois as partes se enquadram nos conceitos jurídicos de consumidor e fornecedor de serviços, conforme os artigos 2º e 3º do Código de Defesa do Consumidor, respectivamente.

Alegou a autora na inicial que adquiriu a passagem aérea com a requerida, de Alta Floresta/MT para Florianópolis, com conexão em Cuiabá, no dia 20/08/2017, às 14h15. Sustentou que o voo foi cancelado e recebeu a orientação de que deveria procurar um hotel, mas que como sua irmã reside na referida cidade, foi acomodada por esta em sua casa. Após, recebeu contato da companhia requerida, em que esta ofereceu acomodação em ônibus para pegar o voo em Cuiabá, o que foi recusado pela autora em razão de seus problemas ortopédicos. Expõe que foi alocada em voo para o dia seguinte, mais de 24hrs depois do horário pactuado, de modo que, ao final, requereu danos morais pelo abalo e estresse suportados.

A requerida, por sua vez, sustentou em contestação que, em razão do dever de primarem pela segurança dos passageiros, foi necessária a realização de uma manutenção não programada na aeronave, o que justifica o atraso ocorrido. Em sequência, a requerida confirmou o adiamento do voo da requerente para o dia seguinte e afirmou que prestou todo o auxílio, acomodando-os no próximo voo disponível e fornecendo hospedagem. No mais, impugnaram a inversão do ônus da prova, alegaram a existência de excludente de responsabilidade e afirmaram a inexistência de danos morais, pleiteando, ao final, a improcedência de todos os pedidos formulados (fl. 18-30).

Em primeiro lugar, cumpre realizar importantes apontamentos acerca do instituto da inversão do ônus da prova. Embora alegue o réu a impossibilidade da inversão em virtude da inexistência de qualquer verossimilhança ou hipossuficiência da parte ou que a inversão não isenta a parte de comprovar os fatos constitutivos do seu direito, tal afirmação não deve prosperar. 

A inversão do ônus da prova vem prevista no art. 6º, inc. VIII, do Código de Defesa do Consumidor, o qual estabelece os direitos básicos. Verifica-se, assim, que se trata de importante prerrogativa de proteção ao consumidor que objetiva a diminuição das desigualdades e vulnerabilidades existentes entre as partes da relação consumerista e a promoção da justiça. Nos termos do aludido artigo, a inversão do ônus probatório acontece a critério do juiz, quando verificada a verossimilhança das alegações ou a hipossuficiência do consumidor. 

Com efeito, o art. 373, caput e §1º do Código de Processo Civil ainda determina que a distribuição do ônus probatório ocorra de forma dinâmica, todavia, previu expressamente a possibilidade da ocorrência de forma diversa nos casos em que haja previsão legal ou necessidade diante das peculiaridades do caso concreto, “relacionadas à impossibilidade ou à excessiva dificuldade de cumprir o encargo nos termos do caput ou à maior facilidade de obtenção da prova do fato contrário”. 

De qualquer forma, a autora junta os bilhetes de passagem, nos quais constam que o retorno se deu no dia 21/08/2017, em desacordo com o previsto no recibo e na reserva aérea (fls. 9/11).

A requerida, no entanto, apresentou cópia do relatório de manutenção da aeronave (fl. 39).

Razão assiste à parte autora.

Em que pese o esforço argumentativo da requerida, a alegação de necessidade de manutenção extraordinária/não programada na aeronave, com o objetivo de assegurar a segurança dos passageiros, não elide a responsabilidade da ré. Isso porque, de acordo com o entendimento do Tribunal de Justiça de Santa Catarina, a manutenção de aeronave não é situação imprevisível ou inevitável, não afastando assim a responsabilidade da empresa em indenizar os eventuais danos causados. 

Sobre as obrigações quanto ao fornecimento dos serviços da ré, destaca-se o art. 22 do CDC: "Os órgãos públicos, por si ou suas empresas, concessionárias, permissionárias ou sob qualquer outra forma de empreendimento, são obrigados a fornecer serviços adequados, eficientes, seguros e, quanto aos essenciais, contínuos."

Ainda, o serviço é defeituoso quando não fornece a segurança que o consumidor espera. É nítida e reconhecida pela empresa requerida o atraso na prestação de serviços, de forma que autora, por culpa da companhia demandada  cancelamento do voo -, foi reagendada para voo no dia 21/08/2017, isto é, um dia depois do acordado.

Desse modo, a quebra dessa confiança acarreta defeito na prestação do serviço, passível de indenização. 

No caso dos autos, o atraso e a espera de aproximadamente 24 (vinte e quatro) horas e um pernoite não planejado, efetivamente resultou em danos morais. 

Com efeito, ainda que se tenha verificado nos autos que a requerida reacomodou a autora em voo que partiria no dia seguinte para Florianópolis, tal fato não tem o condão de ilidir a condenação por danos morais, pois essa indenização tem por finalidade minorar os efeitos psicológicos causados pelo ato danoso, não possuindo qualquer ligação com a esfera patrimonial. 

Neste sentido: 

O dano moral decorrente de atraso de voo opera-se in re ipsa. O desconforto, a aflição e os transtornos suportados pelo passageiro não precisam ser provados, na medida em que derivam do próprio fato" (STJ, 4ª Turma, Rel. Min. Raul Araújo, AgRg no Ag 1306693/RJ, j. 16-8-2011).


INDENIZAÇÃO POR DANOS MATERIAIS E MORAIS. ATRASO DE VOO NACIONAL EM FUNÇÃO DA NECESSIDADE DE MANUTENÇÃO NÃO PROGRAMADA DA AERONAVE QUE FARIA O PERCURSO. FALHA NA PRESTAÇÃO DO SERVIÇO CARACTERIZADA. FORTUITO INTERNO QUE NÃO AFASTA A RESPONSABILIDADE CIVIL. PREJUÍZOS MATERIAIS DEMONSTRADOS POR MEIO DE COMPROVANTES QUE NÃO FORAM IMPUGNADOS. RESSARCIMENTO DEVIDO. DANOS MORAIS. CIRCUNSTÂNCIA QUE ULTRAPASSA O MERO DISSABOR. DEVER DE INDENIZAR CARACTERIZADO. ABALO, ADEMAIS, QUE SE CONFIGURA IN RE IPSA, CONFORME PRECEDENTES DO STJ. VALOR REPARATÓRIO, NO ENTANTO, QUE DEVE SER REDUZIDO. QUANTIA DE R$ 5.000,00 (CINCO MIL REAIS) QUE SE MOSTRA MAIS ADEQUADA PARA COMPENSAR AS DEMANDANTES E PUNIR A DEMANDADA. JUROS DE MORA QUE DEVERÃO TER INÍCIO A PARTIR DA CITAÇÃO. RESPONSABILIDADE CONTRATUAL (CC ART. 405). ACOLHIMENTO TAMBÉM NESTE PONTO. RECURSO PROVIDO EM PARTE. (TJSC, Apelação Cível n. NUMERO_PROC, da Capital, rel. Des. Maria do Rocio Luz Santa Ritta, Terceira Câmara de Direito Civil, j. 26-09-2017).

No tocante ao valor, considerando as peculiaridades do caso, as condições financeiras dos envolvidos, os princípios da razoabilidade e da proporcionalidade, resta fixado em R$ 5.000,00 (cinco mil reais) para cada parte autora. 


Arquivem-se oportunamente.


				Florianópolis (SC), 30 de outubro de 2018.


Ana Luisa Schmidt Ramos 

Juíza Substituta
