# Supplementary material for: Regression applied to legal judgments to predict compensation for immaterial damage
Source: PeerJ Comput Sci. 2023 Mar 23;9:e1225. doi: 10.7717/peerj-cs.1225 (PMC10280496; doi:10.7717/peerj-cs.1225)
Supplement: Supplemental Information 2 [file peerj-cs-09-1225-s002.zip › 135.txt]

Autos n° NUMERO_PROC 

Ação: Procedimento do Juizado Especial Cível/PROC 

Autor: AUTOR


Réu: REU


Vistos, etc.


Trata-se de ação consumerista indenizatória proposta por Fernado Loeser Alves de Souza em face de Gol Linhas Aéreas Inteligentes.  

Dispensado o relatório, na forma da parte final do art. 38 da Lei 9.099/95.

Decido.

Conforme requerimento de fl. 122 e artigo 355, do Código de Processo Civil, julgo antecipadamente a lide.

No caso, aplica-se o Código de Proteção e Defesa do Consumidor, eis que as partes se enquadram na definição de consumidor e fornecedor, consoante artigos 2º e 3º da Lei n. 8.078/90.

Assim, resta evidente que a presente demanda deve ser julgada sob os escopos da legislação consumerista. Defiro a inversão do ônus da prova. 


Retificação do polo passivo

A ré requereu a retificação do polo passivo para constar Gol Linhas Aéreas S/A, entretanto não se pode exigir do consumidor que saiba quem é a holding e quem é a controladora do grupo,sendo aplicável à espécia a teoria da aparência. 


Neste sentido:


APELAÇÃO CÍVEL. TRANSPORTE. TRANSPORTE DE PESSOAS. AÇÃO CONDENATÓRIA POR DANOS MATERIAIS E MORAIS. CANCELAMENTO INJUSTIFICADO DE VOO. ATRASO EM EMBARQUE DE PASSAGEIROS. FALTA DE ASSISTÊNCIA NO PERÍODO DE ATRASO. ILEGITIMIDADE PASSIVA "AD CAUSAM". DANOS MORAIS. DANO MATERIAL. COBRANÇA DE MULTA POR EXCESSO DE BAGAGEM. MULTA POR LITIGÂNCIA DE MÁ-FÉ. 1- Deve ser rejeitada a preliminar de ilegitimidade passiva "ad causam" argüida pela co-ré Gol Linhas Aéreas Inteligentes S.A., na esteira da jurisprudência consolidada desta Corte. Ainda que a empresa seja apenas a sociedade controladora, não sendo responsável por qualquer operação direta de transporte aéreo, foi ela que figurou como prestadora de serviços perante o consumidor, de modo que, à luz da Teoria da Aparência, responde pelos danos decorrentes da relação jurídica firmada. 2- Não respaldadas por efetivo lastro probatório, nos autos, as alegações de caso fortuito ou força maior não se prestam a afastar a responsabilidade das companhias aéreas rés, de caráter objetivo, quanto aos danos morais e materiais reclamados. 3- Dano moral que se qualifica como "in re ipsa", no caso concreto, seja pelo cancelamento imotivado do vôo inicialmente aprazado pelos autores, seja pelo atraso no embarque do vôo em que colocados, seja, ainda, pela falta de assistência aos consumidores-passageiros, nesse interregno. 4- Na fixação do montante indenizatório por gravames morais, deve-se buscar atender à duplicidade de fins a que a indenização se presta, atentando para a capacidade do agente causador do dano, amoldando-se a condenação de modo que as finalidades de reparar a vítima e punir o infrator (caráter pedagógico) sejam atingidas. "Quantum" majorado para R$12.000,00 (doze mil reais). 5- Pedido autoral de afastamento de qualquer penalidade por excesso de bagagem que não se acolhe. Não constatação, no caso, de qualquer incongruência entre a normativa regulamentar que rege a matéria, de um lado, e, de outro, os ditames do Código de Defesa do Consumidor e o disposto no Código Civil, relativamente ao contrato de transporte. 6- Percentual do cálculo da multa por litigância de má-fé que se mantém com base no valor da causa, não no valor da condenação, como requerido pelos autores. Preliminar de ilegitimidade passiva "ad causam" rejeitada. Apelo das co-rés desprovido. Recurso adesivo parcialmente provido. (Apelação Cível Nº 70067170035, Décima Segunda Câmara Cível, Tribunal de Justiça do RS, Relator: Umberto Guaspari Sudbrack, Julgado em 28/04/2016)


Afasto a preliminar arguida pela ré.


Dos danos morais. 

Sustenta o autor que adquiriu passagem com data prevista para o dia 25/03/2017 às 06h00, partindo da cidade de Foz do Iguaçu – com chegada  prevista para às  07h00 na cidade de Curitiba. Acontece que a empresa ré,durante o voo,  informou não ser possível realizar o pouso em Curitiba e que a aeronave seguiria até Florianópolis/SC. Após 20 minutos o avião pousou em Florianópolis. O autor permaneceu por mais de 02 horas trancado na aeronave sem informações e com ventilação precária que lhe causou extremo desconforto. Na sequência foram comunicados de que a aeronave não retornaria ao destino e que os passageiros seguiriam de ônibus para Curitiba sendo orientados que pegassem sua bagagens.  O autor aguardou por mais uma hora até que partisse de ônibus para o seu destino.

Destaca que não foi concedida opção de outro voo como prevê a Resolução 141 da ANAC, tampouco voucher para alimentação, chegando ao destino às 14h00, sete horas após o previsto. A empresa autora forneceu ao autor, após muita insistência uma declaração de voo, com a constatação de pouso alterado em razão de QGO, dificultando a compreensão do conteúdo.

Juntou aos autos informações da Infraero dando conta de que as aterrisagens e decolagens do dia transcorreram normalmente em Curitiba, naquele dia, inclusive com partidas e saídas bem próximas ao horário previsto. Diante disso, o autor afirma que o serviço prestado foi falho, em decorrência do atraso de sete horas, a falta de uma comunicação adequado com o consumidor, falta de assistência e alimentação adequada.  

Exsurge cristalina dos fatos supra, corroborados pela prova documental carreada aos autos (fls. 26-27 ), a falha na prestação de serviços pela ré, que não respeitou o horário estabelecido para chegada, sonegou informações e não prestou assistência e alimentação nos moldes pleiteados no contrato, e, ainda, com sua atitude, submeteu o autor a uma atraso de 07 horas. 

Sobre as obrigações quanto ao fornecimento dos serviços da ré, dispõe o art. 22 do CDC: "Os órgãos públicos, por si ou suas empresas, concessionárias, permissionárias ou sob  qualquer outra forma de empreendimento, são obrigados a fornecer serviços adequados, eficientes, seguros e, quanto aos essenciais, contínuos."

A empresa ré pretende eximir-se da responsabilidade de indenizar o autor em razão de uma excludente de responsabilidade, na modalidade força maior em razão das questões meteorológicas, pois no dia da viagem realizada o avião não teve como pousar na cidade de Curitiba/PR devido ao mau tempo.

Entretanto o autor às fls. 05 da exordial comprova as partidas de  aeronaves da mesma companhia e de outras, no mesmo horário previsto para a chegada da aeronave da empresa ré, o que afasta o argumento de condição climática desfavorável. 

Ademais a empresa ré não se desincumbiu do ônus que lhe competia, por força da inversão do ônus da prova pelo Código de Defesa do Consumidor (Art. 6º, inc. VIII), uma vez que deixou de produzir provas para desconstituir o que foi alegado e apresentado pelo autor. Também, não é argumento suficiente a alegação de que a ré reacomodou o autor em um ônibus, para a cidade de Curitiba e que forneceu vouchers referentes à alimentação, conforme documento de fl. 45. 

No caso, a extensão do tempo da viagem do autor, o qual tinha a expectativa de chegar ao destino final no início da manhã as 07h do dia 25 de março, e entretanto só após 07 horas ter chego ao seu rumo, sem as devidas informações, e assistência efetivamente resultou em danos morais, mormente considerando ainda que o autor ficou trancado por duas horas na aeronave com um ventilação insubsistente que causou extremo desconforto. Tocante a assistência material, nota-se que não foi oportunizado outra opção de voo, mas tão somente transporte rodoviário realizado por ônibus, o qual é reconhecidamente mais lento. 

Muito embora a empresa aérea tenha tentado minimizar os desconfortos decorrentes do atraso na viagem, sabe-se que a indenização por dano moral tem por finalidade minorar os efeitos psicológicos e traumáticos causados pelo ato danoso, os quais, muitas vezes, repercutem preponderantemente na recuperação da vítima, inexistindo na legislação uma qualificação definida para se reparar as dores, as angústias e aflições sofridas pelo autor.

 Neste sentido: 

“Inclusive, acerca do tema, estabelece o Superior Tribunal Justiça que "o dano moral decorrente de atraso de voo opera-se in re ipsa. O desconforto, a aflição e os transtornos suportados pelo passageiro não precisam ser provados, na medida em que derivam do próprio fato" (STJ, 4ª Turma, Rel. Min. Raul Araújo, AgRg no Ag 1306693/RJ, j. 16-8-2011).


Destaco precedente desta Turma de Recursos de Santa Catarina:

    RESPONSABILIDADE CIVIL. INDENIZAÇÃO POR DANOS MATERIAIS E MORAIS. CANCELAMENTO DESMOTIVADO DE BILHETE AÉREO. SENTENÇA DE PROCEDÊNCIA. INSURGÊNCIA DA PARTE RÉ. SUPOSTO CANCELAMENTO REQUERIDO PELOS DEMANDANTES. CONDUTA ABUSIVA E DESRESPEITOSA PERANTE O CONSUMIDOR. FALHA NA PRESTAÇÃO DE SERVIÇO. DANO MATERIAL REFERENTE À AQUISIÇÃO DE NOVOS BILHETES MANTIDO. DANO MORAL PRESUMIDO. MANUTENÇÃO. ATENÇÃO AOS PRINCÍPIOS DA RAZOABILIDADE E PROPORCIONALIDADE. RECURSO CONHECIDO E NÃO PROVIDO.    As companhias aéreas precisam manter um sistema de informações eficaz a fim de que o serviço seja prestado ao consumidor de forma adequada, eficiente, segura e fiel ao que foi contratado. O cancelamento desmotivado de bilhete é prática abusiva e desrespeitosa perante o consumidor, o qual sofre diversos transtornos decorrentes do atraso da viagem, reservas e compromissos antecipadamente programados e, ainda, da frustração da expectativa de retorno a sua residência.   É objetiva, baseada na teoria do risco administrativo e nas disposições consumeristas que tratam de fato do serviço, a responsabilidade da concessionária de serviço público de transporte aéreo em decorrência de cancelamento de voo, pelos prejuízos econômicos e psicológicos a este causados. Inteligência dos artigos 37, § 6º, da CRFB/88 e 6º, 14 e 22, do CDC.    O valor da indenização por dano moral deve ser arbitrado em atenção ao princípio da proporcionalidade, levando-se em consideração, de um lado, a gravidade do ato danoso e do abalo suportado pela vítima e, de outro, o aspecto sancionatório ao responsável pelo dano, a fim de coibir a reiteração da conduta lesiva.  (TJSC, Apelação Cível n. NUMERO_PROC, da Capital, rel. Des. Sebastião César Evangelista, Segunda Câmara de Direito Civil, j. 18-05-2017).


Ainda: 


"RECURSO INOMINADO – AÇÃO DE INDENIZAÇÃO POR DANOS MORAIS – ATRASO DE VOO POR NECESSIDADE DE MANUTENÇÃO DA AERONAVE – FATO PREVISÍVEL QUE SE INSERE NOS RISCOS DA ATIVIDADE EXPLORADA – AUSÊNCIA DE EXCLUDENTE DE RESPONSABILIDADE. CONTRATO DE TRANSPORTE DESCUMPRIDO – ELASTECIMENTO DA VIAGEM EM 13 HORAS – DANO MORAL A SER INDENIZADO. EXTENSÃO DO DANO A SER VERIFICADA PELAS CIRCUNSTÂNCIAS DO CASO CONCRETO (EQUIDADE) – INTERPRETAÇÃO DO ART. 944 DO CÓDIGO CIVIL. GRAU DE CULPA LEVE DA EMPRESA – COMPANHIA QUE ADOTOU AS MEDIDAS IMPOSTAS PELA ANAC – OFERECIMENTO DE HOSPEDAGEM, ALIMENTAÇÃO E TRANSPORTE COMPROVADO – ASSISTÊNCIA MATERIAL SUFICIENTE E SATISFATÓRIA. CONDIÇÕES PESSOAS DA VÍTIMA DO EVENTO – DEMONSTRAÇÃO DE MÉDIA REPERCUSSÃO NA VIDA DO CONSUMIDOR  (PERDA DE COMPROMISSOS PROFISSIONAIS). REDUÇÃO DO QUANTUM INDENIZATÓRIO QUE SE IMPÕE – FIXAÇÃO EM R$5.000,00 QUE SE APRESENTA ADEQUADA – RECURSO CONHECIDO E PARCIALMENTE PROVIDO" (Recurso Inominado n. NUMERO_PROC da Capital, Relator: Marcelo Carlin). 


Restou incontroverso que o voo com origem de Foz de Iguaçu com destino à Curitiba teve seu curso alterado, tendo os passageiros pousado em Florianópolis. Alcançando seu destino apenas sete horas após a previsão. Ademais não foram prestadas as informações condizentes sobre as intercorrências. Tampouco foi realizada a assistência material devida, já que  voucher concedido no valor de R$18,00( dezoito reais) não se mostra condizente para uma período de 07 horas decorridas .

Para que a responsabilidade não recaísse na empresa, ela deveria comprovar cabalmente a ocorrência da excludente de ilicitude. Contudo, tal circunstância inocorreu no caso.

A ré aponta a condições meteorológicas desfavoráveis, reproduzindo a informação de aeroporto abaixo do limite no horário de 05h05, fls. 106.Ocorre que, conforme comprovado pelo autor no horário das 07h00, outras aeronaves pousaram no destino, como se nota às fls.05, destarte tal informe não se mostra apto para comprovar a suposta excludente de responsabilidade civil.

Pode-se inferir a viabilidade da operação, pois a maioria dos voos previstos operaram dentro da normalidade. 

Desse modo, a inocorrência da excludente de ilicitude acarreta defeito na prestação do serviço.

Configurada a falha na prestação de serviços, o autor tem direito de ser reparado.

No tocante ao valor, considerando as peculiaridades do caso, as condições financeiras dos envolvidos, os princípios da razoabilidade e da proporcionalidade, resta fixado em R$ 10.000,00 (dez mil reais) para o autor. 

2. Dos danos materiais. 

O autor narrou que despendeu o valor de R$38,50 (trinta e oito reais e cinquenta centavos) comprovados as fls.03 para arcar com as despesas com alimentação.

 A ré, por sua vez, comprovou ter oferecido R$18,00 (dezoito reais) para  assistência material ao autor, o que se mostrou insuficiente ante o comprovante dos gastos realizados pelo autor. 

Dessa forma, é devida à indenização do valor de R$ 38,50 (trinta e oito reais e cinquenta centavos) para o autor a fim de ressarcir as despesas com alimentação. 


Desta forma, resta claro e cristalino o dever de indenizar.

Colhe-se da jurisprudência: 

   APELAÇÃO CÍVEL. DIREITO DO CONSUMIDOR. AÇÃO DE INDENIZAÇÃO POR DANOS MORAIS. EMPRESA DE TRANSPORTE AÉREO. ATRASO EM VOO DE APROXIMADAMENTE ONZE HORAS. SENTENÇA PROCEDENTE.   INSURGÊNCIA DA EMPRESA REQUERIDA. ATRASO RECONHECIDO. ALEGAÇÃO DE AFASTAMENTO DA RESPONSABILIDADE CIVIL POR CASO FORTUITO/FORÇA MAIOR, CONSUBSTANCIADO NA NECESSIDADE DE MANUTENÇÃO NÃO PROGRAMADA DA AERONAVE POR FORÇA DE PROBLEMAS MECÂNICOS. INSUBSISTÊNCIA. AUSÊNCIA DE PROVAS DA ALEGADA EXCLUDENTE DE ILICITUDE. SITUAÇÃO QUE CONFIGURA FALHA NO SERVIÇO. ABALO MORAL. DEVER DE INDENIZAR CONFIGURADO. EVENTO QUE ULTRAPASSA O MERO DISSABOR. PASSAGEIRO DESAMPARADO, QUE TEVE DE PERNOITAR NO AEROPORTO AGUARDANDO NOVO VOO POR SIGNIFICATIVO PERÍODO DE TEMPO, SEM QUE LHE FOSSE PRESTADA ASSISTÊNCIA PARA FINS DE ACOMODAÇÃO OU ALIMENTAÇÃO.    "A postergação da viagem superior a quatro horas constitui falha no serviço de transporte aéreo contratado e gera o direito à devida assistência material e informacional ao consumidor lesado, independentemente da causa originária do atraso. O dano moral decorrente de atraso de voo prescinde de prova e a responsabilidade de seu causador opera-se in re ipsa em virtude do desconforto, da aflição e dos transtornos suportados pelo passageiro." (REsp 128.0372/SP, Min. Ricardo Villas Bôas Cieva, j. 07.10.2014)   QUANTUM INDENIZATÓRIO PEDIDO DE REDUÇÃO ACOLHIDO.    RECURSO CONHECIDO E PARCIALMENTE PROVIDO.  (TJSC, Apelação Cível n. NUMERO_PROC, de Criciúma, rel. Des. André Carvalho, Primeira Câmara de Direito Civil, j. 03-08-2017).


No caso em apreço, observo que o autor colacionou aos autos o recibo de seus gastos. 

Desta forma, o ressarcimento ao autor é medida que se impõe.


Publique-se. Registre-se. Intimem-se.

Transitada em julgado, arquivem-se.


Florianópolis (SC), 31 de outubro de 2018.


Ana Luisa Schmidt Ramos

Juíza Substituta
