# Supplementary material for: Regression applied to legal judgments to predict compensation for immaterial damage
Source: PeerJ Comput Sci. 2023 Mar 23;9:e1225. doi: 10.7717/peerj-cs.1225 (PMC10280496; doi:10.7717/peerj-cs.1225)
Supplement: Supplemental Information 2 [file peerj-cs-09-1225-s002.zip › 136.txt]

Autos n° NUMERO_PROC 

Ação: Procedimento do Juizado Especial Cível/PROC 

Autor: AUTOR


Réu: REU


Vistos, etc.


I – RELATÓRIO

Relatório dispensado, nos termos do art. 38 da Lei 9.099/1995.

II - FUNDAMENTAÇÃO


Julgo antecipadamente o feito, porquanto a solução dos autos pode ser obtida da análise do direito que disciplina a matéria, bem como pelo fato de que as provas carreadas são suficientes para a formação de meu convencimento. Valho-me, pois, do art. 355, I, do Código de Processo Civil.

Além disso, impende ressaltar que a presente demanda se consubstancia em relação de consumo -  uma vez que as partes envolvidas na avença se enquadram nos conceitos de fornecedor e consumidor, dispostos nos arts. 3º e 2º da Lei 8.078/1990, respectivamente - sendo, portanto, imperioso que lhe sejam aplicados os preceitos insculpidos no Código de Defesa do Consumidor.

Da mesma forma, merece ser acolhida a preliminar de retificação do polo passivo, no qual deverá constar REU. Entretanto, rechaço a arguição de incompetência da Justiça Estadual, visto que os fatos questionados nos autos são referentes a ato ilícito e não à regra tarifária como alegado pela Ré, isto é, não há razão que atraia a competência da Justiça Federal, mantendo-se a competência deste juízo.

Friso, ademais, não haver aplicação das Convenções de Varsóvia e de Montreal ao caso em exame, pois o tratado aplica-se exclusivamente a litígios envolvendo transporte aéreo internacional.

Sustenta o Autor que comprou passagens aéreas da Ré para o trecho São Paulo - Florianópolis, ida e volta, com partida em 10/08/2017 e retorno na data 13/08/2017. Contudo, devido a motivos de trabalho não conseguiu embarcar, visto que não chegou a tempo ao aeroporto, motivo pelo qual adquiriu outro bilhete aéreo para o trecho de ida.

 Ocorre que, ao tentar realizar o check-in no voo de retorno à capital catarinense, o Autor alega ter sido surpreendido com o cancelamento unilateral do seu bilhete diante do não comparecimento (no show) ao primeiro voo. Consequentemente, afirma que obteve outra passagem para retornar a Florianópolis (fl. 18). 

Neste sentido, o Autor requer indenização dos danos  materiais suportados, no montante de R$ 840,00 (oitocentos e quarenta reais), relativos ao preço da passagem, sendo que R$ 252,00 (duzentos e cinquenta e dois reais) foram pagos em espécie e R$ 588,00 (quinhentos e oitenta e oito reais) convertidos em milhagens (fls. 19/20); e dos danos morais no valor de  R$ 15.000,00 (quinze mil reais).

Em sede de contestação, aduz a Ré que houve culpa exclusiva do Autor, vez que não embarcou por razões pessoais. Sustenta que a parte Autora deixou de demonstrar o nexo de causalidade entre a suposta conduta da companhia aérea e o suposto fato lesivo.  Alega, também, que devido ao caráter promocional da passagem aérea e à falta de comunicação por parte do Autor da não utilização do voo de ida, precede-se ao cancelamento automático. Ademais, afirma que esta prática é lícita, amparada pela Resolução nº 400 da ANAC e amplamente divulgada no site da empresa Ré. Assim, defende que não restou configurado ato ilícito, ficando esta desobrigada de reparar qualquer dano, seja material ou moral. 

Pois bem. 

Verifico que é fato incontroverso o cancelamento do bilhete aéreo referente à viagem de retorno do Autor, no trecho São Paulo - Florianópolis, na data de 13/08/2017 – voo 1258 - (fl. 16), em razão da perda do voo de ida (Florianópolis  São Paulo) em 10/08/2017. 

Dessa forma, não há dúvida de que o cancelamento da passagem de volta simplesmente pela não utilização do bilhete de ida, é prática manifestamente abusiva, vedada pelo Código Consumerista:

Art. 39. É vedado ao fornecedor de produtos ou serviços, dentre outras práticas abusivas:

I - condicionar o fornecimento de produto ou de serviço ao fornecimento de outro produto ou serviço, bem como, sem justa causa, a limites quantitativos;

Art. 51. São nulas de pleno direito, entre outras, as cláusulas contratuais relativas ao fornecimento de produtos e serviços que:

IV - estabeleçam obrigações consideradas iníquas, abusivas, que coloquem o consumidor em desvantagem exagerada, ou sejam incompatíveis com a boa-fé ou a eqüidade;

XI - autorizem o fornecedor a cancelar o contrato unilateralmente, sem que igual direito seja conferido ao consumidor;

Outrossim, não assiste razão à Ré ao alegar que o cancelamento unilateral do bilhete do trecho de volta ante o não comparecimento ao voo de ida justifica-se pelo preço diferenciado que foi ofertado para a compra conjunta. Isso porque referida prática gera ao autor excessiva onerosidade, que somente é possível em face do manifesto desequilíbrio de relação consumerista. 

Ou seja, o consumidor, ainda que utilizando-se de tarifa promocional, adquire o serviço de transporte em dois bilhetes de embarque autônomos (fls. 15/17), não havendo justificativa plausível para impedi-lo de fruir de parte do serviço que contratou. 

Nessa perspectiva, é o entendimento:

APELAÇÕES CÍVEIS. AÇÃO DE INDENIZAÇÃO POR DANOS MORAIS E MATERIAIS. TRANSPORTE AÉREO INTERNACIONAL. REGÊNCIA PELO CÓDIGO DE DEFESA DO CONSUMIDOR. NÃO COMPARECIMENTO DOS PASSAGEIROS PARA EMBARQUE DO TRECHO DE IDA (NO SHOW). CANCELAMENTO AUTOMÁTICO E UNILATERAL DO VOO DE RETORNO. CLÁUSULA QUE SE APRESENTA EM CLARA AFRONTA AOS DIREITOS BÁSICOS DO CONSUMIDOR. PASSAGENS PROMOCIONAIS. IRRELEVÂNCIA. PRECEDENTES DO SUPERIOR TRIBUNAL DE JUSTIÇA. PRÁTICA ABUSIVA EVIDENCIADA. DEVER DE INDENIZAR CONFIGURADO. DANOS MATERIAIS. PREJUÍZOS PELA AQUISIÇÃO DE NOVAS PASSAGENS. DANOS MORAIS. ABALO CONFIGURADO. [...] "2. É abusiva a prática comercial consistente no cancelamento unilateral e automático de um dos trechos da passagem aérea, sob a justificativa de não ter o passageiro se apresentado para embarque no voo antecedente, por afrontar direitos básicos do consumidor, tais como a vedação ao enriquecimento ilícito, a falta de razoabilidade nas sanções impostas e, ainda, a deficiência na informação sobre os produtos e serviços prestados. 3. Configura-se o enriquecimento ilícito, no caso, no momento em que o consumidor, ainda que em contratação única e utilizando-se de tarifa promocional, adquire o serviço de transporte materializado em dois bilhetes de embarque autônomos e vê-se impedido de fruir um dos serviços que contratou, o voo de volta. 4. O cancelamento da passagem de volta pela empresa aérea significa a frustração da utilização de um serviço pelo qual o consumidor pagou, caracterizando, claramente, o cumprimento adequado do contrato por uma das partes e o inadimplemento desmotivado pela outra, não bastasse o surgimento de novo dispêndio financeiro ao consumidor, dada a necessidade de retornar a seu local de origem. 5. A ausência de qualquer destaque ou visibilidade, em contrato de adesão, sobre as cláusulas restritivas dos direitos do consumidor, configura afronta ao princípio da transparência (CDC, art. 4º, caput) e, na medida em que a ampla informação acerca das regras restritivas e sancionatórias impostas ao consumidor é desconsiderada, a cláusula que prevê o cancelamento antecipado do trecho ainda não utilizado se reveste de caráter abusivo e nulidade, com fundamento no art. 51, inciso XV, do CDC. 6. Constando-se o condicionamento, para a utilização do serviço, o pressuposto criado para atender apenas o interesse da fornecedora, no caso, o embarque no trecho de ida, caracteriza-se a indesejável prática de venda casada. A abusividade reside no condicionamento de manter a reserva do voo de volta ao embarque do passageiro no voo de ida. 7. Ainda que o valor estabelecido no preço da passagem tenha sido efetivamente promocional, a empresa aérea não pode, sob tal fundamento, impor a obrigação de utilização integral do trecho de ida para validar o de volta, pelo simples motivo de que o consumidor paga para ir e para voltar, e, porque pagou por isso, tem o direito de se valer do todo ou de apenas parte do contrato, sem que isso, por si só, possa autorizar o seu cancelamento unilateral pela empresa aérea" (STJ, REsp. n. 1.595.731/RO, rel. Min. Luis Felipe Salomão, Quarta Turma, j. em 14-11-2017, DJe 1º-2-2018). [..] (TJSC, Ap. Cív. n. NUMERO_PROC, da Capital, rel. Des. Henry Petry Júnior, j. em 3-10-2017). [...] (TJSC, Apelação Cível n. NUMERO_PROC, da Capital, rel. Des. Fernando Carioni, Terceira Câmara de Direito Civil, j. 10-04-2018). (grifei)


Falar que, não bastasse a abusividade, não fez prova de que se desonerou do dever de adequada informação, conforme alega.

Desse modo, imperioso que seja declarada a antijuridicidade do cancelamento unilateral da passagem de retorno do Autor por parte de empresa Ré em razão da não utilização da passagem de ida, prática conhecida como no-show. 

Assim sendo, exsurge o dever da Ré de indenizar os danos decorrentes da sua conduta antijurídica, prescindindo da demonstração de culpa, pois tratando-se de relação de consumo, a responsabilidade do fornecedor de produtos ou serviços é objetiva - ou seja, exige-se a comprovação da prática de conduta comissiva ou omissiva causadora de prejuízo à esfera patrimonial ou extrapatrimonial de outrem, independentemente de culpa, somente se eximindo da responsabilidade se comprovar a ocorrência de alguma das excludentes previstas no artigo 14 , §3º, do Código de Defesa do Consumidor.

Em relação ao dano material, friso que o prejuízo patrimonial deve ser cabalmente comprovado. Porém, percebo que o Autor deixou de demonstrar nos autos o alegado dispêndio do valor de R$ 252,00 (duzentos e cinquenta e dois reais), restringindo-se a atestar apenas os gastos das milhas aéreas e a sua conversão em moeda corrente. Por conseguinte, fica a empresa Ré obrigada apenas a reparar o dano material comprovado (fls. 19/20), no valor de R$ 588,00 (quinhentos e oitenta e oito reais).

De outra parte, considero manifesta a existência de abalo anímico indenizável, porquanto as circunstâncias do caso concreto denotam infortúnios que em muito extrapolam os meros inconvenientes da vida cotidiana, notadamente pela constatação do cancelamento unilateral e injustificado do voo no momento de retorno do Autor, fazendo com que o consumidor empreenda esforços para contratar, em caráter emergencial, serviço que já fora por si contratado, fazendo-se necessário novo desembolso de quantia necessária para tanto.

Desta forma vem entendendo as turmas recursais:

RECURSO INOMINADO. AÇÃO DE INDENIZAÇÃO POR DANOS MORAIS E MATERIAIS. [...] CONTRATAÇÃO DE SERVIÇO DE TRANSPORTE AÉREO. RELAÇÃO DE CONSUMO. APLICAÇÃO DO CÓDIGO DE DEFESA DO CONSUMIDOR. INVERSÃO DO ÔNUS DA PROVA.    COMPRA DE PASSAGENS DE IDA E VOLTA. CANCELAMENTO AUTOMÁTICO DAS PASSAGENS DE VOLTA PELA COMPANHIA EM RAZÃO DO NÃO EMBARQUE NA IDA. "NO SHOW". CLÁUSULA ABUSIVA. [...] DANOS MORAIS PRESUMIDOS. EMPRESA AGIU DE FORMA ABUSIVA. CANCELAMENTO UNILATERAL DE PASSAGENS GEROU TRANSTORNO E FRUSTRAÇÃO QUE SUPERAM OS LIMITES DO MERO ABORRECIMENTO E/OU DISSABOR. DESNECESSÁRIA PROVA DO DANO MORAL SOFRIDO. DEVER DE INDENIZAR.   QUANTUM INDENIZATÓRIO DEVE ATENDER AO PRIMADO DA RAZOABILIDADE E PROPORCIONALIDADE. ATRIBUINDO-SE O CARÁTER PUNITIVO E COMPENSATÓRIO, ALÉM DO EFEITO PEDAGÓGICO. [...] (TJSC, Recurso Inominado n. NUMERO_PROC, de Joinville, rel. Des. Decio Menna Barreto de Araújo Filho, Quinta Turma de Recursos - Joinville, j. 19-04-2017). (grifei).


Acerca do quanto devido, inexistentes parâmetros objetivos para a fixação do dano moral e estando esta no arbítrio motivado do magistrado, na forma do art. 946 do Código Civil, algumas particularidades hão de ser levadas em consideração em relação a cada litigante. Ou seja, incumbe ao magistrado a fixação de verba que corresponda, tanto quanto possível, à situação sócio-econômica do ofensor, sem perder de vista a necessidade de avaliação da repercussão do evento danoso na vida da vítima.

Logo, sopesando as circunstâncias do caso, a condição econômica das partes e o caráter pedagógico da cominação, entendo que a quantia de R$ 5.000,00 (cinco mil reais) mostra-se adequada a indenizar a parte acionante pelos danos vivenciados. 

Após fixar o valor da indenização, cabe dizer que a correção monetária flui do arbitramento (enunciado 362 da Súmula do STJ) e os juros de mora da citação (falta de cumprimento dos deveres do contrato firmado entre as partes - (STJ, EDcl no REsp 400843 / RS, Relator Ministro CARLOS ALBERTO MENEZES DIREITO, j. em 09.08.2007)).


P. R. I.

Arquivem-se oportunamente. 


Florianópolis (SC), 07 de dezembro de 2018.


 Leone Carlos Martins Júnior

Juiz de Direito
