# Supplementary material for: Regression applied to legal judgments to predict compensation for immaterial damage
Source: PeerJ Comput Sci. 2023 Mar 23;9:e1225. doi: 10.7717/peerj-cs.1225 (PMC10280496; doi:10.7717/peerj-cs.1225)
Supplement: Supplemental Information 2 [file peerj-cs-09-1225-s002.zip › 137.txt]

Autos n° NUMERO_PROC 

Ação: Procedimento do Juizado Especial Cível/PROC 

Autor: AUTOR


Réu: REU


Vistos, etc.


I. Relatório

Relatório dispensado na forma do artigo 38, caput, da Lei 9.099/95.

II. Fundamentação


Julgo antecipadamente o feito, porquanto a solução da lide pode ser obtida da análise do direito que disciplina a matéria, bem como por as provas carreadas aos autos serem suficientes para a formação de meu convencimento. Valho-me, pois, do art. 355, I, do Código de Processo Civil.

Além disso, impende ressaltar que a presente demanda se consubstancia em relação de consumo, uma vez que as partes envolvidas na avença se enquadram nos conceitos de fornecedor e consumidor, dispostos nos arts. 3º e 2º da Lei 8.078/1990, respectivamente, sendo, portanto, imperioso que lhe sejam aplicados os preceitos insculpidos no Código de Defesa do Consumidor.

Friso, ademais, não haver aplicação das Convenções de Varsóvia e de Montreal ao caso em exame, pois relacionado a transporte aéreo nacional.

Sustenta a parte autora que a viagem de retorno referente ao trecho Natal – Rio de Janeiro – Florianópolis, operada pela companhia ré, na data de 26/09/2017, não ocorreu conforme contratado. Alega o autor que, em virtude de fortes ventos, conforme anunciado pelo piloto, o avião se deslocou para o aeroporto de Guarulhos, em São Paulo, aterrizando por volta das 19:20 horas. Ocorre, contudo, que os passageiros permaneceram dentro da aeronave, sem direito ao lanche, até às 21:10 horas quando a aeronave decolou de volta ao aeroporto do Rio de Janeiro.

Em decorrência dessa situação, o autor perdeu o voo com saída prevista para às 21:55 horas com destino a Florianópolis. No aeroporto, diferentemente do que fora comunicado pelo piloto, o autor foi informado que a aeronave não foi autorizada a aterrizar diante de intenso fluxo de aeronaves naquele dia. O demandante foi reacomodado em voo com saída no dia seguinte, com escala em São Paulo, com saída às 13:30 horas, ou seja, mais de 15 horas depois do horário previsto.

Em sede de contestação, alega a parte ré que o atraso ocorreu em virtude de problemas operacionais do aeroporto, como restrição de serviço de solo, evento imprevisível, o que configura excludente de responsabilidade civil por caso fortuito/força maior.

Eximiu-se, contudo, de trazer aos autos quaisquer provas que corroborassem sua versão, como documento expedido por órgão oficial para fins de comprovação de impossibilidade de pouso da aeronave no horário e local indicados. 

Quanto à ocorrência do dano moral em situações de atraso de voo, o simples fato de sua chegada ter demorado mais do que o planejado já enseja condenação da ré pelos danos advindos do atraso. É cristalina a angústia e o sofrimento vividos por quem necessita passar muito mais tempo do que o programado em aeroportos, agravada a situação no caso pela necessidade do autor permanecer por duas horas dentro da aeronave até a troca da tripulação, sem auxílio, e ter que pernoitar no local, atrasando sua chegada no destino.

Nesse contexto, tratando-se de relação regida pelo Código Consumerista e de responsabilidade objetiva, comprovada a ocorrência do atraso e não existindo qualquer excludente de responsabilidade, deve a ré ser condenada a indenizar o autor pelos danos extrapatrimoniais experimentados.

Quanto aos danos morais, muito embora sejam presumidos os incômodos advindos de um atraso de voo, no caso dos autos observo que a ré prestou assistência - alimentação e hospedagem - à parte acionante. Apesar de ser esse o comportamento esperado de qualquer companhia aérea que tenha dado causa ao atraso do passageiro, é consabido que, em grande parte das vezes, isso não ocorre, ficando os consumidores à sua própria sorte.

Assim, tendo em vista os valores arbitrados em situações similares por esta Magistrada, ponderando o fato de ter sido prestado algum auxílio ao demandante e não havendo provas acerca da perda de compromissos, mas sendo a data indicada o aniversário do autor e o atraso ter sido de aproximadamente 15 (quinze) horas para chegada ao destino, sem perder de vista o caráter pedagógico e punitivo da cominação, entendo que a quantia de R$ 6.000,00 (seis mil reais) mostra-se adequada a indenizá-lo pelos infortúnios vivenciados. 

Após fixar o valor da indenização, cabe dizer que a correção monetária flui do arbitramento (Enunciado n. 362 da Súmula do STJ), e os juros de mora, da citação (falta de cumprimento dos deveres do contrato firmado entre as partes - (STJ, EDcl no REsp 400843 / RS, Relator Ministro CARLOS ALBERTO MENEZES DIREITO, j. em 09.08.2007)).


P. R. I.

Arquivem-se oportunamente. 

Florianópolis (SC), 01 de novembro de 2018.


Marcelo Pizolati

Juiz de Direito
