# Supplementary material for: Regression applied to legal judgments to predict compensation for immaterial damage
Source: PeerJ Comput Sci. 2023 Mar 23;9:e1225. doi: 10.7717/peerj-cs.1225 (PMC10280496; doi:10.7717/peerj-cs.1225)
Supplement: Supplemental Information 2 [file peerj-cs-09-1225-s002.zip › 139.txt]

Autos n° NUMERO_PROC 

Ação: Procedimento do Juizado Especial Cível/PROC 

Autor: AUTOR


Réu: REU


Vistos etc.


I. Relatório

Relatório dispensado na forma do artigo 38, caput, da Lei n. 9.099/95.

II. Fundamentação


Julgo antecipadamente o feito, porquanto a solução dos autos pode ser obtida da análise do direito que disciplina a matéria, bem como pelo fato de que as provas carreadas são suficientes para a formação de meu convencimento. Valho-me, pois, do artigo 355, inciso I, do Código de Processo Civil.

De início, conforme alertado pela ré em sua peça de defesa, necessária a retificação do polo passivo da presente demanda, a fim de constar como parte Gol Linhas Aéreas S/A.

No tocante à preliminar de completa ausência de comprovação de dano, inserida na contestação, entendo que matéria se confunde com o mérito, momento em que será analisada.

No caso em tela, não há pedido de indenização por danos materiais, uma vez que a parte autora fundamenta o pleito tão somente nos dissabores vivenciados pelos atrasos e idas e vindas em aeroportos, abalos de caráter extrapatrimonial.

Assim, incabível na hipótese a aplicação das Convenções de Montreal e Varsóvia, visto que, conforme assentado pelo Supremo Tribunal Federal no julgamento do Recurso Extraordinário n. 636661 (repercussão geral), a limitação veiculada pelas normas internacionais incide apenas às indenizações de cunho material.

Desse modo, o pedido será analisado com base no Código de Defesa do Consumidor, vez que as partes envolvidas na avença se enquadram nos conceitos de fornecedor e consumidor, dispostos nos artigos 3.º e 2.º da Lei n. 8.078/1990.

Pois bem.

Infiro dos autos que na viagem de retorno referente ao trecho Santiago – São Paulo – Florianópolis, o voo referente ao primeiro trajeto atrasou acarretando na perda do voo seguinte com destino a Florianópolis, sendo os autores reacomodados para viagem somente no dia seguinte. Os autores reclamam ainda a assistência prestada pela ré, em especial pelo transporte e hospedagem disponibilizados. Assim, em síntese, requerem a condenação da ré ao pagamento de  indenização pelos danos morais na quantia de R$ 10.000,00 (dez mil reais) para cada parte.

Em sede de contestação, aduz a parte ré que houve um atraso ínfimo no voo referente ao trecho Santiago – São Paulo devido ao intenso tráfego aéreo no dia da viagem dos autores, ocasionando a perda automática da conexão para Florianópolis, já que não havia mais tempo hábil para a realização dos procedimentos de desembarque/embarque dos passageiros e suas bagagens. Sustenta que não pode, portanto, ser responsabilizada, pois necessária a autorização do controle de voo para pouso e decolagens, o que não ocorreu. Alega ainda que foi prestada assistência aos autores nos termos da ANAC.

Sem razão a acionada, contudo.

Em situação similar, já decidiu Turma Recursal do Judiciário catarinense:

RECURSO INOMINADO. AÇÃO DE DANOS MORAIS E MATERIAIS. CONTRATO DE TRANSPORTE AÉREO. VOO NACIONAL. ATRASO DO VOO FLORIANÓPOLIS-SÃO PAULO EM APROXIMADAMENTE DUAS HORAS E TRINTA MINUTOS QUE OCASIONA A PERDA DA CONEXÃO PARA BELO HORIZONTE. SENTENÇA DE PROCEDÊNCIA PARA CONDENAR A PARTE RÉ AO PAGAMENTO DE RESSARCIMENTO DOS DANOS MORAIS.    RECURSO DA GOL LINHAS AÉREAS S.A. FALHA NA PRESTAÇÃO DO SERVIÇO. RESPONSABILIDADE CIVIL OBJETIVA. ALTERAÇÃO DO VOO EM DECORRÊNCIA DO TRÁFEGO AÉREO. INEXISTÊNCIA DE COMPROVAÇÃO DE CULPA EXCLUSIVA DO CONSUMIDOR. ALEGAÇÃO DE CASO FORTUITO. EXCLUDENTE DE RESPONSABILIDADE NÃO VERIFICADA. FORTUITO INTERNO. DANO MORAL IN RE IPSA. INSURGÊNCIA DA PARTE RÉ NO TOCANTE À EXISTÊNCIA DO DANO MORAL E SEU ARBITRAMENTO. MONTANTE ARBITRADO EM CONSONÂNCIA COM OS PARÂMETROS DA PROPORCIONALIDADE E RAZOABILIDADE. PRECEDENTES DESTA TURMA RECURSAL. RECURSO CONHECIDO E DESPROVIDO. SENTENÇA CONFIRMADA POR SEUS PRÓPRIOS FUNDAMENTOS.  (TJSC, Recurso Inominado n. NUMERO_PROC, da Capital - Eduardo Luz, rel. Des. Cláudio Eduardo Regis de Figueiredo e Silva, Primeira Turma de Recursos - Capital, j. 26-07-2018). (Grifei).

No caso em apreço, a responsabilidade ocorre de forma objetiva. Independentemente da existência de culpa, há a responsabilização do fornecedor pela reparação dos danos causados por conta da falha na prestação dos serviços. Portanto, não há a possibilidade da ré se eximir da obrigação de indenizar.

Quanto à ocorrência do dano moral em situações de atraso de voo, o simples fato de sua chegada ter demorado mais do que o planejado já enseja condenação da ré pelos danos advindos do atraso. É cristalina a angústia e o sofrimento vividos por quem necessita passar muito mais tempo do que o programado em aeroportos, agravada a situação no caso pela necessidade do autor pernoitar em hotel, retardando sua chegada no destino. 

Nesse contexto, tratando-se de relação regida pelo Código Consumerista, a qual prevê a responsabilidade objetiva, nos termos do art. 14 da referida lei, comprovada a ocorrência do atraso e não existindo qualquer excludente de responsabilidade, deve a ré ser condenada a indenizar o autor pelos danos extrapatrimoniais experimentados.

No que se refere à falha na prestação de assistência, conforme alegado na inicial, embora seja incontroverso nos autos que houve a disponibilização de transporte, alimentação e hospedagem, considerando as imagens inseridas às fls. 17/26, em especial, em relação ao hotel, as quais sequer foram impugnadas pela ré, observo que razão assiste aos autores. Ainda que o oferecimento do serviço seja o comportamento esperado por qualquer companhia aérea que tenha dado causa ao atraso, entendo que a ré deve prestá-lo de forma adequada, com mínimas condições de higiene e conforto, ante todo o transtorno gerado.

Assim, tendo em vista os valores arbitrados em situações similares neste juízo, bem como ponderando o fato de ter sido prestado algum auxilio aos demandantes, embora de forma inadequada, e o período de atraso (em torno de 12 horas), sem perder de vista o caráter pedagógico e punitivo da cominação, entendo que a quantia de R$ 7.000,00 (sete mil reais), para cada parte autora, mostra-se adequada a indenizá-los pelos infortúnios vivenciados. 

Após fixar o valor da indenização, cabe dizer que a correção monetária flui do arbitramento (Enunciado n. 362 da Súmula do STJ), e os juros de mora, da citação (falta de cumprimento dos deveres do contrato firmado entre as partes - (STJ, EDcl no REsp 400843 / RS, Relator Ministro CARLOS ALBERTO MENEZES DIREITO, j. em 09.08.2007)).


P. R. I.

Arquivem-se oportunamente. 


Florianópolis (SC), 05 de novembro de 2018.


Marcelo Pizolati

Juiz de Direito
