# Supplementary material for: Regression applied to legal judgments to predict compensation for immaterial damage
Source: PeerJ Comput Sci. 2023 Mar 23;9:e1225. doi: 10.7717/peerj-cs.1225 (PMC10280496; doi:10.7717/peerj-cs.1225)
Supplement: Supplemental Information 2 [file peerj-cs-09-1225-s002.zip › 141.txt]

Autos n° NUMERO_PROC 

Ação: Procedimento do Juizado Especial Cível/PROC 

Autor: AUTOR


Réu: REU


Vistos, etc.


I – RELATÓRIO

Relatório dispensado, nos termos do art. 38 da Lei 9.099/1995.

II - FUNDAMENTAÇÃO

Trata-se de ação condenatória ajuizada por AUTOR contra REU. 

Julgo antecipadamente o feito, porquanto a solução dos autos pode ser obtida por meio da análise do direito que disciplina a matéria, bem como pelo fato de que as provas carreadas são suficientes para a formação de meu convencimento. Valho-me, pois, do art. 355, I, do Código de Processo Civil.

Além disso, impende ressaltar que a presente demanda se consubstancia em relação de consumo -  uma vez que as partes envolvidas na avença se enquadram nos conceitos de fornecedor e consumidor, dispostos nos arts. 3º e 2º da Lei 8.078/1990, respectivamente - sendo, portanto, imperioso que lhe sejam aplicados os preceitos insculpidos no Código de Defesa do Consumidor.

Sustenta o Autor que contratou os serviços de transporte aéreo da Ré para o trecho Florianópolis – São Paulo, com saída no dia 13/02/2017 e retorno em 22/02/2017. Alega que, ao chegar em seu destino, percebeu que sua bagagem despachada havia sido danificada, faltando umas das rodas e havendo uma fissura na lateral mensurada em 11 (onze) centímetros (fls. 13/15).   Aduz, ainda, que imediatamente se dirigiu ao atendimento da empresa Ré e reportou o ocorrido, oportunidade em que expediu o Registro de Irregularidade de Bagagem  - RIB (fl. 10). Entretanto, foi orientado a protocolar o pedido de reparação da mala na cidade onde residia – Florianópolis. 

Dessa forma, sustenta o Autor ter retornado no dia 22/02/2017 e ao desembarcar procurou o preposto da Ré para registrar a necessidade de reparação da bagagem danificada no voo de ida. Assim, foi informado que seria contactado por uma empresa de consertos, colaboradora da Ré, a qual buscaria a mala em sua residência. No entanto, passados 15 (quinze) dias sem nada ser feito, afirma o Autor ter telefonado para a empresa Ré buscando a resolução do problema, mas novamente foi informado que procederiam ao reparo. Em subsequentes viagens (fl. 54), nas quais teve que pedir emprestada uma mala, reclamou novamente a reparação da bagagem, sem que houvesse resultado. 

Diante do exposto, requereu, em síntese: a) a condenação da Ré no montante de R$ 389,90 (trezentos e oitenta e nove reais e noventa centavos), referente ao menor valor constante dos orçamentos apresentados (fl. 19) de mala similar à danificada; ou, subsidiariamente, a determinação de obrigação da Ré de dar nova mala com as mesmas qualidades e características da avariada; b) condenação por danos morais no valor de 3.000,00 (três mil reais).

Em sede de contestação, alega a Ré que inúmeras podem ter sido as causas de avaria na bagagem anteriormente à viagem, sendo que muitas delas não podem ser atribuídas à Ré. Afirma que, após o check-in, o manuseio das bagagens é feito por empresa terceirizada, de modo que pode haver responsabilidade solidária. Afirma, também, que tentou contato com o Autor mas não teve retorno, bem como a empresa de conserto não conseguiu localizar o endereço disponibilizado. Aduz ainda, que não foi comprovado dano indenizável.

Pois bem.

Nos termos do artigo 734 do Código Civil, "o transportador responde pelos danos causados às pessoas transportadas e suas bagagens, salvo motivo de força maior, sendo nula qualquer cláusula excludente da responsabilidade." 

Ademais, tratando-se de relação de consumo, a responsabilidade da Ré é objetiva, nos termos do art. 14 do Código de Defesa do Consumidor, de modo que é desnecessária a comprovação de culpa ou dolo. Portanto, verificada conduta antijurídica da prestadora de serviço e o dano sofrido pelo consumidor, exsurge o dever de indenizar.

No caso, a danificação da bagagem do Autor, quando na posse e responsabilidade da Ré, está comprovada pelo Registro de Irregularidade de Bagagem (fl. 10) e pelas fotos carreadas aos autos (fls. 13/15). Por outro lado a Ré não apresentou prova em sentido contrário, ônus que lhe cabia.

Dessa maneira, imperioso o reconhecimento do dever de indenizar em face da falha na prestação de serviço.

Assim, considero que para a completa compensação do dano é necessária a aquisição de uma nova mala com as mesmas qualidades da bagagem danificada, a qual, conforme menor orçamento anexado pelo Autor (fl. 19), perfaz o montante de R$ R$ 389,90 (trezentos e oitenta e nove reais e noventa centavos).

No que tange aos danos morais, inegável que os acontecimentos pelos quais o Autor passou ultrapassam os meros dissabores da vida em sociedade. Isso porque não podem ser considerados meros aborrecimentos a irritação e o desgaste suportado pelo consumidor quando percorre típica via crucis ao ser obrigado a empreender significativo empenho para desfazer erros cometidos pelos próprios prestadores de serviços. 

Além do mais, o Autor passou por desgastes psíquicos e despendeu tempo ao empreender esforços na esperança de ter seu direito de reparação do dano concretizado. Diante disso, a Ré realizou repetidas promessas de reparação do dano, sem efetivar qualquer uma delas, o que acrescenta gravidade ao caso concreto, visto que denota a plena ciência da Ré acerca da irregularidade e gera falsa expectativa de solução extrajudicial ao consumidor sem que tenha efetivo reparo do dano suportado.

 Em contrapartida a Ré alega ter tentado contato com o Autor por telefone e que a empresa de consertos não achou seu endereço. Porém, o único documento probante carreado aos autos são imagens de tela do próprio sistema – prova unilateral facilmente adulterável. Assim, verifico, no caso concreto, abalo anímico indenizável que deve ser reparado pela Ré.

Acerca do quanto devido, inexistentes parâmetros objetivos para a fixação do dano moral e estando esta no arbítrio motivado do magistrado, na forma do art. 946 do Código Civil, algumas particularidades hão de ser levadas em consideração em relação a cada litigante. Ou seja, incumbe ao magistrado a fixação de verba que corresponda, tanto quanto possível, à situação sócio-econômica do ofensor, sem perder de vista a necessidade de avaliação da repercussão do evento danoso na vida da vítima. 

Nesse sentido, sopesando as circunstâncias do caso, a condição econômica das partes e o caráter pedagógico da cominação, entendo que a quantia de R$ 1.000,00 (um mil reais) mostra-se adequada a indenizar os danos vivenciados pelo Autor.


P. R. I.

Arquivem-se oportunamente. 


Florianópolis (SC), 28 de novembro de 2018.


Leone Carlos Martins Júnior

Juiz de Direito
