# Supplementary material for: Regression applied to legal judgments to predict compensation for immaterial damage
Source: PeerJ Comput Sci. 2023 Mar 23;9:e1225. doi: 10.7717/peerj-cs.1225 (PMC10280496; doi:10.7717/peerj-cs.1225)
Supplement: Supplemental Information 2 [file peerj-cs-09-1225-s002.zip › 142.txt]

Autos n° NUMERO_PROC 

Ação: Procedimento do Juizado Especial Cível/PROC 

Autor: AUTOR


Réu: REU


Vistos, etc.

I. Relatório

Relatório dispensado na forma do artigo 38, caput, da Lei n. 9.099/95.

II. Fundamentação


Julgo antecipadamente o feito, porquanto a solução da lide pode ser obtida da análise do direito que disciplina a matéria, bem como por as provas carreadas aos autos serem suficientes para a formação de meu convencimento. Valho-me, pois, do artigo 355, I, do Código de Processo Civil.

De início, impende ressaltar que a presente demanda se consubstancia em relação de consumo, uma vez que as partes envolvidas na avença se enquadram nos conceitos de fornecedor e consumidor, dispostos nos arts. 3º e 2º da Lei 8.078/1990, respectivamente, sendo, portanto, imperioso que lhes sejam aplicados os preceitos insculpidos no Código de Defesa do Consumidor.

Saliento, ademais, não haver aplicação das Convenções de Varsóvia e de Montreal ao caso em exame, pois relacionado a transporte aéreo nacional.

Pois bem.

Incontroverso, nos autos, que: a) os autores adquiriram passagens aéreas da companhia ré para viagem nacional que compreendia os trechos Maceió – Congonhas (12h35 às 15h35 do dia 23/08/2017) e Congonhas – Florianópolis (16h15 às 17h30 do dia 23/08/2017) (fls. 17 e 25); b) o voo de Maceió para Congonhas sofreu pequeno atraso na decolagem, motivo pelo qual aterrizou em terras paulistas após aproximadamente 5 minutos do horário inicialmente planejado; c) os requerentes foram impedidos de embarcar no voo com destino a Florianópolis; e d) reacomodados em outro voo, os demandantes precisaram aguardar no aeroporto de Guarulhos por cerca de 5 (cinco) horas.

Assim, alegando falha na prestação dos serviços contratados, os acionantes pugnam pela condenação da acionada ao pagamento de indenização por danos materiais e morais.

Em contestação, a ré afirma que o ínfimo atraso no voo de Maceió para Congonhas decorreu de intenso tráfego aéreo e ocasionou perda automática da conexão dos autores para Florianópolis. Aduz, então, inexistir ato ilícito e dano indenizável no caso em apreço, razão pela qual pleiteia a improcedência dos pedidos exordiais.

Sem razão a requerida, adianto – o que não importa necessariamente a procedência total dos pedidos, contudo.

Em situação similar, já decidiu Turma Recursal do Judiciário catarinense:

CIVIL E CONSUMIDOR. TRANSPORTE AÉREO. VÔO DOMÉSTICO. INVERSÃO DO ÔNUS DA PROVA. ATRASO DE CERCA DE CINCO HORAS NA CHEGADA AO DESTINO FINAL. ALEGAÇÃO DE TRÁFEGO AÉREO. FALHA NA PRESTAÇÃO DO SERVIÇO EVIDENTE. DANO MORAL CONFIGURADO. INDENIZAÇÃO FIXADA EM VALOR MÓDICO. DANO MATERIAL COMPROVADO. RECURSO IMPROVIDO.1. "A postergação da viagem superior a quatro horas constitui falha no serviço de transporte aéreo contratado e gera o direito à devida assistência material e informacional ao consumidor lesado, independentemente da causa originária do atraso. O dano moral decorrente de atraso de vôo prescinde de prova e a responsabilidade de seu causador opera-se in re ipsa em virtude do desconforto, da aflição e dos transtornos suportados pelo passageiro" (STJ, REsp 1.280.372/SP, rel. Min. Ricardo Villas Bôas Cueva, j. 7.10.2014). 2. "Cumpre salientar que o tráfego aéreo configura fortuito interno e sua ocorrência não possui o condão de afastar a responsabilidade objetiva da recorrente" (1TRCRS, Recurso Cível 71006694962, rel. Juíza Fabiana Zilles, j. 25.4.2017). (TJSC, Recurso Inominado n. NUMERO_PROC, de Balneário Camboriú, rel. Des. Cláudio Barbosa Fontes Filho, Sétima Turma de Recursos - Itajaí, j. 04-12-2017).

Nesse sentido, a maior intensidade no tráfego aéreo é evento previsível e corriqueiro neste ramo comercial, sendo que eventuais e consequentes atrasos nas decolagens de voos são de responsabilidade exclusiva da companhia aérea, compreendendo o risco da sua própria atividade e caracterizando fortuito interno quando ensejam dano aos consumidores. Portanto, não pode o fornecedor eximir-se de suas obrigações contratuais sob argumentos como o aqui analisado, restando imperiosa sua responsabilização pelos danos advindos de sua conduta ilícita, sobretudo se inexistente circunstância excepcional capaz de excluir sua responsabilidade – como é o caso dos autos.

Ademais, não há que se falar em perda automática da conexão dos passageiros, uma vez que o primeiro voo do itinerário sofreu um atraso mínimo – quase insignificante – e também porque a companhia aérea detém certo controle – ainda que não seja total – sobre o momento de fechamento das portas da aeronave. Assim, tendo a própria demandada fornecido os trajetos com curto lapso temporal de conexão, não vislumbro motivo justificável para o impedimento de embarque dos demandantes no voo inicialmente planejado.

É o caso, portanto, de condenação da ré ao pagamento de indenização pelos danos sofridos pelos autores.

No tocante aos suscitados danos materiais, os requerentes pleiteiam reparação de R$ 740,00 (setecentos e quarenta reais). Observo, todavia, que sequer indicam a origem do dano, deixando de fazer menção ao suposto prejuízo patrimonial em suas manifestações nos autos. Por consequência, não apresentam qualquer prova capaz de embasar o pedido, o que acarreta, então, sua improcedência, pois os danos materiais carecem de comprovação robusta para acolhimento da pretensão reparatória.

Por outro lado, no que toca aos alegados danos morais, entendo – na mesma linha do precedente acima colacionado – que, salvo as hipóteses de exclusão de responsabilidade dos fornecedores  – não vislumbradas no caso em exame –, o simples fato da chegada do passageiro em seu destino final ocorrer horas depois do planejado já é capaz de, por si só, ensejar a indenização pela falha na prestação do serviço contratado, uma vez que o viajante vê-se privado de se locomover para o local desejado, nos termos e nas condições avençadas, sem qualquer motivo legítimo. Desse modo, o dano extrapatrimonial opera-se, aqui, in re ipsa, ou seja, é presumido.

Inexistentes parâmetros objetivos para a fixação da indenização por dano extrapatrimonial, e estando essa no arbítrio motivado do magistrado, na forma do art. 946 do Código Civil, algumas particularidades hão de ser levadas em consideração em relação a cada litigante. Ou seja, incumbe ao magistrado a fixação de verba que corresponda, tanto quanto possível, à situação sócio-econômica do ofensor, sem perder de vista a necessidade de avaliação da repercussão do evento danoso na vida da vítima.

Essas questões exigem que o montante reparatório esteja embasado em critérios de razoabilidade, tendentes a reconhecer e condenar o réu a pagar valor que não importe enriquecimento sem causa ao lesado, mas uma efetiva reparação de caráter moral e uma séria reprimenda ao ofensor, tornando desvantajosa a reincidência. 

Logo, considerando o contexto fático e jurídico narrado, bem como os valores arbitrados por este Juízo em situações similares, tenho por razoável a fixação do montante indenizatório no valor de R$ 4.000,00 (quatro mil reais) – sendo R$ 2.000,00 (dois mil reais) para cada um dos autores.


P. R. I.

Arquivem-se oportunamente. 


Florianópolis (SC), 21 de novembro de 2018.


Marcelo Pizolati 

Juiz de Direito
