# Supplementary material for: Regression applied to legal judgments to predict compensation for immaterial damage
Source: PeerJ Comput Sci. 2023 Mar 23;9:e1225. doi: 10.7717/peerj-cs.1225 (PMC10280496; doi:10.7717/peerj-cs.1225)
Supplement: Supplemental Information 2 [file peerj-cs-09-1225-s002.zip › 143.txt]

Autos n° NUMERO_PROC 

Ação: Procedimento do Juizado Especial Cível/PROC 

Autor: AUTOR


Réu: REU


Vistos, etc.


I. Relatório

Relatório dispensado na forma do artigo 38, caput, da Lei 9.099/95.

II. Fundamentação


Julgo antecipadamente o feito, porquanto a solução da lide pode ser obtida da análise do direito que disciplina a matéria, bem como por as provas carreadas aos autos serem suficientes para a formação de meu convencimento. Valho-me, pois, do art. 355, I, do Código de Processo Civil.

De início, afasto a preliminar de ilegitimidade passiva suscitada pela ré Oceanair Linhas Aéreas S/A em sua contestação às fls. 59/74 e por Aerovias Del Continente Americano S/A (Avianca), pessoa jurídica que compareceu espontaneamente ao feito e apresentou defesa às fls. 133/145, aduzindo ser parte legítima para responder a presente ação. É que, pela teoria da aparência, ambas são vistas, pelos olhos do consumidor, como detentoras da mesma personalidade jurídica, porque integrantes do mesmo grupo econômico e com sede no mesmo endereço. Aliás, em rápida consulta ao sítio eletrônico da companhia Avianca, é possível visualizar, em seu rodapé, a seguinte indicação: "OceanAir Linhas Aéreas S/A - Av. Washington Luís, 7059 - Campo Belo - SP - CEP: 04627-006 - CNPJ: 025758290001-48".

Sobre o assunto, menciono recente julgado desta Corte de Justiça:

APELAÇÕES CÍVEIS E RECURSO ADESIVO. AÇÃO DE INDENIZAÇÃO POR DANOS MORAIS. [...] ARGUIÇÃO DE ILEGITIMIDADE PASSIVA DA DEMANDADA. EMPRESA QUE FAZ PARTE DO MESMO GRUPO ECONÔMICO E LOCALIZADA NO MESMO ENDEREÇO. TEORIA DA APARÊNCIA. IMPOSSIBILIDADE DE DIFERENCIAÇÃO PELO AUTOR. AGRAVO CONHECIDO E DESPROVIDO. Mesmo que o autor tenha direcionado a ação em desfavor de pessoa jurídica diversa da constante no documento do veículo, o fato dela ser integrante do mesmo grupo econômico, e estabelecida no mesmo endereço, a torna legítima. [...] (TJSC, Apelação Cível n. NUMERO_PROC, de Xaxim, rel. Des. José Agenor de Aragão, 2ª Câmara de Enfrentamento de Acervos, j. 28-06-2018). (grifei)

Da mesma forma, fica reconhecida a legitimidade passiva da primeira ré ao ser analisado documento acostado pelo autor (fl. 28), o qual possui carimbo da empresa Oceanair Linhas Aéreas S/A e assinatura do preposto.

Outrossim, o autor alega que o aparecimento da segunda ré ao feito caracteriza intervenção de terceiros, o que é vedado por este juízo. Todavia, o comparecimento espontâneo da ré Aerovias Del Continente Americano S/A (Avianca) não configura nenhuma das hipóteses de intervenção de terceiro previstas no diploma processual, mas tão somente litisconsórcio ulterior/superveniente, que é aceito em sede de Juizado Especial, nos termos do art. 10 da 9099.  

Assim, rejeito a suscitada preliminar de ilegitimidade passiva arguida pela ré Oceanair Linhas Aéreas S.A. e DETERMINO a inclusão de Aerovias Del Continente Americano S/A (Avianca) no polo passivo da demanda.

Dito isso, cumpre fixar o regramento aplicável ao caso em apreço.

No ano de 2017, o Supremo Tribunal Federal, ao julgar o Recurso Extraordinário n. 636.331/RJ, em sede de repercussão geral, assim decidiu:

Recurso extraordinário com repercussão geral. 2. Extravio de bagagem. Dano material. Limitação. Antinomia. Convenção de Varsóvia. Código de Defesa do Consumidor. 3. Julgamento de mérito. É aplicável o limite indenizatório estabelecido na Convenção de Varsóvia e demais acordos internacionais subscritos pelo Brasil, em relação às condenações por dano material decorrente de extravio de bagagem, em voos internacionais. 5. Repercussão geral. Tema 210. Fixação da tese: "Nos termos do art. 178 da Constituição da República, as normas e os tratados internacionais limitadores da responsabilidade das transportadoras aéreas de passageiros, especialmente as Convenções de Varsóvia e Montreal, têm prevalência em relação ao Código de Defesa do Consumidor". 6. Caso concreto. Acórdão que aplicou o Código de Defesa do Consumidor. Indenização superior ao limite previsto no art. 22 da Convenção de Varsóvia, com as modificações efetuadas pelos acordos internacionais posteriores. Decisão recorrida reformada, para reduzir o valor da condenação por danos materiais, limitando-o ao patamar estabelecido na legislação internacional. 7. Recurso a que se dá provimento. (STF, RE 636331, Relator  Min. Gilmar Mendes, Tribunal Pleno, j. 25/05/201).

Desse modo, na análise dos pedidos de indenização por danos materiais decorrentes de transporte aéreo, imperiosa a aplicação das normas internacionais pertinentes à matéria, sobretudo as Convenções de Varsóvia (promulgada, no ordenamento jurídico brasileiro, pelo Decreto n. 20.704/31) e de Montreal (promulgada, no Brasil, por meio do Decreto n. 5.910/06).

Quanto aos demais pedidos formulados, o exame deve ser realizado sob a ótica da legislação consumerista brasileira, uma vez que as partes envolvidas na avença se enquadram nos conceitos de fornecedor e consumidor, dispostos, respectivamente, nos arts. 3º e 2º do Código de Defesa do Consumidor.

Sustenta o autor ter adquirido passagens aéreas das companhias rés para viagem internacional de Rio de Janeiro/Brasil para Santo Domingo/República Dominicana, havendo escala em Bogotá/Colômbia, com partida às 08h do dia 04/10/2017 e chegada, no mesmo dia, às 17h37min.   Entretanto, alega o autor que, no dia 30/09/2017, recebeu e-mail (fls. 19/20) informando a alteração de seu voo para a data 06/10/2017 com previsão para chegada no dia seguinte, o que lhe acarretaria a perda de 03 (três) diárias de hotel em Santo Domingo, onde o autor permaneceria apenas 02 (dois) dias. Dessa forma, entrou em contato com a parte ré e o voo fora remarcado para dia 03/10/2017. 

Aduz o autor que, no dia anterior à viagem, a empresa aérea alterou a hora de embarque de 13h50min para 15h47min, não obstante, no dia houve outra alteração de horário sendo reagendado para 16h45min. 

Assim, aduz o autor que no dia 03/10/2017 se deslocou de Petrópolis, onde residia, para o aeroporto no Rio de Janeiro chegando às 06h00. Porém, às 08h00 fora surpreendido com o cancelamento do voo por problemas técnicos, conforme carta expedida pela parte ré (fl. 28). Por conseguinte, diz ter despendido muito tempo de tratativa com a companhia aérea até conseguir uma nova data para embarque, a qual foi remarcada para 05/10/2017. 

Com isso, argumenta que as rés garantiram arcar com as despesas do autor como as de locomoção de ida e volta a Petrópolis e com a diária do hotel em Santo Domingo o qual já havia sido pago e não utilizaria, sem possibilidade de cancelamento. Alega, ainda, que ao retornar da viagem, entrou em contato com a companhia aérea (fls. 35/40) para reaver os valores despendidos em razão do cancelamento do voo, entretanto, recebeu a negativa da parte ré. 

Diante do exposto, requereu em síntese: a) indenização por danos materiais no montante de R$ 605,80 (seiscentos e cinco reais e oitenta centavos), sendo R$ 460,00 (quatrocentos e sessenta reais) referentes ao táxi de ida e volta do trajeto Rio de Janeiro/Petrópolis e R$ 145,80 (cento e quarenta e cinco reais e oitenta centavos) da diária não usufruída na cidade de Santo Domingo; b) indenização por danos morais em R$ 15.000,00 (quinze mil reais).

Em contestações, aduzem as rés que a alteração de data do voo foi realizada em decorrência da greve de pilotos do aeroporto da capital colombiana, visto que o autor faria conexão em Bogotá, porém, dizem que cumpriram com as normas da ANAC, informando o autor com mais de 72 (setenta e duas) horas de antecedência. Bem como, o cancelamento do voo em questão foi efetuado por problemas técnicos da aeronave, a qual teve que passar por manutenção não programada objetivando a máxima segurança dos usuários.  Ademais, afirmam que a companhia aérea auxiliou o passageiro de maneira satisfatória para a resolução do imbróglio, fornecendo assistência material e providenciando acomodação ao autor, aludindo, assim, a inexistência de ato ilícito e de danos indenizáveis. Pugnam, por consequência, pela improcedência dos pedidos exordiais.

Pois bem.

Resumidas as alegações das partes, ainda que dispensável o relatório neste rito, passo à fundamentação da decisão.

Verifico que é fato incontroverso o cancelamento do voo referente a viagem de ida do autor de Rio de Janeiro a Santo Domingo no dia 05/10/2017, conforme atesta o documento emitido pela companhia aérea (fl. 28).

Defendem as rés que o cancelamento do voo ocorreu devido a problemas técnicos na aeronave necessitando de manutenção não programada, portanto, caso fortuito capaz de eximir-se da responsabilidade de indenizar o autor. Todavia, é evidente, no caso em apreço, a presença dos requisitos caracterizadores da responsabilidade civil da parte ré.

Quanto ao ato ilícito da companhia aérea inexiste motivo capaz de afastar sua configuração. Sobre a razão para o cancelamento do voo mencionado – manutenção da aeronave –, já bem decidiu Turma Recursal do Poder Judiciário catarinense em situação similar:

RECURSO INOMINADO. AÇÃO INDENIZATÓRIA. VOO INTERNACIONAL. CANCELAMENTO POR MANUTENÇÃO DA AERONAVE. FATO PREVISÍVEL. RISCO DA ATIVIDADE. RESPONSABILIDADE OBJETIVA. FALHA NA PRESTAÇÃO DO SERVIÇO. AUSÊNCIA DE REALOCAÇÃO EM OUTRA AERONAVE. IMPEDIMENTO DE CHEGAR AO DESTINO. PASSAGEM DE CORTESIA. IRRELEVÂNCIA. DEVER DE INDENIZAR. "A necessidade de manutenção de aeronave não se enquadra como caso fortuito ou de força maior (CC, art. 393) porque era previsível, ou seja, embora se espere que a companhia aérea, em prol da segurança de seus passageiros e tripulação, proceda a revisões periódicas nas aeronaves antes de disponibilizá-las à locomoção de usuários, deverá fazê-lo - dentro de uma racional logística de atuação - a tempo e modo de não acarretar atraso ou o cancelamento de voos previamente contratados." (TJSC, Recurso Inominado n. NUMERO_PROC, de Joinville, rel. Des. Roberto Lepper, j. 28-05-2014). [...] (TJSC, Recurso Inominado n. NUMERO_PROC, de Rio do Sul, rel. Des. Sílvio Dagoberto Orsatto, Sexta Turma de Recursos - Lages, j. 26-07-2018). (grifei)

Como exposto no precedente acima colacionado, a manutenção das aeronaves e a indisponibilidade de outros aviões para realizar a viagem planejada são de responsabilidade exclusiva da companhia aérea, compreendendo o risco da sua própria atividade e caracterizando fortuito interno quando ensejam danos aos consumidores. Portanto, não pode o fornecedor eximir-se de cumprir suas obrigações contratuais sob argumentos como o aqui analisado, restando imperiosa sua condenação ao pagamento de indenização pelos danos advindos de sua conduta ilícita.

Percebo, então, que o cancelamento do voo, além de caracterizar descumprimento contratual e ofensa ao direito básico do consumidor de receber adequada e eficaz prestação do serviço contratado, acarreta, nitidamente, danos ao autor, que precisou  retornar ao seu domicilio em Petrópolis, despendendo horas de sua viagem para ser reacomodado em outro voo 02 (dois) dias após a data programada e, ainda, deixou de usufruir de uma diária em Santo Domingo em que permaneceria apenas por 02 (dois) dias.

Assim, reputo cristalina a responsabilidade civil das rés pelo evento danoso em apreço e passo, então, à análise dos pedidos autorais.

No que concerne aos danos materiais, pretende o autor a condenação das rés ao pagamento do equivalente a R$ 460,00 (quatrocentos e sessenta reais) e USD 45,00 (quarenta e cinco dólares).

Estabelece a Convenção de Montreal, em seu Artigo 19, que "O transportador é responsável pelo dano ocasionado por atrasos no transporte aéreo de passageiros, bagagem ou carga. Não obstante, o transportador não será responsável pelo dano ocasionado por atraso se prova que ele e seus prepostos adotaram todas as medidas que eram razoavelmente necessárias para evitar o dano ou que lhes foi impossível, a um e a outros, adotar tais medidas."

Não bastasse a jurisprudência orientar o reconhecimento da responsabilidade das transportadoras aéreas em caso de manutenção das aeronaves – fato previsível, compreendido pelo risco da atividade –, as rés deixaram de comprovar circunstância excludente de responsabilidade.

Por outro lado, o autor fez prova de seu prejuízo material, que compreendeu o valor desembolsado com o serviço de táxi para deslocamento de ida e volta do trajeto Rio de Janeiro/Petrópolis, correspondente a R$ 460,00 (quatrocentos e sessenta reais) (fl. 30). A companhia aérea questiona o valor do transporte arguindo haver aplicativos de locomoção com valores mais baixos, contudo, além de não cumprir com sua obrigação de assistência, verifico que o montante gasto no translado mostra-se razoável.

Do mesmo modo, o autor suportou o gasto de uma diária não usufruída em Santo Domingo, no valor de USD R$ 45,00 (quarenta e cinco dólares), a qual já havia sido paga sem haver a possibilidade de cancelamento (fls. 31/34). A quantia equivale, na moeda corrente brasileira, a R$ 141,03 (cento e quarenta e um reais e três centavos), conforme conversão realizada pelo sistema do Banco Central do Brasil com o câmbio da data de ocorrência do fato.

Saliento, ademais, que, muito embora a Convenção de Montreal prescreva, em seu art. 22, item 1, que "Em caso de dano causado por atraso no transporte de pessoas, como se especifica no Artigo 19, a responsabilidade do transportador se limita a 4.150 Direitos Especiais de Saque por passageiro" (o que corresponde, hoje, a pouco mais de R$ 20.000,00), a pretensão autoral está longe de alcançar o limite estabelecido na norma internacional.

Assim, imperiosa a condenação das rés ao pagamento de indenização pelo dano material que deram causa e que pelo autor foi suportado.

Noutra senda, a respeito dos danos morais, pugna o autor pela condenação da parte ré ao pagamento de indenização no valor de R$ 15.000,00 (quinze mil reais).

Aplicável, no ponto, a legislação consumerista brasileira.

Quanto à ocorrência de dano moral em situações de cancelamento de voo, salvo as hipóteses de exclusão de responsabilidade dos fornecedores – não observadas no caso em exame –, o simples fato da chegada do passageiro em seu destino final ocorrer horas depois do planejado já é capaz de, por si só, ensejar a indenização pela falha na prestação do serviço contratado, uma vez que o viajante vê-se privado de se locomover para o local desejado, nos termos e nas condições avençadas, sem qualquer motivo legítimo.

Nesse sentido:

RECURSO INOMINADO. LATAM AIRLINES BRASIL. CANCELAMENTO DE VOO INTERNACIONAL (TRECHO SÃO PAULO - MADRI). AUSÊNCIA DE PROVA DOCUMENTAL ACERCA DA SEMPRE FALADA "READEQUAÇÃO DA MALHA AÉREA" OU MESMO DE "REPAROS NA AERONAVE". ATRASO DE UM DIA NA CHEGADA POR SI SÓ CAPAZ DE GERAR ABALO ANÍMICO, PERDENDO OS AUTORES TODA A PROGRAMAÇÃO TURÍSTICA PLANEJADA POR MESES, FRUSTRANDO SUAS EXPECTATIVAS. RAZÕES RECURSAIS GENÉRICAS, EM MOMENTO ALGUM TRAZENDO SEUS ARGUMENTOS AO CASO DOS AUTOS. DANOS MATERIAIS BEM MENSURADOS. DANO MORAL CUJO VALOR ARBITRADO (R$ 10.000,00 PARA CADA UM DOS AUTORES) JUSTO, RAZOÁVEL E PROPORCIONAL. SENTENÇA MANTIDA. RECURSO DESPROVIDO. (TJSC, Recurso Inominado n. NUMERO_PROC, de Criciúma, rel. Des. Pedro Aujor Furtado Júnior, Quarta Turma de Recursos - Criciúma, j. 24-04-2018). (grifei)


O dano moral decorrente de atraso de voo prescinde de prova e a responsabilidade de seu causador opera-se in re ipsa em virtude do desconforto, da aflição e dos transtornos suportados pelo passageiro.

Destarte, a situação é agravada quando a parte ré deixa de oferecer o devido auxílio ao passageiro, como hospedagem, alimentação e translado, visto que o autor residia em local distante do aeroporto e embarcaria apenas 02 (dois) dias após o ocorrido. Igualmente custoso é o impedimento de usufruir da primeira diária em Santo Domingo considerando que o autor permaneceria somente 02 (dois) dias no local. 

Importante, também, salientar o incomodo de grande monta que o autor teve que suportar ao saber, poucos dias antes da viagem, que a companhia aérea havia alterado unilateralmente a data do seu embarque em 02 (dois) dias a mais da que fora adquirida, o que impossibilitaria a estadia em Santo Domingo, pois coincidia com o período de tempo que permaneceria.  Consequentemente, teve que despender tempo de tratativa com a parte ré para conseguir uma data plausível que fosse possível de cumprir o planejado para a viagem. Não obstante, teve o horário de embarque alterado por 02 (duas) vezes até saber do cancelamento do voo, demonstrando profundo descaso com o consumidor.

Logo, reputo cristalina a caracterização de dano moral indenizável, devendo as rés, portanto, serem condenadas ao pagamento da verba indenizatória.

Inexistentes parâmetros objetivos para a fixação da indenização por dano extrapatrimonial, e estando essa no arbítrio motivado do magistrado, na forma do art. 946 do Código Civil, algumas particularidades hão de ser levadas em consideração em relação a cada litigante. Ou seja, incumbe ao magistrado a fixação de verba que corresponda, tanto quanto possível, à situação sócioeconômica do ofensor, sem perder de vista a necessidade de avaliação da repercussão do evento danoso na vida da vítima.

Essas questões exigem que o montante reparatório esteja embasado em critérios de razoabilidade, tendentes a reconhecer e condenar o réu a pagar valor que não importe enriquecimento sem causa ao lesado, mas uma efetiva reparação de caráter moral e uma séria reprimenda ao ofensor, tornando desvantajosa a reincidência. Logo, considerando o contexto fático e jurídico narrado,  bem como os valores por mim arbitrados em situações similares, tenho por razoável a fixação do montante indenizatório no patamar de R$ 13.000,00 (treze mil reais).


P. R. I.

Arquivem-se oportunamente.


Florianópolis (SC),  14 de dezembro de 2018.


Leone Carlos Martins Júnior 

Juiz de Direito
