# Supplementary material for: Regression applied to legal judgments to predict compensation for immaterial damage
Source: PeerJ Comput Sci. 2023 Mar 23;9:e1225. doi: 10.7717/peerj-cs.1225 (PMC10280496; doi:10.7717/peerj-cs.1225)
Supplement: Supplemental Information 2 [file peerj-cs-09-1225-s002.zip › 146.txt]

Autos n° NUMERO_PROC 

Ação: Procedimento do Juizado Especial Cível/PROC 

Autor: AUTOR


Réu: REU


Vistos etc.


I. Relatório

Relatório dispensado na forma do artigo 38, caput, da Lei 9.099/95.

II. Fundamentação


Julgo antecipadamente o feito, porquanto a solução dos autos pode ser obtida da análise do direito que disciplina a matéria, bem como pelo fato de que as provas carreadas são suficientes para a formação de meu convencimento. Valho-me, pois, do artigo 355, inciso I, do Código de Processo Civil.

Preliminarmente, cumpre esclarecer acerca da aplicabilidade das Convenções de Varsóvia e Montreal ao caso em tela.

Em julgamento do Recurso Extraordinário n. 636331, em sede de repercussão geral, assim decidiu a Suprema Corte:

Recurso extraordinário com repercussão geral. 2. Extravio de bagagem. Dano material. Limitação. Antinomia. Convenção de Varsóvia. Código de Defesa do Consumidor. 3. Julgamento de mérito. É aplicável o limite indenizatório estabelecido na Convenção de Varsóvia e demais acordos internacionais subscritos pelo Brasil, em relação às condenações por dano material decorrente de extravio de bagagem, em voos internacionais. 5. Repercussão geral. Tema 210. Fixação da tese: "Nos termos do art. 178 da Constituição da República, as normas e os tratados internacionais limitadores da responsabilidade das transportadoras aéreas de passageiros, especialmente as Convenções de Varsóvia e Montreal, têm prevalência em relação ao Código de Defesa do Consumidor". 6. Caso concreto. Acórdão que aplicou o Código de Defesa do Consumidor. Indenização superior ao limite previsto no art. 22 da Convenção de Varsóvia, com as modificações efetuadas pelos acordos internacionais posteriores. Decisão recorrida reformada, para reduzir o valor da condenação por danos materiais, limitando-o ao patamar estabelecido na legislação internacional. 7. Recurso a que se dá provimento. (RE 636331, Relator(a):  Min. GILMAR MENDES, Tribunal Pleno, julgado em 25/05/2017, PROCESSO ELETRÔNICO DJe-257 DIVULG 10-11-2017 PUBLIC 13-11-2017) (Grifei.)

Desse modo, aplicar-se-ão as normas internacionais naquilo que lhes couber, ou seja, na análise do pedido de danos materiais. Os demais pedidos serão analisados com base no Código de Defesa do Consumidor, vez que as partes envolvidas na avença se enquadram nos conceitos de fornecedor e consumidor, dispostos nos artigos 3.º e 2.º da Lei n. 8.078/1990.

Pois bem. 

Infiro dos autos que os requerentes compraram passagens da companhia aérea requerida para viagem no trecho Florianópolis – São Paulo – Paris, com chegada prevista no dia 16/01/2016, às 12:55 horas. Sustentam ainda que, diante da indisponibilidade de voos operados pela ré até o destino desejado, qual seja, Dusseldorf, adquiriram passagens de outra companhia aérea para deslocamento até o referido local. Ocorre, contudo, que o voo com saída de São Paulo fora cancelado e os autores reacomodados em voo de outra companhia aérea, em horário similar ao adquirido, todavia com diversas escalas e chegada tardia em Paris.

Ao desembarcarem em Paris, foram surpreendidos com o extravio de suas bagagens, as quais lhes foram entregues, uma no dia 23/06/2016 e a outra no dia seguinte. Além disso, relatam que tiveram que comprar novas passagens para deslocamento até Dusseldorf, haja vista a ré não ter honrado a promessa de emissão de passagens até o destino final sem custos adicionais. 

Assim, requerem, em síntese, indenização pelos danos materiais, referente a nova compra de passagens para o trecho Paris - Dusseldorf e morais na importância de R$ 15.000,00 (quinze mil reais) para cada parte.


1. Danos morais

Em sede de contestação, aduz a parte ré que o cancelamento do voo ocorreu em razão de uma manutenção não programada na aeronave, o qual constitui excludente de responsabilidade do transportador, correspondendo a caso fortuito, ou seja, evento totalmente alheio à vontade da ré, a qual não teve qualquer participação ou culpa no ocorrido. 

Da análise dos autos, observo que, embora tenha ocorrido alteração no itinerário do voo, aumentando, inclusive o número de conexões, a parte ré reacomodou os autores em voo de outra empresa em horário compatível, nos termos recomendados pela Agência Nacional de Aviação Civil - ANAC.

Não vislumbro prejuízos em relação a essa troca, contudo, pertinente ressaltar que a ré deixou as partes desassistidas no aeroporto de Paris. Isso porque os autores haviam comprado passagens de outra companhia aérea para deslocamento até Dusseldorf, todavia, em virtude da chegada tardia em Paris e da inércia da parte ré, os autores tiveram que adquirir novamente as passagens para chegada ao destino final. Ao meu ver, essa situação agravou a situação de desconforto dos autores, até então tolerável, em razão do cancelamento e remanejamento dos voos.

Aliada a essa situação, verifico que, na chegada em Paris, as bagagens dos autores não lhes foram entregues. Incontroverso nos autos o extravio temporário das bagagens, o que fora admitido pela requerida na contestação, bem como comprovado por meio dos documentos às fls. 44/47 e 50. 

 É flagrante  que a situação ocorrida e gerada pela ré causou transtorno e angústia às partes autoras, uma vez que permaneceram dias sem seus pertences. Cenário, este agravado, em decorrência da ciência da parte requerida acerca da existência de medicamentos de um dos autores dentro da mala (fl. 44).

Ademais, constato que uma das bagagens foi entregue no dia 24/01/2016 e a outra somente no dia seguinte. Assim, constato ter havido efetivo abalo moral aos requerentes, devendo a requerida ser condenada a indenizá-los.

Nesse sentido:

APELAÇÃO CÍVEL. INDENIZAÇÃO. SERVIÇO PÚBLICO CONCEDIDO. TRANSPORTE AÉREO. EXTRAVIO DE BAGAGEM. ABALO MORAL NÃO VERIFICADO PELO MAGISTRADO. RESSARCIMENTO APENAS DOS PREJUÍZOS MATERIAIS. DECRETO DE PARCIAL PROCEDÊNCIA. PRETENSA COMPENSAÇÃO PELO DANO MORAL SUPORTADO. TESE ACOLHIDA. ABALO IN RE IPSA. DEVER DE INDENIZAR CONFIGURADO. FIXAÇÃO DO QUANTUM EM MONTANTE PROPORCIONAL AO CASO E CONFORME PRECEDENTES DESTE COLEGIADO. RECURSO PROVIDO.   'É inquestionável o abalo moral sofrido por passageiro que teve sua bagagem extraviada por falha operacional de empresa aérea, sendo inegáveis o aborrecimento, o transtorno e o sofrimento que essa circunstância gera no espírito do passageiro, situação que certamente escapa da condição de mero dissabor cotidiano' (AC n. 2008.065854-4, de Urussanga, rel. Des. Eládio Torret Rocha) (TJSC, AC n. 2012.049768-8, rel. Des. Pedro Manoel Abreu, j. 3-2-2015). (TJSC, Apelação n. NUMERO_PROC, de Criciúma, rel. Des. Edemar Gruber, j. 14-07-2016). (grifei)

Nesse contexto, tratando-se de relação regida pelo código consumerista, comprovada a ocorrência do extravio da bagagem e não existindo qualquer excludente de responsabilidade, deve a ré ser condenada a indenizar os autores pelos danos extrapatrimoniais experimentados.

Acerca do quanto devido, tendo em vista os valores arbitrados em situações similares por essa magistrada, bem como considerando o prazo de 7 (sete) e 8 (oito) dias para devolução das bagagens, sem perder de vista o caráter pedagógico e punitivo da cominação, entendo que a quantia de R$ 10.000,00 (dez mil reais), para cada uma das partes, mostra-se adequada a indenizá-los pelos infortúnios vivenciados. 

Após fixar o valor da indenização, cabe dizer que a correção monetária flui do arbitramento (enunciado 362 da Súmula do STJ) e os juros de mora da citação (falta de cumprimento dos deveres do contrato firmado entre as partes - (STJ, EDcl no REsp 400843 / RS, Relator Ministro CARLOS ALBERTO MENEZES DIREITO, j. em 09.08.2007)).


2. Danos materiais

Estabelece a Convenção de Montreal, em seu artigo 19: "O transportador é responsável pelo dano ocasionado por atrasos no transporte aéreo de passageiros, bagagem ou carga. Não obstante, o transportador não será responsável pelo dano ocasionado por atraso se prova que ele e seus prepostos adotaram todas as medidas que eram razoavelmente necessárias para evitar o dano ou que lhes foi impossível, a um e a outros, adotar tais medidas." Como já disposto no item anterior, eximiu-se a ré de comprovar a excludente.

Ainda, o artigo 22, item 1: "Em caso de dano causado por atraso no transporte de pessoas, como se especifica no Artigo 19, a responsabilidade do transportador se limita a 4.150 Direitos Especiais de Saque por passageiro."

Os autores comprovam na exordial gastos com a aquisição de novas passagens para viagem no trecho Paris – Dusseldorf (fl. 42), em razão da modificação do itinerário do voo operado pela requerida e, consequentemente, perda do voo no trecho mencionado, em documentos não impugnados pela ré. 

O valor despendido, € 329,97, equivalente à R$ 1.458,47 (um mil, quatrocentos e cinquenta e oito reais e quarenta e sete centavos), de acordo com a cotação do dia da compra, está dentro do limite estabelecido pela norma internacional. Assim, deve a ré ressarcir o montante despendido por conta do atraso por ela gerado.


P. R. I.

Arquivem-se oportunamente. 


Florianópolis (SC), 20 de julho de 2018.


Vânia Petermann 

Juíza de Direito
