# Supplementary material for: Regression applied to legal judgments to predict compensation for immaterial damage
Source: PeerJ Comput Sci. 2023 Mar 23;9:e1225. doi: 10.7717/peerj-cs.1225 (PMC10280496; doi:10.7717/peerj-cs.1225)
Supplement: Supplemental Information 2 [file peerj-cs-09-1225-s002.zip › 147.txt]

Autos n° NUMERO_PROC 

Ação: Procedimento do Juizado Especial Cível/PROC 

Autor: AUTOR


Réu: REU


Vistos, etc.


I. Relatório

Relatório dispensado na forma do artigo 38, caput, da Lei 9.099/95.

II. Fundamentação


Julgo antecipadamente o feito, porquanto a solução dos autos pode ser obtida da análise do direito que disciplina a matéria, bem como pelo fato de que as provas carreadas são suficientes para a formação de meu convencimento. Valho-me, pois, do art. 355, I, do Código de Processo Civil.

No caso em tela, não há pedido de indenização por danos materiais, uma vez que a parte autora fundamenta o pleito tão somente nos abalos de caráter extrapatrimonial vivenciados em decorrência de atraso de voo.

Assim, incabível, na hipótese, a aplicação das Convenções de Montreal e Varsóvia, visto que, conforme assentado pelo Supremo Tribunal Federal no julgamento do Recurso Extraordinário n. 636661 (repercussão geral), a limitação veiculada pelas normas internacionais incide apenas às indenizações de cunho material.

Desse modo, o pedido será analisado com base no Código de Defesa do Consumidor, vez que as partes envolvidas na avença se enquadram nos conceitos de fornecedor e consumidor, dispostos nos artigos 3.º e 2.º da Lei n. 8.078/1990.

Pois bem. Sustenta a parte autora, em síntese, que adquiriu da companhia ré passagens aéreas para uma viagem de Florianópolis/Brasil à Bali/Indonésia. Ocorre, contudo, que no trajeto de retorno, na data de 21/05/2017, referente à escala Doha/Qatar – São Paulo/Brasil, com previsão de chegada estimada às 16h45min, o voo contratado atrasou cinco horas e quarenta e quatro minutos, sendo que o passageiro ficou retido dentro da aeronave por duas horas. Diante disso, requer a condenação da parte ré ao pagamento dos danos morais experimentados, em razão da falha na prestação do serviço.

Em sede de contestação, alega a parte ré a inexistência de falha na prestação do serviço, visto que o atraso do voo ocorreu por conta da necessidade de manutenção da aeronave que apresentou problemas técnicos imprevisíveis antes da decolagem, configurando a excludente de responsabilidade civil do caso fortuito. Além disso, asseverou  a inexistência de danos morais indenizáveis.

Inicialmente, convém ressaltar que a responsabilidade civil a ser aplicada ao presente caso é a objetiva, uma vez a empresa aérea ré, na qualidade de fornecedora de serviços, pode ser responsabilizada por eventuais defeitos na prestação destes (art. 14, CDC), independentemente da presença de culpa pelo evento danoso. 

Como exemplo, colhe-se da jurisprudência:

APELAÇÃO CÍVEL. AÇÃO DE INDENIZAÇÃO POR DANOS MORAIS. ATRASO DE VOO. SENTENÇA DE PROCEDÊNCIA. INSURGÊNCIA DA REQUERIDA.   RESPONSABILIDADE CIVIL. ATRASO DE VOO E CONSEQUENTE PERDA DO VOO SUBSEQUENTE. CONSTATADA A FALHA NA PRESTAÇÃO DE SERVIÇO DA COMPANHIA AÉREA. RESPONSABILIDADE CIVIL OBJETIVA. DANO MORAL IN RE IPSA. [...] RECURSO CONHECIDO E PARCIALMENTE PROVIDO. (TJSC, Apelação Cível n. NUMERO_PROC, de Mondai, rel. Des. Rodolfo Cezar Ribeiro Da Silva Tridapalli, Quarta Câmara de Direito Civil, j. 30-10-2017).

Ou seja, a responsabilidade civil, nesses casos, configura-se simplesmente pela demonstração do nexo causal entre as atividades desenvolvidas pelo fornecedor e o dano produzido.

Feitas essas ponderações, é de se ressaltar que, no caso concreto, razão não assiste à parte ré.

Apesar de tentar eximir-se de sua responsabilidade ao argumento da ocorrência de caso fortuito, não trouxe aos autos quaisquer elementos comprobatórios para embasar suas alegações, ônus que lhe competia, a teor do disposto no art. 373, II, do Código de Processo Civil e das regras consumeristas. Isto é, eximiu-se de trazer provas no sentido de que tomou todas as providências necessárias para que não houvesse qualquer defeito na aeronave. 

Ainda, acerca da tese de imprevisibilidade, é consabido que a necessidade de realização de reparo em aeronave não é capaz de excluir a responsabilidade do prestador de serviços, porquanto a situação é absolutamente previsível. Nesse sentido: 

TRANSPORTE AÉREO. REPARAÇÃO DE DANOS MORAIS. ATRASO DE VOO. MANUTENÇÃO DE AERONAVE. PROBLEMAS TÉCNICOS INSERTOS NOS RISCOS DA PRÓPRIA ATIVIDADE. PREVISIBILIDADE. RELAÇÃO DE CONSUMO. RESPONSABILIDADE OBJETIVA. FALHA NA PRESTAÇÃO DO SERVIÇO. FALTA DE ASSISTÊNCIA MATERIAL VERIFICADA. DANOS MORAIS DEVIDOS. SITUAÇÃO QUE ULTRAPASSA O MERO DISSABOR. ABALO ANÍMICO MANIFESTO. QUANTUM REPARATÓRIO. ARBITRAMENTO DO VALOR INDENIZATÓRIO QUE OBEDECE AOS DITAMES DA RAZOABILIDADE E PROPORCIONALIDADE. SENTENÇA MANTIDA POR SEUS PRÓPRIOS FUNDAMENTOS. "A alegada necessidade de manutenção da aeronave não isenta a companhia aérea de responsabilidade, porque a empresa deve programá-la com antecedência de molde a não prejudicar seus consumidores." (TJRS, Recurso Cível Nº 71005608872, Segunda Turma Recursal Cível, Turmas Recursais, Relator: Roberto Behrensdorf Gomes da Silva, Julgado em 29/07/2015). (TJSC, Recurso Inominado n. 2015.400550-5, de Criciúma, rel. Des. Giancarlo Bremer Nones, j. 02-08-2016). (Grifei.)

Assim, não havendo excludente de responsabilidade e tratando-se de contrato de transporte regido pelo Código de Defesa do Consumidor, imperioso que a ré seja condenada a indenizar os acionantes pelos transtornos vivenciados. Isso porque os danos extrapatrimoniais advindos do atraso no voo operam-se in re ipsa, por força do simples fato da sua violação em virtude do desconforto, da aflição e dos transtornos suportados pelo passageiro. (STJ. REsp 299.532/SP. Rel. Des. convocado Honildo Amaral de Mello Castro. Julg. 27/10/09).

Acerca do quanto devido, inexistentes parâmetros objetivos para a fixação do dano moral e estando este no arbítrio motivado do magistrado, na forma do art. 946 do Código Civil, algumas particularidades hão de ser levadas em consideração em relação a cada litigante. Ou seja, incumbe ao magistrado a fixação de verba que corresponda, tanto quanto possível, à situação sócio-econômica do ofensor, sem perder de vista a necessidade de avaliação da repercussão do evento danoso na vida da vítima.

Essas questões exigem que o montante reparatório esteja embasado em critérios de razoabilidade, tendentes a reconhecer e condenar o réu a pagar valor que não importe enriquecimento sem causa ao lesado, mas uma efetiva reparação de caráter moral e uma séria reprimenda ao ofensor, tornando desvantajosa a reincidência.

No caso dos autos, sopesando as circunstâncias dos fatos, a condição econômica das partes, o caráter pedagógico da cominação, o tempo de postergação da viagem, bem como a ausência de provas acerca da perda de algum compromisso excepcionalmente importante em razão do atraso, e considerando que não foi prestado nenhum auxílio ao demandante, fixo a quantia de R$ 3.000,00 (três mil reais) a título de indenização por danos morais.

Após fixar o valor da indenização, cabe dizer que a correção monetária flui do arbitramento (Enunciado n. 362 da Súmula do STJ), e os juros de mora, da citação (falta de cumprimento dos deveres do contrato firmado entre as partes - (STJ, EDcl no REsp 400843 / RS, Relator Ministro CARLOS ALBERTO MENEZES DIREITO, j. em 09.08.2007)).


P. R. I.

Arquivem-se oportunamente.

Florianópolis (SC), 26 de julho de 2018.


Vânia Petermann 

Juíza de Direito
