# Supplementary material for: Regression applied to legal judgments to predict compensation for immaterial damage
Source: PeerJ Comput Sci. 2023 Mar 23;9:e1225. doi: 10.7717/peerj-cs.1225 (PMC10280496; doi:10.7717/peerj-cs.1225)
Supplement: Supplemental Information 2 [file peerj-cs-09-1225-s002.zip › 148.txt]

Autos n° NUMERO_PROC 

Ação: Procedimento do Juizado Especial Cível/PROC 

Autor: AUTOR


Réu: REU


Vistos, etc.


I. Relatório

Relatório dispensado na forma do artigo 38, caput, da Lei 9.099/95.

II. Fundamentação


Julgo antecipadamente o feito, porquanto a solução dos autos pode ser obtida da análise do direito que disciplina a matéria, bem como pelo fato de que as provas carreadas são suficientes para a formação de meu convencimento. Valho-me, pois, do art. 355, I, do Código de Processo Civil.

Além disso, impende ressaltar que a presente demanda se consubstancia em relação de consumo -  uma vez que as partes envolvidas na avença se enquadram nos conceitos de fornecedor e consumidor, dispostos nos arts. 3º e 2º da Lei 8.078/1990, respectivamente - sendo, portanto, imperioso que lhe sejam aplicados os preceitos insculpidos no Código de Defesa do Consumidor.

Sustenta o autor que adquiriu, com bastante antecedência, passagens da requerida para viagem no trecho Porto Alegre – Florianópolis, na data de 06/10/2017, às 15:00 horas. Todavia, ao efetuar o check-in pela internet, foi surpreendido com o cancelamento de seu voo sem qualquer aviso prévio, haja vista a partida ter sido antecipada para às 10:50 horas do mesmo dia.

Assim, requer a condenação da ré ao pagamento de indenização a título de danos morais na importância de R$ 18.740,00 (dezoito mil, setecentos e quarenta reais).

Em sede de contestação, aduz a parte ré que, em razão da readequação da malha aérea, o voo do autor sofreu alteração, sendo remarcado para horário anterior ao inicialmente previsto. Afirma que o autor foi devidamente alertado em duas oportunidades por meio de correspondência eletrônica, nos dias 02 e 05/09/2017, e que tentou contato por telefone na data de 03/10/2017, todavia, sem sucesso.

 Pois bem. Da análise das provas acostadas aos autos, observo que a parte ré apresenta, tão somente como meio de prova das supostas comunicações ao autor, imagens de captura de tela de seu sistema, as quais não têm o condão de comprovar a notificação prévia ao autor.

Eximiu-se, portanto, a ré de trazer qualquer prova no sentido de que, de fato, comunicou a parte acionante acerca da alteração do horário de embarque. No mesmo sentido, não apresenta nenhuma prova que a isente de responsabilidade pela alegação de reestruturação da malha aérea e impossibilidade da empresa realizar seus voos programados por motivo de força maior.

Tratando-se de relação tipicamente consumerista, a responsabilidade da requerida é objetiva, nos termos do art. 14 da legislação em comento. É a jurisprudência:

RECURSO INOMINADO. AÇÃO DE INDENIZAÇÃO POR DANOS MORAIS. SERVIÇO DE TRANSPORTE AÉREO. ALTERAÇÃO UNILATERAL DE VOO. ANTECIPAÇÃO. AUSÊNCIA DE PROVA DA PRÉVIA COMUNICAÇÃO AO CONSUMIDOR. FALHA NA PRESTAÇÃO DO SERVIÇO. RESPONSABILIDADE OBJETIVA. DEVER DE INDENIZAR. REESTRUTURAÇÃO DA MALHA AÉREA. SITUAÇÃO NÃO COMPROVADA. (...) "Compete à companhia aérea o ônus da prova da alegação de que comunicou previamente a antecipação do horário do voo aos passageiros por meio de correio eletrônico. [...] A frustração da realização de viagem em razão da alteração unilateral do horário de voo é causa de transtornos e aflições que ultrapassam a esfera do mero dissabor e caracteriza o dano moral." (TJSC, Recurso Inominado n. NUMERO_PROC, de Tubarão, rel. Des. Giancarlo Bremer Nones, j. 04-10-2016).QUANTUM INDENIZATÓRIO. Não há que se falar em redução da verba arbitrada. "O quantum da indenização do dano moral há de ser fixado com moderação, em respeito aos princípios da razoabilidade e da proporcionalidade, levando em conta não só as condições sociais e econômicas das partes, como também o grau da culpa e a extensão do sofrimento psíquico, de modo que possa significar uma reprimenda ao ofensor, para que se abstenha de praticar fatos idênticos no futuro, mas não ocasione um enriquecimento injustificado para o lesado." (TJSC, Apelação Cível n. 2013.061873-5. Relator: Jaime Ramos. Julgado em 12/12/2013). Precedente: TJSC, Recurso Inominado n. NUMERO_PROC, da Capital, rel. Des. Marcelo Carlin, j. 22-10-2015.SENTENÇA MANTIDA PELOS SEUS PRÓPRIOS FUNDAMENTOS. RECURSO CONHECIDO E DESPROVIDO. DECISÃO (TJSC, Recurso Inominado n. NUMERO_PROC, da Capital - Eduardo Luz, rel. Des. Fernando Vieira Luiz, j. 09-02-2017). (grifei).


Quanto à ocorrência do dano moral, é cristalino que a situação tenha gerado sensações de angústia e frustração à parte autora em virtude da alteração do voo, acarretando na perda de compromissos, bem como da própria expectativa da viagem, os quais ultrapassam a esfera do mero dissabor.

Assim, tendo em vista os valores arbitrados em situações similares por essa magistrada, sem perder de vista o caráter pedagógico e punitivo da cominação, entendo que a quantia de R$ 5.000,00 (Cinco mil reais), mostra-se adequada a indenizá-lo pelos infortúnios vivenciados. 

Após fixar o valor da indenização, cabe dizer que a correção monetária flui do arbitramento (enunciado 362 da Súmula do STJ) e os juros de mora da citação (falta de cumprimento dos deveres do contrato firmado entre as partes - (STJ, EDcl no REsp 400843 / RS, Relator Ministro CARLOS ALBERTO MENEZES DIREITO, j. em 09.08.2007)).


P. R. I.

Arquivem-se oportunamente. 


Florianópolis (SC), 27 de julho de 2018.


Vânia Petermann 

Juíza de Direito
