# Supplementary material for: Regression applied to legal judgments to predict compensation for immaterial damage
Source: PeerJ Comput Sci. 2023 Mar 23;9:e1225. doi: 10.7717/peerj-cs.1225 (PMC10280496; doi:10.7717/peerj-cs.1225)
Supplement: Supplemental Information 2 [file peerj-cs-09-1225-s002.zip › 149.txt]

Autos n° NUMERO_PROC 

Ação: Procedimento do Juizado Especial Cível/PROC 

Autor: AUTOR


Requerido: REU


Vistos, etc.


I. Relatório

Relatório dispensado na forma do artigo 38, caput, da Lei 9.099/95.

II. Fundamentação


Julgo antecipadamente o feito, porquanto a solução dos autos pode ser obtida da análise do direito que disciplina a matéria, bem como pelo fato de que as provas carreadas são suficientes para a formação de meu convencimento. Valho-me, pois, do art. 355, I, do Código de Processo Civil.

Além disso, impende ressaltar que a presente demanda se consubstancia em relação de consumo -  uma vez que as partes envolvidas na avença se enquadram nos conceitos de fornecedor e consumidor, dispostos nos arts. 3º e 2º da Lei 8.078/1990, respectivamente - sendo, portanto, imperioso que lhe sejam aplicados os preceitos insculpidos no Código de Defesa do Consumidor.

Sustentam os autores que compraram passagens aéreas da requerida para viagem no trecho São Paulo – Florianópolis, para a data de 16/06/2017, às 22:15 horas, horário compatível com a chegada do voo anterior, também operado pela ré, cuja chegada no aeroporto de São Paulo estava prevista para às 17:30 horas. Ocorre que, ao realizarem o check-in on-line, foram surpreendidos com a antecipação do voo das 22:15 horas para às 13:10 horas, fato que acarretou na perda do voo.

 Alegam que a ré os reacomodou em voo no dia seguinte, sem contudo oferecer a devida assistência. Assim, requereram, em síntese, a condenação da ré ao pagamento de danos materiais e morais.

Em sede de contestação, aduz a parte ré que, em razão da readequação da malha aérea, o voo dos autores sofreu alteração, sendo eles reacomodados para voo com embarque horas antes. Afirma que, no dia 14/06/2017, os demandantes foram devidamente alertados acerca do cancelamento e reacomodação do voo, todavia em virtude de não ter havido aceitação, o voo foi alterado para o dia seguinte conforme solicitação das próprias partes.

Pois bem. Da análise das provas acostadas aos autos, em especial o documento apresentado à fl. 24, dando conta do recebimento de comunicados enviados pela requerida, observo que não houve o envio de correspondência eletrônica na data de 14/06/2017, consoante alegado pela requerida em sua peça de defesa (fl. 42). A ré apresenta tão somente como meio de prova a imagem de captura de tela de seu sistema, o qual não tem o condão de comprovar a notificação prévia dos autores.

Eximiu-se, portanto, a ré de trazer qualquer prova no sentido de que, de fato, comunicou os autores acerca da alteração do horário de embarque. Tratando-se de relação tipicamente consumerista, a responsabilidade da requerida é objetiva, nos termos do art. 14 da legislação em comento. É a jurisprudência:

RECURSO INOMINADO. AÇÃO DE INDENIZAÇÃO POR DANOS MORAIS. SERVIÇO DE TRANSPORTE AÉREO. ALTERAÇÃO UNILATERAL DE VOO. ANTECIPAÇÃO. AUSÊNCIA DE PROVA DA PRÉVIA COMUNICAÇÃO AO CONSUMIDOR. FALHA NA PRESTAÇÃO DO SERVIÇO. RESPONSABILIDADE OBJETIVA. DEVER DE INDENIZAR. REESTRUTURAÇÃO DA MALHA AÉREA. SITUAÇÃO NÃO COMPROVADA. (...) "Compete à companhia aérea o ônus da prova da alegação de que comunicou previamente a antecipação do horário do voo aos passageiros por meio de correio eletrônico. [...] A frustração da realização de viagem em razão da alteração unilateral do horário de voo é causa de transtornos e aflições que ultrapassam a esfera do mero dissabor e caracteriza o dano moral." (TJSC, Recurso Inominado n. NUMERO_PROC, de Tubarão, rel. Des. Giancarlo Bremer Nones, j. 04-10-2016).QUANTUM INDENIZATÓRIO. Não há que se falar em redução da verba arbitrada. "O quantum da indenização do dano moral há de ser fixado com moderação, em respeito aos princípios da razoabilidade e da proporcionalidade, levando em conta não só as condições sociais e econômicas das partes, como também o grau da culpa e a extensão do sofrimento psíquico, de modo que possa significar uma reprimenda ao ofensor, para que se abstenha de praticar fatos idênticos no futuro, mas não ocasione um enriquecimento injustificado para o lesado." (TJSC, Apelação Cível n. 2013.061873-5. Relator: Jaime Ramos. Julgado em 12/12/2013). Precedente: TJSC, Recurso Inominado n. NUMERO_PROC, da Capital, rel. Des. Marcelo Carlin, j. 22-10-2015.SENTENÇA MANTIDA PELOS SEUS PRÓPRIOS FUNDAMENTOS. RECURSO CONHECIDO E DESPROVIDO. DECISÃO (TJSC, Recurso Inominado n. NUMERO_PROC, da Capital - Eduardo Luz, rel. Des. Fernando Vieira Luiz, j. 09-02-2017). (grifei).

Assim, tendo em vista os valores arbitrados em situações similares por essa magistrada, bem como ponderando o fato de não ter sido prestado auxilio ao demandantes, já que arcaram com suas próprias expensas gastos com hospedagem e alimentação, além do atraso de um dia para chegada ao destino, sem perder de vista o caráter pedagógico e punitivo da cominação, entendo que a quantia de R$ 10.000,00 (Dez mil reais), sendo R$ 5.000,00 (cinco mil reais) para cada uma das partes, mostra-se adequada a indenizá-los pelos infortúnios vivenciados. 

Após fixar o valor da indenização, cabe dizer que a correção monetária flui do arbitramento (enunciado 362 da Súmula do STJ) e os juros de mora da citação (falta de cumprimento dos deveres do contrato firmado entre as partes - (STJ, EDcl no REsp 400843 / RS, Relator Ministro CARLOS ALBERTO MENEZES DIREITO, j. em 09.08.2007)).

Na mesma esteira, diante de alteração unilateral do horário do voo e tratando-se de responsabilidade objetiva, cabível também a indenização pelos danos materiais. No caso, a ré não prestou a devida assistência aos autores no período até o embarque do próximo voo, o que levou os autores a pagar, com suas próprias expensas, os gastos com hospedagem e alimentação, comprovado por meio do documento à fl. 23.

Dessa forma, estando devidamente comprovados os gastos com alimentação e hospedagem, a condenação da ré ao pagamento da quantia de R$ 281,47 (duzentos e oitenta e um reais e quarenta e sete centavos), a título de danos materiais, é medida que se impõe.


P. R. I.

Arquivem-se oportunamente. 

Florianópolis (SC), 27 de julho de 2018.

Vânia Petermann 

Juíza de Direito
