# Supplementary material for: Regression applied to legal judgments to predict compensation for immaterial damage
Source: PeerJ Comput Sci. 2023 Mar 23;9:e1225. doi: 10.7717/peerj-cs.1225 (PMC10280496; doi:10.7717/peerj-cs.1225)
Supplement: Supplemental Information 2 [file peerj-cs-09-1225-s002.zip › 151.txt]

Autos n° NUMERO_PROC 

Ação: Procedimento do Juizado Especial Cível/PROC 

Autor: AUTOR


Réu: REU


Vistos etc.


I. Relatório

Relatório dispensado na forma do artigo 38, caput, da Lei 9.099/95.

II. Fundamentação


Julgo antecipadamente o feito, porquanto a solução dos autos pode ser obtida da análise do direito que disciplina a matéria, bem como pelo fato de que as provas carreadas são suficientes para a formação de meu convencimento. Valho-me, pois, do artigo 355, inciso I, do Código de Processo Civil.

Preliminarmente, cumpre esclarecer acerca da aplicabilidade das Convenções de Varsóvia e Montreal ao caso em tela.

Em julgamento do Recurso Extraordinário n. 636331, em sede de repercussão geral, assim decidiu a Suprema Corte:

Recurso extraordinário com repercussão geral. 2. Extravio de bagagem. Dano material. Limitação. Antinomia. Convenção de Varsóvia. Código de Defesa do Consumidor. 3. Julgamento de mérito. É aplicável o limite indenizatório estabelecido na Convenção de Varsóvia e demais acordos internacionais subscritos pelo Brasil, em relação às condenações por dano material decorrente de extravio de bagagem, em voos internacionais. 5. Repercussão geral. Tema 210. Fixação da tese: "Nos termos do art. 178 da Constituição da República, as normas e os tratados internacionais limitadores da responsabilidade das transportadoras aéreas de passageiros, especialmente as Convenções de Varsóvia e Montreal, têm prevalência em relação ao Código de Defesa do Consumidor". 6. Caso concreto. Acórdão que aplicou o Código de Defesa do Consumidor. Indenização superior ao limite previsto no art. 22 da Convenção de Varsóvia, com as modificações efetuadas pelos acordos internacionais posteriores. Decisão recorrida reformada, para reduzir o valor da condenação por danos materiais, limitando-o ao patamar estabelecido na legislação internacional. 7. Recurso a que se dá provimento. (RE 636331, Relator(a):  Min. GILMAR MENDES, Tribunal Pleno, julgado em 25/05/2017, PROCESSO ELETRÔNICO DJe-257 DIVULG 10-11-2017 PUBLIC 13-11-2017) (Grifei.)

Desse modo, aplicar-se-ão as normas internacionais naquilo que lhes couber, ou seja, na análise do pedido de danos materiais. Os demais pedidos serão analisados com base no Código de Defesa do Consumidor, vez que as partes envolvidas na avença se enquadram nos conceitos de fornecedor e consumidor, dispostos nos artigos 3.º e 2.º da Lei n. 8.078/1990.

Pois bem. 

Infiro dos autos que os requerentes compraram passagem para o trecho Bankok/São Paulo, com conexões em Beijing e Frankfurt, pelo site VIAJANET. Ocorre, contudo, que o voo de ligação Beijing/Frankfurt foi cancelado e, consequentemente, a ré ofereceu a reacomodação dos requerentes no voo do dia seguinte, 8 horas após o original (fls. 12/15), ou o reembolso das passagens (fl.18), sendo que escolheram a primeira opção, visto que o contrário lhes causaria prejuízo (fl. 17).

Ademais, os autores afirmam que escolheram conexões longas propositalmente, a fim de que pudessem passar um tempo nas cidades (fls.1/4). Contudo, com a reacomodação, houve diminuição de horas de estadia em Frankfurt, que inicialmente era de 15,5 horas e ficou em apenas 7 horas.


1. Danos morais

Em sede de contestação, aduz a parte ré que informou os autores do cancelamento com 10 (dez) dias de antecedência da viagem de ida, o que estaria de acordo com a resolução nº 400 da ANAC.

Contudo, verifico que a legislação da ANAC a ser aplicada no caso em apreço é a de nº 141, uma vez que estava vigente à época dos fatos. Nesse sentido, a resolução alegada pela requerida só passou a vigorar em 13/03/2017, sendo que o cancelamento da viagem ocorreu antes de 11/03/2017, conforme e-mail em fl. 22.

De qualquer maneira, analisando o art. 7º, §1º da resolução nº 141, infiro que a ré informou os autores com mais de 72 horas de antecedência, conforme e-mails em fls. 16/27. Em conjunto com o art. 9º do mesmo diploma, entende-se que, em casos de cancelamento, a empresa deverá prestar assistência, porém, será afastada se o passageiro for realocado em voo próprio de sua conveniência, o que, de primeira vista, teria ocorrido no caso dos autores.

Todavia, gostaria de destacar que, na especificidade desta ação, considerando o minucioso planejamento feito pelos requerentes, os quais já pensaram de antemão na utilidade das conexões, 10 (dez) dias é pouco tempo de antecedência. Ora, independente da escolha que fizessem, sairiam perdendo: se escolhessem o reembolso, perderiam as reservas realizadas e os planos marcados; caso optassem por outro horário mais próximo – o que fizeram, aliás -, ainda teriam que arcar com custos por horas a mais sem qualquer auxílio. 

Além disso, a alegação de necessidade de ajuste malha aérea (fl. 64), por haver grande número de voos, é um risco intrínseco à prestação do serviço, conforme o art. 14 do Código de Defesa do Consumidor. Aliado a isto, sequer trouxe aos autos provas do ajuste. Logo, evidencia-se a responsabilidade objetiva da requerida.

Nesse sentido, os autores também afirmaram que não receberam a  confirmação do voo de retorno ao Brasil antes do início da viagem, o que teria lhes deixado inseguros. 

Pois bem, ao analisar ao e-mail em fl. 16, verifico que a notificação da realocação do voo foi feita apenas em 31/03/2017, pela VIAJENET, quando os autores já estavam em viagem. Em fls. 65/66, contudo, a ré procura impugnar este fato com base em e-mails trocados entre ela e o site de compras, o que acaba não procedendo. Isso porque a última mensagem acostada diz estar aguardando a autorização por parte ré, o que restou sem resposta, isto é, não é possível saber quando a requerida deu a autorização, sendo completamente viável o fato da confirmação só ter ocorrido no meio da viagem dos autores, deixando-lhes, claramente, inseguros.

Ademais, as expectativas dos autores foram quebradas ao não poderem aproveitar uma oportunidade única, durante a Páscoa, na cidade de Frankfurt. Sem contar ainda que precisaram ficar mais tempo em Beijing, diferente do jeito que programaram. 

Assim, tento em vista o exposto anteriormente, restam-se evidentes a angústia, o sofrimento e a insegurança dos autores em face, não só do cancelamento com pouca antecedência sem auxílio, mas também da demora de comprovação dos bilhetes.

Nesse contexto, tratando-se de relação regida pelo Código Consumerista, comprovada a ocorrência de falha no serviço e não existindo qualquer excludente de responsabilidade, deve a ré ser condenada a indenizar as partes autoras pelos danos extrapatrimoniais experimentados.

Acerca do quanto devido, tendo em vista os valores arbitrados em situações similares por esta Magistrada, bem como ponderando o fato de os autores terem sido notificados, mesmo que com pouca antecedência, entendo que a quantia de R$ 2.000,00 (dois mil reais) por autor mostra-se adequada para indenizar os infortúnios vivenciados. 


2. Danos materiais

Estabelece a Convenção de Montreal, em seu artigo 19: "O transportador é responsável pelo dano ocasionado por atrasos no transporte aéreo de passageiros, bagagem ou carga. Não obstante, o transportador não será responsável pelo dano ocasionado por atraso se prova que ele e seus prepostos adotaram todas as medidas que eram razoavelmente necessárias para evitar o dano ou que lhes foi impossível, a um e a outros, adotar tais medidas." 

Ainda, o artigo 22, item 1: "Em caso de dano causado por atraso no transporte de pessoas, como se especifica no Artigo 19, a responsabilidade do transportador se limita a 4.150 Direitos Especiais de Saque por passageiro."

De início, cumpre mencionar que é incontroverso o não fornecimento de auxílio por parte da ré, sendo que os requerentes comprovaram, mediante os documentos de fls (28/33), que precisaram arcar pessoalmente com gastos de hospedagem.

Nesse viés, não faz sentido a alegação feita pela ré, em fls. 77/79, de que os autores não tiveram a diária comprometida pelo cancelamento, pois, para começar, eles nem teriam reservado o hotel se não fosse por isso.  Também não prospera como tese argumentativa o fato de os autores saberem que a empresa não disponibilizaria acomodação em hotel, uma vez que é fato incontroverso, mas nem por isso tira a responsabilidade objetiva de auxiliar da requerida. Na verdade, só mostra que, estando a viagem em cima da hora e a empresa negando o auxílio (fl. 18, em 15/03/2017), os autores se preocuparam em ter um lugar para ficar, diante do aumento da estadia em Beijing, reservando o hotel logo após (17/03/2017 e 23/03/2017).

Assim, deve a ré ressarcir o montante despendido pelos autores em hospedagem em Beijing, no importe de R$ 1.347,68, por conta do cancelamento do voo com pouca antecedência, considerando o porte da viagem, e posterior realocação sem qualquer tipo de auxílio.


P. R. I.

Arquivem-se oportunamente. 


Florianópolis (SC), 01 de agosto de 2018.


Vânia Petermann 

Juíza de Direito
