# Supplementary material for: Regression applied to legal judgments to predict compensation for immaterial damage
Source: PeerJ Comput Sci. 2023 Mar 23;9:e1225. doi: 10.7717/peerj-cs.1225 (PMC10280496; doi:10.7717/peerj-cs.1225)
Supplement: Supplemental Information 2 [file peerj-cs-09-1225-s002.zip › 152.txt]

Autos n° NUMERO_PROC 

Ação: Procedimento do Juizado Especial Cível/PROC 

Autor: AUTOR


Réu: REU


Vistos, etc.


I. Relatório

Relatório dispensado na forma do artigo 38, caput, da Lei 9.099/95.

II. Fundamentação


Julgo antecipadamente o feito, porquanto a solução dos autos pode ser obtida da análise do direito que disciplina a matéria, bem como pelo fato de que as provas carreadas são suficientes para a formação de meu convencimento. Valho-me, pois, do art. 355, I, do Código de Processo Civil.

Inicialmente, impende ressaltar que a presente demanda se consubstancia em relação de consumo - uma vez que as partes envolvidas na avença se enquadram nos conceitos de fornecedor e consumidor, dispostos nos arts. 3º e 2º da Lei 8.078/1990, respectivamente - sendo, portanto, imperioso que lhe sejam aplicados os preceitos insculpidos no Código de Defesa do Consumidor.

Sustenta a parte autora, em síntese, que adquiriu da companhia ré passagem aérea para Brasília/DF visando a participar de um evento de trabalho. Contudo, no dia e hora marcado para decolagem, sob a alegação genérica de problemas técnicos da aeronave, o voo foi cancelado. Menciona que, frente ao cancelamento do voo, foi oferecida apenas uma possibilidade em outro voo para o mesmo destino, mas em horário diverso. Ocorre, no entanto, que o horário de chegada previsto seria após o término de seu evento, o qual restou prejudicado. Assim, requer o pagamento de indenização por danos morais, decorrentes dos transtornos vivenciados.

Em sede de contestação, alega a parte ré a inexistência de falha na prestação do serviço, visto que o cancelamento do voo ocorreu por conta da necessidade de manutenção da aeronave, que apresentou problemas técnicos imprevisíveis antes da decolagem, configurando a excludente de responsabilidade civil do caso fortuito. Além disso, asseverou  a inexistência de danos morais indenizáveis.

Pois bem. Cumpre destacar que a responsabilidade civil a ser aplicada ao presente caso é a objetiva, uma vez a empresa aérea ré, na qualidade de fornecedora de serviços, pode ser responsabilizada por eventuais defeitos na prestação destes (art. 14, CDC), independentemente da presença de culpa pelo evento danoso. 

Como exemplo, colhe-se da jurisprudência:

APELAÇÃO CÍVEL. AÇÃO DE INDENIZAÇÃO POR DANOS MORAIS. ATRASO DE VOO. SENTENÇA DE PROCEDÊNCIA. INSURGÊNCIA DA REQUERIDA.   RESPONSABILIDADE CIVIL. ATRASO DE VOO E CONSEQUENTE PERDA DO VOO SUBSEQUENTE. CONSTATADA A FALHA NA PRESTAÇÃO DE SERVIÇO DA COMPANHIA AÉREA. RESPONSABILIDADE CIVIL OBJETIVA. DANO MORAL IN RE IPSA. [...] RECURSO CONHECIDO E PARCIALMENTE PROVIDO. (TJSC, Apelação Cível n. NUMERO_PROC, de Mondai, rel. Des. Rodolfo Cezar Ribeiro Da Silva Tridapalli, Quarta Câmara de Direito Civil, j. 30-10-2017).

Ou seja, a responsabilidade civil, nesses casos, configura-se simplesmente pela demonstração do nexo causal entre as atividades desenvolvidas pelo fornecedor e o dano produzido.

Feitas essas ponderações, é de se ressaltar que, no caso concreto, razão não assiste à parte ré.

É incontroverso o fato de que o autor teve seu voo cancelado, conforme demonstrado à fl. 19.

A requerida, por sua vez, apesar de tentar eximir-se de sua responsabilidade ao argumento da ocorrência de caso fortuito, não trouxe aos autos quaisquer elementos comprobatórios para embasar suas alegações, ônus que lhe competia, a teor do disposto no art. 373, II, do Código de Processo Civil e das regras consumeristas. Isto é, eximiu-se de trazer provas no sentido de que tomou todas as providências necessárias para que não houvesse qualquer defeito na aeronave. 

Ainda, acerca da tese de imprevisibilidade, é consabido que a necessidade de realização de reparo em aeronave não é capaz de excluir a responsabilidade do prestador de serviços, porquanto a situação é absolutamente previsível, considerando a atividade em tela. Nesse sentido: 

TRANSPORTE AÉREO. REPARAÇÃO DE DANOS MORAIS. ATRASO DE VOO. MANUTENÇÃO DE AERONAVE. PROBLEMAS TÉCNICOS INSERTOS NOS RISCOS DA PRÓPRIA ATIVIDADE. PREVISIBILIDADE. RELAÇÃO DE CONSUMO. RESPONSABILIDADE OBJETIVA. FALHA NA PRESTAÇÃO DO SERVIÇO. FALTA DE ASSISTÊNCIA MATERIAL VERIFICADA. DANOS MORAIS DEVIDOS. SITUAÇÃO QUE ULTRAPASSA O MERO DISSABOR. ABALO ANÍMICO MANIFESTO. QUANTUM REPARATÓRIO. ARBITRAMENTO DO VALOR INDENIZATÓRIO QUE OBEDECE AOS DITAMES DA RAZOABILIDADE E PROPORCIONALIDADE. SENTENÇA MANTIDA POR SEUS PRÓPRIOS FUNDAMENTOS. "A alegada necessidade de manutenção da aeronave não isenta a companhia aérea de responsabilidade, porque a empresa deve programá-la com antecedência de molde a não prejudicar seus consumidores." (TJRS, Recurso Cível Nº 71005608872, Segunda Turma Recursal Cível, Turmas Recursais, Relator: Roberto Behrensdorf Gomes da Silva, Julgado em 29/07/2015). (TJSC, Recurso Inominado n. 2015.400550-5, de Criciúma, rel. Des. Giancarlo Bremer Nones, j. 02-08-2016). (Grifei.)

Assim, não havendo excludente de responsabilidade e tratando-se de contrato de transporte regido pelo Código de Defesa do Consumidor (responsabilidade objetiva), imperioso que a ré seja condenada a indenizar os acionantes pelos transtornos vivenciados.

Além disso, sobre a devida assistência, a empresa ré argumentou ter prestado todas as informações e confortos aos passageiros, porém nada provou.

Acerca do quanto devido, inexistentes parâmetros objetivos para a fixação do dano moral e estando este no arbítrio motivado do magistrado, na forma do art. 946 do Código Civil, algumas particularidades hão de ser levadas em consideração em relação a cada litigante. Ou seja, incumbe ao magistrado a fixação de verba que corresponda, tanto quanto possível, à situação sócio-econômica do ofensor, sem perder de vista a necessidade de avaliação da repercussão do evento danoso na vida da vítima.

Essas questões exigem que o montante reparatório esteja embasado em critérios de razoabilidade, tendentes a reconhecer e condenar o réu a pagar valor que não importe enriquecimento sem causa ao lesado, mas uma efetiva reparação de caráter moral e uma séria reprimenda ao ofensor, tornando desvantajosa a reincidência.

No caso dos autos, sopesando as circunstâncias dos fatos – o cancelamento do voo que culminou a perda de um evento previamente programado –, a condição econômica das partes, o caráter pedagógico da cominação, fixo a quantia de R$ 6.000,00 (seis mil reais) a título de indenização por danos morais.

Após fixar o valor da indenização, cabe dizer que a correção monetária flui do arbitramento (Enunciado n. 362 da Súmula do STJ), e os juros de mora, da citação (falta de cumprimento dos deveres do contrato firmado entre as partes - (STJ, EDcl no REsp 400843 / RS, Relator Ministro CARLOS ALBERTO MENEZES DIREITO, j. em 09.08.2007)).


P. R. I.

Arquivem-se oportunamente.

Florianópolis (SC), 8 de agosto de 2018.


Vânia Petermann 

Juíza de Direito
