# Supplementary material for: Regression applied to legal judgments to predict compensation for immaterial damage
Source: PeerJ Comput Sci. 2023 Mar 23;9:e1225. doi: 10.7717/peerj-cs.1225 (PMC10280496; doi:10.7717/peerj-cs.1225)
Supplement: Supplemental Information 2 [file peerj-cs-09-1225-s002.zip › 153.txt]

Autos n° NUMERO_PROC 

Ação: Procedimento do Juizado Especial Cível/PROC 

Autor: AUTOR


Réu: REU


Vistos, etc.


I. Relatório

Nos juizados especiais, o relatório é dispensado (art. 38, caput, da Lei 9.099/95), porém, pela particularidade do caso concreto, faço um breve resumo para melhor compreensão do leitor.

Na peça exordial, sustenta a autora que adquiriu da empresa ré passagem aérea para viagem de Florianópolis a Chapecó, em 20/07/2016, com saída marcada às 13h40min e chegada prevista às 14h40min. Contudo, no dia e hora marcado para decolagem, sob a alegação genérica de necessidade de manutenção da aeronave, o voo foi cancelado. Menciona que, frente ao cancelamento do voo, foi oferecida apenas duas possibilidades para resolução do problema: percorrer o trajeto pela via terrestre, por meio de ônibus fornecido pela companhia, ou remanejar para outro voo em dia diverso. Tendo em conta que seria inviável partir em dia diferente do programado, viu-se obrigada a aceitar o percurso terrestre, ocasionando o prolongamento da duração da viagem em aproximadamente dez horas. Ainda, menciona que a ré não ofereceu a devida assistência aos passageiros, ante as péssimas condições do ônibus, tampouco auxílio-alimentação, embora prometido. Afirma, ademais, que teve de dispender R$ 240,00 em táxi, que a transportou do Aeroporto de Chapecó até Itá, destino final, eis que, diante do atraso na viagem, perdeu sua carona. Diante disso, pleiteia o ressarcimento do valor da passagem aérea, além dos danos materiais decorrentes dos gastos com táxi e alimentação, bem como indenização por danos morais, decorrentes dos transtornos vivenciados.

Em sede de contestação, alega a parte ré que, diferentemente do alegado na inicial, inexiste falha na prestação do serviço, visto que o cancelamento do voo ocorreu por conta da necessidade de manutenção da aeronave, que apresentou problemas técnicos imprevisíveis antes da decolagem, configurando a excludente de responsabilidade civil do caso fortuito. Além disso, aduz que em nenhum momento os passageiros permaneceram sem assistência. Assim, asseverou a inexistência de danos morais indenizáveis.

II. Fundamentação


Julgo antecipadamente o feito, porquanto a solução dos autos pode ser obtida da análise do direito que disciplina a matéria, bem como pelo fato de que as provas carreadas são suficientes para a formação de meu convencimento. Valho-me, pois, do art. 355, I, do Código de Processo Civil.

Inicialmente, impende ressaltar que a presente demanda se consubstancia em relação de consumo - uma vez que as partes envolvidas na avença se enquadram nos conceitos de fornecedor e consumidor, dispostos nos arts. 3º e 2º da Lei 8.078/1990, respectivamente - sendo, portanto, imperioso que lhe sejam aplicados os preceitos insculpidos no Código de Defesa do Consumidor.

Pois bem. Cumpre destacar que a responsabilidade civil a ser aplicada ao presente caso é a objetiva, uma vez a empresa aérea ré, na qualidade de fornecedora de serviços, pode ser responsabilizada por eventuais defeitos na prestação destes (art. 14, CDC), independentemente da presença de culpa pelo evento danoso. 

Como exemplo, colhe-se da jurisprudência:

APELAÇÃO CÍVEL. AÇÃO DE INDENIZAÇÃO POR DANOS MORAIS. ATRASO DE VOO. SENTENÇA DE PROCEDÊNCIA. INSURGÊNCIA DA REQUERIDA. RESPONSABILIDADE CIVIL. ATRASO DE VOO E CONSEQUENTE PERDA DO VOO SUBSEQUENTE. CONSTATADA A FALHA NA PRESTAÇÃO DE SERVIÇO DA COMPANHIA AÉREA. RESPONSABILIDADE CIVIL OBJETIVA. DANO MORAL IN RE IPSA. [...] RECURSO CONHECIDO E PARCIALMENTE PROVIDO. (TJSC, Apelação Cível n. NUMERO_PROC, de Mondai, rel. Des. Rodolfo Cezar Ribeiro Da Silva Tridapalli, Quarta Câmara de Direito Civil, j. 30-10-2017).

Ou seja, a responsabilidade civil, nesses casos, configura-se simplesmente pela demonstração do nexo causal entre as atividades desenvolvidas pelo fornecedor e o dano produzido.

Feitas essas ponderações, é de se ressaltar que, no caso concreto, razão não assiste à parte ré.

Constitui incontroverso nos autos o fato de que a parte autora teve seu voo cancelado, conforme demonstrado pela declaração de cancelamento à fl. 20, fornecida pela própria ré.

A requerida, por sua vez, apesar de tentar eximir-se de sua responsabilidade ao argumento da ocorrência de caso fortuito, não trouxe aos autos quaisquer elementos comprobatórios para embasar suas alegações, ônus que lhe competia, a teor do disposto no art. 373, II, do Código de Processo Civil e das regras consumeristas. Isto é, eximiu-se de trazer provas no sentido de que tomou todas as providências necessárias para que não houvesse qualquer defeito na aeronave. 

Ainda, acerca da tese de imprevisibilidade, é consabido que a necessidade de realização de reparo em aeronave não é capaz de excluir a responsabilidade do prestador de serviços, porquanto a situação é absolutamente previsível, considerando a atividade em tela. Nesse sentido: 

TRANSPORTE AÉREO. REPARAÇÃO DE DANOS MORAIS. ATRASO DE VOO. MANUTENÇÃO DE AERONAVE. PROBLEMAS TÉCNICOS INSERTOS NOS RISCOS DA PRÓPRIA ATIVIDADE. PREVISIBILIDADE. RELAÇÃO DE CONSUMO. RESPONSABILIDADE OBJETIVA. FALHA NA PRESTAÇÃO DO SERVIÇO. FALTA DE ASSISTÊNCIA MATERIAL VERIFICADA. DANOS MORAIS DEVIDOS. SITUAÇÃO QUE ULTRAPASSA O MERO DISSABOR. ABALO ANÍMICO MANIFESTO. QUANTUM REPARATÓRIO. ARBITRAMENTO DO VALOR INDENIZATÓRIO QUE OBEDECE AOS DITAMES DA RAZOABILIDADE E PROPORCIONALIDADE. SENTENÇA MANTIDA POR SEUS PRÓPRIOS FUNDAMENTOS. "A alegada necessidade de manutenção da aeronave não isenta a companhia aérea de responsabilidade, porque a empresa deve programá-la com antecedência de molde a não prejudicar seus consumidores." (TJRS, Recurso Cível Nº 71005608872, Segunda Turma Recursal Cível, Turmas Recursais, Relator: Roberto Behrensdorf Gomes da Silva, Julgado em 29/07/2015). (TJSC, Recurso Inominado n. 2015.400550-5, de Criciúma, rel. Des. Giancarlo Bremer Nones, j. 02-08-2016). (Grifei.)

Assim, não havendo excludente de responsabilidade e tratando-se de contrato de transporte regido pelo Código de Defesa do Consumidor (responsabilidade objetiva), imperioso que a ré seja condenada a indenizar os acionantes pelos transtornos vivenciados. 

Ademais, sobre a devida assistência, a empresa ré argumentou ter prestado todas as informações e confortos aos passageiros, porém nada provou. Acerca do auxílio-alimentação, alega que foi disponibilizado um voucher de R$ 200,00, apresentando, a fim de comprovar, uma tela de seu sistema interno (fl. 29). Entendo, no entanto, que somente isso não basta para excluir a responsabilidade da ré, por constituir prova produzida unilateralmente. Deve, assim, ressarcir à autora os gastos com alimentação, no valor de R$ 24,00 (vinte e quatro reais) (fl. 10), visto que só se fizeram necessários em face do transtorno gerado por sua própria conduta.

Quanto ao pleito de ressarcimento da despesa decorrente do transporte de táxi, contudo, tenho que este não merece provimento. Explico.

Aduz a autora que, em decorrência do atraso da viagem, teve de dispender a quantia de R$ 240,00 para percorrer de táxi o percurso entre o Aeroporto de Chapecó até Itá, destino final, porquanto, diante da imprevisibilidade do horário de chegada, sua carona não pôde aguardá-la. Todavia, apesar do alegado, não produziu quaisquer provas nesse sentido; não demonstrando, portanto, o fato constitutivo do seu direito, ônus que lhe é imputado pelo art. 373, I, do Código de Processo Civil, razão pela qual reputo improcedente o pedido.

No mais, igualmente não merece acolhida o pedido de ressarcimento do valor da passagem. Isto, porque apesar do cancelamento injustificado do voo, o serviço foi prestado pela ré, ainda que de forma diversa. Com efeito, a compensação decorrente da falha na prestação do serviço está abrangida pelos danos morais, que serão a seguir analisados.

À luz de todo o exposto, indiscutíveis, assim, os transtornos vivenciados pela parte autora, porquanto uma viagem inicialmente curta, que demoraria uma hora, transformou-se em uma longa jornada de dez horas de estrada. Cenário, este agravado, em decorrência da falta de suporte da companhia ré, o que configura o abalo moral e a necessidade de reparação pela empresa de transporte aéreo.

Em sentido idêntico, colaciono o seguinte julgado:

O cancelamento de voo, quando não há comprovação de justificativa plausível determinada por condições climáticas adversas ou por impedimento determinado por terceiro, sujeita a companhia aérea à indenização dos danos sofridos por passageiros que, além dos inúmeros percalços a que se sujeitaram e do mau atendimento que lhes foi prestado, não tendo viajado na hora prevista, perderam seus compromissos, sejam eles de ordem pessoal, patrimonial ou profissional. Mesmo na hipótese de eventual intempérie, responde a empresa aérea que se abstém de prestar informações corretas, precisas, bem como a devida assistência aos seus passageiros, buscando soluções mais adequadas para o problema, e não apenas colocá-los em um ônibus e forçá-los a enfrentar uma viagem que não estava programada. (TJSC, Apelação Cível n. 2015.069349-2, de Taió, rel. Des. JAIME RAMOS, Quarta Câmara de Direito Público, j. 29/10/2015) (grifei)

Acerca do quanto devido, inexistentes parâmetros objetivos para a fixação do dano moral e estando este no arbítrio motivado do magistrado, na forma do art. 946 do Código Civil, algumas particularidades hão de ser levadas em consideração em relação a cada litigante. Ou seja, incumbe ao magistrado a fixação de verba que corresponda, tanto quanto possível, à situação sócio-econômica do ofensor, sem perder de vista a necessidade de avaliação da repercussão do evento danoso na vida da vítima.

Essas questões exigem que o montante reparatório esteja embasado em critérios de razoabilidade, tendentes a reconhecer e condenar o réu a pagar valor que não importe enriquecimento sem causa ao lesado, mas uma efetiva reparação de caráter moral e uma séria reprimenda ao ofensor, tornando desvantajosa a reincidência.

No caso dos autos, sopesando as circunstâncias dos fatos – o cancelamento do voo que culminou no percurso pela via terrestre com prolongamento de viagem inicialmente curta em dez horas –, a condição econômica das partes, o caráter pedagógico da cominação, fixo a quantia de R$ 5.000,00 (cinco mil reais) a título de indenização por danos morais.

Após fixar o valor da indenização, cabe dizer que a correção monetária flui do arbitramento (Enunciado n. 362 da Súmula do STJ), e os juros de mora, da citação (falta de cumprimento dos deveres do contrato firmado entre as partes - (STJ, EDcl no REsp 400843 / RS, Relator Ministro CARLOS ALBERTO MENEZES DIREITO, j. em 09.08.2007)).


P. R. I.

Arquivem-se oportunamente.

Florianópolis (SC), 2 de agosto de 2018.


Vânia Petermann 

Juíza de Direito
