# Supplementary material for: Regression applied to legal judgments to predict compensation for immaterial damage
Source: PeerJ Comput Sci. 2023 Mar 23;9:e1225. doi: 10.7717/peerj-cs.1225 (PMC10280496; doi:10.7717/peerj-cs.1225)
Supplement: Supplemental Information 2 [file peerj-cs-09-1225-s002.zip › 154.txt]

Autos n° NUMERO_PROC 

Ação: Procedimento do Juizado Especial Cível/PROC 

Autor: AUTOR


Réu: REU


Vistos, etc.


I. Relatório

Nos juizados especiais, o relatório é dispensado (art. 38, caput, da Lei 9.099/95), porém, pela particularidade do caso concreto, faço um breve resumo para melhor compreensão do leitor.

Na peça exordial, sustentam os autores que adquiriram da companhia ré passagens aéreas para uma viagem ao exterior, partindo de Florianópolis/BR, com conexão em São Paulo/BR e destino final em Bogotá/COL. No trajeto de retorno, contudo, quatro horas antes da decolagem, o voo foi subitamente cancelado sob a alegação genérica de motivos operacionais, com partida somente na manhã seguinte. Mencionam que, diante da ausência de qualquer tipo de assistência pela empresa ré, viram-se obrigados a pernoitar mais uma noite em Bogotá. Não bastasse isso, afirmam que o voo do dia seguinte houve um atraso significativo que ocasionou a perda da conexão São Paulo-Florianópolis, podendo partirem somente no dia seguinte, cuja espera, novamente, não contou com auxílio por parte da requerida. Diante disso, pleiteiam a condenação da ré no pagamento dos danos materiais e morais decorrentes dos transtornos vivenciados.

Em sede de contestação, alega a parte ré que, diferentemente do alegado na inicial, inexiste falha na prestação do serviço, visto que o cancelamento do voo ocorreu por conta da necessidade de manutenção da aeronave, que apresentou problemas técnicos imprevisíveis antes da decolagem, configurando a excludente de responsabilidade civil do caso fortuito. Além disso, aduz que em nenhum momento os passageiros permaneceram sem assistência. Assim, asseverou a inexistência de danos morais indenizáveis.

II. Fundamentação


Julgo antecipadamente o feito, porquanto a solução da lide pode ser obtida da análise do direito que disciplina a matéria, bem como por as provas carreadas aos autos serem suficientes para a formação de meu convencimento. Valho-me, pois, do art. 355, I, do Código de Processo Civil.

Inicialmente, impende ressaltar que a presente demanda se consubstancia em relação de consumo - uma vez que as partes envolvidas na avença se enquadram nos conceitos de fornecedor e consumidor, dispostos nos arts. 3º e 2º da Lei 8.078/1990, respectivamente - sendo, portanto, imperioso que lhe sejam aplicados os preceitos insculpidos no Código de Defesa do Consumidor.

Pois bem. Cumpre destacar que a responsabilidade civil a ser aplicada ao presente caso é a objetiva, uma vez a empresa aérea ré, na qualidade de fornecedora de serviços, pode ser responsabilizada por eventuais defeitos na prestação destes (art. 14, CDC), independentemente da presença de culpa pelo evento danoso. 

Como exemplo, colho da jurisprudência:

APELAÇÃO CÍVEL. AÇÃO DE INDENIZAÇÃO POR DANOS MORAIS. ATRASO DE VOO. SENTENÇA DE PROCEDÊNCIA. INSURGÊNCIA DA REQUERIDA. RESPONSABILIDADE CIVIL. ATRASO DE VOO E CONSEQUENTE PERDA DO VOO SUBSEQUENTE. CONSTATADA A FALHA NA PRESTAÇÃO DE SERVIÇO DA COMPANHIA AÉREA. RESPONSABILIDADE CIVIL OBJETIVA. DANO MORAL IN RE IPSA. [...] RECURSO CONHECIDO E PARCIALMENTE PROVIDO. (Grifei)

Ou seja, a responsabilidade civil, nesses casos, configura-se simplesmente pela demonstração do nexo causal entre as atividades desenvolvidas pelo fornecedor e o dano produzido.

Feitas essas ponderações, é de se ressaltar que, no caso concreto, razão não assiste à parte ré.

Constitui incontroverso nos autos o fato de que os autores tiveram seu voo (Bogotá/COL-São Paulo/BR) cancelado, conforme demonstrado pelo e-mail enviado pela própria ré (fl. 36) e confessado na peça contestatória.

A requerida, por sua vez, apesar de tentar eximir-se de sua responsabilidade ao argumento da ocorrência de caso fortuito, não trouxe aos autos quaisquer elementos comprobatórios para embasar suas alegações, ônus que lhe competia, a teor do disposto no art. 373, II, do Código de Processo Civil e das regras consumeristas. Isto é, eximiu-se de trazer provas no sentido de que tomou todas as providências necessárias para que não houvesse qualquer defeito na aeronave. 

Ainda, acerca da tese de imprevisibilidade, é consabido que a necessidade de realização de reparo em aeronave não é capaz de excluir a responsabilidade do prestador de serviços, porquanto a situação é absolutamente previsível, considerando a atividade em tela. Nesse sentido: 

TRANSPORTE AÉREO. REPARAÇÃO DE DANOS MORAIS. ATRASO DE VOO. MANUTENÇÃO DE AERONAVE. PROBLEMAS TÉCNICOS INSERTOS NOS RISCOS DA PRÓPRIA ATIVIDADE. PREVISIBILIDADE. RELAÇÃO DE CONSUMO. RESPONSABILIDADE OBJETIVA. FALHA NA PRESTAÇÃO DO SERVIÇO. FALTA DE ASSISTÊNCIA MATERIAL VERIFICADA. DANOS MORAIS DEVIDOS. SITUAÇÃO QUE ULTRAPASSA O MERO DISSABOR. ABALO ANÍMICO MANIFESTO. QUANTUM REPARATÓRIO. ARBITRAMENTO DO VALOR INDENIZATÓRIO QUE OBEDECE AOS DITAMES DA RAZOABILIDADE E PROPORCIONALIDADE. SENTENÇA MANTIDA POR SEUS PRÓPRIOS FUNDAMENTOS. "A alegada necessidade de manutenção da aeronave não isenta a companhia aérea de responsabilidade, porque a empresa deve programá-la com antecedência de molde a não prejudicar seus consumidores." (TJRS, Recurso Cível Nº 71005608872, Segunda Turma Recursal Cível, Turmas Recursais, Relator: Roberto Behrensdorf Gomes da Silva, Julgado em 29/07/2015) (Grifei)

Sendo assim, incontroversa a conduta da ré e não provada por ela a excludente de ilicitude aventada, resta apenas analisar a efetiva ocorrência dos danos pleiteados.

1. Danos materiais

Em razão do cancelamento do voo (Bogotá/COL – São Paulo/BR) sem prévio aviso, os autores sustentam ter suportado danos patrimoniais, no montante total de R$ 2.000,00 (dois mil reais), porquanto, conforme consignaram na peça inicial, "na medida que foram obrigados a pernoitar por 2 (duas) noites a mais do que o planejado, os Requerentes perderam 2 (dois) dias de trabalho" (fl. 6).

Ocorre, contudo, que não há nenhuma prova robusta a confortar a pretensão dos autores. No caso, apesar de se declararem autônomos, inexiste qualquer substrato probatório apto a demonstrar que efetivamente tiveram seus negócios prejudicados em razão do infortúnio. Aliás, os autores apenas juntaram diploma e carteira de identidade profissional, não podendo se presumir a ocorrência de algum prejuízo acarretado às vítimas, tampouco a extensão. Fazia-se necessário, portanto, provar cabalmente o fato.

Com efeito, o dano material não se presume; para exigir-se a sua reparação, necessária a demonstração inequívoca e quantificação precisa, uma vez que "a indenização mede-se pela extensão do dano" (art. 944 do Código Civil). Assim, impossível embasar a condenação em meras alegações. No mesmo sentido: "O ressarcimento por dano material está condicionado à comprovação das despesas por parte de quem o pleiteia. Inteligência do art. 333, I, do CPC/73 (correspondente ao art. 373, I, do CPC/15).

Portanto, mesmo que evidenciada a ocorrência do evento, não demonstrado qualquer lastro probatório mínimo capaz de demonstrar a medida do prejuízo patrimonial alegado, mostra-se insubsistente o pedido de reparação.

2. Danos morais

Requerem o autores, ainda, a condenação da ré pelos danos morais sofridos.

Sem maiores delongas, o dano moral existe e decorre da simples constatação de falha nas prestação de serviços pela requerida, que é inegável diante do contexto fático. O dano moral aqui considerado é um dano in re ipsa, uma vez que se trata de um dano em que não há necessidade de se demonstrar prejuízos auferidos, bastando a falha na prestação dos serviços para que esteja presente a lesão ao direito de personalidade.

Sobre o assunto, aliás, o Superior Tribunal de Justiça, assim como outros Tribunais, já decidiu que: "Provados o fato e as circunstâncias pessoais do viajante, para o reconhecimento do dano extrapatrimonial não se exige a prova do desconforto, da dor ou da aflição, que são admitidos através de um juízo da experiência" (REsp n.º 234.472, Min. Barros Monteiro).

Do Tribunal de Justiça Catarinense, colaciono: "O atraso significativo do voo configura descumprimento do contrato de prestação de serviços e constitui ato ilícito capaz de ensejar evidente dano moral aos passageiros, haja vista o desconforto e angústias a que estes foram submetidos, sendo desnecessária a prova da ocorrência do dano, em face da dificuldade de ser explorado campo tão íntimo do ser humano." (AC n. 01.007737-0, de Joinville, Rel. Des. Carlos Prudêncio)

Obtemperada a obrigação de reparar o dano, basta avaliar o quantum.

No ponto, vale dizer que, inexistentes parâmetros objetivos para a fixação do dano moral e estando este no arbítrio motivado do magistrado, na forma do art. 946 do Código Civil, algumas particularidades hão de ser levadas em consideração em relação a cada litigante. Ou seja, incumbe ao magistrado a fixação de verba que corresponda, tanto quanto possível, à situação sócio-econômica do ofensor, sem perder de vista a necessidade de avaliação da repercussão do evento danoso na vida da vítima.

Essas questões exigem que o montante reparatório esteja embasado em critérios de razoabilidade, tendentes a reconhecer e condenar o réu a pagar valor que não importe enriquecimento sem causa ao lesado, mas uma efetiva reparação de caráter moral e uma séria reprimenda ao ofensor, tornando desvantajosa a reincidência.

No caso dos autos, sopesando as circunstâncias dos fatos – o cancelamento do voo -, a condição econômica das partes, o caráter pedagógico da cominação, fixo como razoável a quantia de R$ 10.000,00 (dez mil reais), sendo R$ 5.000,00 (cinco mil reais) para cada uma das partes, a título de indenização por danos morais. Isto, porque saliento que o alegado atraso no voo São Paulo/BR – Florianópolis/BR não restou devidamente demonstrado, ônus probatório que incumbia à parte autora (art. 373, I, do Código de Processo Civil).

Após fixar o valor da indenização, cabe dizer que a correção monetária flui do arbitramento (Enunciado n. 362 da Súmula do STJ), e os juros de mora, da citação (falta de cumprimento dos deveres do contrato firmado entre as partes - (STJ, EDcl no REsp 400843 / RS, Relator Ministro CARLOS ALBERTO MENEZES DIREITO, j. em 09.08.2007)).


P. R. I.

Arquivem-se oportunamente. 

Florianópolis (SC), 6 de agosto de 2018.


Vânia Petermann 

Juíza de Direito
