# Supplementary material for: Regression applied to legal judgments to predict compensation for immaterial damage
Source: PeerJ Comput Sci. 2023 Mar 23;9:e1225. doi: 10.7717/peerj-cs.1225 (PMC10280496; doi:10.7717/peerj-cs.1225)
Supplement: Supplemental Information 2 [file peerj-cs-09-1225-s002.zip › 155.txt]

Autos n° NUMERO_PROC 

Ação: Procedimento do Juizado Especial Cível/PROC 

Autor: AUTOR


Réu: REU


Vistos etc.


I. Relatório

Relatório dispensado na forma do artigo 38, caput, da Lei n. 9.099/95.

II. Fundamentação


Julgo antecipadamente o feito, porquanto a solução dos autos pode ser obtida da análise do direito que disciplina a matéria, bem como pelo fato de que as provas carreadas são suficientes para a formação de meu convencimento. Valho-me, pois, do artigo 355, inciso I, do Código de Processo Civil.

No caso em tela, não há pedido de indenização por danos materiais, uma vez que a parte autora fundamenta o pleito tão somente nos dissabores vivenciados pelos atrasos e idas e vindas em aeroportos, abalos de caráter extrapatrimonial.

Assim, incabível na hipótese a aplicação das Convenções de Montreal e Varsóvia, visto que, conforme assentado pelo Supremo Tribunal Federal no julgamento do Recurso Extraordinário n. 636661 (repercussão geral), a limitação veiculada pelas normas internacionais incide apenas às indenizações de cunho material.

Desse modo, o pedido será analisado com base no Código de Defesa do Consumidor, vez que as partes envolvidas na avença se enquadram nos conceitos de fornecedor e consumidor, dispostos nos artigos 3.º e 2.º da Lei n. 8.078/1990.

Pois bem.

Infiro da inicial que na viagem referente ao trecho Atlanta–Guarulhos, por motivos desconhecidos e não explicados (fl. 3), o voo atrasou e a parte autora somente conseguiu chegar a seu destino 12 horas após o contratado, sem lhe terem fornecido qualquer tipo de comodidade (fl. 4). Assim, requer a inversão do ônus da prova e a indenização pelos danos morais daí decorrentes.

Das provas acostadas aos autos, verifico que o voo, inicialmente previsto para saída no dia 05/04/2017, às 21h55 , partiu somente no dia 06/04/2017, às 09h51 (fl. 24). 

Em sede de contestação, aduz a parte ré que o cancelamento do voo ocorreu em razão das péssimas condições climáticas apresentadas em Atlanta no horário da viagem (fl. 43), o que constitui excludente de responsabilidade do transportador, correspondendo a força maior, ou seja, evento totalmente alheio à vontade da ré. Ademais, afirma que forneceu voucher de alimentação no valor de R$ 46,84 (quarenta e seis reais e oitenta e quatro centavos).

Eximiu-se, contudo, de trazer aos autos provas contundentes que corroborassem sua versão, qual seja, que as autoridades aeroportuárias geraram restrições do tráfego aéreo e não deixaram nenhum avião pousar ou decolar em Atlanta. Ademais, os documentos acostados são unilaterais e não comprovam a restrição imposta pelo comando do aeroporto (fls. 60/94).

Ainda, acerca da tese de ocorrência de força maior, é consabido que o simples mau tempo, sem provas documentais de órgãos oficiais reconhecidos, não é capaz de excluir a responsabilidade do prestador de serviços.

Em situação similar, já decidiu o Tribunal de Justiça de Santa Catarina: 

O pouso e a decolagem não se operam de forma automática, pela simples vontade de passageiros ou da própria companhia aérea. Em nome da segurança do voo, podem ocorrer atrasos ou mesmo cancelamento de determinados voos. Entretanto, compete à companhia aérea a prova documental, oriunda de órgãos oficiais reconhecidos, de que determinados vôos foram cancelados por circunstâncias absolutamente alheias à vontade da empresa, prova que não pode ser relegada à juntada de extratos com complexas siglas e de interpretação duvidosa, mormente quando outras companhias aéreas estariam operando normalmente no mesmo aeródromo. A prova de caso fortuito ou de força maior que impediu o cumprimento do contrato de transporte pertence à companhia aérea. (TJSC, Apelação Cível n. 2008.601118-2, de Rio do Sul, rel. Des. Leandro Passig Mendes , j. 27-10-2008)

Quanto à ocorrência do dano moral em situações de atraso de voo, o simples fato de sua chegada ter demorado mais do que o planejado já enseja condenação da ré pelos danos advindos do atraso. É cristalina a angústia e o sofrimento vividos por quem necessita passar muito mais tempo do que o programado em aeroportos, agravada a situação no caso pela autora não ter fornecimento de hospedagem, precisando pernoitar no chão do aeroporto (fl. 5). 

Nesse contexto, tratando-se de relação regida pelo Código Consumerista, comprovada a ocorrência do atraso e não existindo qualquer excludente de responsabilidade, deve a ré ser condenada a indenizar o autor pelos danos extrapatrimoniais experimentados.

Quanto aos danos morais, muito embora sejam presumidos os incômodos advindos de um atraso de voo, no caso dos autos observo que a ré prestou assistência à parte acionante apenas no que diz respeito à alimentação, por meio de voucher no importe de R$ 46,84 (quarenta e seis reais e oitenta e quatro centavos). Contudo, é evidente que somente essa quantia não é o suficiente para auxiliar as necessidades decorrentes de um atraso de 12 horas, sendo a consumidora obrigada a dormir no chão do aeroporto, passando por imenso desconforto e constrangimento.

Assim, tendo em vista os valores arbitrados em situações similares por esta Magistrada, bem como ponderando o fato de ter sido prestado algum auxilio – mesmo que insuficiente – à demandante e o período de atraso (12 horas), sem perder de vista o caráter pedagógico e punitivo da cominação, entendo que a quantia de R$ 6.000,00 (seis mil reais) mostra-se adequada a indenizá-la pelos infortúnios vivenciados. 

Após fixar o valor da indenização, cabe dizer que a correção monetária flui do arbitramento (Enunciado n. 362 da Súmula do STJ), e os juros de mora, da citação (falta de cumprimento dos deveres do contrato firmado entre as partes - (STJ, EDcl no REsp 400843 / RS, Relator Ministro CARLOS ALBERTO MENEZES DIREITO, j. em 09.08.2007)).


P. R. I.

Arquivem-se oportunamente. 


Florianópolis (SC), 06 de agosto de 2018.


Vânia Petermann 

Juíza de Direito
