# Supplementary material for: Regression applied to legal judgments to predict compensation for immaterial damage
Source: PeerJ Comput Sci. 2023 Mar 23;9:e1225. doi: 10.7717/peerj-cs.1225 (PMC10280496; doi:10.7717/peerj-cs.1225)
Supplement: Supplemental Information 2 [file peerj-cs-09-1225-s002.zip › 156.txt]

Autos n° NUMERO_PROC 

Ação: Procedimento do Juizado Especial Cível/PROC 

Autor: AUTOR


Réu: REU


Vistos etc.


I. Relatório

Relatório dispensado na forma do artigo 38, caput, da Lei 9.099/95.

II. Fundamentação


Julgo antecipadamente o feito, porquanto a solução dos autos pode ser obtida da análise do direito que disciplina a matéria, bem como pelo fato de que as provas carreadas são suficientes para a formação de meu convencimento. Valho-me, pois, do artigo 355, inciso I, do Código de Processo Civil.

Quanto à preliminar de ilegitimidade ativa, entendo que deve ser analisada posteriormente, pois confunde-se com o mérito.

Preliminarmente, cumpre esclarecer acerca da aplicabilidade das Convenções de Varsóvia e Montreal ao caso em tela.

Em julgamento do Recurso Extraordinário n. 636331, em sede de repercussão geral, assim decidiu a Suprema Corte:


Recurso extraordinário com repercussão geral. 2. Extravio de bagagem. Dano material. Limitação. Antinomia. Convenção de Varsóvia. Código de Defesa do Consumidor. 3. Julgamento de mérito. É aplicável o limite indenizatório estabelecido na Convenção de Varsóvia e demais acordos internacionais subscritos pelo Brasil, em relação às condenações por dano material decorrente de extravio de bagagem, em voos internacionais. 5. Repercussão geral. Tema 210. Fixação da tese: "Nos termos do art. 178 da Constituição da República, as normas e os tratados internacionais limitadores da responsabilidade das transportadoras aéreas de passageiros, especialmente as Convenções de Varsóvia e Montreal, têm prevalência em relação ao Código de Defesa do Consumidor". 6. Caso concreto. Acórdão que aplicou o Código de Defesa do Consumidor. Indenização superior ao limite previsto no art. 22 da Convenção de Varsóvia, com as modificações efetuadas pelos acordos internacionais posteriores. Decisão recorrida reformada, para reduzir o valor da condenação por danos materiais, limitando-o ao patamar estabelecido na legislação internacional. 7. Recurso a que se dá provimento. (RE 636331, Relator(a):  Min. GILMAR MENDES, Tribunal Pleno, julgado em 25/05/2017, PROCESSO ELETRÔNICO DJe-257 DIVULG 10-11-2017 PUBLIC 13-11-2017) (Grifei.)


Desse modo, aplicar-se-ão as normas internacionais naquilo que lhes couber, ou seja, na análise do pedido de danos materiais. Os demais pedidos serão analisados com base no Código de Defesa do Consumidor, vez que as partes envolvidas na avença se enquadram nos conceitos de fornecedor e consumidor, dispostos nos artigos 3.º e 2.º da Lei n. 8.078/1990.

Pois bem. 

Infiro dos autos que na viagem de volta referente ao trecho Bangkok – São Paulo (fls. 9/13), na data de 17/06/2017, o autor foi surpreendido, no momento da chegada do voo, com o avaria de sua TV de 55 polegadas,  a qual havia sido despachada com as demais bagagens. Foram constatados danos estruturais decorrentes de choque durante seu transporte em posse da requerida (fl. 1), sendo que o autor procurou imediatamente os atendentes da ré e fez uma reclamação para que fossem providenciados os reparos. Porém, a empresa argumentou que o televisor poderia ter sido transportado na bagagem de mão, o que o autor contestou, devido ao peso e tamanho do objeto. Por fim, a requerida retrucou que não era responsável por esse tipo de bagagem (fl. 2).

Diante disso, postula a condenação da ré ao pagamento de indenização por danos morais no valor de R$ 5.000,00 (sete mil reais) e por danos materiais no importe de R$ 4.500,00 (quatro mil e quinhentos reais). Ademais, pleiteia o crédito de 5.610 milhas não calculadas em seu cartão, sob pena de multa diária.

1. Danos materiais

Em sede de contestação a ré aduz que não foi feito qualquer tipo de reclamação à companhia aérea quando do desembarque no aeroporto de Guarulhos, pois o número do Relatório de Irregularidade de Propriedade (PIR) seria referente a outra bagagem do requerente (fls. 47/50). 

Todavia, ao analisar o e-mail de fl. 17, verifico que o autor reclamou sobre a TV expressamente, enquanto a requerida negou possuir responsabilidade sobre o transporte (fls. 20/22). Entretanto, basta uma breve consulta no site da ré para compreender que esta se responsabiliza por todas as bagagens despachadas , conforme o próprio autor acosta em fls. 31/32. Portanto, não procede o argumento de falta de reclamação nem o de excludente de responsabilidade.

Aliás, em que pese o documento da alfândega estar em nome distinto do autor (fls. 149/150), conforme a requerida menciona em fls. 158/160, isto não enseja a declaração de ilegitimidade ativa, uma vez que o requerente detém o comprovante de pagamento (fl. 151).

Nesse viés, estabelece a Convenção de Montreal em seu artigo 17, item 2: O transportador é responsável pelo dano causado em caso de destruição, perda ou avaria da bagagem registrada, no caso em que a destruição, perda ou avaria haja ocorrido a bordo da aeronave ou durante qualquer período em que a bagagem registrada se encontre sob a custódia do transportador. Não obstante, o transportador não será responsável na medida em que o dano se deva à natureza, a um defeito ou a um vício próprio da bagagem. No caso da bagagem não registrada, incluindo os objetos pessoais, o transportador é responsável, se o dano se deve a sua culpa ou a de seus prepostos.

Ainda, o artigo 22, item 2: No transporte de bagagem, a responsabilidade do transportador em caso de destruição, perda, avaria ou atraso se limita a 1.000 Direitos Especiais de Saque por passageiro, a menos que o passageiro haja feito ao transportador, ao entregar-lhe a bagagem registrada, uma declaração especial de valor da entrega desta no lugar de destino, e tenha pago uma quantia suplementar, se for cabível. Neste caso, o transportador estará obrigado a pagar uma soma que não excederá o valor declarado, a menos que prove que este valor é superior ao valor real da entrega no lugar de destino.

No caso em apreço, o autor comprova a avaria na televisão por meio das fotos acostadas às fl. 23/28 dos autos. Ademais, verifico que o autor trouxe aos autos, em fls. 147/148, o orçamento de reparo. Como já mencionado anteriormente, a ré não demonstrou a presença de excludente de responsabilidade, devendo, portanto, arcar com os danos patrimoniais.

Assim, estando o valor pleiteado dentro do limite estabelecido pela norma internacional e comprovado o dano ao bem do autor, prejudicando de certa forma a utilização para o fim a que se destina, deve a ré ressarcir o montante pleiteado, qual seja, R$ 4.500,00 (quatro mil e quinhentos reais). Destaco que a correção monetária deverá incidir desde a data da identificação da avaria do bem (data do evento danoso).

Já com relação ao pedido de milhas, a requerida afirma que o programa é de única e exclusiva responsabilidade da companhia United Airlines, a qual não se confunde com a ré Turkish Airlines, não devendo esta ser responsabilizada. 

Dessa forma, ao averiguar as alegações feitas pelo autor (fls. 2/3), bem como os documentos que acostou (fls. 34/36), verifico que, realmente, o cartão utilizado para o depósito de milhas (AMIGO Avianca) não possui qualquer relação com a ré. Logo, indefiro o pedido da obrigação de fazer relacionada ao crédito de milhas.

2. Danos morais

Não obstante a falha na prestação de serviço, o dano suportado limita-se à esfera patrimonial, à medida que não vislumbro que os fatos relatados tenham o condão de gerar danos morais. O autor não demonstrou, nem detalhou, prejuízos efetivos a sua personalidade. 

O caso narrado não passa de mero aborrecimento, situação que qualquer pessoa está sujeita, não atingindo qualquer direito de personalidade do recorrente. Eventual reparação acarretaria enriquecimento ilícito, fato este vedado pelo ordenamento jurídico (art. 884 CC) (5º T R, recurso inominado 0802539-89.2013, rel. Juiz Roberto Lepper, 10/12/14) (TJSC, Recurso Inominado n. NUMERO_PROC, da Capital Continente, Rel. Rudson Marcos, j. 25/05/2017).

Nesse sentido, colho da jurisprudência:


AÇÃO CONDENATÓRIA. BAGAGEM DANIFICADA. DANOS MORAIS NÃO CONFIGURADOS. DESCUMPRIMENTO CONTRATUAL JÁ REPARADO COM A CONDENAÇÃO AO PAGAMENTO DE INDENIZAÇÃO PELOS DANOS MATERIAIS. ABORRECIMENTO QUE NÃO ULTRAPASSA OS DISSABORES DO COTIDIANO. SENTENÇA MANTIDA. RECURSO DESPROVIDO.  (TJSC, Recurso Inominado n. NUMERO_PROC, de Itajaí, rel. Des. Rodrigo Coelho Rodrigues, Sétima Turma de Recursos - Itajaí, j. 11-06-2018).


Assim, não há razões para acolhimento do pedido de indenização pelos danos morais alegados na inicial.


P. R. I.

Arquivem-se oportunamente. 


Florianópolis (SC), 07 de agosto de 2018.


Vânia Petermann 

Juíza de Direito
