# Supplementary material for: Regression applied to legal judgments to predict compensation for immaterial damage
Source: PeerJ Comput Sci. 2023 Mar 23;9:e1225. doi: 10.7717/peerj-cs.1225 (PMC10280496; doi:10.7717/peerj-cs.1225)
Supplement: Supplemental Information 2 [file peerj-cs-09-1225-s002.zip › 157.txt]

Autos n° NUMERO_PROC 

Ação: Procedimento do Juizado Especial Cível/PROC 

Autor: AUTOR


Réu: REU


Vistos, etc.


I. Relatório

Relatório dispensado na forma do artigo 38, caput, da Lei 9.099/95.

II. Fundamentação


Julgo antecipadamente o feito, porquanto a solução da lide pode ser obtida da análise do direito que disciplina a matéria, bem como por as provas carreadas aos autos serem suficientes para a formação de meu convencimento. Valho-me, pois, do art. 355, I, do Código de Processo Civil.

De início, cumpre fixar o regramento aplicável ao caso em apreço.

No ano de 2017, o Supremo Tribunal Federal, ao julgar o Recurso Extraordinário n. 636.331/RJ, em sede de repercussão geral, assim decidiu:

Recurso extraordinário com repercussão geral. 2. Extravio de bagagem. Dano material. Limitação. Antinomia. Convenção de Varsóvia. Código de Defesa do Consumidor. 3. Julgamento de mérito. É aplicável o limite indenizatório estabelecido na Convenção de Varsóvia e demais acordos internacionais subscritos pelo Brasil, em relação às condenações por dano material decorrente de extravio de bagagem, em voos internacionais. 5. Repercussão geral. Tema 210. Fixação da tese: "Nos termos do art. 178 da Constituição da República, as normas e os tratados internacionais limitadores da responsabilidade das transportadoras aéreas de passageiros, especialmente as Convenções de Varsóvia e Montreal, têm prevalência em relação ao Código de Defesa do Consumidor". 6. Caso concreto. Acórdão que aplicou o Código de Defesa do Consumidor. Indenização superior ao limite previsto no art. 22 da Convenção de Varsóvia, com as modificações efetuadas pelos acordos internacionais posteriores. Decisão recorrida reformada, para reduzir o valor da condenação por danos materiais, limitando-o ao patamar estabelecido na legislação internacional. 7. Recurso a que se dá provimento. (STF, RE 636331, Relator  Min. Gilmar Mendes, Tribunal Pleno, j. 25/05/201).

Desse modo, na análise dos pedidos de indenização por danos materiais decorrentes de transporte aéreo, imperiosa a aplicação das normas internacionais pertinentes à matéria, sobretudo as Convenções de Varsóvia (promulgada, no ordenamento jurídico brasileiro, pelo Decreto n. 20.704/31) e de Montreal (promulgada, no Brasil, por meio do Decreto n. 5.910/06).

Quanto aos demais pedidos formulados, o exame deve ser realizado sob a ótica da legislação consumerista brasileira, uma vez que as partes envolvidas na avença se enquadram nos conceitos de fornecedor e consumidor, dispostos, respectivamente, nos arts. 3º e 2º do Código de Defesa do Consumidor.

Pois bem.

Infiro dos autos que a autora adquiriu passagens aéreas da companhia ré para viagem internacional que compreendia os trechos Florianópolis – São Paulo (19h40 às 21h05 do dia 29/08/17) e São Paulo – Madrid (22h50 do dia 29/08/17 às 13h45 do dia 30/08/17) (fls. 19/26).

No entanto, alega a requerente que, momentos antes de decolar de São Paulo para Madrid, seu voo internacional foi cancelado para manutenção da aeronave (fls. 32/33). Em decorrência do cancelamento da partida e da reacomodação dos passageiros em outro voo, a demandante aterrissou em Madrid apenas às 23h do dia 30/08/17 – motivo que a levou a perder outra passagem que havia adquirido, de Madrid para Paris (fls. 27-30), cidade onde encontraria sua família para passear pelo interior da França, e, consequentemente, a comprar novo bilhete para realizar o deslocamento.

Aduz a autora, por conseguinte, que a falha na prestação dos serviços contratados e a desídia da ré na busca por soluções para o evento em questão acabaram acarretando-lhe danos de ordem material e moral, razão pela qual pleiteia a condenação da requerida ao pagamento de indenização pelos prejuízos sofridos.

Quanto à contestação da demandada (fls. 85/118), percebo que a peça de defesa foi protocolada intempestivamente (fl. 78). Assim, DECLARO a revelia da ré REU, nos termos dos arts. 20 da Lei n. 9.099/95 e 344 do Código de Processo Civil. Não obstante, deixo de determinar o desentranhamento da peça contestatória, uma vez que, pelo princípio da documentação dos atos processuais, é recomendável que a contestação intempestiva seja mantida nos autos. Contudo, as teses ali suscitadas somente poderão ser conhecidas pelo magistrado quando envolverem questão de ordem pública (TJSC, Embargos de Declaração n. 2011.501706-6, de Joinville, rel. juiz Fernando Speck de Souza, j. 13-10-2014).

Reputo, portanto, verdadeiros os fatos alegados na exordial, pois não vislumbro motivos capazes de afastar tal presunção de veracidade.

No caso em exame, o ato ilícito restou plenamente comprovado, dado que a falha na prestação do serviço restou comprovada pela declaração da própria ré no sentido de que o voo da autora fora cancelado para manutenção da aeronave e porquanto a situação se enquadra em pacífica jurisprudência desta Corte:

RECURSO INOMINADO. AÇÃO INDENIZATÓRIA. VOO INTERNACIONAL. CANCELAMENTO POR MANUTENÇÃO DA AERONAVE. FATO PREVISÍVEL. RISCO DA ATIVIDADE. RESPONSABILIDADE OBJETIVA. FALHA NA PRESTAÇÃO DO SERVIÇO. AUSÊNCIA DE REALOCAÇÃO EM OUTRA AERONAVE. IMPEDIMENTO DE CHEGAR AO DESTINO. PASSAGEM DE CORTESIA. IRRELEVÂNCIA. DEVER DE INDENIZAR. "A necessidade de manutenção de aeronave não se enquadra como caso fortuito ou de força maior (CC, art. 393) porque era previsível, ou seja, embora se espere que a companhia aérea, em prol da segurança de seus passageiros e tripulação, proceda a revisões periódicas nas aeronaves antes de disponibilizá-las à locomoção de usuários, deverá fazê-lo - dentro de uma racional logística de atuação - a tempo e modo de não acarretar atraso ou o cancelamento de voos previamente contratados." (TJSC, Recurso Inominado n. NUMERO_PROC, de Joinville, rel. Des. Roberto Lepper, j. 28-05-2014). [...] (TJSC, Recurso Inominado n. NUMERO_PROC, de Rio do Sul, rel. Des. Sílvio Dagoberto Orsatto, Sexta Turma de Recursos - Lages, j. 26-07-2018).

Passo, então, à análise dos pedidos autorais.

1. Danos materiais

Estabelece a Convenção de Montreal, em seu Artigo 19, que "O transportador é responsável pelo dano ocasionado por atrasos no transporte aéreo de passageiros, bagagem ou carga. Não obstante, o transportador não será responsável pelo dano ocasionado por atraso se prova que ele e seus prepostos adotaram todas as medidas que eram razoavelmente necessárias para evitar o dano ou que lhes foi impossível, a um e a outros, adotar tais medidas."

Não bastasse a jurisprudência orientar o reconhecimento da responsabilidade das transportadoras aéreas em caso de manutenção das aeronaves – fato previsível, compreendido pelo risco da atividade –, a requerida deixou de comprovar circunstância excludente de sua responsabilidade, até porque revel.

Por outro lado, a autora fez prova de seu prejuízo material, que compreendeu: a) a aquisição de nova passagem de Madrid para Paris, no valor de R$ 1.871,03 (hum mil, oitocentos e setenta e um reais e três centavos) (fls. 54-59); b) a perda da reserva de hospedagem em Paris, no valor de R$ 195,00 (cento e noventa e cinco reais) (fls. 47-52); e c) a não utilização do assento "Espaço Mais" no trajeto de volta ao Brasil (por estar a poltrona quebrada), no valor de R$ 159,00 (cento e cinquenta e nove reais) (fls. 66/70).

Friso, ademais, que, muito embora a Convenção de Montreal prescreva, em seu Artigo 22, item 1, que "Em caso de dano causado por atraso no transporte de pessoas, como se especifica no Artigo 19, a responsabilidade do transportador se limita a 4.150 Direitos Especiais de Saque por passageiro" (o que corresponde, hoje, a pouco mais de R$ 20.000,00), a pretensão autoral, que perfaz o montante de R$ 2.225,03 (dois mil, duzentos e vinte e cinto reais e três centavos), está longe de alcançar o limite estabelecido na norma internacional.

Assim, imperiosa a condenação da requerida ao pagamento de indenização pelos danos materiais que deu causa e que pela requerente foram suportados.

Deixo, no entanto, de acolher o pedido de condenação da ré ao pagamento em dobro do valor devido, uma vez que o art. 42 do Código de Defesa do Consumidor trata de cobrança de débitos do consumidor pelo fornecedor de produtos ou serviços – instituto que não possui qualquer relação com o caso dos autos.

2. Danos morais

No ponto, aplicável a legislação consumerista brasileira.

Quanto à ocorrência de dano moral em situações de atraso de voo, salvo as hipóteses de exclusão de responsabilidade dos fornecedores, o simples fato da chegada do passageiro em seu destino final ocorrer horas depois do planejado já é capaz de, por si só, ensejar a indenização pela falha na prestação do serviço contratado, uma vez que o viajante vê-se privado de se locomover para o local desejado, nos termos e nas condições avençadas, sem qualquer motivo legítimo.

A situação é agravada, ainda, quando a companhia aérea contratada deixa de prestar o devido auxílio ao passageiro, omitindo-se na busca por uma solução ao imbróglio e também no ressarcimento dos danos suportados pelo consumidor.

No caso em exame, reputo cristalina a caracterização de dano moral indenizável, visto que, além da autora ter chegado ao seu destino quase 10 (dez) horas após o horário previsto, a passageira não conseguiu embarcar no voo que deveria levá-la à Paris, precisando, por conseguinte, comprar nova passagem aérea e encontrar sua família apenas no dia seguinte para dar início à viagem programada pelo interior da França. Não fosse suficiente, a omissão da ré fez com que a demandada passasse a noite do dia 29/08/17 para o dia 30/08/17 sem seus pertences – pois as bagagens já haviam sido despachadas para Madrid – e que ficasse praticamente sem dormir até a chegada em Paris – uma vez que em São Paulo só conseguira repousar por cerca de 3 (três) horas e porque precisou passar a noite do dia 30/08/17 para o dia 31/08/17 no aeroporto de Madrid, a fim de que pegasse o novo voo rumo à Paris às 06h30 do dia 31/08/17.

Deve a requerida, portanto, ser condenada também ao pagamento de indenização pelos danos morais sofridos pela requerente e advindos de sua conduta ilícita.

Inexistentes parâmetros objetivos para a fixação da indenização por dano extrapatrimonial, e estando essa no arbítrio motivado do magistrado, na forma do art. 946 do Código Civil, algumas particularidades hão de ser levadas em consideração em relação a cada litigante. Ou seja, incumbe ao magistrado a fixação de verba que corresponda, tanto quanto possível, à situação sócio-econômica do ofensor, sem perder de vista a necessidade de avaliação da repercussão do evento danoso na vida da vítima.

Essas questões exigem que o montante reparatório esteja embasado em critérios de razoabilidade, tendentes a reconhecer e condenar o réu a pagar valor que não importe enriquecimento sem causa ao lesado, mas uma efetiva reparação de caráter moral e uma séria reprimenda ao ofensor, tornando desvantajosa a reincidência. Logo, considerando o contexto fático e jurídico narrado, tenho por razoável a fixação do montante indenizatório no valor requerido na exordial, qual seja, R$ 10.000,00 (dez mil reais).


P. R. I. Arquivem-se oportunamente. 

Florianópolis (SC), 08 de agosto de 2018.


Vânia Petermann 

Juíza de Direito
