# Supplementary material for: Regression applied to legal judgments to predict compensation for immaterial damage
Source: PeerJ Comput Sci. 2023 Mar 23;9:e1225. doi: 10.7717/peerj-cs.1225 (PMC10280496; doi:10.7717/peerj-cs.1225)
Supplement: Supplemental Information 2 [file peerj-cs-09-1225-s002.zip › 158.txt]

Autos n° NUMERO_PROC 

Ação: Procedimento do Juizado Especial Cível/PROC 

Autor: AUTOR


Réu: REU


Vistos, etc.

I – RELATÓRIO

Relatório dispensado, nos termos do art. 38 da Lei 9.099/1995.

II - FUNDAMENTAÇÃO


Julgo antecipadamente o feito, porquanto a solução dos autos pode ser obtida através da análise do direito que disciplina a matéria, bem como pelo fato de que as provas carreadas são suficientes para a formação de meu convencimento. Valho-me, pois, do art. 355, I, do Código de Processo Civil.

Além disso, impende ressaltar que a presente demanda se consubstancia em relação de consumo – vez que as partes envolvidas na avença se enquadram nos conceitos de fornecedor e consumidor, dispostos nos arts. 3º e 2º da Lei 8.078/1990, respectivamente – sendo, portanto, imperioso que lhe sejam aplicados os preceitos insculpidos no Código de Defesa do Consumidor.

Infiro dos autos que o autor adquiriu passagem no trecho Florianópolis – Maringá, escala em São Paulo, com chegada prevista às 23:10 do dia 03.07.2015. Contudo, a aeronave restou impossibilitada de pousar no Paraná, retornando para São Paulo.

Sustenta o autor que a companhia deixou de oferecer a assistência devida, não o reacomodando no voo mais próximo para o seu destino – ocasionando perda de compromisso, festa de noivado de sua irmã – tampouco oferecendo hospedagem para que aguardasse o seu voo de retorno, já que havia adiantado a volta para às 06:50 do dia 04.07.2015, frente a impossibilidade de chegada no destino final.

Diante disso, requer a condenação da ré ao pagamento de indenização pelos danos morais sofridos, além da restituição do valor pago pelo bilhete.

Em sede de contestação, pela ré foi aduzido que o motivo do cancelamento foi problemas meteorológicos, circunstância que excluiria sua responsabilidade. Além disso, asseverou a inexistência de danos morais indenizáveis.

Pois bem.

O art. 734 do Código Civil estipula que o transportador responde pelos danos causados às pessoas transportadas e suas bagagens, salvo motivo de força maior, sendo nula qualquer cláusula excludente da responsabilidade.

No caso, a ré juntou aos autos relatórios da ANAC que anotam a situação do voo como cancelado por conta de "aeroporto destino abaixo limites", além de notícias veiculadas na data do fato acerca da baixa visibilidade no aeroporto, com clima ruim. Realmente, conferindo no site da ANAC os históricos de voos, há a anotação de cancelamento por condições climáticas desfavoráveis.

Portanto, tratando-se de fato alheio à empresa aérea, não resta caracterizado o ato ilícito, inexistindo dever de indenizar em razão do cancelamento e da perda do compromisso. Isso pois muito embora sustente o postulante que a requerida faltou com seu dever de reacomodação em voo de outra companhia, o mesmo relatório da ANAC acima referido atesta que o único voo partindo da região metropolitana de São Paulo para Maringá no dia 04.07.2015 pousou às 23:20, após o compromisso do autor. Nesse sentido:

RECURSO INOMINADO - AÇÃO DE INDENIZAÇÃO POR DANOS MORAIS - ATRASO DE VOO EM RAZÃO DE CONDIÇÕES CLIMÁTICAS DESFAVORÁVEIS - FORÇA MAIOR DEMONSTRADA - INEXISTÊNCIA DO DEVER DE INDENIZAR - RECURSO NÃO PROVIDO. (TJSC, Recurso Inominado n. NUMERO_PROC, da Capital - Continente, rel. Des. Antonio Augusto Baggio e Ubaldo, Primeira Turma de Recursos - Capital, j. 29-09-2016).

Por outro lado, deixou a requerida de comprovar ter prestado a devida assistência ao passageiro por conta do infortúnio, não disponibilizando hospedagem ou alimentação, bem como deixou de impugnar o tempo de espera em fila de atendimento no balcão da companhia. E, conquanto as más condições climáticas excluam o dever reparatório por conta da impossibilidade de chegada ao destino, não eximem a requerida de assistir seus clientes desamparados. Colho os seguintes julgados:

RECURSOS INOMINADOS. AÇÃO DE INDENIZAÇÃO POR DANOS MORAIS. CONTRATO DE TRANSPORTE AÉREO. ATRASO DE VOO NACIONAL (SUPERIOR A 25H). MAU TEMPO. RELAÇÃO DE CONSUMO. FALHA NA PRESTAÇÃO DO SERVIÇO. CONSUMIDOR DESASSISTIDO. SENTENÇA PARCIALMENTE PROCEDENTE. QUANTUM INDENIZATÓRIO FIXADO EM R$ 4.000,00. RECURSO DE AMBAS AS PARTES.    INSURGÊNCIA DA PARTE RÉ. ALEGAÇÃO DE FORÇA MAIOR. EXCLUSÃO DO NEXO CAUSAL. ABALO MORAL QUE NÃO DECORRE DO CANCELAMENTO DO VOO, MAS DA FALTA DE ASSISTÊNCIA CONFORME A RESOLUÇÃO N. 141 DA ANAC. RESPONSABILIDADE CIVIL OBJETIVA. DEVER DE REPARAÇÃO EVIDENCIADO.    INSURGÊNCIA DA PARTE AUTORA NO TOCANTE AO QUANTUM INDENIZATÓRIO FIXADO. MAJORAÇÃO DEVIDA PARA R$10.000,00 EM RAZÃO DAS CONSEQUÊNCIAS DO ATO. PRINCÍPIOS DA PROPORCIONALIDADE, DA RAZOABILIDADE E DA ADEQUAÇÃO. PRECEDENTES DESTE COLEGIADO. JUROS DE MORA DEVIDOS DESDE A CITAÇÃO. PEDIDO DE ADEQUAÇÃO. PRECEDENTES DESTE COLEGIADO.    RECURSO DA RÉ CONHECIDO E DESPROVIDO. RECURSO DO AUTOR CONHECIDO E PROVIDO. SENTENÇA REFORMADA. (TJSC, Recurso Inominado n. NUMERO_PROC, da Capital - Continente, rel. Des. Rudson Marcos, Primeira Turma de Recursos - Capital, j. 27-07-2017). (grifei).

AÇÃO DE INDENIZAÇÃO. CANCELAMENTO DE VÔO PROVOCADO POR TEMPESTADE. FORÇA MAIOR QUE AFASTA O DEVER REPARATÓRIO. SENTENÇA QUE REJEITA O PEDIDO INDENIZATÓRIO QUANTO AO CANCELAMENTO DO VÔO, MAS O RECONHECE NO PERTINENTE À AUSÊNCIA DE AUXÍLIO NO PERÍODO DE ESPERA. PROVA INSUFICIENTE A CONFIRMAR O QUASE PLENO DESAMPARO AFIRMADO PELO CONSUMIDOR. SENTENÇA REFORMADA. RECURSO PROVIDO.  (TJSC, Recurso Inominado n. NUMERO_PROC, de Criciúma, rel. Des. Edir Josias Silveira Beck, Quarta Turma de Recursos - Criciúma, j. 21-11-2017).

Nesse contexto, deve a ré ser condenada a indenizar a parte autora pelos danos extrapatrimoniais experimentados.

Acerca do quanto devido, tendo em vista os valores arbitrados em situações similares por esta Magistrada, sem perder de vista o caráter pedagógico e punitivo da cominação, entendo que a quantia de R$ 2.000,00 (dois mil reais) mostra-se adequada a indenizá-la pelos infortúnios vivenciados. 

Após fixar o valor da indenização, cabe dizer que a correção monetária flui do arbitramento (Enunciado n. 362 da Súmula do STJ), e os juros de mora, da citação (falta de cumprimento dos deveres do contrato firmado entre as partes - (STJ, EDcl no REsp 400843 / RS, Relator Ministro CARLOS ALBERTO MENEZES DIREITO, j. em 09.08.2007)).


P. R. I.

Arquivem-se oportunamente. 


Florianópolis (SC), 27 de agosto de 2018.


Vânia Petermann 

Juíza de Direito
