# Supplementary material for: Regression applied to legal judgments to predict compensation for immaterial damage
Source: PeerJ Comput Sci. 2023 Mar 23;9:e1225. doi: 10.7717/peerj-cs.1225 (PMC10280496; doi:10.7717/peerj-cs.1225)
Supplement: Supplemental Information 2 [file peerj-cs-09-1225-s002.zip › 159.txt]

Autos n° NUMERO_PROC 

Ação: Procedimento do Juizado Especial Cível/PROC 

Autor: AUTOR


Réu: REU


Vistos, etc.


I. Relatório

Relatório dispensado na forma do artigo 38, caput, da Lei 9.099/95.

II. Fundamentação


Julgo antecipadamente o feito, porquanto a solução da lide pode ser obtida da análise do direito que disciplina a matéria, bem como por as provas carreadas aos autos serem suficientes para a formação de meu convencimento. Valho-me, pois, do art. 355, I, do Código de Processo Civil.

De início, cumpre fixar o regramento aplicável ao caso em apreço.

No ano de 2017, o Supremo Tribunal Federal, ao julgar o Recurso Extraordinário n. 636.331/RJ, em sede de repercussão geral, assim decidiu:

Recurso extraordinário com repercussão geral. 2. Extravio de bagagem. Dano material. Limitação. Antinomia. Convenção de Varsóvia. Código de Defesa do Consumidor. 3. Julgamento de mérito. É aplicável o limite indenizatório estabelecido na Convenção de Varsóvia e demais acordos internacionais subscritos pelo Brasil, em relação às condenações por dano material decorrente de extravio de bagagem, em voos internacionais. 5. Repercussão geral. Tema 210. Fixação da tese: "Nos termos do art. 178 da Constituição da República, as normas e os tratados internacionais limitadores da responsabilidade das transportadoras aéreas de passageiros, especialmente as Convenções de Varsóvia e Montreal, têm prevalência em relação ao Código de Defesa do Consumidor". 6. Caso concreto. Acórdão que aplicou o Código de Defesa do Consumidor. Indenização superior ao limite previsto no art. 22 da Convenção de Varsóvia, com as modificações efetuadas pelos acordos internacionais posteriores. Decisão recorrida reformada, para reduzir o valor da condenação por danos materiais, limitando-o ao patamar estabelecido na legislação internacional. 7. Recurso a que se dá provimento. (STF, RE 636331, Relator  Min. Gilmar Mendes, Tribunal Pleno, j. 25/05/201).

Desse modo, na análise dos pedidos de indenização por danos materiais decorrentes de transporte aéreo, imperiosa a aplicação das normas internacionais pertinentes à matéria, sobretudo as Convenções de Varsóvia (promulgada, no ordenamento jurídico brasileiro, pelo Decreto n. 20.704/31) e de Montreal (promulgada, no Brasil, por meio do Decreto n. 5.910/06).

Quanto aos demais pedidos formulados, o exame deve ser realizado sob a ótica da legislação consumerista brasileira, uma vez que as partes envolvidas na avença se enquadram nos conceitos de fornecedor e consumidor, dispostos, respectivamente, nos arts. 3º e 2º do Código de Defesa do Consumidor.

No caso em estudo, contudo, só houve pedido indenizatório decorrente de dano extrapatrimonial, razão pela qual o pleito será analisado conforme os preceitos da Lei n. 8.078/90.

Pois bem.

Infiro dos autos que o autor adquiriu passagens aéreas da companhia ré para viagem internacional que compreendia os trechos Montreal – Toronto (19h às 20h22 do dia 13/08/16), Toronto – São Paulo (23h do dia 13/08/16 às 10h25 do dia 14/08/16) e São Paulo – Florianópolis (15h10 às 16h25 do dia 14/08/16) (fls. 19/20).

Ocorre que o citado voo de Montreal para Toronto foi cancelado e, por isso, o requerente acabou decolando de São Paulo para Florianópolis apenas às 15h10 do dia 15/08/16, chegando ao seu destino final 24h (vinte e quatro horas) após o horário planejado. 

Pleiteia o autor, com isso, a condenação da requerida ao pagamento de indenização a título de danos morais, no valor de R$ 15.000,00 (quinze mil reais).

O fato controvertido nos autos reside no motivo do cancelamento daquele primeiro voo: enquanto a demandada alega a ocorrência de más condições climáticas, o demandante aduz que outros voos foram realizados naquela mesma data e horário, do mesmo local de partida para o mesmo destino, inexistindo, portanto, circunstância climáticas capazes de cancelar o seu voo.

Analisadas as provas carreadas, contudo, percebo que o autor comprovou que os aeroportos de Montreal e Toronto estavam funcionando àquele tempo, inclusive tendo sido operados voos entre os aeródromos em momentos próximos ao previsto para sua decolagem (fls. 02 e 148). Por outro lado, a ré juntou ao processo apenas quadro de previsão de tempo (fl. 61) e extrato com siglas complexas e escritos em língua estrangeira (fls. 52-60), deixando de comprovar, assim, a licitude de seu ato, como por exemplo com a indicação de fechamento temporário do estabelecimento – até porque não é a simples má condição climática que impede a decolagem e aterrissagem de aeronaves.

Desincumbiu-se a demandada, portanto, do ônus probatório que lhe é atribuído pelo art. 373, II, do Código de Processo Civil.

Em situação similar, já decidiu esta Corte de Justiça:

JUIZADO ESPECIAL CÍVEL. AÇÃO DE REPARAÇÃO POR DANOS MORAIS. CANCELAMENTO DE VOO. REALOCAÇÃO EM VOO NO DIA SEGUINTE. REORGANIZAÇÃO DA MALHA VIÁRIA. SITUAÇÃO NÃO COMPROVADA. "O pouso e a decolagem não se operam de forma automática, pela simples vontade de passageiros ou da própria companhia aérea. Em nome da segurança do vôo, podem ocorrer atrasos ou mesmo cancelamento de determinados vôos. Entretanto, compete à companhia aérea a prova documental, oriunda de órgãos oficiais reconhecidos, de que determinados vôos foram cancelados por circunstâncias absolutamente alheias à vontade da empresa, prova que não pode ser relegada à juntada de extratos com complexas siglas e de interpretação duvidosa, mormente quando outras companhias aéreas estariam operando normalmente no mesmo aeródromo. A prova de caso fortuito ou de força maior que impediu o cumprimento do contrato de transporte pertence à companhia aérea." (TJSC, Apelação Cível n. 2008.601118-2, de Rio do Sul, rel. Des. Leandro Passig Mendes , j. 27-10-2008) [...] (TJSC, Recurso Inominado n. NUMERO_PROC, da Capital - Norte da Ilha, rel. Des. Davidson Jahn Mello, Primeira Turma de Recursos - Capital, j. 14-05-2015).

Vislumbro, por conseguinte, a caracterização de ato ilícito capaz de ensejar a responsabilização da fornecedora ré pelos danos daí advindos.

Quanto à ocorrência de dano moral em situações de atraso de voo, salvo as hipóteses de exclusão de responsabilidade dos fornecedores, o simples fato da chegada do passageiro em seu destino final ocorrer horas depois do planejado já é capaz de, por si só, ensejar a indenização pela falha na prestação do serviço contratado, uma vez que o viajante vê-se privado de se locomover para o local desejado, nos termos e nas condições avençadas, sem qualquer motivo legítimo.

A situação é agravada, ainda, quando a companhia aérea contratada deixa de prestar o devido auxílio ao passageiro, omitindo-se na busca por uma solução ao imbróglio, bem como nos casos em que o consumidor acaba perdendo eventos e compromissos importantes em decorrência da sua aterrissagem tardia.

No caso em exame, reputo cristalina a caracterização de dano moral indenizável, visto que, além do autor ter chegado ao seu destino final 24h (vinte e quatro horas) após o horário previsto, acabou por não estar em sua cidade no dia dos pais (14/08/2016) e também por perder um dia de trabalho (15/08/2016).

Deve a demandada, portanto, ser condenada ao pagamento de indenização pelos danos morais sofridos pelo demandante.

Inexistentes parâmetros objetivos para a fixação da indenização por dano extrapatrimonial, e estando essa no arbítrio motivado do magistrado, na forma do art. 946 do Código Civil, algumas particularidades hão de ser levadas em consideração em relação a cada litigante. Ou seja, incumbe ao magistrado a fixação de verba que corresponda, tanto quanto possível, à situação sócio-econômica do ofensor, sem perder de vista a necessidade de avaliação da repercussão do evento danoso na vida da vítima.

Essas questões exigem que o montante reparatório esteja embasado em critérios de razoabilidade, tendentes a reconhecer e condenar o réu a pagar valor que não importe enriquecimento sem causa ao lesado, mas uma efetiva reparação de caráter moral e uma séria reprimenda ao ofensor, tornando desvantajosa a reincidência. Logo, considerando o contexto fático e jurídico narrado, bem como os valores por mim arbitrados em situações similares, tenho por razoável a fixação do montante indenizatório no valor de R$ 12.000,00 (doze mil reais).


P. R. I.

Arquivem-se oportunamente. 

Florianópolis (SC), 08 de agosto de 2018.


Vânia Petermann 

Juíza de Direito
