# Supplementary material for: Regression applied to legal judgments to predict compensation for immaterial damage
Source: PeerJ Comput Sci. 2023 Mar 23;9:e1225. doi: 10.7717/peerj-cs.1225 (PMC10280496; doi:10.7717/peerj-cs.1225)
Supplement: Supplemental Information 2 [file peerj-cs-09-1225-s002.zip › 160.txt]

Autos n° NUMERO_PROC 

Ação: Procedimento do Juizado Especial Cível/PROC 

Autor: AUTOR


Réu: REU


Vistos, etc.


I. Relatório

Relatório dispensado na forma do artigo 38, caput, da Lei 9.099/95.

II. Fundamentação


Julgo antecipadamente o feito, porquanto a solução da lide pode ser obtida da análise do direito que disciplina a matéria, bem como por as provas carreadas aos autos serem suficientes para a formação de meu convencimento. Valho-me, pois, do art. 355, I, do Código de Processo Civil.

De início, cumpre fixar o regramento aplicável ao caso em apreço.

No ano de 2017, o Supremo Tribunal Federal, ao julgar o Recurso Extraordinário n. 636.331/RJ, em sede de repercussão geral, assim decidiu:

Recurso extraordinário com repercussão geral. 2. Extravio de bagagem. Dano material. Limitação. Antinomia. Convenção de Varsóvia. Código de Defesa do Consumidor. 3. Julgamento de mérito. É aplicável o limite indenizatório estabelecido na Convenção de Varsóvia e demais acordos internacionais subscritos pelo Brasil, em relação às condenações por dano material decorrente de extravio de bagagem, em voos internacionais. 5. Repercussão geral. Tema 210. Fixação da tese: "Nos termos do art. 178 da Constituição da República, as normas e os tratados internacionais limitadores da responsabilidade das transportadoras aéreas de passageiros, especialmente as Convenções de Varsóvia e Montreal, têm prevalência em relação ao Código de Defesa do Consumidor". 6. Caso concreto. Acórdão que aplicou o Código de Defesa do Consumidor. Indenização superior ao limite previsto no art. 22 da Convenção de Varsóvia, com as modificações efetuadas pelos acordos internacionais posteriores. Decisão recorrida reformada, para reduzir o valor da condenação por danos materiais, limitando-o ao patamar estabelecido na legislação internacional. 7. Recurso a que se dá provimento. (STF, RE 636331, Relator  Min. Gilmar Mendes, Tribunal Pleno, j. 25/05/201).

Desse modo, na análise dos pedidos de indenização por danos materiais decorrentes de transporte aéreo, imperiosa a aplicação das normas internacionais pertinentes à matéria, sobretudo as Convenções de Varsóvia (promulgada, no ordenamento jurídico brasileiro, pelo Decreto n. 20.704/31) e de Montreal (promulgada, no Brasil, por meio do Decreto n. 5.910/06).

Quanto aos demais pedidos formulados, o exame deve ser realizado sob a ótica da legislação consumerista brasileira, uma vez que as partes envolvidas na avença se enquadram nos conceitos de fornecedor e consumidor, dispostos, respectivamente, nos arts. 3º e 2º do Código de Defesa do Consumidor.

No caso em estudo, contudo, só houve pedido indenizatório decorrente de dano extrapatrimonial, razão pela qual o pleito será analisado conforme os preceitos da Lei n. 8.078/90.

Pois bem.

Incontroverso, nos autos, que os autores adquiriram passagens aéreas da companhia ré para viagem internacional que compreendia os trechos Florianópolis – São Paulo (19h35 às 21h00 do dia 23/02/17) e São Paulo - Madrid (22h45 do dia 23/02/17 às 12h40 do dia 24/02/17) (fls. 18/19) e, ainda, que o primeiro voo foi cancelado por excesso de carga horária da tripulação que realizaria a viagem – razão pela qual os requerentes foram reacomodados em novo voo que partiu 24h (vinte e quatro horas) após o horário inicialmente planejado.

Alegando falha na prestação do serviço contratado, pleiteiam os autores a condenação da ré ao pagamento de indenização a título de danos morais, no valor correspondente a 8 (oito) salários mínimos para cada um dos demandantes.

Por sua vez, a demandada limita-se a aduzir não ter havido ato ilícito e tampouco dano moral indenizável.

Adianto, no entanto, que é o caso de procedência do pedido exordial, uma vez que presentes os requisitos caracterizadores da responsabilidade civil da acionada.

Em situação similar, já decidiu esta Corte de Justiça:

RECURSO INOMINADO. AÇÃO DE REPARAÇÃO DE DANOS MORAIS. DIREITO DO CONSUMIDOR. CANCELAMENTO DE VOO. PEDIDO JULGADO PROCEDENTE. RECLAMO DA COMPANHIA AÉREA. ALEGAÇÃO DE EXPIRAÇÃO DA JORNADA DE TRABALHO DA TRIPULAÇÃO. PROBLEMA INSERTOS NOS RISCOS DA PRÓPRIA ATIVIDADE. PREVISIBILIDADE. EXCLUSÃO DE NEXO INVIÁVEL. RELAÇÃO DE CONSUMO. RESPONSABILIDADE OBJETIVA. FALHA NA PRESTAÇÃO DO SERVIÇO. CANCELAMENTO QUE CULMINOU EM PERDA DE CONEXÃO E ATRASO DE UM DIA DE VIAGEM. DANOS MORAIS DEVIDOS. ABALO ANÍMICO MANIFESTO. QUANTUM REPARATÓRIO. ARBITRAMENTO DO VALOR QUE DEVE OBEDECER AOS DITAMES DA RAZOABILIDADE E PROPORCIONALIDADE. VALOR CORRETAMENTE FIXADO. JUROS DE MORA. RESPONSABILIDADE CONTRATUAL. TERMO INICIAL A PARTIR DA CITAÇÃO. RECURSO CONHECIDO E PROVIDO EM PARTE. A responsabilidade pelo escalonamento e adequação da jornada de trabalho dos tripulantes é da própria companhia aérea, e por isso está umbilicalmente ligada à prestação do serviço. Sua expiração se trata de falha atribuível à própria atividade-fim da empresa, e não se confunde com as excludentes de nexo causal de culpa exclusiva de terceiro, caso fortuito ou força maior. [...] (TJSC, Recurso Inominado n. NUMERO_PROC, de Criciúma, rel. Des. Débora Driwin Rieger Zanini, Quarta Turma de Recursos - Criciúma, j. 26-04-2016).

Como bem exposto no precedente acima colacionado, a organização do quadro de horários da tripulação e a consequente carência de funcionários para realizar os voos ofertados pela companhia aérea são de responsabilidade exclusiva desta, compreendendo o risco da sua própria atividade e caracterizando fortuito interno quando ensejam dano aos consumidores. Portanto, não pode o fornecedor eximir-se de cumprir suas obrigações contratuais sob argumentos como o aqui analisado, restando imperiosa sua condenação ao pagamento de indenização pelos danos advindos da conduta ilícita.

Quanto à ocorrência de dano moral em situações de atraso de voo, salvo as hipóteses de exclusão de responsabilidade dos fornecedores – não vislumbradas no caso em exame –, o simples fato da chegada do passageiro em seu destino final ocorrer horas depois do planejado já é capaz de, por si só, ensejar a indenização pela falha na prestação do serviço contratado, uma vez que o viajante vê-se privado de se locomover para o local desejado, nos termos e nas condições avençadas, sem qualquer motivo legítimo.

A situação é agravada, ainda, quando o atraso é excessivo – como no caso dos autos, em que os autores perderam 24h (vinte e quatro horas) de sua viagem.

Reputo cristalina, portanto, a caracterização de dano moral indenizável, devendo a demandada ser condenada ao pagamento de indenização pelos prejuízos extraptrimoniais suportados pelos acionantes.

Inexistentes parâmetros objetivos para a fixação da indenização por dano extrapatrimonial, e estando essa no arbítrio motivado do magistrado, na forma do art. 946 do Código Civil, algumas particularidades hão de ser levadas em consideração em relação a cada litigante. Ou seja, incumbe ao magistrado a fixação de verba que corresponda, tanto quanto possível, à situação sócio-econômica do ofensor, sem perder de vista a necessidade de avaliação da repercussão do evento danoso na vida da vítima.

Essas questões exigem que o montante reparatório esteja embasado em critérios de razoabilidade, tendentes a reconhecer e condenar o réu a pagar valor que não importe enriquecimento sem causa ao lesado, mas uma efetiva reparação de caráter moral e uma séria reprimenda ao ofensor, tornando desvantajosa a reincidência. 

Logo, considerando o contexto fático e jurídico narrado, bem como os valores por mim arbitrados em situações similares, tenho por razoável a fixação do montante indenizatório no valor requerido na exordial, qual seja, 8 (oito) salários mínimos – à época correspondente a R$ 7.496,00 (sete mil, quatrocentos e noventa e seis reais) – para cada um dos autores.


P. R. I.

Arquivem-se oportunamente. 


Florianópolis (SC), 09 de agosto de 2018.


Vânia Petermann 

Juíza de Direito
