# Supplementary material for: Regression applied to legal judgments to predict compensation for immaterial damage
Source: PeerJ Comput Sci. 2023 Mar 23;9:e1225. doi: 10.7717/peerj-cs.1225 (PMC10280496; doi:10.7717/peerj-cs.1225)
Supplement: Supplemental Information 2 [file peerj-cs-09-1225-s002.zip › 161.txt]

Autos n° NUMERO_PROC 

Ação: Procedimento do Juizado Especial Cível/PROC 

Autor: AUTOR


Réu: REU


Vistos, etc.


I. Relatório

Relatório dispensado na forma do artigo 38, caput, da Lei 9.099/95.

II. Fundamentação


Julgo antecipadamente o feito, porquanto a solução da lide pode ser obtida da análise do direito que disciplina a matéria, bem como por as provas carreadas aos autos serem suficientes para a formação de meu convencimento. Valho-me, pois, do art. 355, I, do Código de Processo Civil.

De início, impende ressaltar que a presente demanda se consubstancia em relação de consumo, uma vez que as partes envolvidas na avença se enquadram nos conceitos de fornecedor e consumidor, dispostos nos arts. 3º e 2º da Lei 8.078/1990, respectivamente, sendo, portanto, imperioso que lhe sejam aplicados os preceitos insculpidos no Código de Defesa do Consumidor.

Ressalto, ademais, não haver aplicação das Convenções de Varsóvia e de Montreal ao caso em exame, pois relacionado a transporte aéreo nacional.

Pois bem.

Infiro dos autos que a autora adquiriu passagens aéreas da companhia ré para viagem de Florianópolis à Chapecó, das 13h40 às 14h40 do dia 20/07/17 (fl. 10).

No entanto, alega a requerente que, momentos antes de decolar, seu voo acabou por ser cancelado. Recusando a proposta de realizar o trajeto pela via terrestre, numa viagem de ônibus com duração de 10h (dez horas), foi reacomodada pela requerida em voo que partiria para Chapecó às 13h40 do dia seguinte (21/07/17) (fl. 12). Assim, aduzindo a falha na prestação do serviço contratado, pleiteia a condenação da demandada ao pagamento de indenização pelos prejuízos materiais e morais sofridos, no valor de R$ 50,63 (cinquenta reais e sessenta e três centavos) e R$ 15.000,00 (quinze mil reais), respectivamente.

Em contestação, a ré informou que o cancelamento do voo foi ocasionado pela necessidade de manutenção da aeronave e aduziu não ter havido ato ilícito e dano moral indenizável, pugnando pela improcedência dos pedidos exordiais. 

Adianto, no entanto, que razão assiste a autora, uma vez que presentes os requisitos caracterizadores da responsabilidade civil da acionada.

Em situação similar, já decidiu esta Corte de Justiça:

RECURSO INOMINADO. AÇÃO INDENIZATÓRIA. VOO INTERNACIONAL. CANCELAMENTO POR MANUTENÇÃO DA AERONAVE. FATO PREVISÍVEL. RISCO DA ATIVIDADE. RESPONSABILIDADE OBJETIVA. FALHA NA PRESTAÇÃO DO SERVIÇO. AUSÊNCIA DE REALOCAÇÃO EM OUTRA AERONAVE. IMPEDIMENTO DE CHEGAR AO DESTINO. PASSAGEM DE CORTESIA. IRRELEVÂNCIA. DEVER DE INDENIZAR. "A necessidade de manutenção de aeronave não se enquadra como caso fortuito ou de força maior (CC, art. 393) porque era previsível, ou seja, embora se espere que a companhia aérea, em prol da segurança de seus passageiros e tripulação, proceda a revisões periódicas nas aeronaves antes de disponibilizá-las à locomoção de usuários, deverá fazê-lo - dentro de uma racional logística de atuação - a tempo e modo de não acarretar atraso ou o cancelamento de voos previamente contratados." (TJSC, Recurso Inominado n. NUMERO_PROC, de Joinville, rel. Des. Roberto Lepper, j. 28-05-2014). [...] (TJSC, Recurso Inominado n. NUMERO_PROC, de Rio do Sul, rel. Des. Sílvio Dagoberto Orsatto, Sexta Turma de Recursos - Lages, j. 26-07-2018).

Como bem exposto no precedente acima colacionado, a manutenção das aeronaves e a indisponibilidade de outros aviões para realizar a viagem planejada são de responsabilidade exclusiva da companhia aérea, compreendendo o risco da sua própria atividade e caracterizando fortuito interno quando ensejam dano aos consumidores. Portanto, não pode o fornecedor eximir-se de cumprir suas obrigações contratuais sob argumentos como o aqui analisado, restando imperiosa sua condenação ao pagamento de indenização pelos danos advindos de sua conduta ilícita.

Assim, reputo cristalina a responsabilidade civil da requerida pelo evento danoso em apreço e passo, então, à análise dos pedidos autorais.

1. Danos materiais

Não bastasse a jurisprudência orientar o reconhecimento da responsabilidade das transportadoras aéreas em caso de manutenção das aeronaves – fato previsível, compreendido pelo risco da atividade –, a requerida deixou de comprovar circunstância excludente de sua responsabilidade.

Por outro lado, a autora fez prova de seu prejuízo material, que compreendeu os gastos com transporte entre sua residência e o aeroporto de Florianópolis no dia em que seu voo fora cancelado, no valor total de R$ 50,63 (cinquenta reais e sessenta e três centavos) (fl. 14).

Assim, imperiosa a condenação da requerida ao pagamento de indenização pelos danos materiais que deu causa e que pela requerente foram suportados.

2. Danos morais

Quanto à ocorrência de dano moral em situações de atraso de voo, salvo as hipóteses de exclusão de responsabilidade dos fornecedores  – não vislumbradas no caso em exame –, o simples fato da chegada do passageiro em seu destino final ocorrer horas depois do planejado já é capaz de, por si só, ensejar a indenização pela falha na prestação do serviço contratado, uma vez que o viajante vê-se privado de se locomover para o local desejado, nos termos e nas condições avençadas, sem qualquer motivo legítimo.

Desse modo, o dano extrapatrimonial opera-se, aqui, in re ipsa, ou seja, é presumido. Nesse sentido:

RECURSO INOMINADO. AÇÃO DE INDENIZAÇÃO POR DANOS MORAIS. ATRASO DE VOO. FALHA NA PRESTAÇÃO DE SERVIÇO. [...] "A postergação da viagem superior a quatro horas constitui falha no serviço de transporte aéreo contratado e gera o direito à devida assistência material e informacional ao consumidor lesado, independentemente da causa originária do atraso. O dano moral decorrente de atraso de voo prescinde de prova e a responsabilidade de seu causador opera-se in re ipsa em virtude do desconforto, da aflição e dos transtornos suportados pelo passageiro (REsp 128.0372/SP, Min. Ricardo Villas Bôas Cieva, j. 07.10.2014) [...] (TJSC, Recurso Inominado n. NUMERO_PROC, da Capital - Eduardo Luz, rel. Des. Cláudio Eduardo Regis de Figueiredo e Silva, Primeira Turma de Recursos - Capital, j. 26-07-2018).

Deve a requerida, portanto, ser condenada também ao pagamento de indenização pelos danos morais sofridos pela requerente e advindos de sua conduta ilícita.

Inexistentes parâmetros objetivos para a fixação da indenização por dano extrapatrimonial, e estando essa no arbítrio motivado do magistrado, na forma do art. 946 do Código Civil, algumas particularidades hão de ser levadas em consideração em relação a cada litigante. Ou seja, incumbe ao magistrado a fixação de verba que corresponda, tanto quanto possível, à situação sócio-econômica do ofensor, sem perder de vista a necessidade de avaliação da repercussão do evento danoso na vida da vítima.

Essas questões exigem que o montante reparatório esteja embasado em critérios de razoabilidade, tendentes a reconhecer e condenar o réu a pagar valor que não importe enriquecimento sem causa ao lesado, mas uma efetiva reparação de caráter moral e uma séria reprimenda ao ofensor, tornando desvantajosa a reincidência. 

Logo, considerando o contexto fático e jurídico narrado, bem como os valores por mim arbitrados em situações similares, tenho por razoável a fixação do montante indenizatório no valor de R$ 6.000,00 (seis mil reais).


P. R. I.

Arquivem-se oportunamente. 


Florianópolis (SC), 09 de agosto de 2018.


Vânia Petermann 

Juíza de Direito
