# Supplementary material for: Regression applied to legal judgments to predict compensation for immaterial damage
Source: PeerJ Comput Sci. 2023 Mar 23;9:e1225. doi: 10.7717/peerj-cs.1225 (PMC10280496; doi:10.7717/peerj-cs.1225)
Supplement: Supplemental Information 2 [file peerj-cs-09-1225-s002.zip › 162.txt]

Autos n° NUMERO_PROC 

Ação: Procedimento do Juizado Especial Cível/PROC 

Autor: AUTOR


Réu: REU


Vistos, etc.


I. Relatório

Relatório dispensado na forma do artigo 38, caput, da Lei 9.099/95.

II. Fundamentação


Julgo antecipadamente o feito, porquanto a solução da lide pode ser obtida da análise do direito que disciplina a matéria, bem como por as provas carreadas aos autos serem suficientes para a formação de meu convencimento. Valho-me, pois, do art. 355, I, do Código de Processo Civil.

De início, cumpre fixar o regramento aplicável ao caso em apreço.

No ano de 2017, o Supremo Tribunal Federal, ao julgar o Recurso Extraordinário n. 636.331/RJ, em sede de repercussão geral, assim decidiu:

Recurso extraordinário com repercussão geral. 2. Extravio de bagagem. Dano material. Limitação. Antinomia. Convenção de Varsóvia. Código de Defesa do Consumidor. 3. Julgamento de mérito. É aplicável o limite indenizatório estabelecido na Convenção de Varsóvia e demais acordos internacionais subscritos pelo Brasil, em relação às condenações por dano material decorrente de extravio de bagagem, em voos internacionais. 5. Repercussão geral. Tema 210. Fixação da tese: "Nos termos do art. 178 da Constituição da República, as normas e os tratados internacionais limitadores da responsabilidade das transportadoras aéreas de passageiros, especialmente as Convenções de Varsóvia e Montreal, têm prevalência em relação ao Código de Defesa do Consumidor". 6. Caso concreto. Acórdão que aplicou o Código de Defesa do Consumidor. Indenização superior ao limite previsto no art. 22 da Convenção de Varsóvia, com as modificações efetuadas pelos acordos internacionais posteriores. Decisão recorrida reformada, para reduzir o valor da condenação por danos materiais, limitando-o ao patamar estabelecido na legislação internacional. 7. Recurso a que se dá provimento. (STF, RE 636331, Relator  Min. Gilmar Mendes, Tribunal Pleno, j. 25/05/201).

Desse modo, na análise dos pedidos de indenização por danos materiais decorrentes de transporte aéreo, imperiosa a aplicação das normas internacionais pertinentes à matéria, sobretudo as Convenções de Varsóvia (promulgada, no ordenamento jurídico brasileiro, pelo Decreto n. 20.704/31) e de Montreal (promulgada, no Brasil, por meio do Decreto n. 5.910/06).

Quanto aos demais pedidos formulados, o exame deve ser realizado sob a ótica da legislação consumerista brasileira, uma vez que as partes envolvidas na avença se enquadram nos conceitos de fornecedor e consumidor, dispostos, respectivamente, nos arts. 3º e 2º do Código de Defesa do Consumidor.

Pois bem.

Infiro dos autos que os autores adquiriram passagens aéreas da companhia ré para viagem internacional que compreendia os trechos Roma – Lisboa (com partida às 06h15 do dia 10/05/17) e Lisboa – Madrid (com partida às 21h35 do dia 10/05/17) (fl. 15).

No entanto, alegam os requerentes que, momentos antes de decolarem de Lisboa à Madrid, o voo foi cancelado para manutenção da aeronave. Em decorrência do cancelamento da partida e da impossibilidade de reacomodação dos passageiros em outro voo, os demandantes acabaram perdendo a passagem adquirida de Madrid para São Paulo, com decolagem prevista às 08h45 do dia 11/05/17 (fl. 19).

Aduzem os autores, por conseguinte, que a falha na prestação do serviço contratado e a desídia da ré na busca por soluções para o evento em questão acabaram acarretando-lhes danos de ordem material e moral, razão pela qual pleiteiam a condenação da requerida ao pagamento de indenização pelos prejuízos sofridos.

Em contestação, a ré afirma que o cancelamento do voo se deu por problemas técnicos da aeronave e argumenta inexistir ato ilício e evento danoso no caso em tela, pugnando, assim, pela improcedência dos pedidos exordiais.

Adianto, no entanto, que razão assiste aos autores, uma vez que presentes os requisitos caracterizadores da responsabilidade civil da acionada.

Em situação similar, já decidiu esta Corte de Justiça:

RECURSO INOMINADO. AÇÃO INDENIZATÓRIA. VOO INTERNACIONAL. CANCELAMENTO POR MANUTENÇÃO DA AERONAVE. FATO PREVISÍVEL. RISCO DA ATIVIDADE. RESPONSABILIDADE OBJETIVA. FALHA NA PRESTAÇÃO DO SERVIÇO. AUSÊNCIA DE REALOCAÇÃO EM OUTRA AERONAVE. IMPEDIMENTO DE CHEGAR AO DESTINO. PASSAGEM DE CORTESIA. IRRELEVÂNCIA. DEVER DE INDENIZAR. "A necessidade de manutenção de aeronave não se enquadra como caso fortuito ou de força maior (CC, art. 393) porque era previsível, ou seja, embora se espere que a companhia aérea, em prol da segurança de seus passageiros e tripulação, proceda a revisões periódicas nas aeronaves antes de disponibilizá-las à locomoção de usuários, deverá fazê-lo - dentro de uma racional logística de atuação - a tempo e modo de não acarretar atraso ou o cancelamento de voos previamente contratados." (TJSC, Recurso Inominado n. NUMERO_PROC, de Joinville, rel. Des. Roberto Lepper, j. 28-05-2014). [...] (TJSC, Recurso Inominado n. NUMERO_PROC, de Rio do Sul, rel. Des. Sílvio Dagoberto Orsatto, Sexta Turma de Recursos - Lages, j. 26-07-2018).

Como bem exposto no precedente acima colacionado, a manutenção das aeronaves e a indisponibilidade de outros aviões para realizar a viagem planejada são de responsabilidade exclusiva da companhia aérea, compreendendo o risco da sua própria atividade e caracterizando fortuito interno quando ensejam dano aos consumidores. Portanto, não pode o fornecedor eximir-se de cumprir suas obrigações contratuais sob argumentos como o aqui analisado, restando imperiosa sua condenação ao pagamento de indenização pelos danos advindos de sua conduta ilícita.

Assim, reputo cristalina a responsabilidade civil da requerida pelo evento danoso em apreço e passo, então, à análise dos pedidos autorais.

1. Danos materiais

Estabelece a Convenção de Montreal, em seu Artigo 19, que "O transportador é responsável pelo dano ocasionado por atrasos no transporte aéreo de passageiros, bagagem ou carga. Não obstante, o transportador não será responsável pelo dano ocasionado por atraso se prova que ele e seus prepostos adotaram todas as medidas que eram razoavelmente necessárias para evitar o dano ou que lhes foi impossível, a um e a outros, adotar tais medidas."

Não bastasse a jurisprudência orientar o reconhecimento da responsabilidade das transportadoras aéreas em caso de manutenção das aeronaves – fato previsível, compreendido pelo risco da atividade –, a requerida deixou de comprovar circunstância excludente de sua responsabilidade.

Por outro lado, os autores fizeram prova de seu prejuízo material, que compreendeu: a) a não utilização das passagens de Lisboa para Madrid; b) a aquisição de novas passagens – friso: da própria companhia demandada! – de volta para o Brasil, de Lisboa à São Paulo (fls. 27/28); e c) a perda da hospedagem na cidade de Madrid, do dia 10 para o dia 11/05/17 (fl. 20) – perfazendo o montante de R$ 4.567,36 (quatro mil, quinhentos e sessenta e sete reais e trinta e três centavos), valor esse não impugnado especificamente pela requerida.

Saliento, ademais, que, muito embora a Convenção de Montreal prescreva, em seu Artigo 22, item 1, que "Em caso de dano causado por atraso no transporte de pessoas, como se especifica no Artigo 19, a responsabilidade do transportador se limita a 4.150 Direitos Especiais de Saque por passageiro" (o que corresponde, hoje, a pouco mais de R$ 20.000,00), a pretensão autoral está longe de alcançar o limite estabelecido na norma internacional.

Assim, imperiosa a condenação da requerida ao pagamento de indenização pelos danos materiais que deu causa e que pelos requerentes foram suportados.

2. Danos morais

No ponto, aplicável a legislação consumerista brasileira.

Quanto à ocorrência de dano moral em situações como a dos autos, salvo as hipóteses de exclusão de responsabilidade dos fornecedores  – não vislumbradas no caso em exame –, o simples cancelamento injustificável de voo e o consequente atraso para o passageiro chegar a seu destino podem, por si só, ensejar a indenização pela falha na prestação do serviço contratado, uma vez que o viajante vê-se privado de se locomover para o local desejado, nos termos e nas condições avençadas, sem qualquer motivo legítimo.

A situação é agravada, ainda, quando a companhia aérea contratada deixa de prestar o devido auxílio ao passageiro, omitindo-se na busca por uma solução ao imbróglio e fazendo com que os consumidores tenham que passar horas no aeroporto – sobretudo de madrugada – para encontrar uma saída ao problema que sequer deu causa.

Aliás, já se posicionou esta Corte em casos similares:

RECURSO INOMINADO. AÇÃO DE INDENIZAÇÃO POR DANOS MORAIS E MATERIAIS. RELAÇÃO DE CONSUMO. APLICAÇÃO DOS PRINCÍPIOS DO CÓDIGO DE DEFESA DO CONSUMIDOR. CANCELAMENTO DE VOO SEM AVISO PRÉVIO. CONSUMIDORA QUE PASSOU A NOITE EM AEROPORTO INTERNACIONAL AGUARDANDO O PRÓXIMO VOO. PERDA DA CONEXÃO. FALHA NA PRESTAÇÃO DOS SERVIÇOS. RESSARCIMENTO DO DANO MATERIAL. DANO MORAL CARACTERIZADO. SITUAÇÃO VIVENCIADA QUE ULTRAPASSA OS MEROS ABORRECIMENTOS DO COTIDIANO. [...] (TJSC, Recurso Inominado n. NUMERO_PROC, da Capital - Eduardo Luz, rel. Des. Cláudio Eduardo Regis de Figueiredo e Silva, Primeira Turma de Recursos - Capital, j. 01-03-2018).

INDENIZATÓRIA. CONCESSIONÁRIA DE SERVIÇOS PÚBLICOS. TRANSPORTE AÉREO. [...] DANO MORAL CONFIGURADO. PERNOITE NO AEROPORTO. DESAMPARO POR PARTE DAS COMPANHIAS AÉREAS. ESPERA DE CATORZE HORAS PELO PRÓXIMO VOO. Conforme entendimento do Superior Tribunal de Justiça, o atraso de voo gera o dever de indenizar quando o consumidor for submetido à situação constrangedora ou humilhante, como a pernoite em aeroporto, desamparado. [...] (TJSC, Apelação Cível n. NUMERO_PROC, de Joinville, rel. Des. Gilberto Gomes de Oliveira, Segunda Câmara de Direito Público, j. 07-03-2017).

Dito isso, reputo cristalina, no caso em exame, a caracterização de dano moral indenizável, visto que, além dos autores terem passado a madrugada no aeroporto de Lisboa para conseguirem um meio de retornar ao Brasil no dia seguinte, tiveram que comprar novas passagens da própria ré, que deu causa ao evento danoso e, ainda assim, enriqueceu às custas dos autores. Ademais, a situação acentua-se ao focar a análise no dano sofrido pela demandante Rafaelle, que estava nas primeiras semanas de gestação quando do ocorrido (fl. 18).

Não bastasse, os requerentes também tiveram suas bagagens extraviadas temporariamente, recebendo-as apenas no dia seguinte à chegada no Brasil (fls. 32/33).

Deve a requerida, portanto, ser condenada também ao pagamento de indenização pelos danos morais sofridos pelos requerentes e advindos de sua conduta ilícita.

Inexistentes parâmetros objetivos para a fixação da indenização por dano extrapatrimonial, e estando essa no arbítrio motivado do magistrado, na forma do art. 946 do Código Civil, algumas particularidades hão de ser levadas em consideração em relação a cada litigante. Ou seja, incumbe ao magistrado a fixação de verba que corresponda, tanto quanto possível, à situação sócio-econômica do ofensor, sem perder de vista a necessidade de avaliação da repercussão do evento danoso na vida da vítima.

Essas questões exigem que o montante reparatório esteja embasado em critérios de razoabilidade, tendentes a reconhecer e condenar o réu a pagar valor que não importe enriquecimento sem causa ao lesado, mas uma efetiva reparação de caráter moral e uma séria reprimenda ao ofensor, tornando desvantajosa a reincidência. 

Logo, considerando o contexto fático e jurídico narrado, bem como os valores por mim arbitrados em situações similares, tenho por razoável a fixação do montante indenizatório no valor total de R$ 18.000,00 (dezoito mil reais), sendo R$ 10.000,00 (dez mil reais ) para a autora Rafaelle de Oliveira Ferreira e R$ 8.000,00 (oito mil reais) para o autor Bruno Bianchini.


P. R. I.

Arquivem-se oportunamente. 


Florianópolis (SC), 09 de agosto de 2018.


Vânia Petermann 

Juíza de Direito
