# Supplementary material for: Regression applied to legal judgments to predict compensation for immaterial damage
Source: PeerJ Comput Sci. 2023 Mar 23;9:e1225. doi: 10.7717/peerj-cs.1225 (PMC10280496; doi:10.7717/peerj-cs.1225)
Supplement: Supplemental Information 2 [file peerj-cs-09-1225-s002.zip › 163.txt]

Autos n° NUMERO_PROC 

Ação: Procedimento do Juizado Especial Cível/PROC 

Autor: AUTOR


Réu: REU


Vistos, etc.

I -RELATÓRIO

Relatório dispensado na forma do artigo 38, caput, da Lei n. 9.099/95.

II -  FUNDAMENTAÇÃO


Julgo antecipadamente o feito, porquanto a solução dos autos pode ser obtida da análise do direito que disciplina a matéria, bem como pelo fato de que as provas carreadas são suficientes para a formação de meu convencimento. Valho-me, pois, do artigo 355, inciso I, do Código de Processo Civil.

Preliminar 1- legitimidade Passiva - constato que a demanda foi proposta em face da empresa aérea REU,  nome fantasia  Avianca Linhas Aéreas, sendo que esta compareceu espontaneamente ao feito, apresentando tempestivamente sua contestação, requerendo  a inclusão do nome no polo passivo, o que, de pronto, determino a correção no sistema. 

No tocante à ilegitimidade passiva da ré (Oceanair Linhas Áreas), afasto a preliminar arguida pela requerida acima citada, vez que na relação autor e rés impera a legislação consumerista, a qual prevê a responsabilização solidária entre todos os que integram a cadeia de prestação de serviço. Se os deveres impostos ao fornecedor são distribuídos entre distintas empresas, a responsabilização com base no contrato entre elas estabelecido deve se dar em ação própria, sem interferir no direito do consumidor de acioná-las.

Preliminar 2- Convenção de Varsóvia e Montreal - cumpre esclarecer acerca da aplicabilidade das Convenções de Varsóvia e Montreal ao caso em tela.

Em julgamento do Recurso Extraordinário n. 636331, em sede de repercussão geral, assim decidiu a Suprema Corte:

Recurso extraordinário com repercussão geral. 2. Extravio de bagagem. Dano material. Limitação. Antinomia. Convenção de Varsóvia. Código de Defesa do Consumidor. 3. Julgamento de mérito. É aplicável o limite indenizatório estabelecido na Convenção de Varsóvia e demais acordos internacionais subscritos pelo Brasil, em relação às condenações por dano material decorrente de extravio de bagagem, em voos internacionais. 5. Repercussão geral. Tema 210. Fixação da tese: "Nos termos do art. 178 da Constituição da República, as normas e os tratados internacionais limitadores da responsabilidade das transportadoras aéreas de passageiros, especialmente as Convenções de Varsóvia e Montreal, têm prevalência em relação ao Código de Defesa do Consumidor". 6. Caso concreto. Acórdão que aplicou o Código de Defesa do Consumidor. Indenização superior ao limite previsto no art. 22 da Convenção de Varsóvia, com as modificações efetuadas pelos acordos internacionais posteriores. Decisão recorrida reformada, para reduzir o valor da condenação por danos materiais, limitando-o ao patamar estabelecido na legislação internacional. 7. Recurso a que se dá provimento. (RE 636331, Relator(a):  Min. GILMAR MENDES, Tribunal Pleno, julgado em 25/05/2017, PROCESSO ELETRÔNICO DJe-257 DIVULG 10-11-2017 PUBLIC 13-11-2017) (Grifei.)

Desse modo, aplicar-se-ão as normas internacionais naquilo que lhes couber, ou seja, na análise do pedido de danos materiais. Os demais pedidos serão analisados com base no Código de Defesa do Consumidor, vez que as partes envolvidas na avença se enquadram nos conceitos de fornecedor e consumidor, dispostos nos artigos 3.º e 2.º da Lei n. 8.078/1990.

Pois bem. 

Infiro dos autos que a requerente possuía uma passagem área prevista para o dia 11/11/2016, Voo Avianca AV9821, partindo de Manizales  destino a Bogotá, com horário previsto para chegada às 10:31h da manhã. Ocorre, contudo, que houve cancelamento  do voo em virtude das  más condições climáticas da região. Sustenta a autora que faria conexão em Bogotá para São Paulo no dia 12/11/2016, não tendo a Ré oferecido nenhum auxílio para que o seu itinerário ocorresse conforme o programado, orientando a requerente a procurar transporte rodoviário, chegando ao destino após quase nove horas de viagem, em um trajeto realizado com precariedade, riscos e gastos financeiros.

Dessa forma, requer a condenação da requerida pelos danos materiais e morais daí decorrentes.

1. Danos morais

Em sede de contestação, aduz a parte ré que o aeroporto de Manizales/Colômbia restou prejudicado em suas operações, devido as condições climáticas adversas, chamada de "teto baixo". Sustenta que não havia condições seguras para operações aéreas. Ademais, alega que, ofereceu opção de remarcação do bilhete ou mesmo reembolso integral do bilhete, ainda que não comprove a alegação.

Menciona, também, a parte ré, que restou incontroverso o mau tempo na cidade, uma vez que  - "a própria autora afirma em sua petição que o motivo do cancelamento se deu devido a problemas metrológicos" -  Observo que a ré colacionou às fls. 86/87 histórico do bilhete que consta condições climáticas, bem como  noticias jornalísticas acerca do mau tempo – documentos não-oficiais. Deste modo, observo que a ré eximiu-se de trazer aos autos quaisquer provas que corroborassem sua versão, ônus que lhe pertencia. Assim, entendo que o mau tempo não serve como justificativa para o cancelamento relatado.

 Em situação similar, já decidiu o Tribunal de Justiça de Santa Catarina: 

APELAÇÃO CÍVEL. RESPONSABILIDADE CIVIL E PROCESSUAL CIVIL. AÇÃO DE INDENIZAÇÃO. DANOS MORAIS. TRANSPORTE AÉREO. - PROCEDÊNCIA NA ORIGEM.    (1) DANO MORAL. ADVERSIDADES CLIMÁTICAS. LÍCITO CANCELAMENTO DE VOO. DESCASO E PERCALÇOS POSTERIORES. CIRCUNSTÂNCIAS QUE ULTRAPASSAM O MERO DISSABOR. DANOS PRESUMIDOS. DEVER DE INDENIZAR.   - Em que pese o cancelamento de voo, em razão de adversidades climáticas, não ensejar qualquer reparação, se o consumidor, em momento posterior, em razão de práticas adotadas pela companhia aérea, vivenciar situações desagradáveis que ultrapassam o mero dissabor, inclusive com deslocamento terrestre para o destino, por longo trecho, em veículo pouco confortável, deve ser compensado pelo abalo moral experimentado.   (2) QUANTUM. FINS REPARATÓRIO, PEDAGÓGICO E INIBIDOR OBSERVADOS. VALOR BEM ARBITRADO.    - A compensação por danos morais deve considerar, além da extensão do dano, o grau da culpa do ofensor e suas condições econômico-financeiras, os fins pedagógico, inibitório e reparador da verba, a fim de que reste proporcional. Assim, deve o arbitramento do quantum fundar-se sempre no critério de razoabilidade, tendente a reconhecer e condenar o réu a pagar valor que não importe enriquecimento indevido para aquele que suporta o dano, mas uma efetiva compensação de caráter moral e uma séria reprimenda ao ofensor, desestimulando a reincidência. Observadas essas balizas, a manutenção do arbitrado em primeiro grau de jurisdição é medida imperativa (...)  SENTENÇA ALTERADA. RECURSO PARCIALMENTE PROVIDO. (TJSC, Apelação Cível n. 2016.018377-4, de Araranguá, rel. Des. Henry Petry Junior, Quinta Câmara de Direito Civil, j. 25-04-2016).

Acrescento que, em situações como atraso, o simples fato de ter demorado mais do que o planejado já enseja condenação das rés pelos danos advindos do atraso, quanto mais cancelamento sem recolocação em outro voo. É claro e notório o sofrimento, angustia vivenciados pela parte autora, agravados pela situação de descaso das rés, a qual,  necessitou  alugar e compartilhar um veículo, com mais duas pessoas, viajando por horas, em estradas precárias, a fim de que chegasse  na cidade colombiana e, posteriormente, embarcasse para seu destino no Brasil (Guarulhos/São Paulo).

Nesse contexto, tratando-se de relação regida pelo código consumerista, comprovada a ocorrência e não existindo qualquer excludente de responsabilidade, deve a ré ser condenada a indenizar a autora pelos danos extrapatrimoniais experimentados.

Acerca do quanto devido, tendo em vista os valores arbitrados em situações similares por essa magistrada, bem como ponderando o fato de não ter sido prestado assistência, alem da autora ter que alugar um veículo para chegar a tempo de embarcar no voo que partia do aeroporto da Colômbia, viajar por mais de 9horas, sem perder de vista o caráter pedagógico e punitivo da cominação, entendo que a quantia de R$ 6.000,00 (seis mil reais),  mostra-se adequada a indenizá-la pelos infortúnios vivenciados.

Após fixar o valor da indenização, cabe dizer que a correção monetária flui do arbitramento (enunciado 362 da Súmula do STJ) e os juros de mora da citação (falta de cumprimento dos deveres do contrato firmado entre as partes - (STJ, EDcl no REsp 400843 / RS, Relator Ministro CARLOS ALBERTO MENEZES DIREITO, j. em 09.08.2007)).

2. Danos materiais

Estabelece a Convenção de Montreal, em seu artigo 19: "O transportador é responsável pelo dano ocasionado por atrasos no transporte aéreo de passageiros, bagagem ou carga. Não obstante, o transportador não será responsável pelo dano ocasionado por atraso se prova que ele e seus prepostos adotaram todas as medidas que eram razoavelmente necessárias para evitar o dano ou que lhes foi impossível, a um e a outros, adotar tais medidas." Como já disposto no item anterior, eximiu-se a ré de comprovar a excludente.

Ainda, o artigo 22, item 1: "Em caso de dano causado por atraso no transporte de pessoas, como se especifica no Artigo 19, a responsabilidade do transportador se limita a 4.150 Direitos Especiais de Saque por passageiro."

A parte autora comprova na exordial gastos com a locação do veículo (fl. 10/11),  no total de R$ 600,00(Seiscentos reais), em documentos não impugnados especificamente pela ré. 

Assim,  estando devidamente comprovado os gastos, bem como estando o valor dentro do limite estabelecido pela norma internacional, deve a ré ressarcir o montante despendido por conta do atraso/cancelamento por ela gerado.


P. R. I.

Arquivem-se oportunamente. 

Florianópolis (SC), 09 de agosto de 2018.


Vânia Petermann 

Juíza de Direito
