# Supplementary material for: Regression applied to legal judgments to predict compensation for immaterial damage
Source: PeerJ Comput Sci. 2023 Mar 23;9:e1225. doi: 10.7717/peerj-cs.1225 (PMC10280496; doi:10.7717/peerj-cs.1225)
Supplement: Supplemental Information 2 [file peerj-cs-09-1225-s002.zip › 164.txt]

Autos n° NUMERO_PROC 

Ação: Procedimento do Juizado Especial Cível/PROC 

Autor: AUTOR


Réu: REU


Vistos etc.


I. Relatório

Relatório dispensado na forma do artigo 38, caput, da Lei 9.099/95.

II. Fundamentação


Julgo antecipadamente o feito, porquanto a solução dos autos pode ser obtida da análise do direito que disciplina a matéria, bem como pelo fato de que as provas carreadas são suficientes para a formação de meu convencimento. Valho-me, pois, do artigo 355, inciso I, do Código de Processo Civil.

Preliminarmente, cumpre esclarecer acerca da aplicabilidade das Convenções de Varsóvia e Montreal ao caso em tela.

Em julgamento do Recurso Extraordinário n. 636331, em sede de repercussão geral, assim decidiu a Suprema Corte:

Recurso extraordinário com repercussão geral. 2. Extravio de bagagem. Dano material. Limitação. Antinomia. Convenção de Varsóvia. Código de Defesa do Consumidor. 3. Julgamento de mérito. É aplicável o limite indenizatório estabelecido na Convenção de Varsóvia e demais acordos internacionais subscritos pelo Brasil, em relação às condenações por dano material decorrente de extravio de bagagem, em voos internacionais. 5. Repercussão geral. Tema 210. Fixação da tese: "Nos termos do art. 178 da Constituição da República, as normas e os tratados internacionais limitadores da responsabilidade das transportadoras aéreas de passageiros, especialmente as Convenções de Varsóvia e Montreal, têm prevalência em relação ao Código de Defesa do Consumidor". 6. Caso concreto. Acórdão que aplicou o Código de Defesa do Consumidor. Indenização superior ao limite previsto no art. 22 da Convenção de Varsóvia, com as modificações efetuadas pelos acordos internacionais posteriores. Decisão recorrida reformada, para reduzir o valor da condenação por danos materiais, limitando-o ao patamar estabelecido na legislação internacional. 7. Recurso a que se dá provimento. (RE 636331, Relator(a):  Min. GILMAR MENDES, Tribunal Pleno, julgado em 25/05/2017, PROCESSO ELETRÔNICO DJe-257 DIVULG 10-11-2017 PUBLIC 13-11-2017) (Grifei.)

Desse modo, aplicar-se-ão as normas internacionais naquilo que lhes couber, ou seja, na análise do pedido de danos materiais. Os demais pedidos serão analisados com base no Código de Defesa do Consumidor, vez que as partes envolvidas na avença se enquadram nos conceitos de fornecedor e consumidor, dispostos nos artigos 3.º e 2.º da Lei n. 8.078/1990.

Pois bem. 

Sustenta os autores que adquiriram passagens aéreas da requerida para viagem de ida e volta, para cidade de Cancun/México, partindo de Florianópolis às 19:25h do dia 23/12/2016, chegando em São Paulo às 21:00h do mesmo dia. A viagem continuaria no dia seguinte, às 05:20h, escala em Bogotá/Colômbia, seguindo após para Cancun.

Ocorre que os autores e mais familiares haviam programado uma noite em São Paulo, com contratação de hotel, inclusive. Relatam ainda, que apesar do voo ter partido no horário previsto, não conseguiu pousar no aeroporto de Guarulhos devido às más condições climáticas, pousando no aeroporto de Guarulhos/Campinas. Foram orientados a permanecerem no interior da aeronave, pois seguiriam para Guarulhos/SP. Contudo, após uma hora de espera, foi procedido o desembarque, sendo informados que fariam o percurso por terra. Após uma hora do desembarque foi disponibilizado um ônibus para o transporte, sendo que, cerca de 30 minutos de viagem, os requerentes e seu filho (menor de 3 anos de idade), foram surpreendidos com gritos, com fumaça no interior do ônibus, decorrente de problemas mecânicos.

Desembarcaram e aguardaram a chegada de um novo veiculo, que aconteceu somente as 3hs da manhã, chegando ao destino em torno das 5:00hs da manhã, com mais de sete horas de atraso. Alega que era a véspera de Natal, era para ser uma noite festiva, acabou sendo um verdadeiro calvário.

Em sede de contestação, aduz a parte ré que, "em razão das condições climáticas desfavoráveis, o voo não pode decolar". Alega ainda, que "os autores foram acomodados no voo mais próximo, prestando todas as informações..."

Deste modo, a contestação não atacou os pontos relatados na exordial, uma vez que os fatos narrados pelos autores tratam do desembarque em aeroporto diferente do destino bem como, do defeito do veículo que os transportou, ocasionando o atraso. 

No caso em tela, verifico ser incontroverso o transtorno suportado pelos requerentes, comprovados pelas provas acostadas aos autos. Trata-se, portanto, de caso de responsabilidade objetiva nos termos do art. 14 do Código de Defesa do Consumidor em decorrência dos fatos acima mencionados. 

Além disso, a empresa ré não se desincumbiu de seu ônus processual de comprovar o adequado transporte terrestre para a viagem de volta, nem comprovou que prestou assistência adequada, nas horas de desespero que os recorrentes suportaram na rodovia, de madrugada, cansados e assustados.

No tocante à indenização por danos morais em relação ao atraso do voo, todavia, pela alteração do aeroporto de chegada contratado, consubstanciado em todas as mazelas suportada pelos autores para chegar ao destino, observo que a ré alega de forma genérica que as condições climáticas desfavoráveis a impossibilitaram de realizar seus pousos e decolagens programados. Assim, por razão de força maior, não deveria ser responsabilizada. No entanto, não apresenta nenhuma prova dos fatos.

Eximiu-se de trazer aos autos quaisquer provas que corroborassem sua versão, qual seja, que tomou todas as providências necessárias para que não houvesse qualquer defeito na aeronave. Ainda, acerca da tese de ocorrência de caso fortuito, é consabido que a necessidade de realização de reparo em aeronave não é capaz de excluir a responsabilidade do prestador de serviços, porquanto a situação é absolutamente previsível.

Nesse sentido, segundo entendimento do Tribunal de Justiça/SC.


RECURSO INOMINADO. AÇÃO DE INDENIZAÇÃO POR DANOS MORAIS. SERVIÇO DE TRANSPORTE AÉREO. ATRASO DE APROXIMADAMENTE 13 (TREZE) HORAS PARA CHEGADA DA AUTORA NO DESTINO, INCLUSIVE COM SEU REMANEJAMENTO TERRESTRE PARA AEROPORTO DISTANTE DO INICIALMENTE PREVISTO, OCASIONANDO DESCONFORTO, DESGASTE FÍSICO E EMOCIONAL. SENTENÇA DE PROCEDÊNCIA. INSURGÊNCIA DA DEMANDADA. ALEGAÇÃO DE NECESSIDADE DE CANCELAMENTO DO VOO POR CONTA DE CONDIÇÕES CLIMÁTICAS DESFAVORÁVEIS. AUSÊNCIA DE PROVAS NESSE SENTIDO. EXCLUDENTE DA RESPONSABILIDADE NÃO COMPROVADA.FALHA NA PRESTAÇÃO DE SERVIÇO CARACTERIZADA. PLEITO DE REDUÇÃO DO MONTANTE REPARATÓRIO, FIXADO EM R$ 8.000,00 (OITO MIL REAIS) PELO JUÍZO A QUO. DEFINIÇÃO DO VALOR QUE SE MOSTRA CORRETA DIANTE DO ABALO ANÍMICO SOFRIDO PELA AUTORA. RECURSO DESPROVIDO. 1- "O atraso e o cancelamento de voo, quando não há comprovação de  justificativa plausível determinada por condições climáticas adversas ou por impedimento determinado por terceiro, sujeita a companhia aérea à indenização dos danos sofridos por passageiros que, não tendo viajado na data prevista, perderam seus compromissos, sejam eles de ordem pessoal, patrimonial ou profissional." (TJSC, Apelação Cível n. 2012.023928-2, rel. Des. Jaime Ramos, j. 3-5-2012). (....) (STJ. AgRg no Ag n. 1.259.457/RJ. rel. Min. Humberto Martins.j. em 13.4.2010)."(TJSC,ApelaçãoCíveln. NUMERO_PROC, deIçara,rel.Des.HenryPetryJúnior,j.12-9-2017).(...)(LEI 9.099/95, ART. 46). (TJSC, Recurso Inominado n. NUMERO_PROC, de Criciúma, rel. Des. Miriam Regina Garcia Cavalcanti, Quarta Turma de Recursos - Criciúma, j. 03-04-2018).


Em situações de atraso de voo, o simples fato de sua chegada ter demorado mais do que o planejado já enseja condenação da ré pelos danos advindos do atraso. É cristalina a angústia e o sofrimento vividos por quem necessita passar muito mais tempo do que o programado em aeroportos, agravada a situação, no caso, pela necessidade do autor de completar sua viagem por via terrestre, alterando a rota contratada e retardando, por fim, a chegada ao destino.

Nesse contexto, tratando-se de relação regida pelo código consumerista, comprovado o ato ilícito e não existindo qualquer excludente de responsabilidade, deve a ré ser condenada a indenizar a parte autora pelos danos extrapatrimoniais experimentados.

Acerca do quanto devido, tendo em vista os valores arbitrados em situações similares por esta Magistrada, bem como ponderando o fato de não ter sido prestado auxílio, enquanto aguardavam a vinda de um novo veiculo, além do atraso na chegada em torno de 7 (sete) horas, sem perder de vista o caráter pedagógico da cominação, entendo que a quantia de R$ 9.000,00 (nove mil reais), para cada um do requerentes, mostra-se adequada a indenizar os autores pelos infortúnios vivenciados.

Após fixar o valor da indenização, cabe dizer que a correção monetária flui do arbitramento (enunciado 362 da Súmula do STJ) e os juros de mora da citação (falta de cumprimento dos deveres do contrato firmado entre as partes - (STJ, EDcl no REsp 400843 / RS, Relator Ministro CARLOS ALBERTO MENEZES DIREITO, j. em 09.08.2007).


 P. R. I. Arquivem-se oportunamente.


 Florianópolis (SC), 13 de agosto de 2018.


Vânia Petermann 

Juíza de Direito
