# Supplementary material for: Regression applied to legal judgments to predict compensation for immaterial damage
Source: PeerJ Comput Sci. 2023 Mar 23;9:e1225. doi: 10.7717/peerj-cs.1225 (PMC10280496; doi:10.7717/peerj-cs.1225)
Supplement: Supplemental Information 2 [file peerj-cs-09-1225-s002.zip › 166.txt]

Autos n. NUMERO_PROC 

Ação: Procedimento do Juizado Especial Cível/PROC 

Autor: AUTOR


Réu: REU


VISTOS ETC.


1. RELATÓRIO

Relatório dispensado na forma do artigo 38, caput, da Lei 9.099/95.

        2. FUNDAMENTO E DECIDO.


Julgo antecipadamente o feito, porquanto a solução dos autos pode ser obtida da análise do direito que disciplina a matéria, bem como pelo fato de que as provas carreadas são suficientes para a formação de meu convencimento. Valho-me, pois, do art. 355, I, do Código de Processo Civil.

Além disso, impende ressaltar que a presente demanda se consubstancia em relação de consumo -  uma vez que as partes envolvidas na avença se enquadram nos conceitos de fornecedor e consumidor, dispostos nos arts. 3º e 2º da Lei 8.078/1990, respectivamente - sendo, portanto, imperioso que lhe sejam aplicados os preceitos insculpidos no Código de Defesa do Consumidor.

Infiro dos autos que a parte autora realizou viagem no trecho Florianópolis –  Porto Velho/RO pela companhia ré. Ao chegar em Porto Velho o autor percebeu que o lacre de sua bagagem havia sido violado. Assim, preencheu o relatório de irregularidade com bagagem (fl. 34), fazendo constar neste a ausência de um objeto. Diante disso, requer a condenação da ré ao ressarcimento do bem perdido, bem como o pagamento de indenização a título de danos morais.

Em sede de contestação, aduz a parte ré que o autor não trouxe um lastro mínimo de prova do objeto constante em sua bagagem no momento de seu embarque. Aduz que o referido objeto (perfume importado) deveria ser transportado na bagagem de mão. Alega inclusive, que o valor requerido pelos danos materiais é descabido, já que a diferença na bagagem foi de apenas 1 kg. Refuta ainda os supostos danos morais sofridos, pois considera que a situação não atingiu direitos da personalidade.

Pois bem. Analisando os autos observo que é fato incontroverso a ocorrência de extravio de objetos do interior da bagagem despachada e que, inclusive, restou comprovada a diferença de 1 kg a menos no momento do recebimento da mala.

Em que pese o autor não tenha preenchido o formulário de declaração de bens, conforme as normas da ANAC, observo que o objeto que o  qual alega o autor  ter desaparecido de sua bagagem é  um dos itens normalmente levado numa viagem, não se justificando, portanto, transportá-lo na bagagem de mão no caso de não declarado (perfume).

 Nos termos do art. 14 do Código de Defesa do Consumidor, "o fornecedor de serviços responde, independentemente da existência de culpa, pela reparação dos danos causados aos consumidores por defeitos relativos à prestação dos serviços, bem como por informações insuficientes ou inadequadas sobre sua fruição e riscos".

No caso em apreço, a bagagem chegou ao destino com 1 kg a menos, fato comprovado no documento às fl.34, apesar da alegação da parte ré da inexistência de dano. Destarte, caracterizada está a responsabilidade objetiva da empresa ré, até porque esta é responsável pela integridade da bagagem. Ademais, não é possível afastar a responsabilidade da requerida com base na ausência da declaração  do conteúdo da bagagem diante do objeto indicado. 

A ré, por sua vez, não comprova a inexistência de prejuízo material, havendo verossimilhança nas alegações do autor. Dessa forma, não tendo sido refutados de forma específica, entendo cabível a indenização pelo dano material citado na inicial. 

No tocante ao pleito de danos morais, é flagrante que a situação ocorrida e gerada pela ré causou transtorno e angústia ao autor, manifestados na insegurança com relação ao destino de seus pertences. Assim, constato ter havido efetivo abalo moral ao requerente, devendo a requerida ser condenada a indenizá-lo.

Nesse sentido:

RECURSO INOMINADO. AÇÃO DE INDENIZAÇÃO POR DANOS MATERIAIS E MORAIS. TRANSPORTE AÉREO. RELAÇÃO DE CONSUMO. RESPONSABILIDADE PELO TRANSPORTE DE BAGAGENS. FURTO DE BAGAGEM NO TRANSCURSO DO VOO. COMPROVAÇÃO DE DIFERENÇA DE 1 KG A MENOS, QUANDO DO RECEBIMENTO DA BAGAGEM. DEFEITO NA PRESTAÇÃO DO SERVIÇO. RESPONSABILIDADE OBJETIVA DO FORNECEDOR. DEVER DE INDENIZAR MATERIAL (R$ 800,00) E MORALMENTE (FIXADO EM R$ 5.000,00). O CONSUMIDOR. PEDIDO DE MINORAÇÃO DO QUANTUM AUSÊNCIA DE DEMOSTRAÇÃO DE TODOS OS OBJETOS FURTADOS. ÔNUS QUE CABIA À PRESTADORA DO SERVIÇO. DANO MORAL EXISTENTE. DEVER DE INDENIZAR CONFIGURADO. QUANTUM INDENIZATÓRIO MANTIDO, EIS QUE ATENDE AOS PARÂMETROS DA RAZOABILIDADE E DA PROPORCIONALIDADE À LESÃO SOFRIDA. "A indenização deve ser fixada em termos razoáveis, não se justificando que a reparação venha a constituir-se em enriquecimento indevido, considerando que se recomenda que o arbitramento deva operar-se com moderação, proporcionalmente ao grau de culpa, ao porte empresarial das partes, às suas atividades comerciais e, ainda, ao valor do negócio, orientando-se o juiz pelos critérios sugeridos pela doutrina e pela jurisprudência, com razoabilidade, valendo-se de sua experiência e do bom senso, atento à realidade da vida, notadamente à situação econômica atual e as peculiaridades de cada caso". (STJ. REsp n. 171.084, 4ª Turma, rel. Min. Sálvio de Figueiredo Teixeira).(TJSC, Recurso Inominado n. NUMERO_PROC, de Capital – Norte da Ilha. Rel. Rudson Marcos, j. 10/03/2016).


No que tange ao quanto devido, inexistentes parâmetros objetivos para a fixação do dano moral e estando esta no arbítrio motivado do magistrado, na forma do art. 946 do Código Civil, algumas particularidades hão de ser levadas em consideração em relação a cada litigante. Ou seja, incumbe ao magistrado a fixação de verba que corresponda, tanto quanto possível, à situação sócio-econômica do ofensor, sem perder de vista a necessidade de avaliação da repercussão do evento danoso na vida da vítima.

Nesse contexto, devem ser levadas em conta as circunstâncias do caso. Sobrepesa-se aqui a diferença de peso da mala recebida, bem como o momento e os transtornos sofridos, aquele que tem a bagagem avariada ao chegar em local estranho sofre mais do que quem torna a sua morada. Assim, fixo a quantia de R$ 3.000,00 (três mil reais) para o autor a titulo de indenização pelos danos morais sofridos. 

Após fixar o valor da indenização, cabe dizer que a correção monetária flui do arbitramento (enunciado 362 da Súmula do STJ) e os juros de mora da citação (falta de cumprimento dos deveres do contrato firmado entre as partes - (STJ, EDcl no REsp 400843 / RS, Relator Ministro CARLOS ALBERTO MENEZES DIREITO, j. em 09.08.2007)).


P. R. I.

Arquivem-se oportunamente.


Florianópolis (SC), 14 de agosto de 2018


Vânia Petermann

Juíza de Direito
