# Supplementary material for: Regression applied to legal judgments to predict compensation for immaterial damage
Source: PeerJ Comput Sci. 2023 Mar 23;9:e1225. doi: 10.7717/peerj-cs.1225 (PMC10280496; doi:10.7717/peerj-cs.1225)
Supplement: Supplemental Information 2 [file peerj-cs-09-1225-s002.zip › 167.txt]

Autos n° NUMERO_PROC 

Ação: Procedimento do Juizado Especial Cível/PROC 

Autor: AUTOR


Réu: REU


Vistos etc.


I. Relatório

Relatório dispensado na forma do artigo 38, caput, da Lei 9.099/95.

II. Fundamentação


Julgo antecipadamente o feito, porquanto a solução dos autos pode ser obtida da análise do direito que disciplina a matéria, bem como pelo fato de que as provas carreadas são suficientes para a formação de meu convencimento. Valho-me, pois, do artigo 355, inciso I, do Código de Processo Civil.

Preliminarmente, cumpre esclarecer acerca da aplicabilidade das Convenções de Varsóvia e Montreal ao caso em tela.

Em julgamento do Recurso Extraordinário n. 636331, em sede de repercussão geral, assim decidiu a Suprema Corte:

Recurso extraordinário com repercussão geral. 2. Extravio de bagagem. Dano material. Limitação. Antinomia. Convenção de Varsóvia. Código de Defesa do Consumidor. 3. Julgamento de mérito. É aplicável o limite indenizatório estabelecido na Convenção de Varsóvia e demais acordos internacionais subscritos pelo Brasil, em relação às condenações por dano material decorrente de extravio de bagagem, em voos internacionais. 5. Repercussão geral. Tema 210. Fixação da tese: "Nos termos do art. 178 da Constituição da República, as normas e os tratados internacionais limitadores da responsabilidade das transportadoras aéreas de passageiros, especialmente as Convenções de Varsóvia e Montreal, têm prevalência em relação ao Código de Defesa do Consumidor". 6. Caso concreto. Acórdão que aplicou o Código de Defesa do Consumidor. Indenização superior ao limite previsto no art. 22 da Convenção de Varsóvia, com as modificações efetuadas pelos acordos internacionais posteriores. Decisão recorrida reformada, para reduzir o valor da condenação por danos materiais, limitando-o ao patamar estabelecido na legislação internacional. 7. Recurso a que se dá provimento. (RE 636331, Relator(a):  Min. GILMAR MENDES, Tribunal Pleno, julgado em 25/05/2017, PROCESSO ELETRÔNICO DJe-257 DIVULG 10-11-2017 PUBLIC 13-11-2017) (Grifei.)

Desse modo, aplicar-se-ão as normas internacionais naquilo que lhes couber, ou seja, na análise do pedido de danos materiais. Os demais pedidos serão analisados com base no Código de Defesa do Consumidor, vez que as partes envolvidas na avença se enquadram nos conceitos de fornecedor e consumidor, dispostos nos artigos 3.º e 2.º da Lei n. 8.078/1990.

Pois bem. 

Infiro dos autos que o requerente comprou passagem para o trecho N'jamena-Paris, (26/10/2017), com escala em Paris/São Paulo, São Paulo/Florianopolis, com chegada prevista para o dia 28/10/2017 às 11h:10min (Florianopolis). Ocorre, contudo, que antes da decolagem para São Paulo, foi informado acerca do cancelamento do voo, acarretando, assim, um atraso de mais de 11 horas para chegada ao destino. Relata ainda que possuía tempo limitado para permanecer na Capital Catarinense (período de férias), sendo prejudicado pelo atraso.

Danos morais

Em sede de contestação, aduz a parte ré que o atraso do voo ocorreu em razão de um problema técnico na aeronave, o qual constitui excludente de responsabilidade do transportador, correspondendo à força maior, ou seja, isto é, evento totalmente alheio à vontade da ré, a qual não teve qualquer participação ou culpa no ocorrido.

Não obstante, eximiu-se de trazer aos autos quaisquer provas que corroborassem sua versão, qual seja, que tomou todas as providências necessárias para que não houvesse qualquer defeito na aeronave. Ainda, acerca da tese de ocorrência de caso fortuito, é consabido que a necessidade de realização de reparo em aeronave não é capaz de excluir a responsabilidade do prestador de serviços, porquanto a situação é absolutamente previsível. Nesse sentido: 

TRANSPORTE AÉREO. REPARAÇÃO DE DANOS MORAIS. ATRASO DE VOO. MANUTENÇÃO DE AERONAVE. PROBLEMAS TÉCNICOS INSERTOS NOS RISCOS DA PRÓPRIA ATIVIDADE. PREVISIBILIDADE. RELAÇÃO DE CONSUMO. RESPONSABILIDADE OBJETIVA. FALHA NA PRESTAÇÃO DO SERVIÇO. FALTA DE ASSISTÊNCIA MATERIAL VERIFICADA. DANOS MORAIS DEVIDOS. SITUAÇÃO QUE ULTRAPASSA O MERO DISSABOR. ABALO ANÍMICO MANIFESTO. QUANTUM REPARATÓRIO. ARBITRAMENTO DO VALOR INDENIZATÓRIO QUE OBEDECE AOS DITAMES DA RAZOABILIDADE E PROPORCIONALIDADE. SENTENÇA MANTIDA POR SEUS PRÓPRIOS FUNDAMENTOS. "A alegada necessidade de manutenção da aeronave não isenta a companhia aérea de responsabilidade, porque a empresa deve programá-la com antecedência de molde a não prejudicar seus consumidores." (TJRS, Recurso Cível Nº 71005608872, Segunda Turma Recursal Cível, Turmas Recursais, Relator: Roberto Behrensdorf Gomes da Silva, Julgado em 29/07/2015). (TJSC, Recurso Inominado n. 2015.400550-5, de Criciúma, rel. Des. Giancarlo Bremer Nones, j. 02-08-2016). (Grifei.)

Quanto à ocorrência do dano moral em situações de atraso de voo, o simples fato de sua chegada ter demorado mais do que o planejado já enseja condenação da ré pelos danos advindos do atraso. É cristalina a angústia e o sofrimento vividos por quem necessita passar muito mais tempo do que o programado em aeroportos, agravada a situação no caso pela necessidade da parte autora pernoitar em hotel/aeroporto, retardando sua chegada ao destino.

Nesse contexto, tratando-se de relação regida pelo Código Consumerista, comprovada a ocorrência do atraso e não existindo qualquer excludente de responsabilidade, deve a ré ser condenada a indenizar a parte autora pelos danos extrapatrimoniais experimentados.

No que tange ao quanto devido, tendo em vista os valores arbitrados em situações similares por esta Magistrada, dado o fato do voo ter atrasado mais de 11:00horas, sem perder de vista o caráter pedagógico e punitivo da cominação, entendo que a quantia de R$ 6.000,00 (seis mil reais), mostra-se adequada a indenizá-la pelos infortúnios vivenciados. 

Após fixar o valor da indenização, cabe dizer que a correção monetária flui do arbitramento (Enunciado n. 362 da Súmula do STJ), e os juros de mora, da citação (falta de cumprimento dos deveres do contrato firmado entre as partes - (STJ, EDcl no REsp 400843 / RS, Relator Ministro CARLOS ALBERTO MENEZES DIREITO, j. em 09.08.2007)).


P. R. I.

Arquivem-se oportunamente. 


Florianópolis (SC), 14 de agosto de 2018.


Vânia Petermann 

Juíza de Direito
