# Supplementary material for: Regression applied to legal judgments to predict compensation for immaterial damage
Source: PeerJ Comput Sci. 2023 Mar 23;9:e1225. doi: 10.7717/peerj-cs.1225 (PMC10280496; doi:10.7717/peerj-cs.1225)
Supplement: Supplemental Information 2 [file peerj-cs-09-1225-s002.zip › 168.txt]

Autos n° NUMERO_PROC 

Ação: Procedimento do Juizado Especial Cível/PROC 

Autor: AUTOR


Réu: REU


Vistos, etc.

I – RELATÓRIO

Relatório dispensado, nos termos do art. 38 da Lei 9.099/1995.

II - FUNDAMENTAÇÃO


Julgo antecipadamente o feito, porquanto a solução dos autos pode ser obtida através da análise do direito que disciplina a matéria, bem como pelo fato de que as provas carreadas são suficientes para a formação de meu convencimento. Valho-me, pois, do art. 355, I, do Código de Processo Civil.

Além disso, impende ressaltar que a presente demanda se consubstancia em relação de consumo – vez que as partes envolvidas na avença se enquadram nos conceitos de fornecedor e consumidor, dispostos nos arts. 3º e 2º da Lei 8.078/1990, respectivamente – sendo, portanto, imperioso que lhe sejam aplicados os preceitos insculpidos no Código de Defesa do Consumidor.

Sustentam os autores que adquiriram passagens da ré para o trecho Florianópolis – Brasília, com escala em Guarulhos. Contudo, após embarcarem na aeronave, essa restou impossibilitada de decolar por conta de problemas técnicos, o que gerou um atraso na chegada ao destino final. Requerem a condenação da ré o pagamento de indenização pelos infortúnios vivenciados.

Em sede de contestação, pela ré foi aduzido que a necessidade de realização de reparos na aeronave excluiria sua responsabilidade por caso fortuito. Além disso, asseverou que prestou assistência aos passageiros, com fornecimento de vouchers de alimentação e de desconto em próxima compra. Concluiu requerendo a rejeição dos pedidos.

Acerca da tese de ocorrência de caso fortuito, é consabido que a necessidade de realização de reparo em aeronave não é capaz de excluir a responsabilidade do prestador de serviços, porquanto a situação é absolutamente previsível. Nesse sentido: 

TRANSPORTE AÉREO. REPARAÇÃO DE DANOS MORAIS. ATRASO DE VOO. MANUTENÇÃO DE AERONAVE. PROBLEMAS TÉCNICOS INSERTOS NOS RISCOS DA PRÓPRIA ATIVIDADE. PREVISIBILIDADE. RELAÇÃO DE CONSUMO. RESPONSABILIDADE OBJETIVA. FALHA NA PRESTAÇÃO DO SERVIÇO. FALTA DE ASSISTÊNCIA MATERIAL VERIFICADA. DANOS MORAIS DEVIDOS. SITUAÇÃO QUE ULTRAPASSA O MERO DISSABOR. ABALO ANÍMICO MANIFESTO. QUANTUM REPARATÓRIO. ARBITRAMENTO DO VALOR INDENIZATÓRIO QUE OBEDECE AOS DITAMES DA RAZOABILIDADE E PROPORCIONALIDADE. SENTENÇA MANTIDA POR SEUS PRÓPRIOS FUNDAMENTOS. "A alegada necessidade de manutenção da aeronave não isenta a companhia aérea de responsabilidade, porque a empresa deve programá-la com antecedência de molde a não prejudicar seus consumidores." (TJRS, Recurso Cível Nº 71005608872, Segunda Turma Recursal Cível, Turmas Recursais, Relator: Roberto Behrensdorf Gomes da Silva, Julgado em 29/07/2015). (TJSC, Recurso Inominado n. 2015.400550-5, de Criciúma, rel. Des. Giancarlo Bremer Nones, j. 02-08-2016).

Não havendo excludente de responsabilidade e tratando-se de contrato de transporte regido pelo Código de Defesa do Consumidor, imperioso que a ré seja condenada a indenizar os acionantes pelos transtornos vivenciados. Isso porque os danos extrapatrimoniais advindos do atraso no voo operam-se in re ipsa, por força do simples fato da sua violação em virtude do desconforto, da aflição e dos transtornos suportados pelo passageiro. (STJ. REsp 299.532/SP. Rel. Des. convocado Honildo Amaral de Mello Castro. Julg. 27/10/09).

No caso em apreço, aliás, agravada a situação por conta das condições extremamente incômodas impostas aos autores, que necessitaram aguardar dentro do avião enquanto a requerida tentava fazer o reparo, e depois enfrentar longa fila para serem atendidos no balcão da operadora (fls. 39/42).

Sopesando as circunstâncias dos fatos – período de atraso, qualidade do atendimento, e perda de compromisso – e a condição econômica das partes, bem como caráter pedagógico da cominação, fixo a quantia de R$ 9.000,00 (nove mil reais) para cada um dos autores a título de indenização por danos morais.

Após fixar o valor da indenização, cabe dizer que a correção monetária flui do arbitramento (enunciado 362 da Súmula do STJ) e os juros de mora da citação (falta de cumprimento dos deveres do contrato firmado entre as partes - (STJ, EDcl no REsp 400843 / RS, Relator Ministro CARLOS ALBERTO MENEZES DIREITO, j. em 09.08.2007)).


P. R. I.

Arquivem-se oportunamente. 


Florianópolis (SC), 27 de agosto de 2018.


Vânia Petermann 

Juíza de Direito
