# Supplementary material for: Regression applied to legal judgments to predict compensation for immaterial damage
Source: PeerJ Comput Sci. 2023 Mar 23;9:e1225. doi: 10.7717/peerj-cs.1225 (PMC10280496; doi:10.7717/peerj-cs.1225)
Supplement: Supplemental Information 2 [file peerj-cs-09-1225-s002.zip › 169.txt]

Autos n° NUMERO_PROC 

Ação: Procedimento do Juizado Especial Cível/PROC 

Autor: AUTOR


Réu: REU


Vistos, etc.

I – RELATÓRIO

Relatório dispensado, nos termos do art. 38 da Lei 9.099/1995.

II - FUNDAMENTAÇÃO


Julgo antecipadamente o feito, porquanto a solução dos autos pode ser obtida através da análise do direito que disciplina a matéria, bem como pelo fato de que as provas carreadas são suficientes para a formação de meu convencimento. Valho-me, pois, do art. 355, I, do Código de Processo Civil.

Além disso, impende ressaltar que a presente demanda se consubstancia em relação de consumo – vez que as partes envolvidas na avença se enquadram nos conceitos de fornecedor e consumidor, dispostos nos arts. 3º e 2º da Lei 8.078/1990, respectivamente – sendo, portanto, imperioso que lhe sejam aplicados os preceitos insculpidos no Código de Defesa do Consumidor.

Quanto a preliminar suscitada pela ré, acolho a retificação do polo passivo para Gol Linhas Aéreas S/A.

No mérito, sustenta a autora que adquiriu passagem no trecho Curitiba – Foz de Iguaçu, sofrendo com falhas no serviço da ré no momento da volta, que geraram abalo anímico, pelo qual busca reparação. 

Afirma que houve atraso de mais de sete horas para chegada ao destino final, vez que o avião não pousou em Curitiba conforme previsto, mas em Florianópolis, sendo a parte final do trajeto percorrida de ônibus. Ainda, que suportou duas horas dentro da aeronave pousada – sem ventilação – no aeroporto catarinense, privada de quaisquer informações acerca da motivação da alteração no itinerário. Finalmente, que a companhia não prestou a devida assistência, deixando de custear as suas refeições.

Em sede de contestação, pela ré foi aduzido que o motivo do atraso foi o mau tempo, circunstância que excluiria sua responsabilidade. Além disso, asseverou  a inexistência de danos morais indenizáveis.

O art. 734 do Código Civil estipula que o transportador responde pelos danos causados às pessoas transportadas e suas bagagens, salvo motivo de força maior, sendo nula qualquer cláusula excludente da responsabilidade.  

No caso dos autos, verifico que a ré apresentou tela de seu sistema interno (fl. 44) e fragmento de notícia (fl. 45), a fim de comprovar o mau tempo na data dos fatos. Entendo que somente esses documentos não bastam para excluir a responsabilidade da ré.

Em primeiro lugar, a notícia apresentada informa apenas a existência de nevoeiro, nada confirmando acerca do impeditivo na operação de pouso ou decolagem. Ademais, o documento à fl. 44, que teria sido emitido pela ANAC, vem desacompanhado de qualquer fonte que permita checar sua veracidade, não fazendo referência a documento oficial.

Desse modo, ainda que estivesse chovendo na cidade de origem, não há qualquer informação acerca do fechamento dos aeroportos, ou seja, outras companhias aéreas continuaram a realizar seus itinerários normalmente, conforme se denota do documento à fl. 26, não impugnado pela requerida.

Nesse sentido, entendo que o mau tempo não serve como justificativa para o atraso relatado, que ensejou todos os desconfortos seguintes.

Em situação similar, já decidiu o Tribunal de Justiça de Santa Catarina: 

O pouso e a decolagem não se operam de forma automática, pela simples vontade de passageiros ou da própria companhia aérea. Em nome da segurança do voo, podem ocorrer atrasos ou mesmo cancelamento de determinados voos. Entretanto, compete à companhia aérea a prova documental, oriunda de órgãos oficiais reconhecidos, de que determinados vôos foram cancelados por circunstâncias absolutamente alheias à vontade da empresa, prova que não pode ser relegada à juntada de extratos com complexas siglas e de interpretação duvidosa, mormente quando outras companhias aéreas estariam operando normalmente no mesmo aeródromo. A prova de caso fortuito ou de força maior que impediu o cumprimento do contrato de transporte pertence à companhia aérea. (TJSC, Apelação Cível n. 2008.601118-2, de Rio do Sul, rel. Des. Leandro Passig Mendes , j. 27-10-2008)

Não havendo excludente de responsabilidade e tratando-se de contrato de transporte regido pelo Código de Defesa do Consumidor, imperioso que a ré seja condenada a indenizar a acionante pelos transtornos vivenciados. Isso porque os danos extrapatrimoniais advindos do atraso no voo operam-se in re ipsa, por força do simples fato da sua violação em virtude do desconforto, da aflição e dos transtornos suportados pelo passageiro. (STJ. REsp 299.532/SP. Rel. Des. convocado Honildo Amaral de Mello Castro. Julg. 27/10/09).

No caso em apreço, agravada a situação por conta da ausência de auxílio alimentício à passageira no período de espera, do tempo suportado dentro da aeronave em situação desconfortável, bem como pela negativa de transporte aéreo em outra companhia, obrigando a autora a finalizar a viagem em condições menos favoráveis.

Levando essas particularidades em conta, bem como a condição econômica das partes e o caráter pedagógico da cominação, fixo a quantia de R$ 4.000,00 (quatro mil reais) a título de indenização por danos morais.

Cabe dizer, ainda, que a correção monetária flui do arbitramento (enunciado 362 da Súmula do STJ) e os juros de mora da citação (falta de cumprimento dos deveres do contrato firmado entre as partes - (STJ, EDcl no REsp 400843 / RS, Relator Ministro CARLOS ALBERTO MENEZES DIREITO, j. em 09.08.2007)).


P. R. I.

Arquivem-se oportunamente. 


Florianópolis (SC), 27 de Agosto de 2018.


Vânia Petermann 

Juíza de Direito
