# Supplementary material for: Regression applied to legal judgments to predict compensation for immaterial damage
Source: PeerJ Comput Sci. 2023 Mar 23;9:e1225. doi: 10.7717/peerj-cs.1225 (PMC10280496; doi:10.7717/peerj-cs.1225)
Supplement: Supplemental Information 2 [file peerj-cs-09-1225-s002.zip › 173.txt]

Autos n° NUMERO_PROC 

Ação: Procedimento do Juizado Especial Cível/PROC 

Autor: AUTOR


Réu: REU


Vistos, etc.


I. Relatório

Relatório dispensado na forma do artigo 38, caput, da Lei 9.099/95.

II. Fundamentação


Julgo antecipadamente o feito, porquanto a solução da lide pode ser obtida da análise do direito que disciplina a matéria, bem como por as provas carreadas aos autos serem suficientes para a formação de meu convencimento. Valho-me, pois, do art. 355, I, do Código de Processo Civil.

De início, afasto a preliminar de ilegitimidade passiva suscitada pela ré REU em sua contestação às fls. 45/58 e por Aerovias Del Continente Americano S/A (Avianca), pessoa jurídica que compareceu espontaneamente ao feito e apresentou defesa às fls. 109/121, aduzindo ser parte legítima para responder a presente ação. É que, pela teoria da aparência, ambas são vistas, pelos olhos do consumidor, como detentoras da mesma personalidade jurídica, porque integrantes do mesmo grupo econômico e com sede no mesmo endereço. Aliás, em rápida consulta ao sítio eletrônico da companhia Avianca, é possível visualizar, em seu rodapé, a seguinte indicação: "OceanAir Linhas Aéreas S/A - Av. Washington Luís, 7059 - Campo Belo - SP - CEP: 04627-006 - CNPJ: 025758290001-48".

Sobre o assunto, menciono recente julgado desta Corte de Justiça:

APELAÇÕES CÍVEIS E RECURSO ADESIVO. AÇÃO DE INDENIZAÇÃO POR DANOS MORAIS. [...] ARGUIÇÃO DE ILEGITIMIDADE PASSIVA DA DEMANDADA. EMPRESA QUE FAZ PARTE DO MESMO GRUPO ECONÔMICO E LOCALIZADA NO MESMO ENDEREÇO. TEORIA DA APARÊNCIA. IMPOSSIBILIDADE DE DIFERENCIAÇÃO PELO AUTOR. AGRAVO CONHECIDO E DESPROVIDO. Mesmo que o autor tenha direcionado a ação em desfavor de pessoa jurídica diversa da constante no documento do veículo, o fato dela ser integrante do mesmo grupo econômico, e estabelecida no mesmo endereço, a torna legítima. [...] (TJSC, Apelação Cível n. NUMERO_PROC, de Xaxim, rel. Des. José Agenor de Aragão, 2ª Câmara de Enfrentamento de Acervos, j. 28-06-2018).

Assim, rejeito a suscitada preliminar de ilegitimidade passiva e, por outro lado, acolho o pedido feito pelo autor à fl. 290 e DETERMINO a inclusão de Aerovias Del Continente Americano S/A (Avianca) no polo passivo da demanda.

Dito isso, cumpre fixar o regramento aplicável ao caso em apreço.

No ano de 2017, o Supremo Tribunal Federal, ao julgar o Recurso Extraordinário n. 636.331/RJ, em sede de repercussão geral, assim decidiu:

Recurso extraordinário com repercussão geral. 2. Extravio de bagagem. Dano material. Limitação. Antinomia. Convenção de Varsóvia. Código de Defesa do Consumidor. 3. Julgamento de mérito. É aplicável o limite indenizatório estabelecido na Convenção de Varsóvia e demais acordos internacionais subscritos pelo Brasil, em relação às condenações por dano material decorrente de extravio de bagagem, em voos internacionais. 5. Repercussão geral. Tema 210. Fixação da tese: "Nos termos do art. 178 da Constituição da República, as normas e os tratados internacionais limitadores da responsabilidade das transportadoras aéreas de passageiros, especialmente as Convenções de Varsóvia e Montreal, têm prevalência em relação ao Código de Defesa do Consumidor". 6. Caso concreto. Acórdão que aplicou o Código de Defesa do Consumidor. Indenização superior ao limite previsto no art. 22 da Convenção de Varsóvia, com as modificações efetuadas pelos acordos internacionais posteriores. Decisão recorrida reformada, para reduzir o valor da condenação por danos materiais, limitando-o ao patamar estabelecido na legislação internacional. 7. Recurso a que se dá provimento. (STF, RE 636331, Relator  Min. Gilmar Mendes, Tribunal Pleno, j. 25/05/201).

Desse modo, na análise dos pedidos de indenização por danos materiais decorrentes de transporte aéreo, imperiosa a aplicação das normas internacionais pertinentes à matéria, sobretudo as Convenções de Varsóvia (promulgada, no ordenamento jurídico brasileiro, pelo Decreto n. 20.704/31) e de Montreal (promulgada, no Brasil, por meio do Decreto n. 5.910/06).

Quanto aos demais pedidos formulados, o exame deve ser realizado sob a ótica da legislação consumerista brasileira, uma vez que as partes envolvidas na avença se enquadram nos conceitos de fornecedor e consumidor, dispostos, respectivamente, nos arts. 3º e 2º do Código de Defesa do Consumidor.

Pois bem.

Infiro dos autos que o autor adquiriu passagens aéreas das companhias rés para viagem internacional que compreendia os trechos Rio de Janeiro/Brasil – Bogotá/Colômbia (08h às 12h33 do dia 22/07/2017), Bogotá – Bridgetown/Barbados (14h às 18h10 do dia 22/07/2017), Bridgetown – Bogotá (18h55 às 21h03 do dia 05/08/2017) e Bogotá – Rio da Janeiro (22h18 do dia 05/08/2017 às 06h35 do dia 06/08/2017) (fls. 28/29).

No entanto, alega o requerente que os serviços contratados foram prestados de maneira deficiente em virtude de inúmeros contratempos vivenciados ao longo da viagem, os quais podem ser resumidos da seguinte maneira:

1) O voo do Rio de Janeiro para Bogotá teve sua partida atrasada, fazendo com que o autor perdesse a conexão para Bridgetown. Assim, já na capital colombiana, os prepostos da companhia aérea sugeriram que o requerente retornasse ao Brasil, pois o próximo voo por ela operado e com destino à Bridgetown ocorreria apenas 3 (três) dias depois. Todavia, o demandante encontrou outra solução, prontamente aceita pela fornecedora: voar, no dia seguinte, de Bogotá para a Cidade do Panamá, da Cidade do Panamá para Porto Espanha e, por fim, de Porto Espanha para Bridgetown. Ressalta o autor, no entanto, que esqueceram de emitir a passagem referente ao último trecho mencionado, tendo que enfrentar "verdadeira via crucis" (fl. 03) para resolver o impasse;

2) Em decorrência da reacomodação do acionante em outros voos, acabou o passageiro chegando ao seu destino final apenas as 23h45 do dia 23/07/2017, ou seja, com aproximadamente 30 (trinta) horas de atraso em relação ao horário inicialmente previsto (fl. 30);

3)  Nos últimos dias de sua viagem, o requerente recebeu uma correspondência eletrônica com a informação de que seu voo de Bridgetown para Bogotá teria sido cancelado e com a instrução para que o consumidor entrasse em contato com a central de atendimento das requeridas (fls. 32/36). Contudo, o autor afirma que não existia SAC da companhia em Barbados e tampouco posto fixo de atendimento a seus clientes no aeroporto da região, mas tão somente um funcionário que comparecia ao local uma vez por semana. A solução encontrada pelo acionante, então, foi que sua mãe entrasse em contato com a companhia aérea no Brasil, tendo essa oferecido duas alternativas ao passageiro: a) voar para Miami/EUA e, após, para o Rio de Janeiro; ou b) deslocar-se para Curaçao, de onde partiria um avião com destino à capital carioca. No entanto, aduz serem inexecutáveis as saídas sugeridas, pois não tinha visto americano para pousar em Miami e porque Barbados e Curaçao são separados por 2.000 km de mar aberto, não havendo como se deslocar de um país para o outro sem o auxílio das demandadas;

4) A fim de que pudesse encontrar uma maneira de retornar ao Brasil, alega o autor ter sacrificado os dois últimos dias de sua viagem, passando horas no aeroporto de Bridgetown até encontrar o preposto das rés. Conseguiu, enfim, para as 06h do dia 06/08/2017 (um dia após o planejado para o primeiro voo de sua volta), um voo de Bridgetown para Porto Espanha, de onde faria conexão para a Cidade do Panamá e, finalmente, para o Rio de Janeiro. Argumenta, ademais, que, apesar das demandadas terem prometido buscá-lo em seu hotel às 03h45 do dia 06, não cumpriram com o anunciado, levando o demandante a chamar um táxi para que chegasse ao aeroporto a tempo (fl. 37);

5) Em virtude do novo remanejamento, e após permanecer diversas horas aguardando as mencionadas conexões, o requerente acabou chegando em seu destino final apenas na manhã do dia 07/08/2017, ou seja, com aproximadamente 24 (vinte e quatro) horas de atraso se comparado à previsão inicial (fl. 31).

Assim, argui o autor que a falha na prestação dos serviços contratados e a desídia das rés na busca por soluções para o evento em questão acabaram acarretando-lhe danos de ordem material e moral, razão pela qual pleiteia a condenação das requeridas ao pagamento de indenização pelos prejuízos sofridos.

Em contestações, aduzem as rés, em síntese, que o primeiro voo do Rio de Janeiro para Bogotá foi postergado por necessidade de manutenção da aeronave e que o voo de Bridgetown para Bogotá restou cancelado em decorrência de greve dos funcionários do aeroporto da capital colombiana. Ademais, afirmam que a companhia aérea auxiliou o passageiro de maneira satisfatória para a resolução do imbróglio, aludindo, assim, a inexistência de ato ilícito e de danos indenizáveis. Pugnam, por consequência, pela improcedência dos pedidos exordiais.

Resumidas as alegações das partes, ainda que dispensável o relatório neste rito, passo à fundamentação da decisão.

É evidente, no caso em apreço, a presença dos requisitos caracterizados da responsabilidade civil das requeridas.

Quanto ao ato ilícito da companhia aérea, inexiste motivo capaz de afastar sua configuração. Sobre a razão para o cancelamento do primeiro voo mencionado – manutenção da aeronave –, já bem decidiu Turma Recursal do Poder Judiciário catarinense em situação similar:

RECURSO INOMINADO. AÇÃO INDENIZATÓRIA. VOO INTERNACIONAL. CANCELAMENTO POR MANUTENÇÃO DA AERONAVE. FATO PREVISÍVEL. RISCO DA ATIVIDADE. RESPONSABILIDADE OBJETIVA. FALHA NA PRESTAÇÃO DO SERVIÇO. AUSÊNCIA DE REALOCAÇÃO EM OUTRA AERONAVE. IMPEDIMENTO DE CHEGAR AO DESTINO. PASSAGEM DE CORTESIA. IRRELEVÂNCIA. DEVER DE INDENIZAR. "A necessidade de manutenção de aeronave não se enquadra como caso fortuito ou de força maior (CC, art. 393) porque era previsível, ou seja, embora se espere que a companhia aérea, em prol da segurança de seus passageiros e tripulação, proceda a revisões periódicas nas aeronaves antes de disponibilizá-las à locomoção de usuários, deverá fazê-lo - dentro de uma racional logística de atuação - a tempo e modo de não acarretar atraso ou o cancelamento de voos previamente contratados." (TJSC, Recurso Inominado n. NUMERO_PROC, de Joinville, rel. Des. Roberto Lepper, j. 28-05-2014). [...] (TJSC, Recurso Inominado n. NUMERO_PROC, de Rio do Sul, rel. Des. Sílvio Dagoberto Orsatto, Sexta Turma de Recursos - Lages, j. 26-07-2018).

Como exposto no precedente acima colacionado, a manutenção das aeronaves e a indisponibilidade de outros aviões para realizar a viagem planejada são de responsabilidade exclusiva da companhia aérea, compreendendo o risco da sua própria atividade e caracterizando fortuito interno quando ensejam dano aos consumidores. Portanto, não pode o fornecedor eximir-se de cumprir suas obrigações contratuais sob argumentos como o aqui analisado, restando imperiosa sua condenação ao pagamento de indenização pelos danos advindos de sua conduta ilícita.

Ademais, no tocante ao segundo cancelamento apontado – greve dos funcionários no aeroporto de Bogotá –, deixaram as demandadas de comprovar suas alegações. Não se desincumbiram, portanto, do ônus probatório que lhes é atribuído pelo art. 373, II, do Código de Processo Civil, motivo pelo qual a tese deve ser rechaçada.

Percebo, então, que os cancelamentos de ambos os voos, além de caracterizarem descumprimento contratual e ofensa ao direito básico do consumidor de receber adequada e eficaz prestação do serviço contratado, acarretaram, nitidamente, danos ao autor, que precisou pegar mais voos do que o inicialmente planejado, despender horas de sua viagem na busca por soluções para ser reacomodado em outras aeronaves e, ainda, chegara aos seus destinos muito depois do pretendido – friso: tanto na viagem de ida, como na de retorno.

Assim, reputo cristalina a responsabilidade civil das requeridas pelo evento danoso em apreço e passo, então, à análise dos pedidos autorais.

No que concerne aos danos materiais, pretende o autor a condenação das rés ao pagamento do equivalente a USD 60,00 (sessenta dólares).

Estabelece a Convenção de Montreal, em seu Artigo 19, que "O transportador é responsável pelo dano ocasionado por atrasos no transporte aéreo de passageiros, bagagem ou carga. Não obstante, o transportador não será responsável pelo dano ocasionado por atraso se prova que ele e seus prepostos adotaram todas as medidas que eram razoavelmente necessárias para evitar o dano ou que lhes foi impossível, a um e a outros, adotar tais medidas."

Não bastasse a jurisprudência orientar o reconhecimento da responsabilidade das transportadoras aéreas em caso de manutenção das aeronaves – fato previsível, compreendido pelo risco da atividade –, as requeridas deixaram de comprovar circunstância excludente de responsabilidade.

Por outro lado, o autor fez prova de seu prejuízo material, que compreendeu o valor desembolsado com o serviço de táxi para deslocamento do hotel ao aeroporto de Bridgetown, correspondente a USD 60,00 (sessenta dólares) (fls. 37 e 41). A quantia equivale, na moeda corrente brasileira, a R$ 187,31 (cento e oitenta e sete reais e trinta e um centavos), conforme conversão realizada pelo sistema do Banco Central do Brasil.

Saliento, ademais, que, muito embora a Convenção de Montreal prescreva, em seu Artigo 22, item 1, que "Em caso de dano causado por atraso no transporte de pessoas, como se especifica no Artigo 19, a responsabilidade do transportador se limita a 4.150 Direitos Especiais de Saque por passageiro" (o que corresponde, hoje, a pouco mais de R$ 20.000,00), a pretensão autoral está longe de alcançar o limite estabelecido na norma internacional.

Assim, imperiosa a condenação das requeridas ao pagamento de indenização pelo dano material que deram causa e que pelo requerente foi suportado.

Noutra senda, a respeito dos danos morais, pugna o autor pela condenação das rés ao pagamento de indenização no valor de R$ 35.000,00 (trinta e cinco mil reais).

Aplicável, no ponto, a legislação consumerista brasileira.

Quanto à ocorrência de dano moral em situações de atraso de voo, salvo as hipóteses de exclusão de responsabilidade dos fornecedores – não observadas no caso em exame –, o simples fato da chegada do passageiro em seu destino final ocorrer horas depois do planejado já é capaz de, por si só, ensejar a indenização pela falha na prestação do serviço contratado, uma vez que o viajante vê-se privado de se locomover para o local desejado, nos termos e nas condições avençadas, sem qualquer motivo legítimo.

Desse modo, o dano extrapatrimonial opera-se, aqui, in re ipsa, ou seja, é presumido. Nesse sentido:

RECURSO INOMINADO. AÇÃO DE INDENIZAÇÃO POR DANOS MORAIS. ATRASO DE VOO. FALHA NA PRESTAÇÃO DE SERVIÇO. [...] "A postergação da viagem superior a quatro horas constitui falha no serviço de transporte aéreo contratado e gera o direito à devida assistência material e informacional ao consumidor lesado, independentemente da causa originária do atraso. O dano moral decorrente de atraso de voo prescinde de prova e a responsabilidade de seu causador opera-se in re ipsa em virtude do desconforto, da aflição e dos transtornos suportados pelo passageiro (REsp 128.0372/SP, Min. Ricardo Villas Bôas Cieva, j. 07.10.2014) [...] (TJSC, Recurso Inominado n. NUMERO_PROC, da Capital - Eduardo Luz, rel. Des. Cláudio Eduardo Regis de Figueiredo e Silva, Primeira Turma de Recursos - Capital, j. 26-07-2018).

A situação é agravada, ainda, quando a companhia aérea contratada deixa de prestar o devido auxílio ao passageiro, omitindo-se na busca por uma solução ao impasse. É acentuada, também, em viagens como a feita pelo autor, que estava em Barbados, ilha isolada no oceano atlântico, sem possibilidade de deslocamento por outro meio que não o transporte aéreo.

Logo, em decorrência dos fatos narrados pelo requerente e resumidos ao início desta decisão – fatos esses não impugnados especificamente pelas requeridas, em desatenção ao disposto no art. 341 do Código de Processo Civil –, reputo cristalina a caracterização de dano moral indenizável, devendo as demandadas, portanto, serem condenada ao pagamento da verba indenizatória.

Inexistentes parâmetros objetivos para a fixação da indenização por dano extrapatrimonial, e estando essa no arbítrio motivado do magistrado, na forma do art. 946 do Código Civil, algumas particularidades hão de ser levadas em consideração em relação a cada litigante. Ou seja, incumbe ao magistrado a fixação de verba que corresponda, tanto quanto possível, à situação sócio-econômica do ofensor, sem perder de vista a necessidade de avaliação da repercussão do evento danoso na vida da vítima.

Essas questões exigem que o montante reparatório esteja embasado em critérios de razoabilidade, tendentes a reconhecer e condenar o réu a pagar valor que não importe enriquecimento sem causa ao lesado, mas uma efetiva reparação de caráter moral e uma séria reprimenda ao ofensor, tornando desvantajosa a reincidência. Logo, considerando o contexto fático e jurídico narrado,  bem como os valores por mim arbitrados em situações similares, tenho por razoável a fixação do montante indenizatório no patamar de R$ 25.000,00 (vinte e cinco mil reais).


P. R. I.

Arquivem-se oportunamente. 


Florianópolis (SC), 05 de setembro de 2018.


Vânia Petermann 

Juíza de Direito
