# Supplementary material for: Regression applied to legal judgments to predict compensation for immaterial damage
Source: PeerJ Comput Sci. 2023 Mar 23;9:e1225. doi: 10.7717/peerj-cs.1225 (PMC10280496; doi:10.7717/peerj-cs.1225)
Supplement: Supplemental Information 2 [file peerj-cs-09-1225-s002.zip › 177.txt]

Autos n° NUMERO_PROC 

Ação: Procedimento do Juizado Especial Cível/PROC 

Autor: AUTOR


Réu: REU


Vistos, etc.


I. Relatório

Relatório dispensado na forma do artigo 38, caput, da Lei 9.099/95.

II. Fundamentação


Julgo antecipadamente o feito, porquanto a solução da lide pode ser obtida da análise do direito que disciplina a matéria, bem como por as provas carreadas aos autos serem suficientes para a formação de meu convencimento. Valho-me, pois, do art. 355, I, do Código de Processo Civil.

De início, cumpre fixar o regramento aplicável ao caso em apreço.

No ano de 2017, o Supremo Tribunal Federal, ao julgar o Recurso Extraordinário n. 636.331/RJ, em sede de repercussão geral, assim decidiu:

Recurso extraordinário com repercussão geral. 2. Extravio de bagagem. Dano material. Limitação. Antinomia. Convenção de Varsóvia. Código de Defesa do Consumidor. 3. Julgamento de mérito. É aplicável o limite indenizatório estabelecido na Convenção de Varsóvia e demais acordos internacionais subscritos pelo Brasil, em relação às condenações por dano material decorrente de extravio de bagagem, em voos internacionais. 5. Repercussão geral. Tema 210. Fixação da tese: "Nos termos do art. 178 da Constituição da República, as normas e os tratados internacionais limitadores da responsabilidade das transportadoras aéreas de passageiros, especialmente as Convenções de Varsóvia e Montreal, têm prevalência em relação ao Código de Defesa do Consumidor". 6. Caso concreto. Acórdão que aplicou o Código de Defesa do Consumidor. Indenização superior ao limite previsto no art. 22 da Convenção de Varsóvia, com as modificações efetuadas pelos acordos internacionais posteriores. Decisão recorrida reformada, para reduzir o valor da condenação por danos materiais, limitando-o ao patamar estabelecido na legislação internacional. 7. Recurso a que se dá provimento. (STF, RE 636331, Relator  Min. Gilmar Mendes, Tribunal Pleno, j. 25/05/201).

Desse modo, na análise dos pedidos de indenização por danos materiais decorrentes de transporte aéreo, imperiosa a aplicação das normas internacionais pertinentes à matéria, sobretudo as Convenções de Varsóvia (promulgada, no ordenamento jurídico brasileiro, pelo Decreto n. 20.704/31) e de Montreal (promulgada, no Brasil, por meio do Decreto n. 5.910/06).

Quanto aos demais pedidos formulados, o exame deve ser realizado sob a ótica da legislação consumerista brasileira, uma vez que as partes envolvidas na avença se enquadram nos conceitos de fornecedor e consumidor, dispostos, respectivamente, nos arts. 3º e 2º do Código de Defesa do Consumidor.

Pois bem.

Infiro dos autos que a autora adquiriu passagens aéreas da companhia ré para viagem nacional que compreendia o trecho Rio de Janeiro – Fortaleza (15h35 às 17h44 do dia 20/10/2017) (fls. 13/15), com o objetivo de prestar concurso para o Tribunal Regional do Trabalho da 7ª Região, no dia 22/10/2017 (fls. 16/17). No entanto, o referido voo acabou por ser cancelado (fl. 19), fazendo com que a autora chegasse na capital cearense apenas na manhã do dia 21 (fl. 18).

A requerente alega não ter recebido qualquer auxílio financeiro da companhia aérea para alimentação durante o período compreendido entre o horário que o voo deveria partir e o efetivo cancelamento do mesmo, bem como afirma que o evento em questão acarretou perda de parte de aula de revisão para o concurso e cansaço extremo para realização da prova. Assim, aduzindo falha na prestação dos serviços contratados, pleiteia a requerente a condenação da requerida ao pagamento de indenização a título de danos materiais e morais.

Em contestação, a ré informou que o cancelamento do voo foi ocasionado pela necessidade de manutenção da aeronave e aduziu não ter havido ato ilícito e dano moral indenizável, pugnando pela improcedência dos pedidos exordiais. 

Adianto, no entanto, que razão assiste à acionante, uma vez que presentes os requisitos caracterizadores da responsabilidade civil da acionada.

Em situação similar, já decidiu Turma Recursal do Poder Judiciário catarinense:

RECURSO INOMINADO. AÇÃO INDENIZATÓRIA. VOO INTERNACIONAL. CANCELAMENTO POR MANUTENÇÃO DA AERONAVE. FATO PREVISÍVEL. RISCO DA ATIVIDADE. RESPONSABILIDADE OBJETIVA. FALHA NA PRESTAÇÃO DO SERVIÇO. AUSÊNCIA DE REALOCAÇÃO EM OUTRA AERONAVE. IMPEDIMENTO DE CHEGAR AO DESTINO. PASSAGEM DE CORTESIA. IRRELEVÂNCIA. DEVER DE INDENIZAR. "A necessidade de manutenção de aeronave não se enquadra como caso fortuito ou de força maior (CC, art. 393) porque era previsível, ou seja, embora se espere que a companhia aérea, em prol da segurança de seus passageiros e tripulação, proceda a revisões periódicas nas aeronaves antes de disponibilizá-las à locomoção de usuários, deverá fazê-lo - dentro de uma racional logística de atuação - a tempo e modo de não acarretar atraso ou o cancelamento de voos previamente contratados." (TJSC, Recurso Inominado n. NUMERO_PROC, de Joinville, rel. Des. Roberto Lepper, j. 28-05-2014). [...] (TJSC, Recurso Inominado n. NUMERO_PROC, de Rio do Sul, rel. Des. Sílvio Dagoberto Orsatto, Sexta Turma de Recursos - Lages, j. 26-07-2018).

Como bem exposto no precedente acima colacionado, a manutenção das aeronaves e a indisponibilidade de outros aviões para realizar a viagem planejada são de responsabilidade exclusiva da companhia aérea, compreendendo o risco da sua própria atividade e caracterizando fortuito interno quando ensejam dano aos consumidores. Portanto, não pode o fornecedor eximir-se de suas obrigações contratuais sob argumentos como o aqui analisado, restando imperiosa sua condenação ao pagamento de indenização pelos danos advindos de sua conduta ilícita.

No que concerne aos danos materiais, pretende a autora a condenação da ré ao ressarcimento dos R$ 174,49 (cento e setenta e quatro reais e quarenta e nove centavos) despendidos com uma diária de hospedagem em Fortaleza, não usufruída em decorrência do evento em comento.

Estabelece a Convenção de Montreal, em seu Artigo 19, que "O transportador é responsável pelo dano ocasionado por atrasos no transporte aéreo de passageiros, bagagem ou carga. Não obstante, o transportador não será responsável pelo dano ocasionado por atraso se prova que ele e seus prepostos adotaram todas as medidas que eram razoavelmente necessárias para evitar o dano ou que lhes foi impossível, a um e a outros, adotar tais medidas."

Não bastasse a jurisprudência orientar o reconhecimento da responsabilidade das transportadoras aéreas em caso de manutenção das aeronaves – fato previsível, compreendido pelo risco da atividade –, a requerida deixou de comprovar circunstância excludente de responsabilidade.

Por outro lado, a autora fez prova de seu prejuízo material, acostando aos autos documento de confirmação de reserva de apartamento na capital cearense (fl. 23) – não impugnado especificamente pela ré – e comprovante da impossibilidade de desfrutar daquela hospedagem contratada (fl. 19).

Saliento, ademais, que, muito embora a Convenção de Montreal prescreva, em seu Artigo 22, item 1, que "Em caso de dano causado por atraso no transporte de pessoas, como se especifica no Artigo 19, a responsabilidade do transportador se limita a 4.150 Direitos Especiais de Saque por passageiro" (o que corresponde, hoje, a pouco mais de R$ 20.000,00), a pretensão autoral está longe de alcançar o limite estabelecido na norma internacional.

Assim, imperiosa a condenação da acionada.

Noutra senda, a respeito dos danos morais, pugna a requerente pela condenação da requerida ao pagamento de verba indenizatória de R$ 10.000,00 (dez mil reais).

Aplicável, no ponto, a legislação consumerista brasileira.

Quanto à ocorrência de dano moral em situações de atraso de voo, salvo as hipóteses de exclusão de responsabilidade dos fornecedores  – não vislumbradas no caso em exame –, o simples fato da chegada do passageiro em seu destino final ocorrer horas depois do planejado já é capaz de, por si só, ensejar a indenização pela falha na prestação do serviço contratado, uma vez que o viajante vê-se privado de se locomover para o local desejado, nos termos e nas condições avençadas, sem qualquer motivo legítimo.

Desse modo, o dano extrapatrimonial opera-se, aqui, in re ipsa, ou seja, é presumido. Nesse sentido:

RECURSO INOMINADO. AÇÃO DE INDENIZAÇÃO POR DANOS MORAIS. ATRASO DE VOO. FALHA NA PRESTAÇÃO DE SERVIÇO. [...] "A postergação da viagem superior a quatro horas constitui falha no serviço de transporte aéreo contratado e gera o direito à devida assistência material e informacional ao consumidor lesado, independentemente da causa originária do atraso. O dano moral decorrente de atraso de voo prescinde de prova e a responsabilidade de seu causador opera-se in re ipsa em virtude do desconforto, da aflição e dos transtornos suportados pelo passageiro (REsp 128.0372/SP, Min. Ricardo Villas Bôas Cieva, j. 07.10.2014) [...] (TJSC, Recurso Inominado n. NUMERO_PROC, da Capital - Eduardo Luz, rel. Des. Cláudio Eduardo Regis de Figueiredo e Silva, Primeira Turma de Recursos - Capital, j. 26-07-2018).

A situação é agravada, ainda, em casos como o dos autos, em que os passageiros não recebem auxílio para alimentação durante o período excedente que permanecem nos aeroportos. É acentuada, também, em situações como a vivenciada pela autora, que foi exposta à circunstâncias exaustivas e privada de horas de sono – conforme relatos constantes na petição inicial – às vésperas de realizar provas para concurso público.

Deve a demandada, portanto, ser condenada ao pagamento de indenização pelos danos morais advindos de sua conduta ilícita e suportados pela demandante.

Inexistentes parâmetros objetivos para a fixação da indenização por dano extrapatrimonial, e estando essa no arbítrio motivado do magistrado, na forma do art. 946 do Código Civil, algumas particularidades hão de ser levadas em consideração em relação a cada litigante. Ou seja, incumbe ao magistrado a fixação de verba que corresponda, tanto quanto possível, à situação sócio-econômica do ofensor, sem perder de vista a necessidade de avaliação da repercussão do evento danoso na vida da vítima.

Essas questões exigem que o montante reparatório esteja embasado em critérios de razoabilidade, tendentes a reconhecer e condenar o réu a pagar valor que não importe enriquecimento sem causa ao lesado, mas uma efetiva reparação de caráter moral e uma séria reprimenda ao ofensor, tornando desvantajosa a reincidência. 

Logo, considerando o contexto fático e jurídico narrado, bem como os valores arbitrados por este Juízo em situações similares, tenho por razoável a fixação do montante indenizatório no valor pleiteado, qual seja, R$ 10.000,00 (dez mil reais).


P. R. I.

Arquivem-se oportunamente. 


Florianópolis (SC), 12 de setembro de 2018.


Ana Luisa Schmidt Ramos 

Juíza Substituta
