# Supplementary material for: Regression applied to legal judgments to predict compensation for immaterial damage
Source: PeerJ Comput Sci. 2023 Mar 23;9:e1225. doi: 10.7717/peerj-cs.1225 (PMC10280496; doi:10.7717/peerj-cs.1225)
Supplement: Supplemental Information 2 [file peerj-cs-09-1225-s002.zip › 181.txt]

Autos n° NUMERO_PROC 

Ação: Procedimento do Juizado Especial Cível/PROC 

Autor: AUTOR


Réu: REU


Vistos, etc.


I. Relatório

Relatório dispensado na forma do artigo 38, caput, da Lei 9.099/95.

II. Fundamentação


Julgo antecipadamente o feito, porquanto a solução da lide pode ser obtida da análise do direito que disciplina a matéria, bem como por as provas carreadas aos autos serem suficientes para a formação de meu convencimento. Valho-me, pois, do art. 355, I, do Código de Processo Civil.

De início, cumpre fixar o regramento aplicável ao caso em apreço.

No ano de 2017, o Supremo Tribunal Federal, ao julgar o Recurso Extraordinário n. 636.331/RJ, em sede de repercussão geral, assim decidiu:

Recurso extraordinário com repercussão geral. 2. Extravio de bagagem. Dano material. Limitação. Antinomia. Convenção de Varsóvia. Código de Defesa do Consumidor. 3. Julgamento de mérito. É aplicável o limite indenizatório estabelecido na Convenção de Varsóvia e demais acordos internacionais subscritos pelo Brasil, em relação às condenações por dano material decorrente de extravio de bagagem, em voos internacionais. 5. Repercussão geral. Tema 210. Fixação da tese: "Nos termos do art. 178 da Constituição da República, as normas e os tratados internacionais limitadores da responsabilidade das transportadoras aéreas de passageiros, especialmente as Convenções de Varsóvia e Montreal, têm prevalência em relação ao Código de Defesa do Consumidor". 6. Caso concreto. Acórdão que aplicou o Código de Defesa do Consumidor. Indenização superior ao limite previsto no art. 22 da Convenção de Varsóvia, com as modificações efetuadas pelos acordos internacionais posteriores. Decisão recorrida reformada, para reduzir o valor da condenação por danos materiais, limitando-o ao patamar estabelecido na legislação internacional. 7. Recurso a que se dá provimento. (STF, RE 636331, Relator  Min. Gilmar Mendes, Tribunal Pleno, j. 25/05/201).

Desse modo, na análise dos pedidos de indenização por danos materiais decorrentes de transporte aéreo, imperiosa a aplicação das normas internacionais pertinentes à matéria, sobretudo as Convenções de Varsóvia (promulgada, no ordenamento jurídico brasileiro, pelo Decreto n. 20.704/31) e de Montreal (promulgada, no Brasil, por meio do Decreto n. 5.910/06).

Quanto aos demais pedidos formulados, o exame deve ser realizado sob a ótica da legislação consumerista brasileira, uma vez que as partes envolvidas na avença se enquadram nos conceitos de fornecedor e consumidor, dispostos, respectivamente, nos arts. 3º e 2º do Código de Defesa do Consumidor.

Pois bem.

Infiro dos autos que o autor adquiriu passagens aéreas da companhia ré para viagem nacional que compreendia os trechos Florianópolis – Rio de Janeiro (18h35 às 20h10 do dia 19/08/2017) e Rio de Janeiro – Salvador (20h45 às 22h50 do dia 19/08/2017) (fls. 22/23), com o objetivo de prestar concurso para o Tribunal Regional Eleitoral da Bahia, nos períodos matutino (concorrendo ao cargo de Técnico Judiciário) e vespertino (aspirando ao cargo de Analista Judiciário) do dia 20/08/2017 (fls. 20 e 21). No entanto, o referido voo de Florianópolis para o Rio de Janeiro teve sua partida postergada (fl. 28), fazendo com que o passageiro perdesse sua conexão para Salvador. Inexistindo outra opção de embarque para a capital baiana naquele mesmo dia, a alternativa foi voar na manhã seguinte (fl. 26), o que levou o requerente a perder a prova para Técnico Judiciário, cujo horário de início era 8h.

Assim, alegando falha na prestação do serviço contratado, pleiteia o demandante a condenação da demandada ao pagamento de indenização a título de danos materiais e morais.

Em contestação, a ré informou que o cancelamento do voo foi ocasionado pela necessidade de manutenção da aeronave, aduzindo, com isso, a inexistência de ato ilícito e dano indenizável. Pugnou pela improcedência dos pedidos exordiais.

Adianto, no entanto, que razão assiste ao acionante, uma vez que presentes os requisitos caracterizadores da responsabilidade civil da acionada.

Em situação similar, já decidiu Turma Recursal do Poder Judiciário catarinense:

RECURSO INOMINADO. AÇÃO INDENIZATÓRIA. VOO INTERNACIONAL. CANCELAMENTO POR MANUTENÇÃO DA AERONAVE. FATO PREVISÍVEL. RISCO DA ATIVIDADE. RESPONSABILIDADE OBJETIVA. FALHA NA PRESTAÇÃO DO SERVIÇO. AUSÊNCIA DE REALOCAÇÃO EM OUTRA AERONAVE. IMPEDIMENTO DE CHEGAR AO DESTINO. PASSAGEM DE CORTESIA. IRRELEVÂNCIA. DEVER DE INDENIZAR. "A necessidade de manutenção de aeronave não se enquadra como caso fortuito ou de força maior (CC, art. 393) porque era previsível, ou seja, embora se espere que a companhia aérea, em prol da segurança de seus passageiros e tripulação, proceda a revisões periódicas nas aeronaves antes de disponibilizá-las à locomoção de usuários, deverá fazê-lo - dentro de uma racional logística de atuação - a tempo e modo de não acarretar atraso ou o cancelamento de voos previamente contratados." (TJSC, Recurso Inominado n. NUMERO_PROC, de Joinville, rel. Des. Roberto Lepper, j. 28-05-2014). [...] (TJSC, Recurso Inominado n. NUMERO_PROC, de Rio do Sul, rel. Des. Sílvio Dagoberto Orsatto, Sexta Turma de Recursos - Lages, j. 26-07-2018).

Como bem exposto no precedente acima colacionado, a manutenção das aeronaves e a indisponibilidade de outros aviões para realizar a viagem planejada são de responsabilidade exclusiva da companhia aérea, compreendendo o risco da sua própria atividade e caracterizando fortuito interno quando ensejam dano aos consumidores. Portanto, não pode o fornecedor eximir-se de suas obrigações contratuais sob argumentos como o aqui analisado, restando imperiosa sua condenação ao pagamento de indenização pelos danos advindos de sua conduta ilícita. 

Saliento, ainda, não ser possível atribuir ao requerente a responsabilidade pelo evento em questão, mesmo que tenha adquirido passagens aéreas para a noite da véspera do concurso, uma vez que, se a avença tivesse sido cumprida integralmente pela requerida, haveria tempo suficiente para a realização da prova pelo viajante. A opção por possuir mais ou menos tempo entre a chegada em determinada cidade e o início do exame lá realizado é de livre escolha do passageiro, não podendo, de forma alguma, servir como argumento para afastar completamente a responsabilidade do fornecedor que não presta seu serviço da maneira esperada.

Reconhecido o ilícito civil da demandada, passo à análise precisa dos danos suscitados.

No que concerne aos danos materiais, pretende o autor a condenação da ré ao ressarcimento de R$ 1.922,54 (hum mil, novecentos e vinte e dois reais e cinquenta e quatro centavos), assim especificados: a) R$ 358,92 (trezentos e cinquenta e oito reais e noventa e dois centavos) pela hospedagem de Salvador; b) R$ 70,00 (setenta reais) pela inscrição para a prova de Técnico Judiciário e R$ 85,00 (oitenta e cinco reais) pela inscrição para a prova de Analista Judiciário; c) R$ 55,92 (cinquenta e cinco reais e noventa e dois centavos) e R$ 106,80 (cento e seis reais e oitenta centavos) pelas aulas e materiais de preparação para os exames; d) R$ 90,30 (noventa reais e trinta centavos) pelo transporte de táxi realizado entre o aeroporto e o hotel em que pernoitou no Rio de Janeiro; e e) R$ 1.155,60 (hum mil, cento e cinquenta e cinco reais) pelas passagens aéreas adquiridas para a viagem.

Estabelece a Convenção de Montreal, em seu Artigo 19, que "O transportador é responsável pelo dano ocasionado por atrasos no transporte aéreo de passageiros, bagagem ou carga. Não obstante, o transportador não será responsável pelo dano ocasionado por atraso se prova que ele e seus prepostos adotaram todas as medidas que eram razoavelmente necessárias para evitar o dano ou que lhes foi impossível, a um e a outros, adotar tais medidas". Inexistindo, no caso, excludente de responsabilidade capaz de ilidir a condenação da fornecedora, os danos materiais devem ser devidamente reparados.

Quanto à hospedagem em Salvador, de fato o autor deixou de usufruir uma das noites nas quais reservou a acomodação, pois precisou pernoitar no Rio de Janeiro em 19/08/2017. No entanto, o valor a ser reembolsado deve equivaler tão somente a 1/4 (um quarto) do gasto com o apartamento – ou seja, apenas R$ 89,73 (oitenta e nove reais e setenta e três centavos) –, pois, além da estadia ter sido realizada na noite do dia 20/08/2017, percebo que a reserva era para duas pessoas: o autor e sua esposa, que, aliás, pretende o reembolso do mesmo valor nos autos n. NUMERO_PROC, julgados em apenso.

Sobre a verba despendida com as inscrições nos certames, merece ser indenizado o requerente exclusivamente quanto à prova de Técnico Judiciário – no valor de R$ 70,00 (setenta reais) (fls. 15/18) –, perdida em decorrência do infortúnio em apreço. Isso porque o exame para Analista Judiciário foi devidamente prestado, como bem afirmado na peça exordial.

A respeito dos valores despendidos com aulas e materiais de preparação para o concurso, não vejo razão pela qual o estudante deva ser indenizado, porquanto pôde usufruir do conteúdo adquirido, que, aliás, não se destina nem se limita única e exclusivamente ao exame perdido, mas, pelo contrário, pode ser aplicado em outras situações e momentos da vida do demandante – como de fato deve ter ocorrido na realização do teste para Analista Judiciário.

No tocante aos gastos com transporte entre aeroporto e hotel para pernoite no Rio de Janeiro, a responsabilidade pela assistência material, que inclui aquele traslado, é exclusiva da companhia aérea, nos termos do art. 27, III, da Resolução n. 400/2016 da Agência Nacional de Aviação Civil. Assim, entendo que os recibos colacionados às fls. 39 e 40 são suficientes para embasar a pretensão autoral, ainda que o segundo documento esteja datado de 21/08/2017 – e não 20/08/2017 –, pois o itinerário apontado guarda relação com os fatos narrados e com o primeiro documento, e também porque a demandada deixou de apresentar prova em sentido contrário, não se desincumbindo, portanto, do ônus probatório que lhe é atribuído pelo art. 373, II, do Código de Processo Civil. Quanto ao valor devido, contudo, é de ser pago apenas metade do pretendido – ou seja, R$ 45,15 (quarenta e cinco reais e quinze centavos) –, uma vez que o autor estava acompanhado de sua esposa no trajeto realizado e porque ela, aliás, pretende o reembolso do mesmo valor nos autos n. NUMERO_PROC, julgados em apenso.

Por fim, acerca da quantia desembolsada para compra das passagens aéreas, indevida a devolução, porquanto o passageiro efetuou os trajetos contratados, ainda que com certas adversidades. Eventual restituição, por certo, acarretaria enriquecimento indevido e ilícito do autor.

A indenização perfaz, então, o montante de R$ 204,88 (duzentos e quatro reais e oitenta e oito centavos).

Saliento, ademais, que, muito embora a Convenção de Montreal prescreva, em seu Artigo 22, item 1, que "Em caso de dano causado por atraso no transporte de pessoas, como se especifica no Artigo 19, a responsabilidade do transportador se limita a 4.150 Direitos Especiais de Saque por passageiro" (o que corresponde, hoje, a pouco mais de R$ 20.000,00), a pretensão autoral está longe de alcançar o limite estabelecido na norma internacional.

Assim, imperiosa a condenação da acionada ao pagamento daquele valor.

Noutra senda, a respeito dos danos morais, pugna o requerente pela condenação da requerida ao pagamento de verba indenizatória de R$ 20.000,00 (vinte mil reais).

Aplicável, no ponto, a legislação consumerista brasileira.

Quanto à ocorrência de dano moral em situações de atraso de voo, salvo as hipóteses de exclusão de responsabilidade dos fornecedores  – não vislumbradas no caso em exame –, o simples fato da chegada do passageiro em seu destino final ocorrer horas depois do planejado já é capaz de, por si só, ensejar a indenização pela falha na prestação do serviço contratado, uma vez que o viajante vê-se privado de se locomover para o local desejado, nos termos e nas condições avençadas, sem qualquer motivo legítimo.

Desse modo, o dano extrapatrimonial opera-se, aqui, in re ipsa, ou seja, é presumido. Nesse sentido:

RECURSO INOMINADO. AÇÃO DE INDENIZAÇÃO POR DANOS MORAIS. ATRASO DE VOO. FALHA NA PRESTAÇÃO DE SERVIÇO. [...] "A postergação da viagem superior a quatro horas constitui falha no serviço de transporte aéreo contratado e gera o direito à devida assistência material e informacional ao consumidor lesado, independentemente da causa originária do atraso. O dano moral decorrente de atraso de voo prescinde de prova e a responsabilidade de seu causador opera-se in re ipsa em virtude do desconforto, da aflição e dos transtornos suportados pelo passageiro (REsp 128.0372/SP, Min. Ricardo Villas Bôas Cieva, j. 07.10.2014) [...] (TJSC, Recurso Inominado n. NUMERO_PROC, da Capital - Eduardo Luz, rel. Des. Cláudio Eduardo Regis de Figueiredo e Silva, Primeira Turma de Recursos - Capital, j. 26-07-2018).

Deve a demandada, portanto, ser condenada ao pagamento de indenização pelos danos morais advindos de sua conduta ilícita e suportados pelo demandante.

Inexistentes parâmetros objetivos para a fixação da indenização por dano extrapatrimonial, e estando essa no arbítrio motivado do magistrado, na forma do art. 946 do Código Civil, algumas particularidades hão de ser levadas em consideração em relação a cada litigante. Ou seja, incumbe ao magistrado a fixação de verba que corresponda, tanto quanto possível, à situação sócio-econômica do ofensor, sem perder de vista a necessidade de avaliação da repercussão do evento danoso na vida da vítima.

Essas questões exigem que o montante reparatório esteja embasado em critérios de razoabilidade, tendentes a reconhecer e condenar o réu a pagar valor que não importe enriquecimento sem causa ao lesado, mas uma efetiva reparação de caráter moral e uma séria reprimenda ao ofensor, tornando desvantajosa a reincidência. 

Logo, considerando o contexto fático e jurídico narrado, tenho por razoável a fixação do montante indenizatório no valor de R$ 5.000,00 (cinco mil reais).


P. R. I. Arquivem-se oportunamente. 

Florianópolis (SC), 13 de setembro de 2018.


Ana Luisa Schmidt Ramos 

Juíza Substituta
