# Supplementary material for: Regression applied to legal judgments to predict compensation for immaterial damage
Source: PeerJ Comput Sci. 2023 Mar 23;9:e1225. doi: 10.7717/peerj-cs.1225 (PMC10280496; doi:10.7717/peerj-cs.1225)
Supplement: Supplemental Information 2 [file peerj-cs-09-1225-s002.zip › 183.txt]

SENTENÇA


Ação: Procedimento do Juizado Especial Cível/PROC 

Autor: AUTOR


Réu: REU


Relatório dispensado, na forma do art. 38 da Lei n. 9.099/95.

Cuida-se de ação indenizatória por danos materiais e morais ajuizada por Prudente José Silveira Mello em face de Gol Linhas Aéreas S/A, relatando que teve furtados dois itens (perfumes) de sua bagagem, em voo doméstico, em data de 17/10/2017. O dano material pleiteado é valorado em R$ 613,48, e o moral, em R$ 10.000,00.

A demandada defende-se argumentando: inexistência de prova; descabimento de inversão do ônus probatório; inexistência de responsabilidade, tendo em vista que a parte autora não comprovou que os itens subtraídos estavam na bagagem supostamente violada; impossibilidade de objetos frágeis serem acondicionados na bagagem a ser despachada, os quais deveriam ter sido levados na bagagem de mão; em caso de condenação, necessidade de valoração da indenização pelo peso, bem como, aplicação do Código Brasileiro de Aviação e Convenção de Varsóvia e de Montreal, limitando a responsabilidade do transportador em R$ 76,30; inexistência de dano moral.

Procedo ao julgamento antecipado, uma vez que não há necessidade de produção de outras provas, além da prova documental já carreada ao feito, na forma do art. 355, II, do Código de Processo Civil. Aliás, quando presentes as hipóteses legais que determinam sua realização, o julgamento antecipado não é faculdade, mas sim dever do julgador, em prol da celeridade e efetividade processual (TJSC, Apelação Cível n. 2003.013083-7, de Itajaí, Rel.ª Desª. Salete Silva Sommariva, p. 10/11/05).

Inexistem preliminares a serem analisadas e, presentes os pressupostos processuais e condições da ação, passo à análise do mérito.

O certe da questão consiste em definir se ocorreu subtração de itens do interior da bagagem despachada pelo autor em voo nacional, e se tal fato acarreta responsabilização da empresa ré em indenizar danos materiais e morais.

De largada, anoto que aplicam-se ao caso as disposições do Código de Defesa do Consumidor, pois se discute relação de consumo.

Em decorrência da relação de consumo caracterizada e, consequentemente, da aplicação do Código de Defesa ao Consumidor, a responsabilidade civil independe de culpa, ou seja, dá-se na modalidade objetiva, na forma do artigo 14 do Código de Defesa do Consumidor:


Art. 14. O fornecedor de serviços responde, independentemente da existência de culpa, pela reparação dos danos causados aos consumidores por defeitos relativos à prestação dos serviços, bem como por informações insuficientes ou inadequadas sobre sua fruição e riscos.

[...]

§ 3º. O fornecedor de serviços só não será responsabilizado quando provar: 

I - que, tendo prestado o serviço, o defeito inexiste; 

II - a culpa exclusiva do consumidor ou de terceiro.


Sob esta ótica, a empresa de transporte aéreo assume o risco integral pelos danos causados às pessoas e coisas transportadas, eximindo-se apenas quando o evento danoso se verificou por caso fortuito, força maior ou culpa exclusiva da vítima. Vale dizer, assim, que a responsabilidade do prestador de serviço é presumida, salvo quando comprovada alguma das indicadas situações excepcionais previstas no Códex Consumerista ou, ainda, a ruptura no nexo de causalidade.

Na hipótese em apreço, entendo bem comprovadas a existência dos objetos indicados na exordial no interior da bagagem despachada sob responsabilidade da ré, bem ainda, o furto dos itens.

Nesse passo, merece credibilidade o relatório de irregularidade com bagagem (fl. 17), bem como, as notas fiscais dos perfumes subtraídos (fls. 18 e 19), adquiridos no duty free espanhol e brasileiro, por ocasião de retorno ao Brasil (fl. 11). As fotografias (fls. 30-33) complementam o arcabouço probatório, demonstrando que houve a violação indevida da bagagem, e a subtração dos perfumes através de rasgo na sacola plástica em que se encontravam, dentro da mala.

Todas essas provas, somadas, levam à tranquila conclusão de que os dois perfumes efetivamente se encontravam no interior da mala despachada pelo autor quando embarcou no voo de Gol 2138, do Rio de Janeiro com destino a esta capital, ocasião em que foram subtraídos do interior, sendo a bagagem violada, tendo o larápio desprendido o zíper da base, mantendo intacto o cadeado, mas permitindo assim a abertura da bolsa. Consequentemente, deve a empresa aérea indenizar os danos materiais e morais decorrentes dessa falha no serviço, sendo que os primeiros, além do valor dos dois perfumes furtados (fls. 18-19 e 27-28), inclui o valor pago pelo estacionamento no Aeroporto Hercílio Luz (fl. 20), tendo em vista que a presença da pessoa do autor foi necessária a fim de formalizar o pedido de reparação junto à empresa ré (conforme mensagem eletrônica de fl. 21). Friso, ainda, que no tocante à conversão dos valores gastos em moeda estrangeira para o real (R$), conforme tabela de fl. 04, não houve contestação por parte da ré, merecendo amparo a pretensão de danos materiais no valor pleiteado, qual seja, R$ 613,48.

Dessarte, pelo contexto que da narrativa dimana, vê-se que a demandante comprova a aquisição, em duty free dos aeroportos espanhol e brasileiro, de dois perfumes, sendo por todo certo que, contemporâneos ao embarque no voo narrado na inicial, encontravam-se sob sua posse no decorrer da transposição do trecho. As reproduções fotográficas anexadas ao feito, aliadas à comunicação realizada pelo consumidor tão logo apurado o extravio, são fontes probatórias suficientes a levar à conclusão que abriga a pretensão autoral de ressarcimento.

Nesse sentido:


Nos litígios que envolvem perda de bagagem e/ou objetos de seu interior, a responsabilidade civil é objetiva, elidida apenas se demonstrada alguma excludente de responsabilidade contida no artigo 14, § 3º, do Código de Defesa do Consumidor. Não verificadas essas excludentes, principalmente com a exigência ao passageiro de declaração de bagagens e seus valores [...] a medida que se impõe é a condenação da empresa aérea ao pagamento de danos materiais oriundos do extravio dos objetos alegados na inicial. (TJSC, AC 2008.064802-4, rel. Des. Jairo Fernandes Gonçalves, j. em 28.6.2012).


E ainda:


No caso de extravio de bagagem, a comprovação dos danos materiais por meio de notas fiscais, cupons fiscais e faturas de cartão de crédito torna certa a obrigação de indenizar (Apelação Cível n. NUMERO_PROC, de Joinville, Quinta Câmara de Direito Civil, rel. Des. Luiz Cézar Medeiros, j. em 19-09-2016).


Acerca da aventada impossibilidade de objetos frágeis serem acondicionados na bagagem a ser despachada, os quais deveriam ter sido levados na bagagem de mão, registro que não se está discutindo qualquer avaria nos itens, mas sim a sua subtração. Somente teria relevância debater se o item é ou não frágil, caso ele tivesse sido avariado (por exemplo, se a mala tivesse sofrido uma queda, que levasse à ruptura do frasco de perfume). Não é esse o caso, uma vez que a bagagem foi aberta e dois itens foram surrupiados. Assim, não comporta relevância com os fatos debatidos nos autos ser ou não o frasco de perfume considerado "frágil".

Sobre a aplicação, em caso de caso de condenação, de valoração da indenização pelo peso, bem como, aplicação do Código Brasileiro de Aviação e Convenção de Varsóvia e de Montreal, limitando a responsabilidade do transportador em R$ 76,30, anoto que o Plenário do STF, no julgamento do RE 636331 e do ARE 766618, em maio de 2017 – analisados sob a sistemática da repercussão geral – fixou a seguinte tese: “Nos termos do artigo 178 da Constituição da República, as normas e os tratados internacionais limitadores da responsabilidade das transportadoras aéreas de passageiros, especialmente as Convenções de Varsóvia e Montreal, têm prevalência em relação ao Código de Defesa do Consumidor”. 

Entretanto, a aplicabilidade das Convenções invocadas recai somente sobre o transporte aéreo internacional, não abrangendo, portanto, voos domésticos. Veja-se, a respeito, excerto da fundamentação do RE n. 636331: 


Neste ponto, a questão diz respeito a determinar-se a modalidade de contratos e a natureza da indenização abrangida pelas regras internacionais. Dois aspectos devem ficar sobremaneira claros neste debate. O primeiro é que as disposições previstas nos acordos internacionais aqui referidos aplicam-se exclusivamente ao transporte aéreo internacional de pessoas, bagagens ou carga. A expressão “transporte internacional” é definida no art. 1º da Convenção para Unificação de Certas Regras Relativas ao Transporte Aéreo Internacional, nos seguintes termos: “2. Para os fins da presente Convenção, a expressão transporte internacional significa todo transporte em que, conforme o estipulado pelas partes, o ponto de partida e o ponto de destino, haja ou não interrupção no transporte, ou transbordo, estão situados, seja no território de dois Estados Partes, seja no território de um só Estado Parte, havendo escala prevista no território de qualquer outro Estado, ainda que este não seja um Estado Parte. O transporte entre dois pontos dentro do território de um só Estado Parte, sem uma escala acordada no território de outro Estado, não se considerará transporte internacional, para os fins da presente Convenção”. A disposição deixa claro o âmbito de aplicação da Convenção, que não alcança os contratos de transporte nacional de pessoas e estão, por conseguinte, excluídos da incidência da norma do art. 22. (grifou-se)


Portanto, como a hipótese em testilha versa sobre intercorrências no voo nacional (do Rio de Janeiro para Florianópolis), extrapola o âmbito de incidência das Convenções de Varsóvia e Montreal, aplicando-se o Código de Defesa do Consumidor, não havendo, assim, que se falar em limitação do valor da indenização por dano material. A respeito, nessa mesma trilha já decidiu o Tribunal catarinense (v.g., Apelação Cível n. NUMERO_PROC, da Capital, rel. Des. Henry Petry Júnior, Quinta Câmara de Direito Civil, j. 03-10-2017).

Por fim, acerca do dano moral, tenho que a integridade moral é bem personalíssimo protegido pela Carta da Primavera, recaindo o dever de indenizar sobre todo aquele que proporciona prejuízo de natureza não patrimonial ao estado anímico da vítima, relacionado a sua honra, paz interior, liberdade, imagem, intimidade, vida ou incolumidade física e psíquica.

Salvo hipóteses excepcionais, os dissabores do inadimplemento a obrigações contratuais e pré-contratuais, justo por não importarem em significativos danos à psique do contraente lesado, não ensejam a indenização.

Contudo, em casos como o presente, a jurisprudência pacificamente aceita a responsabilização por dano moral, entendo tratar-se de dano presumido (in re ipsa), a dispensar a comprovação concreta do dano anímico.

Nessa linha:


O extravio de bagagem enseja danos morais, que se configuram in re ipsa, independente de comprovação, por inerente prejuízo à honra subjetiva, direito da personalidade, por regra de experiência comum, ensejando o dever de indenizar (TJSC, Ap. Cív. n. NUMERO_PROC, de Criciúma, rel. Des. Henry Petry Júnior, j. em 7-11-2017).


E também:


RECURSO INOMINADO - TRANSPORTE AÉREO - EXTRAVIO DE BAGAGEM - DANOS MATERIAIS COMPROVADOS - DANO MORAL CONFIGURADO - EMPRESA DEMANDADA QUE NÃO SE DESINCUMBE DO ÔNUS DE COMPROVAR A EXCLUSÃO DE SUA RESPONSABILIDADE, NA FORMA DO ART. 14, § 3º, CDC, TAMPOUCO NEGA A OCORRÊNCIA DOS FATOS NARRADOS NA INICIAL (ART. 302, CAPUT, CPC) - RECURSO CONHECIDO E NÃO PROVIDO - SENTENÇA MANTIDA POR SEUS PRÓPRIOS FUNDAMENTOS - ART. 46, DA LEI 9.099/95. "Inegável o constrangimento experimentado pelo passageiro que foi privado de sua bagagem, tornando-se patente o dever de ser compensado, pois tal fato não se traduz em mero aborrecimento, mas sim, em transtornos significativos configuradores de abalo moral passível de indenização. Trata-se de dano moral in re ipsa, tornando despicienda à prova do prejuízo." (Recurso inominado n. 2013.700507-6, Relator: Juiz Roque Cerutti, j em 19/08/13). (TJSC, Recurso Inominado n. 2013.400018-3, de Araranguá, rel. Des. Ricardo Machado de Andrade, j. 22-10-2013).


É esse o caso dos autos, sendo certo, inclusive, que os bens extraviados não foram recuperados.

Quanto ao valor da indenização respectiva, salienta-se, de pronto, que o legislador não estipulou critérios rígidos para o arbitramento quantitativo, motivo pelo qual sua delimitação fica à prudente avaliação do julgador, ao analisar cada caso concreto posto à sua apreciação.

Portanto, cabe ao magistrado sopesar a intensidade do sofrimento anímico decorrente do evento, a situação econômica das partes envolvidas, bem como a extensão e repercussão do dano, atentando-se à tripla função da indenização (compensatória, punitiva e pedagógica), característica dessa espécie de reprimenda. Sobre o ponto, ensina Humberto Theodoro Júnior que: 


os parâmetros para a estimativa da indenização devem levar em conta os recursos do ofensor e a situação econômico-social do ofendido, de modo a não minimizar a sanção a tal ponto que nada represente para o agente, e não exagerá-la, para que não se transforme em especulação e enriquecimento injustificável para a vítima. O bom senso é a regra máxima a observar por parte dos juízes (Dano Moral, 6. ed. São Paulo: Editora Juarez de Oliveira, 2009, p. 61).


Com isso em mente, fato que não pode ser deixado de lado é que grande parte dos casos envolvendo extravio de bagagem implica em desdobramentos, como perda do voo ou necessidade de comprar outros itens para substituir os extraviados (vestimentas, itens de higiene, etc). Já no caso em análise, não houve quaisquer destas ocorrências. O furto dos dois perfumes teve um só resultado, segundo a própria narrativa autoral: perdeu o autor a oportunidade de presentear filha e nora com os perfumes que havia adquirido. Ou seja, mesmo sendo cristalino que ocorreu o descumprimento contratual – uma vez que a ré tinha o dever de bem transportar, de modo incólume, os bens da parte autora –, e sendo igualmente patente o dever de indenizar, dado o caráter presumido do dano moral em casos tais, tenho que não se pode, também, valorar em exagero a condenação, quando inexiste consequência sobremaneira séria, que tenha resultado em grave sofrimento anímico pela vítima.

Na hipótese, perder a chance de presentear dois de seus entes queridos é situação que, sem dúvida, aborrece e deve ser indenizada, notadamente porque, friso à exaustão, houve inegável descumprimento contratual por parte da ré no contrato acessório de transporte. O fato não gera, todavia, dano moral tão grande que mereça ser indenizado com quantia vultosa, que se revele muito maior que o valor dos próprios bens furtados – especialmente porque ocorreu no voo de retorno, assim não prejudicando a viagem em si, e ainda porque os itens subtraídos não eram essenciais e não precisaram necessariamente ser repostos para a finalização do percurso.

Levando-se em consideração tais ponderações e critérios, e em especial pela ausência de maiores consequências relacionadas ao extravio dos itens da bagagem do autor, entendo proporcional e razoável o valor de R$ 2.000,00 (dois mil reais) a título de indenização por dano moral. O julgamento, contudo, é de procedência (e não parcial procedência), porque o valor apontado na peça ovo é uma indicação, a qual sempre fica a critério do julgador, que deverá sopesar as circunstâncias fáticas a fim de aquilatar o valor que melhor se amolda ao caso concreto. Ademais, "na ação de indenização por dano moral, a condenação em montante inferior ao postulado na inicial não implica sucumbência recíproca" (Súmula n. 326 do STJ), também denotando que o acolhimento do pedido condenatório importa em procedência, ainda que em valor inferior ao almejado inicialmente.


Publique-se. Registre-se. Intimem-se.

Com o trânsito em julgado, e em nada sendo requerido, arquive-se. 

Florianópolis (SC), 18 de setembro de 2018.


LEANDRO ERNANI FREITAG 

Juiz Substituto
