# Supplementary material for: Regression applied to legal judgments to predict compensation for immaterial damage
Source: PeerJ Comput Sci. 2023 Mar 23;9:e1225. doi: 10.7717/peerj-cs.1225 (PMC10280496; doi:10.7717/peerj-cs.1225)
Supplement: Supplemental Information 2 [file peerj-cs-09-1225-s002.zip › 185.txt]

Autos n° NUMERO_PROC 

Ação: Procedimento do Juizado Especial Cível/PROC 

Autor: AUTOR


Réu: REU


Vistos, etc.

I. Relatório

Relatório dispensado na forma do artigo 38, caput, da Lei 9.099/95.

II. Fundamentação


Julgo antecipadamente o feito, porquanto a solução da lide pode ser obtida da análise do direito que disciplina a matéria, bem como por as provas carreadas aos autos serem suficientes para a formação de meu convencimento. Valho-me, pois, do art. 355, I, do Código de Processo Civil.

Além disso, impende ressaltar que a presente demanda se consubstancia em relação de consumo, uma vez que as partes envolvidas na avença se enquadram nos conceitos de fornecedor e consumidor, dispostos nos arts. 3º e 2º da Lei 8.078/1990, respectivamente, sendo, portanto, imperioso que lhe sejam aplicados os preceitos insculpidos no Código de Defesa do Consumidor.

Sustenta a parte autora que foi impedida de realizar o check-in no voo de trecho Brasília – Rio de Janeiro, contratado com a requerida, sob justificativa de que não havia assentos disponíveis. Afirma que a preposta da companhia ofereceu-lhe apenas realocação em voo do dia seguinte, negando a disponibilidade de voo para o mesmo dia, inclusive em outras companhias aéreas. Diante disso, adquiriu passagem de volta, no mesmo dia, com empresa diversa.

Assim, requer em síntese: a) reembolso de R$ 786,79 (setencentos e oitenta e seis reais e setenta e nove centavos), referente à compra de novas passagens; b) compensação financeira de R$ 1.143,72 (mil cento e quarenta e três reais e setenta e dois centavos), nos termos da Resolução nº 400/2016 da ANAC; c) indenização por danos morais, no importe de R$ 10.000,00 (dez mil reais).

Em sede de contestação, aduz a parte ré que não houve falha na prestação do serviço, uma vez que observou todo o disposto na Resolução nº 141/2010 da ANAC, dando a possibilidade de realocação no próximo voo disponível.

De início, verifico ser ponto incontroverso nos autos a ocorrência de overbooking.

A Resolução nº 141/2010 da ANAC, em seu art. 10, entende a ocorrência de preterição de embarque, também conhecida como overbooking, quando se deixa de transportar passageiro com bilhete marcado ou reserva configurada. Ademais, o art. 12, do mesmo diploma, dentre outras alternativas a serem fornecidas pela companhia em caso de overbooking, preceitua: "I - a reacomodação: a) em voo próprio ou de terceiro que ofereça serviço equivalente para o mesmo destino, na primeira oportunidade;". (Grifei)

No caso em apreço, constato que a autora acostou, às fls. 27/29, a compra de passagem junto à companhia diversa, com partida programada para 19h05, ou seja, logo após o voo da ré em que houve overbooking, o qual havia partido às 18h20 (fls. 22/24). Por conseguinte, tendo a requerente comprovado a disponibilidade de voo anterior ao fornecido, resta evidente o descumprimento da ré e a falha de serviço.

Nesse viés, de acordo com o art. 14 do Código de Defesa do Consumidor, o fornecedor de serviços possui responsabilidade objetiva, respondendo independentemente da existência de culpa. Logo, deve a empresa ré reembolsar a passagem comprada pela autora, no importe de R$ 786,79 (setencentos e oitenta e seis reais e setenta e nove centavos), conforme as fls. 27/29.

Indefiro, contudo, o pedido de compensação financeira nos termos da Resolução nº 400/2016, uma vez que esta não estava vigente à época dos fatos, isto é, durante o overbooking, em 25/02/2017.

Em relação ao pedido de ressarcimento por danos morais, observo que restam cristalinas as angustias e aflições suportadas pela parte autora, as quais ultrapassam o limite do mero aborrecimento e repercutem diretamente na esfera de sua dignidade. Ademais, os transtornos decorrentes prática abusiva de overbooking constituem evidente descaso e desrespeito ao consumidor, além de extrapolarem qualquer limite de razoabilidade e configurarem grave falha na prestação do serviço. 

É esse também o entendimento da Primeira Turma de Recursos da Capital:

RECURSO INOMINADO - AÇÃO INDENIZATÓRIA POR DANOS MORAIS E MATERIAIS - TRANSPORTE AÉREO - OVERBOOKING - RESPONSABILIDADE DA COMPANHIA DE AVIAÇÃO - CONFIGURAÇÃO DO DANO MORAL - SENTENÇA MANTIDA POR SEUS PRÓPRIOS FUNDAMENTOS - RECURSO DESPROVIDO.  


RECURSO INOMINADO - AÇÃO INDENIZATÓRIA POR DANOS MORAIS - TRANSPORTE AÉREO - OVERBOOKING - RESPONSABILIDADE DA COMPANHIA DE AVIAÇÃO - CONFIGURAÇÃO DO DANO MORAL - SENTENÇA MANTIDA POR SEUS PRÓPRIOS FUNDAMENTOS - RECURSO DESPROVIDO - RECURSO ADESIVO DO AUTOR - AUSÊNCIA DE PREVISÃO LEGAL - ENUNCIADO 88 DO FONAJE - APELO NÃO CONHECIDO.


Logo, deve a companhia ré indenizar a parte autora pelos prejuízos de ordem moral suportados. 

Dessa forma, ao calcular o quantum devido, sopesando as circunstâncias do caso, as condições pessoais das partes, bem como o caráter pedagógico da medida, arbitro o valor de R$ 10.000,00 (dez mil reais) a título de indenização por danos morais.


P. R. I.

Arquivem-se oportunamente. 

Florianópolis (SC), 18 de setembro de 2018.


Ana Luisa Schmidt Ramos 

Juíza Substituta
