# Supplementary material for: Regression applied to legal judgments to predict compensation for immaterial damage
Source: PeerJ Comput Sci. 2023 Mar 23;9:e1225. doi: 10.7717/peerj-cs.1225 (PMC10280496; doi:10.7717/peerj-cs.1225)
Supplement: Supplemental Information 2 [file peerj-cs-09-1225-s002.zip › 188.txt]

Autos n. NUMERO_PROC 

Ação: Procedimento do Juizado Especial Cível/PROC 

Autor: AUTOR


Réu: REU


VISTOS ETC.


1. RELATÓRIO

Relatório dispensado na forma do artigo 38, caput, da Lei n. 9.099/95.

2. FUNDAMENTO E DECIDO.


Julgo antecipadamente o feito, porquanto a solução dos autos pode ser obtida da análise do direito que disciplina a matéria, bem como pelo fato de que as provas nos autos são suficientes para a formação de meu convencimento. Valho-me, pois, do artigo 355, inciso I, do Código de Processo Civil.

No caso em tela, não há pedido de indenização por danos materiais, uma vez que a parte autora fundamenta o pleito tão somente nos dissabores decorrentes do atraso vivenciado, abalo de caráter extrapatrimonial.

Assim, é incabível na hipótese a aplicação das Convenções de Montreal e Varsóvia, visto que, conforme assentado pelo Supremo Tribunal Federal no julgamento do Recurso Extraordinário n. 636661 (repercussão geral), a limitação veiculada pelas normas internacionais incide apenas às indenizações de cunho material.

Desse modo, o pedido será analisado com base no Código de Defesa do Consumidor, vez que as partes envolvidas na avença se enquadram nos conceitos de fornecedor e consumidor, dispostos nos artigos 3.º e 2.º da Lei n. 8.078/1990.

Pois bem. 

Com base na documentação acostada na exordial, percebe-se que autor iria viajar de São Paulo para Praga, fazendo uma escala em Paris, com previsão de chegada em Praga as 18:00 horas do dia seguinte (pgs. 9 e 11). 

Por consequência dos atrasos no aeroporto, o autor alegou que o cronograma foi inviabilizado, tendo em vista que o voo com destino para Paris atrasou mais de 5 horas (pgs. 8-12), fazendo com que o autor perdesse sua conexão para Praga e chegasse ao destino final com quase 7 horas de atraso.

Em sede de contestação, a ré apresentou contestação genérica, sem juntar documentos ou impugnar especificamente os fatos alegados pelo autor, aduzindo que a readequação da malha aérea e subsequente rajadas fortes de vento (Wind Shear) causaram os atrasos de voo, circunstância excludente de responsabilidade do transportador correspondente à força maior (pgs. 26- 53).

Nesse sentido, a ré não se eximiu de trazer aos autos provas que corroborassem sua versão acerca da tese de ocorrência de força maior. No que toca à comprovação das alegações trazidas no bojo da contestação, o Tribunal de Justiça de Santa Catarina já decidiu:


APELAÇÃO CÍVEL. AÇÃO DE INDENIZAÇÃO POR DANOS MORAIS E MATERIAIS. TRANSPORTE AÉREO. SENTENÇA DE PROCEDÊNCIA. INSURGÊNCIA DA REQUERIDA.    RESPONSABILIDADE CIVIL. VOO INTERNACIONAL. CANCELAMENTO E REMARCAÇÃO DA DATA DE EMBARQUE POR DUAS VEZES. ALEGADA A NECESSIDADE DE REESTRUTURAÇÃO DA MALHA AÉREA. AUSÊNCIA DE COMPROVAÇÃO. TEORIA DO RISCO DO EMPREENDIMENTO. CONSTATADA A FALHA NA PRESTAÇÃO DO SERVIÇO. RESPONSABILIDADE OBJETIVA. AUTORES PRIVADOS DE USUFRUÍREM DE DOIS DIAS DA VIAGEM. DANO MORAL EVIDENCIADO. DEVER DE INDENIZAR MANTIDO.    MINORAÇÃO DO QUANTUM INDENIZATÓRIO. INVIABILIDADE. OBSERVÂNCIA AOS PRINCÍPIOS DA RAZOABILIDADE E DA PROPORCIONALIDADE.    READEQUAÇÃO, DE OFÍCIO, DOS JUROS DE MORA. RESPONSABILIDADE CONTRATUAL. TERMO INICIAL. INCIDÊNCIA A PARTIR DA CITAÇÃO VÁLIDA. EXEGESE DO ART. 405 DO CÓDIGO CIVIL. HONORÁRIOS RECURSAIS FIXADOS DE OFÍCIO.    RECURSO CONHECIDO E DESPROVIDO. (TJSC, Apelação Cível n. NUMERO_PROC, de Rio do Sul, rel. Des. Rodolfo Cezar Ribeiro Da Silva Tridapalli, Quarta Câmara de Direito Civil, j. 08-03-2018) (Grifei).


No que toca ao ônus da prova em tais casos, segue a jurisprudência catarinense: 


O pouso e a decolagem não se operam de forma automática, pela simples vontade de passageiros ou da própria companhia aérea. Em nome da segurança do voo, podem ocorrer atrasos ou mesmo cancelamento de determinados voos. Entretanto, compete à companhia aérea a prova documental, oriunda de órgãos oficiais reconhecidos, de que determinados vôos foram cancelados por circunstâncias absolutamente alheias à vontade da empresa, prova que não pode ser relegada à juntada de extratos com complexas siglas e de interpretação duvidosa, mormente quando outras companhias aéreas estariam operando normalmente no mesmo aeródromo. A prova de caso fortuito ou de força maior que impediu o cumprimento do contrato de transporte pertence à companhia aérea. (TJSC, Apelação Cível n. 2008.601118-2, de Rio do Sul, rel. Des. Leandro Passig Mendes , j. 27-10-2008) (Grifei).

Quanto à ocorrência do dano moral em situações de atraso de voo, o simples fato de sua chegada ter demorado mais do que o planejado já enseja condenação da ré pelos danos advindos do atraso. É cristalina a angústia e o sofrimento vividos por quem necessita passar muito mais tempo do que o programado em aeroportos.

Nesse contexto, tratando-se de relação regida pelo Código Consumerista, comprovada a ocorrência do atraso e não existindo qualquer excludente de responsabilidade, deve a ré ser condenada a indenizar o autor pelos danos extrapatrimoniais experimentados.

Quanto ao quantum devido, muito embora sejam presumidos os incômodos advindos de um atraso de voo, no caso dos autos observo que a ré prestou assistência à parte acionante (pg. 13). Apesar de ser esse o comportamento esperado de qualquer companhia aérea que tenha dado causa ao atraso do passageiro, é consabido que, em grande parte das vezes, isso não ocorre, ficando os consumidores à sua própria sorte.

Assim, tendo em vista os valores arbitrados em situações similares por esta Magistrada, sem perder de vista o caráter pedagógico e punitivo da cominação, entendo que a quantia de R$ 3.000,00 (três mil reais) mostra-se adequada a indenizá-lo pelos infortúnios vivenciados. 

Após fixar o valor da indenização, cabe dizer que a correção monetária flui do arbitramento (Enunciado n. 362 da Súmula do STJ), e os juros de mora, da citação (falta de cumprimento dos deveres do contrato firmado entre as partes - (STJ, EDcl no REsp 400843 / RS, Relator Ministro CARLOS ALBERTO MENEZES DIREITO, j. em 09.08.2007)).

P. R. I.

Arquivem-se oportunamente. 

Florianópolis (SC), 20 de março de 2018.


Alexandra Lorenzi da Silva

Juíza de Direito
