# Supplementary material for: Regression applied to legal judgments to predict compensation for immaterial damage
Source: PeerJ Comput Sci. 2023 Mar 23;9:e1225. doi: 10.7717/peerj-cs.1225 (PMC10280496; doi:10.7717/peerj-cs.1225)
Supplement: Supplemental Information 2 [file peerj-cs-09-1225-s002.zip › 189.txt]

Autos n° NUMERO_PROC 


Ação: Procedimento do Juizado Especial Cível/PROC 

Autor: AUTOR


Réu: REU


	Vistos etc.

	I – Dispensado o relatório, nos termos do artigo 38, caput, in fine, da Lei nº 9.099/95.

II – Mérito.

Trata-se de Ação de Indenização por Danos Morais, ajuizada por Rodrigo Cláudio Novaes di Nolla Santini em face de REU, todos devidamente qualificados nos autos. 

Alegou o autor que adquiriu passagem da empresa ré para viajar de Florianópolis a Madri, na Espanha, com uma escala em São Paulo/SP, com o objetivo de comparecer ao jantar de formatura de sua sobrinha, que aconteceria na cidade de Múrcia, também na Espanha.

Aduziu que o embarque em São Paulo, que estava programado para ocorrer às 22h50min do dia 24/05/2017, foi cancelado; tendo sido efetivado somente às 09h do dia seguinte. 

Afirmou que, com o cancelamento, solicitou realocação em outro voo, tendo em vista que já havia comprado passagem de trem para a cidade de Múrcia, que sairia às 16h30min de Madri – o que não foi atendido pela requerida. 

Sustentou que diante do atraso, chegou em Madri às 02h30min e teve que aguardar até às 07h para pegar o próximo trem até Múrcia, tendo perdido a passagem de trem previamente adquirida, bem como o jantar de formatura da sua sobrinha. 

Disse, ainda, que diante do atraso de quase 12 (doze) horas entre o embarque previsto e o embarque efetivo, teve que pagar a quantia referente a um dia de seu seguro viagem.

Pleiteou, pois, a reparação pelos danos materiais e morais sofridos, valorando o primeiro em R$ 148,52 (cento e quarenta e oito reais e cinquenta e dois centavos) e, o último, em R$ 15.000,00 (quinze mil reais).

Em contestação, a ré sustentou, em suma, que os transtornos narrados na inicial decorreram de uma falha mecânica da aeronave, configurando hipótese de caso fortuito e força maior – excludentes capazes de afastar sua responsabilidade.

Impugnou os pedidos indenizatórios formulados, alegando não haver prova dos danos morais e inexistir nexo de causalidade entre a sua conduta e os danos materiais suportados pelo autor.

Julgo antecipadamente a lide, porquanto diante do permissivo legal disposto no inc. I do art. 355 do CPC/2015, entendo não ser necessária a produção de outras provas, sendo suficiente para a prolação de sentença as provas documentais colacionadas ao caderno.

De acordo com Cristiano Imhof e Bertha Steckert Rezende, o dispositivo, "conserva o mesmo sentido do artigo 330, caput, e incisos do CPC/1973" (Novo CPC Comentado – Rio de Janeiro: Lumen Juris, 2015, p. 355), de modo que continua atual a lição do Min. Sálvio de Figueiredo Teixeira, no sentido de que "presentes as condições que ensejam o julgamento antecipado da causa, é dever do juiz, e não mera faculdade, assim proceder". (Resp 2.832 - Rel. Min. Sálvio de Figueiredo).

E, inexistindo preliminares a serem apreciadas, passo à análise do caso. 

A controvérsia reside na possibilidade de responsabilização da ré pelos danos que o autor alega ter sofrido em virtude do atraso no voo contratado, o que o fez perder uma passagem de trem, pagar o valor referente a um dia de seu seguro viagem, bem como o impediu de ter comparecido no jantar de formatura de sua sobrinha. 

Cumpre esclarecer, inicialmente, acerca das normas aplicáveis ao caso, principalmente no que concerne à aplicação das Convenções de Varsóvia e Montreal.

É que, em  julgamento do Recurso Extraordinário n. 636331, em sede de repercussão geral, assim decidiu a Suprema Corte:

Recurso extraordinário com repercussão geral. 2. Extravio de bagagem. Dano material. Limitação. Antinomia. Convenção de Varsóvia. Código de Defesa do Consumidor. 3. Julgamento de mérito. É aplicável o limite indenizatório estabelecido na Convenção de Varsóvia e demais acordos internacionais subscritos pelo Brasil, em relação às condenações por dano material decorrente de extravio de bagagem, em voos internacionais. 5. Repercussão geral. Tema 210. Fixação da tese: "Nos termos do art. 178 da Constituição da República, as normas e os tratados internacionais limitadores da responsabilidade das transportadoras aéreas de passageiros, especialmente as Convenções de Varsóvia e Montreal, têm prevalência em relação ao Código de Defesa do Consumidor". 6. Caso concreto. Acórdão que aplicou o Código de Defesa do Consumidor. Indenização superior ao limite previsto no art. 22 da Convenção de Varsóvia, com as modificações efetuadas pelos acordos internacionais posteriores. Decisão recorrida reformada, para reduzir o valor da condenação por danos materiais, limitando-o ao patamar estabelecido na legislação internacional. 7. Recurso a que se dá provimento. (RE 636331, Relator(a):  Min. GILMAR MENDES, Tribunal Pleno, julgado em 25/05/2017, PROCESSO ELETRÔNICO DJe-257 DIVULG 10-11-2017 PUBLIC 13-11-2017) (Grifei.)

Desse modo, aplicar-se-ão as normas internacionais naquilo que lhes couber, ou seja, na análise do pedido de danos materiais. 

Os demais pedidos serão analisados com base no Código de Defesa do Consumidor, vez que as partes envolvidas na avença se enquadram nos conceitos de consumidor e fornecedor, consoante dispõem os arts. 2º e 3º do CDC, in verbis:

"Art. 2º Consumidor é toda pessoa física ou jurídica que adquire ou utiliza produto ou serviço como destinatário final.

"Art. 3º Fornecedor é toda pessoa física ou jurídica, pública ou privada, nacional ou estrangeira, bem como os entes despersonalizados, que desenvolvem atividade de produção, montagem, criação, construção, transformação, importação, exportação, distribuição ou comercialização de produtos ou prestação de serviços".

Destarte, quanto ao dano moral, este será analisado sob a ótica do sistema de proteção e defesa do consumidor.

Nesse sentido, ressalta-se que a responsabilidade civil a ser aplicada ao caso é a objetiva, uma vez a empresa aérea ré, na qualidade de fornecedora de serviços, pode ser responsabilizada por eventuais defeitos na prestação destes (art. 14, CDC), independentemente da presença de culpa pelo evento danoso. 

	Como exemplo, colhe-se da jurisprudência:

APELAÇÃO CÍVEL. AÇÃO DE INDENIZAÇÃO POR DANOS MORAIS. ATRASO DE VOO. SENTENÇA DE PROCEDÊNCIA. INSURGÊNCIA DA REQUERIDA.   RESPONSABILIDADE CIVIL. ATRASO DE VOO E CONSEQUENTE PERDA DO VOO SUBSEQUENTE. CONSTATADA A FALHA NA PRESTAÇÃO DE SERVIÇO DA COMPANHIA AÉREA. RESPONSABILIDADE CIVIL OBJETIVA. DANO MORAL IN RE IPSA. [...] RECURSO CONHECIDO E PARCIALMENTE PROVIDO. (TJSC, Apelação Cível n. NUMERO_PROC, de Mondai, rel. Des. Rodolfo Cezar Ribeiro Da Silva Tridapalli, Quarta Câmara de Direito Civil, j. 30-10-2017).

	Ou seja, a responsabilidade civil, nesses casos, configura-se simplesmente pela demonstração do nexo causal entre as atividades desenvolvidas pelo fornecedor e o dano produzido.

Feitas essas ponderações, em análise dos autos, verifico que  o autor comprou passagem para o trecho São Paulo/Madri, com embarque para às 22h50min do dia 24 de maio de 2017 (fl. 19). Ocorre que o voo foi cancelado/atrasou e o embarque ocorreu apenas às 9h do dia seguinte (fl. 20), acarretando um atraso de mais de 11 (onze) horas para a chegada no destino.

In casu, observo que, embora a ré tenha afirmado que o voo realmente foi reprogramado (fl. 28), invocou, para justificar o cancelamento, a existência de caso fortuito ou de força maior – hipótese que seria capaz de afastar sua responsabilidade. 

Aduziu, nesse sentido, que o cancelamento do voo do autor ocorreu por uma falha mecânica da aeronave que, de forma imprevisível, precisou de manutenção.

A alegação da ré, todavia, não merece prosperar.

Explico, mas não sem antes elucidar as lições de Fernando Noronha, sobre o tema, que ensina, com habitual propriedade, que: 


Característica essencial do caso fortuito ou de força maior em sentido amplo é ser ele sempre acontecimento inevitável. Mas verdadeiramente inevitável é somente o fato estranho à atividade da pessoa e que deixa esta na impossibilidade de agir, seja impedindo-a de obstar à sua ocorrência, na responsabilidade civil em sentido estrito (isto é, a resultante da violação de deveres gerais de neminem laedere), seja impedindo-a de realizar a prestação, nas obrigações negociais (isto é, nascidos de contratos e de negócios jurídicos unilaterais).

Essa característica de inevitabilidade está bem vincada no único preceito do Código Civil que procura caracterizar o caso fortuito ou de força maior: o parágrafo único do art. 393. Segundo este preceito, 'o caso fortuito ou de força maior verifica-se no fato necessário, cujos efeitos não era possível evitar ou impedir'.

[...]

As características da irresistibilidade e da imprevisibilidade são importantes, mas a nosso ver não são suficientes para caracterizar o caso fortuito ou de força maior. A elas há que acrescentar um terceiro requisito que é enfatizado sobretudo na doutrina e na jurisprudência francesa: a externidade. Se este requisito não estiver presente, não poderemos considerar o fato como sendo verdadeiramente inevitável. É que há fatos que são imprevisíveis e irresistíveis, mas que, devido à circunstância de estarem ligados à atividade desenvolvida por uma pessoa e só acontecerem devido a ela, não podem ser considerados inevitáveis: se a pessoa se abstivesse de atuar, eles não se verificariam (Direito das Obrigações, Saraiva, 2003, p. 623 a 626). 

Ou seja, entende-se que o caso fortuito ou de força maior capaz de quebrar o nexo causal, é aquele inevitável, irresistível e externo, fora da álea normal da atividade desenvolvida.


O caso fortuito ou de força maior invocado pela requerida, no entanto, é o fortuito interno, aquele que decorre do próprio risco de sua atividade econômica e que não tem o condão de afastar sua responsabilidade.

Nestes termos, é a jurisprudência do e. TJSC:


APELAÇÃO CÍVEL. AÇÃO INDENIZATÓRIA. TRANSPORTE AÉREO. ATRASO DE VOO. SENTENÇA DE PROCEDÊNCIA. RECURSO DA DEMANDADA. APLICABILIDADE DO CÓDIGO DE DEFESA DO CONSUMIDOR. PEDIDO DE REFORMA DA SENTENÇA AO ARGUMENTO DE QUE O ATRASO DO VOO DECORREU DE CASO FORTUITO  OU  FORÇA  MAIOR.  INSUBSISTÊNCIA.  MANUTENÇÃO NA AERONAVE QUE CONFIGURA FORTUITO INTERNO. APLICAÇÃO DA TEORIA DO RISCO DA ATIVIDADE- ECONÔMICA. RESPONSABILIDADE OBJETIVA RECONHECIDA. INTELIGÊNCIA DO ARTIGO 14 DO CÓDIGO DE DEFESA DO CONSUMIDOR. PLEITO DE AFASTAMENTO DA  CONDENAÇÃO POR DANOS MORAIS. INSUBSISTÊNCIA. ATRASO DESARRAZOADO E DESPROPORCIONAL DO VOO DOS AUTORES POR APROXIMADAMENTE 5 (CINCO) HORAS. PASSAGEIROS EM CONEXÃO INTERNACIONAL OBRIGADOS A PERNOITAR NO AEROPORTO. REQUERIDA, ADEMAIS, QUE DEIXOU DE PRESTAR QUALQUER TIPO DE ASSISTÊNCIA E/OU INFORMAÇÃO AOS CONSUMIDORES. OFENSA À INTEGRIDADE PSÍQUICA DOS REQUERENTES DEMONSTRADA. ABALO MORAL CONFIGURADO. PRECEDENTES JURISPRUDENCIAIS DO SUPERIOR TRIBUNAL DE JUSTIÇA E DESTE TRIBUNAL. INDENIZAÇÃO MANTIDA. PEDIDO DE MINORAÇÃO DO QUANTUM INDENIZATÓRIO FIXADO A TÍTULO DE DANOS MORAIS PARA CADA UM DOS QUATRO AUTORES. INSUBSISTÊNCIA. VALOR ADEQUADO À EXTENSÃO DO DANO. OBSERVÂNCIA, ADEMAIS, DOS PRINCÍPIOS DA RAZOABILIDADE E PROPORCIONALIDADE. MANTIDO O CARÁTER PEDAGÓGICO E INIBIDOR DA REPRIMENDA. SENTENÇA MANTIDA. HONORÁRIOS RECURSAIS. MAJORAÇÃO DA VERBA HONORÁRIA, EX VI DO ARTIGO 85, § 11, DO NOVO CÓDIGO DE PROCESSO CIVIL. RECURSO CONHECIDO E DESPROVIDO. (TJSC,

Apelação Cível n. NUMERO_PROC, da Capital, rel. Des. Denise Volpato, Sexta Câmara de Direito Civil, j. 06-03-2018).


E:


APELAÇÃO CÍVEL. AÇÃO DE INDENIZAÇÃO POR DANOS MORAIS. SENTENÇA DE PROCEDÊNCIA. EMPRESA DE TRANSPORTE AÉREO. ATRASO NO VOO. PLEITO DE AFASTAMENTO DA RESPONSABILIDADE CIVIL, POR MOTIVO DE FORÇA MAIOR (MANUTENÇÃO DA AERONAVE). INSUBSISTÊNCIA. RESPONSABILIDADE OBJETIVA (ART. 14, CDC). FALHA NA PRESTAÇÃO DO SERVIÇO. ATRASO NO VOO QUE CULMINOU NA PERDA DE PASSEIO EM VIAGEM DE FÉRIAS PROGRAMADA EM FAMÍLIA. ABALO MORAL CONFIGURADO. DEVER DE INDENIZAR. QUANTUM INDENIZATÓRIO. QUANTIA QUE COMPENSA O DANO SUPORTADO PELA VÍTIMA E GUARDA CORRESPONDÊNCIA COM O CARÁTER SANCIONATÓRIO DA CONDENAÇÃO. DESPROVIMENTO. "A postergação da viagem superior a quatro horas constitui falha no serviço de transporte aéreo contratado e gera o direito à devida assistência material e informacional ao consumidor lesado, independentemente da causa originária do atraso. O dano moral decorrente  de atraso de voo prescinde de prova e a responsabilidade de seu causador opera-se in re ipsa em virtude do desconforto, da aflição e dos transtornos suportados pelo passageiro." (REsp 1280372/SP, Min. Ricardo Villas Bôas Cieva, j. 07.10.2014). (TJSC, Apelação Cível n.  NUMERO_PROC, de Criciúma, rel. Des. Domingos Paludo, Primeira Câmara de Direito Civil, j. 15-12-2016).


Frisa-se, mais uma vez, ser objetiva a responsabilidade civil da empresa ré, sendo esta uma das maiores prestadoras de serviço de transporte aéreo do País, devendo contar com estrutura suficiente para contornar problemas relacionados ao próprio desenvolvimento de suas atividades – manutenção de suas aeronaves –, no mínimo assegurando aos consumidores o direito à correta informação, a fim de evitar ou minimizar seus prejuízos.


Com efeito, inexistindo comprovação de que a empresa demandada tomou as devidas cautelas para minimizar os prejuízos dos consumidores, em especial o do autor, inviável o reconhecimento da excludente levantada para quebra do nexo causal existente entre as atividades desenvolvidas e o dano causado.


Assim, estando presente o defeito na prestação de serviços e não configuradas a excludente mencionada, subsiste o dever de indenizar.


I – Danos Morais


No caso em tela, verifico que o autor juntou bilhete em seu nome que comprova o voo para Madri às 22h50min do dia 24/05/2017 (fl. 19) e, posteriormente, sua alteração para às 09h do dia seguinte (25/05/2017 – fl. 20) – o que realmente atesta que a viagem marcada para um dia, apenas se realizou no dia seguinte.

E, embora no bilhete de fl. 19 conste o nome da empresa "TAM", é de conhecimento público que a referida companhia aérea passou a operar, a partir de 05/05/2016, sob o nome "LATAM", após fusão comercial com a empresa aérea chilena "LAN".

A seu turno, era incumbência da ré comprovar a existência de fato impeditivo, modificativo ou extintivo do direito do autor (inc. II, art. 373, CPC) – o que, nos termos do § 3º, do art. 14, do CDC, poderia ter feito ao demonstrar que o defeito na prestação de serviços inexistiu ou ao constatar a culpa exclusiva do consumidor ou de terceiro  – o que não ocorreu no caso, conforme acima explicitado.

Em contestação, a ré não juntou qualquer documento que pudesse derruir a pretensão do autor. Tenho, ademais, que a ré não precisava esperar que o ônus da prova fosse invertido para que juntasse documentos aptos a corroborar a sua versão, a saber, de que tomou todas as providências para que não houvesse qualquer defeito na aeronave.


Especificamente no que pertine aos danos morais, é sabido que esse tipo de prejuízo é de difícil comprovação, por atingir valores essenciais, internos à pessoa, uma vez que não se exteriorizam. Desse modo, a eles não se podem aplicar as mesmas regras relacionadas às provas dos danos materiais, dadas as suas diferentes naturezas.


Consoante o entendimento de Sérgio Cavalhieri Filho, o dano moral pode ser entendido tanto em sentido estrito quanto em sentido amplo. Para o autor, o dano moral em sentido estrito diz respeito a uma ofensa em relação à dignidade da pessoa humana; e, em sentido amplo, refere-se a uma violação relacionada com algum dos direitos da personalidade. Nesse sentido, a dor e o sofrimento são consequências dessa ofensa moral, mas não propriamente as suas causas.

No caso sub judice, tenho que o atraso de voo, como no caso do autor, configura dano moral in re ipsa, ou seja, independe de prova do abalo. 

Nesse sentido, é o entendimento da jurisprudência estadual:

APELAÇÃO CÍVEL. DIREITO DO CONSUMIDOR. AÇÃO DE INDENIZAÇÃO POR DANOS MORAIS. EMPRESA DE TRANSPORTE AÉREO. ATRASO EM VOO DE APROXIMADAMENTE ONZE HORAS. SENTENÇA PROCEDENTE.   INSURGÊNCIA DA EMPRESA REQUERIDA. ATRASO RECONHECIDO. ALEGAÇÃO DE AFASTAMENTO DA RESPONSABILIDADE CIVIL POR CASO FORTUITO/FORÇA MAIOR, CONSUBSTANCIADO NA NECESSIDADE DE MANUTENÇÃO NÃO PROGRAMADA DA AERONAVE POR FORÇA DE PROBLEMAS MECÂNICOS. INSUBSISTÊNCIA. AUSÊNCIA DE PROVAS DA ALEGADA EXCLUDENTE DE ILICITUDE. SITUAÇÃO QUE CONFIGURA FALHA NO SERVIÇO. ABALO MORAL. DEVER DE INDENIZAR CONFIGURADO. EVENTO QUE ULTRAPASSA O MERO DISSABOR. PASSAGEIRO DESAMPARADO, QUE TEVE DE PERNOITAR NO AEROPORTO AGUARDANDO NOVO VOO POR SIGNIFICATIVO PERÍODO DE TEMPO, SEM QUE LHE FOSSE PRESTADA ASSISTÊNCIA PARA FINS DE ACOMODAÇÃO OU ALIMENTAÇÃO. "A postergação da viagem superior a quatro horas constitui falha no serviço de transporte aéreo contratado e gera o direito à devida assistência material e informacional ao consumidor lesado, independentemente da causa originária do atraso. O dano moral decorrente de atraso de voo prescinde de prova e a responsabilidade de seu causador opera-se in re ipsa em virtude do desconforto, da aflição e dos transtornos suportados pelo passageiro." (REsp 128.0372/SP, Min. Ricardo Villas Bôas Cieva, j. 07.10.2014)   QUANTUM INDENIZATÓRIO PEDIDO DE REDUÇÃO ACOLHIDO. RECURSO CONHECIDO E PARCIALMENTE PROVIDO. (TJSC, Apelação Cível n. NUMERO_PROC, de Criciúma, rel. Des. André Carvalho, Primeira Câmara de Direito Civil, j. 03-08-2017).

Desse modo, embora o autor não tenha juntado nenhuma prova que confirme o jantar de formatura no qual teria deixado de comparecer em virtude do cancelamento/atraso do voo, ainda assim o dano moral restou configurado.

Nesses termos, diante da certeza do dever de indenizar, passo agora à análise do quantum devido, a fim de estabelecer uma indenização justa, sem perder sua função inibitória da reiteração do ilícito.

A indenização pelos danos morais deve ser arbitrada com razoabilidade, devendo ter caráter penalizador para a parte obrigada na reparação, evitando-se, entretanto, enriquecimento indevido da parte beneficiada.

A esse respeito, e com muita propriedade, já se manifestou o e. TJ/SC, em acórdão da relatoria do i. Des. Volnei Carlin, in verbis:

"Para aferição dos fatores determinantes do prejuízo moral, deve o juiz, em se valendo da experiência e do bom senso (art. 335, CPC), aplicar o princípio arbitrium boni viri, exteriorizado pela doutrina e pela jurisprudência, nas circunstâncias do caso concreto (case law), na gravidade do dano, nas condições  do lesante e do lesado (punitive damages, como no direito da Comonn Law) e nas demais causas eficientes na produção da ofensa, sendo a indenização proporcional ao agravo sofrido (art. 5°, V, CRFB)  e apta a servir de elemento de coerção destinado a frear o ânimo do agressor, impedindo, desta forma, a recidiva" (Ap. cível n. 02.007879-0, de Sombrio, Rel. Des. Volnei Carlin, de 22.08.02).

Os critérios para a fixação do quantum indenizatório passam pela consideração do grau de culpa do obrigado, pela situação econômica das partes e pela natureza e importância das atividades comerciais que desenvolvem. 

Assim, tendo em vista o caráter compensatório e punitivo da indenização, no caso em tela, considerando que além do transtorno decorrente do atraso nenhum elemento agravador da conduta da requerida foi comprovado, parece razoável que a reparação pelo dano moral suportado pelo autor seja fixada no importe de R$ 5.000,00 (cinco mil reais), sobre o qual deverá incidir correção monetária a partir desta sentença, por se tratar de valor atualizado, e juros de mora desde o evento danoso – data programada para embarque – 24/05/2017.

No que pertine a correção monetária, registra-se:

"A correção monetária da indenização do dano moral inicia a partir da data do respectivo arbitramento; a retroação à data do ajuizamento da demanda implicaria corrigir o que já está atualizado" (STJ, Min. Ari Pargendler). "O termo inicial da correção monetária do valor do dano moral é a data em que for fixado" (REsp nº 376.900/SP, Rel. Min. Carlos Alberto Menezes Direito, j. 02/05/02). 

				

				

				II – Danos Materiais	


No tocante aos danos materiais, para que ocorra o dever de indenizar não bastam, "um ato ou conduta ilícita e o nexo causal; é necessário que tenha havido decorrente repercussão patrimonial negativa material [...] no acervo de bens, no patrimônio de quem reclama" .


O dano material indenizável, dessa forma, é aquele que acarreta uma diminuição no patrimônio, de modo que tal depreciação deve ser comprovada estreme de dúvidas. Inexistindo prova ou sendo ela insuficiente para delimitar o quantum, a indenização não é devida.

Outrossim, a Convenção de Montreal, em seu artigo 19, estabelece que: 

“O transportador é responsável pelo dano ocasionado por atrasos no transporte aéreo de passageiros, bagagem ou carga. Não obstante, o transportador não será responsável pelo dano ocasionado por atraso se prova que ele e seus prepostos adotaram todas as medidas que eram razoavelmente necessárias para evitar o dano ou que lhes foi impossível, a um e a outros, adotar tais medidas.”


E, o artigo 22, item 1, dispõe que: “1. Em caso de dano causado por atraso no transporte de pessoas, como se especifica no Artigo 19, a responsabilidade do transportador se limita a 4.150 Direitos Especiais de Saque por passageiro.”

No caso em exame, o autor alega que ter sofrido prejuízo material em razão da necessidade de ter que comprar nova passagem de trem de Madri para Murcia, bem como por ter gastos com seu seguro viagem, no valor referente a 01 (um) dia.


Compulsando-se dos autos, verifico que o documento acostado à fl. 17 realmente demonstra a compra de um bilhete "não reembolsável" para Murcia, com o embarque previsto para às 16h29min, do dia 25/05/2017. E, com relação ao seguro viagem, a quantia desembolsada encontra respaldo no documento juntado às fls. 21/22.

Observo, ainda, que ambos os documentos não foram impugnados pela ré e sua soma totaliza a quantia de R$ 148,52 (cento e quarenta e oito reais e cinquenta e dois centavos), dentro, portanto, do limite estabelecido pela normativa internacional.


P.R.I.

Florianópolis (SC), 02 de abril de 2018.


Andresa Bernardo 

 Juíza Substituta
