# Supplementary material for: Regression applied to legal judgments to predict compensation for immaterial damage
Source: PeerJ Comput Sci. 2023 Mar 23;9:e1225. doi: 10.7717/peerj-cs.1225 (PMC10280496; doi:10.7717/peerj-cs.1225)
Supplement: Supplemental Information 2 [file peerj-cs-09-1225-s002.zip › 190.txt]

Autos n° NUMERO_PROC 


Ação: Procedimento do Juizado Especial Cível/Cancelamento de vôo 

Autor: AUTOR


Réu: REU


Vistos, etc.


I. Relatório

Relatório dispensado na forma do artigo 38, caput, da Lei 9.099/95.

II. Fundamentação

Trata-se de Ação Indenizatória por Danos Morais ajuizada por AUTOR em face de Latam Airlines Brasil S/A, todos devidamente qualificados na inicial.

Aduziu, em síntese, que adquiriu passagens aéreas da requerida para viagem de ida e volta, no trecho Florianópolis/SC - São Paulo/SP e São Paulo/SP - Aracaju/SE, com embarque no dia 18/08/2017 e retorno no dia 21/08/2017.

Sustentou que no trecho de ida, o voo de São Paulo/SP até Aracaju/SE sofreu atraso e, posteriormente, foi cancelado. Alegou que o embarque foi efetivado somente às 11h do dia seguinte, gerando um atraso de 12 (doze) horas.

Afirmou que, com o atraso, passou menos tempo com seus familiares e teve sua estadia prejudicada o que lhe gerou abalo extrapatrimonial. Pleiteou, pois, a reparação pelos danos morais sofridos, valorando em R$ 10.000,00 (dez mil reais), bem como a inversão do ônus probatório.

Em contestação (fls. 28/54), a ré sustentou, em suma, que o voo contratado sofreu cancelamento em decorrência da readequação de malha aérea, configurando hipótese de caso fortuito e força maior - excludentes capazes de afastar sua responsabilidade.

Impugnou o pedido indenizatório formulado, alegando não haver prova do dano moral e inexistir nexo de causalidade entre a sua conduta os danos suportados pelo autor.

Julgo antecipadamente a lide, porquanto diante do permissivo legal disposto no inc. I do art. 355 do CPC/2015, entendo não ser necessária a produção de outras provas, sendo suficiente para a prolação de sentença as provas documentais colacionadas ao caderno.

De acordo com Cristiano Imhof e Bertha Steckert Rezende, o dispositivo, "conserva o mesmo sentido do artigo 330, caput, e incisos do CPC/1973" (Novo CPC Comentado – Rio de Janeiro: Lumen Juris, 2015, p. 355), de modo que continua atual a lição do Min. Sálvio de Figueiredo Teixeira, no sentido de que "presentes as condições que ensejam o julgamento antecipado da causa, é dever do juiz, e não mera faculdade, assim proceder". (Resp 2.832 - Rel. Min. Sálvio de Figueiredo).

E, inexistindo preliminares a serem apreciadas, passo à análise do caso. 

A controvérsia reside na possibilidade de responsabilização da ré pelos danos que o autor alega ter sofrido em virtude do atraso no voo contratado, o que teria prejudicado sua estadia com sua família.

Além disso, impende ressaltar que a presente demanda se consubstancia em relação de consumo – uma vez que as partes envolvidas na avença se enquadram nos conceitos de fornecedor e consumidor, dispostos nos arts. 3º e 2º da Lei 8.078/1990, respectivamente – sendo, portanto, imperioso que lhe sejam aplicados os preceitos insculpidos no Código de Defesa do Consumidor.

Nesse sentido, ressalta-se que a responsabilidade civil a ser aplicada ao caso é a objetiva, uma vez a empresa aérea ré, na qualidade de fornecedora de serviços, pode ser responsabilizada por eventuais defeitos na prestação destes (art. 14, CDC), independentemente da presença de culpa pelo evento danoso. 

	Como exemplo, colhe-se da jurisprudência:

APELAÇÃO CÍVEL. AÇÃO DE INDENIZAÇÃO POR DANOS MORAIS. ATRASO DE VOO. SENTENÇA DE PROCEDÊNCIA. INSURGÊNCIA DA REQUERIDA.   RESPONSABILIDADE CIVIL. ATRASO DE VOO E CONSEQUENTE PERDA DO VOO SUBSEQUENTE. CONSTATADA A FALHA NA PRESTAÇÃO DE SERVIÇO DA COMPANHIA AÉREA. RESPONSABILIDADE CIVIL OBJETIVA. DANO MORAL IN RE IPSA. [...] RECURSO CONHECIDO E PARCIALMENTE PROVIDO. (TJSC, Apelação Cível n. NUMERO_PROC, de Mondai, rel. Des. Rodolfo Cezar Ribeiro Da Silva Tridapalli, Quarta Câmara de Direito Civil, j. 30-10-2017).

	Ou seja, a responsabilidade civil, nesses casos, configura-se simplesmente pela demonstração do nexo causal entre as atividades desenvolvidas pelo fornecedor e o dano produzido.

Feitas essas ponderações, em análise dos autos, verifico que  o autor comprou passagem para o trecho São Paulo/Sergipe, com embarque para às 21h do dia 18 de agosto de 2017 (fl. 15). Ocorre que o voo foi cancelado/atrasou e o embarque ocorreu apenas às 11h do dia seguinte, acarretando um atraso de mais de 11 (onze) horas para a chegada no destino.

Embora o autor não tenha juntado qualquer documento que ateste que o embarque ocorreu às 11h no dia seguinte, o documento juntado à fl. 17 confirma, através de mensagem enviada pela requerida, que seu voo realmente foi cancelado. 

Ademais, a própria empresa ré assente que realocou o autor no próximo voo, conforme trecho da contestação: [...] "o que culminou com o atraso do voo inicialmente contratado pela parte Autora e sua realocação" (fl. 29). E, ainda: "a parte autora dentre as opções fornecidas pela Ré [...] optou pela realocação" (fl. 29).

In casu, observo, ainda, que embora a ré tenha afirmado que o voo realmente atrasou e que houve uma realocação (fl. 29), invocou, para justificar o cancelamento, a existência de caso fortuito ou de força maior – hipótese que seria capaz de afastar sua responsabilidade. 

Aduziu, nesse sentido, que houve uma readequação da malha aérea, hipótese que acarreta uma série de modificações nos horários dos voos, podendo, inclusive, gerar o cancelamento de alguns trechos, conforme ocorreu com o autor.

A alegação da ré, todavia, não merece prosperar.

Explico, mas não sem antes elucidar as lições de Fernando Noronha, sobre o tema, que ensina, com habitual propriedade, que: 

Característica essencial do caso fortuito ou de força maior em sentido amplo é ser ele sempre acontecimento inevitável. Mas verdadeiramente inevitável é somente o fato estranho à atividade da pessoa e que deixa esta na impossibilidade de agir, seja impedindo-a de obstar à sua ocorrência, na responsabilidade civil em sentido estrito (isto é, a resultante da violação de deveres gerais de neminem laedere), seja impedindo-a de realizar a prestação, nas obrigações negociais (isto é, nascidos de contratos e de negócios jurídicos unilaterais).

Essa característica de inevitabilidade está bem vincada no único preceito do Código Civil que procura caracterizar o caso fortuito ou de força maior: o parágrafo único do art. 393. Segundo este preceito, 'o caso fortuito ou de força maior verifica-se no fato necessário, cujos efeitos não era possível evitar ou impedir'.

[...]

As características da irresistibilidade e da imprevisibilidade são importantes, mas a nosso ver não são suficientes para caracterizar o caso fortuito ou de força maior. A elas há que acrescentar um terceiro requisito que é enfatizado sobretudo na doutrina e na jurisprudência francesa: a externidade. Se este requisito não estiver presente, não poderemos considerar o fato como sendo verdadeiramente inevitável. É que há fatos que são imprevisíveis e irresistíveis, mas que, devido à circunstância de estarem ligados à atividade desenvolvida por uma pessoa e só acontecerem devido a ela, não podem ser considerados inevitáveis: se a pessoa se abstivesse de atuar, eles não se verificariam (Direito das Obrigações, Saraiva, 2003, p. 623 a 626). 

Ou seja, entende-se que o caso fortuito ou de força maior capaz de quebrar o nexo causal, é aquele inevitável, irresistível e externo, fora da álea normal da atividade desenvolvida.

Nesse sentido, eximiu-se a requerida de apresentar quaisquer provas que corroborassem suas alegações, tais como declarações de autoridades, relatórios técnicos, ou simples notícia do fechamento do aeroporto e/ou modificação da "malha aérea" na data mencionada, ônus esse que lhe cabia, de acordo com o inc. II, do art. 373 do Código de Processo Civil. 

É o entendimento do Tribunal de Justiça de Santa Catarina: 

RECURSO INOMINADO. AÇÃO DE INDENIZAÇÃO POR DANOS MORAIS. CONTRATO DE TRANSPORTE AÉREO. VOO NACIONAL. CANCELAMENTO DO VOO. CÓDIGO DE DEFESA DO CONSUMIDOR. RESPONSABILIDADE CIVIL OBJETIVA. ALEGAÇÃO DE REESTRUTURAÇÃO DA MALHA AÉREA. EXCLUDENTE DE RESPONSABILIDADE NÃO VERIFICADA. FALHA NOS SERVIÇOS PRESTADOS. DEVER DE INDENIZAR CONFIGURADO (TJSC, Recurso Inominado n. NUMERO_PROC, Rel. Rudson Marcos, j. 09/02/2017 – grifou-se).

E ainda:

REESTRUTURAÇÃO DA MALHA AÉREA. SITUAÇÃO NÃO COMPROVADA. A necessidade de reorganizar a malha aérea não caracteriza caso fortuito ou força maior, sequer comprovada nos autos. Precedente: TJSC, Recurso Inominado n. NUMERO_PROC, da Capital, rel. Fernando Vieira Luiz, j. 24-09-2015. DANOS MORAIS. "Compete à companhia aérea o ônus da prova da alegação de que comunicou previamente a antecipação do horário do voo aos passageiros por meio de correio eletrônico. [...] A frustração da realização de viagem em razão da alteração unilateral do horário de voo é causa de transtornos e aflições que ultrapassam a esfera do mero dissabor e caracteriza o dano moral." (TJSC, Recurso Inominado n. NUMERO_PROC, de Tubarão, rel. Des. Giancarlo Bremer Nones, j. 04-10-2016 – grifou-se ).

Com efeito, inexistindo comprovação de que a empresa demandada de fato sofreu com a reestruuração da malha aérea no momento dos fatos,  inviável o reconhecimento da excludente levantada para quebra do nexo causal existente entre as atividades desenvolvidas e o dano causado.

Assim, estando presente o defeito na prestação de serviços e não configuradas a excludente mencionada, subsiste o dever de indenizar.


No caso em tela, verifico que o autor juntou bilhete em seu nome que comprova o voo para Aracaju às 21h do dia 18/08/2017 (fl. 15) e, posteriormente, sua alteração para às 21h e 40 min (fl. 16).

E, embora, não haja nos autos documento que comprove o embarque do autor às 11h do dia seguinte (19/08/2017), este juntou documento que comprova o cancelamento do voo inicial (fl. 17). Frisa-se, ainda, e conforme mencionado anteriormente, que a ré inclusive afirma que houve a realocação do autor em outro voo, destacando-se que era de sua incumbência comprovar fato impeditivo, modificativo ou extintivo do direito do autor.

Especificamente no que pertine aos danos morais, é sabido que esse tipo de prejuízo é de difícil comprovação, por atingir valores essenciais, internos à pessoa, uma vez que não se exteriorizam. Desse modo, a eles não se podem aplicar as mesmas regras relacionadas às provas dos danos materiais, dadas as suas diferentes naturezas.

Consoante o entendimento de Sérgio Cavalhieri Filho, o dano moral pode ser entendido tanto em sentido estrito quanto em sentido amplo. Para o autor, o dano moral em sentido estrito diz respeito a uma ofensa em relação à dignidade da pessoa humana; e, em sentido amplo, refere-se a uma violação relacionada com algum dos direitos da personalidade. Nesse sentido, a dor e o sofrimento são consequências dessa ofensa moral, mas não propriamente as suas causas.

No caso sub judice, tenho que o atraso de voo, como no caso do autor, configura dano moral in re ipsa, ou seja, independe de prova do abalo. 

Nesse sentido, é o entendimento da jurisprudência estadual:

APELAÇÃO CÍVEL. DIREITO DO CONSUMIDOR. AÇÃO DE INDENIZAÇÃO POR DANOS MORAIS. EMPRESA DE TRANSPORTE AÉREO. ATRASO EM VOO DE APROXIMADAMENTE ONZE HORAS. SENTENÇA PROCEDENTE.   INSURGÊNCIA DA EMPRESA REQUERIDA. ATRASO RECONHECIDO. ALEGAÇÃO DE AFASTAMENTO DA RESPONSABILIDADE CIVIL POR CASO FORTUITO/FORÇA MAIOR, CONSUBSTANCIADO NA NECESSIDADE DE MANUTENÇÃO NÃO PROGRAMADA DA AERONAVE POR FORÇA DE PROBLEMAS MECÂNICOS. INSUBSISTÊNCIA. AUSÊNCIA DE PROVAS DA ALEGADA EXCLUDENTE DE ILICITUDE. SITUAÇÃO QUE CONFIGURA FALHA NO SERVIÇO. ABALO MORAL. DEVER DE INDENIZAR CONFIGURADO. EVENTO QUE ULTRAPASSA O MERO DISSABOR. PASSAGEIRO DESAMPARADO, QUE TEVE DE PERNOITAR NO AEROPORTO AGUARDANDO NOVO VOO POR SIGNIFICATIVO PERÍODO DE TEMPO, SEM QUE LHE FOSSE PRESTADA ASSISTÊNCIA PARA FINS DE ACOMODAÇÃO OU ALIMENTAÇÃO. "A postergação da viagem superior a quatro horas constitui falha no serviço de transporte aéreo contratado e gera o direito à devida assistência material e informacional ao consumidor lesado, independentemente da causa originária do atraso. O dano moral decorrente de atraso de voo prescinde de prova e a responsabilidade de seu causador opera-se in re ipsa em virtude do desconforto, da aflição e dos transtornos suportados pelo passageiro." (REsp 128.0372/SP, Min. Ricardo Villas Bôas Cieva, j. 07.10.2014)   QUANTUM INDENIZATÓRIO PEDIDO DE REDUÇÃO ACOLHIDO. RECURSO CONHECIDO E PARCIALMENTE PROVIDO. (TJSC, Apelação Cível n. NUMERO_PROC, de Criciúma, rel. Des. André Carvalho, Primeira Câmara de Direito Civil, j. 03-08-2017).

Desse modo, diante da certeza do dever de indenizar, passo agora à análise do quantum devido, a fim de estabelecer uma indenização justa, sem perder sua função inibitória da reiteração do ilícito.

A indenização pelos danos morais deve ser arbitrada com razoabilidade, devendo ter caráter penalizador para a parte obrigada na reparação, evitando-se, entretanto, enriquecimento indevido da parte beneficiada. 

A esse respeito, e com muita propriedade, já se manifestou o e. TJ/SC, em acórdão da relatoria do i. Des. Volnei Carlin, in verbis:

"Para aferição dos fatores determinantes do prejuízo moral, deve o juiz, em se valendo da experiência e do bom senso (art. 335, CPC), aplicar o princípio arbitrium boni viri, exteriorizado pela doutrina e pela jurisprudência, nas circunstâncias do caso concreto (case law), na gravidade do dano, nas condições  do lesante e do lesado (punitive damages, como no direito da Comonn Law) e nas demais causas eficientes na produção da ofensa, sendo a indenização proporcional ao agravo sofrido (art. 5°, V, CRFB)  e apta a servir de elemento de coerção destinado a frear o ânimo do agressor, impedindo, desta forma, a recidiva" (Ap. cível n. 02.007879-0, de Sombrio, Rel. Des. Volnei Carlin, de 22.08.02).

Os critérios para a fixação do quantum indenizatório passam pela consideração do grau de culpa do obrigado, pela situação econômica das partes e pela natureza e importância das atividades comerciais que desenvolvem. 

Assim, tendo em vista o caráter compensatório e punitivo da indenização, no caso em tela, considerando que além do transtorno decorrente do atraso nenhum elemento agravador da conduta da requerida foi comprovado, parece razoável que a reparação pelo dano moral suportado pelo autor seja fixada no importe de R$ 4.000,00 (quatro mil reais).

	Após fixar o valor da indenização, cabe dizer que a correção monetária flui do arbitramento (enunciado 362 da Súmula do STJ) e os juros de mora da citação (falta de cumprimento dos deveres do contrato firmado entre as partes - (STJ, EDcl no REsp 400843 / RS, Relator Ministro CARLOS ALBERTO MENEZES DIREITO, j. em 09.08.2007).


P.R.I.


           Florianópolis, 05 de abril de 2018.


Andresa Bernardo 

Juíza Substituta
