# Supplementary material for: Regression applied to legal judgments to predict compensation for immaterial damage
Source: PeerJ Comput Sci. 2023 Mar 23;9:e1225. doi: 10.7717/peerj-cs.1225 (PMC10280496; doi:10.7717/peerj-cs.1225)
Supplement: Supplemental Information 2 [file peerj-cs-09-1225-s002.zip › 192.txt]

Autos n° NUMERO_PROC 

Ação: Procedimento do Juizado Especial Cível/PROC 

Autor: AUTOR


Réu: REU


Vistos, etc.


I. Relatório

Relatório dispensado na forma do artigo 38, caput, da Lei 9.099/95.


II. Fundamentação


Julgo antecipadamente o feito, porquanto a solução dos autos pode ser obtida da análise do direito que disciplina a matéria, bem como pelo fato de que as provas carreadas são suficientes para a formação de meu convencimento. Valho-me, pois, do art. 355, I, do Código de Processo Civil.

Além disso, impende ressaltar que a presente demanda se consubstancia em relação de consumo -  uma vez que as partes envolvidas na avença se enquadram nos conceitos de fornecedor e consumidor, dispostos nos arts. 3º e 2º da Lei 8.078/1990, respectivamente - sendo, portanto, imperioso que lhe sejam aplicados os preceitos insculpidos no Código de Defesa do Consumidor.

Infiro dos autos que na viagem referente ao trecho Florianópolis – São Paulo, devido a informação de problemas técnicos da aeronave, o voo marcado para o dia 26/05/2017, às 17:40 horas, foi cancelado e a parte autora somente conseguiu embarcar no voo com partida às 08:05 horas do dia seguinte. 

Alega o autor que, diante do cancelamento do voo, perdeu a oportunidade de participar do final da primeira noite na 11ª Feira Internacional de Produtos e Serviços para Parques, Buffets e Festas, evento para o qual havia se programado. Assim, requer a parte autora indenização pelos danos morais daí decorrentes na importância de R$ 20.000,00 (vinte mil reais).

Em sede de contestação, aduz a parte ré que o cancelamento do voo ocorreu em razão de um problema técnico na aeronave, o qual constitui excludente de responsabilidade do transportador, correspondendo a caso fortuito/força maior, ou seja, evento totalmente alheio à vontade da ré, a qual não teve qualquer participação ou culpa no ocorrido.

Da análise das provas acostadas aos autos, em especial os comprovantes de embarque e de confirmação de passagens, indicados às fls. 17/20, bem como das narrativas de ambas as partes, observo que é incontroverso o cancelamento do voo com destino a São Paulo no dia 26/05/2017, com previsão de saída às 17:40 horas, em virtude de problemas técnicos na aeronave, o que acarretou num atraso de mais de 14 (quatorze) horas.

No caso em apreço, a parte ré, contudo, eximiu-se de trazer aos autos quaisquer provas que corroborassem sua versão, qual seja, que tomou todas as providências necessárias para que não houvesse qualquer defeito na aeronave, ônus que lhe pertencia.

Ainda, acerca da tese de ocorrência de caso fortuito, é consabido que a necessidade de realização de reparo em aeronave não é capaz de excluir a responsabilidade do prestador de serviços, porquanto a situação é absolutamente previsível. 

Nesse sentido: 


TRANSPORTE AÉREO. REPARAÇÃO DE DANOS MORAIS. ATRASO DE VOO. MANUTENÇÃO DE AERONAVE. PROBLEMAS TÉCNICOS INSERTOS NOS RISCOS DA PRÓPRIA ATIVIDADE. PREVISIBILIDADE. RELAÇÃO DE CONSUMO. RESPONSABILIDADE OBJETIVA. FALHA NA PRESTAÇÃO DO SERVIÇO. FALTA DE ASSISTÊNCIA MATERIAL VERIFICADA. DANOS MORAIS DEVIDOS. SITUAÇÃO QUE ULTRAPASSA O MERO DISSABOR. ABALO ANÍMICO MANIFESTO. QUANTUM REPARATÓRIO. ARBITRAMENTO DO VALOR INDENIZATÓRIO QUE OBEDECE AOS DITAMES DA RAZOABILIDADE E PROPORCIONALIDADE. SENTENÇA MANTIDA POR SEUS PRÓPRIOS FUNDAMENTOS. "A alegada necessidade de manutenção da aeronave não isenta a companhia aérea de responsabilidade, porque a empresa deve programá-la com antecedência de molde a não prejudicar seus consumidores." (TJRS, Recurso Cível Nº 71005608872, Segunda Turma Recursal Cível, Turmas Recursais, Relator: Roberto Behrensdorf Gomes da Silva, Julgado em 29/07/2015). (TJSC, Recurso Inominado n. 2015.400550-5, de Criciúma, rel. Des. Giancarlo Bremer Nones, j. 02-08-2016) (grifei)


Quanto à ocorrência do dano moral em situações de atraso de voo, o simples fato de sua chegada ter demorado mais do que o planejado já enseja condenação da ré pelos danos advindos do atraso. É cristalina a angústia e o sofrimento vividos por quem necessita passar muito mais tempo do que o programado em aeroportos, agravada a situação no caso pelas idas e vindas ao aeroporto.

Nesse contexto, tratando-se de relação regida pelo código consumerista, comprovada a ocorrência do atraso (superior a 10 hs) e não existindo qualquer excludente de responsabilidade, deve a ré ser condenada a indenizar o autor pelos danos extrapatrimoniais experimentados.

Quanto aos danos morais, muito embora sejam presumidos os incômodos advindos de um atraso de voo, no caso dos autos não há dados precisos acerca de falha na prestação de assistência à parte acionante, como alimentação, transporte, hospedagem, o que será utilizado na gradação do dano moral suportado.

Destaca-se que embora a assistência seja o comportamento esperado de qualquer companhia aérea que tenha dado causa ao atraso do passageiro, é consabido que, em grande parte das vezes, isso não ocorre.

Ressalto, por fim, que, a perda do compromisso indicado na inicial, qual seja, participação no final do primeiro dia da 11ª Feita Internacional de Produtos e Serviços para Parques, Buffets e Festas não merece guarida. 

Isso porque o voo escolhido pelo autor estava previsto para chegada em São Paulo às 18:50 horas (fl. 19) e o encerramento do primeiro dia do evento estava marcado para as 20:00 horas (fl. 21); ou seja, ainda que não houvesse o cancelamento do voo, o autor não teria tempo hábil para chegar ao local, considerando o tempo para desembarque mais o deslocamento numa cidade como São Paulo.

Assim, tendo em vista os valores arbitrados em situações similares por essa magistrada, bem como ponderando o período de atraso – um pouco mais de 14 (quatorze) horas, sem perder de vista o caráter pedagógico e punitivo da cominação, entendo que a quantia de R$ 5.000,00 (cinco mil reais) mostra-se adequada a indenizar o autor pelos infortúnios vivenciados.

Após fixar o valor da indenização, cabe dizer que a correção monetária flui do arbitramento (enunciado 362 da Súmula do STJ) e os juros de mora da citação (falta de cumprimento dos deveres do contrato firmado entre as partes - (STJ, EDcl no REsp 400843 / RS, Relator Ministro CARLOS ALBERTO MENEZES DIREITO, j. em 09.08.2007).


P. R. I.

Arquivem-se oportunamente. 

Florianópolis (SC), 02 de abril de 2018.


Andresa Bernardo

Juíza Substituta
