# Supplementary material for: Regression applied to legal judgments to predict compensation for immaterial damage
Source: PeerJ Comput Sci. 2023 Mar 23;9:e1225. doi: 10.7717/peerj-cs.1225 (PMC10280496; doi:10.7717/peerj-cs.1225)
Supplement: Supplemental Information 2 [file peerj-cs-09-1225-s002.zip › 193.txt]

Autos n° NUMERO_PROC 


Ação: Procedimento do Juizado Especial Cível/PROC 

Autor: AUTOR


Réu: REU


	Vistos etc.


	I – Dispensado o relatório, nos termos do artigo 38, caput, in fine, da Lei nº 9.099/95.

II – Mérito.

Trata-se de Ação de Indenização por Danos Morais, ajuizada por AUTOR em face de REU, todos devidamente qualificados nos autos. 

Alegou o autor que adquiriu passagem da empresa ré para viajar de Porto Alegre/RS a Lisboa, em Portugal, com o objetivo de comparecer à cerimônia de titulação de mestrado de sua noiva e ao jantar comemorativo que aconteceria em seguida.

Aduziu que o embarque em Porto Alegre, que estava programado para ocorrer às 21h10min do dia 09/03/2017, foi cancelado, tendo sido efetivado somente no dia seguinte, no mesmo horário do voo previamente contratado. 

Afirmou que, diante do atraso de 24 (vinte e quatro) horas entre o embarque previsto e o embarque efetivo, não pode comparecer aos compromissos que motivaram a viagem. 

Pleiteou, pois, a reparação pelos danos morais sofridos, pugnando que este fosse arbitrado em aproximadamente 20 (vinte) salários mínimos, bem como a inversão do ônus probatório.

Em contestação (fls. 26/47), a ré sustentou, em suma, que o voo contratado sofreu cancelamento em decorrência da readequação de malha aérea, configurando hipótese de caso fortuito e força maior - excludentes capazes de afastar sua responsabilidade. Ademais, pugnou pela aplicação da Convenção de Montreal no caso.

Impugnou o pedido indenizatório formulado, alegando não haver prova do dano moral e inexistir nexo de causalidade entre a sua conduta os danos que o autor alega ter suportado.

Julgo antecipadamente a lide, porquanto diante do permissivo legal disposto no inc. I do art. 355 do CPC/2015, entendo não ser necessária a produção de outras provas, sendo suficiente para a prolação de sentença as provas documentais colacionadas ao caderno.

De acordo com Cristiano Imhof e Bertha Steckert Rezende, o dispositivo, "conserva o mesmo sentido do artigo 330, caput, e incisos do CPC/1973" (Novo CPC Comentado – Rio de Janeiro: Lumen Juris, 2015, p. 355), de modo que continua atual a lição do Min. Sálvio de Figueiredo Teixeira, no sentido de que "presentes as condições que ensejam o julgamento antecipado da causa, é dever do juiz, e não mera faculdade, assim proceder". (Resp 2.832 - Rel. Min. Sálvio de Figueiredo).

E, inexistindo preliminares a serem apreciadas, passo à análise do caso. 

A controvérsia reside na possibilidade de responsabilização da ré pelos danos que o autor alega ter sofrido em virtude do atraso no voo contratado, o que o teria impedido de comparecer à cerimônia de titulação do mestrado de sua noiva e posterior jantar de comemoração.

Os pedidos serão analisados com base no Código de Defesa do Consumidor, vez que as partes envolvidas na avença se enquadram nos conceitos de consumidor e fornecedor, consoante dispõem os arts. 2º e 3º do CDC, in verbis:

"Art. 2º Consumidor é toda pessoa física ou jurídica que adquire ou utiliza produto ou serviço como destinatário final.

"Art. 3º Fornecedor é toda pessoa física ou jurídica, pública ou privada, nacional ou estrangeira, bem como os entes despersonalizados, que desenvolvem atividade de produção, montagem, criação, construção, transformação, importação, exportação, distribuição ou comercialização de produtos ou prestação de serviços".

Nesse sentido, ressalta-se que a responsabilidade civil a ser aplicada ao caso é a objetiva, uma vez a empresa aérea ré, na qualidade de fornecedora de serviços, pode ser responsabilizada por eventuais defeitos na prestação destes (art. 14, CDC), independentemente da presença de culpa pelo evento danoso. 

	Como exemplo, colhe-se da jurisprudência:

APELAÇÃO CÍVEL. AÇÃO DE INDENIZAÇÃO POR DANOS MORAIS. ATRASO DE VOO. SENTENÇA DE PROCEDÊNCIA. INSURGÊNCIA DA REQUERIDA.   RESPONSABILIDADE CIVIL. ATRASO DE VOO E CONSEQUENTE PERDA DO VOO SUBSEQUENTE. CONSTATADA A FALHA NA PRESTAÇÃO DE SERVIÇO DA COMPANHIA AÉREA. RESPONSABILIDADE CIVIL OBJETIVA. DANO MORAL IN RE IPSA. [...] RECURSO CONHECIDO E PARCIALMENTE PROVIDO. (TJSC, Apelação Cível n. NUMERO_PROC, de Mondai, rel. Des. Rodolfo Cezar Ribeiro Da Silva Tridapalli, Quarta Câmara de Direito Civil, j. 30-10-2017).

	Ou seja, a responsabilidade civil, nesses casos, configura-se simplesmente pela demonstração do nexo causal entre as atividades desenvolvidas pelo fornecedor e o dano produzido.

Não há que se falar aqui da aplicação da Convenção de Montreal, conforme requer a ré, uma vez que o pedido limita-se a indenização por danos morais, não se aplicando a decisão do STF a respeito do tema, limitada aos pedidos de danos materiais.

Feitas essas ponderações, em análise dos autos, verifico que  o autor comprou passagem para o trecho Porto Alegre/Lisboa, com embarque para às 21h40min do dia 09/03/2017 (fl. 12/13). Ocorre que o voo foi cancelado/atrasou e o embarque ocorreu apenas 24 (vinte e quatro) horas após o programado.

Cumpre salientar que o autor não trouxe nenhum documento capaz de confirmar que o embarque ocorreu no dia seguinte, na mesma hora (10 de março de 2017, às 21h40min).

Observo, no entanto, que a própria empresa ré, à fl. 28, afirmou que "o voo que realizaria o trajeto Porto Alegre x Lisboa (TP118), em 09.03.2017 foi cancelado devido à falta de autorização da torre de comando para decolagem"(grifei).

E, à fl. 29, assentiu que realocou o autor para o voo do dia 10/03/2017, conforme trecho da contestação in verbis: [...] "Frisa-se que foi providenciada realocação no próximo voo disponível (TP2580) que decolou no dia 10.03.2017". 

In casu, observo que, embora a ré tenha afirmado que o voo realmente foi cancelado (fl. 28), invocou, para justificar o cancelamento, que a torre de comando não autorizou a decolagem devido a readequação da malha aérea.

A alegação da ré, todavia, não merece prosperar.

Explico, mas não sem antes elucidar as lições de Fernando Noronha, sobre o tema, que ensina, com habitual propriedade, que: 

Característica essencial do caso fortuito ou de força maior em sentido amplo é ser ele sempre acontecimento inevitável. Mas verdadeiramente inevitável é somente o fato estranho à atividade da pessoa e que deixa esta na impossibilidade de agir, seja impedindo-a de obstar à sua ocorrência, na responsabilidade civil em sentido estrito (isto é, a resultante da violação de deveres gerais de neminem laedere), seja impedindo-a de realizar a prestação, nas obrigações negociais (isto é, nascidos de contratos e de negócios jurídicos unilaterais).

Essa característica de inevitabilidade está bem vincada no único preceito do Código Civil que procura caracterizar o caso fortuito ou de força maior: o parágrafo único do art. 393. Segundo este preceito, 'o caso fortuito ou de força maior verifica-se no fato necessário, cujos efeitos não era possível evitar ou impedir'.

[...]

As características da irresistibilidade e da imprevisibilidade são importantes, mas a nosso ver não são suficientes para caracterizar o caso fortuito ou de força maior. A elas há que acrescentar um terceiro requisito que é enfatizado sobretudo na doutrina e na jurisprudência francesa: a externidade. Se este requisito não estiver presente, não poderemos considerar o fato como sendo verdadeiramente inevitável. É que há fatos que são imprevisíveis e irresistíveis, mas que, devido à circunstância de estarem ligados à atividade desenvolvida por uma pessoa e só acontecerem devido a ela, não podem ser considerados inevitáveis: se a pessoa se abstivesse de atuar, eles não se verificariam (Direito das Obrigações, Saraiva, 2003, p. 623 a 626). 

Ou seja, entende-se que o caso fortuito ou de força maior capaz de quebrar o nexo causal, é aquele inevitável, irresistível e externo, fora da álea normal da atividade desenvolvida.

Ademais, a simples alegação de falta de autorização da torre de comando e necessária readequação da malha aérea, por si só, não são capazes de afastar a responsabilidade da ré.

Nesse sentido, eximiu-se a requerida de apresentar quaisquer provas que corroborassem suas alegações, tais como declarações de autoridades, relatórios técnicos, ou a simples nota da torre de comando indeferindo a decolagem, ônus esse que lhe cabia, de acordo com o art. 373 do Código de Processo Civil.

É o entendimento do Tribunal de Justiça de Santa Catarina: 

RECURSO INOMINADO. AÇÃO DE INDENIZAÇÃO POR DANOS MORAIS. CONTRATO DE TRANSPORTE AÉREO. VOO NACIONAL. CANCELAMENTO DO VOO. CÓDIGO DE DEFESA DO CONSUMIDOR. RESPONSABILIDADE CIVIL OBJETIVA. ALEGAÇÃO DE REESTRUTURAÇÃO DA MALHA AÉREA. EXCLUDENTE DE RESPONSABILIDADE NÃO VERIFICADA. FALHA NOS SERVIÇOS PRESTADOS. DEVER DE INDENIZAR CONFIGURADO (TJSC, Recurso Inominado n. NUMERO_PROC, Rel. Rudson Marcos, j. 09/02/2017 – grifou-se).

E ainda:

REESTRUTURAÇÃO DA MALHA AÉREA. SITUAÇÃO NÃO COMPROVADA. A necessidade de reorganizar a malha aérea não caracteriza caso fortuito ou força maior, sequer comprovada nos autos. Precedente: TJSC, Recurso Inominado n. NUMERO_PROC, da Capital, rel. Fernando Vieira Luiz, j. 24-09-2015. DANOS MORAIS. "Compete à companhia aérea o ônus da prova da alegação de que comunicou previamente a antecipação do horário do voo aos passageiros por meio de correio eletrônico. [...] A frustração da realização de viagem em razão da alteração unilateral do horário de voo é causa de transtornos e aflições que ultrapassam a esfera do mero dissabor e caracteriza o dano moral." (TJSC, Recurso Inominado n. NUMERO_PROC, de Tubarão, rel. Des. Giancarlo Bremer Nones, j. 04-10-2016 – grifou-se ).

Com efeito, inexistindo comprovação de que a empresa demandada tomou as devidas cautelas para minimizar os prejuízos dos consumidores, em especial o do autor, inviável o reconhecimento da excludente levantada para quebra do nexo causal existente entre as atividades desenvolvidas e o dano causado.

Assim, estando presente o defeito na prestação de serviços e não configurada a excludente mencionada, subsiste o dever de indenizar.

Especificamente no que pertine aos danos morais, é sabido que esse tipo de prejuízo é de difícil comprovação, por atingir valores essenciais, internos à pessoa, uma vez que não se exteriorizam. Desse modo, a eles não se podem aplicar as mesmas regras relacionadas às provas dos danos materiais, dadas as suas diferentes naturezas.

No caso sub judice, tenho que o atraso de voo, como no caso do autor, configura dano moral in re ipsa, ou seja, independe de prova do abalo. 

Nesse sentido, é o entendimento da jurisprudência estadual:

APELAÇÃO CÍVEL. DIREITO DO CONSUMIDOR. AÇÃO DE INDENIZAÇÃO POR DANOS MORAIS. EMPRESA DE TRANSPORTE AÉREO. ATRASO EM VOO DE APROXIMADAMENTE ONZE HORAS. SENTENÇA PROCEDENTE.   INSURGÊNCIA DA EMPRESA REQUERIDA. ATRASO RECONHECIDO. ALEGAÇÃO DE AFASTAMENTO DA RESPONSABILIDADE CIVIL POR CASO FORTUITO/FORÇA MAIOR, CONSUBSTANCIADO NA NECESSIDADE DE MANUTENÇÃO NÃO PROGRAMADA DA AERONAVE POR FORÇA DE PROBLEMAS MECÂNICOS. INSUBSISTÊNCIA. AUSÊNCIA DE PROVAS DA ALEGADA EXCLUDENTE DE ILICITUDE. SITUAÇÃO QUE CONFIGURA FALHA NO SERVIÇO. ABALO MORAL. DEVER DE INDENIZAR CONFIGURADO. EVENTO QUE ULTRAPASSA O MERO DISSABOR. PASSAGEIRO DESAMPARADO, QUE TEVE DE PERNOITAR NO AEROPORTO AGUARDANDO NOVO VOO POR SIGNIFICATIVO PERÍODO DE TEMPO, SEM QUE LHE FOSSE PRESTADA ASSISTÊNCIA PARA FINS DE ACOMODAÇÃO OU ALIMENTAÇÃO. "A postergação da viagem superior a quatro horas constitui falha no serviço de transporte aéreo contratado e gera o direito à devida assistência material e informacional ao consumidor lesado, independentemente da causa originária do atraso. O dano moral decorrente de atraso de voo prescinde de prova e a responsabilidade de seu causador opera-se in re ipsa em virtude do desconforto, da aflição e dos transtornos suportados pelo passageiro." (REsp 128.0372/SP, Min. Ricardo Villas Bôas Cieva, j. 07.10.2014)   QUANTUM INDENIZATÓRIO PEDIDO DE REDUÇÃO ACOLHIDO. RECURSO CONHECIDO E PARCIALMENTE PROVIDO. (TJSC, Apelação Cível n. NUMERO_PROC, de Criciúma, rel. Des. André Carvalho, Primeira Câmara de Direito Civil, j. 03-08-2017).

Desse modo, embora o autor não tenha juntado nenhuma prova que confirme a cerimônia de titulação do mestrado de sua noiva, nem o posterior jantar de comemoração – compromissos nos quais teria deixado de comparecer em virtude do cancelamento/atraso do voo – ainda assim o dano moral restou configurado.

Nesses termos, diante da certeza do dever de indenizar, passo agora à análise do quantum devido, a fim de estabelecer uma indenização justa, sem perder sua função inibitória da reiteração do ilícito.

Os critérios para a fixação do quantum indenizatório passam pela consideração do grau de culpa do obrigado, pela situação econômica das partes e pela natureza e importância das atividades comerciais que desenvolvem. 

Assim, tendo em vista o caráter compensatório e punitivo da indenização, no caso em tela, considerando que além do transtorno decorrente do atraso nenhum elemento agravador da conduta da requerida foi comprovado, parece razoável que a reparação pelo dano moral suportado pelo autor seja fixada no importe de R$ 5.000,00 (cinco mil reais).

	Após fixar o valor da indenização, cabe dizer que a correção monetária flui do arbitramento (enunciado 362 da Súmula do STJ) e os juros de mora da citação (falta de cumprimento dos deveres do contrato firmado entre as partes - (STJ, EDcl no REsp 400843 / RS, Relator Ministro CARLOS ALBERTO MENEZES DIREITO, j. em 09.08.2007).

	
P.R.I.

Transitada em julgado, arquive-se


Florianópolis (SC), 20 de abril de 2018.


Andresa Bernardo 

 Juíza Substituta
