# Supplementary material for: Regression applied to legal judgments to predict compensation for immaterial damage
Source: PeerJ Comput Sci. 2023 Mar 23;9:e1225. doi: 10.7717/peerj-cs.1225 (PMC10280496; doi:10.7717/peerj-cs.1225)
Supplement: Supplemental Information 2 [file peerj-cs-09-1225-s002.zip › 194.txt]

Autos n° NUMERO_PROC 


Ação: Procedimento do Juizado Especial Cível/Atraso de vôo 

Autor: AUTOR


Réu: REU


	Vistos etc.


	I  Dispensado o relatório, nos termos do artigo 38, caput, in fine, da Lei nº 9.099/95.


II – Fundamentação


Trata-se de Ação de Indenização por Danos Morais ajuizada por AUTOR em face de OceanAir Linhas Aéreas S/A e Trans American Airlines S.A. - TACA PERU.

Alegou o autor que adquiriu passagem das empresas rés para viajar de Porto Alegre a San Salvador, de forma que o voo de ida estava programado para o dia 02/05/2017, enquanto o de volta, para 09/05/2017. Informou, ainda, que em ambos os trechos (ida e volta) haveria uma escala em Lima, no Peru. 

Aduziu que o voo de volta, cujo embarque estava previsto para ocorrer às 15h30min, em San Salvador, contou com mais de duas horas de atraso e apenas decolou com destino à Lima, no Peru, às 18h30min.

Afirmou que, com a demora, perdeu o voo de conexão em Lima, com destino à Porto Alegre e, posteriormente, o voo de Porto Alegre à Florianópolis, que estava marcado para às 07h43min, do dia 10/05/2017.

Sustentou que, diante de tais circunstâncias, conseguiu chegar na capital gaúcha apenas às 04h50min, do dia 11/05/2017, perdendo um dia de férias e o aniversário de sua esposa. 

Pleiteou, pois, a reparação pelos danos morais sofridos, valorando-os em R$ 37.400,00 (trinta e sete mil e quatrocentos reais) e a inversão do ônus da prova. 

A requerida OceanAir, em sede de contestação, alegou ser parte ilegítima na presente ação e requereu, assim, sua exclusão do polo passivo e o chamamento ao processo da companhia TACA-PERU, companhia que operacionalizou o voo do autor e, subsidiariamente, a improcedência dos pedidos iniciais. 

A empresa Trans American Airlines S.A. – TACA PERU compareceu espontaneamente aos autos, reconhecendo sua responsabilidade contratual na demanda e sustentou, em suma, que o atraso constatado se deu por motivo de força maior (falha técnica de última hora); que o serviço prestado ocorreu dentro dos limites estabelecidos pelo órgão regulamentador e que prestou a devida assistência, não havendo dano moral a ser indenizado.

Julgo antecipadamente lide, porquanto diante do permissivo legal disposto no inc. I do art. 355 do CPC/2015, entendo não ser necessária a produção de outras provas, sendo suficiente para a prolação de sentença as provas documentais colacionadas ao caderno.

De acordo com Cristiano Imhof e Bertha Steckert Rezende, o dispositivo, "conserva o mesmo sentido do artigo 330, caput, e incisos do CPC/1973" (Novo CPC Comentado  Rio de Janeiro: Lumen Juris, 2015, p. 355), de modo que continua atual a lição do Min. Sálvio de Figueiredo Teixeira, no sentido de que "presentes as condições que ensejam o julgamento antecipado da causa, é dever do juiz, e não mera faculdade, assim proceder". (Resp 2.832 - Rel. Min. Sálvio de Figueiredo).

No caso em tela, verifica-se que a ré Ocean Air Linhas Aéreas S/A, alegou preliminar de ilegitimidade passiva, por entender que não teve qualquer participação no episódio ocorrido com o autor. 

Sustentou, para corroborar suas alegações, que se trata de uma empresa brasileira, que opera voos domésticos, dentro do território brasileiro e não opera trechos internacionais, como foram os contratados pelo requerente. 

E, em análise à documentação acostada pelo autor (fls.13/14 e 16), observa-se que a confirmação do voo é feita perante a empresa Avianca (nome fantasia da Ocean Air Linhas Aéreas), enquanto que sua operacionalização é realizada pela Trans American Airlines (Taca Peru).    

Todavia, em que pese a alegação de que falha técnica que teria motivado o atraso tenha ocorrido na aeronave da empresa Trans American Airlines (Taca Peru) sabe-se que, em se tratando de relação de consumo, toda a cadeia de fornecedores é solidariamente responsável pelos vícios do produto ou do serviço, nos termos dos arts. 7º, parágrafo único, e 18, ambos do CDC. 

Assim, por integrarem a mesma cadeia de fornecimento e, considerando que a ré Trans American Airlines (Taca Peru) veio espontaneamente aos autos, tenho que prevalece a responsabilidade solidária entre as rés quanto às falhas na prestação do serviço de transporte aéreo e afasto a preliminar de ilegitimidade passiva aventada pela ré Ocean Air Linhas Aéreas.

Passo, pois à análise do caso, quanto às duas requeridas. 

A controvérsia reside na possibilidade de responsabilização, bem como do dever de indenizar da ré pelos danos morais que o autor alega ter sofrido em virtude do atraso no voo contratado.

Além disso, impende ressaltar que a presente demanda se consubstancia em relação de consumo, vez que as partes envolvidas na avença se enquadram nos conceitos de consumidor e fornecedor, consoante dispõem os arts. 2º e 3º do Código de Defesa do Consumidor, in verbis:

"Art. 2º Consumidor é toda pessoa física ou jurídica que adquire ou utiliza produto ou serviço como destinatário final.

"Art. 3º Fornecedor é toda pessoa física ou jurídica, pública ou privada, nacional ou estrangeira, bem como os entes despersonalizados, que desenvolvem atividade de produção, montagem, criação, construção, transformação, importação, exportação, distribuição ou comercialização de produtos ou prestação de serviços".

Nesse sentido, ressalta-se que a responsabilidade civil a ser aplicada ao caso é a objetiva, uma vez a empresa aérea ré, na qualidade de fornecedora de serviços, pode ser responsabilizada por eventuais defeitos na prestação destes (art. 14, CDC), independentemente da presença de culpa pelo evento danoso.

Como exemplo, colhe-se da jurisprudência:

APELAÇÃO CÍVEL. AÇÃO DE INDENIZAÇÃO POR DANOS MORAIS. ATRASO DE VOO. SENTENÇA DE PROCEDÊNCIA. INSURGÊNCIA DA REQUERIDA.   RESPONSABILIDADE CIVIL. ATRASO DE VOO E CONSEQUENTE PERDA DO VOO SUBSEQUENTE. CONSTATADA A FALHA NA PRESTAÇÃO DE SERVIÇO DA COMPANHIA AÉREA. RESPONSABILIDADE CIVIL OBJETIVA. DANO MORAL IN RE IPSA. [...] RECURSO CONHECIDO E PARCIALMENTE PROVIDO. (TJSC, Apelação Cível n. NUMERO_PROC, de Mondai, rel. Des. Rodolfo Cezar Ribeiro Da Silva Tridapalli, Quarta Câmara de Direito Civil, j. 30-10-2017).

	Ou seja, a responsabilidade civil, nesses casos, configura-se simplesmente pela demonstração do nexo causal entre as atividades desenvolvidas pelo fornecedor e o dano produzido.

Feitas essas ponderações, em análise dos autos, verifico que  o autor comprou passagem para o trecho San Salvador/Lima, com previsão de saída para às 15h30min, do dia 09/05/2017 e chegada às 20h40min, no mesmo dia (fl. 14). 

Ocorre que o voo atrasou e o embarque ocorreu apenas às 18h30min, acarretando um atraso de mais três horas para chegar em Lima e fazendo com que o autor perdesse o voo de Lima, no Peru até Porto Alegre/RS (fl. 16) e, posteriormente, o voo de Porto Alegre/RS até Florianópolis/SC (fl. 17). 

In casu, observo que, embora a ré tenha afirmado que o voo realmente sofreu um atraso (fl. 86), invocou, para justificar o ocorrido, a existência de caso fortuito ou de força maior  hipótese que seria capaz de afastar sua responsabilidade. 

Aduziu, nesse sentido, que o atraso do voo do autor ocorreu por "falha técnica de última hora na aeronave"(fl. 85) que, de forma imprevisível, precisou de manutenção.

A alegação da ré, todavia, não merece prosperar.

Explico, mas não sem antes elucidar as lições de Fernando Noronha, sobre o tema, que ensina, com habitual propriedade, que: 

Característica essencial do caso fortuito ou de força maior em sentido amplo é ser ele sempre acontecimento inevitável. Mas verdadeiramente inevitável é somente o fato estranho à atividade da pessoa e que deixa esta na impossibilidade de agir, seja impedindo-a de obstar à sua ocorrência, na responsabilidade civil em sentido estrito (isto é, a resultante da violação de deveres gerais de neminem laedere), seja impedindo-a de realizar a prestação, nas obrigações negociais (isto é, nascidos de contratos e de negócios jurídicos unilaterais).

Essa característica de inevitabilidade está bem vincada no único preceito do Código Civil que procura caracterizar o caso fortuito ou de força maior: o parágrafo único do art. 393. Segundo este preceito, 'o caso fortuito ou de força maior verifica-se no fato necessário, cujos efeitos não era possível evitar ou impedir'.

[...]

As características da irresistibilidade e da imprevisibilidade são importantes, mas a nosso ver não são suficientes para caracterizar o caso fortuito ou de força maior. A elas há que acrescentar um terceiro requisito que é enfatizado sobretudo na doutrina e na jurisprudência francesa: a externidade. Se este requisito não estiver presente, não poderemos considerar o fato como sendo verdadeiramente inevitável. É que há fatos que são imprevisíveis e irresistíveis, mas que, devido à circunstância de estarem ligados à atividade desenvolvida por uma pessoa e só acontecerem devido a ela, não podem ser considerados inevitáveis: se a pessoa se abstivesse de atuar, eles não se verificariam (Direito das Obrigações, Saraiva, 2003, p. 623 a 626). 

Ou seja, entende-se que o caso fortuito ou de força maior capaz de quebrar o nexo causal, é aquele inevitável, irresistível e externo, fora da álea normal da atividade desenvolvida.

O caso fortuito ou de força maior invocado pela requerida, no entanto, é o fortuito interno, aquele que decorre do próprio risco de sua atividade econômica e que não tem o condão de afastar sua responsabilidade.

Nestes termos, é a jurisprudência do e. TJSC:

APELAÇÃO CÍVEL. AÇÃO INDENIZATÓRIA. TRANSPORTE AÉREO. ATRASO DE VOO. SENTENÇA DE PROCEDÊNCIA. RECURSO DA DEMANDADA. APLICABILIDADE DO CÓDIGO DE DEFESA DO CONSUMIDOR. PEDIDO DE REFORMA DA SENTENÇA AO ARGUMENTO DE QUE O ATRASO DO VOO DECORREU DE CASO FORTUITO  OU  FORÇA  MAIOR.  INSUBSISTÊNCIA.  MANUTENÇÃO NA AERONAVE QUE CONFIGURA FORTUITO INTERNO. APLICAÇÃO DA TEORIA DO RISCO DA ATIVIDADE- ECONÔMICA. RESPONSABILIDADE OBJETIVA RECONHECIDA. INTELIGÊNCIA DO ARTIGO 14 DO CÓDIGO DE DEFESA DO CONSUMIDOR. PLEITO DE AFASTAMENTO DA  CONDENAÇÃO POR DANOS MORAIS. INSUBSISTÊNCIA. ATRASO DESARRAZOADO E DESPROPORCIONAL DO VOO DOS AUTORES POR APROXIMADAMENTE 5 (CINCO) HORAS. PASSAGEIROS EM CONEXÃO INTERNACIONAL OBRIGADOS A PERNOITAR NO AEROPORTO. REQUERIDA, ADEMAIS, QUE DEIXOU DE PRESTAR QUALQUER TIPO DE ASSISTÊNCIA E/OU INFORMAÇÃO AOS CONSUMIDORES. OFENSA À INTEGRIDADE PSÍQUICA DOS REQUERENTES DEMONSTRADA. ABALO MORAL CONFIGURADO. PRECEDENTES JURISPRUDENCIAIS DO SUPERIOR TRIBUNAL DE JUSTIÇA E DESTE TRIBUNAL. INDENIZAÇÃO MANTIDA. PEDIDO DE MINORAÇÃO DO QUANTUM INDENIZATÓRIO FIXADO A TÍTULO DE DANOS MORAIS PARA CADA UM DOS QUATRO AUTORES. INSUBSISTÊNCIA. VALOR ADEQUADO À EXTENSÃO DO DANO. OBSERVÂNCIA, ADEMAIS, DOS PRINCÍPIOS DA RAZOABILIDADE E PROPORCIONALIDADE. MANTIDO O CARÁTER PEDAGÓGICO E INIBIDOR DA REPRIMENDA. SENTENÇA MANTIDA. HONORÁRIOS RECURSAIS. MAJORAÇÃO DA VERBA HONORÁRIA, EX VI DO ARTIGO 85, § 11, DO NOVO CÓDIGO DE PROCESSO CIVIL. RECURSO CONHECIDO E DESPROVIDO. (TJSC,

Apelação Cível n. NUMERO_PROC, da Capital, rel. Des. Denise Volpato, Sexta Câmara de Direito Civil, j. 06-03-2018).

E:

APELAÇÃO CÍVEL. AÇÃO DE INDENIZAÇÃO POR DANOS MORAIS. SENTENÇA DE PROCEDÊNCIA. EMPRESA DE TRANSPORTE AÉREO. ATRASO NO VOO. PLEITO DE AFASTAMENTO DA RESPONSABILIDADE CIVIL, POR MOTIVO DE FORÇA MAIOR (MANUTENÇÃO DA AERONAVE). INSUBSISTÊNCIA. RESPONSABILIDADE OBJETIVA (ART. 14, CDC). FALHA NA PRESTAÇÃO DO SERVIÇO. ATRASO NO VOO QUE CULMINOU NA PERDA DE PASSEIO EM VIAGEM DE FÉRIAS PROGRAMADA EM FAMÍLIA. ABALO MORAL CONFIGURADO. DEVER DE INDENIZAR. QUANTUM INDENIZATÓRIO. QUANTIA QUE COMPENSA O DANO SUPORTADO PELA VÍTIMA E GUARDA CORRESPONDÊNCIA COM O CARÁTER SANCIONATÓRIO DA CONDENAÇÃO. DESPROVIMENTO. "A postergação da viagem superior a quatro horas constitui falha no serviço de transporte aéreo contratado e gera o direito à devida assistência material e informacional ao consumidor lesado, independentemente da causa originária do atraso. O dano moral decorrente  de atraso de voo prescinde de prova e a responsabilidade de seu causador opera-se in re ipsa em virtude do desconforto, da aflição e dos transtornos suportados pelo passageiro." (REsp 1280372/SP, Min. Ricardo Villas Bôas Cieva, j. 07.10.2014). (TJSC, Apelação Cível n.  NUMERO_PROC, de Criciúma, rel. Des. Domingos Paludo, Primeira Câmara de Direito Civil, j. 15-12-2016).


Frisa-se, mais uma vez, ser objetiva a responsabilidade civil das empresas rés, devendo contar com estrutura suficiente para contornar problemas relacionados ao próprio desenvolvimento de suas atividades  manutenção de suas aeronaves , no mínimo assegurando aos consumidores o direito à correta informação, a fim de evitar ou minimizar seus prejuízos.


Com efeito, inexistindo comprovação de que a empresa demandada tomou as devidas cautelas para minimizar os prejuízos dos consumidores, em especial o do autor, inviável o reconhecimento da excludente levantada para quebra do nexo causal existente entre as atividades desenvolvidas e o dano causado. 


Assim, estando presente o defeito na prestação de serviços e não configurada a excludente mencionada, subsiste o dever de indenizar.


Especificamente no que pertine aos danos morais, é sabido que esse tipo de prejuízo é de difícil comprovação, por atingir valores essenciais, internos à pessoa, uma vez que não se exteriorizam. Desse modo, a eles não se podem aplicar as mesmas regras relacionadas às provas dos danos materiais, dadas as suas diferentes naturezas.


Assim, mesmo que a ré comprovasse que forneceu toda a assistência material ao autor – o que é o mínimo esperado, ainda assim o pleito de danos morais seria analisado em separado, afinal embora tenham naturezas jurídicas distintas, podem se originar a partir do mesmo ato ilícito. 

No caso sub judice, tenho que o atraso de voo, como no caso do autor, configura dano moral in re ipsa, ou seja, independe de prova do abalo. 

Nesse sentido, é o entendimento da jurisprudência estadual:

APELAÇÃO CÍVEL. DIREITO DO CONSUMIDOR. AÇÃO DE INDENIZAÇÃO POR DANOS MORAIS. EMPRESA DE TRANSPORTE AÉREO. ATRASO EM VOO DE APROXIMADAMENTE ONZE HORAS. SENTENÇA PROCEDENTE.   INSURGÊNCIA DA EMPRESA REQUERIDA. ATRASO RECONHECIDO. ALEGAÇÃO DE AFASTAMENTO DA RESPONSABILIDADE CIVIL POR CASO FORTUITO/FORÇA MAIOR, CONSUBSTANCIADO NA NECESSIDADE DE MANUTENÇÃO NÃO PROGRAMADA DA AERONAVE POR FORÇA DE PROBLEMAS MECÂNICOS. INSUBSISTÊNCIA. AUSÊNCIA DE PROVAS DA ALEGADA EXCLUDENTE DE ILICITUDE. SITUAÇÃO QUE CONFIGURA FALHA NO SERVIÇO. ABALO MORAL. DEVER DE INDENIZAR CONFIGURADO. EVENTO QUE ULTRAPASSA O MERO DISSABOR. PASSAGEIRO DESAMPARADO, QUE TEVE DE PERNOITAR NO AEROPORTO AGUARDANDO NOVO VOO POR SIGNIFICATIVO PERÍODO DE TEMPO, SEM QUE LHE FOSSE PRESTADA ASSISTÊNCIA PARA FINS DE ACOMODAÇÃO OU ALIMENTAÇÃO. "A postergação da viagem superior a quatro horas constitui falha no serviço de transporte aéreo contratado e gera o direito à devida assistência material e informacional ao consumidor lesado, independentemente da causa originária do atraso. O dano moral decorrente de atraso de voo prescinde de prova e a responsabilidade de seu causador opera-se in re ipsa em virtude do desconforto, da aflição e dos transtornos suportados pelo passageiro." (REsp 128.0372/SP, Min. Ricardo Villas Bôas Cieva, j. 07.10.2014)   QUANTUM INDENIZATÓRIO PEDIDO DE REDUÇÃO ACOLHIDO. RECURSO CONHECIDO E PARCIALMENTE PROVIDO. (TJSC, Apelação Cível n. NUMERO_PROC, de Criciúma, rel. Des. André Carvalho, Primeira Câmara de Direito Civil, j. 03-08-2017).

Desse modo, tendo em vista todos os transtornos por que passou o autor – perda de conexão derivada de atraso injustificado de voo -  conclui-se que o dano moral restou configurado.

Nesses termos, diante da certeza do dever de indenizar, passo agora à análise do quantum devido, a fim de estabelecer uma indenização justa, sem perder sua função inibitória da reiteração do ilícito.

Os critérios para a fixação do quantum indenizatório passam pela consideração do grau de culpa do obrigado, pela situação econômica das partes e pela natureza e importância das atividades comerciais que desenvolvem. 

Assim, tendo em vista o caráter compensatório e punitivo da indenização, no caso em tela, considerando que além do transtorno decorrente do atraso nenhum elemento agravador da conduta da requerida foi comprovado, parece razoável que a reparação pelo dano moral suportado pelo autor seja fixada no importe de R$ 3.000,00 (três mil reais). 

	Após fixar o valor da indenização, cabe dizer que a correção monetária flui do arbitramento (enunciado 362 da Súmula do STJ) e os juros de mora da citação (falta de cumprimento dos deveres do contrato firmado entre as partes - (STJ, EDcl no REsp 400843 / RS, Relator Ministro CARLOS ALBERTO MENEZES DIREITO, j. em 09.08.2007).


P. R. I.

	Florianópolis, 20 de abril de 2018.


Andresa Bernardo 

Juíza Substituta
