# Supplementary material for: Regression applied to legal judgments to predict compensation for immaterial damage
Source: PeerJ Comput Sci. 2023 Mar 23;9:e1225. doi: 10.7717/peerj-cs.1225 (PMC10280496; doi:10.7717/peerj-cs.1225)
Supplement: Supplemental Information 2 [file peerj-cs-09-1225-s002.zip › 195.txt]

Autos n° NUMERO_PROC 

Ação: Procedimento do Juizado Especial Cível/PROC 

Autor: AUTOR


Réu: REU


Vistos, etc.

I – RELATÓRIO

Relatório dispensado, nos termos do art. 38 da Lei 9.099/1995.

II - FUNDAMENTAÇÃO


Julgo antecipadamente o feito, porquanto a solução dos autos pode ser obtida através da análise do direito que disciplina a matéria, bem como pelo fato de que as provas carreadas são suficientes para a formação de meu convencimento. Valho-me, pois, do art. 355, I, do Código de Processo Civil.

Além disso, impende ressaltar que a presente demanda se consubstancia em relação de consumo - uma vez que as partes envolvidas na avença se enquadram nos conceitos de fornecedor e consumidor, dispostos nos arts. 3º e 2º da Lei 8.078/1990, respectivamente - sendo, portanto, imperioso que lhe sejam aplicados os preceitos insculpidos no Código de Defesa do Consumidor.

Sustentam os autores que adquiriram passagens aéreas da ré para o trecho Florianópolis/João Pessoa, no dia 11/07/2017, com escala em Guarulhos, com chegada prevista ao destino final às 14h35min. Contudo, por conta de falha na operação do transporte, chegaram apenas às 01h55min do dia 18/11/2017, razão pela qual postulam a condenação da ré ao pagamento de indenização pelos danos morais decorrentes do atraso vivenciado, bem como reparação por diária de hotel e transfer de aeroporto perdidas.

Em sede de contestação, pela ré foi aduzido que o motivo do atraso foi o mau tempo, circunstância que excluiria sua responsabilidade. Além disso, asseverou  a inexistência de danos morais indenizáveis.

O art. 734 do Código Civil estipula que o transportador responde pelos danos causados às pessoas transportadas e suas bagagens, salvo motivo de força maior, sendo nula qualquer cláusula excludente da responsabilidade.  

No caso dos autos, verifico que a ré apresentou tela de seu sistema interno (fl. 28) e fragmento de notícia (fl. 29), a fim de comprovar o mau tempo na data dos fatos. Entendo que somente essas provas não bastam para excluir a responsabilidade da ré.

Em primeiro lugar, a notícia apresentada informa apenas que houve fechamento de dois aeroportos, sem especificar quais. Menciona, ainda, que um voo que partia do aeroporto de Florianópolis sofreu atraso ínfimo, cerca de trinta minutos. Ademais, o documento à fl. 28, que teria sido emitido pela ANAC, vem desacompanhado de qualquer fonte que permita checar sua veracidade, não fazendo referência a documento oficial.

Desse modo, ainda que estivesse chovendo na cidade de origem, não há qualquer informação acerca do fechamento dos aeroportos, ou seja, outras companhias aéreas continuaram a realizar seus itinerários normalmente. 

Nesse sentido, entendo que o mau tempo não serve como justificativa para o atraso relatado, que motivou a perda da conexão.

Em situação similar, já decidiu o Tribunal de Justiça de Santa Catarina: 

O pouso e a decolagem não se operam de forma automática, pela simples vontade de passageiros ou da própria companhia aérea. Em nome da segurança do voo, podem ocorrer atrasos ou mesmo cancelamento de determinados voos. Entretanto, compete à companhia aérea a prova documental, oriunda de órgãos oficiais reconhecidos, de que determinados vôos foram cancelados por circunstâncias absolutamente alheias à vontade da empresa, prova que não pode ser relegada à juntada de extratos com complexas siglas e de interpretação duvidosa, mormente quando outras companhias aéreas estariam operando normalmente no mesmo aeródromo. A prova de caso fortuito ou de força maior que impediu o cumprimento do contrato de transporte pertence à companhia aérea. (TJSC, Apelação Cível n. 2008.601118-2, de Rio do Sul, rel. Des. Leandro Passig Mendes , j. 27-10-2008)

Não havendo excludente de responsabilidade e tratando-se de contrato de transporte regido pelo Código de Defesa do Consumidor, imperioso que a ré seja condenada a indenizar os acionantes pelos transtornos vivenciados. Isso porque os danos extrapatrimoniais advindos do atraso no voo operam-se in re ipsa, por força do simples fato da sua violação em virtude do desconforto, da aflição e dos transtornos suportados pelo passageiro. (STJ. REsp 299.532/SP. Rel. Des. convocado Honildo Amaral de Mello Castro. Julg. 27/10/09).

Acerca do quanto devido, inexistentes parâmetros objetivos para a fixação do dano moral e estando este no arbítrio motivado do magistrado, na forma do art. 946 do Código Civil, algumas particularidades hão de ser levadas em consideração em relação a cada litigante. Ou seja, incumbe ao magistrado a fixação de verba que corresponda, tanto quanto possível, à situação sócio-econômica do ofensor, sem perder de vista a necessidade de avaliação da repercussão do evento danoso na vida da vítima.

Essas questões exigem que o montante reparatório esteja embasado em critérios de razoabilidade, tendentes a reconhecer e condenar o réu a pagar valor que não importe enriquecimento sem causa ao lesado, mas uma efetiva reparação de caráter moral e uma séria reprimenda ao ofensor, tornando desvantajosa a reincidência.

No caso dos autos, sopesando as circunstâncias dos fatos, a condição econômica das partes, o caráter pedagógico da cominação, bem como a ausência de provas acerca da perda de algum compromisso excepcionalmente importante em razão do atraso, e considerando que foi prestado algum auxílio aos demandantes (voucher de alimentação, fl. 30) fixo a quantia de R$ 4.000,00 (quatro mil reais) para cada um dos autores a título de indenização por danos morais.

Após fixar o valor da indenização, cabe dizer que a correção monetária flui do arbitramento (enunciado 362 da Súmula do STJ) e os juros de mora da citação (falta de cumprimento dos deveres do contrato firmado entre as partes - (STJ, EDcl no REsp 400843 / RS, Relator Ministro CARLOS ALBERTO MENEZES DIREITO, j. em 09.08.2007)).

Quanto aos danos materiais, por outro lado, não há que se falar em ressarcimento de gastos. A diária do hotel foi efetivamente utilizada, vez que os requerentes chegaram ao hotel atrasados, é verdade, porém lá pernoitaram, desfrutando do quarto. E, sobre o valor gasto com táxi entre aeroporto e hospedagem, não comprovaram os autores que já haviam contratado e pago o transfer. Assim, não há como dizer que a quantia foi dispendida por conta do atraso, ou se seria gasta de qualquer forma.


P. R. I.

Arquivem-se oportunamente. 


Florianópolis (SC), 21 de Maio de 2018.


Vânia Petermann 

Juíza de Direito
