# Supplementary material for: Regression applied to legal judgments to predict compensation for immaterial damage
Source: PeerJ Comput Sci. 2023 Mar 23;9:e1225. doi: 10.7717/peerj-cs.1225 (PMC10280496; doi:10.7717/peerj-cs.1225)
Supplement: Supplemental Information 2 [file peerj-cs-09-1225-s002.zip › 198.txt]

Autos n° NUMERO_PROC 

Ação: Procedimento do Juizado Especial Cível/PROC 

Autor: AUTOR


Réu: REU


Vistos, etc.

I – RELATÓRIO

Relatório dispensado, nos termos do art. 38 da Lei 9.099/1995.

II - FUNDAMENTAÇÃO


Julgo antecipadamente o feito, porquanto a solução dos autos pode ser obtida da análise do direito que disciplina a matéria, bem como pelo fato de que as provas carreadas são suficientes para a formação de meu convencimento. Valho-me, pois, do art. 355, I, do Código de Processo Civil.

Além disso, impende ressaltar que a presente demanda se consubstancia em relação de consumo – vez que as partes envolvidas na avença se enquadram nos conceitos de fornecedor e consumidor, dispostos nos arts. 3º e 2º da Lei 8.078/1990, respectivamente – sendo, portanto, imperioso que lhe sejam aplicados os preceitos insculpidos no Código de Defesa do Consumidor.

Sustenta a autora que realizou viagem no trecho Florianópolis - Guarulhos, pela companhia ré. Aduz que uma de suas bagagens foi extraviada, sendo devolvida somente quarenta e oito horas depois, com diversos itens faltantes. Diante disso, requer a condenação da ré ao ressarcimento dos bens perdidos, bem ao pagamento de indenização a titulo de danos morais.

1. Danos materiais

Inicialmente, importa ressaltar que muito embora tenha a parte autora mencionado na exordial gastos com vestimenta e alimentação que teria realizado somente por conta do atraso, ao valorar o pedido de danos materiais considerou somente os itens supostamente furtados (4 vidros de perfume, 2 bolsas, 1 óculos, roupas e cremes) e a mala danificada, de modo que a lide fica restrita ao ressarcimento dessas quantias, não sendo analisado no mérito a devolução dos gastos das notas fiscais à fls. 8 e 14.

Pois bem. Analisando a documentação que acompanha a exordial, em especial o recibo de entrega à fl. 15 (em melhor resolução à fl. 80), verifico que a autora atesta não haver diferença de peso na mala recebida em relação ao momento em que foi entregue à companhia (fl. 16).

 Ademais, a requerente descumpriu com as normas da ANAC ao transportar objetos de valor na bagagem despachada – sem preencher o formulário de declaração dos bens – quando deveriam ser levados consigo na bagagem de mão.

É de se ressaltar que os objetos como vestuário e material de higiene quando extrapolam a normalidade também devem ser informados no momento em que a bagagem é despachada para que a empresa área tenha ciência do risco (nesse sentido, TJDFT - JE 20100110020423 - (449371) - Rel. Juiz Flávio Fernando Almeida da Fonseca - DJe 22.09.2010).

Além disso, dispõe o art. 743 do Código Civil que "a coisa, entregue ao transportador, deve estar caracterizada pela sua natureza, valor, peso e quantidade, e o mais que for necessário para que não se confunda com outras, devendo o destinatário ser indicado ao menos pelo nome e endereço".

Sendo assim, considerando que a autora não respeitou as regras de transporte de bagagem e decidiu, assumindo as consequências, transportar objetos de valor em sua mala sem declará-los ou tampouco checar a integridade do pertence ao recebê-lo, há de se reconhecer que o dano que experienciou foi causado por sua própria conduta, não devendo ser imputada a ré o dever de indenizá-la.

Nesse sentido, colho jurisprudência desse Tribunal:

RESPONSABILIDADE CIVIL. PERMISSIONÁRIA DE SERVIÇO PÚBLICO DE TRANSPORTE AÉREO. ALEGADO FURTO DE JÓIAS EM BAGAGEM DESPACHADA. ORIENTAÇÃO DA AGÊNCIA NACIONAL DE AVIAÇÃO CIVIL (ANAC) E DA PRÓPRIA COMPANHIA AÉREA NO SENTIDO DE CARREGAR OBJETOS DE VALOR EM BAGAGEM DE MÃO. DESCUMPRIMENTO POR PARTE DA AUTORA. DECLARAÇÃO DE BENS NÃO PREENCHIDA PELO CONSUMIDOR. ÔNUS QUE O INCUMBIA. INVIABILIDADE DE RESPONSABILIZAÇÃO DA EMPRESA ÁREA PELO FURTO. INCIDÊNCIA DA CAUSA EXCLUDENTE DE RESPONSABILIDADE POR CULPA EXCLUSIVA DO CONSUMIDOR. REQUISITOS PARA A CARACTERIZAÇÃO DA RESPONSABILIDADE CIVIL NÃO DEMONSTRADOS. DEVER DE INDENIZAR POR DANOS MORAIS E MATERIAIS INEXISTENTE. RECURSO CONHECIDO E PROVIDO. SENTENÇA DE PROCEDÊNCIA REFORMADA, PARA JULGAR IMPROCEDENTES OS PEDIDOS INICIAIS. INVERSÃO DO ÔNUS SUCUMBENCIAL.   A Agência Nacional de Aviação Civil - ANAC orienta que o usuário de transporte aéreo deve levar bens de valor e objetos eletrônicos na bagagem de mão, mas, se houver insistência por parte do consumidor em carregá-los na bagagem a ser despachada, ele deve requerer o formulário e declará-los no balcão de check-in. Desrespeitadas essas regras, o transportador não responde civilmente por eventuais danos. (TJSC, Apelação Cível n. 2013.074820-3, de Caçador, rel. Des. Francisco Oliveira Neto, j. 29-03-2016). (grifei)

Sobre a mala supostamente inutilizada, a autora sequer juntou fotos do bem, ônus que lhe competia. Assim, não comprovado o dano, tampouco há que se falar em ressarcimento do valor da mala.

2. Danos morais

Em que pese a improcedência do pedido de danos materiais, é fato incontroverso o extravio temporário. Assim sendo, é flagrante que a situação ocorrida e gerada pela ré causou transtorno e angústia à autora. Assim, constato ter havido efetivo abalo moral à requerente, devendo a requerida ser condenada a indenizá-la.

Nesse sentido:

APELAÇÃO CÍVEL. INDENIZAÇÃO. SERVIÇO PÚBLICO CONCEDIDO. TRANSPORTE AÉREO. EXTRAVIO DE BAGAGEM. ABALO MORAL NÃO VERIFICADO PELO MAGISTRADO. RESSARCIMENTO APENAS DOS PREJUÍZOS MATERIAIS. DECRETO DE PARCIAL PROCEDÊNCIA. PRETENSA COMPENSAÇÃO PELO DANO MORAL SUPORTADO. TESE ACOLHIDA. ABALO IN RE IPSA. DEVER DE INDENIZAR CONFIGURADO. FIXAÇÃO DO QUANTUM EM MONTANTE PROPORCIONAL AO CASO E CONFORME PRECEDENTES DESTE COLEGIADO. RECURSO PROVIDO.   'É inquestionável o abalo moral sofrido por passageiro que teve sua bagagem extraviada por falha operacional de empresa aérea, sendo inegáveis o aborrecimento, o transtorno e o sofrimento que essa circunstância gera no espírito do passageiro, situação que certamente escapa da condição de mero dissabor cotidiano' (AC n. 2008.065854-4, de Urussanga, rel. Des. Eládio Torret Rocha) (TJSC, AC n. 2012.049768-8, rel. Des. Pedro Manoel Abreu, j. 3-2-2015). (TJSC, Apelação n. NUMERO_PROC, de Criciúma, rel. Des. Edemar Gruber, j. 14-07-2016). (grifei)

Acerca do quanto devido, inexistentes parâmetros objetivos para a fixação do dano moral e estando esta no arbítrio motivado do magistrado, na forma do art. 946 do Código Civil, algumas particularidades hão de ser levadas em consideração em relação a cada litigante. Ou seja, incumbe ao magistrado a fixação de verba que corresponda, tanto quanto possível, à situação sócio-econômica do ofensor, sem perder de vista a necessidade de avaliação da repercussão do evento danoso na vida da vítima.

Nesse contexto, devem ser levadas em conta as circunstâncias do caso. Sobrepesa-se aqui o tempo que a requerida demorou para efetuar a devolução da bagagem. Também é levado em conta o momento do extravio, já que aquele que tem a bagagem perdida ao chegar em local estranho sofre mais do que quem torna à sua morada. Assim, fixo a quantia de R$ 2.000,00 (dois mil reais) para a autora a titulo de indenização pelos danos morais sofridos. 

Após fixar o valor da indenização, cabe dizer que a correção monetária flui do arbitramento (enunciado 362 da Súmula do STJ) e os juros de mora da citação (falta de cumprimento dos deveres do contrato firmado entre as partes - (STJ, EDcl no REsp 400843 / RS, Relator Ministro CARLOS ALBERTO MENEZES DIREITO, j. em 09.08.2007)).


P. R. I.

Arquivem-se oportunamente. 


Florianópolis (SC), 28 de maio de 2018.


Vânia Petermann 

Juíza de Direito
