# Supplementary material for: Regression applied to legal judgments to predict compensation for immaterial damage
Source: PeerJ Comput Sci. 2023 Mar 23;9:e1225. doi: 10.7717/peerj-cs.1225 (PMC10280496; doi:10.7717/peerj-cs.1225)
Supplement: Supplemental Information 2 [file peerj-cs-09-1225-s002.zip › 200.txt]

Autos n° NUMERO_PROC 

Ação: Procedimento do Juizado Especial Cível/PROC 

Autor: AUTOR


Réu: REU


Vistos etc.


I. Relatório

Relatório dispensado na forma do artigo 38, caput, da Lei n. 9.099/95.

II. Fundamentação


Julgo antecipadamente o feito, porquanto a solução dos autos pode ser obtida da análise do direito que disciplina a matéria, bem como pelo fato de que as provas carreadas são suficientes para a formação de meu convencimento. Valho-me, pois, do artigo 355, inciso I, do Código de Processo Civil.

No caso em tela, não há pedido de indenização por danos materiais, uma vez que a parte autora fundamenta o pleito tão somente nos dissabores vivenciados pelos atrasos e idas e vindas em aeroportos, abalos de caráter extrapatrimonial.

Assim, incabível na hipótese a aplicação das Convenções de Montreal e Varsóvia, visto que, conforme assentado pelo Supremo Tribunal Federal no julgamento do Recurso Extraordinário n. 636661 (repercussão geral), a limitação veiculada pelas normas internacionais incide apenas às indenizações de cunho material.

Desse modo, o pedido será analisado com base no Código de Defesa do Consumidor, vez que as partes envolvidas na avença se enquadram nos conceitos de fornecedor e consumidor, dispostos nos artigos 3.º e 2.º da Lei n. 8.078/1990.

Pois bem.

Infiro dos autos que os autores realizaram viagem no trecho Florianópolis – Orlando, comprando passagens pela requerida, surpreendendo-se com o extravio de duas de suas bagagens no momento de suas chegadas em território internacional. Diante disso, considerando que uma de suas malas lhes foi entregue após 6 (seis) dias de viagem e a outra nunca lhes foi restituída, postulam a condenação da ré ao pagamento de indenização por danos morais.

Em sede de contestação, aduz a parte ré que, no caso em tela, está caracterizada a culpa exclusiva de outra companhia aérea, American Airlines, haja vista ter sido esta a empresa responsável por abrir o relatório de irregularidade de bagagem dos autores. Sustenta, dessa forma, estar respaldada pela excludente prevista no art. 14, § 3º, II do Código de Defesa do Consumidor, devendo, portanto, ser julgado improcedente o pedido inaugural.

Compulsando os autos, observo que é fato incontroverso o extravio da bagagem, o que foi admitido pela requerida na contestação, ainda que atribuindo responsabilidade a outra companhia aérea, bem como foi comprovado por meio do documento acostado às fls. 50/51.

Cabe ressaltar que, embora conste o logotipo da companhia aérea American Airlines no documento de irregularidade de bagagem acostado às fls. 50/51, da análise dos demais documentos apresentados, verifico que os autores efetuaram a compra dos bilhetes de passagens para viagem referente a todo o trecho da viagem (Florianópolis – Toronto) da requerida, o que extraio do documento às fls. 38/41). Dessa forma, considerando a responsabilização solidária entre todos os que integram a cadeia de prestação de serviço prevista no Código Consumerista, não há que se falar em excludente de responsabilidade nos termos indicados na contestação.

Destaco que, se os deveres impostos ao fornecedor são distribuídos entre distintas empresas, a responsabilização, com base no contrato entre elas estabelecido, deve se dar em ação própria, sem interferir no direito do consumidor de acioná-las. Ademais, não sendo identificado o local onde de fato ocorreu o extravio de pelo menos uma das bagagens, não se pode presumir que a falha caberia apenas a outra companhia aérea.

Não obstante, é flagrante que a situação ocorrida e gerada pela ré causou transtorno e angústia às partes acionantes, uma vez que permaneceram dias sem seus pertences, incluindo os presentes para seus filhos e roupas que iriam ser utilizadas para comemoração em data especial (aniversário da autora). Assim, constato ter havido efetivo abalo moral aos requerentes, devendo a requerida ser condenada a indenizá-los.

Nesse sentido:

APELAÇÃO CÍVEL. INDENIZAÇÃO. SERVIÇO PÚBLICO CONCEDIDO. TRANSPORTE AÉREO. EXTRAVIO DE BAGAGEM. ABALO MORAL NÃO VERIFICADO PELO MAGISTRADO. RESSARCIMENTO APENAS DOS PREJUÍZOS MATERIAIS. DECRETO DE PARCIAL PROCEDÊNCIA. PRETENSA COMPENSAÇÃO PELO DANO MORAL SUPORTADO. TESE ACOLHIDA. ABALO IN RE IPSA. DEVER DE INDENIZAR CONFIGURADO. FIXAÇÃO DO QUANTUM EM MONTANTE PROPORCIONAL AO CASO E CONFORME PRECEDENTES DESTE COLEGIADO. RECURSO PROVIDO.   'É inquestionável o abalo moral sofrido por passageiro que teve sua bagagem extraviada por falha operacional de empresa aérea, sendo inegáveis o aborrecimento, o transtorno e o sofrimento que essa circunstância gera no espírito do passageiro, situação que certamente escapa da condição de mero dissabor cotidiano' (AC n. 2008.065854-4, de Urussanga, rel. Des. Eládio Torret Rocha) (TJSC, AC n. 2012.049768-8, rel. Des. Pedro Manoel Abreu, j. 3-2-2015). (TJSC, Apelação n. NUMERO_PROC, de Criciúma, rel. Des. Edemar Gruber, j. 14-07-2016). (grifei)

Nesse contexto, tratando-se de relação regida pelo código consumerista, comprovada a ocorrência do extravio da bagagem e não existindo qualquer excludente de responsabilidade, deve a ré ser condenada a indenizar os autores pelos danos extrapatrimoniais experimentados.

Acerca do quanto devido, tendo em vista os valores arbitrados em situações similares por essa magistrada, bem como considerando o prazo de 6 (seis) dias para devolução de uma das bagagens, bem como o extravio definitivo de outra mala, sem perder de vista o caráter pedagógico e punitivo da cominação, entendo que a quantia de R$ 10.000,00 (dez mil reais), para cada parte, mostra-se adequada a indenizá-los pelos infortúnios vivenciados. 

Após fixar o valor da indenização, cabe dizer que a correção monetária flui do arbitramento (enunciado 362 da Súmula do STJ) e os juros de mora da citação (falta de cumprimento dos deveres do contrato firmado entre as partes - (STJ, EDcl no REsp 400843 / RS, Relator Ministro CARLOS ALBERTO MENEZES DIREITO, j. em 09.08.2007)).


P. R. I.

Arquivem-se oportunamente. 


Florianópolis (SC), 29 de maio de 2018.


Vânia Petermann 

Juíza de Direito
