# Supplementary material for: Regression applied to legal judgments to predict compensation for immaterial damage
Source: PeerJ Comput Sci. 2023 Mar 23;9:e1225. doi: 10.7717/peerj-cs.1225 (PMC10280496; doi:10.7717/peerj-cs.1225)
Supplement: Supplemental Information 2 [file peerj-cs-09-1225-s002.zip › 202.txt]

Autos n° NUMERO_PROC 

Ação: Procedimento do Juizado Especial Cível/PROC 

Autor: AUTOR


Réu: REU


Vistos, etc.


I. Relatório

Relatório dispensado na forma do artigo 38, caput, da Lei 9.099/95.

II. Fundamentação


Julgo antecipadamente o feito, porquanto a solução dos autos pode ser obtida da análise do direito que disciplina a matéria, bem como pelo fato de que as provas carreadas são suficientes para a formação de meu convencimento. Valho-me, pois, do art. 355, I, do Código de Processo Civil.

Além disso, impende ressaltar que a presente demanda se consubstancia em relação de consumo -  uma vez que as partes envolvidas na avença se enquadram nos conceitos de fornecedor e consumidor, dispostos nos arts. 3º e 2º da Lei 8.078/1990, respectivamente - sendo, portanto, imperioso que lhe sejam aplicados os preceitos insculpidos no Código de Defesa do Consumidor.

Preliminarmente, requer a requerida a retificação do nome no polo passivo. Todavia, razão não lhe assiste, vez que a demanda já foi proposta em face de Gol Linhas Aéreas S/A.

Infiro dos autos que os autores compraram passagens para o trecho Rio de Janeiro - Florianópolis com chegada prevista no dia 21/08/2016, às 23:30 horas. Ocorre, contudo, que diante de problemas meteorológicos, o voo foi cancelado e os autores reacomodados para voo no dia seguinte com chegada prevista no destino às 22:07 horas. Alegam os autores que receberam um ticket alimentação no valor de R$ 50,00 (cinquenta reais), o qual somente pôde ser utilizado no dia posterior, bem como transporte para deslocamento até o local onde iriam pernoitar, não sendo oferecida hospedagem, fato que levou os autores a dormirem na casa de um colega.

Assim, diante da falha na prestação de assistência no período de atraso do voo, requerem a condenação da ré ao pagamento de R$ 17.800,00 (dezessete mil e oitocentos reais) a título de danos morais, valor considerado para os dois passageiros. 

Em sede de contestação, pela ré foi aduzido que o motivo do atraso foi o mau tempo, circunstância que excluiria sua responsabilidade. Sustenta que, em decorrência das condições climáticas, não houve autorização para o voo no horário originalmente contratado, tendo sido remarcado para a primeira oportunidade possível. Acosta aos autos cópia de reportagem que comprova o mau tempo na cidade do Rio de Janeiro, local da origem do voo, na data de 21/08/2016 (fl. 31). Refuta ainda as alegações dos autores no tocante à falha na prestação de assistência, apresentando, para tanto, imagens de captura de tela do sistema indicando os serviços oferecidos como alimentação, transporte e hospedagem, esta última recusada pelos autores, não tendo, portanto, que se falar na indenização requerida a título de danos morais.

Pois bem.

O art. 734 do Código Civil estipula que "o transportador responde pelos danos causados às pessoas transportadas e suas bagagens, salvo motivo de força maior, sendo nula qualquer cláusula excludente da responsabilidade".  

No caso dos autos, verifico que a ré apresentou uma reportagem com as condições climáticas na cidade do Rio de Janeiro (fl. 31), a fim de comprovar o mau tempo na data dos fatos. Ocorre, contudo, que a justificativa apresentada não serve como excludente de responsabilidade. Isso porque, ainda que as condições climáticas não fossem favoráveis, mesmo sendo estas admitidas pelos autores, não há qualquer informação acerca do fechamento dos aeroportos por órgãos oficiais, ônus probatório que pertencia à ré. Ora, não é razoável que os passageiros tenham conhecimento pleno acerca das condições meteorológicas ideais para decolagem das aeronaves.

Em situação similar, já decidiu o Tribunal de Justiça de Santa Catarina: 

O pouso e a decolagem não se operam de forma automática, pela simples vontade de passageiros ou da própria companhia aérea. Em nome da segurança do voo, podem ocorrer atrasos ou mesmo cancelamento de determinados voos. Entretanto, compete à companhia aérea a prova documental, oriunda de órgãos oficiais reconhecidos, de que determinados vôos foram cancelados por circunstâncias absolutamente alheias à vontade da empresa, prova que não pode ser relegada à juntada de extratos com complexas siglas e de interpretação duvidosa, mormente quando outras companhias aéreas estariam operando normalmente no mesmo aeródromo. A prova de caso fortuito ou de força maior que impediu o cumprimento do contrato de transporte pertence à companhia aérea. (TJSC, Apelação Cível n. 2008.601118-2, de Rio do Sul, rel. Des. Leandro Passig Mendes , j. 27-10-2008)

Ademais, ainda que a controvérsia resida na prestação de assistência aos autores no período de atraso do voo, cerca de 24 (vinte e quatro) horas, e, não tendo a ré se desincumbido de provar a plenitude dos auxílios ofertados, já que apresenta imagens de captura de tela, as quais não têm o condão probatório, configurada está a falha na prestação de serviço.

Advirto que, ainda que justificado fosse o atraso na decolagem pelas condições do tempo no local, as companhias aéreas têm o dever de dar assistência integral aos passageiros no período até o embarque remarcado, a fim de minimizar os problemas decorrentes da espera, que no caso foi de praticamente 1 (um) dia inteiro.

Da análise dos autos, em especial da narrativa dos autores sequer contestada, verifico que mesmo após 5 (cinco) horas do embarque os funcionários da requerida ainda não tinham condições de informar se o voo havia sido efetivamente cancelado, diante das alterações das informações no display indicativo dos voos, conforme imagens acostadas às fls. 18/19.

Em caso análogo, colho da jurisprudência:

RECURSOS INOMINADOS. AÇÃO DE INDENIZAÇÃO POR DANOS MORAIS. CONTRATO DE TRANSPORTE AÉREO. ATRASO DE VOO NACIONAL (SUPERIOR A 25H). MAU TEMPO. RELAÇÃO DE CONSUMO. FALHA NA PRESTAÇÃO DO SERVIÇO. CONSUMIDOR DESASSISTIDO. SENTENÇA PARCIALMENTE PROCEDENTE. QUANTUM INDENIZATÓRIO FIXADO EM R$ 4.000,00. RECURSO DE AMBAS AS PARTES.    INSURGÊNCIA DA PARTE RÉ. ALEGAÇÃO DE FORÇA MAIOR. EXCLUSÃO DO NEXO CAUSAL. ABALO MORAL QUE NÃO DECORRE DO CANCELAMENTO DO VOO, MAS DA FALTA DE ASSISTÊNCIA CONFORME A RESOLUÇÃO N. 141 DA ANAC. RESPONSABILIDADE CIVIL OBJETIVA. DEVER DE REPARAÇÃO EVIDENCIADO.    INSURGÊNCIA DA PARTE AUTORA NO TOCANTE AO QUANTUM INDENIZATÓRIO FIXADO. MAJORAÇÃO DEVIDA PARA R$10.000,00 EM RAZÃO DAS CONSEQUÊNCIAS DO ATO. PRINCÍPIOS DA PROPORCIONALIDADE, DA RAZOABILIDADE E DA ADEQUAÇÃO. PRECEDENTES DESTE COLEGIADO. JUROS DE MORA DEVIDOS DESDE A CITAÇÃO. PEDIDO DE ADEQUAÇÃO. PRECEDENTES DESTE COLEGIADO.    RECURSO DA RÉ CONHECIDO E DESPROVIDO. RECURSO DO AUTOR CONHECIDO E PROVIDO. SENTENÇA REFORMADA. (TJSC, Recurso Inominado n. NUMERO_PROC, da Capital - Continente, rel. Des. Rudson Marcos, Primeira Turma de Recursos - Capital, j. 27-07-2017).

Dessa forma, não havendo excludente de responsabilidade e tratando-se de contrato de transporte regido pelo Código de Defesa do Consumidor, imperioso que a ré seja condenada a indenizar a parte acionante pelos transtornos vivenciados. Isso porque os danos extrapatrimoniais advindos do atraso no voo operam-se in re ipsa, por força do simples fato da sua violação em virtude do desconforto, da aflição e dos transtornos suportados pelo passageiro. (STJ. REsp 299.532/SP. Rel. Des. convocado Honildo Amaral de Mello Castro. Julg. 27/10/09).

Acerca do quanto devido, inexistentes parâmetros objetivos para a fixação do dano moral e estando este no arbítrio motivado do magistrado, na forma do art. 946 do Código Civil, algumas particularidades hão de ser levadas em consideração em relação a cada litigante. Ou seja, incumbe ao magistrado a fixação de verba que corresponda, tanto quanto possível, à situação socioeconômica do ofensor, sem perder de vista a necessidade de avaliação da repercussão do evento danoso na vida da vítima.

Essas questões exigem que o montante reparatório esteja embasado em critérios de razoabilidade, tendentes a reconhecer e condenar o réu a pagar valor que não importe enriquecimento sem causa ao lesado, mas uma efetiva reparação de caráter moral e uma séria reprimenda ao ofensor, tornando desvantajosa a reincidência. Assim, sopesando as circunstâncias do caso, a condição econômica das partes, o caráter pedagógico da cominação, a falha na prestação de assistência no período correspondente ao atraso para chegada ao destino (aproximadamente 24 horas), entendo adequada a quantia de R$ 8.900,00 (oito mil e novecentos reais) para cada uma das partes, conforme requerido, a título de indenização por danos morais. 

Após fixar o valor da indenização, cabe dizer que a correção monetária flui do arbitramento (enunciado 362 da Súmula do STJ) e os juros de mora da citação (falta de cumprimento dos deveres do contrato firmado entre as partes - (STJ, EDcl no REsp 400843 / RS, Relator Ministro CARLOS ALBERTO MENEZES DIREITO, j. em 09.08.2007)).


P. R. I.

Arquivem-se oportunamente. 

Florianópolis (SC), 19 de janeiro de 2018.

Vânia Petermann 

Juíza de Direito
