# Supplementary material for: Regression applied to legal judgments to predict compensation for immaterial damage
Source: PeerJ Comput Sci. 2023 Mar 23;9:e1225. doi: 10.7717/peerj-cs.1225 (PMC10280496; doi:10.7717/peerj-cs.1225)
Supplement: Supplemental Information 2 [file peerj-cs-09-1225-s002.zip › 203.txt]

Autos n° NUMERO_PROC 

Ação: Procedimento do Juizado Especial Cível/PROC 

Autor: AUTOR


Réu: REU


Vistos etc.


I. Relatório

Relatório dispensado na forma do artigo 38, caput, da Lei n. 9.099/95.

II. Fundamentação


Julgo antecipadamente o feito, porquanto a solução dos autos pode ser obtida da análise do direito que disciplina a matéria, bem como pelo fato de que as provas carreadas são suficientes para a formação de meu convencimento. Valho-me, pois, do artigo 355, inciso I, do Código de Processo Civil.

No caso em tela, não há pedido de indenização por danos materiais, uma vez que a parte autora fundamenta o pleito tão somente nos dissabores vivenciados pelos atrasos e idas e vindas em aeroportos, abalos de caráter extrapatrimonial.

Assim, incabível na hipótese a aplicação das Convenções de Montreal e Varsóvia, visto que, conforme assentado pelo Supremo Tribunal Federal no julgamento do Recurso Extraordinário n. 636661 (repercussão geral), a limitação veiculada pelas normas internacionais incide apenas às indenizações de cunho material, o que não é objeto nestes autos.

Desse modo, o pedido será analisado com base no Código de Defesa do Consumidor, vez que as partes envolvidas na avença se enquadram nos conceitos de fornecedor e consumidor, dispostos nos artigos 3.º e 2.º da Lei n. 8.078/1990.

Feita essa análise, não há, portanto, como ser acolhida a preliminar de prescrição levantada pela ré, vez que o prazo prescricional considerado é o indicado no Código de Defesa do Consumidor.

Pois bem.

Infiro dos autos que na viagem de retorno referente ao trecho Roma – Paris – Rio de Janeiro - Porto Alegre, devido à greve na companhia aérea ré, o voo foi cancelado e a autora inicialmente reacomodada para voo na companhia Qatar no dia seguinte (29/09/2014 com saída às 22:40 horas). Ocorre que, em decorrência de overbooking, a autora não conseguiu embarcar, tendo sido novamente reacomodada para voo operado pela companhia Emirates com saída em 29/09/2014, às 22:05 horas. Diante disso, alega que somente aportou no destino após transcorridas aproximadamente 72 (setenta e duas horas). A autora aponta, ainda, falha na assistência concedida pela ré, em virtude de transporte e alimentação, por vezes não fornecidos, bem como inconvenientes na hospedagem. Assim, requer a inversão do ônus da prova e a indenização pelos danos morais daí decorrentes.

Em sede de contestação, aduz a parte ré que o cancelamento do voo ocorreu em razão da greve de pilotos de aeronaves em Paris, o que levou à paralisação de parte das atividades da mencionada classe e, consequentemente, alteração de itinerários de diversos voos. Alega que, em se tratando de cancelamento de voo em virtude de movimento grevista, o transportador exime-se de sua responsabilidade, escudando-se no fato de terceiro ou força maior extrínseca. E, mesmo não sendo considerado fato de terceiro, a correspondência a caso fortuito/força maior atua como excludente de responsabilidade do prestador de serviço, não tendo a ré qualquer participação ou culpa no ocorrido.

Acerca da responsabilidade quanto ao não embarque da autora no voo operado pela Companhia Qatar Airways, para o qual foi reacomodada,  alega não ter qualquer ingerência sobre a quantidade de lugares disponíveis no voo e o número de bilhetes vendidos. No mais, a ré alega que, ainda que configurada a preterição de passageiro, uma vez que a companhia aérea mencionada deixou de transportar passageiro com bilhete marcado, cumpriu com seus deveres legais indicados na Resolução 141 da Agência Nacional de Aviação Civil – ANAC.

Por fim, refuta o pedido de danos morais diante da ausência de comprovação dos danos alegados na inicial.

Pois bem. Analisando os autos, observo que é incontroverso o atraso do voo em decorrência da greve na companhia aérea requerida na data dos fatos mencionados, o que foi previamente comunicado à autora, conforme documento às fls. 21/23.

Extraio da análise dos autos que a autora fundamenta seu pedido, além do atraso de 72 (setenta e duas) horas para chegada ao destino, na falha da prestação de assistência no período em que permaneceu aguardando o novo embarque. Em que pese haver manifestação em sentido contrário da requerida, de que teria prestado toda assistência, não acostou quaisquer provas sobre o fato.

Da narrativa da peça vestibular, observo que a ré não efetuou o pagamento do transporte do aeroporto ao hotel, bem como disponibilizou hospedagem precária à autora. Dos vídeos acostados aos autos na mídia indicada na certidão às fls. 39/40, em que pese não ser possível identificar o local diante da filmagem em local totalmente escuro, não sendo refutados pela ré, entendo que contribuem para confirmar as informações da peça vestibular. 

Ademais, ainda que acolhida a alegação de greve como excludente de responsabilidade do transportador, entendo que a situação não é inesperada, pois antes de declarada qualquer greve, sempre há indícios que o movimento ocorrerá, de forma que a requerida não pode alegar ter sido surpreendida, eximindo-se totalmente de sua responsabilidade.

Vislumbro, no caso em apreço, uma prestação de assistência defeituosa, seja pelo cancelamento do voo, que ensejou na chegada ao destino após 72 (setenta e duas) horas, seja pela reacomodação em voo sem a devida conferência do número de passagens disponíveis na companhia aérea indicada, o que diferentemente do que fora alegado em sua defesa, tratava-se de encargo da requerida a análise prévia de disponibilidade de passagens na empresa para a qual a autora foi direcionada antes da emissão do bilhete.

Nesse sentido:


TRANSPORTE AÉREO. CANCELAMENTO DE VOO INTERNACIONAL. GREVE GERAL DOS TRABALHADORES NA ARGENTINA. INEXISTÊNCIA DE PROVA DO OFERECIMENTO DE ASSISTÊNCIA AOS PASSAGEIROS PARA ENFRENTAMENTO DA SITUAÇÃO. DANO MORAL CARACTERIZADO. INDENIZAÇÃO FIXADA EM VALOR RAZOÁVEL E PROPORCIONAL À OFENSA. DANO MATERIAL. DEVER DE RESSARCIR AS DESPESAS DOS PASSAGEIROS COM A AQUISIÇÃO DE PASSAGENS PARA RETORNO À CIDADE DE DOMICÍLIO. ILÍCITO CONTRATUAL. JUROS MORATÓRIOS DEVIDOS DESDE A CITAÇÃO.   "A atuação da prestadora do serviço de transporte aéreo não se esgota na atividade-fim (transporte de passageiros), impondo-se que assista materialmente os usuários do serviço caso haja atraso de voos, oferecendo-lhes acomodação e alimentação adequadas como forma de amenizar o desconforto sempre gerado nestas situações." (TJSC, Recurso Inominado n. 2008.201077-7, de Blumenau, rel. Juiz Roberto Lepper, j. 14-01-2009).   Ausência de prova de que a empresa aérea tenha acomodado adequadamente os passageiros, que precisaram, ainda, buscar por conta própria os meios de retornar à cidade de origem após o cancelamento da viagem programada.   O desamparo ao passageiro no caso de cancelamento de voo, ainda que por reconhecida causa de força maior, caracteriza a má prestação do serviço e configura o dano moral. Atentando para o grau de reprovabilidade da conduta da ilícita, a capacidade econômica da causadora do dano, as condições sociais dos ofendidos e a repercussão do fato em sua esfera íntima, mostra-se razoável e proporcional o arbitramento no valor de R$ 6.000,00 (seis mil reais) para cada um dos demandantes.   Em se tratando de ilícito contratual, os juros moratórios devem ser computados a partir da citação. A correção monetária, por sua vez, incide a contar da data do arbitramento. (TJSC, Recurso Inominado n. NUMERO_PROC, de Criciúma, rel. Des. Giancarlo Bremer Nones, Quarta Turma de Recursos - Criciúma, j. 02-08-2016) (grifei)


Ademais, quanto à ocorrência do dano moral em situações de atraso de voo, o simples fato de sua chegada ter demorado mais do que o planejado já enseja condenação da ré pelos danos advindos do atraso. É cristalina a angústia e o sofrimento vividos por quem necessita passar muito mais tempo do que o programado em aeroportos, agravada a situação no caso pelas idas e vindas ao aeroporto, bem como pela necessidade da autora pernoitar em hotel.

Nesse contexto, tratando-se de relação regida pelo Código Consumerista, comprovada a ocorrência do atraso e da falha na prestação de assistência, deve a ré ser condenada a indenizar a autora pelos danos extrapatrimoniais experimentados.

Quanto aos danos morais, muito embora sejam presumidos os incômodos advindos de um atraso de voo, no caso dos autos observo que a ré prestou certa assistência – hospedagem, alimentação -, ainda que precária à parte acionante. Assim, tendo em vista os valores arbitrados em situações similares por esta Magistrada, bem como ponderando o fato de ter sido prestado algum auxilio à demandante e o período de atraso (72 horas), sem perder de vista o caráter pedagógico e punitivo da cominação, entendo que a quantia de R$ 10.000,00 (dez mil reais) mostra-se adequada a indenizá-la pelos infortúnios vivenciados. 

Após fixar o valor da indenização, cabe dizer que a correção monetária flui do arbitramento (Enunciado n. 362 da Súmula do STJ), e os juros de mora, da citação (falta de cumprimento dos deveres do contrato firmado entre as partes - (STJ, EDcl no REsp 400843 / RS, Relator Ministro CARLOS ALBERTO MENEZES DIREITO, j. em 09.08.2007)).


P. R. I.

Arquivem-se oportunamente. 


Florianópolis (SC), 19 de janeiro de 2018.


Vânia Petermann 

Juíza de Direito
