# Supplementary material for: Regression applied to legal judgments to predict compensation for immaterial damage
Source: PeerJ Comput Sci. 2023 Mar 23;9:e1225. doi: 10.7717/peerj-cs.1225 (PMC10280496; doi:10.7717/peerj-cs.1225)
Supplement: Supplemental Information 2 [file peerj-cs-09-1225-s002.zip › 204.txt]

Autos n° NUMERO_PROC 

Ação: Procedimento do Juizado Especial Cível/PROC 

Autor: AUTOR


Réu: REU


Vistos, etc.


I. Relatório

Relatório dispensado na forma do artigo 38, caput, da Lei 9.099/95.

II. Fundamentação


Julgo antecipadamente o feito, porquanto a solução dos autos pode ser obtida da análise do direito que disciplina a matéria, bem como pelo fato de que as provas carreadas são suficientes para a formação de meu convencimento. Valho-me, pois, do art. 355, I, do Código de Processo Civil.

Além disso, impende ressaltar que a presente demanda se consubstancia em relação de consumo -  uma vez que as partes envolvidas na avença se enquadram nos conceitos de fornecedor e consumidor, dispostos nos arts. 3º e 2º da Lei 8.078/1990, respectivamente - sendo, portanto, imperioso que lhe sejam aplicados os preceitos insculpidos no Código de Defesa do Consumidor.

Sustenta a parte autora que efetuou compras de passagens aéreas da requerida com antecedência para viagem no trecho Florianópolis – Campo Grande com saída prevista para 25/03/2017 e retorno em 26/03/2017, a fim de participar de um concurso público. Ocorre que, em janeiro de 2017, por meio das redes sociais, cientificou-se que alguns voos da companhia ré haviam sido cancelados. Assim, na sequência, entrou em contato com a requerida, sendo-lhe informado para efetuar novo contato em data mais próxima à viagem para efetuar a troca dos bilhetes sem custo. 

No entanto, em março de 2017, ao consultar o código da reserva, verificou que os voos tinham sido cancelados novamente sem qualquer aviso prévio. Em novo contato com a ré, foi-lhe informado que o voo de ida estava confirmado, mas o de retorno havia alterado o horário, já que programado para as 09:00 horas do mesmo dia. A autora explicou acerca da impossibilidade de viajar nesse horário, haja vista estar realizando no horário da manhã a prova do concurso para o qual se inscreveu, no que foi-lhe oferecido viagem no mesmo dia com saída por volta das 18:00 horas, necessitando troca de aeroporto em São Paulo, sendo o transporte rodoviário oferecido pela companhia, e saída para Florianópolis somente no dia seguinte. A autora optou pelo cancelamento das passagens com a devida restituição do valor pago. 

Por fim, a autora requer indenização pelos danos materiais (restituição do valor pago pela inscrição do concurso não realizado), bem como indenização por danos morais no montante de R$ 15.000,00 (quinze mil reais).

Em sede de contestação, aduz a parte ré que a alteração dos voos da autora ocorreu em razão da necessidade de readequação de malha aérea, a qual constitui excludente de responsabilidade do transportador, correspondendo a caso fortuito/força maior, ou seja, evento totalmente alheio à vontade da ré, a qual não teve qualquer participação ou culpa no ocorrido.

Eximiu-se, no entanto, a ré de trazer aos autos quaisquer provas que corroborassem sua versão, ônus que lhe pertencia. Nesse sentido, colho do entendimento da Primeira Turma Recursal:


RECURSO INOMINADO. AÇÃO DE INDENIZAÇÃO POR DANOS MORAIS. CONTRATO DE TRANSPORTE AÉREO. VOO NACIONAL. CANCELAMENTO DO VOO. CÓDIGO DE DEFESA DO CONSUMIDOR. RESPONSABILIDADE CIVIL OBJETIVA. ALEGAÇÃO DE REESTRUTURAÇÃO DA MALHA AÉREA. EXCLUDENTE DE RESPONSABILIDADE NÃO VERIFICADA. FALHA NOS SERVIÇOS PRESTADOS. DEVER DE INDENIZAR CONFIGURADO [...] (TJSC, Recurso Inominado n. NUMERO_PROC, Rel. Rudson Marcos, j. 09/02/2017).


Ademais, de acordo com a Resolução n. 141/2010 da Agência Nacional de Aviação Civil – ANAC, é dever do transportador informar o passageiro sobre cancelamento de voos ou interrupção do serviço. A mesma resolução prevê que em casos de cancelamentos de voo o transportador deverá oferecer alternativas ao passageiro como voo equivalente para o mesmo destino na primeira oportunidade em voo próprio ou de terceiro. Destaco ainda o artigo 8º, inciso I, alínea "b", do qual se extrai que quando disponibilizado alternativamente voo na própria companhia este deve ser realizado em data e horário de conveniência do passageiro.

No caso em tela, é incontroverso a alteração unilateral dos horários dos voos da autora, o que ensejou o cancelamento dos bilhetes aéreos e posterior restituição dos valores pagos.

Compulsando os autos, observo que a autora não foi previamente notificada acerca das alterações dos voos, tendo ocorrido a ciência por meio de redes sociais. Ademais, da narrativa da inicial, bem como da análise da mídia acostada aos autos à fl. 29, constato que caso a autora optasse pelo voo, esta somente chegaria no destino após transcorridas mais de 9 (nove) horas do horário inicialmente contratado, tendo ainda que efetuar a troca de aeroporto, com viagem de aproximadamente 4 (quatro) horas via terrestre durante a madrugada, segundo a atendente da companhia ré. 

Ora, não sendo de conveniência da autora referida modificação e, ainda que superada em parte a falha no dever de informação da requerida, já que a autora teve ciência por outros meios acerca do cancelamento dos voos, por tratar-se de responsabilidade objetiva, nos termos do art. 14 do Código de Defesa do Consumidor, era dever da empresa oferecer voo em outra companhia, de acordo com a Resolução supramencionada. E, no caso, essa possibilidade sequer foi aventada pela ré.

Frente a essa situação, a autora teve que optar entre não realizar o concurso público para o qual, em tese, estava estudando, e viajar em horário que não lhe era conveniente. Ainda que optando pelo cancelamento das passagens e não realização do concurso público, referida escolha só decorreu após a falha na prestação de serviços da requerida.

Assim, configurada a falha na prestação de serviço, razão assiste à autora quanto às indenização pleiteadas.

Acerca do quanto devido, no tocante ao pedido de danos morais, ponderando o fato de terem sido oferecidas alternativas à autora (remarcação das passagens na própria companhia e cancelamento), tendo esta optado pelo cancelamento das passagens e desistência da realização do concurso, entendo que a quantia de R$ 1.000,00 (um mil reais) mostra-se adequada a indenizá-la pelos infortúnios vivenciados. 

Após fixar o valor da indenização, cabe dizer que a correção monetária flui do arbitramento (enunciado 362 da Súmula do STJ) e os juros de mora da citação (falta de cumprimento dos deveres do contrato firmado entre as partes - (STJ, EDcl no REsp 400843 / RS, Relator Ministro CARLOS ALBERTO MENEZES DIREITO, j. em 09.08.2007)).

Em relação aos danos materiais, estando devidamente comprovado nos autos à fl. 26 o pagamento da inscrição do concurso público não realizado, em razão da opção da autora pelo cancelamento das passagens áreas, o qual foi ensejado pela falha na prestação de serviço acima apontada, resta devido o valor de R$ 80,00 (oitenta reais).


P. R. I.

Arquivem-se oportunamente. 


Florianópolis (SC), 26 de janeiro de 2018.


Vânia Petermann 

Juíza de Direito
