# Supplementary material for: Regression applied to legal judgments to predict compensation for immaterial damage
Source: PeerJ Comput Sci. 2023 Mar 23;9:e1225. doi: 10.7717/peerj-cs.1225 (PMC10280496; doi:10.7717/peerj-cs.1225)
Supplement: Supplemental Information 2 [file peerj-cs-09-1225-s002.zip › 207.txt]

Autos n° NUMERO_PROC 

Ação: Procedimento do Juizado Especial Cível/PROC 

Autor: AUTOR


Réu: REU


Vistos etc.


I. Relatório

Relatório dispensado na forma do artigo 38, caput, da Lei n. 9.099/95.

II. Fundamentação


Julgo antecipadamente o feito, porquanto a solução dos autos pode ser obtida da análise do direito que disciplina a matéria, bem como pelo fato de que as provas carreadas são suficientes para a formação de meu convencimento. Valho-me, pois, do artigo 355, inciso I, do Código de Processo Civil.

Preliminarmente, requer a ré Gol Linhas Aéreas S.A, a retificação do nome no polo passivo. Observo, contudo, que a demanda fora ajuizada corretamente, não sendo cabível quaisquer alterações. 

No tocante à ilegitimidade passiva, afasto a preliminar arguida pela requerida acima citada, vez que na relação autor e rés impera a legislação consumerista, a qual prevê a responsabilização solidária entre todos os que integram a cadeia de prestação de serviço. Se os deveres impostos ao fornecedor são distribuídos entre distintas empresas, a responsabilização com base no contrato entre elas estabelecido deve se dar em ação própria, sem interferir no direito do consumidor de acioná-las.

E, no que se refere a prejudicial de mérito, razão não assiste a Companhia Aérea Gol. Isso porque, na presente demanda, na análise da responsabilidade pelos danos alegados em virtude de serviços defeituosamente prestados, incide o prazo decadencial de 5 (cinco) anos, estabelecido no art. 27 do Código de Defesa do Consumidor, e não o prazo apontado no art. 26, como indicado pela requerida. 

No caso em tela, não há pedido de indenização por danos materiais, uma vez que a parte autora fundamenta o pleito tão somente nos dissabores vivenciados pelos atrasos e idas e vindas em aeroportos, abalos de caráter extrapatrimonial.

Assim, incabível na hipótese a aplicação das Convenções de Montreal e Varsóvia, visto que, conforme assentado pelo Supremo Tribunal Federal no julgamento do Recurso Extraordinário n. 636661 (repercussão geral), a limitação veiculada pelas normas internacionais incide apenas às indenizações de cunho material.

Desse modo, o pedido será analisado com base no Código de Defesa do Consumidor, vez que as partes envolvidas na avença se enquadram nos conceitos de fornecedor e consumidor, dispostos nos artigos 3.º e 2.º da Lei n. 8.078/1990.

Pois bem.

Infiro dos autos que na viagem de ida referente ao trecho Florianópolis – Paris, com escalas em São Paulo e Madri, o autor foi informado acerca do cancelamento do voo relativo ao trecho Madri – Orly (Paris) em razão da greve dos controladores de voo no aeroporto de destino. Também lhe fora informado que havia possibilidade de embarque no mesmo dia para Paris. Ocorre que, após mais de quatro horas sem a devida assistência, o autor foi reacomodado para o primeiro voo do dia seguinte, sendo-lhe, então, oferecido translado, hospedagem e alimentação. 

Ao desembarcar no destino após mais 24 (vinte quatro) horas do horário inicialmente previsto, constatou que sua bagagem havia sido extraviada, sendo-lhe entregue danificada no dia seguinte.

Assim, requer a inversão do ônus da prova e a indenização pelos danos morais daí decorrentes.

Em sede de contestação, aduz a requerida Gol Linhas Aéreas S.A. que o cancelamento do voo, assim como o extravio da bagagem foram efetuados pela empresa corré, motivo pelo qual não deve ser responsabilizada. Em relação ao extravio temporário da bagagem, alega que o autor não efetuou o registro do extravio e da avaria na bagagem no Relatório de Irregularidade de Bagagem, tampouco comprovou os danos.

A requerida Air Europa Líneas Aereas S.A.U., devidamente citada (fl. 40), deixou de apresentar contestação dentro do prazo. Saliento que referida peça foi protocalada em 27/06/2017, tendo o prazo findado na data de 20/07/2017. Assim, sendo intempestiva a contestação às fls. 92/160, a revelia é medida que se impõe.

Sabe-se que um dos efeitos da revelia, nos termos do artigo 344 do Código de Processo Civil, é a presunção de veracidade dos fatos alegados pelo autor.	

Pois bem. Analisando os autos, verifico que é incontroverso o atraso do voo em decorrência da greve dos controladores de voo na França, conforme documentos acostados pelo próprio autor às fls. 31/35. Observo, contudo, que não houve comunicação prévia ao autor.

Extraio da análise dos autos que o autor fundamenta seu pedido, além do atraso de mais de 24 (vinte quatro) horas para chegada ao destino, na falha da prestação de assistência, em que pese tenham sido prestados serviços como hospedagem, translado e alimentação, e no extravio temporário da bagagem.

Da análise dos autos, observo que a parte autora, ainda que não tenha apresentado o relatório de irregularidade de bagagem, deixou de comprovar a avaria, em tese, ocasionada em sua mala nos termos indicados em sua peça vestibular. Não há nos autos quaisquer documentos que indiquem que a mala somente tenha sido entregue no dia seguinte de sua chegada ao destino, como troca de correspondência eletrônica entre as partes ou número de protocolo de atendimento, tampouco fotos para comprovar os estragos do objeto indigitado.

Por outro lado, ainda que acolhida a alegação de greve como excludente de responsabilidade do transportador, entendo que a situação não é inesperada, pois antes de declarada qualquer greve, sempre há indícios que o movimento ocorrerá, de forma que a requerida não pode alegar ter sido surpreendida, eximindo-se totalmente de sua responsabilidade.

Vislumbro, no caso em apreço, uma prestação de assistência defeituosa, seja pelo cancelamento do voo, que ensejou na chegada ao destino após mais de 24 (vinte e quatro) horas, seja pela deficiência na assistência prestada, já que o autor permaneceu mais de 4 (quatro) horas sem a devida assistência, incluindo-se nesta, a falha na comunicação prévia acerca do cancelamento do voo.

Ademais, quanto à ocorrência do dano moral em situações de atraso de voo, o simples fato de sua chegada ter demorado mais do que o planejado já enseja condenação da ré pelos danos advindos do atraso. É cristalina a angústia e o sofrimento vividos por quem necessita passar muito mais tempo do que o programado em aeroportos, agravada a situação no caso pelas idas e vindas ao aeroporto, bem como pela necessidade do autor pernoitar em hotel.

Nesse contexto, tratando-se de relação regida pelo Código Consumerista, comprovada a ocorrência do atraso e da falha na prestação de assistência, devem as rés serem condenadas a indenizar o autor pelos danos extrapatrimoniais experimentados.

Quanto aos danos morais, muito embora sejam presumidos os incômodos advindos de um atraso de voo, no caso dos autos observo que foi prestada certa assistência – hospedagem,  translado, alimentação. Assim, tendo em vista os valores arbitrados em situações similares por esta Magistrada, bem como ponderando o fato de ter sido prestado algum auxilio ao demandante e o período de atraso (mais de 24 horas), sem perder de vista o caráter pedagógico e punitivo da cominação, entendo que a quantia requerida, R$ 10.000,00 (dez mil reais), mostra-se adequada a indenizá-lo pelos infortúnios vivenciados. 

Após fixar o valor da indenização, cabe dizer que a correção monetária flui do arbitramento (Enunciado n. 362 da Súmula do STJ), e os juros de mora, da citação (falta de cumprimento dos deveres do contrato firmado entre as partes - (STJ, EDcl no REsp 400843 / RS, Relator Ministro CARLOS ALBERTO MENEZES DIREITO, j. em 09.08.2007)).


P. R. I.

Arquivem-se oportunamente. 


Florianópolis (SC), 08 de fevereiro de 2018.


Ana Luisa Schmidt Ramos 

Juíza Substituta
