# Supplementary material for: Regression applied to legal judgments to predict compensation for immaterial damage
Source: PeerJ Comput Sci. 2023 Mar 23;9:e1225. doi: 10.7717/peerj-cs.1225 (PMC10280496; doi:10.7717/peerj-cs.1225)
Supplement: Supplemental Information 2 [file peerj-cs-09-1225-s002.zip › 208.txt]

Autos n. NUMERO_PROC 

Ação: Procedimento do Juizado Especial Cível 

Autor: AUTOR


Réu: REU


Vistos, etc.


Trata-se de ação de indenização por danos morais proposta por José Gilmar Pereira em face de Latam Linhas Aéreas S/A.  

Dispensado o relatório, na forma da parte final do art. 38 da Lei 9.099/95.

Decido.

Conforme o artigo 355, I, do Código de Processo Civil, julgo antecipadamente a lide.

No caso, aplica-se o Código de Proteção e Defesa do Consumidor, eis que as partes se enquadram na definição de consumidor e fornecedor, consoante artigos 2º e 3º da Lei n. 8.078/90.

Assim, resta evidente que a presente demanda deve ser julgada sob os escopos da legislação consumerista. Defiro a inversão do ônus da prova. 

Preliminarmente, deixo de alterar a denominação no polo passivo da presente demanda para nele constar TAM Linhas Aéreas, uma vez que a empresa ré deixou de apresentar nos autos justificativa plausível para tanto, devendo permanecer a marca LATAM no polo passivo, assim como é a empresa ré denominada nos dias atuais. 

Passo ao exame do mérito. 

Sustentou o autor na inicial que adquiriu junto à empresa ré um bilhete de transporte inerente ao trajeto Florianópolis-SC – Aracaju/SE, com escala em São Paulo/SP, conforme bilhete em anexo às fls. 17/19 e 23. Alegou que a viagem tinha como escopo visitar seu genitor, o qual encontrava-se internado no Hospital na cidade de destino, conforme relatório hospitalar de fls. 24. Sustentou que ficaria na cidade de Aracaju somente por 48 horas, pois necessitava retornar para a cidade de Florianópolis/SC para desempenhar suas atividades laborais. Disse que no momento do embarque foi surpreendido com a informação de que seu voo atrasaria um lapso mínimo de tempo, mas que ele poderia ficar tranquilo, pois tal atraso não comprometeria o embarque do voo Guarulhos/Aracaju. Entretanto, mencionou que o voo que deveria sair de Florianópolis às 10h20, teve decolagem somente às 11h20, tornando comprometido o trecho entre São Paulo/ Aracaju. Assim, detalhou que ao chegar no Aeroporto em São Paulo, obteve a informação de que o voo para a cidade de Aracaju já havia decolado, e que por essa razão o autor seria remanejado para o próximo voo, somente às 21h do mesmo dia.  Disse que houve falha na prestação do serviço pela empresa ré, a qual ensejou um atraso total superior a 10 horas. Requereu a inversão do ônus da prova e pleiteou danos morais no valor de R$ 10.000,00 (dez mil reais). Em réplica, argumentou que inexiste razão para alegação de ausência de interesse de agir, pois em decorrência da falha de prestação de serviço contratado teve que conviver com a angústia e a incerteza de não saber o momento que chegaria a seu destino. Sustentou que o documento de fls. 41 juntado pela empresa ré destacou que o índice de precipitação se encontrava em 0.0 mm, o que contradiz com a informação de que no momento estava presente o evento "chuva". Por fim, salientou que em nenhum momento foi vivenciado situação de chuva no trajeto realizado pelo autor. 

Como já dito, a relação havida entre as partes é de consumo, enquadrando-se o autor como consumidor (CDC, art. 2º) e a ré como fornecedora (CDC, art. 3°).

E, nos termos do art. 14 do Código de Defesa do Consumidor:"O fornecedor de serviços responde, independentemente da existência de culpa, pela reparação dos danos causados aos consumidores por defeitos relativos à prestação dos serviços, bem como por informações insuficientes ou inadequadas sobre sua fruição e riscos."

Exsurge cristalina dos fatos supra, corroborados pela prova documental carreada aos autos (fls. 23), a falha na prestação de serviços pela ré, que não cumpriu o horário nos moldes pleiteados no contrato, e, ainda, com sua atitude, submeteu a autora a mais de doze horas, até a chegada em seu destino. 

Sobre as obrigações quanto ao fornecimento dos serviços da ré, dispõe o art. 22 do CDC: "Os órgãos públicos, por si ou suas empresas, concessionárias, permissionárias ou sob  qualquer outra forma de empreendimento, são obrigados a fornecer serviços adequados, eficientes, seguros e, quanto aos essenciais, contínuos."

Por outra banda, acerca da alegação de que o voo sofreu atraso em razões de condições meteorológicas, com objetivo de garantir a segurança aos passageiros, tal fato não elide a responsabilidade da empresa ré, e ainda, cumpre esclarecer que a empresa não se desincumbiu do ônus que lhe competia, por força da inversão do ônus da prova pelo Código de Defesa do Consumidor (Art. 6º, inc. VIII), uma vez que deixou de produzir provas para desconstituir o que foi sustentado e apresentado pela parte autora. Acerca da assertiva de que a ré prestou assistência material necessária e adequada ao autor e aos demais consumidores, bem como de que a ré reacomodou em próximo voo disponível da empresa para o mesmo dia (20/01/2017 às 21h) para Aracaju, conforme documento de fls. 17, tais argumentos não são suficientes para afastar a responsabilidade da empresa. Ainda, a empresa ré deixou de comprovar a justificativa de que na ocasião estava chovendo, apresentando tão somente um relatório de condições climáticas do aeroporto, o qual consta "chuva", mas por outro lado registra 0.0 mm em precipitação (fls. 41).

 Quanto à alegação de que fora prestada toda a assistência material necessária, destaca-se que não há qualquer discussão acerca da responsabilidade da empresa ré por tal motivo.  

Neste sentido:

	Inclusive, acerca do tema, estabelece o Superior Tribunal Justiça que "o dano moral decorrente de atraso de voo opera-se in re ipsa. O desconforto, a aflição e os transtornos suportados pelo passageiro não precisam ser provados, na medida em que derivam do próprio fato" (STJ, 4ª Turma, Rel. Min. Raul Araújo, AgRg no Ag 1306693/RJ, j. 16-8-2011).

Ainda: 

	"ALEGAÇÃO DA COMPANHIA AÉREA QUE O ATRASO OCORREU DEVIDO À REORGANIZAÇÃO DA MALHA AÉREA EM RAZÃO DE MÁ CONDIÇÃO METEOROLÓGICA NÃO EXCLUI O DEVER DE INDENIZAR. FORÇA MAIOR E CASO FORTUITO NÃO SÃO CONTEMPLADOS PELO CÓDIGO DE DEFESA DO CONSUMIDOR COMO EXCLUDENTES DE RESPONSABILIDADE. FALHA NA PRESTAÇÃO DO SERVIÇO, DEVER DE INDENIZAR CONFIGURADO, NOS TERMOS DO ART. 14 DO CDC (...)" (TJPR - 1Âª Turma Recursal - NUMERO_PROC/0 - Maringá - Rel.: Fernando Swain Ganem - J. 26.11.2014). 

Evidenciado, pois, cabalmente, que houve falha na prestação de serviços, resta analisar se tal causou, ou não, dano moral ao autor.

Conquanto a ré tenha alegado (fls. 39/68) que o atraso do voo foi por motivos meteorológicos, o que precisou postergar sua decolagem para garantir a segurança dos passageiros e que prestou todos os esclarecimentos possíveis, como reacomodar o autor em próximo voo disponível da Empresa para a cidade de Florianópolis, basta uma releitura dos fatos elencados na inicial, acima mencionados, para se inferir que foi a autora submetida a situação de desconforto indevido e assistência inadequada. 

Conforme o Código de Defesa do Consumidor, o serviço é defeituoso quando não fornece a segurança que o consumidor espera. É nítida nos autos a falha na prestação de serviços, uma vez que o autor, por culpa da ré, perdeu o voo que o levaria às 12h15 para Aracaju/SE do dia 20 de janeiro de 2017, só embarcando às 21h e chegando ao seu destino final apenas às 23h32 do mesmo dia.  

No caso dos autos, quando a autora/consumidora comprou a passagem é porque confiou na empresa ré. Desse modo, a quebra dessa confiança acarreta defeito na prestação do serviço.

Configurada a falha na prestação de serviços, o autor tem direito de ser reparado.

No tocante ao valor, considerando as peculiaridades do caso, as condições financeiras dos envolvidos, os princípios da razoabilidade e da proporcionalidade, resta fixado em R$ 10.000,00 (dez mil reais).


P. R. I.


Florianópolis, 19 de fevereiro de 2018.


Ana Luisa Schmidt Ramos 

Juíza Substituta

DOCUMENTO ASSINADO DIGITALMENTE

Lei n. 11.419/2006, art. 1º, § 2º, III, "a”
