# Supplementary material for: Regression applied to legal judgments to predict compensation for immaterial damage
Source: PeerJ Comput Sci. 2023 Mar 23;9:e1225. doi: 10.7717/peerj-cs.1225 (PMC10280496; doi:10.7717/peerj-cs.1225)
Supplement: Supplemental Information 2 [file peerj-cs-09-1225-s002.zip › 209.txt]

Autos n° NUMERO_PROC 

Ação: Procedimento do Juizado Especial Cível/PROC 

Autor: AUTOR


Réu: REU


Vistos, etc.

Trata-se de ação de indenização por danos morais proposta por AUTOR em face de REU.  

Dispensado o relatório, na forma da parte final do art. 38 da Lei 9.099/95.

Decido.

Conforme requerimento de fl. 17/115 e artigo 355, I, do Código de Processo Civil, julgo antecipadamente a lide.

No caso, aplica-se o Código de Proteção e Defesa do Consumidor, eis que as partes se enquadram na definição de consumidor e fornecedor, consoante artigos 2º e 3º da Lei n. 8.078/90.

Assim, resta evidente que a presente demanda deve ser julgada sob os escopos da legislação consumerista. Defiro a inversão do ônus da prova. 

Sustentou o autor que adquiriu uma  passagem em virtude de compromissos pessoais e familiares em São Paulo (Guarulhos). Para tanto, alega que a partida ocorreria de Florianópolis às 05h45 com previsão de chegada estimada às 07h05 do mesmo dia conforme bilhete em anexo às fls. 23. Salientou que no dia e hora marcado para o embarque, se dirigiu até o balcão de atendimento as 04h50, e foi atendida às 06h50, quando foram direcionados para uma fila única, sem qualquer esclarecimento.

Salientou ainda que recebeu novo bilhete, para destino diverso, São Paulo (Congonhas) com partida as 10h25 (quase cinco horas depois), perdendo, assim seu compromisso familiar. Aduz que os prepostos da empresa nada informaram sobre o motivo do cancelamento do voo, aumentando ainda mais a sensação de impotência da autora. 

Diante dos transtornos vivenciados, pugna pela condenação da ré ao pagamento de indenização a título de danos materiais e morais, considerando as particularidades do caso, bem como no pagamento de custas, despesas processuais e honorários advocatícios.

Salientou que durante todo o período de atraso do voo, a autora não recebeu quaisquer informações a respeito do atraso, nem comunicação impostas pela ANAC e parca assistência material. Pleiteou danos materiais e morais no valor de R$ 37.480,00 ( trinta e sete mil quatrocentos e oitenta reais), acrescidos de correção monetária e juros de mora contados do evento danoso, além das custas processuais e honorários advocatícios, caso houvesse recurso. 

Como já dito, a relação havida entre as partes é de consumo, enquadrando-se o autor como consumidor (CDC, art. 2º) e a ré como fornecedora (CDC, art. 3°).

E, nos termos do art. 14 do Código de Defesa do Consumidor:"O fornecedor de serviços responde, independentemente da existência de culpa, pela reparação dos danos causados aos consumidores por defeitos relativos à prestação dos serviços, bem como por informações insuficientes ou inadequadas sobre sua fruição e riscos."

Exsurge cristalina dos fatos supra, corroborados pela prova documental carreada aos autos (fls. 23/27), a falha na prestação de serviços pela ré, que não cumpriu o horário nos moldes pleiteados no contrato, e, ainda, com sua atitude, submeteu a autora a quase cinco horas de atraso e ainda para destino diverso do contratado, com parca assistência de sua parte.

Sobre as obrigações quanto ao fornecimento dos serviços da ré, dispõe o art. 22 do CDC: "Os órgãos públicos, por si ou suas empresas, concessionárias, permissionárias ou sob  qualquer outra forma de empreendimento, são obrigados a fornecer serviços adequados, eficientes, seguros e, quanto aos essenciais, contínuos."

Por outra banda, acerca da alegação de falha mecânica na aeronave, e a necessidade de manutenção com o objetivo de assegurar a segurança dos passageiros, tal fato não elide a responsabilidade da ré, e ainda, cumpre esclarecer que a empresa ré não se desincumbiu do ônus que lhe competia, por força da inversão do ônus da prova pelo Código de Defesa do Consumidor (Art. 6º, inc. VIII), uma vez que deixou de produzir provas para desconstituir o que foi alegado e apresentado pela parte autora. Acerca da alegação de que a ré reacomodou em próximo voo disponível da própria empresa para o mesmo dia (04/03/2017 às 10h25) para São Paulo (Congonhas), conforme documento de fls. 27, tal argumento não é o suficiente para afastar a responsabilidade da empresa. Ainda, a empresa ré concedeu um vale alimentação de R$14,00 e nada mais apresentando tão somente o relatório de ocorrência técnica, o qual relata que a aeronave apresentou um problema técnico e que levaria tempo para a manutenção  (fls. 90). 

Todavia, o problema técnico apontado pela empresa requerida não é suficiente para a exclusão de sua responsabilidade, uma vez que trata-se de caso fortuito interno e não externo, figurando como risco da atividade comercial prestada, devendo a requerida responder pelos danos advindos, pois fazem parte dos riscos da atividade.

Nesse sentido:

	Inclusive, acerca do tema, estabelece o Superior Tribunal Justiça que "o dano moral decorrente de atraso de voo opera-se in re ipsa. O desconforto, a aflição e os transtornos suportados pelo passageiro não precisam ser provados, na medida em que derivam do próprio fato" (STJ, 4ª Turma, Rel. Min. Raul Araújo, AgRg no Ag 1306693/RJ, j. 16-8-2011).

Ainda: 

		        "RECURSO INOMINADO. RELAÇÃO DE CONSUMO. ATRASO DE 12 (DOZE) HORAS EM VOO. FALTA DE MANUTENÇÃO DA AERONAVE. FATO PREVISÍVEL. FALHA NA PRESTAÇÃO DO SERVIÇO. DANOS MORAIS. OCORRÊNCIA. QUANTUM INDENIZATÓRIO. ANÁLISE DO CASO CONCRETO. CARÁTER DÚPLICE, TANTO PUNITIVO/PEDAGÓGICO DO AGENTE COMO COMPENSATÓRIO DA VÍTIMA. VALOR INDENIZATÓRIO FIXADO EM R$ 7.000,00 (SETE MIL REAIS). QUANTUM RAZOÁVEL E PROPORCIONAL. RECLAMO DESPROVIDO. MANUTENÇÃO DA SENTENÇA" (TJSC, Recurso Inominado n. NUMERO_PROC, da Capital, rel. Des. Davidson Jahn Mello, j. 16-04-2015. 

Evidenciado, pois, cabalmente, que houve falha na prestação de serviços, resta analisar se tal causou, ou não, dano material e moral ao autor.

Destaca-se que os danos materiais (alimentação e transporte) foram elencados fls. 04 e devidamente provados, fls.03/ 05, e se deram em função do  atraso, os quais somaram o valor de R$38,52 (trinta e oito reais e cinquenta e dois centavos), e devem ser  ressarcidos.  

Conquanto a ré tenha alegado (fls. 89/104) que o atraso do voo foi por motivos de manutenção da aeronave, o que precisou postergar sua decolagem para garantir a segurança dos passageiros e que prestou todos os esclarecimentos possíveis, como reacomodar o autor em próximo voo disponível da Empresa para a cidade de São Paulo, basta uma releitura dos fatos elencados na inicial, acima mencionados, para se inferir que foi a autora submetida a situação de desconforto indevido e assistência inadequada. 

Ainda que haja necessidade justificada pela própria segurança dos usuários, de cancelamento ou adiamento de voo, cabe à companhia aérea prestar toda a assistência aos passageiros, nos termos da determinação do Código Brasileiro de Aeronáutica (art. 231, par. ún.) e do art. 14 da Resolução 141 da ANAC. Não o fazendo, arca com as consequências da má prestação do serviço.

Dispõe o artigo que: 

"Nos casos de atraso, cancelamento ou interrupção de voo, bem como de preterição de passageiro, o transportador deverá assegurar ao passageiro que comparecer para embarque o direito a receber assistência material.

"§ 1º A assistência material consiste em satisfazer as necessidades imediatas do passageiro, gratuitamente e de modo compatível com a estimativa do tempo de espera, contados a partir do horário de partida originalmente previsto, nos seguintes termos:

"(...)

"III - superior a 4 (quatro) horas: acomodação em local adequado, traslado e, quando necessário, serviço de hospedagem."

Conforme o Código de Defesa do Consumidor, o serviço é defeituoso quando não fornece a segurança que o consumidor espera. É nítida nos autos a falha na prestação de serviços, uma vez que o autor, por culpa da ré, perdeu o voo que o levaria às 05h45 para São Paulo (Guarulhos ) do dia 04 de março de 2017, só embarcando às 10h25 e ainda para destino diverso ( Congonhas).  

No caso dos autos, quando a autora/consumidora comprou a passagem é porque confiou na empresa ré. Desse modo, a quebra dessa confiança acarreta defeito na prestação do serviço.

Configurada a falha na prestação de serviços, a autora tem direito de ser reparado.

No tocante ao valor, considerando as peculiaridades do caso, as condições financeiras dos envolvidos, os princípios da razoabilidade e da proporcionalidade, resta fixado em R$ 10.000,00 (dez mil reais).


P. R. I.


Florianópolis, 15 de fevereiro de 2018.


Ana Luisa Schmidt Ramos 

Juíza Substituta

DOCUMENTO ASSINADO DIGITALMENTE

Lei n. 11.419/2006, art. 1º, § 2º, III, "a”
