# Supplementary material for: Regression applied to legal judgments to predict compensation for immaterial damage
Source: PeerJ Comput Sci. 2023 Mar 23;9:e1225. doi: 10.7717/peerj-cs.1225 (PMC10280496; doi:10.7717/peerj-cs.1225)
Supplement: Supplemental Information 2 [file peerj-cs-09-1225-s002.zip › 213.txt]

Autos n° NUMERO_PROC 

Ação: Procedimento do Juizado Especial Cível/PROC 

Autor: AUTOR


Réu: REU


Vistos, etc.


I – RELATÓRIO

Relatório dispensado, nos termos do art. 38 da Lei 9.099/1995.

II - FUNDAMENTAÇÃO


Julgo antecipadamente o feito, porquanto a solução dos autos pode ser obtida da análise do direito que disciplina a matéria, bem como pelo fato de que as provas carreadas são suficientes para a formação de meu convencimento. Valho-me, pois, do art. 355, I, do Código de Processo Civil.

Além disso, impende ressaltar que a presente demanda se consubstancia em relação de consumo -  uma vez que as partes envolvidas na avença se enquadram nos conceitos de fornecedor e consumidor, dispostos nos arts. 3º e 2º da Lei 8.078/1990, respectivamente - sendo, portanto, imperioso que lhe sejam aplicados os preceitos insculpidos no Código de Defesa do Consumidor.

Preliminarmente, acolho o pedido de retificação do polo passivo, no qual deverá passar a constar GOL Linhas Aéreas S/A.

Importa frisar que os presentes autos tratam apenas de pleito de indenização por danos morais, de modo que não serão analisados os valores despendidos pela autora por conta do fato em discussão.

No mérito, infiro dos autos que a autora comprou passagem aérea de ida e volta no trecho Florianópolis – São Paulo. Foi impossibilitada de embarcar no primeiro trecho por ter se apresentado ao guichê da companhia aérea com somente vinte minutos de antecedência ao horário de partida. Adquiriu passagem de outra empresa para voo no mesmo dia. Na volta, ao tentar efetuar o procedimento de check-in, foi informada que seu bilhete havia sido cancelado diante do "no show" no primeiro voo.

Em sede de contestação, sustentou a ré culpa exclusiva da consumidora, que não compareceu ao embarque tempestivamente, inviabilizando os procedimentos necessários. Ainda, que a passagem promocional adquirida pela autora contém expressamente a previsão de cancelamento de todos os trechos subsequentes na mesma reserva no caso de atraso em qualquer deles.

Pois bem. Acerca do primeiro impedimento, razão assiste à ré. É sabido que os passageiros devem chegar ao aeroporto para a realização de check-in e demais procedimentos com ao menos 1 (uma) hora de antecedência para voos domésticos e 2 (duas) horas de antecedência para voos internacional. 

Em que pese a aeronave ainda pudesse estar em solo e com as portas abertas, existem regras e procedimentos que devem ser observados pelos passageiros, principalmente em relação à antecedência para realização de check-in, o que constato que não foi atentado pela requerente, que admite ter chego ao aeroporto com meros vinte minutos de antecedência – por certo que já finalizadas as operações de check-in, permitindo-se tão somente o embarque dos passageiros que já haviam efetuado o procedimento e aguardavam em área específica do aeroporto.

Aliás, a justificativa da postulante de que outra companhia aérea viabilizou seu embarque com os mesmo vinte minutos de antecedência em nada obriga a ré a proceder da mesma forma, tratando-se de empresas distintas com politicas diversas.

Por outro lado, acerca do cancelamento da passagem de volta simplesmente pela não utilização da passagem de ida, considero prática manifestamente abusiva, vedada pelo código consumerista:

Art. 39. É vedado ao fornecedor de produtos ou serviços, dentre outras práticas abusivas:

I - condicionar o fornecimento de produto ou de serviço ao fornecimento de outro produto ou serviço, bem como, sem justa causa, a limites quantitativos;

Art. 51. São nulas de pleno direito, entre outras, as cláusulas contratuais relativas ao fornecimento de produtos e serviços que:

IV - estabeleçam obrigações consideradas iníquas, abusivas, que coloquem o consumidor em desvantagem exagerada, ou sejam incompatíveis com a boa-fé ou a eqüidade;

XI - autorizem o fornecedor a cancelar o contrato unilateralmente, sem que igual direito seja conferido ao consumidor;

Portanto, caracterizado o ato ilícito no cancelamento unilateral da passagem de volta, esse enseja o dever de reparar, vez que cristalino o abalo moral sofrido pela postulante. Nesse sentido, é o entendimento das turmas recursais:

RECURSO INOMINADO - AÇÃO CONDENATÓRIA - EMPRESA AÉREA - PASSAGEM DE IDA NÃO UTILIZADA - CANCELAMENTO AUTOMÁTICO DA PASSAGEM DE VOLTA - ''NO SHOW'' - RESTRIÇÃO AO DIREITO DO CONSUMIDOR - ATO ILÍCITO - DANO MATERIAL COMPROVADO - DANO MORAL CONFIGURADO - QUANTUM ARBITRADO COM OBSERVÂNCIA AOS PRINCÍPIOS DA PROPORCIONALIDADE E DA RAZOABILIDADE - SENTENÇA MANTIDA - RECURSO NÃO PROVIDO. (TJSC, Recurso Inominado n. NUMERO_PROC, da Capital - Continente, rel. Des. Antonio Augusto Baggio e Ubaldo, Primeira Turma de Recursos - Capital, j. 27-04-2017). (grifei).


RECURSO INOMINADO. AÇÃO DE INDENIZAÇÃO POR DANOS MORAIS E MATERIAIS. (...) CONTRATAÇÃO DE SERVIÇO DE TRANSPORTE AÉREO. RELAÇÃO DE CONSUMO. APLICAÇÃO DO CÓDIGO DE DEFESA DO CONSUMIDOR. INVERSÃO DO ÔNUS DA PROVA.    COMPRA DE PASSAGENS DE IDA E VOLTA. CANCELAMENTO AUTOMÁTICO DAS PASSAGENS DE VOLTA PELA COMPANHIA EM RAZÃO DO NÃO EMBARQUE NA IDA. "NO SHOW". CLÁUSULA ABUSIVA. AUSÊNCIA DE PROVAS DE QUE OS AUTORES FORAM CIENTIFICADOS DE FORMA CLARA E ADEQUADA. ÔNUS DA RÉ.   DANOS MATERIAIS. AUSÊNCIA DE PROVAS. ÔNUS DOS AUTORES. INEXISTÊNCIA DE COMPROVAÇÃO DOS GASTOS COM PASSAGENS DE VOLTA. IMPROCEDÊNCIA DO PEDIDO.   DANOS MORAIS PRESUMIDOS. EMPRESA AGIU DE FORMA ABUSIVA. CANCELAMENTO UNILATERAL DE PASSAGENS GEROU TRANSTORNO E FRUSTRAÇÃO QUE SUPERAM OS LIMITES DO MERO ABORRECIMENTO E/OU DISSABOR. DESNECESSÁRIA PROVA DO DANO MORAL SOFRIDO. DEVER DE INDENIZAR.   QUANTUM INDENIZATÓRIO DEVE ATENDER AO PRIMADO DA RAZOABILIDADE E PROPORCIONALIDADE. ATRIBUINDO-SE O CARÁTER PUNITIVO E COMPENSATÓRIO, ALÉM DO EFEITO PEDAGÓGICO. INEXISTÊNCIA DE ENRIQUECIMENTO ILÍCITO.   INCIDÊNCIA DE JUROS DE MORA. RELAÇÃO CONTRATUAL. INCIDÊNCIA DESDE A DATA DA CITAÇÃO. CORREÇÃO MONETÁRIA. INCIDE DESDE O ARBITRAMENTO. APLICAÇÃO DA SÚMULA 362 DO STJ.   RECURSO CONHECIDO E PARCIALMENTE PROVIDO. SENTENÇA REFORMADA. (TJSC, Recurso Inominado n. NUMERO_PROC, de Joinville, rel. Des. Decio Menna Barreto de Araújo Filho, Quinta Turma de Recursos - Joinville, j. 19-04-2017). (grifei).

Acerca do quanto devido, inexistentes parâmetros objetivos para a fixação do dano moral e estando esta no arbítrio motivado do magistrado, na forma do art. 946 do Código Civil, algumas particularidades hão de ser levadas em consideração em relação a cada litigante. Ou seja, incumbe ao magistrado a fixação de verba que corresponda, tanto quanto possível, à situação sócio-econômica do ofensor, sem perder de vista a necessidade de avaliação da repercussão do evento danoso na vida da vítima.

Nesse sentido, sopesando as circunstâncias do caso, a condição econômica das partes e o caráter pedagógico da cominação, entendo que a quantia de R$ 5.000,00 (cinco mil reais) mostra-se adequada a indenizar a parte acionante pelos danos vivenciados. 

Após fixar o valor da indenização, cabe dizer que a correção monetária flui do arbitramento (enunciado 362 da Súmula do STJ) e os juros de mora da citação (falta de cumprimento dos deveres do contrato firmado entre as partes - (STJ, EDcl no REsp 400843 / RS, Relator Ministro CARLOS ALBERTO MENEZES DIREITO, j. em 09.08.2007)).


P. R. I.

Arquivem-se oportunamente. 


Florianópolis (SC), 06 de março de 2018.


Alexandra Lorenzi da Silva

Juíza de Direito
