# Supplementary material for: Regression applied to legal judgments to predict compensation for immaterial damage
Source: PeerJ Comput Sci. 2023 Mar 23;9:e1225. doi: 10.7717/peerj-cs.1225 (PMC10280496; doi:10.7717/peerj-cs.1225)
Supplement: Supplemental Information 2 [file peerj-cs-09-1225-s002.zip › 214.txt]

Autos n° NUMERO_PROC 

Ação: Procedimento do Juizado Especial Cível/PROC 

Autor: AUTOR


Réu: REU


Vistos etc.


I. Relatório

Relatório dispensado na forma do artigo 38, caput, da Lei 9.099/95.

II. Fundamentação


Julgo antecipadamente o feito, porquanto a solução dos autos pode ser obtida da análise do direito que disciplina a matéria, bem como pelo fato de que as provas carreadas são suficientes para a formação de meu convencimento. Valho-me, pois, do artigo 355, inciso I, do Código de Processo Civil.

Preliminarmente, cumpre esclarecer acerca da aplicabilidade das Convenções de Varsóvia e Montreal ao caso em tela.

Em julgamento do Recurso Extraordinário n. 636331, em sede de repercussão geral, assim decidiu a Suprema Corte:

Recurso extraordinário com repercussão geral. 2. Extravio de bagagem. Dano material. Limitação. Antinomia. Convenção de Varsóvia. Código de Defesa do Consumidor. 3. Julgamento de mérito. É aplicável o limite indenizatório estabelecido na Convenção de Varsóvia e demais acordos internacionais subscritos pelo Brasil, em relação às condenações por dano material decorrente de extravio de bagagem, em voos internacionais. 5. Repercussão geral. Tema 210. Fixação da tese: "Nos termos do art. 178 da Constituição da República, as normas e os tratados internacionais limitadores da responsabilidade das transportadoras aéreas de passageiros, especialmente as Convenções de Varsóvia e Montreal, têm prevalência em relação ao Código de Defesa do Consumidor". 6. Caso concreto. Acórdão que aplicou o Código de Defesa do Consumidor. Indenização superior ao limite previsto no art. 22 da Convenção de Varsóvia, com as modificações efetuadas pelos acordos internacionais posteriores. Decisão recorrida reformada, para reduzir o valor da condenação por danos materiais, limitando-o ao patamar estabelecido na legislação internacional. 7. Recurso a que se dá provimento. (RE 636331, Relator(a):  Min. GILMAR MENDES, Tribunal Pleno, julgado em 25/05/2017, PROCESSO ELETRÔNICO DJe-257 DIVULG 10-11-2017 PUBLIC 13-11-2017) (Grifei.)

Desse modo, aplicar-se-ão as normas internacionais naquilo que lhes couber, ou seja, na análise do pedido de danos materiais. Os demais pedidos serão analisados com base no Código de Defesa do Consumidor, vez que as partes envolvidas na avença se enquadram nos conceitos de fornecedor e consumidor, dispostos nos artigos 3.º e 2.º da Lei n. 8.078/1990.

De plano, constato que a parte autora formulou pedido de justiça gratuita sem sequer juntar declaração de hipossuficiência ou outros documentos hábeis a comprovar sua condição de vulnerabilidade econômica. Diante desse contexto, indefiro, por ora, a concessão do benefício.

Pois bem. 

Infiro dos autos que na viagem de ida referente ao trecho Porto Alegre – Lisboa, na data de 15/06/2016, o autor foi surpreendido com o extravio de sua bagagem no momento da chegada do voo. O autor foi informado que sua mala seria entregue em 3 dias, assim indicou endereços para onde a bagagem poderia ser encaminhada, tendo em vista que continuaria a viagem para outros destinos de carro. Em contato telefônico com a requerida, foi constatado que a mala já estava disponível no aeroporto de Lisboa, todavia a ré não a direcionou para o local onde o autor se encontrava. Alega o autor que a bagagem somente lhe foi entregue no momento em que retornou ao aeroporto de Lisboa para a viagem de volta ao Brasil. 

Diante disso, postula a condenação da ré ao pagamento de indenização por danos morais no valor de R$ 7.000,00 (sete mil reais), além de ressarcimento de valores gastos com a compra de itens de vestuário, higiene pessoal e outros, necessários para prosseguimento da viagem sem seus pertences.

1. Danos morais

Em sede de contestação a ré aduz que o manuseio das bagagens é realizado por autoridades aeroportuárias, não tendo, portanto, qualquer responsabilidade pelo fato ocorrido com o autor, o que configura a excludente de responsabilidade por fato exclusivo de terceiro. Alega ainda que a mala foi entregue com todos os pertences do autor, comprovando que a ré não mediu esforços na solução do caso. No que se refere ao dano moral, sustenta que, nos casos de extravio ou destruição de bagagem, as companhias aéreas não são obrigadas a indenizar pelos danos morais, já que não há qualquer previsão na Convenção de Montreal.

No entanto, é flagrante que a situação ocorrida e gerada pela ré causou transtorno e angústia ao autor, uma vez que teve que continuar a viagem sem seus pertences. Assim, considerando a aplicação do Código Consumerista, constato ter havido efetivo abalo moral ao requerente, devendo a requerida ser condenada a indenizá-lo.

Nesse sentido:

APELAÇÃO CÍVEL. INDENIZAÇÃO. SERVIÇO PÚBLICO CONCEDIDO. TRANSPORTE AÉREO. EXTRAVIO DE BAGAGEM. ABALO MORAL NÃO VERIFICADO PELO MAGISTRADO. RESSARCIMENTO APENAS DOS PREJUÍZOS MATERIAIS. DECRETO DE PARCIAL PROCEDÊNCIA. PRETENSA COMPENSAÇÃO PELO DANO MORAL SUPORTADO. TESE ACOLHIDA. ABALO IN RE IPSA. DEVER DE INDENIZAR CONFIGURADO. FIXAÇÃO DO QUANTUM EM MONTANTE PROPORCIONAL AO CASO E CONFORME PRECEDENTES DESTE COLEGIADO. RECURSO PROVIDO.   'É inquestionável o abalo moral sofrido por passageiro que teve sua bagagem extraviada por falha operacional de empresa aérea, sendo inegáveis o aborrecimento, o transtorno e o sofrimento que essa circunstância gera no espírito do passageiro, situação que certamente escapa da condição de mero dissabor cotidiano' (AC n. 2008.065854-4, de Urussanga, rel. Des. Eládio Torret Rocha) (TJSC, AC n. 2012.049768-8, rel. Des. Pedro Manoel Abreu, j. 3-2-2015). (TJSC, Apelação n. NUMERO_PROC, de Criciúma, rel. Des. Edemar Gruber, j. 14-07-2016). (grifei)


Nesse contexto, tratando-se de relação regida pelo código consumerista, comprovada a ocorrência do extravio da bagagem e não existindo qualquer excludente de responsabilidade, deve a ré ser condenada a indenizar a parte autora pelos danos extrapatrimoniais experimentados.

Acerca do quanto devido, tendo em vista os valores arbitrados em situações similares por essa magistrada, bem como considerando que o autor permaneceu sem seus pertences durante o período de 16/06/2016 a 27/06/2016, ou seja, todo o período da viagem, sem perder de vista o caráter pedagógico e punitivo da cominação, entendo que a quantia de R$ 7.000,00 (sete mil reais) indicada na inicial mostra-se adequada a indenizá-lo pelos infortúnios vivenciados. 

Após fixar o valor da indenização, cabe dizer que a correção monetária flui do arbitramento (enunciado 362 da Súmula do STJ) e os juros de mora da citação (falta de cumprimento dos deveres do contrato firmado entre as partes - (STJ, EDcl no REsp 400843 / RS, Relator Ministro CARLOS ALBERTO MENEZES DIREITO, j. em 09.08.2007)).

2. Danos materiais

Estabelece a Convenção de Montreal, em seu Art. 19: "O transportador é responsável pelo dano ocasionado por atrasos no transporte aéreo de passageiros, bagagem ou carga. Não obstante, o transportador não será responsável pelo dano ocasionado por atraso se prova que ele e seus prepostos adotaram todas as medidas que eram razoavelmente necessárias para evitar o dano ou que lhes foi impossível, a um e a outros, adotar tais medidas." 

No caso em apreço, observo que o réu eximiu-se de comprovar a excludente mencionada em sua defesa.

Ainda, o Art. 22, item 2: "No transporte de bagagem, a responsabilidade do transportador em caso de destruição, perda, avaria ou atraso se limita a 1.000 Direitos Especiais de Saque por passageiro, a menos que o passageiro haja feito ao transportador, ao entregar-lhe a bagagem registrada, uma declaração especial de valor da entrega desta no lugar de destino, e tenha pago uma quantia suplementar, se for cabível. Neste caso, o transportador estará obrigado a pagar uma soma que não excederá o valor declarado, a menos que prove que este valor é superior ao valor real da entrega no lugar de destino".

O autor comprova na exordial gastos com a compra de roupas e outros itens (fls. 13/17). A parte ré, contudo, insurge-se quanto à integração dos bens adquiridos ao patrimônio do autor, posicionamento ao qual não me filio.

Quanto à impugnação da ré quanto ao documentos em língua estrangeira acostados aos autos pelo autor, em que pese a regra existente no art. 192 do Código de Processo Civil no sentido de ser obrigatório o uso da língua portuguesa nos atos e termos do processo, referida regra pode ser mitigada quando não houver obstáculos para a sua compreensão ou valoração. 

No caso em apreço, tratam-se de documentos simples, notas fiscais, que apesar de redigidos em língua estrangeira, não exprimem quaisquer dificuldades para sua compreensão.

Ainda, refuta a ré, à fl. 33, acerca de alguns objetos comprados pelo autor mencionados nos comprovantes fiscais acostados às fls. 15 e 16, por se tratarem de produtos supérfluos, como perfumes e cosméticos.

Embora entenda justificada a compra de perfume para permanência em viagem, por considerar item que integra a cadeia de produtos de higiene pessoal, no caso em apreço, o autor efetuou compra de diversos perfumes, de elevado valor, em data próxima ao retorno da viagem, o que se presume que não foram comprados especificamente para uso em seu passeio. Assim, incabível a restituição dos itens impugnados especificamente pela requerida.

Quanto aos demais objetos indicados nos comprovantes fiscais, por não terem sido refutados especificamente, e por entender razoável as compras,  resta devida a restituição.

Assim, com base nos valores indicados nos comprovantes às fls. 13/17, com exceção dos valores indicados nas notas fiscais código de controle 90157BC709 (fl. 15) e da de n.º 29900 da L'occitane em Provence (fl. 16), cuja restituição foi indeferida conforme fundamentação supracitada, observo que o somatório totaliza 712,84 Euros, dentro, portanto, do limite estabelecido pela norma internacional.

Considerando que não se admite sentença ilíquida em sede de Juizado (art. 38, parágrafo único da Lei 9.099/1995), de plano, determino a conversão dos valores de acordo com a cotação do Euro nos dias 17/06/2016 (fl. 17 - Decathlon)  e 25/06/2016 (demais comprovantes).

Dessa forma, ajusto o valor da devolução da quantia paga pelos objetos comprados na data de 17/06/2016 (204,96 Euros) para R$ 792,68 (setecentos e noventa e dois reais e sessenta e oito centavos) e na data de 25/06/2016 (507,88 Euros) para de R$ 1.907,50 (um mil, novecentos e sete reais e cinquenta centavos), considerando a taxa de conversão do Euro para o Real brasileiro, cujas cotações, correspondem, respectivamente, a 3,8675 e 3,7558, conforme conversão realizada pelo sítio do Banco Central do Brasil.


P. R. I.

Arquivem-se oportunamente. 


Florianópolis (SC), 06 de março de 2018.


Alexandra Lorenzi da Silva 

Juíza de Direito
