# Supplementary material for: Regression applied to legal judgments to predict compensation for immaterial damage
Source: PeerJ Comput Sci. 2023 Mar 23;9:e1225. doi: 10.7717/peerj-cs.1225 (PMC10280496; doi:10.7717/peerj-cs.1225)
Supplement: Supplemental Information 2 [file peerj-cs-09-1225-s002.zip › 216.txt]

Autos n° NUMERO_PROC 

Ação: Procedimento do Juizado Especial Cível/PROC 

Autor: AUTOR


Réu: REU


Vistos, etc.


I. Relatório

Relatório dispensado na forma do artigo 38, caput, da Lei 9.099/95.


II. Fundamentação


Julgo antecipadamente o feito, porquanto a solução dos autos pode ser obtida da análise do direito que disciplina a matéria, bem como pelo fato de que as provas carreadas são suficientes para a formação de meu convencimento. Valho-me, pois, do artigo 355, inciso I, do Código de Processo Civil.

No caso em tela, não há pedido de indenização por danos materiais, uma vez que os autores fundamentam o pleito tão somente nos dissabores decorrentes do extravio de suas bagagens e alteração de trajeto em viagem, abalos de caráter extrapatrimonial.

Assim, incabível na hipótese a aplicação das Convenções de Montreal e Varsóvia, visto que, conforme assentado pelo Supremo Tribunal Federal no julgamento do Recurso Extraordinário n. 636661 (repercussão geral), a limitação veiculada pelas normas internacionais incide apenas às indenizações de cunho material.

Desse modo, o pedido será analisado com base no Código de Defesa do Consumidor, vez que as partes envolvidas na avença se enquadram nos conceitos de fornecedor e consumidor, dispostos nos artigos 3.º e 2.º da Lei n. 8.078/1990.

Pois bem.

Infiro dos autos que os postulantes realizaram viagem internacional (trecho Florianópolis – Orlando), comprando passagens pela requerida. Contudo, na viagem de ida, o itinerário foi alterado, havendo conexão no aeroporto de Lima/Peru, não previamente informada aos passageiros. Ainda, no momento da chegada nos Estados Unidos, em 29/11/2016, surpreenderam-se com o extravio de parte de suas bagagens, que foram recuperadas tão somente dois dias depois. Diante disso, requerem a condenação da ré ao pagamento de indenização pelos infortúnios vivenciados.

 Em sede de contestação, a ré apresentou contestação genérica , suscitando necessidade de alteração da malha aérea como excludente de responsabilidade – sem, contudo, nada comprovar – e inexistência de abalo moral indenizável no caso de extravio temporário de bagagem. 

Assim sendo, são fatos incontroversos tanto a modificação no percurso quanto o extravio da bagagem – que, aliás, foi admitido pela requerida na contestação, bem como foi comprovado por meio dos documentos acostados à fl. 26/27.

Acerca dos danos morais, a mera variação no percurso não é capaz de ensejar o aventado dano moral. Isso pois os passageiros não suscitaram haver atraso na chegada ao destino final, não sofrendo maiores prejuízos do que aqueles já esperados nesse tipo de transporte.

Por outro lado, é flagrante que a situação ocorrida e gerada pela ré em relação às bagagens causou transtorno e angústia aos autores, vez que permaneceram dias sem seus pertences. Ainda, agravado o caso pelo conteúdo das malas (medicamentos de uso contínuo) e pelo fato ter ocorrido no momento de ida ao exterior (circunstância pior do que aquela na qual o passageiro se vê momentaneamente sem seus bens quando retorna ao domicílio).

Assim, constato ter havido efetivo abalo moral aos requerentes, devendo a requerida ser condenada a indenizá-los.

Nesse sentido:

APELAÇÃO CÍVEL. INDENIZAÇÃO. SERVIÇO PÚBLICO CONCEDIDO. TRANSPORTE AÉREO. EXTRAVIO DE BAGAGEM. ABALO MORAL NÃO VERIFICADO PELO MAGISTRADO. RESSARCIMENTO APENAS DOS PREJUÍZOS MATERIAIS. DECRETO DE PARCIAL PROCEDÊNCIA. PRETENSA COMPENSAÇÃO PELO DANO MORAL SUPORTADO. TESE ACOLHIDA. ABALO IN RE IPSA. DEVER DE INDENIZAR CONFIGURADO. FIXAÇÃO DO QUANTUM EM MONTANTE PROPORCIONAL AO CASO E CONFORME PRECEDENTES DESTE COLEGIADO. RECURSO PROVIDO.   'É inquestionável o abalo moral sofrido por passageiro que teve sua bagagem extraviada por falha operacional de empresa aérea, sendo inegáveis o aborrecimento, o transtorno e o sofrimento que essa circunstância gera no espírito do passageiro, situação que certamente escapa da condição de mero dissabor cotidiano' (AC n. 2008.065854-4, de Urussanga, rel. Des. Eládio Torret Rocha) (TJSC, AC n. 2012.049768-8, rel. Des. Pedro Manoel Abreu, j. 3-2-2015). (TJSC, Apelação n. NUMERO_PROC, de Criciúma, rel. Des. Edemar Gruber, j. 14-07-2016). (grifei)

Nesse contexto, tratando-se de relação regida pelo código consumerista, comprovada a ocorrência do extravio da bagagem e não existindo qualquer excludente de responsabilidade, deve a ré ser condenada a indenizar os acionantes pelos danos extrapatrimoniais experimentados.

Acerca do quanto devido, tendo em vista os valores arbitrados em situações similares por essa magistrada, bem como considerando o prazo de quarenta e oito horas para devolução da bagagem, sem perder de vista o caráter pedagógico e punitivo da cominação, entendo que a quantia de R$ 4.000,00 (quatro mil reais) para cada um dos autores mostra-se adequada a indenizá-los pelos infortúnios vivenciados. 

Após fixar o valor da indenização, cabe dizer que a correção monetária flui do arbitramento (enunciado 362 da Súmula do STJ) e os juros de mora da citação (falta de cumprimento dos deveres do contrato firmado entre as partes - (STJ, EDcl no REsp 400843 / RS, Relator Ministro CARLOS ALBERTO MENEZES DIREITO, j. em 09.08.2007)).


P. R. I.

Arquivem-se oportunamente. 


Florianópolis (SC), 08 de março de 2018.


Alexandra Lorenzi da Silva

Juíza de Direito
