# Supplementary material for: Regression applied to legal judgments to predict compensation for immaterial damage
Source: PeerJ Comput Sci. 2023 Mar 23;9:e1225. doi: 10.7717/peerj-cs.1225 (PMC10280496; doi:10.7717/peerj-cs.1225)
Supplement: Supplemental Information 2 [file peerj-cs-09-1225-s002.zip › 217.txt]

Autos n° NUMERO_PROC 

Ação: Procedimento do Juizado Especial Cível/PROC 

Autor: AUTOR


Réu: REU


Vistos etc.


I. Relatório

Relatório dispensado na forma do artigo 38, caput, da Lei 9.099/95.

II. Fundamentação


Julgo antecipadamente o feito, porquanto a solução dos autos pode ser obtida da análise do direito que disciplina a matéria, bem como pelo fato de que as provas carreadas são suficientes para a formação de meu convencimento. Valho-me, pois, do artigo 355, inciso I, do Código de Processo Civil.

Preliminarmente, cumpre esclarecer acerca da aplicabilidade das Convenções de Varsóvia e Montreal ao caso em tela.

Em julgamento do Recurso Extraordinário n. 636331, em sede de repercussão geral, assim decidiu a Suprema Corte:

Recurso extraordinário com repercussão geral. 2. Extravio de bagagem. Dano material. Limitação. Antinomia. Convenção de Varsóvia. Código de Defesa do Consumidor. 3. Julgamento de mérito. É aplicável o limite indenizatório estabelecido na Convenção de Varsóvia e demais acordos internacionais subscritos pelo Brasil, em relação às condenações por dano material decorrente de extravio de bagagem, em voos internacionais. 5. Repercussão geral. Tema 210. Fixação da tese: "Nos termos do art. 178 da Constituição da República, as normas e os tratados internacionais limitadores da responsabilidade das transportadoras aéreas de passageiros, especialmente as Convenções de Varsóvia e Montreal, têm prevalência em relação ao Código de Defesa do Consumidor". 6. Caso concreto. Acórdão que aplicou o Código de Defesa do Consumidor. Indenização superior ao limite previsto no art. 22 da Convenção de Varsóvia, com as modificações efetuadas pelos acordos internacionais posteriores. Decisão recorrida reformada, para reduzir o valor da condenação por danos materiais, limitando-o ao patamar estabelecido na legislação internacional. 7. Recurso a que se dá provimento. (RE 636331, Relator(a):  Min. GILMAR MENDES, Tribunal Pleno, julgado em 25/05/2017, PROCESSO ELETRÔNICO DJe-257 DIVULG 10-11-2017 PUBLIC 13-11-2017) (Grifei.)

Desse modo, aplicar-se-ão as normas internacionais naquilo que lhes couber, ou seja, na análise do pedido de danos materiais. Os demais pedidos serão analisados com base no Código de Defesa do Consumidor, vez que as partes envolvidas na avença se enquadram nos conceitos de fornecedor e consumidor, dispostos nos artigos 3.º e 2.º da Lei n. 8.078/1990.

Pois bem. 

Infiro dos autos que os requerentes compraram passagens áereas de ida e volta para o trecho São Paulo / Casablanca,  com retorno previsto no dia 18/09/2016, saída às 11:25 horas e chegada às 19:10 horas. Ocorre, contudo, que a aeronave teve que pousar na cidade do Rio de Janeiro, sendo os autores reacomodados somente para viagem com destino a São Paulo no dia seguinte às 10:00 horas. Sustenta o autor que a escolha do ponto final do voo, São Paulo, se deu em virtude de exame médico agendado nesta cidade para o dia 19/09/2016, às 08:30 horas, no Hospital Albert Einsten, para análise de presença de tumor cancerígeno, conforme documento à fl. 23. Assim, a fim de não perder o exame agendado previamente, não tendo a ré disponibilizado outra alternativa, os autores alugaram um carro para chegada ao destino.

Dessa forma, requerem a condenação da requerida pelos danos materiais e morais daí decorrentes.

1. Danos morais

Em sede de contestação, aduz a parte ré que o segundo trecho de retorno ao Brasil suportou algumas horas de atraso em virtude de questões de segurança relacionadas ao mau tempo. Ademais, alega que,  em razão da urgência indicada pelos autores, realizou, incessantemente, buscas por outro voo, a fim de os autores desembarcarem no destino desejado. Sustenta ainda ter fornecido assistência às partes, ainda que não comprove a alegação.

Menciona, também, a parte ré que restou incontroverso o mau tempo na cidade do Rio de Janeiro diante da alegação dos autores na peça vestibular de que "o voo não pôde pousar em São Paulo e retornou ao Rio de Janeiro". Todavia, dessa afirmação não é possível extrair que o desvio de rota da aeronave tenha se dado exclusivamente devido ao mau tempo. Ademais, observo que a ré eximiu-se de trazer aos autos quaisquer provas que corroborassem sua versão, ônus que lhe pertencia. Assim, entendo que o mau tempo não serve como justificativa para o atraso relatado.

 Em situação similar, já decidiu o Tribunal de Justiça de Santa Catarina: 

O pouso e a decolagem não se operam de forma automática, pela simples vontade de passageiros ou da própria companhia aérea. Em nome da segurança do voo, podem ocorrer atrasos ou mesmo cancelamento de determinados voos. Entretanto, compete à companhia aérea a prova documental, oriunda de órgãos oficiais reconhecidos, de que determinados vôos foram cancelados por circunstâncias absolutamente alheias à vontade da empresa, prova que não pode ser relegada à juntada de extratos com complexas siglas e de interpretação duvidosa, mormente quando outras companhias aéreas estariam operando normalmente no mesmo aeródromo. A prova de caso fortuito ou de força maior que impediu o cumprimento do contrato de transporte pertence à companhia aérea. (TJSC, Apelação Cível n. 2008.601118-2, de Rio do Sul, rel. Des. Leandro Passig Mendes , j. 27-10-2008) (grifei)

Acrescento que, em situações de atraso de voo, o simples fato de ter demorado mais do que o planejado já enseja condenação da ré pelos danos advindos do atraso. É cristalina a angústia e o sofrimento vividos por quem necessita passar muito mais tempo do que o programado em aeroportos, agravada a situação, no caso, pela necessidade de os autores terem que alugar um veículo para viajar pela rodovia na madrugada após horas de voo, a fim de o autor não perder o exame para possível diagnóstico de doença delicada.

Nesse contexto, tratando-se de relação regida pelo código consumerista, comprovada a ocorrência do atraso e não existindo qualquer excludente de responsabilidade, deve a ré ser condenada a indenizar os autores pelos danos extrapatrimoniais experimentados.

Acerca do quanto devido, tendo em vista os valores arbitrados em situações similares por essa magistrada, bem como ponderando o fato de não ter sido prestado assistência, o autor ter que alugar um veículo para chegar a tempo de realizar o exame médico para diagnóstico de câncer, a fim de evitar a perda do compromisso, e o atraso de aproximadamente 15 (quinze) horas, sem perder de vista o caráter pedagógico e punitivo da cominação, entendo que a quantia de R$ 8.000,00 (oito mil reais), para cada parte, mostra-se adequada a indenizá-los pelos infortúnios vivenciados.

Após fixar o valor da indenização, cabe dizer que a correção monetária flui do arbitramento (enunciado 362 da Súmula do STJ) e os juros de mora da citação (falta de cumprimento dos deveres do contrato firmado entre as partes - (STJ, EDcl no REsp 400843 / RS, Relator Ministro CARLOS ALBERTO MENEZES DIREITO, j. em 09.08.2007)).

2. Danos materiais

Estabelece a Convenção de Montreal, em seu artigo 19: "O transportador é responsável pelo dano ocasionado por atrasos no transporte aéreo de passageiros, bagagem ou carga. Não obstante, o transportador não será responsável pelo dano ocasionado por atraso se prova que ele e seus prepostos adotaram todas as medidas que eram razoavelmente necessárias para evitar o dano ou que lhes foi impossível, a um e a outros, adotar tais medidas." Como já disposto no item anterior, eximiu-se a ré de comprovar a excludente.

Ainda, o artigo 22, item 1: "Em caso de dano causado por atraso no transporte de pessoas, como se especifica no Artigo 19, a responsabilidade do transportador se limita a 4.150 Direitos Especiais de Saque por passageiro."

A parte autora comprova na exordial gastos com a locação do veículo (fl. 26), alimentação e pedágio, o qual indica o trajeto percorrido (fls. 21/22), no total de R$ 971,32 (novecentos e setenta e um reais e trinta e dois centavos), em documentos não impugnados especificamente pela ré. 

Ainda que a ré se insurja contra o fato de os autores não terem requerido o processo administrativo adequado para ressarcimento das expensas, destaco que não é necessário ser formulado prévio requerimento administrativo, para somente após sua negativa, ser ingressado com a ação judicial.

Assim,  estando devidamente comprovado os gastos, bem como estando o valor dentro do limite estabelecido pela norma internacional, deve a ré ressarcir o montante despendido por conta do atraso/cancelamento por ela gerado.


P. R. I.

Arquivem-se oportunamente. 


Florianópolis (SC), 08 de março de 2018.


Alexandra Lorenzi da Silva 

Juíza de Direito
