# Supplementary material for: Regression applied to legal judgments to predict compensation for immaterial damage
Source: PeerJ Comput Sci. 2023 Mar 23;9:e1225. doi: 10.7717/peerj-cs.1225 (PMC10280496; doi:10.7717/peerj-cs.1225)
Supplement: Supplemental Information 2 [file peerj-cs-09-1225-s002.zip › 221.txt]

Autos n° NUMERO_PROC 

Ação: Procedimento do Juizado Especial Cível/PROC 

Autor: AUTOR


Réu: REU


Vistos etc.


I. Relatório

Relatório dispensado na forma do artigo 38, caput, da Lei 9.099/95.

II. Fundamentação


Julgo antecipadamente o feito, porquanto a solução dos autos pode ser obtida da análise do direito que disciplina a matéria, bem como pelo fato de que as provas carreadas são suficientes para a formação de meu convencimento. Valho-me, pois, do artigo 355, inciso I, do Código de Processo Civil.

De início, cumpre-me esclarecer acerca da aplicabilidade das Convenções de Varsóvia e Montreal ao caso em tela.

Em julgamento do Recurso Extraordinário n. 636331, em sede de repercussão geral, assim decidiu a Suprema Corte:


Recurso extraordinário com repercussão geral. 2. Extravio de bagagem. Dano material. Limitação. Antinomia. Convenção de Varsóvia. Código de Defesa do Consumidor. 3. Julgamento de mérito. É aplicável o limite indenizatório estabelecido na Convenção de Varsóvia e demais acordos internacionais subscritos pelo Brasil, em relação às condenações por dano material decorrente de extravio de bagagem, em voos internacionais. 5. Repercussão geral. Tema 210. Fixação da tese: "Nos termos do art. 178 da Constituição da República, as normas e os tratados internacionais limitadores da responsabilidade das transportadoras aéreas de passageiros, especialmente as Convenções de Varsóvia e Montreal, têm prevalência em relação ao Código de Defesa do Consumidor". 6. Caso concreto. Acórdão que aplicou o Código de Defesa do Consumidor. Indenização superior ao limite previsto no art. 22 da Convenção de Varsóvia, com as modificações efetuadas pelos acordos internacionais posteriores. Decisão recorrida reformada, para reduzir o valor da condenação por danos materiais, limitando-o ao patamar estabelecido na legislação internacional. 7. Recurso a que se dá provimento. (RE 636331, Relator(a):  Min. GILMAR MENDES, Tribunal Pleno, julgado em 25/05/2017, PROCESSO ELETRÔNICO DJe-257 DIVULG 10-11-2017 PUBLIC 13-11-2017) (Grifei.)


Desse modo, aplicar-se-ão as normas internacionais naquilo que lhes couber, ou seja, na análise do pedido de danos materiais. Os demais pedidos serão analisados com base no Código de Defesa do Consumidor, vez que as partes envolvidas na avença se enquadram nos conceitos de fornecedor e consumidor, dispostos nos artigos 3.º e 2.º da Lei n. 8.078/1990.

No tocante à ilegitimidade passiva, afasto a preliminar arguida pela requerida, vez que presente a responsabilidade solidária entre todos que integram a cadeia de prestação de serviço. Da análise dos documentos acostados pela autora, em especial o indicado à fl. 14, observo que, ainda que o voo tenha sido operado por outra companhia aérea, este pertencia a companhia ré. Assim, se os deveres impostos ao fornecedor são distribuídos entre distintas empresas, a responsabilização com base no contrato entre elas estabelecido deve se dar em ação própria, sem interferir no direito do consumidor de acioná-las, sendo facultado à parte autora acionar um, alguns ou todos os devedores solidários.

Pois bem. 

Infiro dos autos que na viagem de ida referente ao trecho Nova Iorque - Roma, na data de 25/02/2017, a autora foi surpreendida com o extravio de sua bagagem no momento da chegada do voo (26/02/2017). A autora foi informada que sua mala chegaria no voo seguinte, devendo ser entregue à noite do mesmo dia no hotel onde estaria hospedada na cidade de Veneza. Todavia, sua bagagem lhe foi restituída somente após 2 (dois) dias com uma das rodas quebrada. Assim, requer a condenação da ré ao pagamento de indenização pelos danos materiais, referente à compra de vestuário para os dias em que permaneceu sem seus pertences e à restituição do valor correspondente à mala pela avaria constatada, bem como pelos danos morais daí decorrentes.

1. Danos morais

Em sede de contestação a ré aduz que não existiu qualquer ofensa à personalidade ou à honra da autora a ensejar a indenização pleiteada, configurando, o caso, apenas como mero aborrecimento.

No entanto, é flagrante que a situação ocorrida e gerada pela ré causou transtorno e angústia à autora, uma vez que teve que continuar a viagem sem seus pertences em local cujo clima era típico de dias de inverno. Assim, considerando a aplicação do Código Consumerista, constato ter havido efetivo abalo moral ao requerente, devendo a requerida ser condenada a indenizá-la.

Nesse sentido:

APELAÇÃO CÍVEL. INDENIZAÇÃO. SERVIÇO PÚBLICO CONCEDIDO. TRANSPORTE AÉREO. EXTRAVIO DE BAGAGEM. ABALO MORAL NÃO VERIFICADO PELO MAGISTRADO. RESSARCIMENTO APENAS DOS PREJUÍZOS MATERIAIS. DECRETO DE PARCIAL PROCEDÊNCIA. PRETENSA COMPENSAÇÃO PELO DANO MORAL SUPORTADO. TESE ACOLHIDA. ABALO IN RE IPSA. DEVER DE INDENIZAR CONFIGURADO. FIXAÇÃO DO QUANTUM EM MONTANTE PROPORCIONAL AO CASO E CONFORME PRECEDENTES DESTE COLEGIADO. RECURSO PROVIDO.   'É inquestionável o abalo moral sofrido por passageiro que teve sua bagagem extraviada por falha operacional de empresa aérea, sendo inegáveis o aborrecimento, o transtorno e o sofrimento que essa circunstância gera no espírito do passageiro, situação que certamente escapa da condição de mero dissabor cotidiano' (AC n. 2008.065854-4, de Urussanga, rel. Des. Eládio Torret Rocha) (TJSC, AC n. 2012.049768-8, rel. Des. Pedro Manoel Abreu, j. 3-2-2015). (TJSC, Apelação n. NUMERO_PROC, de Criciúma, rel. Des. Edemar Gruber, j. 14-07-2016). (grifei)


Nesse contexto, tratando-se de relação regida pelo código consumerista, comprovada a ocorrência do extravio da bagagem e não existindo qualquer excludente de responsabilidade, deve a ré ser condenada a indenizar a parte autora pelos danos extrapatrimoniais experimentados.

Acerca do quanto devido, tendo em vista os valores arbitrados em situações similares por essa magistrada, bem como considerando que a parte autora permaneceu sem seus pertences pelo período de 2 (dois) dias, na viagem de ida, sem perder de vista o caráter pedagógico e punitivo da cominação, entendo que a quantia de R$  3.000,00 (três mil reais) mostra-se adequada a indenizá-la pelos infortúnios vivenciados. 

Após fixar o valor da indenização, cabe dizer que a correção monetária flui do arbitramento (enunciado 362 da Súmula do STJ) e os juros de mora da citação (falta de cumprimento dos deveres do contrato firmado entre as partes - (STJ, EDcl no REsp 400843 / RS, Relator Ministro CARLOS ALBERTO MENEZES DIREITO, j. em 09.08.2007)).

2. Danos materiais

Estabelece a Convenção de Montreal, em seu Art. 19: "O transportador é responsável pelo dano ocasionado por atrasos no transporte aéreo de passageiros, bagagem ou carga. Não obstante, o transportador não será responsável pelo dano ocasionado por atraso se prova que ele e seus prepostos adotaram todas as medidas que eram razoavelmente necessárias para evitar o dano ou que lhes foi impossível, a um e a outros, adotar tais medidas." 

No caso em apreço, não há excludente de responsabilidade a ser analisada.

Ainda, o Art. 22, item 2: "No transporte de bagagem, a responsabilidade do transportador em caso de destruição, perda, avaria ou atraso se limita a 1.000 Direitos Especiais de Saque por passageiro, a menos que o passageiro haja feito ao transportador, ao entregar-lhe a bagagem registrada, uma declaração especial de valor da entrega desta no lugar de destino, e tenha pago uma quantia suplementar, se for cabível. Neste caso, o transportador estará obrigado a pagar uma soma que não excederá o valor declarado, a menos que prove que este valor é superior ao valor real da entrega no lugar de destino".

A autora alega em sua peça vestibular gastos com a aquisição de vestuário e compra de um carrinho para transporte da mala que lhe foi entregue com uma das rodinhas quebrada. Para tanto, apresenta tão somente um cupom fiscal, em tese, referente a compra do carrinho à fl. 19, documento este não impugnado especificamente pela requerida. A requerida, contudo, insurge-se quanto à integração dos bens adquiridos ao patrimônio da autora, posicionamento ao qual não me filio.

A parte autora também comprava nos autos a avaria causada em sua bagagem à fl. 5, o que a tornou imprestável para seu fim, bem como apresenta o valor do item no mercado atual (fl. 7), o que também não foi refutado pela requerida.

Assim, considerando que os danos materiais não podem ser presumidos, resta devido à autora apenas a restituição do valor equivalente à compra do carrinho para transporte da bagagem, no valor indicado, qual seja, R$ 62,37 (sessenta e dois reais e trinta e sete centavos), bem como ao valor relativo a uma bagagem nova em face da avaria constatada correspondente de R$ 330,00 (trezentos e trinta reais). Destaco que a soma dos valores devidos encontra-se dentro do limite estabelecido na norma internacional.


P. R. I.

Arquivem-se oportunamente. 


Florianópolis (SC), 12 de março de 2018.


Alexandra Lorenzi da Silva 

Juíza de Direito
