# Supplementary material for: Regression applied to legal judgments to predict compensation for immaterial damage
Source: PeerJ Comput Sci. 2023 Mar 23;9:e1225. doi: 10.7717/peerj-cs.1225 (PMC10280496; doi:10.7717/peerj-cs.1225)
Supplement: Supplemental Information 2 [file peerj-cs-09-1225-s002.zip › 222.txt]

Autos n. NUMERO_PROC 

Ação: Procedimento do Juizado Especial Cível/PROC 

Autor: AUTOR


Réu: REU


VISTOS ETC.


1. RELATÓRIO

Relatório dispensado na forma do artigo 38, caput, da Lei 9.099/95.

2. FUNDAMENTO E DECIDO

Trata-se de ação de  indenização por danos morais ajuizada por AUTOR em face de REU.

Julgo antecipadamente o feito, porquanto a solução dos autos pode ser obtida da análise do direito que disciplina a matéria, bem como pelo fato de que as provas carreadas são suficientes para a formação do convencimento, nos termos do art. 355, I, do Código de Processo Civil.

Além disso, impende ressaltar que a presente demanda se consubstancia em relação de consumo, uma vez que as partes envolvidas na avença se enquadram nos conceitos de fornecedor e consumidor, dispostos nos arts. 3º e 2º da Lei 8.078/1990. 

Os autores sustentam que, a fim de participar de um Congresso, adquiriram passagens aéreas da requerida para viagem de ida e volta para Brasília, envolvendo - no trecho de volta - conexão na cidade de Guarulhos/SP, com retorno previsto para o dia 12/11/2017, domingo, no voo JJ 3378 de Brasília a Guarulhos/SP, com saída as 19:10 e chegada as 21:00, e dali conexão com o voo JJ 3171 de Guarulhos/SP para Florianópolis, com saída as 21:55 e chegada as 23:14.

Ocorre que o voo que tinha previsão de saída as 19:10 de Brasília, decolou apenas as 20h30min, de maneira que, ao chegarem no Aeroporto Internacional de Guarulhos (GRU), para a última conexão, quando finalmente foram atendidos no guichê da companhia aérea - após muito transtorno/caos/espera na fila -, foram informados por um dos prepostos da ré que o embarque do voo JJ 3171, com destino à cidade Florianópolis/SC, já havia sido encerrado.

Afirmaram que foram colocados no voo JJ 3103, da companhia ré, que teria a sua partida agendada para ocorrer às 07:20 da manhã do dia seguinte, ou seja, no dia 13.11.17, 9 (nove) horas após o voo originalmente contratado. Os autores, ambos médicos, alegaram que, diante do cansaço gerado pelo atraso, todos as consultas marcadas para segunda de manhã tiveram que ser canceladas. Assim, requereram indenização pelos danos morais daí decorrentes, no valor de R$ 10.000,00 a cada um dos autores.

Em sede de contestação, a parte ré aduziu que, em razão de readequação da malha aérea, o voo contratado foi cancelado, sendo os autores reacomodados no primeiro voo da empresa com destino à Florianópolis, constituindo, assim, excludente de responsabilidade do transportador, qual seja, motivo de força maior. Sustentou ainda que ofereceu alimentação, transporte e acomodação aos autores, e ao final requereu a improcedência da ação.

Diante disso, passo a analisar os pedidos.

No caso em tela, verifica-se que constam dos autos anexados à exordial os comprovantes das passagens adquiridas pelos autores, bem como os comprovante de emissão de novas passagens, e que se trata de fato incontroverso que os autores não embarcaram no voo de conexão entre Guarulhos/SP e Florianópolis, segundo os autores em virtude do atraso do primeiro voo e segundo a ré por cancelamento do voo de conexão. 

O fato é que o atraso do primeiro voo/cancelamento do voo de retorno acarretou injustificada demora de mais de 9 horas da previsão de retorno, durante a madrugada de segunda (13/11/2017). Trata-se, portanto, de caso de responsabilidade objetiva nos termos do art. 14 do Código de Defesa do Consumidor em decorrência dos fatos acima mencionados.

Além disso, a empresa ré nada juntou aos autos, não se desincumbindo do seu ônus processual de comprovar fato excludente da sua responsabilidade.

No tocante à indenização por danos morais em relação ao atraso do voo, observo que a ré alega de forma genérica que, em caso de reestruturação da malha aérea e impossibilidade da empresa realizar seus voos programados por força maior, não deverá ser responsabilizada. No entanto, não apresenta nenhuma prova para tanto.

Nesse sentido, segundo entendimento da Primeira Turma Recursal:

RECURSO INOMINADO. AÇÃO DE INDENIZAÇÃO POR DANOS MORAIS E MATERIAIS. SERVIÇO DE TRANSPORTE AÉREO. VOO NACIONAL. ATRASO DE VOO. ATRASO DE MAIS DE 24 (VINTE E QUATRO) HORAS. PROCEDÊNCIA NO JUÍZO A QUO.ALEGAÇÃO DE REORGANIZAÇÃO DE MALHA AÉREA. CASO FORTUITO NÃO COMPROVADO. FALHA NA PRESTAÇÃO DO SERVIÇO."A empresa aérea não provou a alegação de que reestruturação na malha aérea foi a causa do cancelamento do voo doméstico. De toda sorte, o fato é desinfluente à solução da controvérsia, haja vista que integrante do risco da atividade comercial das empresas aéreas, caracterizando assim fortuito interno, e nessa ordem não possui habilidade técnica para a aplicação da pretendida excludente do artigo 14, parágrafo 3º , inciso II , da Lei n. 8.078 /90" (1ª Turma Recursal dos Juizados Especiais do Distrito Federal - Apelação Cível do Juizado Especial nº 20140310351375, relatora Juíza Sandra Reves Vasques Tonussi, j. em 16.06.2015) (TJSC, Recurso Inominado n. NUMERO_PROC, da Capital - Eduardo Luz, rel. Des. Rudson Marcos, j. 25-02-2016) [...]                     DECISÃO.


Em situações de atraso de voo, o simples fato de sua chegada ter demorado mais do que o planejado já enseja condenação da ré pelos danos advindos do atraso. É cristalina a angústia e o sofrimento vividos por quem necessita passar muito mais tempo do que o programado em aeroportos, agravada a situação, no caso, pela necessidade de cancelamento de compromissos profissionais. Sendo que a empresa ré sequer prestou o devido auxílio de transporte.

Nesse contexto, tratando-se de relação regida pelo código consumerista, comprovado o ato ilícito e não existindo qualquer excludente de responsabilidade, deve a ré ser condenada a indenizar a parte autora pelos danos extrapatrimoniais experimentados.

Acerca do quanto devido, tendo em vista os valores arbitrados em situações similares por este juízo, bem como ponderando as circunstâncias do fato concreto, sem perder de vista o caráter pedagógico da cominação, entendo que a quantia de R$ 6.000,00 (seis mil reais), mostra-se adequada a indenizar cada um dos autores pelos infortúnios vivenciados. 

Após fixar o valor da indenização, cabe dizer que a correção monetária flui do arbitramento (enunciado 362 da Súmula do STJ) e os juros de mora da citação (falta de cumprimento dos deveres do contrato firmado entre as partes - (STJ, EDcl no REsp 400843 / RS, Relator Ministro CARLOS ALBERTO MENEZES DIREITO, j. em 09.08.2007)).


P. R. I.

Arquivem-se oportunamente. 

Florianópolis (SC), 12 de março de 2018.


Alexandra Lorenzi da Silva 

Juíza de Direito
