# Supplementary material for: Regression applied to legal judgments to predict compensation for immaterial damage
Source: PeerJ Comput Sci. 2023 Mar 23;9:e1225. doi: 10.7717/peerj-cs.1225 (PMC10280496; doi:10.7717/peerj-cs.1225)
Supplement: Supplemental Information 2 [file peerj-cs-09-1225-s002.zip › 223.txt]

Autos n° NUMERO_PROC 

Ação: Procedimento do Juizado Especial Cível/PROC 

Autor: AUTOR


Réu: REU


Vistos, etc.


I. Relatório

Relatório dispensado na forma do artigo 38, caput, da Lei 9.099/95.

II. Fundamentação


Julgo antecipadamente o feito, porquanto a solução dos autos pode ser obtida da análise do direito que disciplina a matéria, bem como pelo fato de que as provas carreadas são suficientes para a formação de meu convencimento. Valho-me, pois, do artigo 355, inciso I, do Código de Processo Civil.

No caso em tela, não há pedido de indenização por danos materiais, uma vez que a parte autora fundamenta o pleito tão somente nos dissabores decorrentes do extravio de sua bagagem, abalos de caráter extrapatrimonial.

Assim, incabível na hipótese a aplicação das Convenções de Montreal e Varsóvia, visto que, conforme assentado pelo Supremo Tribunal Federal no julgamento do Recurso Extraordinário n. 636661 (repercussão geral), a limitação veiculada pelas normas internacionais incide apenas às indenizações de cunho material.

Desse modo, o pedido será analisado com base no Código de Defesa do Consumidor, vez que as partes envolvidas na avença se enquadram nos conceitos de fornecedor e consumidor, dispostos nos artigos 3.º e 2.º da Lei n. 8.078/1990.

Pois bem.

Infiro dos autos que os autores realizaram viagem internacional (trecho São Paulo - Joanesburgo), comprando passagens pela requerida, surpreendendo-se com o extravio de suas bagagens no momento da chegada do voo de retorno (05/12/2016). Diante disso, considerando que suas malas foram entregues após 03 (três) dias de suas chegadas no local, postulam a condenação da ré ao pagamento de indenização por danos morais.

Dispensada a realização de audiência de conciliação (fl. 35), foi determinada a apresentação de defesa, na forma escrita, no prazo da citação.

Compulsando os autos, observo que a requerida, ainda dentro do prazo, acostou aos autos contestação, contudo, a peça se refere a processo diverso. Da análise do documento de defesa, às fls. 89/103, constato que o processo indicado pertence a outro juízo, cuja autora não é a indicada na presente demanda, e trata de fatos relativos a atraso de voo, divergente daqueles indicados na peça inaugural.

Ainda que o caso se refira a um mero equívoco, diante do peticionamento eletrônico, entendo que incumbe à parte a correta inserção dos documentos no sistema SAJ, devendo esta certificar-se se os arquivos anexados são, de fato, referentes ao processo em que se pretende peticionar.

Assim, há de ser, desde logo, decretada a revelia, porquanto citada (fl. 37), não respondeu ao processo tempestivamente.

Sabe-se que um dos efeitos da revelia, nos termos do artigo 344 do Código de Processo Civil, é a presunção de veracidade dos fatos alegados pelo autor.	

No caso em apreço, a presunção de veracidade apresenta-se em favor da parte autora, não apenas pela revelia, mas também pela prova colhida nos autos, em especial os documentos relativos ao processo de bagagem referente ao extravio temporário das malas dos autores indicados às fls. 17/19.

Trata o caso de responsabilidade objetiva, nos termos do artigo 14 do Código de Defesa do Consumidor, em decorrência da desorganização e falhas nos serviços prestados pela empresa de aviação, acarretando no extravio temporário das bagagens dos autores.

Não obstante, é flagrante que a situação ocorrida e gerada pela ré causou transtorno e angústia aos autores, uma vez que permaneceram dias sem os pertences, incluindo nestes presentes e lembranças adquiridas no exterior.  Assim, constato ter havido efetivo abalo moral aos requerentes, devendo a requerida ser condenada a indenizá-los.

Nesse sentido:


APELAÇÃO CÍVEL. INDENIZAÇÃO. SERVIÇO PÚBLICO CONCEDIDO. TRANSPORTE AÉREO. EXTRAVIO DE BAGAGEM. ABALO MORAL NÃO VERIFICADO PELO MAGISTRADO. RESSARCIMENTO APENAS DOS PREJUÍZOS MATERIAIS. DECRETO DE PARCIAL PROCEDÊNCIA. PRETENSA COMPENSAÇÃO PELO DANO MORAL SUPORTADO. TESE ACOLHIDA. ABALO IN RE IPSA. DEVER DE INDENIZAR CONFIGURADO. FIXAÇÃO DO QUANTUM EM MONTANTE PROPORCIONAL AO CASO E CONFORME PRECEDENTES DESTE COLEGIADO. RECURSO PROVIDO.   'É inquestionável o abalo moral sofrido por passageiro que teve sua bagagem extraviada por falha operacional de empresa aérea, sendo inegáveis o aborrecimento, o transtorno e o sofrimento que essa circunstância gera no espírito do passageiro, situação que certamente escapa da condição de mero dissabor cotidiano' (AC n. 2008.065854-4, de Urussanga, rel. Des. Eládio Torret Rocha) (TJSC, AC n. 2012.049768-8, rel. Des. Pedro Manoel Abreu, j. 3-2-2015). (TJSC, Apelação n. NUMERO_PROC, de Criciúma, rel. Des. Edemar Gruber, j. 14-07-2016). (grifei)


Nesse contexto, tratando-se de relação regida pelo código consumerista, comprovada a ocorrência do extravio da bagagem e não existindo qualquer excludente de responsabilidade, deve a ré ser condenada a indenizar as partes autoras pelos danos extrapatrimoniais experimentados.

Acerca do quanto devido, tendo em vista os valores arbitrados em situações similares por essa magistrada, bem como considerando o prazo de aproximadamente 3 (três) dias para devolução da bagagem na viagem de retorno, sem perder de vista o caráter pedagógico e punitivo da cominação, entendo que a quantia de R$ 2.000,00 (dois mil reais), para cada parte, mostra-se adequada a indenizá-los pelos infortúnios vivenciados. 

Após fixar o valor da indenização, cabe dizer que a correção monetária flui do arbitramento (enunciado 362 da Súmula do STJ) e os juros de mora da citação (falta de cumprimento dos deveres do contrato firmado entre as partes - (STJ, EDcl no REsp 400843 / RS, Relator Ministro CARLOS ALBERTO MENEZES DIREITO, j. em 09.08.2007)).


P. R. I.

Arquivem-se oportunamente. 

Florianópolis (SC), 13 de março de 2018.


Alexandra Lorenzi da Silva 

Juíza de Direito
