# Supplementary material for: Regression applied to legal judgments to predict compensation for immaterial damage
Source: PeerJ Comput Sci. 2023 Mar 23;9:e1225. doi: 10.7717/peerj-cs.1225 (PMC10280496; doi:10.7717/peerj-cs.1225)
Supplement: Supplemental Information 2 [file peerj-cs-09-1225-s002.zip › 225.txt]

Autos n° NUMERO_PROC 

Ação: Procedimento do Juizado Especial Cível/PROC 

Autor: AUTOR


Réu: REU


Vistos, etc.


I. Relatório

Relatório dispensado na forma do artigo 38, caput, da Lei 9.099/95.

II. Fundamentação


Julgo antecipadamente o feito, porquanto a solução dos autos pode ser obtida da análise do direito que disciplina a matéria, bem como pelo fato de que as provas carreadas são suficientes para a formação de meu convencimento. Valho-me, pois, do art. 355, I, do Código de Processo Civil.

Além disso, impende ressaltar que a presente demanda se consubstancia em relação de consumo -  uma vez que as partes envolvidas na avença se enquadram nos conceitos de fornecedor e consumidor, dispostos nos arts. 3º e 2º da Lei 8.078/1990, respectivamente - sendo, portanto, imperioso que lhe sejam aplicados os preceitos insculpidos no Código de Defesa do Consumidor.

Infiro dos autos que os requerentes compraram passagens aéreas para o trecho Florianópolis – São Paulo (Congonhas) - Rio de Janeiro (Santos Dumont), com saída prevista no dia 25/02/2017 às 06:05 horas e chegada às 09:00 horas do mesmo dia. Ocorre, contudo, que o primeiro voo foi cancelado, tendo sido os autores reacomodados para viagem a São Paulo com partida às 08:15 horas. Ao aportar em São Paulo, no aeroporto de Congonhas, os autores foram surpreendidos com novo cancelamento de voo, e por esse motivo, foram informados que deveriam retirar suas bagagens e partir em direção ao aeroporto de Guarulhos. Alegam, os autores, que não havia lugar disponível no ônibus que levaria os passageiros para o aeroporto indicado, tendo eles próprios que arcarem com os custos de táxi.

Sustentam, por fim, que somente conseguiram embarcar por volta das 19:00 horas em São Paulo para o destino, Rio de Janeiro, contudo,  não desembarcaram no aeroporto inicialmente contratado, haja vista o voo ter sido direcionado para o aeroporto do Galeão.

Em sede de contestação, aduz a ré que o voo não ocorreu em virtude de más condições climáticas. Alega ainda que acomodou os autores no voo mais próximo, prestando corretamente as informações, bem como forneceu a devida assistência.

Sustenta também que a alteração da viagem dos autores, ocasionada por condições climáticas desfavoráveis, constitui excludente de responsabilidade do transportador, correspondendo à força maior, ou seja, evento totalmente alheio à vontade da ré, a qual não teve qualquer participação ou culpa no ocorrido.

Eximiu-se, no entanto, de trazer aos autos quaisquer provas que corroborassem sua versão. Como meio de prova, a requerida apresenta tão somente uma imagem de captura de tela, seguida da indicação de um link à fl. 92, os quais não têm o condão de confirmar o fechamento dos aeroportos indicados na inicial e, consequentemente, o cancelamento dos voos. E, ainda que o autor tenha acostados aos autos, às fls. 126/129, reportagens dando conta de atrasos de voos na data da viagem em decorrência de tempestade no dia anterior (24/02/2017), a ré não juntou documento oficial para confirmar o fechamento dos aeroportos. Ademais, é certo que em datas comemorativas, em especial no carnaval, a demanda esperada de passageiros é muito maior e a empresa deve se precaver contra eventuais contratempos, a fim de evitar os atrasos de voos. Assim, entendo que o mau tempo não serve como excludente de responsabilidade para justificar o desvio da rota e o atraso relatado.

Em situação similar, já decidiu o Tribunal de Justiça de Santa Catarina: 


O pouso e a decolagem não se operam de forma automática, pela simples vontade de passageiros ou da própria companhia aérea. Em nome da segurança do voo, podem ocorrer atrasos ou mesmo cancelamento de determinados voos. Entretanto, compete à companhia aérea a prova documental, oriunda de órgãos oficiais reconhecidos, de que determinados vôos foram cancelados por circunstâncias absolutamente alheias à vontade da empresa, prova que não pode ser relegada à juntada de extratos com complexas siglas e de interpretação duvidosa, mormente quando outras companhias aéreas estariam operando normalmente no mesmo aeródromo. A prova de caso fortuito ou de força maior que impediu o cumprimento do contrato de transporte pertence à companhia aérea. (TJSC, Apelação Cível n. 2008.601118-2, de Rio do Sul, rel. Des. Leandro Passig Mendes , j. 27-10-2008) (grifei)


Acrescento que, em situações de atraso de voo, o simples fato de sua ida ter demorado mais do que o planejado já enseja condenação da ré pelos danos advindos do atraso. É cristalina a angústia e o sofrimento vividos por quem necessita passar muito mais tempo do que o programado em aeroportos, agravada a situação no caso pela necessidade das partes autoras terem que se deslocar, as suas expensas, para outros aeroportos, retardando suas chegadas ao destino desejado.

Nesse contexto, tratando-se de relação regida pelo código consumerista, comprovada a ocorrência do atraso e não existindo qualquer excludente de responsabilidade, deve a ré ser condenada a indenizar os autores pelos danos extrapatrimoniais experimentados.

Acerca do quanto devido, tendo em vista os valores arbitrados em situações similares por essa magistrada, bem como ponderando o fato de não ter sido prestado assistência, vez que não comprovado nos autos pela ré, os autores terem que contratar táxi para deslocarem-se  até o aeroporto para o qual foram remanejados com seu próprio dinheiro, e diante do atraso de aproximadamente 11 (onze) horas para chegada ao destino final em aeroporto diverso do contratado, sem perder de vista o caráter pedagógico e punitivo da cominação, entendo que a quantia de R$ 7.000,00 (sete mil reais), para cada parte, mostra-se adequada a indenizá-los pelos infortúnios vivenciados. 

Após fixar o valor da indenização, cabe dizer que a correção monetária flui do arbitramento (enunciado 362 da Súmula do STJ) e os juros de mora da citação (falta de cumprimento dos deveres do contrato firmado entre as partes - (STJ, EDcl no REsp 400843 / RS, Relator Ministro CARLOS ALBERTO MENEZES DIREITO, j. em 09.08.2007)).

No que tange ao pedido de danos materiais, os autores comprovam na exordial gastos com táxi referente ao trecho entre os aeroportos de São Paulo, já que não fornecido pela ré (fl. 20), com alimentação (fl. 21) e táxi para o trajeto do aeroporto ao local onde permaneceriam (fl. 22), tendo em vista que a requerida alterou o aeroporto de destino, em documentos não impugnados pela parte contrária. Da análise dos documentos, entendo razoável as expensas indicadas.

Assim, deve a ré ressarcir o montante despendido por conta do atraso por ela gerado, devendo cada autor receber 50% (cinquenta por cento) dos valores indicados em cada um dos comprovantes fiscais.


P. R. I.

Arquivem-se oportunamente. 


Florianópolis (SC), 14 de março de 2018.


Alexandra Lorenzi da Silva

Juíza de Direito
