# Supplementary material for: Regression applied to legal judgments to predict compensation for immaterial damage
Source: PeerJ Comput Sci. 2023 Mar 23;9:e1225. doi: 10.7717/peerj-cs.1225 (PMC10280496; doi:10.7717/peerj-cs.1225)
Supplement: Supplemental Information 2 [file peerj-cs-09-1225-s002.zip › 228.txt]

Autos n° NUMERO_PROC 

Ação: Procedimento do Juizado Especial Cível/PROC 

Autor: AUTOR


Réu: REU


Vistos, etc.


I. Relatório

Relatório dispensado na forma do artigo 38, caput, da Lei 9.099/95.

II. Fundamentação


Julgo antecipadamente o feito, porquanto a solução dos autos pode ser obtida da análise do direito que disciplina a matéria, bem como pelo fato de que as provas carreadas são suficientes para a formação de meu convencimento. Valho-me, pois, do art. 355, I, do Código de Processo Civil.

Além disso, impende ressaltar que a presente demanda se consubstancia em relação de consumo -  uma vez que as partes envolvidas na avença se enquadram nos conceitos de fornecedor e consumidor, dispostos nos arts. 3º e 2º da Lei 8.078/1990, respectivamente - sendo, portanto, imperioso que lhe sejam aplicados os preceitos insculpidos no Código de Defesa do Consumidor.

Preliminarmente, as rés Gol Linhas Aéreas S/A, Smiles S/A e Compagnia Aerea Italiana Spa. – Alitalia alegam ausência de interesse processual diante da perda do objeto, uma vez que cumprido o objeto da presente demanda (emissão de passagens nos termos requeridos na inicial) após deferido pedido de antecipação de tutela (fls. 152/153). Todavia, considerando que os autores não efetuaram a viagem indicada na peça vestibular, não há como extinguir o feito, sendo necessário a análise de mérito. Quanto a ilegitimidade da ré Gol Linhas Aéreas S/A, por esta integrar a cadeia de consumo, rejeito o pedido.

Sustenta os autores (Henrique José Boaventura Vieira e Ana Paula Cordeiro Vieira)  que, em setembro de 2016, efetuaram compra de passagens aéreas para comemorar o aniversário de 10 anos de casamento, por meio da utilização de milhagens (smiles). Diante da inexistência da totalidade de milhas para efetuar a compra dos bilhetes de passagens (ida e volta para cada autor), os requerentes optaram por efetuar a compra de duas passagens para a autora (ida e volta) e uma passagem de ida para o autor Henrique José utilizando as milhas smiles de titularidade deste. A passagem de volta do autor Henrique José foi comprada com milhas smiles de titularidade de seu pai, Henrique Boaventura Vieira, também inserido no polo ativo da presente demanda. 

Após a efetivação da compra, não foi disponibilizada a confirmação das passagens referente ao localizador 4RLAEB, a qual somente foi enviada após solicitação em outubro de 2016. Ocorre que, ao analisar o itinerário encaminhado, o autor Henrique José percebeu uma divergência que levaria o casal a viajarem em voos distintos. Diante do equívoco, o autor Henrique José entrou em contato com uma das requeridas, com o intuito de modificar o itinerário para que ele e sua esposa viajassem juntos, já que se certificou da exatidão das escolhas dos trechos selecionados para os voos do casal antes de finalizar a compra, todavia não obteve êxito. Atesta ainda os autores, que a alteração de voos voltou a ocorrer em janeiro e fevereiro de 2017, uma vez que novas modificações foram realizadas.

Assim, requerem a confirmação dos efeitos da tutela para o fim de declarar abusiva a cláusula 13.5 do Regulamento do Programa Smiles e condenar as ré a acomodarem os autores nos mesmo voos, bem como indenização por danos morais.

É unânime entre a defesas das requeridas a alegação de excludente de responsabilidade nos termos do art. 14, § 3º, II do Código de Defesa do Consumidor. Isso porque a responsabilidade por selecionar os voos pretendidos é do próprio passageiro, sendo emitido bilhetes de acordo com a solicitação. Refutam também os pedidos de danos morais, já que caracteriza mero dissabor.

Ainda, indicam as rés  o cumprimento da decisão que deferiu o pedido de antecipação da tutela, às fls. 152/153, emitindo novos bilhetes de passagens aos autores nos termos requeridos na inicial.

Da análise do caderno processual, observo que a decisão que deferiu o pedido de antecipação de tutela para que os autores fossem reacomodados nos mesmos voos foi cumprida pelas rés. Verifico, contudo, que a parte autora não efetuou o depósito da caução em juízo conforme determinado.

Na réplica (fls. 334/340), os autores informam que a viagem não foi realizada, alegando demora na disponibilização da informação de cumprimento da decisão pelas rés nos autos. Todavia, tal alegação não merece prosperar. Isso porque, em que pese as petições juntadas às fls. 163/164, 192/193 e 273/275 informando acerca do cumprimento da determinação terem sido liberadas nos autos após a data programada para a viagem dos autores (17/04/2017), todas elas foram devidamente protocoladas antes mesmo da data aprazada para a viagem. Verifico que as petições indicadas às fls. 164/164 e 192/193 foram protocoladas em 10/04/2017 e a indicada às fls. 273/275, no dia 15/04/2017.

Ademais, não tendo as partes autoras cumprido a determinação de prestar caução e sabendo estas do número de demandas que tramita neste Juizado, não há como transferir a responsabilidade para a intimação dos referidos documentos em tempo tão exíguo pelo cartório. A alteração poderia ser facilmente conferida pela parte em seus cadastros em sítios da internet das requeridas. 

Assim, não tendo surtido efeito o cumprimento da tutela concedida, REVOGO a decisão às fls. 152/153. Ressalto que a justificativa apresentada pelos autores em petição protocolada em 15/04/2017 acerca da não prestação da caução, não merece acolhimento, uma vez que consta na decisão de concessão da tutela a explicação de como deveria ser calculado o valor a ser prestado em caução (equivalente ao valor da passagem média que se pede a emissão), o qual poderia ser visualizado em qualquer sítio de internet das companhias aéreas. 

Vislumbro nos autos que a controvérsia reside na na possível displicência dos autores ao selecionarem os voos no momento da compra das passagens aéreas. Na compra de passagens aéreas, entendo que é responsabilidade do passageiro se certificar dos dados (nome do passageiro, data e horários de cada voo, trechos selecionados) antes da finalização da compra. No caso em apreço, contudo, observo que houve alteração posterior efetuada por uma das requeridas (Smiles) nos localizadores 4RLAEB  e ARAIAW, conforme documento à fl. 83. 

Por meio dessa alteração, observo que os voos de ida dos autores voltaram coincidir horários e trechos. Todavia, no voo de retorno os autores não poderiam viajar nas mesmas aeronaves. Importante, destacar que as passagens de volta não foram compradas no mesmo ato. Infiro isso dos documentos acostados aos autos e da narrativa da inicial, pois a compra da passagem da autora Ana Paula foi adquirida com as milhas de titularidade do autor Henrique José e as passagens deste, com milhas de seu pai, o autor Henrique. Assim, considerando que as passagens foram adquiridas por titulares diferentes é possível que os itinerários dos voos pudessem ser diferentes.

Porém, considerando que a viagem não foi realizada e tendo sido efetuado pedido sucessivo, em caso de frustração da viagem, entendo cabível a devolução dos pontos utilizados para a emissão das passagens emitidas sob os localizadores 4RLAEB, 4RAIAW e 4RLBNE, com prazo de validade não inferior a 2 (dois) anos, nos termos requeridos na peça vestibular, uma vez que sequer refutado por quaisquer das rés.

No tocante aos pedidos de danos morais, entendo que a situação ultrapassou a esfera do mero dissabor. Aliado a deficiência de informações prestadas pelas requeridas, está a via crucis experimentada pelos autores para que as passagens fossem então modificadas. O autor acostou aos autos as conversas on line via chat, pelas quais é possível inferir contradições acerca da alteração - em certo momento a atendente informa não haver alteração e em outros o autor recebe correspondência eletrônica acerca da alteração em virtude da readequação da malha aérea. Ademais, praticamente desde a compra das passagens aéreas, os autores vêm experimentando dissabores ao entrar em contato com uma das requeridas, não obtendo êxito nas tentativas para resolver a situação.

Assim, entendo razoável a condenação, solidária, das requeridas ao pagamento de indenização no montante equivalente à R$ 2.000,00 (dois mil reais), para os autores Henrique José Boaventura Vieira e Ana Paula Paulina Cordeiro Vieira, tendo em vista a frustração da viagem planejada para comemoração do aniversário de casamento, bem como pela via crucis experimentada.


P. R. I.

Arquivem-se oportunamente. 

Florianópolis (SC), 27 de novembro de 2017.


Vânia Petermann 

Juíza de Direito
