# Supplementary material for: Regression applied to legal judgments to predict compensation for immaterial damage
Source: PeerJ Comput Sci. 2023 Mar 23;9:e1225. doi: 10.7717/peerj-cs.1225 (PMC10280496; doi:10.7717/peerj-cs.1225)
Supplement: Supplemental Information 2 [file peerj-cs-09-1225-s002.zip › 229.txt]

Autos n° NUMERO_PROC 

Ação: Procedimento do Juizado Especial Cível/PROC 

Autor: AUTOR


Réu: REU


Vistos, etc.


I. Relatório

Relatório dispensado na forma do artigo 38, caput, da Lei 9.099/95.

II. Fundamentação


Julgo antecipadamente o feito, porquanto a solução dos autos pode ser obtida da análise do direito que disciplina a matéria, bem como pelo fato de que as provas carreadas são suficientes para a formação de meu convencimento. Valho-me, pois, do art. 355, I, do Código de Processo Civil.

Preliminarmente, requer a ré Gol Linhas Aéreas S/A a retificação de seu nome no polo passivo, todavia a parte já foi corretamente inserida no polo passivo da demanda pelo autor. Requer também esta ré o reconhecimento da ilegitimidade passiva, fundamentando seu pedido na satisfação do pedido do autor quanto à antecipação da viagem, atribuindo eventual transtorno às corrés. Indefiro o pedido, uma vez que na relação autor e rés está presente a legislação consumerista, a qual prevê a responsabilização solidária entre todos os que integram a cadeia de prestação de serviço. Se os deveres impostos ao fornecedor são distribuídos entre distintas empresas, a responsabilização com base no contrato entre elas estabelecido deve se dar em ação própria, sem interferir no direito do consumidor de acioná-las. 

Pela mesma fundamentação supracitada, indefiro a preliminar suscitada pela requerida  TVLX Viagens e Turismo S/A (Viajanet), já que integrante da mesma cadeia de consumo.

Nesse sentido:

Sétima Turma de Recursos (Itajaí) Origem: 2ª Vara Cível / Juizado Especial Cível da Comarca de Itapema/SCRecorrente: TVLX Viagens e Turismo S/A (VIAJANET)Recorridos: Indira Ferreira Demaman e Ricardo Demaman:Juíza Prolatora da Sentença: Andréia Regis Vaz. RECURSO INOMINADO - AÇÃO DE RESTITUIÇÃO DE VALOR PAGO - RELAÇÃO DE CONSUMO - TRANSPORTE AÉREO - LEGITIMIDADE PASSIVA DA AGÊNCIA DE VIAGENS QUE INTERMEDIOU A NEGOCIAÇÃO - RÉ INTEGRANTE DA CADEIA DE FORNECEDORES - RESPONSABILIDADE SOLIDÁRIA - CANCELAMENTO DA PASSAGEM PELO CONSUMIDOR ANTES DE INICIADA A VIAGEM - RESTITUIÇÃO DO VALOR DO BILHETE DEVIDA - REDUÇÃO DA MULTA PELO CANCELAMENTO DE 50% PARA PARA 5% DO VALOR DA PASSAGEM QUE ATENDEU AS DISPOSIÇÕES DO ARTIGO 740, PARÁGRAFO 3o DO CÓDIGO CIVIL RECURSO CONHECIDO E IMPROVIDO - SENTENÇA MANTIDA POR SEUS PRÓPRIOS FUNDAMENTOS (ART. 46 DA LEI N. 9099/95). (TJSC, Recurso Inominado n. NUMERO_PROC, de Itapema, rel. Des. Alaíde Maria Nolli, Sétima Turma de Recursos - Itajaí, j. 09-10-2017).


Acerca da aplicabilidade da Convenção de Montreal, cumpre-me esclarecer.

Em julgamento do RE 636331, cujo acórdão aguarda publicação, o Supremo Tribunal Federal fixou seguinte tese: "Nos termos do art. 178 da Constituição da República, as normas e os tratados internacionais limitadores da responsabilidade das transportadoras aéreas de passageiros, especialmente as Convenções de Varsóvia e Montreal, têm prevalência em relação ao Código de Defesa do Consumidor."

Entende-se, contudo, que o texto internacional refere-se exclusivamente aos danos materiais. Assim foi a sustentação oral do Ministro Gilmar Mendes, Relator do RE 636.331/RJ, na Sessão Plenária ocorrida em 07.05.2014:

Que a  limitação imposta pelos acordos internacionais alcança tão somente a indenização por dano material, e não a reparação por dano moral. A exclusão justifica-se porque a disposição do art. 22 não faz qualquer referência a reparação por dano moral, e também porque a imposição de limites quantitativos pré-estabelcidos  não parece condizente com a própria natureza do bem jurídico tutelado, nos casos de reparação por dano moral. Corrobora a interpretação da aplicabilidade do limite do quantum indenizatório as hipóteses de dano moral a previsão do artigo 22 que permite ao passageiro realizar declaração especial do valor da bagagem como forma de eludir a aplicação do limite legal. Afinal, se pode o passageiro afastar o limite presumido pela convenção, mediante informação do valor real dos pertences que compõe a bagagem, então não há dúvidas que o limite imposto pela Convenção diz respeito unicamente a importância desses mesmos pertences e não a qualquer outro interesse ou bem mormente os de natureza não tangível ou intangível.

(Transcrição do vídeo da Sessão Plenária do STF exibido no site: https://youtu.be/v7flJ26GRqA  - Acesso em 06.06.17)

Tal ressalva de que a limitação, prevista na Convenção, está adstrita às indenizações de danos materiais, também foi abordada pelo Ministro Roberto Barroso, na mesma sessão do dia 07.05.14, que votou no sentido de:

Dar provimento ao Recurso Extraordinário 636331, para reformando o acórdão recorrido, reestabelecer a sentença de 1º grau, portanto ao assentar que prevalece a Convenção  de Varsóvia estou afirmando que tanto o prazo de prescrição quanto a limitação material a indenização são válidas e vigentes internamento no Direito Brasileiro, e por isso estou dando provimento aos dois recursos.

(Transcrição do vídeo da Sessão Plenária do STF exibido no site: https://youtu.be/v7flJ26GRqA  - Acesso em 06.06.17)

Já a Ministra Rosa Weber em seu voto-vista, e oralmente, na sessão plenária do dia 15.05.17, afirmou:

Passo ao exame do caso concreto e, me eximo de fazer a leitura, porque estou acompanhando na íntegra o eminente Relator Ministro Gilmar, que dá provimento para restabelecer a sentença, ou seja, reformando o acórdão no que tange a indenização por danos materiais, pela observância dos limites da Convenção  de Varsóvia, mantida por óbvio a indenização por danos morais, que não é objeto do processo.

(Transcrição do vídeo exibido no site: https://youtu.be/xz4S0OZ9FmE  - Acesso em 06.06.17

Esta decisão tomada pela Corte Suprema entendeu que a limitação indenizatória abarcaria apenas a reparação por danos materiais, e não morais. Este entendimento tem fundamento no próprio texto constitucional, pois a previsão da indenização por danos morais está expressamente elencada na Carta Magna, não podendo ser limitado pelas Convenções Internacionais, que possuem o status de norma infraconstitucional, sob pena de inverter-se a lógica hermenêutica da hierarquia das normas. 

Art. 5º Todos são iguais perante a lei, sem distinção de qualquer natureza, garantindo-se aos brasileiros e aos estrangeiros residentes no País a inviolabilidade do direito à vida, à liberdade, à igualdade, à segurança e à propriedade, nos termos seguintes:

X - são invioláveis a intimidade, a vida privada, a honra e a imagem das pessoas, assegurado o direito a indenização pelo dano material ou moral decorrente de sua violação; (g/n)

Desse modo, aplicar-se-ão os tratados internacionais naquilo que lhes couber, ou seja, na análise do pedido de danos materiais. Os demais pedidos serão analisado com base no Código de Defesa do Consumidor, vez que as partes envolvidas na avença se enquadram nos conceitos de fornecedor e consumidor, dispostos nos arts. 3º e 2º da Lei 8.078/1990.

Pois bem. Infiro dos autos que o requerente comprou passagens aéreas ida e volta para trecho em viagem internacional (Florianópolis - Rio de Janeiro – Panamá), com partida em 31/10/2016 e retorno na data de 16/11/2016. Passados alguns dias no destino (Panamá), o autor foi obrigado a antecipar a viagem de volta para 09/11/2016. Assim, entrou em contato com a requerida Viajanet e efetuou o pagamento das taxas devidas para a referida alteração. Ocorre, contudo, que não conseguiu embarcar na data remarcada, uma vez que não constava a alteração de antecipação da viagem nos registros da ré Copa Airlines.

1. Danos morais

Em sede de contestação, aduz a ré Gol Linhas Aéreas S/A que o autor foi impedido de embarcar, haja vista a companhia aérea parceira ter cancelado o voo, não havendo outro disponível na mesma data. Diante da situação, a passagem da parte autora foi regularizada para o dia 11/11/2016. Alega, portanto, culpa exclusiva das corrés, não podendo responder por danos os quais não deu causa. Refuta o pedido de danos morais já que caracterizado mero dissabor.

A segunda requerida, TVLX Viagens e Turismo S/A (Viajanet), em sua defesa argui que não teve ciência acerca do cancelamento do voo, não sendo, dessa forma, devido responder por erros cometidos por terceiros. Alega não existir qualquer defeito na prestação de serviço por parte da ré.

A ré Copa – Companhia Panamena de Aviación S.A., em sede de contestação, também reforça a tese de ausência de falha na prestação de serviço, uma vez que não fora efetuada a sincronização do bilhete do passageiro com a alteração da reserva nos trechos de regresso pela requerida Gol Linhas Aéreas S/A, não tendo, por isso, conseguido o autor embarcar no voo remarcado. A sincronização ocorreu apenas às 08:40 horas (horário de Panamá) do dia 10/11/2016, todavia como o autor viajava com prancha de surf solicitando a reversa desta posteriormente, o autor teve seu check-in efetuado no dia 11/11/2016.

Da análise dos documentos apresentados pelas partes e das contestações inseridas nos autos, observo que é incontroversa a antecipação da viagem, previamente agendada para o dia 16/11/2016, para a data de 09/11/2016, e o embarque do autor somente na data de 11/11/2016.

No caso em tela, eximiram-se as rés, no entanto, de apresentarem provas que demostrassem as devidas comunicações entre elas acerca da alteração da data da viagem do autor, a fim de evitar a falha na prestação de serviço, qual seja, impedir o autor de embarcar na data remarcada.

Assim, estando configurada a falha na prestação de serviço, nos termos do art. 14 do Código de Defesa do Consumidor, sendo a responsabilidade das rés objetiva, a reparação pelos danos morais é medida que se impõe. 

O caso se assemelha a situações de atraso de voo em que o simples fato de sua chegada ter demorado mais do que o planejado já enseja condenação da ré pelos danos advindos do atraso. Ora, o autor deveria ter partido do aeroporto do Panamá na data de 09/11/2016 e somente conseguiu realizar a viagem dois dias depois. É cristalina a angústia e o sofrimento vividos por quem necessita passar muito mais tempo do que o programado em aeroportos, agravada a situação no caso pela necessidade da parte autora pernoitar em hotel, retardando sua chegada ao destino.

Nesse contexto, tratando-se de relação regida pelo código consumerista, comprovada a ocorrência do atraso e não existindo qualquer excludente de responsabilidade, deve a ré ser condenada a indenizar a parte autora pelos danos extrapatrimoniais experimentados.

Acerca do quanto devido, tendo em vista os valores arbitrados em situações similares por essa magistrada, e o voo ter sido efetivado somente dois dias após a data aprazada, sem perder de vista o caráter pedagógico e punitivo da cominação, entendo que a quantia de R$ 10.000,00 (dez mil reais), conforme requerida, mostra-se adequada a indenizá-lo pelos infortúnios vivenciados. 

Após fixar o valor da indenização, cabe dizer que a correção monetária flui do arbitramento (enunciado 362 da Súmula do STJ) e os juros de mora da citação (falta de cumprimento dos deveres do contrato firmado entre as partes - (STJ, EDcl no REsp 400843 / RS, Relator Ministro CARLOS ALBERTO MENEZES DIREITO, j. em 09.08.2007)).

2. Danos materiais

Estabelece a Convenção de Montreal, em seu Art. 19: "O transportador é responsável pelo dano ocasionado por atrasos no transporte aéreo de passageiros, bagagem ou carga. Não obstante, o transportador não será responsável pelo dano ocasionado por atraso se prova que ele e seus prepostos adotaram todas as medidas que eram razoavelmente necessárias para evitar o dano ou que lhes foi impossível, a um e a outros, adotar tais medidas." Como já disposto no item anterior, eximiu-se a ré de comprovar a excludente.

Ainda, o Art. 22, item 1: "Em caso de dano causado por atraso no transporte de pessoas, como se especifica no Artigo 19, a responsabilidade do transportador se limita a 4.150 Direitos Especiais de Saque por passageiro."

No caso em apreço, o atraso para chegada do autor no destino somente após dois dias decorre de falha na comunicação entre as requeridas que levou a perda do voo na data de 09/11/20106. 

A parte autora comprova na exordial gastos com hospedagem (fls. 16/18, 23), alimentação (fl. 19) e vestuário (fls. 20/22), alegando, para tanto, que não foi prestado nenhum auxílio pelas requeridas para hospedagem e alimentação e que costuma viajar levando praticamente a "roupa do corpo" deixando para comprar o vestuário no local para justificar as compras. 

Da análise do pedido da inicial, observo que o valor encontra-se dentro do limite estabelecido pela norma internacional. Ocorre, contudo, que conforme refutado pelas requeridas, o valor despendido com o vestuário não deve ser ressarcido. Isso porque o autor permaneceu com seus pertences no período de espera do novo voo. Ademais, verifico que a viagem foi programada para o autor permanecer no local até o dia 16/11/2016, ou seja, um tempo maior do que o período que efetivamente permaneceu no local, não cabendo atribuir responsabilidade as rés, quando da opção de viajar com uma quantidade pequena de vestuário.

Já em relação aos danos materiais provenientes do pagamento da hospedagem e da alimentação, considerando que não foi prestado nenhum auxílio pelas requeridas, entendo cabíveis. Assim, considerando os valores apresentados pelo autor e devidamente comprovados por meio dos documentos acostados às fls. 16/18, 20/22 e 23, restam devidos ao autor o montante de R$ 1.062,04 (um mil, sessenta e dois reais e quatro centavos).

Assim, devem as rés, solidariamente, ressarcir o montante despendido por conta do atraso por ela gerado.


P. R. I.

Arquivem-se oportunamente. 


Florianópolis (SC), 29 de novembro de 2017.


Vânia Petermann 

Juíza de Direito
