# Supplementary material for: Regression applied to legal judgments to predict compensation for immaterial damage
Source: PeerJ Comput Sci. 2023 Mar 23;9:e1225. doi: 10.7717/peerj-cs.1225 (PMC10280496; doi:10.7717/peerj-cs.1225)
Supplement: Supplemental Information 2 [file peerj-cs-09-1225-s002.zip › 230.txt]

Autos n° NUMERO_PROC 

Ação: Procedimento do Juizado Especial Cível/PROC 

Autor: AUTOR


Réu: REU


Vistos, etc.


I. Relatório

Relatório dispensado na forma do artigo 38, caput, da Lei 9.099/95.

II. Fundamentação


Julgo antecipadamente o feito, porquanto a solução dos autos pode ser obtida da análise do direito que disciplina a matéria, bem como pelo fato de que as provas carreadas são suficientes para a formação de meu convencimento. Valho-me, pois, do art. 355, I, do Código de Processo Civil.

Preliminarmente, cumpre esclarecer acerca da aplicabilidade da Convenção de Montreal no caso em tela.

Em julgamento do RE 636331, o Supremo Tribunal Federal fixou a seguinte tese: "Nos termos do art. 178 da Constituição da República, as normas e os tratados internacionais limitadores da responsabilidade das transportadoras aéreas de passageiros, especialmente as Convenções de Varsóvia e Montreal, têm prevalência em relação ao Código de Defesa do Consumidor."

Entende-se, contudo, que o texto internacional refere-se exclusivamente aos danos materiais. Assim foi a sustentação oral do Ministro Gilmar Mendes, Relator do RE 636.331/RJ, na Sessão Plenária ocorrida em 07.05.2017:

Que a  limitação imposta pelos acordos internacionais alcança tão somente a indenização por dano material, e não a reparação por dano moral. A exclusão justifica-se porque a disposição do art. 22 não faz qualquer referência a reparação por dano moral, e também porque a imposição de limites quantitativos pré-estabelecidos  não parece condizente com a própria natureza do bem jurídico tutelado, nos casos de reparação por dano moral. Corrobora a interpretação da aplicabilidade do limite do quantum indenizatório as hipóteses de dano moral a previsão do artigo 22 que permite ao passageiro realizar declaração especial do valor da bagagem como forma de eludir a aplicação do limite legal. Afinal, se pode o passageiro afastar o limite presumido pela convenção, mediante informação do valor real dos pertences que compõe a bagagem, então não há dúvidas que o limite imposto pela Convenção diz respeito unicamente a importância desses mesmos pertences e não a qualquer outro interesse ou bem mormente os de natureza não tangível ou intangível.

(Transcrição do vídeo da Sessão Plenária do STF exibido no site: https://youtu.be/v7flJ26GRqA  - Acesso em 06.06.17)

Já a Ministra Rosa Weber, em seu voto-vista, e oralmente, na sessão plenária do dia 15.05.17, afirmou:

Passo ao exame do caso concreto e, me eximo de fazer a leitura, porque estou acompanhando na íntegra o eminente Relator Ministro Gilmar, que dá provimento para restabelecer a sentença, ou seja, reformando o acórdão no que tange à indenização por danos materiais, pela observância dos limites da Convenção de Varsóvia, mantida por óbvio a indenização por danos morais, que não é objeto do processo.

(Transcrição do vídeo exibido no site: https://youtu.be/xz4S0OZ9FmE  - Acesso em 06.06.17)

Desse modo, aplicar-se-ão os tratados internacionais naquilo que lhes couber, ou seja, na análise do pedido de danos materiais. Os demais pedidos serão analisado com base no Código de Defesa do Consumidor, vez que as partes envolvidas na avença se enquadram nos conceitos de fornecedor e consumidor, dispostos nos arts. 3º e 2º da Lei 8.078/1990.

Pois bem. Infiro dos autos que os requerentes compraram da requerida passagens aéreas para o trecho internacional São Paulo / Cancun (México), com escala em Bogotá. Os autores efetuaram a compra de passagens aéreas de ida e volta para o trecho Florianópolis / São Paulo de companhia diversa, observando uma margem de segurança entre os voos para o caso de eventual atraso. Ocorre que o voo de retorno contratado com a requerida (referente à escala Bogotá / São Paulo), previsto para saída no dia 03/03/2017, às 21:15 horas, foi cancelado, tendo sido os autores reacomodados para o voo no dia seguinte (04/03/2017), às 09:00 horas, o que gerou um atraso de aproximadamente 12 (doze) horas para chegada ao aeroporto de São Paulo e a perda do voo inicialmente comprado com a outra companhia aérea para chegada ao ponto final da viagem (Florianópolis).

Assim, os autores requerem indenização pelos danos materiais, referente à compra de novos bilhetes de passagens para chegada ao destino (Florianópolis), bem como indenização pelos danos morais daí decorrentes.

1. Danos morais

Em sede de contestação, aduz a parte ré que o atraso do voo ocorreu em razão de um problema técnico na aeronave, que ensejou sua manutenção não programada e constitui excludente de responsabilidade do transportador, correspondendo a caso fortuito externo/força maior, ou seja, evento totalmente alheio à vontade da ré, a qual não teve qualquer participação ou culpa no ocorrido.

Eximiu-se, no entanto, de trazer aos autos quaisquer provas que corroborassem sua versão, qual seja, que tomou todas as providências necessárias para que não houvesse qualquer defeito na aeronave. Ainda, acerca da tese de ocorrência de caso fortuito, é consabido que a necessidade de realização de reparo em aeronave não é capaz de excluir a responsabilidade do prestador de serviços, porquanto a situação é absolutamente previsível. Nesse sentido: 

TRANSPORTE AÉREO. REPARAÇÃO DE DANOS MORAIS. ATRASO DE VOO. MANUTENÇÃO DE AERONAVE. PROBLEMAS TÉCNICOS INSERTOS NOS RISCOS DA PRÓPRIA ATIVIDADE. PREVISIBILIDADE. RELAÇÃO DE CONSUMO. RESPONSABILIDADE OBJETIVA. FALHA NA PRESTAÇÃO DO SERVIÇO. FALTA DE ASSISTÊNCIA MATERIAL VERIFICADA. DANOS MORAIS DEVIDOS. SITUAÇÃO QUE ULTRAPASSA O MERO DISSABOR. ABALO ANÍMICO MANIFESTO. QUANTUM REPARATÓRIO. ARBITRAMENTO DO VALOR INDENIZATÓRIO QUE OBEDECE AOS DITAMES DA RAZOABILIDADE E PROPORCIONALIDADE. SENTENÇA MANTIDA POR SEUS PRÓPRIOS FUNDAMENTOS. "A alegada necessidade de manutenção da aeronave não isenta a companhia aérea de responsabilidade, porque a empresa deve programá-la com antecedência de molde a não prejudicar seus consumidores." (TJRS, Recurso Cível Nº 71005608872, Segunda Turma Recursal Cível, Turmas Recursais, Relator: Roberto Behrensdorf Gomes da Silva, Julgado em 29/07/2015). (TJSC, Recurso Inominado n. 2015.400550-5, de Criciúma, rel. Des. Giancarlo Bremer Nones, j. 02-08-2016).

Quanto à ocorrência do dano moral em situações de atraso de voo, o simples fato de sua chegada ter demorado mais do que o planejado já enseja condenação da ré pelos danos advindos do atraso. É cristalina a angústia e o sofrimento vividos por quem necessita passar muito mais tempo do que o programado em aeroportos, agravada a situação, no caso, pela necessidade dos autores pernoitarem no local e perderem o voo seguinte adquirido em outra companhia áerea,  retardando a chegada ao destino.

Nesse contexto, tratando-se de relação regida pelo Código Consumerista, comprovada a ocorrência do atraso e não existindo qualquer excludente de responsabilidade, deve a ré ser condenada a indenizar a parte autora pelos danos extrapatrimoniais experimentados.

Acerca do quanto devido, tendo em vista os valores arbitrados em situações similares por esta Magistrada, bem como ponderando o fato de a ré ter prestado algum auxílio e o voo ter atrasado aproximadamente 12 (doze) horas, sem perder de vista o caráter pedagógico e punitivo da cominação, entendo que a quantia de R$ 4.000,00 (quatro mil reais), para cada um dos autores, mostra-se adequada a indenizá-los pelos infortúnios vivenciados. 

Após fixar o valor da indenização, cabe dizer que a correção monetária flui do arbitramento (enunciado 362 da Súmula do STJ) e os juros de mora da citação (falta de cumprimento dos deveres do contrato firmado entre as partes - (STJ, EDcl no REsp 400843 / RS, Relator Ministro CARLOS ALBERTO MENEZES DIREITO, j. em 09.08.2007)).

2. Danos materiais

Estabelece a Convenção de Montreal, em seu Art. 19: "O transportador é responsável pelo dano ocasionado por atrasos no transporte aéreo de passageiros, bagagem ou carga. Não obstante, o transportador não será responsável pelo dano ocasionado por atraso se prova que ele e seus prepostos adotaram todas as medidas que eram razoavelmente necessárias para evitar o dano ou que lhes foi impossível, a um e a outros, adotar tais medidas." Como já disposto no item anterior, eximiu-se a ré de comprovar a excludente.

Ainda, o Art. 22, item 1: "Em caso de dano causado por atraso no transporte de pessoas, como se especifica no Artigo 19, a responsabilidade do transportador se limita a 4.150 Direitos Especiais de Saque por passageiro."

Os autores comprovam na exordial gasto com a aquisição de novas passagens áereas, em razão da perda do voo de companhia aérea diversa da requerida para chegada ao destino Florianópolis (fl. 5). Em que pese a empresa ré alegar que, de acordo com a validade do bilhete, a companhia aérea não poderia  ter imposto aos passageiros a aquisição de novas passagens, razão não lhe assiste, pois, como já mencionado, trata-se de outra companhia áerea, com políticas de atendimento que eventualmente podem variar.

Assim, sendo incontroversa a perda do voo de companhia aérea distinta da requerida em decorrência do atraso do voo da ré por problemas técnicos da aeronave, o que levou à aquisição de novos bilhetes aéreos pelos autores para chegada ao destino (Florianópolis), resta devida a indenização pelo valor desembolsado. Observo que o valor pago, qual seja, R$ 1.245,04 (um mil, duzentos e quarenta e cinco reais e quatro centavos) está dentro do limite estabelecido pela norma internacional. Ademais, os autores observaram uma margem de segurança de tempo suficiente para a compra de passagens de companhias aéreas diferentes, de modo que, mesmo havendo atraso razoável no voo da requerida, haveria tempo hábil para embarque no voo da outra companhia aérea.

Assim, deve a ré ressarcir o montante despendido por conta do atraso por ela gerado.


P. R. I.

Arquivem-se oportunamente. 


Florianópolis (SC), 11 de janeiro de 2018.


Vânia Petermann 

Juíza de Direito
