# Supplementary material for: Regression applied to legal judgments to predict compensation for immaterial damage
Source: PeerJ Comput Sci. 2023 Mar 23;9:e1225. doi: 10.7717/peerj-cs.1225 (PMC10280496; doi:10.7717/peerj-cs.1225)
Supplement: Supplemental Information 2 [file peerj-cs-09-1225-s002.zip › 231.txt]

Autos n° NUMERO_PROC 

Ação: Procedimento do Juizado Especial Cível/PROC 

Autor: AUTOR


Réu: REU


Vistos, etc.


I. Relatório

Relatório dispensado na forma do artigo 38, caput, da Lei 9.099/95.

II. Fundamentação


Julgo antecipadamente o feito, porquanto a solução dos autos pode ser obtida da análise do direito que disciplina a matéria, bem como pelo fato de que as provas carreadas são suficientes para a formação de meu convencimento. Valho-me, pois, do art. 355, I, do Código de Processo Civil.

Além disso, impende ressaltar que a presente demanda se consubstancia em relação de consumo -  uma vez que as partes envolvidas na avença se enquadram nos conceitos de fornecedor e consumidor, dispostos nos arts. 3º e 2º da Lei 8.078/1990, respectivamente - sendo, portanto, imperioso que lhe sejam aplicados os preceitos insculpidos no Código de Defesa do Consumidor.

Sustentam os autores que adquiriram passagens aéreas da requerida para viagem no trecho Florianópolis – Campinas – Recife, com saída na data de 01/01/2017 e para o trecho Recife – Fernando de Noronha, no dia 02/01/2017. Ocorre que o voo com saída de Florianópolis, com saída prevista para 20h45, atrasou, ocasionando a perda dos voos nos trechos seguintes. Informam que desembarcaram no aeroporto de Campinas já após a meia noite, e foram informados de que o voo para Recife iria partir às 08h30 do dia 02/01/2017.

Diante da situação e da iminente perda do voo para Fernando de Noronha, que apesar de ter sido adquirido pela mesma empresa aérea não se tratava de conexão, solicitaram que suas bagagens fossem encaminhadas diretamente ao aeroporto de Fernando de Noronha, visto que não haveria tempo hábil para efetuarem o despacho da bagagem na cidade de Recife em decorrência do atraso perpetrado pela própria ré. 

Alegam, ainda, que o voo referente ao trecho Campinas – Recife teve que, emergencialmente, pousar em Aracaju/SE para abastecer, em razão de falta de combustível na aeronave, retardando a chegada a Recife. Os autores perderam o voo com destino a Fernando de Noronha com saída às 11h do dia 02/01/2017, todavia conseguiram ser reacomodados no voo com saída às 13h30 do mesmo dia.

Ao aportarem no aeroporto de Fernando de Noronha, foram surpreendidos com o extravio da bagagem que continha as pranchas de surfe de ambos, a qual foi entregue somente no dia seguinte.

Assim, os autores requerem indenização pelos danos morais daí decorrentes na importância de R$ 18.000,00 (dezoito mil reais) para cada parte.

Em sede de contestação, aduz a parte ré que em razão de readequação da malha aérea o voo adquirido pelos autores referente ao trecho Florianópolis – Campinas/SP sofreu um atraso de 01h34, o que levou à perda do voo de conexão (Campinas/SP – Recife/PE), sendo os autores reacomodados para voo com saída no dia seguinte, constituindo, assim, excludente de responsabilidade do transportador, qual seja, motivo de força maior. Alega também que ofereceu todo o suporte necessário, como hospedagem, transporte e alimentação.

No tocante ao extravio temporário da bagagem, alega que orientou os autores quanto ao preenchimento do Registro de Irregularidades de Bagagem e, após intensas buscas, efetuou a devolução da mala depois de 1 (um) dia de seu extravio sem qualquer avaria, não ensejando, dessa forma, indenização a título de danos morais.

Diante disso, passo a analisar os pedidos.

No caso em tela, verifico que é incontroverso o atraso do voo inicial que acarretou a perda da conexão e chegada em horário diverso no destino, bem como o extravio temporário da bagagem. Trata-se, portanto, de caso de responsabilidade objetiva nos termos do art. 14 do Código de Defesa do Consumidor em decorrência dos fatos acima mencionados.

No tocante à indenização por danos morais em relação ao atraso do voo, observo que a ré alega de forma genérica que, em caso de reestruturação da malha aérea e impossibilidade da empresa realizar seus voos programados por força maior, não deverá ser responsabilizada. No entanto, não apresenta nenhuma prova para tanto.  

Nesse sentido, segundo entendimento da Primeira Turma Recursal:

RECURSO INOMINADO. AÇÃO DE INDENIZAÇÃO POR DANOS MORAIS E MATERIAIS. SERVIÇO DE TRANSPORTE AÉREO. VOO NACIONAL. ATRASO DE VOO. ATRASO DE MAIS DE 24 (VINTE E QUATRO) HORAS. PROCEDÊNCIA NO JUÍZO A QUO.ALEGAÇÃO DE REORGANIZAÇÃO DE MALHA AÉREA. CASO FORTUITO NÃO COMPROVADO. FALHA NA PRESTAÇÃO DO SERVIÇO."A empresa aérea não provou a alegação de que reestruturação na malha aérea foi a causa do cancelamento do voo doméstico. De toda sorte, o fato é desinfluente à solução da controvérsia, haja vista que integrante do risco da atividade comercial das empresas aéreas, caracterizando assim fortuito interno, e nessa ordem não possui habilidade técnica para a aplicação da pretendida excludente do artigo 14, parágrafo 3º , inciso II , da Lei n. 8.078 /90" (1ª Turma Recursal dos Juizados Especiais do Distrito Federal - Apelação Cível do Juizado Especial nº 20140310351375, relatora Juíza Sandra Reves Vasques Tonussi, j. em 16.06.2015) (TJSC, Recurso Inominado n. NUMERO_PROC, da Capital - Eduardo Luz, rel. Des. Rudson Marcos, j. 25-02-2016) [...]                     DECISÃO (TJSC, Recurso Inominado n. NUMERO_PROC, da Capital - Continente, rel. Des. Fernando Vieira Luiz, Primeira Turma de Recursos - Capital, j. 29-06-2017).

Em situações de atraso de voo, o simples fato de sua chegada ter demorado mais do que o planejado já enseja condenação da ré pelos danos advindos do atraso. É cristalina a angústia e o sofrimento vividos por quem necessita passar muito mais tempo do que o programado em aeroportos, agravada a situação, no caso, pela necessidade dos autores pernoitarem em hotel, alterarem a rota, diante do pouso emergencial em outro aeroporto para abastecimento da aeronave, perderem a oportunidade de passar um período na cidade de Recife, retardando, por fim, a chegada ao destino.

O extravio temporário da bagagem, em que pese ter sido de 1 (um) dia, contribui para o aumento do transtorno e angústia vivenciados pelos autores, uma vez que tiveram frustrada a expectativa de utilização de seus pertences, pranchas de surfe, no local em que a prática desse esporte é comum.

Nesse contexto, tratando-se de relação regida pelo código consumerista, comprovada a ocorrência do atraso, do extravio temporário da bagagem e não existindo qualquer excludente de responsabilidade, deve a ré ser condenada a indenizar os autores pelos danos extrapatrimoniais experimentados.

Acerca do quanto devido, tendo em vista os valores arbitrados em situações similares por esta Magistrada, bem como ponderando o fato de ter sido prestado algum auxilio aos demandantes (transporte, alimentação e hotel), o voo com destino a Recife ter atrasado a saída em torno de 10 (dez) horas, mais o atraso em decorrência da alteração da rota para abastecimento da aeronave, a impossibilidade de permanecer por um período em Recife, bem como os inconvenientes diante do extravio temporário da bagagem, sem perder de vista o caráter pedagógico da cominação, entendo que a quantia de R$ 8.000,00 (oito mil reais), para cada parte, mostra-se adequada a indenizá-los pelos infortúnios vivenciados. 

Após fixar o valor da indenização, cabe dizer que a correção monetária flui do arbitramento (enunciado 362 da Súmula do STJ) e os juros de mora da citação (falta de cumprimento dos deveres do contrato firmado entre as partes - (STJ, EDcl no REsp 400843 / RS, Relator Ministro CARLOS ALBERTO MENEZES DIREITO, j. em 09.08.2007)).


P. R. I.

Arquivem-se oportunamente. 


Florianópolis (SC), 11 de janeiro de 2018.


Vânia Petermann 

Juíza de Direito
