# Supplementary material for: Regression applied to legal judgments to predict compensation for immaterial damage
Source: PeerJ Comput Sci. 2023 Mar 23;9:e1225. doi: 10.7717/peerj-cs.1225 (PMC10280496; doi:10.7717/peerj-cs.1225)
Supplement: Supplemental Information 2 [file peerj-cs-09-1225-s002.zip › 232.txt]

Autos n° NUMERO_PROC 

Ação: Procedimento do Juizado Especial Cível/PROC 

Autor: AUTOR


Réu: REU


Vistos, etc.


I. Relatório

Relatório dispensado na forma do artigo 38, caput, da Lei 9.099/95.

II. Fundamentação


Julgo antecipadamente o feito, porquanto a solução dos autos pode ser obtida da análise do direito que disciplina a matéria, bem como pelo fato de que as provas carreadas são suficientes para a formação de meu convencimento. Valho-me, pois, do art. 355, I, do Código de Processo Civil.

Além disso, impende ressaltar que a presente demanda se consubstancia em relação de consumo - uma vez que as partes envolvidas na avença se enquadram nos conceitos de fornecedor e consumidor, dispostos nos arts. 3º e 2º da Lei 8.078/1990, respectivamente - sendo, portanto, imperioso que lhe sejam aplicados os preceitos insculpidos no Código de Defesa do Consumidor.

Sustenta a parte autora que efetuou a compra de passagens aéreas da requerida para viagem de sua filha no trecho São Paulo  Florianópolis, com partida em 14/04/2017 e retorno em 17/04/2017. Ocorre que, como a filha do autor não utilizou a passagem do dia 14/04/2017, a ré efetuou o cancelamento da reserva do voo de volta (17/04/2017), tendo sido exigida a aquisição de um novo bilhete de passagem ao custo de 10.000 (dez mil) pontos do sistema de milhagem.

Assim, diante da alegação de prestação defeituosa do serviço, requer o autor indenização pelos danos morais daí decorrentes na importância de R$ 5.000,00 (cinco mil reais). 

Em sede de contestação, aduz a parte ré que o caso se trata de culpa exclusiva do autor, nos termos do art. 14, § 3º, II, do Código de Defesa do Consumidor, o que configura excludente de responsabilidade. Isso porque, por mera liberalidade e sem nenhum aviso prévio, a viagem referente ao trecho de ida foi realizada de outro modo, ensejando, dessa forma, o cancelamento automático dos bilhetes aéreos. Alega ainda que a parte autora tinha conhecimentos técnicos acerca do cancelamento da passagem em caso de não utilização do trecho de ida, já que dispõe claramente referida informação em seu sítio eletrônico. Sustenta também que a parte autora se manteve inerte, uma vez que não entrou em contato com a ré, vindo a solicitar a utilização do voo de retorno somente no momento do embarque, razão, portanto, da incidência de taxas, multas e outros valores para emissão de novo bilhete aéreo. Por fim, refuta o pedido de danos morais, pois os danos suportados não teriam sido comprovados. 

Diante disso, passo a analisar o pedido.

É incontroverso nos autos o cancelamento do bilhete aéreo referente à viagem de retorno da filha do autor no trecho Florianópolis  São Paulo, na data de 17/04/2017, em virtude da não utilização do voo de ida (São Paulo  Florianópolis) na data de 14/04/2017.

De acordo com o art. 39, V, do Código de Defesa do Consumidor: "é vedado ao fornecedor de produtos ou serviços, dentre outras práticas abusivas: V - exigir do consumidor vantagem manifestamente excessiva". E, no caso, entendo que o cancelamento da passagem aérea de volta, com a exigência de pagamentos de quaisquer taxas diante da não utilização da passagem de ida, que caracteriza o chamado "no show", trata-se de vantagem manifestamente excessiva, uma vez que a parte autora efetuou o pagamento do trecho a ser utilizado.

Nesse sentido, colhe-se da jurisprudência:

"[...] Considera-se abusiva a cláusula contratual que prevê o cancelamento da passagem aérea de volta em face da não utilização integral do bilhete de ida, consoante emerge dos artigos 39, I e 51, XI do Código de Defesa do Consumidor [...] (TJMG. 101450630390210011 MG 1.NUMERO_PROC/001, Relator: Tarcisio Martins Costa. Julgado em 01/04/2008).". (TJSC, Recurso Inominado n. NUMERO_PROC, da Capital, rel. Des. Davidson Jahn Mello, j. 13-11-2014).

Reconhecida a conduta abusiva da ré, compulsando os autos, observo dissabores advindos dessa conduta na iminência do embarque e o dano moral. 

O dano moral, aqui entendido enquanto abalo psíquico, define-se pela perturbação causado à pessoa através de sensações anímicas desagradáveis, embora passageiras ou transeuntes, em que a palavra 'dano' está mal aplicada e tem um sentido meramente translato, figurativo e veicular (STOCO, Rui. Tratado de Responsabilidade Civil. 6 ed. São Paulo: RT, 2004. p. 1661). Melhor dizendo, o indivíduo, em razão de determinado fato, sofre emoções que ofendem ou alteram sua psique e seu comportamento durante determinado período de tempo. 

Observo, no mais, que trate do dano relativo ao fato ocorrido com a filha do autor, tanto a doutrina como a jurisprudência têm admitido, em certas situações, como colegitimadas também aquelas pessoas que, sendo muito próximas afetivamente ao ofendido, sintam-se atingidas pelo evento danoso, reconhecendo-se, em tais casos, o chamado dano moral reflexo ou em ricochete. No caso, o pai que adquiriu as passagens e sofreu o incômodo indenizável pela reacomodação de sua filha, para que ela pudesse viajar.

O valor do dano pedido está de acordo com as situações concretas, de modo a impedir o enriquecimento sem causa, mas também fazer com que a acionada compreenda a ilicitude de seu agir, indenizando adequadamente o ofendido.


P. R. I.

Arquivem-se oportunamente. 


Florianópolis (SC), 19 de janeiro de 2018.


Vânia Petermann 

Juíza de Direito
