# Supplementary material for: Regression applied to legal judgments to predict compensation for immaterial damage
Source: PeerJ Comput Sci. 2023 Mar 23;9:e1225. doi: 10.7717/peerj-cs.1225 (PMC10280496; doi:10.7717/peerj-cs.1225)
Supplement: Supplemental Information 2 [file peerj-cs-09-1225-s002.zip › 233.txt]

Autos n° NUMERO_PROC 

Ação: Procedimento do Juizado Especial Cível/PROC 

Autor: AUTOR


Réu: REU


Vistos, etc.


I. Relatório

Relatório dispensado na forma do artigo 38, caput, da Lei 9.099/95.

II. Fundamentação


Julgo antecipadamente o feito, porquanto a solução dos autos pode ser obtida da análise do direito que disciplina a matéria, bem como pelo fato de que as provas carreadas são suficientes para a formação de meu convencimento. Valho-me, pois, do art. 355, I, do Código de Processo Civil.

Além disso, impende ressaltar que a presente demanda se consubstancia em relação de consumo – uma vez que as partes envolvidas na avença se enquadram nos conceitos de fornecedor e consumidor, dispostos nos arts. 3º e 2º da Lei 8.078/1990, respectivamente – sendo, portanto, imperioso que lhe sejam aplicados os preceitos insculpidos no Código de Defesa do Consumidor.

Sustenta o autor que adquiriu passagens aéreas da requerida para viagem de ida e volta, no trecho Curitiba/PR – Cascavel/PR, com horário de embarque no dia 20/04/2017, às 16:44 horas, e retorno no dia 21/04/2017. Ocorre que o voo de ida foi cancelado e a empresa ré somente conseguiu embarcar o autor em um voo com partida às 23:00 horas para Foz de Iguaçu/PR, o qual, após a disponibilização de transporte por via terrestre (Van), gerou um atraso no horário de chegada em Cascavel/PR de mais de 7 (sete) horas. Alega que, diante do atraso, teve prejudicado seu compromisso profissional (evento artístico). Afirma que, no dia seguinte (21/04/2017), foi novamente surpreendido com o cancelamento do voo de volta, sendo assim obrigado a realizar, por sua conta, o retorno a Curitiba por via terrestre (Van). Menciona ainda que a empresa ré não lhe ofereceu qualquer forma de auxílio de alimentação. Assim, requer a parte autora indenização pelos danos morais daí decorrentes, no valor de R$ 15.000,00 (quinze mil reais).

Em sede de contestação, aduz a parte ré que, em razão de readequação da malha aérea, o voo contratado (AD 5712) sofreu cancelamento, sendo o autor reacomodado para voo com saída no mesmo dia, com destino ao aeroporto de Foz de Iguaçu/PR e disponibilizado transporte terrestre até o aeroporto de Cascavel/PR, constituindo, assim, excludente de responsabilidade do transportador, qual seja, motivo de força maior. Sustenta ainda que, pelo mesmo motivo (readequação da malha aérea), o voo de volta também foi cancelado. Alega que, além de ter oferecido um voucher alimentação, reembolsou integralmente o valor despendido nas passagens aéreas ao autor.

Diante disso, passo a analisar os pedidos.

No caso em tela, verifico que ser incontroverso o cancelamento do voo de ida, que acarretou, além da necessidade de uso de transporte terrestre, o atraso na chegada ao destino, bem como o cancelamento total do voo de volta. Trata-se, portanto, de caso de responsabilidade objetiva nos termos do art. 14 do Código de Defesa do Consumidor em decorrência dos fatos acima mencionados.

Além disso, a empresa ré não se desincumbiu do seu ônus processual de comprovar a alegada disponibilização de transporte terrestre para a viagem de volta, nem o oferecimento do voucher alimentação. Pois é certo que as as telas do sistema de controle interno acostadas à fl. 26, por serem produzidas de forma unilateral, não demonstram-se hábeis à comprovação dos fatos.

No tocante à indenização por danos morais em relação ao atraso do voo, observo que a ré alega de forma genérica que, em caso de reestruturação da malha aérea e impossibilidade da empresa realizar seus voos programados por força maior, não deverá ser responsabilizada. No entanto, não apresenta nenhuma prova para tanto.

Nesse sentido, segundo entendimento da Primeira Turma Recursal:

RECURSO INOMINADO. AÇÃO DE INDENIZAÇÃO POR DANOS MORAIS E MATERIAIS. SERVIÇO DE TRANSPORTE AÉREO. VOO NACIONAL. ATRASO DE VOO. ATRASO DE MAIS DE 24 (VINTE E QUATRO) HORAS. PROCEDÊNCIA NO JUÍZO A QUO.ALEGAÇÃO DE REORGANIZAÇÃO DE MALHA AÉREA. CASO FORTUITO NÃO COMPROVADO. FALHA NA PRESTAÇÃO DO SERVIÇO."A empresa aérea não provou a alegação de que reestruturação na malha aérea foi a causa do cancelamento do voo doméstico. De toda sorte, o fato é desinfluente à solução da controvérsia, haja vista que integrante do risco da atividade comercial das empresas aéreas, caracterizando assim fortuito interno, e nessa ordem não possui habilidade técnica para a aplicação da pretendida excludente do artigo 14, parágrafo 3º , inciso II , da Lei n. 8.078 /90" (1ª Turma Recursal dos Juizados Especiais do Distrito Federal - Apelação Cível do Juizado Especial nº 20140310351375, relatora Juíza Sandra Reves Vasques Tonussi, j. em 16.06.2015) (TJSC, Recurso Inominado n. NUMERO_PROC, da Capital - Eduardo Luz, rel. Des. Rudson Marcos, j. 25-02-2016) [...]                     DECISÃO.

Em situações de atraso de voo, o simples fato de sua chegada ter demorado mais do que o planejado já enseja condenação da ré pelos danos advindos do atraso. É cristalina a angústia e o sofrimento vividos por quem necessita passar muito mais tempo do que o programado em aeroportos, agravada a situação, no caso, pela necessidade do autor de completar sua viagem por via terrestre, alterando a rota contratada, retardando, por fim, a chegada ao destino. Sendo que a empresa ré sequer prestou o devido auxílio de alimentação.

Ademais, o cancelamento total do voo de volta implicou ao autor, às suas expensas, o percurso de todo o trajeto de volta por via terrestre.

Nesse contexto, tratando-se de relação regida pelo código consumerista, comprovado o ato ilícito e não existindo qualquer excludente de responsabilidade, deve a ré ser condenada a indenizar a parte autora pelos danos extrapatrimoniais experimentados.

Acerca do quanto devido, tendo em vista os valores arbitrados em situações similares por esta Magistrada, bem como ponderando o fato de não ter sido prestado algum auxilio de alimentação ao demandante, o voo de ida com destino a Cascavel/PR ter atrasado a chegada em torno de 7 (sete) horas, mais o cancelamento total do voo de volta para Curitiba/PR, além do atraso para comparecimento em compromisso profissional, sem perder de vista o caráter pedagógico da cominação, entendo que a quantia de R$ 9.000,00 (nove mil reais), mostra-se adequada a indenizar o autor pelos infortúnios vivenciados. 

Após fixar o valor da indenização, cabe dizer que a correção monetária flui do arbitramento (enunciado 362 da Súmula do STJ) e os juros de mora da citação (falta de cumprimento dos deveres do contrato firmado entre as partes - (STJ, EDcl no REsp 400843 / RS, Relator Ministro CARLOS ALBERTO MENEZES DIREITO, j. em 09.08.2007)).


P. R. I.

Arquivem-se oportunamente. 


Florianópolis (SC), 18 de janeiro de 2018.


Vânia Petermann 

Juíza de Direito
