# Supplementary material for: Regression applied to legal judgments to predict compensation for immaterial damage
Source: PeerJ Comput Sci. 2023 Mar 23;9:e1225. doi: 10.7717/peerj-cs.1225 (PMC10280496; doi:10.7717/peerj-cs.1225)
Supplement: Supplemental Information 2 [file peerj-cs-09-1225-s002.zip › 235.txt]

Autos n° NUMERO_PROC 

Ação: Procedimento do Juizado Especial Cível/PROC 

Autor: AUTOR


Réu: REU


Vistos, etc.


I. Relatório

Relatório dispensado na forma do artigo 38, caput, da Lei 9.099/95.


II. Fundamentação


Julgo antecipadamente o feito, porquanto a solução dos autos pode ser obtida da análise do direito que disciplina a matéria, bem como pelo fato de que as provas carreadas são suficientes para a formação de meu convencimento. Valho-me, pois, do art. 355, I, do Código de Processo Civil.

Além disso, impende ressaltar que a presente demanda se consubstancia em relação de consumo -  uma vez que as partes envolvidas na avença se enquadram nos conceitos de fornecedor e consumidor, dispostos nos arts. 3º e 2º da Lei 8.078/1990, respectivamente - sendo, portanto, imperioso que lhe sejam aplicados os preceitos insculpidos no Código de Defesa do Consumidor.

Sustenta a parte autora que adquiriu passagens aéreas da requerida para viagem de ida e volta no trecho Florianópolis – São Paulo – Recife, com retorno na data 05/12/2016. Ocorre que, ao desembarcar em Florianópolis, foi surpreendida com o extravio de sua bagagem, a qual foi-lhe entregue suja e avariada dias depois. Alega ainda a autora que, diante da perda de sua bagagem, se viu obrigada a adquirir materiais indispensáveis para sua higiene pessoal e outros objetos que estavam na mala como medicamentos, roupas e acessórios de uso diário. Assim, requer o benefício da justiça gratuita, a inversão do ônus da prova e a condenação da ré ao pagamento de indenização referente aos danos materiais e morais daí decorrentes.

Em sede de contestação, aduz a parte ré que adotou todos os procedimentos para a localização e entrega da bagagem, ocorrendo a devolução em menos de 24 (vinte e quatro) horas, sem qualquer ressalva, conforme se verifica no recibo de entrega de bagagem assinado pela autora acostado à fl. 38. Alega ainda que a autora não comprova qualquer prejuízo material em face do ocorrido, não apresenta quaisquer comprovantes dos gastos que poderiam ter sido causados pelo infortúnio, tampouco provas de que a mala tenha sido entregue "toda suja e quebrada". Refuta o pedido de danos morais, uma vez que a situação vivenciada pela autora não ultrapassou a esfera do mero aborrecimento a ensejar as indenizações requeridas na peça vestibular.

Diante disso, passo a analisar os pedidos.

De plano, defiro o benefício da assistência judiciária gratuita em favor da autora, pois analisando os documentos apresentados (fls. 15/16) verifico que preenche os requisitos para concessão do benefício.

Da análise dos autos, é incontroverso o extravio temporário da bagagem pelo período de 1 (um) dia, o que foi admitido e comprovado pela requerida mediante apresentação do recibo de entrega de bagagem devidamente assinado pela autora (fl. 38).

No caso em apreço, é flagrante que a situação ocorrida e gerada pela ré causou transtorno e angústia à autora, uma vez que esta ficou sem parte de seus pertences ao retornar de uma viagem de férias, ainda que por um breve período. Assim, constato ter havido efetivo abalo moral à requerente, devendo a requerida ser condenada a indenizá-la.

Nesse sentido:


APELAÇÃO CÍVEL. INDENIZAÇÃO. SERVIÇO PÚBLICO CONCEDIDO. TRANSPORTE AÉREO. EXTRAVIO DE BAGAGEM. ABALO MORAL NÃO VERIFICADO PELO MAGISTRADO. RESSARCIMENTO APENAS DOS PREJUÍZOS MATERIAIS. DECRETO DE PARCIAL PROCEDÊNCIA. PRETENSA COMPENSAÇÃO PELO DANO MORAL SUPORTADO. TESE ACOLHIDA. ABALO IN RE IPSA. DEVER DE INDENIZAR CONFIGURADO. FIXAÇÃO DO QUANTUM EM MONTANTE PROPORCIONAL AO CASO E CONFORME PRECEDENTES DESTE COLEGIADO. RECURSO PROVIDO.   'É inquestionável o abalo moral sofrido por passageiro que teve sua bagagem extraviada por falha operacional de empresa aérea, sendo inegáveis o aborrecimento, o transtorno e o sofrimento que essa circunstância gera no espírito do passageiro, situação que certamente escapa da condição de mero dissabor cotidiano' (AC n. 2008.065854-4, de Urussanga, rel. Des. Eládio Torret Rocha) (TJSC, AC n. 2012.049768-8, rel. Des. Pedro Manoel Abreu, j. 3-2-2015). (TJSC, Apelação n. NUMERO_PROC, de Criciúma, rel. Des. Edemar Gruber, j. 14-07-2016). (grifei)


Nesse contexto, tratando-se de relação regida pelo código consumerista, comprovada a ocorrência do extravio da bagagem e não existindo qualquer excludente de responsabilidade, deve a ré ser condenada a indenizar a parte autora pelos danos extrapatrimoniais experimentados.


Acerca do quanto devido, tendo em vista os valores arbitrados em situações similares por essa magistrada, bem como considerando o prazo de 1 (um) dia para devolução da bagagem e sendo a viagem de retorno para a casa da autora, local em que não estaria privada dos demais pertences, sem perder de vista o caráter pedagógico e punitivo da cominação, entendo que a quantia de R$ 1.000,00 (um mil reais) mostra-se adequada a indenizá-la pelos infortúnios vivenciados. 

Após fixar o valor da indenização, cabe dizer que a correção monetária flui do arbitramento (enunciado 362 da Súmula do STJ) e os juros de mora da citação (falta de cumprimento dos deveres do contrato firmado entre as partes - (STJ, EDcl no REsp 400843 / RS, Relator Ministro CARLOS ALBERTO MENEZES DIREITO, j. em 09.08.2007)).

No tocante ao pleito de danos materiais, a autora fundamenta seu pedido com base na compra de itens de higiene pessoal e demais objetos que estariam na mala como medicamentos, roupas e acessórios de uso diário. Todavia, não acosta aos autos quaisquer documentos a fim de comprovar os gastos, em tese, efetuados, ônus que lhe pertencia, nos termos do art. 373, I do Código de Processo Civil. Ademais, não é razoável a compra dos itens mencionados no período em que permaneceu sem a bagagem, qual seja, 1 (um) dia, considerando que a autora já havia chegado em sua residência.

Dessa forma, razão não assiste à autora quanto à indenização pelos danos materiais requerida em decorrência do extravio de sua bagagem.


P. R. I.

Arquivem-se oportunamente. 


Florianópolis (SC), 17 de janeiro de 2018.


Vânia Petermann 

Juíza de Direito
