# Supplementary material for: Regression applied to legal judgments to predict compensation for immaterial damage
Source: PeerJ Comput Sci. 2023 Mar 23;9:e1225. doi: 10.7717/peerj-cs.1225 (PMC10280496; doi:10.7717/peerj-cs.1225)
Supplement: Supplemental Information 2 [file peerj-cs-09-1225-s002.zip › 236.txt]

Autos n° NUMERO_PROC 

Ação: Procedimento do Juizado Especial Cível/PROC 

Autor: AUTOR


Réu: REU


Vistos etc.


I. Relatório

Relatório dispensado na forma do artigo 38, caput, da Lei 9.099/95.

II. Fundamentação


Julgo antecipadamente o feito, porquanto a solução dos autos pode ser obtida da análise do direito que disciplina a matéria, bem como pelo fato de que as provas carreadas são suficientes para a formação de meu convencimento. Valho-me, pois, do artigo 355, inciso I, do Código de Processo Civil.

Preliminarmente, cumpre esclarecer acerca da aplicabilidade das Convenções de Varsóvia e Montreal ao caso em tela.

Em julgamento do Recurso Extraordinário n. 636331, em sede de repercussão geral, assim decidiu a Suprema Corte:

Recurso extraordinário com repercussão geral. 2. Extravio de bagagem. Dano material. Limitação. Antinomia. Convenção de Varsóvia. Código de Defesa do Consumidor. 3. Julgamento de mérito. É aplicável o limite indenizatório estabelecido na Convenção de Varsóvia e demais acordos internacionais subscritos pelo Brasil, em relação às condenações por dano material decorrente de extravio de bagagem, em voos internacionais. 5. Repercussão geral. Tema 210. Fixação da tese: "Nos termos do art. 178 da Constituição da República, as normas e os tratados internacionais limitadores da responsabilidade das transportadoras aéreas de passageiros, especialmente as Convenções de Varsóvia e Montreal, têm prevalência em relação ao Código de Defesa do Consumidor". 6. Caso concreto. Acórdão que aplicou o Código de Defesa do Consumidor. Indenização superior ao limite previsto no art. 22 da Convenção de Varsóvia, com as modificações efetuadas pelos acordos internacionais posteriores. Decisão recorrida reformada, para reduzir o valor da condenação por danos materiais, limitando-o ao patamar estabelecido na legislação internacional. 7. Recurso a que se dá provimento. (RE 636331, Relator(a):  Min. GILMAR MENDES, Tribunal Pleno, julgado em 25/05/2017, PROCESSO ELETRÔNICO DJe-257 DIVULG 10-11-2017 PUBLIC 13-11-2017) (Grifei.)

Desse modo, aplicar-se-ão as normas internacionais naquilo que lhes couber, ou seja, na análise do pedido de danos materiais. Os demais pedidos serão analisado com base no Código de Defesa do Consumidor, vez que as partes envolvidas na avença se enquadram nos conceitos de fornecedor e consumidor, dispostos nos artigos 3.º e 2.º da Lei n. 8.078/1990.

Pois bem. 

Infiro dos autos que a requerente comprou passagens aéreas da requerida para o trecho Florianópolis - Milão, com conexão em São Paulo, bem como passagens referente ao trecho Milão - Londres de outra companhia aérea, com saída prevista para o dia 19/03/2017. Ocorre, contudo, que o voo inicial (saída de Florianópolis) atrasou cerca de um hora e meia, acarretando na perda dos voos subsequentes. Sustenta a autora que, diante do atraso relatado, foi reacomodada para voo no dia seguinte, ou seja, 20/03/2017, às 20:30 horas, referente ao trecho São Paulo – Milão e foi obrigada a adquirir novo bilhete aéreo da companhia Easyjet para se dirigir ao destino final (Londres).

1. Danos morais

Em sede de contestação, aduz a parte ré que o atraso do voo ocorreu em razão de problemas operacionais do aeroporto, como restrição de serviço de solo, o qual enquadro como problemas decorrentes de reestruturação da malha aérea. Alega, por isso, constituir excludente de responsabilidade do transportador, correspondente à força maior, ou seja, evento totalmente alheio à vontade da ré, a qual não teve qualquer participação ou culpa no ocorrido.

 Todavia, deixou de acostar aos autos documento oficial para fins de comprovação da restrição de serviço de solo mencionada em sua defesa, eximindo-se, assim, de trazer aos autos quaisquer provas que corroborassem sua versão.

Nesse sentido:


RECURSO INOMINADO. AÇÃO DE INDENIZAÇÃO POR DANOS MORAIS. CONTRATO DE TRANSPORTE AÉREO. VOO NACIONAL. CANCELAMENTO DO VOO. CÓDIGO DE DEFESA DO CONSUMIDOR. RESPONSABILIDADE CIVIL OBJETIVA. ALEGAÇÃO DE REESTRUTURAÇÃO DA MALHA AÉREA. EXCLUDENTE DE RESPONSABILIDADE NÃO VERIFICADA. FALHA NOS SERVIÇOS PRESTADOS. DEVER DE INDENIZAR CONFIGURADO [...] (TJSC, Recurso Inominado n. NUMERO_PROC, Rel. Rudson Marcos, j. 09/02/2017).


Quanto à ocorrência do dano moral em situações de atraso de voo, o simples fato de sua chegada ter demorado mais do que o planejado já enseja condenação da ré pelos danos advindos do atraso. É cristalina a angústia e o sofrimento vividos por quem necessita passar muito mais tempo do que o programado em aeroportos, agravada a situação no caso pela necessidade da parte autora pernoitar em hotel, retardando sua chegada ao destino.

Nesse contexto, tratando-se de relação regida pelo Código Consumerista, comprovada a ocorrência do atraso e não existindo qualquer excludente de responsabilidade, deve a ré ser condenada a indenizar a parte autora pelos danos extrapatrimoniais experimentados.

Acerca do quanto devido, tendo em vista os valores arbitrados em situações similares por esta Magistrada, bem como ponderando o fato de ter sido prestado algum auxilio à demandante (hospedagem), o voo referente ao trecho São Paulo – Milão ter sido remarcado para aproximadamente 24 (vinte e quatro) horas após o horário inicialmente previsto e a chegada ao destino (Londres) ter ocorrido aproximadamente 17 (dezessete) horas depois do programado, sem perder de vista o caráter pedagógico e punitivo da cominação, entendo que a quantia de R$ 12.000,00 (doze mil reais) mostra-se adequada a indenizá-la pelos infortúnios vivenciados. 

Após fixar o valor da indenização, cabe dizer que a correção monetária flui do arbitramento (Enunciado n. 362 da Súmula do STJ), e os juros de mora, da citação (falta de cumprimento dos deveres do contrato firmado entre as partes - (STJ, EDcl no REsp 400843 / RS, Relator Ministro CARLOS ALBERTO MENEZES DIREITO, j. em 09.08.2007)).

2. Danos materiais

Estabelece a Convenção de Montreal, em seu artigo 19: "O transportador é responsável pelo dano ocasionado por atrasos no transporte aéreo de passageiros, bagagem ou carga. Não obstante, o transportador não será responsável pelo dano ocasionado por atraso se prova que ele e seus prepostos adotaram todas as medidas que eram razoavelmente necessárias para evitar o dano ou que lhes foi impossível, a um e a outros, adotar tais medidas." Como já disposto no item anterior, eximiu-se a ré de comprovar a excludente.

Ainda, o artigo 22, item 1: "Em caso de dano causado por atraso no transporte de pessoas, como se especifica no Artigo 19, a responsabilidade do transportador se limita a 4.150 Direitos Especiais de Saque por passageiro."

A parte autora comprova na exordial gastos com alimentação às fls. 25, 31/33 e de hospedagem à fl. 30, diante da falha na prestação de assistência da requerida, bem como com a aquisição de novas passagens áereas para o trecho Milão – Londres às fls. 28/29, em documentos não impugnados pela ré. A soma totaliza R$ 1.972,72 (um mil, novecentos e setenta e dois reais e setenta e dois centavos), dentro, portanto, do limite estabelecido pela norma internacional.

No entanto, da análise dos documentos apresentados, ainda que não impugnados especificamente pela ré, razão não assiste à autora para ressarcimento integral dos valores pleiteados a título de danos materiais.

Vejamos.

A autora incluiu nos gastos os valores das passagens inicialmente adquiridas para o trecho Milão – Londres (fls. 21/23), assim como aquelas adquiridas em virtude da perda do voo diante dos atrasos acima relatados (fls. 28/29). Também incluiu gastos com alimentação à fl. 33 em data e horário após o desembarque em Londres. Ora, não é razoável que a autora não arque com as despesas do serviço devidamente utilizado, qual seja, ao menos uma passagem para chegada ao destino final, tampouco que se beneficie com gastos após o desembarque no aeroporto de Londres. 

Dessa forma, o montante referente à compra das primeiras passagens para o trecho Milão – Londres (R$ 389,02) e o indicado no documento à fl. 33 não devem ser reparados.

No mais, em que pese terem sido incluídas despesas com passagem e hospedagem de outro passageiro, o filho da autora que já se encontrava na Itália e a aguardava para prosseguimento da viagem, estando as expensas devidamente comprovadas e não tendo a ré sequer contestado, a restituição desses valores é devida. Destaco que o prosseguimento da viagem não ocorreu na data e horário previstos em razão do atraso perpetrado pela requerida.

Assim, descontando os gastos acima indicados, resta devido à autora o montante de R$ 1.467,17 (um mil, quatrocentos e sessenta e sete reais e dezessete centavos).


P. R. I.

Arquivem-se oportunamente. 


Florianópolis (SC), 17 de janeiro de 2018.


Vânia Petermann 

Juíza de Direito
